# Supplementary material for: Dysfunctional miRNA-Mediated Regulation in Chromophobe Renal Cell Carcinoma
Source: PLoS One. 2016 Jun 3;11(6):e0156324. doi: 10.1371/journal.pone.0156324 (PMC4892590; doi:10.1371/journal.pone.0156324)
Supplement: S2 File — (ZIP) [file pone.0156324.s002.zip › S2_File mRNA expression profile downloaded from TCGA/case/unc.edu__IlluminaHiSeq_RNASeqV2__TCGA-KN-8433-01A-11R-2315-07__expression_rsem_gene_normalized.txt]

barcode	gene_id	normalized_count
TCGA-KN-8433-01A-11R-2315-07	?|100130426	1.4098
TCGA-KN-8433-01A-11R-2315-07	?|100133144	8.177
TCGA-KN-8433-01A-11R-2315-07	?|100134869	29.8557
TCGA-KN-8433-01A-11R-2315-07	?|10357	30.9115
TCGA-KN-8433-01A-11R-2315-07	?|10431	880
TCGA-KN-8433-01A-11R-2315-07	?|136542	0
TCGA-KN-8433-01A-11R-2315-07	?|155060	299.6721
TCGA-KN-8433-01A-11R-2315-07	?|26823	.6557
TCGA-KN-8433-01A-11R-2315-07	?|280660	0
TCGA-KN-8433-01A-11R-2315-07	?|317712	0
TCGA-KN-8433-01A-11R-2315-07	?|340602	0
TCGA-KN-8433-01A-11R-2315-07	?|388795	.6557
TCGA-KN-8433-01A-11R-2315-07	?|390284	24.2623
TCGA-KN-8433-01A-11R-2315-07	?|391343	0
TCGA-KN-8433-01A-11R-2315-07	?|391714	.6557
TCGA-KN-8433-01A-11R-2315-07	?|404770	0
TCGA-KN-8433-01A-11R-2315-07	?|441362	0
TCGA-KN-8433-01A-11R-2315-07	?|442388	0
TCGA-KN-8433-01A-11R-2315-07	?|553137	67.541
TCGA-KN-8433-01A-11R-2315-07	?|57714	139.6721
TCGA-KN-8433-01A-11R-2315-07	?|645851	4.5902
TCGA-KN-8433-01A-11R-2315-07	?|652919	0
TCGA-KN-8433-01A-11R-2315-07	?|653553	1430.8197
TCGA-KN-8433-01A-11R-2315-07	?|728045	0
TCGA-KN-8433-01A-11R-2315-07	?|728603	0
TCGA-KN-8433-01A-11R-2315-07	?|728788	.6557
TCGA-KN-8433-01A-11R-2315-07	?|729884	66.8852
TCGA-KN-8433-01A-11R-2315-07	?|8225	1754.7541
TCGA-KN-8433-01A-11R-2315-07	?|90288	.6557
TCGA-KN-8433-01A-11R-2315-07	A1BG|1	37.5672
TCGA-KN-8433-01A-11R-2315-07	A1CF|29974	0
TCGA-KN-8433-01A-11R-2315-07	A2BP1|54715	0
TCGA-KN-8433-01A-11R-2315-07	A2LD1|87769	145.5803
TCGA-KN-8433-01A-11R-2315-07	A2ML1|144568	1.3115
TCGA-KN-8433-01A-11R-2315-07	A2M|2	6323.1475
TCGA-KN-8433-01A-11R-2315-07	A4GALT|53947	2261.6393
TCGA-KN-8433-01A-11R-2315-07	A4GNT|51146	.6557
TCGA-KN-8433-01A-11R-2315-07	AAA1|404744	0
TCGA-KN-8433-01A-11R-2315-07	AAAS|8086	751.4754
TCGA-KN-8433-01A-11R-2315-07	AACSL|729522	0
TCGA-KN-8433-01A-11R-2315-07	AACS|65985	1091.8033
TCGA-KN-8433-01A-11R-2315-07	AADACL2|344752	0
TCGA-KN-8433-01A-11R-2315-07	AADACL3|126767	0
TCGA-KN-8433-01A-11R-2315-07	AADACL4|343066	0
TCGA-KN-8433-01A-11R-2315-07	AADAC|13	0
TCGA-KN-8433-01A-11R-2315-07	AADAT|51166	16.3934
TCGA-KN-8433-01A-11R-2315-07	AAGAB|79719	1249.8361
TCGA-KN-8433-01A-11R-2315-07	AAK1|22848	1255.082
TCGA-KN-8433-01A-11R-2315-07	AAMP|14	1776.3934
TCGA-KN-8433-01A-11R-2315-07	AANAT|15	2.623
TCGA-KN-8433-01A-11R-2315-07	AARS2|57505	502.9115
TCGA-KN-8433-01A-11R-2315-07	AARSD1|80755	337.0492
TCGA-KN-8433-01A-11R-2315-07	AARS|16	4640.6557
TCGA-KN-8433-01A-11R-2315-07	AASDHPPT|60496	666.2295
TCGA-KN-8433-01A-11R-2315-07	AASDH|132949	204.5902
TCGA-KN-8433-01A-11R-2315-07	AASS|10157	66.2295
TCGA-KN-8433-01A-11R-2315-07	AATF|26574	668.1967
TCGA-KN-8433-01A-11R-2315-07	AATK|9625	122.623
TCGA-KN-8433-01A-11R-2315-07	ABAT|18	350.8197
TCGA-KN-8433-01A-11R-2315-07	ABCA10|10349	28.1967
TCGA-KN-8433-01A-11R-2315-07	ABCA11P|79963	38.5377
TCGA-KN-8433-01A-11R-2315-07	ABCA12|26154	.6557
TCGA-KN-8433-01A-11R-2315-07	ABCA13|154664	.6557
TCGA-KN-8433-01A-11R-2315-07	ABCA17P|650655	12.459
TCGA-KN-8433-01A-11R-2315-07	ABCA1|19	341.6393
TCGA-KN-8433-01A-11R-2315-07	ABCA2|20	2884.5902
TCGA-KN-8433-01A-11R-2315-07	ABCA3|21	2205.9016
TCGA-KN-8433-01A-11R-2315-07	ABCA4|24	1.3115
TCGA-KN-8433-01A-11R-2315-07	ABCA5|23461	657.7049
TCGA-KN-8433-01A-11R-2315-07	ABCA6|23460	13.7705
TCGA-KN-8433-01A-11R-2315-07	ABCA7|10347	407.8689
TCGA-KN-8433-01A-11R-2315-07	ABCA8|10351	35.4098
TCGA-KN-8433-01A-11R-2315-07	ABCA9|10350	17.0492
TCGA-KN-8433-01A-11R-2315-07	ABCB10|23456	284.5902
TCGA-KN-8433-01A-11R-2315-07	ABCB11|8647	0
TCGA-KN-8433-01A-11R-2315-07	ABCB1|5243	23.6066
TCGA-KN-8433-01A-11R-2315-07	ABCB4|5244	1.9672
TCGA-KN-8433-01A-11R-2315-07	ABCB5|340273	2.623
TCGA-KN-8433-01A-11R-2315-07	ABCB6|10058	85.4557
TCGA-KN-8433-01A-11R-2315-07	ABCB7|22	551.4754
TCGA-KN-8433-01A-11R-2315-07	ABCB8|11194	1743.6066
TCGA-KN-8433-01A-11R-2315-07	ABCB9|23457	215.5672
TCGA-KN-8433-01A-11R-2315-07	ABCC10|89845	370.4918
TCGA-KN-8433-01A-11R-2315-07	ABCC11|85320	2.623
TCGA-KN-8433-01A-11R-2315-07	ABCC12|94160	0
TCGA-KN-8433-01A-11R-2315-07	ABCC13|150000	0
TCGA-KN-8433-01A-11R-2315-07	ABCC1|4363	1575.082
TCGA-KN-8433-01A-11R-2315-07	ABCC2|1244	1.3115
TCGA-KN-8433-01A-11R-2315-07	ABCC3|8714	70.1639
TCGA-KN-8433-01A-11R-2315-07	ABCC4|10257	573.7705
TCGA-KN-8433-01A-11R-2315-07	ABCC5|10057	2837.377
TCGA-KN-8433-01A-11R-2315-07	ABCC6P1|653190	5.2459
TCGA-KN-8433-01A-11R-2315-07	ABCC6P2|730013	32.7869
TCGA-KN-8433-01A-11R-2315-07	ABCC6|368	160.6557
TCGA-KN-8433-01A-11R-2315-07	ABCC8|6833	1.9672
TCGA-KN-8433-01A-11R-2315-07	ABCC9|10060	87.8689
TCGA-KN-8433-01A-11R-2315-07	ABCD1|215	1772.459
TCGA-KN-8433-01A-11R-2315-07	ABCD2|225	2.623
TCGA-KN-8433-01A-11R-2315-07	ABCD3|5825	1004.5902
TCGA-KN-8433-01A-11R-2315-07	ABCD4|5826	1060.3279
TCGA-KN-8433-01A-11R-2315-07	ABCE1|6059	492.459
TCGA-KN-8433-01A-11R-2315-07	ABCF1|23	824.2623
TCGA-KN-8433-01A-11R-2315-07	ABCF2|10061	1591.4754
TCGA-KN-8433-01A-11R-2315-07	ABCF3|55324	954.0984
TCGA-KN-8433-01A-11R-2315-07	ABCG1|9619	4150.1639
TCGA-KN-8433-01A-11R-2315-07	ABCG2|9429	51.8033
TCGA-KN-8433-01A-11R-2315-07	ABCG4|64137	184.918
TCGA-KN-8433-01A-11R-2315-07	ABCG5|64240	8.5246
TCGA-KN-8433-01A-11R-2315-07	ABCG8|64241	88.5246
TCGA-KN-8433-01A-11R-2315-07	ABHD10|55347	2749.5082
TCGA-KN-8433-01A-11R-2315-07	ABHD11|83451	2243.2787
TCGA-KN-8433-01A-11R-2315-07	ABHD12B|145447	0
TCGA-KN-8433-01A-11R-2315-07	ABHD12|26090	4780.3279
TCGA-KN-8433-01A-11R-2315-07	ABHD13|84945	221.6393
TCGA-KN-8433-01A-11R-2315-07	ABHD14A|25864	275.4098
TCGA-KN-8433-01A-11R-2315-07	ABHD14B|84836	5329.8361
TCGA-KN-8433-01A-11R-2315-07	ABHD15|116236	564.5902
TCGA-KN-8433-01A-11R-2315-07	ABHD1|84696	73.4426
TCGA-KN-8433-01A-11R-2315-07	ABHD2|11057	7671.4754
TCGA-KN-8433-01A-11R-2315-07	ABHD3|171586	988.8525
TCGA-KN-8433-01A-11R-2315-07	ABHD4|63874	2308.1967
TCGA-KN-8433-01A-11R-2315-07	ABHD5|51099	240
TCGA-KN-8433-01A-11R-2315-07	ABHD6|57406	644.5902
TCGA-KN-8433-01A-11R-2315-07	ABHD8|79575	1196.0656
TCGA-KN-8433-01A-11R-2315-07	ABI1|10006	1061.7377
TCGA-KN-8433-01A-11R-2315-07	ABI2|10152	417.7049
TCGA-KN-8433-01A-11R-2315-07	ABI3BP|25890	110.8197
TCGA-KN-8433-01A-11R-2315-07	ABI3|51225	416.3934
TCGA-KN-8433-01A-11R-2315-07	ABL1|25	2217.7049
TCGA-KN-8433-01A-11R-2315-07	ABL2|27	228.8525
TCGA-KN-8433-01A-11R-2315-07	ABLIM1|3983	1086.5574
TCGA-KN-8433-01A-11R-2315-07	ABLIM2|84448	51.8033
TCGA-KN-8433-01A-11R-2315-07	ABLIM3|22885	139.0164
TCGA-KN-8433-01A-11R-2315-07	ABO|28	7.2131
TCGA-KN-8433-01A-11R-2315-07	ABP1|26	3.9344
TCGA-KN-8433-01A-11R-2315-07	ABRA|137735	1.3115
TCGA-KN-8433-01A-11R-2315-07	ABR|29	3430.1639
TCGA-KN-8433-01A-11R-2315-07	ABT1|29777	315.4098
TCGA-KN-8433-01A-11R-2315-07	ABTB1|80325	912.7869
TCGA-KN-8433-01A-11R-2315-07	ABTB2|25841	2673.4426
TCGA-KN-8433-01A-11R-2315-07	ACAA1|30	1640
TCGA-KN-8433-01A-11R-2315-07	ACAA2|10449	4891.1475
TCGA-KN-8433-01A-11R-2315-07	ACACA|31	1013.7705
TCGA-KN-8433-01A-11R-2315-07	ACACB|32	2607.8689
TCGA-KN-8433-01A-11R-2315-07	ACAD10|80724	1542.9508
TCGA-KN-8433-01A-11R-2315-07	ACAD11|84129	278.6885
TCGA-KN-8433-01A-11R-2315-07	ACAD8|27034	1742.9508
TCGA-KN-8433-01A-11R-2315-07	ACAD9|28976	852.8393
TCGA-KN-8433-01A-11R-2315-07	ACADL|33	499.6721
TCGA-KN-8433-01A-11R-2315-07	ACADM|34	1655.7377
TCGA-KN-8433-01A-11R-2315-07	ACADSB|36	1325.2459
TCGA-KN-8433-01A-11R-2315-07	ACADS|35	7613.1148
TCGA-KN-8433-01A-11R-2315-07	ACADVL|37	10375.7377
TCGA-KN-8433-01A-11R-2315-07	ACAN|176	74.0984
TCGA-KN-8433-01A-11R-2315-07	ACAP1|9744	66.2295
TCGA-KN-8433-01A-11R-2315-07	ACAP2|23527	481.3115
TCGA-KN-8433-01A-11R-2315-07	ACAP3|116983	710.4328
TCGA-KN-8433-01A-11R-2315-07	ACAT1|38	14826.8852
TCGA-KN-8433-01A-11R-2315-07	ACAT2|39	139.7049
TCGA-KN-8433-01A-11R-2315-07	ACBD3|64746	660.3279
TCGA-KN-8433-01A-11R-2315-07	ACBD4|79777	311.4754
TCGA-KN-8433-01A-11R-2315-07	ACBD5|91452	2601.9672
TCGA-KN-8433-01A-11R-2315-07	ACBD6|84320	365.9016
TCGA-KN-8433-01A-11R-2315-07	ACBD7|414149	10.4918
TCGA-KN-8433-01A-11R-2315-07	ACCN1|40	215.082
TCGA-KN-8433-01A-11R-2315-07	ACCN2|41	19.6721
TCGA-KN-8433-01A-11R-2315-07	ACCN3|9311	18.3607
TCGA-KN-8433-01A-11R-2315-07	ACCN4|55515	0
TCGA-KN-8433-01A-11R-2315-07	ACCN5|51802	0
TCGA-KN-8433-01A-11R-2315-07	ACCSL|390110	0
TCGA-KN-8433-01A-11R-2315-07	ACCS|84680	621.6393
TCGA-KN-8433-01A-11R-2315-07	ACD|65057	677.377
TCGA-KN-8433-01A-11R-2315-07	ACE2|59272	9.1803
TCGA-KN-8433-01A-11R-2315-07	ACER1|125981	0
TCGA-KN-8433-01A-11R-2315-07	ACER2|340485	7.8689
TCGA-KN-8433-01A-11R-2315-07	ACER3|55331	142.2951
TCGA-KN-8433-01A-11R-2315-07	ACE|1636	746.8852
TCGA-KN-8433-01A-11R-2315-07	ACHE|43	18.3607
TCGA-KN-8433-01A-11R-2315-07	ACIN1|22985	1897.0492
TCGA-KN-8433-01A-11R-2315-07	ACLY|47	1107.541
TCGA-KN-8433-01A-11R-2315-07	ACMSD|130013	7.2131
TCGA-KN-8433-01A-11R-2315-07	ACN9|57001	245.9016
TCGA-KN-8433-01A-11R-2315-07	ACO1|48	1824.918
TCGA-KN-8433-01A-11R-2315-07	ACO2|50	25237.4164
TCGA-KN-8433-01A-11R-2315-07	ACOT11|26027	1079.3377
TCGA-KN-8433-01A-11R-2315-07	ACOT12|134526	0
TCGA-KN-8433-01A-11R-2315-07	ACOT13|55856	596.3279
TCGA-KN-8433-01A-11R-2315-07	ACOT1|641371	2544.2623
TCGA-KN-8433-01A-11R-2315-07	ACOT2|10965	1018.3607
TCGA-KN-8433-01A-11R-2315-07	ACOT4|122970	432.1311
TCGA-KN-8433-01A-11R-2315-07	ACOT6|641372	11.1475
TCGA-KN-8433-01A-11R-2315-07	ACOT7|11332	1140.9836
TCGA-KN-8433-01A-11R-2315-07	ACOT8|10005	1397.0557
TCGA-KN-8433-01A-11R-2315-07	ACOT9|23597	642.623
TCGA-KN-8433-01A-11R-2315-07	ACOX1|51	1138.3607
TCGA-KN-8433-01A-11R-2315-07	ACOX2|8309	137.0492
TCGA-KN-8433-01A-11R-2315-07	ACOX3|8310	422.9508
TCGA-KN-8433-01A-11R-2315-07	ACOXL|55289	1.3115
TCGA-KN-8433-01A-11R-2315-07	ACP1|52	1100.3279
TCGA-KN-8433-01A-11R-2315-07	ACP2|53	1259.6721
TCGA-KN-8433-01A-11R-2315-07	ACP5|54	950.1639
TCGA-KN-8433-01A-11R-2315-07	ACP6|51205	360.6557
TCGA-KN-8433-01A-11R-2315-07	ACPL2|92370	151.4754
TCGA-KN-8433-01A-11R-2315-07	ACPP|55	177.0492
TCGA-KN-8433-01A-11R-2315-07	ACPT|93650	0
TCGA-KN-8433-01A-11R-2315-07	ACRBP|84519	9.8361
TCGA-KN-8433-01A-11R-2315-07	ACRC|93953	11.8033
TCGA-KN-8433-01A-11R-2315-07	ACRV1|56	.6557
TCGA-KN-8433-01A-11R-2315-07	ACR|49	.6557
TCGA-KN-8433-01A-11R-2315-07	ACSBG1|23205	51.1475
TCGA-KN-8433-01A-11R-2315-07	ACSBG2|81616	13.1148
TCGA-KN-8433-01A-11R-2315-07	ACSF2|80221	645.2459
TCGA-KN-8433-01A-11R-2315-07	ACSF3|197322	840.6557
TCGA-KN-8433-01A-11R-2315-07	ACSL1|2180	12856.3934
TCGA-KN-8433-01A-11R-2315-07	ACSL3|2181	2502.2951
TCGA-KN-8433-01A-11R-2315-07	ACSL4|2182	1077.377
TCGA-KN-8433-01A-11R-2315-07	ACSL5|51703	220.9836
TCGA-KN-8433-01A-11R-2315-07	ACSL6|23305	514.0984
TCGA-KN-8433-01A-11R-2315-07	ACSM1|116285	17.7049
TCGA-KN-8433-01A-11R-2315-07	ACSM2A|123876	1.9672
TCGA-KN-8433-01A-11R-2315-07	ACSM2B|348158	1.3115
TCGA-KN-8433-01A-11R-2315-07	ACSM3|6296	309.7705
TCGA-KN-8433-01A-11R-2315-07	ACSM4|341392	0
TCGA-KN-8433-01A-11R-2315-07	ACSM5|54988	7.2131
TCGA-KN-8433-01A-11R-2315-07	ACSS1|84532	5850.4918
TCGA-KN-8433-01A-11R-2315-07	ACSS2|55902	2656.3934
TCGA-KN-8433-01A-11R-2315-07	ACSS3|79611	989.5082
TCGA-KN-8433-01A-11R-2315-07	ACTA1|58	9.1803
TCGA-KN-8433-01A-11R-2315-07	ACTA2|59	3740.8984
TCGA-KN-8433-01A-11R-2315-07	ACTBL2|345651	5.9016
TCGA-KN-8433-01A-11R-2315-07	ACTB|60	70040.6557
TCGA-KN-8433-01A-11R-2315-07	ACTC1|70	504.2623
TCGA-KN-8433-01A-11R-2315-07	ACTG1|71	41260.3279
TCGA-KN-8433-01A-11R-2315-07	ACTG2|72	60.3279
TCGA-KN-8433-01A-11R-2315-07	ACTL6A|86	232.7869
TCGA-KN-8433-01A-11R-2315-07	ACTL6B|51412	0
TCGA-KN-8433-01A-11R-2315-07	ACTL7A|10881	0
TCGA-KN-8433-01A-11R-2315-07	ACTL7B|10880	0
TCGA-KN-8433-01A-11R-2315-07	ACTL8|81569	0
TCGA-KN-8433-01A-11R-2315-07	ACTL9|284382	0
TCGA-KN-8433-01A-11R-2315-07	ACTN1|87	491.8033
TCGA-KN-8433-01A-11R-2315-07	ACTN2|88	57.0492
TCGA-KN-8433-01A-11R-2315-07	ACTN3|89	1.3115
TCGA-KN-8433-01A-11R-2315-07	ACTN4|81	10683.2787
TCGA-KN-8433-01A-11R-2315-07	ACTR10|55860	1466.8852
TCGA-KN-8433-01A-11R-2315-07	ACTR1A|10121	3560
TCGA-KN-8433-01A-11R-2315-07	ACTR1B|10120	2535.7377
TCGA-KN-8433-01A-11R-2315-07	ACTR2|10097	1281.9672
TCGA-KN-8433-01A-11R-2315-07	ACTR3B|57180	336.3934
TCGA-KN-8433-01A-11R-2315-07	ACTR3C|653857	159.3443
TCGA-KN-8433-01A-11R-2315-07	ACTR3|10096	1384.918
TCGA-KN-8433-01A-11R-2315-07	ACTR5|79913	247.2131
TCGA-KN-8433-01A-11R-2315-07	ACTR6|64431	274.7541
TCGA-KN-8433-01A-11R-2315-07	ACTR8|93973	329.8361
TCGA-KN-8433-01A-11R-2315-07	ACTRT1|139741	0
TCGA-KN-8433-01A-11R-2315-07	ACTRT2|140625	0
TCGA-KN-8433-01A-11R-2315-07	ACVR1B|91	2291.8033
TCGA-KN-8433-01A-11R-2315-07	ACVR1C|130399	1.3115
TCGA-KN-8433-01A-11R-2315-07	ACVR1|90	429.5082
TCGA-KN-8433-01A-11R-2315-07	ACVR2A|92	182.2951
TCGA-KN-8433-01A-11R-2315-07	ACVR2B|93	161.9672
TCGA-KN-8433-01A-11R-2315-07	ACVRL1|94	969.8361
TCGA-KN-8433-01A-11R-2315-07	ACY1|95	1377.7049
TCGA-KN-8433-01A-11R-2315-07	ACY3|91703	0
TCGA-KN-8433-01A-11R-2315-07	ACYP1|97	80
TCGA-KN-8433-01A-11R-2315-07	ACYP2|98	321.9672
TCGA-KN-8433-01A-11R-2315-07	ADAD1|132612	0
TCGA-KN-8433-01A-11R-2315-07	ADAD2|161931	1.3115
TCGA-KN-8433-01A-11R-2315-07	ADAL|161823	310.1639
TCGA-KN-8433-01A-11R-2315-07	ADAM10|102	830.8197
TCGA-KN-8433-01A-11R-2315-07	ADAM11|4185	8.5246
TCGA-KN-8433-01A-11R-2315-07	ADAM12|8038	34.0984
TCGA-KN-8433-01A-11R-2315-07	ADAM15|8751	1829.0098
TCGA-KN-8433-01A-11R-2315-07	ADAM17|6868	160
TCGA-KN-8433-01A-11R-2315-07	ADAM18|8749	0
TCGA-KN-8433-01A-11R-2315-07	ADAM19|8728	70.1639
TCGA-KN-8433-01A-11R-2315-07	ADAM20|8748	1.9672
TCGA-KN-8433-01A-11R-2315-07	ADAM21P1|145241	0
TCGA-KN-8433-01A-11R-2315-07	ADAM21|8747	1.9672
TCGA-KN-8433-01A-11R-2315-07	ADAM22|53616	59.0164
TCGA-KN-8433-01A-11R-2315-07	ADAM23|8745	3.9344
TCGA-KN-8433-01A-11R-2315-07	ADAM28|10863	49.1803
TCGA-KN-8433-01A-11R-2315-07	ADAM29|11086	0
TCGA-KN-8433-01A-11R-2315-07	ADAM2|2515	22.9508
TCGA-KN-8433-01A-11R-2315-07	ADAM30|11085	0
TCGA-KN-8433-01A-11R-2315-07	ADAM32|203102	11.1475
TCGA-KN-8433-01A-11R-2315-07	ADAM33|80332	13.1148
TCGA-KN-8433-01A-11R-2315-07	ADAM3A|1587	0
TCGA-KN-8433-01A-11R-2315-07	ADAM5P|255926	0
TCGA-KN-8433-01A-11R-2315-07	ADAM6|8755	1152.059
TCGA-KN-8433-01A-11R-2315-07	ADAM7|8756	0
TCGA-KN-8433-01A-11R-2315-07	ADAM8|101	98.3607
TCGA-KN-8433-01A-11R-2315-07	ADAM9|8754	1683.9344
TCGA-KN-8433-01A-11R-2315-07	ADAMDEC1|27299	81.3115
TCGA-KN-8433-01A-11R-2315-07	ADAMTS10|81794	79.3443
TCGA-KN-8433-01A-11R-2315-07	ADAMTS12|81792	3.9344
TCGA-KN-8433-01A-11R-2315-07	ADAMTS13|11093	184.918
TCGA-KN-8433-01A-11R-2315-07	ADAMTS14|140766	19.0164
TCGA-KN-8433-01A-11R-2315-07	ADAMTS15|170689	35.4098
TCGA-KN-8433-01A-11R-2315-07	ADAMTS16|170690	49.8361
TCGA-KN-8433-01A-11R-2315-07	ADAMTS17|170691	549.5082
TCGA-KN-8433-01A-11R-2315-07	ADAMTS18|170692	63.6066
TCGA-KN-8433-01A-11R-2315-07	ADAMTS19|171019	0
TCGA-KN-8433-01A-11R-2315-07	ADAMTS1|9510	555.4098
TCGA-KN-8433-01A-11R-2315-07	ADAMTS20|80070	0
TCGA-KN-8433-01A-11R-2315-07	ADAMTS2|9509	34.0984
TCGA-KN-8433-01A-11R-2315-07	ADAMTS3|9508	73.4426
TCGA-KN-8433-01A-11R-2315-07	ADAMTS4|9507	323.9344
TCGA-KN-8433-01A-11R-2315-07	ADAMTS5|11096	63.6066
TCGA-KN-8433-01A-11R-2315-07	ADAMTS6|11174	15.7377
TCGA-KN-8433-01A-11R-2315-07	ADAMTS7|11173	78.6885
TCGA-KN-8433-01A-11R-2315-07	ADAMTS8|11095	13.7705
TCGA-KN-8433-01A-11R-2315-07	ADAMTS9|56999	141.6393
TCGA-KN-8433-01A-11R-2315-07	ADAMTSL1|92949	1397.377
TCGA-KN-8433-01A-11R-2315-07	ADAMTSL2|9719	1621.6393
TCGA-KN-8433-01A-11R-2315-07	ADAMTSL3|57188	44.5902
TCGA-KN-8433-01A-11R-2315-07	ADAMTSL4|54507	249.1803
TCGA-KN-8433-01A-11R-2315-07	ADAMTSL5|339366	231.4754
TCGA-KN-8433-01A-11R-2315-07	ADAP1|11033	3868.2885
TCGA-KN-8433-01A-11R-2315-07	ADAP2|55803	225.5738
TCGA-KN-8433-01A-11R-2315-07	ADARB1|104	744.2623
TCGA-KN-8433-01A-11R-2315-07	ADARB2|105	1.3115
TCGA-KN-8433-01A-11R-2315-07	ADAR|103	4290.4918
TCGA-KN-8433-01A-11R-2315-07	ADAT1|23536	164.5902
TCGA-KN-8433-01A-11R-2315-07	ADAT2|134637	56.3934
TCGA-KN-8433-01A-11R-2315-07	ADAT3|113179	184.918
TCGA-KN-8433-01A-11R-2315-07	ADA|100	42.623
TCGA-KN-8433-01A-11R-2315-07	ADCK1|57143	905.5738
TCGA-KN-8433-01A-11R-2315-07	ADCK2|90956	3045.3836
TCGA-KN-8433-01A-11R-2315-07	ADCK4|79934	722.623
TCGA-KN-8433-01A-11R-2315-07	ADCK5|203054	278.0328
TCGA-KN-8433-01A-11R-2315-07	ADCY10|55811	.6557
TCGA-KN-8433-01A-11R-2315-07	ADCY1|107	13260.3279
TCGA-KN-8433-01A-11R-2315-07	ADCY2|108	0
TCGA-KN-8433-01A-11R-2315-07	ADCY3|109	374.4525
TCGA-KN-8433-01A-11R-2315-07	ADCY4|196883	196.0656
TCGA-KN-8433-01A-11R-2315-07	ADCY5|111	1132.459
TCGA-KN-8433-01A-11R-2315-07	ADCY6|112	1067.541
TCGA-KN-8433-01A-11R-2315-07	ADCY7|113	493.7705
TCGA-KN-8433-01A-11R-2315-07	ADCY8|114	0
TCGA-KN-8433-01A-11R-2315-07	ADCY9|115	1646.5574
TCGA-KN-8433-01A-11R-2315-07	ADCYAP1R1|117	.6557
TCGA-KN-8433-01A-11R-2315-07	ADCYAP1|116	40
TCGA-KN-8433-01A-11R-2315-07	ADC|113451	73.4426
TCGA-KN-8433-01A-11R-2315-07	ADD1|118	3851.1475
TCGA-KN-8433-01A-11R-2315-07	ADD2|119	6.5574
TCGA-KN-8433-01A-11R-2315-07	ADD3|120	855.7377
TCGA-KN-8433-01A-11R-2315-07	ADH1A|124	.6557
TCGA-KN-8433-01A-11R-2315-07	ADH1B|125	188.8525
TCGA-KN-8433-01A-11R-2315-07	ADH1C|126	260.9836
TCGA-KN-8433-01A-11R-2315-07	ADH4|127	2.623
TCGA-KN-8433-01A-11R-2315-07	ADH5|128	3462.2951
TCGA-KN-8433-01A-11R-2315-07	ADH6|130	1.9672
TCGA-KN-8433-01A-11R-2315-07	ADH7|131	0
TCGA-KN-8433-01A-11R-2315-07	ADHFE1|137872	259.6721
TCGA-KN-8433-01A-11R-2315-07	ADI1|55256	2477.377
TCGA-KN-8433-01A-11R-2315-07	ADIG|149685	0
TCGA-KN-8433-01A-11R-2315-07	ADIPOQ|9370	0
TCGA-KN-8433-01A-11R-2315-07	ADIPOR1|51094	1961.9672
TCGA-KN-8433-01A-11R-2315-07	ADIPOR2|79602	2563.2787
TCGA-KN-8433-01A-11R-2315-07	ADK|132	382.2951
TCGA-KN-8433-01A-11R-2315-07	ADM2|79924	264.918
TCGA-KN-8433-01A-11R-2315-07	ADM|133	3763.2787
TCGA-KN-8433-01A-11R-2315-07	ADNP2|22850	610.4918
TCGA-KN-8433-01A-11R-2315-07	ADNP|23394	1674.0984
TCGA-KN-8433-01A-11R-2315-07	ADORA1|134	20.9836
TCGA-KN-8433-01A-11R-2315-07	ADORA2A|135	345.5738
TCGA-KN-8433-01A-11R-2315-07	ADORA2B|136	6.5574
TCGA-KN-8433-01A-11R-2315-07	ADORA3|140	245.2459
TCGA-KN-8433-01A-11R-2315-07	ADO|84890	337.0492
TCGA-KN-8433-01A-11R-2315-07	ADPGK|83440	1918.2557
TCGA-KN-8433-01A-11R-2315-07	ADPRHL1|113622	17.0492
TCGA-KN-8433-01A-11R-2315-07	ADPRHL2|54936	739.6721
TCGA-KN-8433-01A-11R-2315-07	ADPRH|141	146.8852
TCGA-KN-8433-01A-11R-2315-07	ADRA1A|148	5.2459
TCGA-KN-8433-01A-11R-2315-07	ADRA1B|147	11.1475
TCGA-KN-8433-01A-11R-2315-07	ADRA1D|146	2.623
TCGA-KN-8433-01A-11R-2315-07	ADRA2A|150	132.459
TCGA-KN-8433-01A-11R-2315-07	ADRA2B|151	112.1311
TCGA-KN-8433-01A-11R-2315-07	ADRA2C|152	37.377
TCGA-KN-8433-01A-11R-2315-07	ADRB1|153	9.8361
TCGA-KN-8433-01A-11R-2315-07	ADRB2|154	50.4918
TCGA-KN-8433-01A-11R-2315-07	ADRB3|155	.6557
TCGA-KN-8433-01A-11R-2315-07	ADRBK1|156	3803.9344
TCGA-KN-8433-01A-11R-2315-07	ADRBK2|157	220.3279
TCGA-KN-8433-01A-11R-2315-07	ADRM1|11047	2115.4098
TCGA-KN-8433-01A-11R-2315-07	ADSL|158	680.6557
TCGA-KN-8433-01A-11R-2315-07	ADSSL1|122622	561.3115
TCGA-KN-8433-01A-11R-2315-07	ADSS|159	679.3443
TCGA-KN-8433-01A-11R-2315-07	AEBP1|165	2529.8361
TCGA-KN-8433-01A-11R-2315-07	AEBP2|121536	240.6557
TCGA-KN-8433-01A-11R-2315-07	AEN|64782	740.9836
TCGA-KN-8433-01A-11R-2315-07	AES|166	29211.8033
TCGA-KN-8433-01A-11R-2315-07	AFAP1L1|134265	283.2787
TCGA-KN-8433-01A-11R-2315-07	AFAP1L2|84632	103.6066
TCGA-KN-8433-01A-11R-2315-07	AFAP1|60312	496.3869
TCGA-KN-8433-01A-11R-2315-07	AFARP1|246182	16.3934
TCGA-KN-8433-01A-11R-2315-07	AFF1|4299	1921.9672
TCGA-KN-8433-01A-11R-2315-07	AFF2|2334	0
TCGA-KN-8433-01A-11R-2315-07	AFF3|3899	5.2459
TCGA-KN-8433-01A-11R-2315-07	AFF4|27125	1063.6066
TCGA-KN-8433-01A-11R-2315-07	AFG3L1|172	442.623
TCGA-KN-8433-01A-11R-2315-07	AFG3L2|10939	2343.3902
TCGA-KN-8433-01A-11R-2315-07	AFMID|125061	258.3607
TCGA-KN-8433-01A-11R-2315-07	AFM|173	1.3115
TCGA-KN-8433-01A-11R-2315-07	AFP|174	0
TCGA-KN-8433-01A-11R-2315-07	AFTPH|54812	740.9836
TCGA-KN-8433-01A-11R-2315-07	AG2|387763	477.377
TCGA-KN-8433-01A-11R-2315-07	AGAP11|119385	22.9705
TCGA-KN-8433-01A-11R-2315-07	AGAP1|116987	203.2787
TCGA-KN-8433-01A-11R-2315-07	AGAP2|116986	191.2
TCGA-KN-8433-01A-11R-2315-07	AGAP3|116988	1036.7213
TCGA-KN-8433-01A-11R-2315-07	AGAP4|119016	128.5246
TCGA-KN-8433-01A-11R-2315-07	AGAP5|729092	8.6754
TCGA-KN-8433-01A-11R-2315-07	AGAP6|414189	64.918
TCGA-KN-8433-01A-11R-2315-07	AGAP7|653268	5.9016
TCGA-KN-8433-01A-11R-2315-07	AGAP8|728404	7.2131
TCGA-KN-8433-01A-11R-2315-07	AGA|175	502.2951
TCGA-KN-8433-01A-11R-2315-07	AGBL1|123624	0
TCGA-KN-8433-01A-11R-2315-07	AGBL2|79841	5.9016
TCGA-KN-8433-01A-11R-2315-07	AGBL3|340351	1.9672
TCGA-KN-8433-01A-11R-2315-07	AGBL4|84871	25.5738
TCGA-KN-8433-01A-11R-2315-07	AGBL5|60509	464.9246
TCGA-KN-8433-01A-11R-2315-07	AGER|177	25.5738
TCGA-KN-8433-01A-11R-2315-07	AGFG1|3267	990.1639
TCGA-KN-8433-01A-11R-2315-07	AGFG2|3268	938.3607
TCGA-KN-8433-01A-11R-2315-07	AGGF1|55109	246.5574
TCGA-KN-8433-01A-11R-2315-07	AGK|55750	643.9344
TCGA-KN-8433-01A-11R-2315-07	AGL|178	1259.6721
TCGA-KN-8433-01A-11R-2315-07	AGMAT|79814	47.8689
TCGA-KN-8433-01A-11R-2315-07	AGPAT1|10554	2467.377
TCGA-KN-8433-01A-11R-2315-07	AGPAT2|10555	2095.7377
TCGA-KN-8433-01A-11R-2315-07	AGPAT3|56894	4523.9344
TCGA-KN-8433-01A-11R-2315-07	AGPAT4|56895	41.3115
TCGA-KN-8433-01A-11R-2315-07	AGPAT5|55326	1481.9672
TCGA-KN-8433-01A-11R-2315-07	AGPAT6|137964	3209.8361
TCGA-KN-8433-01A-11R-2315-07	AGPAT9|84803	1580.9836
TCGA-KN-8433-01A-11R-2315-07	AGPHD1|123688	186.2295
TCGA-KN-8433-01A-11R-2315-07	AGPS|8540	382.9508
TCGA-KN-8433-01A-11R-2315-07	AGR2|10551	0
TCGA-KN-8433-01A-11R-2315-07	AGR3|155465	0
TCGA-KN-8433-01A-11R-2315-07	AGRN|375790	4392.7869
TCGA-KN-8433-01A-11R-2315-07	AGRP|181	5.9016
TCGA-KN-8433-01A-11R-2315-07	AGTPBP1|23287	105.5738
TCGA-KN-8433-01A-11R-2315-07	AGTR1|185	41.3115
TCGA-KN-8433-01A-11R-2315-07	AGTR2|186	18.3607
TCGA-KN-8433-01A-11R-2315-07	AGTRAP|57085	1375.082
TCGA-KN-8433-01A-11R-2315-07	AGT|183	72.1311
TCGA-KN-8433-01A-11R-2315-07	AGXT2L1|64850	0
TCGA-KN-8433-01A-11R-2315-07	AGXT2L2|85007	302.3672
TCGA-KN-8433-01A-11R-2315-07	AGXT2|64902	1.9672
TCGA-KN-8433-01A-11R-2315-07	AGXT|189	0
TCGA-KN-8433-01A-11R-2315-07	AHCTF1|25909	523.2787
TCGA-KN-8433-01A-11R-2315-07	AHCYL1|10768	3503.6066
TCGA-KN-8433-01A-11R-2315-07	AHCYL2|23382	3819.0164
TCGA-KN-8433-01A-11R-2315-07	AHCY|191	7466.8852
TCGA-KN-8433-01A-11R-2315-07	AHDC1|27245	867.541
TCGA-KN-8433-01A-11R-2315-07	AHI1|54806	87.8689
TCGA-KN-8433-01A-11R-2315-07	AHNAK2|113146	348.1967
TCGA-KN-8433-01A-11R-2315-07	AHNAK|79026	31438.6885
TCGA-KN-8433-01A-11R-2315-07	AHRR|57491	53.7705
TCGA-KN-8433-01A-11R-2315-07	AHR|196	674.7541
TCGA-KN-8433-01A-11R-2315-07	AHSA1|10598	3074.7541
TCGA-KN-8433-01A-11R-2315-07	AHSA2|130872	353.4426
TCGA-KN-8433-01A-11R-2315-07	AHSG|197	0
TCGA-KN-8433-01A-11R-2315-07	AHSP|51327	0
TCGA-KN-8433-01A-11R-2315-07	AICDA|57379	.6557
TCGA-KN-8433-01A-11R-2315-07	AIDA|64853	499.6721
TCGA-KN-8433-01A-11R-2315-07	AIF1L|83543	611.8033
TCGA-KN-8433-01A-11R-2315-07	AIF1|199	350.8197
TCGA-KN-8433-01A-11R-2315-07	AIFM1|9131	3931.8033
TCGA-KN-8433-01A-11R-2315-07	AIFM2|84883	1384.918
TCGA-KN-8433-01A-11R-2315-07	AIFM3|150209	754.177
TCGA-KN-8433-01A-11R-2315-07	AIG1|51390	401.3115
TCGA-KN-8433-01A-11R-2315-07	AIM1L|55057	.6557
TCGA-KN-8433-01A-11R-2315-07	AIM1|202	363.2787
TCGA-KN-8433-01A-11R-2315-07	AIM2|9447	7.8689
TCGA-KN-8433-01A-11R-2315-07	AIMP1|9255	844.8525
TCGA-KN-8433-01A-11R-2315-07	AIMP2|7965	832.2164
TCGA-KN-8433-01A-11R-2315-07	AIPL1|23746	0
TCGA-KN-8433-01A-11R-2315-07	AIP|9049	1769.8361
TCGA-KN-8433-01A-11R-2315-07	AIRE|326	0
TCGA-KN-8433-01A-11R-2315-07	AJAP1|55966	13.1148
TCGA-KN-8433-01A-11R-2315-07	AK1|203	5323.2787
TCGA-KN-8433-01A-11R-2315-07	AK2|204	1740.3279
TCGA-KN-8433-01A-11R-2315-07	AK3L1|205	38.0328
TCGA-KN-8433-01A-11R-2315-07	AK3|50808	2135.082
TCGA-KN-8433-01A-11R-2315-07	AK5|26289	7.2131
TCGA-KN-8433-01A-11R-2315-07	AK7|122481	39.3443
TCGA-KN-8433-01A-11R-2315-07	AKAP10|11216	262.2951
TCGA-KN-8433-01A-11R-2315-07	AKAP11|11215	650.4918
TCGA-KN-8433-01A-11R-2315-07	AKAP12|9590	217.0492
TCGA-KN-8433-01A-11R-2315-07	AKAP13|11214	2821.6393
TCGA-KN-8433-01A-11R-2315-07	AKAP14|158798	0
TCGA-KN-8433-01A-11R-2315-07	AKAP1|8165	3553.4426
TCGA-KN-8433-01A-11R-2315-07	AKAP2|11217	1578.4066
TCGA-KN-8433-01A-11R-2315-07	AKAP3|10566	11.1475
TCGA-KN-8433-01A-11R-2315-07	AKAP4|8852	0
TCGA-KN-8433-01A-11R-2315-07	AKAP5|9495	15.7377
TCGA-KN-8433-01A-11R-2315-07	AKAP6|9472	539.0164
TCGA-KN-8433-01A-11R-2315-07	AKAP7|9465	184.2623
TCGA-KN-8433-01A-11R-2315-07	AKAP8L|26993	1057.7049
TCGA-KN-8433-01A-11R-2315-07	AKAP8|10270	640
TCGA-KN-8433-01A-11R-2315-07	AKAP9|10142	3007.8689
TCGA-KN-8433-01A-11R-2315-07	AKD1|221264	39.3443
TCGA-KN-8433-01A-11R-2315-07	AKIRIN1|79647	1123.9344
TCGA-KN-8433-01A-11R-2315-07	AKIRIN2|55122	438.0328
TCGA-KN-8433-01A-11R-2315-07	AKNAD1|254268	3.2787
TCGA-KN-8433-01A-11R-2315-07	AKNA|80709	1703.6066
TCGA-KN-8433-01A-11R-2315-07	AKR1A1|10327	1705.5738
TCGA-KN-8433-01A-11R-2315-07	AKR1B10|57016	0
TCGA-KN-8433-01A-11R-2315-07	AKR1B15|441282	0
TCGA-KN-8433-01A-11R-2315-07	AKR1B1|231	6996.7213
TCGA-KN-8433-01A-11R-2315-07	AKR1C1|1645	203.9344
TCGA-KN-8433-01A-11R-2315-07	AKR1C2|1646	167.8689
TCGA-KN-8433-01A-11R-2315-07	AKR1C3|8644	43.2787
TCGA-KN-8433-01A-11R-2315-07	AKR1C4|1109	0
TCGA-KN-8433-01A-11R-2315-07	AKR1CL1|340811	0
TCGA-KN-8433-01A-11R-2315-07	AKR1D1|6718	.6557
TCGA-KN-8433-01A-11R-2315-07	AKR1E2|83592	3.9344
TCGA-KN-8433-01A-11R-2315-07	AKR7A2|8574	1333.1148
TCGA-KN-8433-01A-11R-2315-07	AKR7A3|22977	1843.9344
TCGA-KN-8433-01A-11R-2315-07	AKR7L|246181	69.5082
TCGA-KN-8433-01A-11R-2315-07	AKT1S1|84335	1203.9344
TCGA-KN-8433-01A-11R-2315-07	AKT1|207	9791.4754
TCGA-KN-8433-01A-11R-2315-07	AKT2|208	4127.2131
TCGA-KN-8433-01A-11R-2315-07	AKT3|10000	723.2787
TCGA-KN-8433-01A-11R-2315-07	AKTIP|64400	1675.6262
TCGA-KN-8433-01A-11R-2315-07	ALAD|210	470.1639
TCGA-KN-8433-01A-11R-2315-07	ALAS1|211	1811.8033
TCGA-KN-8433-01A-11R-2315-07	ALAS2|212	3.2787
TCGA-KN-8433-01A-11R-2315-07	ALB|213	4.5902
TCGA-KN-8433-01A-11R-2315-07	ALCAM|214	2052.459
TCGA-KN-8433-01A-11R-2315-07	ALDH16A1|126133	651.8033
TCGA-KN-8433-01A-11R-2315-07	ALDH18A1|5832	1634.0984
TCGA-KN-8433-01A-11R-2315-07	ALDH1A1|216	2963.9344
TCGA-KN-8433-01A-11R-2315-07	ALDH1A2|8854	13.7705
TCGA-KN-8433-01A-11R-2315-07	ALDH1A3|220	108.4459
TCGA-KN-8433-01A-11R-2315-07	ALDH1B1|219	972.459
TCGA-KN-8433-01A-11R-2315-07	ALDH1L1|10840	5134.4262
TCGA-KN-8433-01A-11R-2315-07	ALDH1L2|160428	81.9672
TCGA-KN-8433-01A-11R-2315-07	ALDH2|217	2870.8197
TCGA-KN-8433-01A-11R-2315-07	ALDH3A1|218	77.377
TCGA-KN-8433-01A-11R-2315-07	ALDH3A2|224	2148.8525
TCGA-KN-8433-01A-11R-2315-07	ALDH3B1|221	283.9344
TCGA-KN-8433-01A-11R-2315-07	ALDH3B2|222	5.9016
TCGA-KN-8433-01A-11R-2315-07	ALDH4A1|8659	3031.4754
TCGA-KN-8433-01A-11R-2315-07	ALDH5A1|7915	857.0492
TCGA-KN-8433-01A-11R-2315-07	ALDH6A1|4329	592.2426
TCGA-KN-8433-01A-11R-2315-07	ALDH7A1|501	708.1967
TCGA-KN-8433-01A-11R-2315-07	ALDH8A1|64577	5.2459
TCGA-KN-8433-01A-11R-2315-07	ALDH9A1|223	714.0984
TCGA-KN-8433-01A-11R-2315-07	ALDOA|226	96940.3279
TCGA-KN-8433-01A-11R-2315-07	ALDOB|229	93.1148
TCGA-KN-8433-01A-11R-2315-07	ALDOC|230	911.4754
TCGA-KN-8433-01A-11R-2315-07	ALG10B|144245	146.2295
TCGA-KN-8433-01A-11R-2315-07	ALG10|84920	36.7213
TCGA-KN-8433-01A-11R-2315-07	ALG11|440138	19.0164
TCGA-KN-8433-01A-11R-2315-07	ALG12|79087	1436.0656
TCGA-KN-8433-01A-11R-2315-07	ALG13|79868	672.7869
TCGA-KN-8433-01A-11R-2315-07	ALG14|199857	128.5246
TCGA-KN-8433-01A-11R-2315-07	ALG1L2|644974	0
TCGA-KN-8433-01A-11R-2315-07	ALG1L|200810	69.7311
TCGA-KN-8433-01A-11R-2315-07	ALG1|56052	773.6984
TCGA-KN-8433-01A-11R-2315-07	ALG2|85365	687.2131
TCGA-KN-8433-01A-11R-2315-07	ALG3|10195	416.3934
TCGA-KN-8433-01A-11R-2315-07	ALG5|29880	419.6721
TCGA-KN-8433-01A-11R-2315-07	ALG6|29929	91.8033
TCGA-KN-8433-01A-11R-2315-07	ALG8|79053	453.7705
TCGA-KN-8433-01A-11R-2315-07	ALG9|79796	499.0164
TCGA-KN-8433-01A-11R-2315-07	ALKBH1|8846	302.9508
TCGA-KN-8433-01A-11R-2315-07	ALKBH2|121642	141.6393
TCGA-KN-8433-01A-11R-2315-07	ALKBH3|221120	376.3934
TCGA-KN-8433-01A-11R-2315-07	ALKBH4|54784	586.4393
TCGA-KN-8433-01A-11R-2315-07	ALKBH5|54890	2010.9377
TCGA-KN-8433-01A-11R-2315-07	ALKBH6|84964	255.082
TCGA-KN-8433-01A-11R-2315-07	ALKBH7|84266	3106.2295
TCGA-KN-8433-01A-11R-2315-07	ALKBH8|91801	89.1803
TCGA-KN-8433-01A-11R-2315-07	ALK|238	3.9344
TCGA-KN-8433-01A-11R-2315-07	ALLC|55821	0
TCGA-KN-8433-01A-11R-2315-07	ALMS1P|200420	0
TCGA-KN-8433-01A-11R-2315-07	ALMS1|7840	273.4426
TCGA-KN-8433-01A-11R-2315-07	ALOX12B|242	0
TCGA-KN-8433-01A-11R-2315-07	ALOX12P2|245	0
TCGA-KN-8433-01A-11R-2315-07	ALOX12|239	11.8033
TCGA-KN-8433-01A-11R-2315-07	ALOX15B|247	83.9344
TCGA-KN-8433-01A-11R-2315-07	ALOX15|246	0
TCGA-KN-8433-01A-11R-2315-07	ALOX5AP|241	304.918
TCGA-KN-8433-01A-11R-2315-07	ALOX5|240	211.8033
TCGA-KN-8433-01A-11R-2315-07	ALOXE3|59344	1.3115
TCGA-KN-8433-01A-11R-2315-07	ALPI|248	0
TCGA-KN-8433-01A-11R-2315-07	ALPK1|80216	451.1475
TCGA-KN-8433-01A-11R-2315-07	ALPK2|115701	1.9672
TCGA-KN-8433-01A-11R-2315-07	ALPK3|57538	343.6066
TCGA-KN-8433-01A-11R-2315-07	ALPL|249	382.2951
TCGA-KN-8433-01A-11R-2315-07	ALPPL2|251	0
TCGA-KN-8433-01A-11R-2315-07	ALPP|250	0
TCGA-KN-8433-01A-11R-2315-07	ALS2CL|259173	1394.0984
TCGA-KN-8433-01A-11R-2315-07	ALS2CR11|151254	0
TCGA-KN-8433-01A-11R-2315-07	ALS2CR12|130540	.6557
TCGA-KN-8433-01A-11R-2315-07	ALS2CR4|65062	64.918
TCGA-KN-8433-01A-11R-2315-07	ALS2CR8|79800	53.1148
TCGA-KN-8433-01A-11R-2315-07	ALS2|57679	317.377
TCGA-KN-8433-01A-11R-2315-07	ALX1|8092	0
TCGA-KN-8433-01A-11R-2315-07	ALX3|257	41.3115
TCGA-KN-8433-01A-11R-2315-07	ALX4|60529	0
TCGA-KN-8433-01A-11R-2315-07	AMAC1L2|83650	1.3115
TCGA-KN-8433-01A-11R-2315-07	AMAC1L3|643664	1.3115
TCGA-KN-8433-01A-11R-2315-07	AMAC1|146861	0
TCGA-KN-8433-01A-11R-2315-07	AMACR|23600	597.377
TCGA-KN-8433-01A-11R-2315-07	AMBN|258	0
TCGA-KN-8433-01A-11R-2315-07	AMBP|259	1.9672
TCGA-KN-8433-01A-11R-2315-07	AMBRA1|55626	1595.4098
TCGA-KN-8433-01A-11R-2315-07	AMD1|262	763.9344
TCGA-KN-8433-01A-11R-2315-07	AMDHD1|144193	1.3115
TCGA-KN-8433-01A-11R-2315-07	AMDHD2|51005	375.7377
TCGA-KN-8433-01A-11R-2315-07	AMELX|265	0
TCGA-KN-8433-01A-11R-2315-07	AMELY|266	0
TCGA-KN-8433-01A-11R-2315-07	AMFR|267	6638.6885
TCGA-KN-8433-01A-11R-2315-07	AMHR2|269	0
TCGA-KN-8433-01A-11R-2315-07	AMH|268	66.8852
TCGA-KN-8433-01A-11R-2315-07	AMICA1|120425	203.9344
TCGA-KN-8433-01A-11R-2315-07	AMIGO1|57463	108.1967
TCGA-KN-8433-01A-11R-2315-07	AMIGO2|347902	84.5902
TCGA-KN-8433-01A-11R-2315-07	AMIGO3|386724	61.6393
TCGA-KN-8433-01A-11R-2315-07	AMMECR1L|83607	638.6885
TCGA-KN-8433-01A-11R-2315-07	AMMECR1|9949	291.1475
TCGA-KN-8433-01A-11R-2315-07	AMN1|196394	163.2787
TCGA-KN-8433-01A-11R-2315-07	AMN|81693	.6557
TCGA-KN-8433-01A-11R-2315-07	AMOTL1|154810	286.5574
TCGA-KN-8433-01A-11R-2315-07	AMOTL2|51421	1206.5574
TCGA-KN-8433-01A-11R-2315-07	AMOT|154796	689.1803
TCGA-KN-8433-01A-11R-2315-07	AMPD1|270	.6557
TCGA-KN-8433-01A-11R-2315-07	AMPD2|271	465.5738
TCGA-KN-8433-01A-11R-2315-07	AMPD3|272	4560.6557
TCGA-KN-8433-01A-11R-2315-07	AMPH|273	2.623
TCGA-KN-8433-01A-11R-2315-07	AMTN|401138	0
TCGA-KN-8433-01A-11R-2315-07	AMT|275	681.8492
TCGA-KN-8433-01A-11R-2315-07	AMY1A|276	0
TCGA-KN-8433-01A-11R-2315-07	AMY2A|279	.6557
TCGA-KN-8433-01A-11R-2315-07	AMY2B|280	90.6951
TCGA-KN-8433-01A-11R-2315-07	AMZ1|155185	5.2459
TCGA-KN-8433-01A-11R-2315-07	AMZ2P1|201283	207.8689
TCGA-KN-8433-01A-11R-2315-07	AMZ2|51321	1377.7049
TCGA-KN-8433-01A-11R-2315-07	ANAPC10|10393	90.4918
TCGA-KN-8433-01A-11R-2315-07	ANAPC11|51529	1520
TCGA-KN-8433-01A-11R-2315-07	ANAPC13|25847	1275.6984
TCGA-KN-8433-01A-11R-2315-07	ANAPC16|119504	2236.7213
TCGA-KN-8433-01A-11R-2315-07	ANAPC1|64682	170.4918
TCGA-KN-8433-01A-11R-2315-07	ANAPC2|29882	636.7213
TCGA-KN-8433-01A-11R-2315-07	ANAPC4|29945	354.7541
TCGA-KN-8433-01A-11R-2315-07	ANAPC5|51433	1919.3443
TCGA-KN-8433-01A-11R-2315-07	ANAPC7|51434	575.082
TCGA-KN-8433-01A-11R-2315-07	ANGEL1|23357	1502.9508
TCGA-KN-8433-01A-11R-2315-07	ANGEL2|90806	429.5082
TCGA-KN-8433-01A-11R-2315-07	ANGPT1|284	750.1639
TCGA-KN-8433-01A-11R-2315-07	ANGPT2|285	141.6393
TCGA-KN-8433-01A-11R-2315-07	ANGPT4|51378	3.2787
TCGA-KN-8433-01A-11R-2315-07	ANGPTL1|9068	241.3115
TCGA-KN-8433-01A-11R-2315-07	ANGPTL2|23452	209.8361
TCGA-KN-8433-01A-11R-2315-07	ANGPTL3|27329	.6557
TCGA-KN-8433-01A-11R-2315-07	ANGPTL4|51129	190.1639
TCGA-KN-8433-01A-11R-2315-07	ANGPTL5|253935	0
TCGA-KN-8433-01A-11R-2315-07	ANGPTL6|83854	6.6426
TCGA-KN-8433-01A-11R-2315-07	ANGPTL7|10218	6.5574
TCGA-KN-8433-01A-11R-2315-07	ANG|283	48.1967
TCGA-KN-8433-01A-11R-2315-07	ANK1|286	3.9344
TCGA-KN-8433-01A-11R-2315-07	ANK2|287	49.1803
TCGA-KN-8433-01A-11R-2315-07	ANK3|288	841.3115
TCGA-KN-8433-01A-11R-2315-07	ANKAR|150709	17.7049
TCGA-KN-8433-01A-11R-2315-07	ANKDD1A|348094	42.623
TCGA-KN-8433-01A-11R-2315-07	ANKFN1|162282	0
TCGA-KN-8433-01A-11R-2315-07	ANKFY1|51479	1876.0656
TCGA-KN-8433-01A-11R-2315-07	ANKHD1-EIF4EBP3|404734	330.1705
TCGA-KN-8433-01A-11R-2315-07	ANKHD1|54882	679.6525
TCGA-KN-8433-01A-11R-2315-07	ANKH|56172	410.4918
TCGA-KN-8433-01A-11R-2315-07	ANKIB1|54467	326.5574
TCGA-KN-8433-01A-11R-2315-07	ANKK1|255239	.6557
TCGA-KN-8433-01A-11R-2315-07	ANKLE1|126549	1.3115
TCGA-KN-8433-01A-11R-2315-07	ANKLE2|23141	1014.4262
TCGA-KN-8433-01A-11R-2315-07	ANKMY1|51281	178.3607
TCGA-KN-8433-01A-11R-2315-07	ANKMY2|57037	942.2951
TCGA-KN-8433-01A-11R-2315-07	ANKRA2|57763	98.3607
TCGA-KN-8433-01A-11R-2315-07	ANKRD10|55608	761.3115
TCGA-KN-8433-01A-11R-2315-07	ANKRD11|29123	3824.341
TCGA-KN-8433-01A-11R-2315-07	ANKRD12|23253	538.3607
TCGA-KN-8433-01A-11R-2315-07	ANKRD13A|88455	1598.0328
TCGA-KN-8433-01A-11R-2315-07	ANKRD13B|124930	15.082
TCGA-KN-8433-01A-11R-2315-07	ANKRD13C|81573	198.0328
TCGA-KN-8433-01A-11R-2315-07	ANKRD13D|338692	740.3279
TCGA-KN-8433-01A-11R-2315-07	ANKRD16|54522	267.8033
TCGA-KN-8433-01A-11R-2315-07	ANKRD17|26057	1259.0164
TCGA-KN-8433-01A-11R-2315-07	ANKRD19|138649	105.5738
TCGA-KN-8433-01A-11R-2315-07	ANKRD1|27063	2.623
TCGA-KN-8433-01A-11R-2315-07	ANKRD20A3|441425	5.9016
TCGA-KN-8433-01A-11R-2315-07	ANKRD20A4|728747	6.5574
TCGA-KN-8433-01A-11R-2315-07	ANKRD20B|729171	8.5246
TCGA-KN-8433-01A-11R-2315-07	ANKRD22|118932	222.9508
TCGA-KN-8433-01A-11R-2315-07	ANKRD23|200539	38.6885
TCGA-KN-8433-01A-11R-2315-07	ANKRD24|170961	225.5738
TCGA-KN-8433-01A-11R-2315-07	ANKRD26P1|124149	0
TCGA-KN-8433-01A-11R-2315-07	ANKRD26|22852	233.4426
TCGA-KN-8433-01A-11R-2315-07	ANKRD27|84079	582.9508
TCGA-KN-8433-01A-11R-2315-07	ANKRD28|23243	570.4918
TCGA-KN-8433-01A-11R-2315-07	ANKRD29|147463	375.7377
TCGA-KN-8433-01A-11R-2315-07	ANKRD2|26287	76.7213
TCGA-KN-8433-01A-11R-2315-07	ANKRD30A|91074	5.9016
TCGA-KN-8433-01A-11R-2315-07	ANKRD30B|374860	0
TCGA-KN-8433-01A-11R-2315-07	ANKRD31|256006	.6557
TCGA-KN-8433-01A-11R-2315-07	ANKRD32|84250	20.9836
TCGA-KN-8433-01A-11R-2315-07	ANKRD33|341405	15.7377
TCGA-KN-8433-01A-11R-2315-07	ANKRD34A|284615	13.7705
TCGA-KN-8433-01A-11R-2315-07	ANKRD34B|340120	3.9344
TCGA-KN-8433-01A-11R-2315-07	ANKRD34C|390616	0
TCGA-KN-8433-01A-11R-2315-07	ANKRD35|148741	6.5574
TCGA-KN-8433-01A-11R-2315-07	ANKRD36BP1|84832	13.1148
TCGA-KN-8433-01A-11R-2315-07	ANKRD36B|57730	6.5574
TCGA-KN-8433-01A-11R-2315-07	ANKRD36|375248	64.918
TCGA-KN-8433-01A-11R-2315-07	ANKRD37|353322	60.7148
TCGA-KN-8433-01A-11R-2315-07	ANKRD39|51239	153.4426
TCGA-KN-8433-01A-11R-2315-07	ANKRD40|91369	822.2951
TCGA-KN-8433-01A-11R-2315-07	ANKRD42|338699	255.7377
TCGA-KN-8433-01A-11R-2315-07	ANKRD43|134548	379.0164
TCGA-KN-8433-01A-11R-2315-07	ANKRD44|91526	25.5738
TCGA-KN-8433-01A-11R-2315-07	ANKRD45|339416	2.623
TCGA-KN-8433-01A-11R-2315-07	ANKRD46|157567	392.7869
TCGA-KN-8433-01A-11R-2315-07	ANKRD49|54851	204.5902
TCGA-KN-8433-01A-11R-2315-07	ANKRD50|57182	373.7705
TCGA-KN-8433-01A-11R-2315-07	ANKRD52|283373	870.8197
TCGA-KN-8433-01A-11R-2315-07	ANKRD53|79998	3.9344
TCGA-KN-8433-01A-11R-2315-07	ANKRD54|129138	1224.2623
TCGA-KN-8433-01A-11R-2315-07	ANKRD55|79722	0
TCGA-KN-8433-01A-11R-2315-07	ANKRD56|345079	540.3279
TCGA-KN-8433-01A-11R-2315-07	ANKRD57|65124	384.918
TCGA-KN-8433-01A-11R-2315-07	ANKRD58|347454	153.4426
TCGA-KN-8433-01A-11R-2315-07	ANKRD5|63926	144.2623
TCGA-KN-8433-01A-11R-2315-07	ANKRD6|22881	202.118
TCGA-KN-8433-01A-11R-2315-07	ANKRD7|56311	11.1475
TCGA-KN-8433-01A-11R-2315-07	ANKRD9|122416	1855.7377
TCGA-KN-8433-01A-11R-2315-07	ANKS1A|23294	1632.1311
TCGA-KN-8433-01A-11R-2315-07	ANKS1B|56899	6.5574
TCGA-KN-8433-01A-11R-2315-07	ANKS3|124401	538.3607
TCGA-KN-8433-01A-11R-2315-07	ANKS4B|257629	1.3115
TCGA-KN-8433-01A-11R-2315-07	ANKS6|203286	522.623
TCGA-KN-8433-01A-11R-2315-07	ANKZF1|55139	247.2131
TCGA-KN-8433-01A-11R-2315-07	ANLN|54443	13.1148
TCGA-KN-8433-01A-11R-2315-07	ANO10|55129	2217.7049
TCGA-KN-8433-01A-11R-2315-07	ANO1|55107	122.623
TCGA-KN-8433-01A-11R-2315-07	ANO2|57101	19.0164
TCGA-KN-8433-01A-11R-2315-07	ANO3|63982	7.2131
TCGA-KN-8433-01A-11R-2315-07	ANO4|121601	1253.1148
TCGA-KN-8433-01A-11R-2315-07	ANO5|203859	611.1475
TCGA-KN-8433-01A-11R-2315-07	ANO6|196527	2009.8361
TCGA-KN-8433-01A-11R-2315-07	ANO7|50636	95.082
TCGA-KN-8433-01A-11R-2315-07	ANO8|57719	761.9672
TCGA-KN-8433-01A-11R-2315-07	ANO9|338440	270.8197
TCGA-KN-8433-01A-11R-2315-07	ANP32A|8125	2918.6885
TCGA-KN-8433-01A-11R-2315-07	ANP32B|10541	1276.0656
TCGA-KN-8433-01A-11R-2315-07	ANP32C|23520	5.2459
TCGA-KN-8433-01A-11R-2315-07	ANP32D|23519	.6557
TCGA-KN-8433-01A-11R-2315-07	ANP32E|81611	302.2951
TCGA-KN-8433-01A-11R-2315-07	ANPEP|290	73.4426
TCGA-KN-8433-01A-11R-2315-07	ANTXR1|84168	401.9672
TCGA-KN-8433-01A-11R-2315-07	ANTXR2|118429	132.459
TCGA-KN-8433-01A-11R-2315-07	ANTXRL|195977	0
TCGA-KN-8433-01A-11R-2315-07	ANUBL1|93550	22.9508
TCGA-KN-8433-01A-11R-2315-07	ANXA10|11199	.6557
TCGA-KN-8433-01A-11R-2315-07	ANXA11|311	7139.6721
TCGA-KN-8433-01A-11R-2315-07	ANXA13|312	0
TCGA-KN-8433-01A-11R-2315-07	ANXA1|301	541.6393
TCGA-KN-8433-01A-11R-2315-07	ANXA2P1|303	98.3607
TCGA-KN-8433-01A-11R-2315-07	ANXA2P2|304	2164.5902
TCGA-KN-8433-01A-11R-2315-07	ANXA2P3|305	24.918
TCGA-KN-8433-01A-11R-2315-07	ANXA2|302	6219.6721
TCGA-KN-8433-01A-11R-2315-07	ANXA3|306	1350.8197
TCGA-KN-8433-01A-11R-2315-07	ANXA4|307	1982.2951
TCGA-KN-8433-01A-11R-2315-07	ANXA5|308	4551.4754
TCGA-KN-8433-01A-11R-2315-07	ANXA6|309	5910.1639
TCGA-KN-8433-01A-11R-2315-07	ANXA7|310	2169.8361
TCGA-KN-8433-01A-11R-2315-07	ANXA8L1|728113	0
TCGA-KN-8433-01A-11R-2315-07	ANXA8L2|244	0
TCGA-KN-8433-01A-11R-2315-07	ANXA8|653145	.6557
TCGA-KN-8433-01A-11R-2315-07	ANXA9|8416	133.1148
TCGA-KN-8433-01A-11R-2315-07	AOAH|313	76.0656
TCGA-KN-8433-01A-11R-2315-07	AOC2|314	20.9836
TCGA-KN-8433-01A-11R-2315-07	AOC3|8639	784.918
TCGA-KN-8433-01A-11R-2315-07	AOX1|316	7.8689
TCGA-KN-8433-01A-11R-2315-07	AOX2P|344454	0
TCGA-KN-8433-01A-11R-2315-07	AP1AR|55435	643.9344
TCGA-KN-8433-01A-11R-2315-07	AP1B1|162	11052.459
TCGA-KN-8433-01A-11R-2315-07	AP1G1|164	2339.6721
TCGA-KN-8433-01A-11R-2315-07	AP1G2|8906	983.7508
TCGA-KN-8433-01A-11R-2315-07	AP1M1|8907	2923.9344
TCGA-KN-8433-01A-11R-2315-07	AP1M2|10053	3152.1311
TCGA-KN-8433-01A-11R-2315-07	AP1S1|1174	1291.8033
TCGA-KN-8433-01A-11R-2315-07	AP1S2|8905	379.0164
TCGA-KN-8433-01A-11R-2315-07	AP1S3|130340	257.0492
TCGA-KN-8433-01A-11R-2315-07	AP2A1|160	1380.9443
TCGA-KN-8433-01A-11R-2315-07	AP2A2|161	3176.3934
TCGA-KN-8433-01A-11R-2315-07	AP2B1|163	5299.0164
TCGA-KN-8433-01A-11R-2315-07	AP2M1|1173	6051.1475
TCGA-KN-8433-01A-11R-2315-07	AP2S1|1175	1289.1803
TCGA-KN-8433-01A-11R-2315-07	AP3B1|8546	784.2623
TCGA-KN-8433-01A-11R-2315-07	AP3B2|8120	44.5902
TCGA-KN-8433-01A-11R-2315-07	AP3D1|8943	6714.7541
TCGA-KN-8433-01A-11R-2315-07	AP3M1|26985	496.3934
TCGA-KN-8433-01A-11R-2315-07	AP3M2|10947	434.0984
TCGA-KN-8433-01A-11R-2315-07	AP3S1|1176	317.377
TCGA-KN-8433-01A-11R-2315-07	AP3S2|10239	3275.7705
TCGA-KN-8433-01A-11R-2315-07	AP4B1|10717	214.5639
TCGA-KN-8433-01A-11R-2315-07	AP4E1|23431	287.2131
TCGA-KN-8433-01A-11R-2315-07	AP4M1|9179	359.3443
TCGA-KN-8433-01A-11R-2315-07	AP4S1|11154	66.2295
TCGA-KN-8433-01A-11R-2315-07	APAF1|317	443.9344
TCGA-KN-8433-01A-11R-2315-07	APBA1|320	72.1311
TCGA-KN-8433-01A-11R-2315-07	APBA2|321	16.3934
TCGA-KN-8433-01A-11R-2315-07	APBA3|9546	549.5082
TCGA-KN-8433-01A-11R-2315-07	APBB1IP|54518	95.7377
TCGA-KN-8433-01A-11R-2315-07	APBB1|322	4963.2787
TCGA-KN-8433-01A-11R-2315-07	APBB2|323	1183.6066
TCGA-KN-8433-01A-11R-2315-07	APBB3|10307	211.1475
TCGA-KN-8433-01A-11R-2315-07	APC2|10297	18.5443
TCGA-KN-8433-01A-11R-2315-07	APCDD1L|164284	1.3115
TCGA-KN-8433-01A-11R-2315-07	APCDD1|147495	23.6066
TCGA-KN-8433-01A-11R-2315-07	APCS|325	0
TCGA-KN-8433-01A-11R-2315-07	APC|324	250.4918
TCGA-KN-8433-01A-11R-2315-07	APEH|327	4391.4754
TCGA-KN-8433-01A-11R-2315-07	APEX1|328	2214.4262
TCGA-KN-8433-01A-11R-2315-07	APEX2|27301	901.6393
TCGA-KN-8433-01A-11R-2315-07	APH1A|51107	4416.3934
TCGA-KN-8433-01A-11R-2315-07	APH1B|83464	870.1639
TCGA-KN-8433-01A-11R-2315-07	API5|8539	2204.5902
TCGA-KN-8433-01A-11R-2315-07	APIP|51074	685.423
TCGA-KN-8433-01A-11R-2315-07	APITD1|378708	114.4066
TCGA-KN-8433-01A-11R-2315-07	APLF|200558	40
TCGA-KN-8433-01A-11R-2315-07	APLNR|187	711.4754
TCGA-KN-8433-01A-11R-2315-07	APLN|8862	644.5902
TCGA-KN-8433-01A-11R-2315-07	APLP1|333	19.0164
TCGA-KN-8433-01A-11R-2315-07	APLP2|334	43280.6557
TCGA-KN-8433-01A-11R-2315-07	APOA1BP|128240	4763.2787
TCGA-KN-8433-01A-11R-2315-07	APOA1|335	3.2787
TCGA-KN-8433-01A-11R-2315-07	APOA2|336	1.3115
TCGA-KN-8433-01A-11R-2315-07	APOA4|337	.6557
TCGA-KN-8433-01A-11R-2315-07	APOA5|116519	0
TCGA-KN-8433-01A-11R-2315-07	APOB48R|55911	444.5902
TCGA-KN-8433-01A-11R-2315-07	APOBEC1|339	0
TCGA-KN-8433-01A-11R-2315-07	APOBEC2|10930	3.9344
TCGA-KN-8433-01A-11R-2315-07	APOBEC3A|200315	12.459
TCGA-KN-8433-01A-11R-2315-07	APOBEC3B|9582	125.9016
TCGA-KN-8433-01A-11R-2315-07	APOBEC3C|27350	41.3115
TCGA-KN-8433-01A-11R-2315-07	APOBEC3D|140564	154.7541
TCGA-KN-8433-01A-11R-2315-07	APOBEC3F|200316	160
TCGA-KN-8433-01A-11R-2315-07	APOBEC3G|60489	81.3115
TCGA-KN-8433-01A-11R-2315-07	APOBEC3H|164668	7.8689
TCGA-KN-8433-01A-11R-2315-07	APOBEC4|403314	0
TCGA-KN-8433-01A-11R-2315-07	APOB|338	0
TCGA-KN-8433-01A-11R-2315-07	APOC1P1|342	0
TCGA-KN-8433-01A-11R-2315-07	APOC1|341	763.2787
TCGA-KN-8433-01A-11R-2315-07	APOC2|344	277.377
TCGA-KN-8433-01A-11R-2315-07	APOC3|345	0
TCGA-KN-8433-01A-11R-2315-07	APOC4|346	3.2787
TCGA-KN-8433-01A-11R-2315-07	APOD|347	62.2951
TCGA-KN-8433-01A-11R-2315-07	APOE|348	40415.7377
TCGA-KN-8433-01A-11R-2315-07	APOF|319	1.3115
TCGA-KN-8433-01A-11R-2315-07	APOH|350	.6557
TCGA-KN-8433-01A-11R-2315-07	APOL1|8542	3192.7869
TCGA-KN-8433-01A-11R-2315-07	APOL2|23780	3053.1148
TCGA-KN-8433-01A-11R-2315-07	APOL3|80833	466.2295
TCGA-KN-8433-01A-11R-2315-07	APOL4|80832	120.6557
TCGA-KN-8433-01A-11R-2315-07	APOL5|80831	.6557
TCGA-KN-8433-01A-11R-2315-07	APOL6|80830	1280
TCGA-KN-8433-01A-11R-2315-07	APOLD1|81575	667.541
TCGA-KN-8433-01A-11R-2315-07	APOM|55937	59.6721
TCGA-KN-8433-01A-11R-2315-07	APOOL|139322	100.9836
TCGA-KN-8433-01A-11R-2315-07	APOO|79135	837.377
TCGA-KN-8433-01A-11R-2315-07	APPBP2|10513	328.5246
TCGA-KN-8433-01A-11R-2315-07	APPL1|26060	764.5902
TCGA-KN-8433-01A-11R-2315-07	APPL2|55198	773.7705
TCGA-KN-8433-01A-11R-2315-07	APP|351	42979.6721
TCGA-KN-8433-01A-11R-2315-07	APRT|353	4960.6557
TCGA-KN-8433-01A-11R-2315-07	APTX|54840	488.5246
TCGA-KN-8433-01A-11R-2315-07	AQP10|89872	0
TCGA-KN-8433-01A-11R-2315-07	AQP11|282679	59.6721
TCGA-KN-8433-01A-11R-2315-07	AQP12A|375318	0
TCGA-KN-8433-01A-11R-2315-07	AQP12B|653437	0
TCGA-KN-8433-01A-11R-2315-07	AQP1|358	2857.6328
TCGA-KN-8433-01A-11R-2315-07	AQP2|359	1.3115
TCGA-KN-8433-01A-11R-2315-07	AQP3|360	111.4754
TCGA-KN-8433-01A-11R-2315-07	AQP4|361	1.9672
TCGA-KN-8433-01A-11R-2315-07	AQP5|362	0
TCGA-KN-8433-01A-11R-2315-07	AQP6|363	19.0164
TCGA-KN-8433-01A-11R-2315-07	AQP7P1|375719	1.9672
TCGA-KN-8433-01A-11R-2315-07	AQP7P3|441432	0
TCGA-KN-8433-01A-11R-2315-07	AQP7|364	185.5738
TCGA-KN-8433-01A-11R-2315-07	AQP8|343	1.9672
TCGA-KN-8433-01A-11R-2315-07	AQP9|366	16.3934
TCGA-KN-8433-01A-11R-2315-07	AQPEP|206338	0
TCGA-KN-8433-01A-11R-2315-07	AQR|9716	904.2623
TCGA-KN-8433-01A-11R-2315-07	ARAF|369	3022.2951
TCGA-KN-8433-01A-11R-2315-07	ARAP1|116985	13947.3508
TCGA-KN-8433-01A-11R-2315-07	ARAP2|116984	180.9836
TCGA-KN-8433-01A-11R-2315-07	ARAP3|64411	336.3934
TCGA-KN-8433-01A-11R-2315-07	ARCN1|372	4804.5902
TCGA-KN-8433-01A-11R-2315-07	ARC|23237	26.8852
TCGA-KN-8433-01A-11R-2315-07	AREG|374	1.9672
TCGA-KN-8433-01A-11R-2315-07	ARF1|375	15496.3934
TCGA-KN-8433-01A-11R-2315-07	ARF3|377	3439.3443
TCGA-KN-8433-01A-11R-2315-07	ARF4|378	2411.1475
TCGA-KN-8433-01A-11R-2315-07	ARF5|381	5637.3115
TCGA-KN-8433-01A-11R-2315-07	ARF6|382	2277.377
TCGA-KN-8433-01A-11R-2315-07	ARFGAP1|55738	3409.8361
TCGA-KN-8433-01A-11R-2315-07	ARFGAP2|84364	3320
TCGA-KN-8433-01A-11R-2315-07	ARFGAP3|26286	3002.623
TCGA-KN-8433-01A-11R-2315-07	ARFGEF1|10565	1566.5574
TCGA-KN-8433-01A-11R-2315-07	ARFGEF2|10564	3706.2295
TCGA-KN-8433-01A-11R-2315-07	ARFIP1|27236	1227.541
TCGA-KN-8433-01A-11R-2315-07	ARFIP2|23647	1076.0656
TCGA-KN-8433-01A-11R-2315-07	ARFRP1|10139	2036.0656
TCGA-KN-8433-01A-11R-2315-07	ARG1|383	0
TCGA-KN-8433-01A-11R-2315-07	ARG2|384	2610.7803
TCGA-KN-8433-01A-11R-2315-07	ARGFXP2|503640	0
TCGA-KN-8433-01A-11R-2315-07	ARGFX|503582	0
TCGA-KN-8433-01A-11R-2315-07	ARGLU1|55082	554.7541
TCGA-KN-8433-01A-11R-2315-07	ARHGAP10|79658	154.7541
TCGA-KN-8433-01A-11R-2315-07	ARHGAP11A|9824	24.2623
TCGA-KN-8433-01A-11R-2315-07	ARHGAP11B|89839	1.3115
TCGA-KN-8433-01A-11R-2315-07	ARHGAP12|94134	1484.5902
TCGA-KN-8433-01A-11R-2315-07	ARHGAP15|55843	41.9672
TCGA-KN-8433-01A-11R-2315-07	ARHGAP17|55114	1689.1803
TCGA-KN-8433-01A-11R-2315-07	ARHGAP18|93663	1878.6885
TCGA-KN-8433-01A-11R-2315-07	ARHGAP19|84986	219.0164
TCGA-KN-8433-01A-11R-2315-07	ARHGAP1|392	4892.459
TCGA-KN-8433-01A-11R-2315-07	ARHGAP20|57569	6.5574
TCGA-KN-8433-01A-11R-2315-07	ARHGAP21|57584	3114.7541
TCGA-KN-8433-01A-11R-2315-07	ARHGAP22|58504	47.8689
TCGA-KN-8433-01A-11R-2315-07	ARHGAP23|57636	314.7541
TCGA-KN-8433-01A-11R-2315-07	ARHGAP24|83478	1060.3279
TCGA-KN-8433-01A-11R-2315-07	ARHGAP25|9938	202.623
TCGA-KN-8433-01A-11R-2315-07	ARHGAP26|23092	184.918
TCGA-KN-8433-01A-11R-2315-07	ARHGAP27|201176	1552.7869
TCGA-KN-8433-01A-11R-2315-07	ARHGAP28|79822	13.7705
TCGA-KN-8433-01A-11R-2315-07	ARHGAP29|9411	319.3443
TCGA-KN-8433-01A-11R-2315-07	ARHGAP30|257106	474.7541
TCGA-KN-8433-01A-11R-2315-07	ARHGAP31|57514	719.3443
TCGA-KN-8433-01A-11R-2315-07	ARHGAP32|9743	270.8197
TCGA-KN-8433-01A-11R-2315-07	ARHGAP33|115703	135.7377
TCGA-KN-8433-01A-11R-2315-07	ARHGAP36|158763	0
TCGA-KN-8433-01A-11R-2315-07	ARHGAP39|80728	193.4426
TCGA-KN-8433-01A-11R-2315-07	ARHGAP42|143872	156.0656
TCGA-KN-8433-01A-11R-2315-07	ARHGAP4|393	2788.1967
TCGA-KN-8433-01A-11R-2315-07	ARHGAP5|394	2400
TCGA-KN-8433-01A-11R-2315-07	ARHGAP6|395	1310.1639
TCGA-KN-8433-01A-11R-2315-07	ARHGAP8|23779	1290.0656
TCGA-KN-8433-01A-11R-2315-07	ARHGAP9|64333	170.4918
TCGA-KN-8433-01A-11R-2315-07	ARHGDIA|396	9838.6885
TCGA-KN-8433-01A-11R-2315-07	ARHGDIB|397	1335.7377
TCGA-KN-8433-01A-11R-2315-07	ARHGDIG|398	0
TCGA-KN-8433-01A-11R-2315-07	ARHGEF10L|55160	1486.5574
TCGA-KN-8433-01A-11R-2315-07	ARHGEF10|9639	324.5902
TCGA-KN-8433-01A-11R-2315-07	ARHGEF11|9826	1321.3115
TCGA-KN-8433-01A-11R-2315-07	ARHGEF12|23365	3628.8525
TCGA-KN-8433-01A-11R-2315-07	ARHGEF15|22899	346.2295
TCGA-KN-8433-01A-11R-2315-07	ARHGEF16|27237	1148.1967
TCGA-KN-8433-01A-11R-2315-07	ARHGEF17|9828	3106.2295
TCGA-KN-8433-01A-11R-2315-07	ARHGEF18|23370	2804.5902
TCGA-KN-8433-01A-11R-2315-07	ARHGEF19|128272	127.2131
TCGA-KN-8433-01A-11R-2315-07	ARHGEF1|9138	1062.9508
TCGA-KN-8433-01A-11R-2315-07	ARHGEF2|9181	1056.3934
TCGA-KN-8433-01A-11R-2315-07	ARHGEF33|100271715	1.3115
TCGA-KN-8433-01A-11R-2315-07	ARHGEF35|445328	478.6885
TCGA-KN-8433-01A-11R-2315-07	ARHGEF37|389337	769.8361
TCGA-KN-8433-01A-11R-2315-07	ARHGEF38|54848	33.4426
TCGA-KN-8433-01A-11R-2315-07	ARHGEF3|50650	500.9836
TCGA-KN-8433-01A-11R-2315-07	ARHGEF4|50649	4.5902
TCGA-KN-8433-01A-11R-2315-07	ARHGEF5|7984	1120.6557
TCGA-KN-8433-01A-11R-2315-07	ARHGEF6|9459	1328.5246
TCGA-KN-8433-01A-11R-2315-07	ARHGEF7|8874	1142.2951
TCGA-KN-8433-01A-11R-2315-07	ARHGEF9|23229	1168.5246
TCGA-KN-8433-01A-11R-2315-07	ARID1A|8289	1385.5738
TCGA-KN-8433-01A-11R-2315-07	ARID1B|57492	706.8852
TCGA-KN-8433-01A-11R-2315-07	ARID2|196528	434.0984
TCGA-KN-8433-01A-11R-2315-07	ARID3A|1820	281.9672
TCGA-KN-8433-01A-11R-2315-07	ARID3B|10620	163.2787
TCGA-KN-8433-01A-11R-2315-07	ARID3C|138715	0
TCGA-KN-8433-01A-11R-2315-07	ARID4A|5926	342.9508
TCGA-KN-8433-01A-11R-2315-07	ARID4B|51742	445.2459
TCGA-KN-8433-01A-11R-2315-07	ARID5A|10865	403.2787
TCGA-KN-8433-01A-11R-2315-07	ARID5B|84159	143.6066
TCGA-KN-8433-01A-11R-2315-07	ARIH1|25820	1499.0164
TCGA-KN-8433-01A-11R-2315-07	ARIH2|10425	1221.5607
TCGA-KN-8433-01A-11R-2315-07	ARL10|285598	20.9836
TCGA-KN-8433-01A-11R-2315-07	ARL11|115761	43.9344
TCGA-KN-8433-01A-11R-2315-07	ARL13A|392509	0
TCGA-KN-8433-01A-11R-2315-07	ARL13B|200894	84.5902
TCGA-KN-8433-01A-11R-2315-07	ARL14|80117	11.1475
TCGA-KN-8433-01A-11R-2315-07	ARL15|54622	132.459
TCGA-KN-8433-01A-11R-2315-07	ARL16|339231	462.9508
TCGA-KN-8433-01A-11R-2315-07	ARL17A|51326	41.4885
TCGA-KN-8433-01A-11R-2315-07	ARL17B|641522	1.4164
TCGA-KN-8433-01A-11R-2315-07	ARL1|400	2167.8689
TCGA-KN-8433-01A-11R-2315-07	ARL2BP|23568	3956.7213
TCGA-KN-8433-01A-11R-2315-07	ARL2|402	2343.6066
TCGA-KN-8433-01A-11R-2315-07	ARL3|403	372.459
TCGA-KN-8433-01A-11R-2315-07	ARL4A|10124	175.7377
TCGA-KN-8433-01A-11R-2315-07	ARL4C|10123	380.9836
TCGA-KN-8433-01A-11R-2315-07	ARL4D|379	1344.918
TCGA-KN-8433-01A-11R-2315-07	ARL5A|26225	574.4262
TCGA-KN-8433-01A-11R-2315-07	ARL5B|221079	124.5902
TCGA-KN-8433-01A-11R-2315-07	ARL5C|390790	0
TCGA-KN-8433-01A-11R-2315-07	ARL6IP1|23204	5158.6885
TCGA-KN-8433-01A-11R-2315-07	ARL6IP4|51329	3231.4754
TCGA-KN-8433-01A-11R-2315-07	ARL6IP5|10550	2186.8852
TCGA-KN-8433-01A-11R-2315-07	ARL6IP6|151188	131.8033
TCGA-KN-8433-01A-11R-2315-07	ARL6|84100	44.5902
TCGA-KN-8433-01A-11R-2315-07	ARL8A|127829	1646.5574
TCGA-KN-8433-01A-11R-2315-07	ARL8B|55207	1554.7541
TCGA-KN-8433-01A-11R-2315-07	ARL9|132946	0
TCGA-KN-8433-01A-11R-2315-07	ARMC10|83787	433.1541
TCGA-KN-8433-01A-11R-2315-07	ARMC1|55156	210.4918
TCGA-KN-8433-01A-11R-2315-07	ARMC2|84071	5.9016
TCGA-KN-8433-01A-11R-2315-07	ARMC3|219681	2.623
TCGA-KN-8433-01A-11R-2315-07	ARMC4|55130	68.8525
TCGA-KN-8433-01A-11R-2315-07	ARMC5|79798	713.4426
TCGA-KN-8433-01A-11R-2315-07	ARMC6|93436	1521.2918
TCGA-KN-8433-01A-11R-2315-07	ARMC7|79637	864.918
TCGA-KN-8433-01A-11R-2315-07	ARMC8|25852	342.9508
TCGA-KN-8433-01A-11R-2315-07	ARMC9|80210	127.2131
TCGA-KN-8433-01A-11R-2315-07	ARMCX1|51309	296.3934
TCGA-KN-8433-01A-11R-2315-07	ARMCX2|9823	724.5902
TCGA-KN-8433-01A-11R-2315-07	ARMCX3|51566	2309.5082
TCGA-KN-8433-01A-11R-2315-07	ARMCX5|64860	265.5738
TCGA-KN-8433-01A-11R-2315-07	ARMCX6|54470	333.7705
TCGA-KN-8433-01A-11R-2315-07	ARMS2|387715	2.623
TCGA-KN-8433-01A-11R-2315-07	ARNT2|9915	5055.082
TCGA-KN-8433-01A-11R-2315-07	ARNTL2|56938	.6557
TCGA-KN-8433-01A-11R-2315-07	ARNTL|406	192.7869
TCGA-KN-8433-01A-11R-2315-07	ARNT|405	504.2623
TCGA-KN-8433-01A-11R-2315-07	ARPC1A|10552	3148.4131
TCGA-KN-8433-01A-11R-2315-07	ARPC1B|10095	1843.0623
TCGA-KN-8433-01A-11R-2315-07	ARPC2|10109	2083.2787
TCGA-KN-8433-01A-11R-2315-07	ARPC3|10094	2493.1148
TCGA-KN-8433-01A-11R-2315-07	ARPC4|10093	2964.0984
TCGA-KN-8433-01A-11R-2315-07	ARPC5L|81873	897.7049
TCGA-KN-8433-01A-11R-2315-07	ARPC5|10092	1710.1639
TCGA-KN-8433-01A-11R-2315-07	ARPM1|84517	66.2295
TCGA-KN-8433-01A-11R-2315-07	ARPP19|10776	3369.8361
TCGA-KN-8433-01A-11R-2315-07	ARPP21|10777	0
TCGA-KN-8433-01A-11R-2315-07	ARR3|407	0
TCGA-KN-8433-01A-11R-2315-07	ARRB1|408	153.4426
TCGA-KN-8433-01A-11R-2315-07	ARRB2|409	1871.4754
TCGA-KN-8433-01A-11R-2315-07	ARRDC1|92714	1826.2295
TCGA-KN-8433-01A-11R-2315-07	ARRDC2|27106	864.918
TCGA-KN-8433-01A-11R-2315-07	ARRDC3|57561	501.6393
TCGA-KN-8433-01A-11R-2315-07	ARRDC4|91947	558.0328
TCGA-KN-8433-01A-11R-2315-07	ARRDC5|645432	2.623
TCGA-KN-8433-01A-11R-2315-07	ARSA|410	1524.5902
TCGA-KN-8433-01A-11R-2315-07	ARSB|411	150.8197
TCGA-KN-8433-01A-11R-2315-07	ARSD|414	5900.9836
TCGA-KN-8433-01A-11R-2315-07	ARSE|415	3017.0492
TCGA-KN-8433-01A-11R-2315-07	ARSF|416	1.3115
TCGA-KN-8433-01A-11R-2315-07	ARSG|22901	218.3607
TCGA-KN-8433-01A-11R-2315-07	ARSH|347527	0
TCGA-KN-8433-01A-11R-2315-07	ARSI|340075	3.2787
TCGA-KN-8433-01A-11R-2315-07	ARSJ|79642	604.5902
TCGA-KN-8433-01A-11R-2315-07	ARSK|153642	229.5082
TCGA-KN-8433-01A-11R-2315-07	ART1|417	.6557
TCGA-KN-8433-01A-11R-2315-07	ART3|419	.6557
TCGA-KN-8433-01A-11R-2315-07	ART4|420	10.4918
TCGA-KN-8433-01A-11R-2315-07	ART5|116969	112.1311
TCGA-KN-8433-01A-11R-2315-07	ARTN|9048	78.6885
TCGA-KN-8433-01A-11R-2315-07	ARV1|64801	270.1639
TCGA-KN-8433-01A-11R-2315-07	ARVCF|421	1390.1639
TCGA-KN-8433-01A-11R-2315-07	ARX|170302	2.623
TCGA-KN-8433-01A-11R-2315-07	AR|367	21.6393
TCGA-KN-8433-01A-11R-2315-07	AS3MT|57412	1279.3443
TCGA-KN-8433-01A-11R-2315-07	ASAH1|427	4232.1311
TCGA-KN-8433-01A-11R-2315-07	ASAH2B|653308	.6557
TCGA-KN-8433-01A-11R-2315-07	ASAH2|56624	1.9672
TCGA-KN-8433-01A-11R-2315-07	ASAM|79827	1.3115
TCGA-KN-8433-01A-11R-2315-07	ASAP1IT1|29065	0
TCGA-KN-8433-01A-11R-2315-07	ASAP1|50807	371.1475
TCGA-KN-8433-01A-11R-2315-07	ASAP2|8853	715.4098
TCGA-KN-8433-01A-11R-2315-07	ASAP3|55616	2172.459
TCGA-KN-8433-01A-11R-2315-07	ASB10|136371	0
TCGA-KN-8433-01A-11R-2315-07	ASB11|140456	102.9508
TCGA-KN-8433-01A-11R-2315-07	ASB12|142689	5.1803
TCGA-KN-8433-01A-11R-2315-07	ASB13|79754	1413.1148
TCGA-KN-8433-01A-11R-2315-07	ASB14|142686	6.5574
TCGA-KN-8433-01A-11R-2315-07	ASB15|142685	0
TCGA-KN-8433-01A-11R-2315-07	ASB16|92591	178.4656
TCGA-KN-8433-01A-11R-2315-07	ASB17|127247	0
TCGA-KN-8433-01A-11R-2315-07	ASB18|401036	0
TCGA-KN-8433-01A-11R-2315-07	ASB1|51665	528.8918
TCGA-KN-8433-01A-11R-2315-07	ASB2|51676	22.9508
TCGA-KN-8433-01A-11R-2315-07	ASB3|51130	138.3607
TCGA-KN-8433-01A-11R-2315-07	ASB4|51666	0
TCGA-KN-8433-01A-11R-2315-07	ASB5|140458	.6557
TCGA-KN-8433-01A-11R-2315-07	ASB6|140459	723.2525
TCGA-KN-8433-01A-11R-2315-07	ASB7|140460	226.8852
TCGA-KN-8433-01A-11R-2315-07	ASB8|140461	819.0164
TCGA-KN-8433-01A-11R-2315-07	ASB9|140462	1250.4918
TCGA-KN-8433-01A-11R-2315-07	ASCC1|51008	254.4262
TCGA-KN-8433-01A-11R-2315-07	ASCC2|84164	2218.3607
TCGA-KN-8433-01A-11R-2315-07	ASCC3|10973	352.1311
TCGA-KN-8433-01A-11R-2315-07	ASCL1|429	0
TCGA-KN-8433-01A-11R-2315-07	ASCL2|430	23.6066
TCGA-KN-8433-01A-11R-2315-07	ASCL3|56676	1.3115
TCGA-KN-8433-01A-11R-2315-07	ASCL4|121549	32.7869
TCGA-KN-8433-01A-11R-2315-07	ASF1A|25842	188.8525
TCGA-KN-8433-01A-11R-2315-07	ASF1B|55723	37.377
TCGA-KN-8433-01A-11R-2315-07	ASFMR1|100126270	0
TCGA-KN-8433-01A-11R-2315-07	ASGR1|432	96.3934
TCGA-KN-8433-01A-11R-2315-07	ASGR2|433	2.623
TCGA-KN-8433-01A-11R-2315-07	ASH1L|55870	565.8754
TCGA-KN-8433-01A-11R-2315-07	ASH2L|9070	535.7377
TCGA-KN-8433-01A-11R-2315-07	ASIP|434	.6557
TCGA-KN-8433-01A-11R-2315-07	ASL|435	2411.8033
TCGA-KN-8433-01A-11R-2315-07	ASMTL|8623	658.2426
TCGA-KN-8433-01A-11R-2315-07	ASMT|438	1.9672
TCGA-KN-8433-01A-11R-2315-07	ASNA1|439	2454.4262
TCGA-KN-8433-01A-11R-2315-07	ASNSD1|54529	396.7213
TCGA-KN-8433-01A-11R-2315-07	ASNS|440	1547.541
TCGA-KN-8433-01A-11R-2315-07	ASPA|443	89.1803
TCGA-KN-8433-01A-11R-2315-07	ASPDH|554235	11.8033
TCGA-KN-8433-01A-11R-2315-07	ASPG|374569	227.541
TCGA-KN-8433-01A-11R-2315-07	ASPHD1|253982	131.8033
TCGA-KN-8433-01A-11R-2315-07	ASPHD2|57168	652.459
TCGA-KN-8433-01A-11R-2315-07	ASPH|444	1004.9836
TCGA-KN-8433-01A-11R-2315-07	ASPM|259266	5.2459
TCGA-KN-8433-01A-11R-2315-07	ASPN|54829	73.4426
TCGA-KN-8433-01A-11R-2315-07	ASPRV1|151516	46.7082
TCGA-KN-8433-01A-11R-2315-07	ASPSCR1|79058	622.9508
TCGA-KN-8433-01A-11R-2315-07	ASRGL1|80150	384.2623
TCGA-KN-8433-01A-11R-2315-07	ASS1|445	305.5738
TCGA-KN-8433-01A-11R-2315-07	ASTE1|28990	63.941
TCGA-KN-8433-01A-11R-2315-07	ASTL|431705	5.9016
TCGA-KN-8433-01A-11R-2315-07	ASTN1|460	.6557
TCGA-KN-8433-01A-11R-2315-07	ASTN2|23245	1211.1475
TCGA-KN-8433-01A-11R-2315-07	ASXL1|171023	2415.082
TCGA-KN-8433-01A-11R-2315-07	ASXL2|55252	148.1967
TCGA-KN-8433-01A-11R-2315-07	ASXL3|80816	53.7705
TCGA-KN-8433-01A-11R-2315-07	ASZ1|136991	.6557
TCGA-KN-8433-01A-11R-2315-07	ATAD1|84896	698.3607
TCGA-KN-8433-01A-11R-2315-07	ATAD2B|54454	104.2623
TCGA-KN-8433-01A-11R-2315-07	ATAD2|29028	69.5082
TCGA-KN-8433-01A-11R-2315-07	ATAD3A|55210	1275.4098
TCGA-KN-8433-01A-11R-2315-07	ATAD3B|83858	297.7049
TCGA-KN-8433-01A-11R-2315-07	ATAD3C|219293	36.0656
TCGA-KN-8433-01A-11R-2315-07	ATAD5|79915	5.2459
TCGA-KN-8433-01A-11R-2315-07	ATCAY|85300	.6557
TCGA-KN-8433-01A-11R-2315-07	ATE1|11101	62.9508
TCGA-KN-8433-01A-11R-2315-07	ATF1|466	287.2131
TCGA-KN-8433-01A-11R-2315-07	ATF2|1386	137.7049
TCGA-KN-8433-01A-11R-2315-07	ATF3|467	693.1148
TCGA-KN-8433-01A-11R-2315-07	ATF4|468	7356.0656
TCGA-KN-8433-01A-11R-2315-07	ATF5|22809	948.8525
TCGA-KN-8433-01A-11R-2315-07	ATF6B|1388	1003.9344
TCGA-KN-8433-01A-11R-2315-07	ATF6|22926	474.0984
TCGA-KN-8433-01A-11R-2315-07	ATF7IP2|80063	110.8197
TCGA-KN-8433-01A-11R-2315-07	ATF7IP|55729	160.6557
TCGA-KN-8433-01A-11R-2315-07	ATF7|11016	518.6885
TCGA-KN-8433-01A-11R-2315-07	ATG10|83734	164.5902
TCGA-KN-8433-01A-11R-2315-07	ATG12|9140	143.6066
TCGA-KN-8433-01A-11R-2315-07	ATG16L1|55054	325.2459
TCGA-KN-8433-01A-11R-2315-07	ATG16L2|89849	380.1377
TCGA-KN-8433-01A-11R-2315-07	ATG2A|23130	1976.3934
TCGA-KN-8433-01A-11R-2315-07	ATG2B|55102	945.5738
TCGA-KN-8433-01A-11R-2315-07	ATG3|64422	489.8361
TCGA-KN-8433-01A-11R-2315-07	ATG4A|115201	762.623
TCGA-KN-8433-01A-11R-2315-07	ATG4B|23192	1201.9672
TCGA-KN-8433-01A-11R-2315-07	ATG4C|84938	106.2295
TCGA-KN-8433-01A-11R-2315-07	ATG4D|84971	3430.4459
TCGA-KN-8433-01A-11R-2315-07	ATG5|9474	475.4098
TCGA-KN-8433-01A-11R-2315-07	ATG7|10533	544.0656
TCGA-KN-8433-01A-11R-2315-07	ATG9A|79065	1194.5443
TCGA-KN-8433-01A-11R-2315-07	ATG9B|285973	75.7508
TCGA-KN-8433-01A-11R-2315-07	ATHL1|80162	163.9344
TCGA-KN-8433-01A-11R-2315-07	ATIC|471	671.4754
TCGA-KN-8433-01A-11R-2315-07	ATL1|51062	354.0984
TCGA-KN-8433-01A-11R-2315-07	ATL2|64225	1167.8689
TCGA-KN-8433-01A-11R-2315-07	ATL3|25923	531.8033
TCGA-KN-8433-01A-11R-2315-07	ATMIN|23300	1549.5082
TCGA-KN-8433-01A-11R-2315-07	ATM|472	612.459
TCGA-KN-8433-01A-11R-2315-07	ATN1|1822	4657.0492
TCGA-KN-8433-01A-11R-2315-07	ATOH1|474	0
TCGA-KN-8433-01A-11R-2315-07	ATOH7|220202	0
TCGA-KN-8433-01A-11R-2315-07	ATOH8|84913	257.0492
TCGA-KN-8433-01A-11R-2315-07	ATOX1|475	770.4918
TCGA-KN-8433-01A-11R-2315-07	ATP10A|57194	34.7541
TCGA-KN-8433-01A-11R-2315-07	ATP10B|23120	151.4754
TCGA-KN-8433-01A-11R-2315-07	ATP10D|57205	1076.7213
TCGA-KN-8433-01A-11R-2315-07	ATP11A|23250	312.7869
TCGA-KN-8433-01A-11R-2315-07	ATP11B|23200	368.5246
TCGA-KN-8433-01A-11R-2315-07	ATP11C|286410	457.0492
TCGA-KN-8433-01A-11R-2315-07	ATP12A|479	0
TCGA-KN-8433-01A-11R-2315-07	ATP13A1|57130	1744.2623
TCGA-KN-8433-01A-11R-2315-07	ATP13A2|23400	1054.4262
TCGA-KN-8433-01A-11R-2315-07	ATP13A3|79572	508.8525
TCGA-KN-8433-01A-11R-2315-07	ATP13A4|84239	.6557
TCGA-KN-8433-01A-11R-2315-07	ATP13A5|344905	0
TCGA-KN-8433-01A-11R-2315-07	ATP1A1|476	19625.5607
TCGA-KN-8433-01A-11R-2315-07	ATP1A2|477	55.7377
TCGA-KN-8433-01A-11R-2315-07	ATP1A3|478	15724.5902
TCGA-KN-8433-01A-11R-2315-07	ATP1A4|480	1.9672
TCGA-KN-8433-01A-11R-2315-07	ATP1B1|481	24459.5738
TCGA-KN-8433-01A-11R-2315-07	ATP1B2|482	135.7377
TCGA-KN-8433-01A-11R-2315-07	ATP1B3|483	719.3443
TCGA-KN-8433-01A-11R-2315-07	ATP1B4|23439	.6557
TCGA-KN-8433-01A-11R-2315-07	ATP2A1|487	11.1475
TCGA-KN-8433-01A-11R-2315-07	ATP2A2|488	2662.9508
TCGA-KN-8433-01A-11R-2315-07	ATP2A3|489	494.4262
TCGA-KN-8433-01A-11R-2315-07	ATP2B1|490	565.9016
TCGA-KN-8433-01A-11R-2315-07	ATP2B2|491	2436.7213
TCGA-KN-8433-01A-11R-2315-07	ATP2B3|492	1870.1639
TCGA-KN-8433-01A-11R-2315-07	ATP2B4|493	2053.1148
TCGA-KN-8433-01A-11R-2315-07	ATP2C1|27032	1427.8623
TCGA-KN-8433-01A-11R-2315-07	ATP2C2|9914	7.2131
TCGA-KN-8433-01A-11R-2315-07	ATP4A|495	8.5246
TCGA-KN-8433-01A-11R-2315-07	ATP4B|496	5.2459
TCGA-KN-8433-01A-11R-2315-07	ATP5A1|498	21405.9016
TCGA-KN-8433-01A-11R-2315-07	ATP5B|506	27363.9344
TCGA-KN-8433-01A-11R-2315-07	ATP5C1|509	6171.8033
TCGA-KN-8433-01A-11R-2315-07	ATP5D|513	9272.7869
TCGA-KN-8433-01A-11R-2315-07	ATP5EP2|432369	293.7705
TCGA-KN-8433-01A-11R-2315-07	ATP5E|514	10070.8197
TCGA-KN-8433-01A-11R-2315-07	ATP5F1|515	2870.1639
TCGA-KN-8433-01A-11R-2315-07	ATP5G1|516	2454.4262
TCGA-KN-8433-01A-11R-2315-07	ATP5G2|517	4799.3443
TCGA-KN-8433-01A-11R-2315-07	ATP5G3|518	6333.1148
TCGA-KN-8433-01A-11R-2315-07	ATP5H|10476	3172.459
TCGA-KN-8433-01A-11R-2315-07	ATP5I|521	1841.3836
TCGA-KN-8433-01A-11R-2315-07	ATP5J2|9551	2510.8
TCGA-KN-8433-01A-11R-2315-07	ATP5J|522	4180.5836
TCGA-KN-8433-01A-11R-2315-07	ATP5L2|267020	5.2459
TCGA-KN-8433-01A-11R-2315-07	ATP5L|10632	5605.2459
TCGA-KN-8433-01A-11R-2315-07	ATP5O|539	9579.6721
TCGA-KN-8433-01A-11R-2315-07	ATP5SL|55101	1184.918
TCGA-KN-8433-01A-11R-2315-07	ATP5S|27109	269.5082
TCGA-KN-8433-01A-11R-2315-07	ATP6AP1L|92270	51.8033
TCGA-KN-8433-01A-11R-2315-07	ATP6AP1|537	15080.6557
TCGA-KN-8433-01A-11R-2315-07	ATP6AP2|10159	18267.541
TCGA-KN-8433-01A-11R-2315-07	ATP6V0A1|535	939.0164
TCGA-KN-8433-01A-11R-2315-07	ATP6V0A2|23545	341.6393
TCGA-KN-8433-01A-11R-2315-07	ATP6V0A4|50617	16314.1377
TCGA-KN-8433-01A-11R-2315-07	ATP6V0B|533	6720
TCGA-KN-8433-01A-11R-2315-07	ATP6V0C|527	21280.4525
TCGA-KN-8433-01A-11R-2315-07	ATP6V0D1|9114	5352.7869
TCGA-KN-8433-01A-11R-2315-07	ATP6V0D2|245972	10041.3115
TCGA-KN-8433-01A-11R-2315-07	ATP6V0E1|8992	4402.623
TCGA-KN-8433-01A-11R-2315-07	ATP6V0E2|155066	11287.7115
TCGA-KN-8433-01A-11R-2315-07	ATP6V1A|523	6974.4262
TCGA-KN-8433-01A-11R-2315-07	ATP6V1B1|525	22441.9672
TCGA-KN-8433-01A-11R-2315-07	ATP6V1B2|526	1953.4426
TCGA-KN-8433-01A-11R-2315-07	ATP6V1C1|528	1199.3443
TCGA-KN-8433-01A-11R-2315-07	ATP6V1C2|245973	2222.8656
TCGA-KN-8433-01A-11R-2315-07	ATP6V1D|51382	4664.2623
TCGA-KN-8433-01A-11R-2315-07	ATP6V1E1|529	8173.7705
TCGA-KN-8433-01A-11R-2315-07	ATP6V1E2|90423	79.3443
TCGA-KN-8433-01A-11R-2315-07	ATP6V1F|9296	12518.6033
TCGA-KN-8433-01A-11R-2315-07	ATP6V1G1|9550	2150.8197
TCGA-KN-8433-01A-11R-2315-07	ATP6V1G2|534	6.059
TCGA-KN-8433-01A-11R-2315-07	ATP6V1G3|127124	1430.1639
TCGA-KN-8433-01A-11R-2315-07	ATP6V1H|51606	2832.1311
TCGA-KN-8433-01A-11R-2315-07	ATP7A|538	794.7541
TCGA-KN-8433-01A-11R-2315-07	ATP7B|540	521.3115
TCGA-KN-8433-01A-11R-2315-07	ATP8A1|10396	1184.2623
TCGA-KN-8433-01A-11R-2315-07	ATP8A2|51761	28.1967
TCGA-KN-8433-01A-11R-2315-07	ATP8B1|5205	576.2885
TCGA-KN-8433-01A-11R-2315-07	ATP8B2|57198	202.623
TCGA-KN-8433-01A-11R-2315-07	ATP8B3|148229	19.6721
TCGA-KN-8433-01A-11R-2315-07	ATP8B4|79895	63.6066
TCGA-KN-8433-01A-11R-2315-07	ATP8B5P|158381	65.5738
TCGA-KN-8433-01A-11R-2315-07	ATP9A|10079	2729.8361
TCGA-KN-8433-01A-11R-2315-07	ATP9B|374868	434.7541
TCGA-KN-8433-01A-11R-2315-07	ATPAF1|64756	3499.0164
TCGA-KN-8433-01A-11R-2315-07	ATPAF2|91647	360
TCGA-KN-8433-01A-11R-2315-07	ATPBD4|89978	268.8525
TCGA-KN-8433-01A-11R-2315-07	ATPIF1|93974	1595.4098
TCGA-KN-8433-01A-11R-2315-07	ATRIP|84126	262.3016
TCGA-KN-8433-01A-11R-2315-07	ATRNL1|26033	441.9672
TCGA-KN-8433-01A-11R-2315-07	ATRN|8455	1756.0656
TCGA-KN-8433-01A-11R-2315-07	ATRX|546	1028.1967
TCGA-KN-8433-01A-11R-2315-07	ATR|545	453.7705
TCGA-KN-8433-01A-11R-2315-07	ATXN10|25814	1327.2131
TCGA-KN-8433-01A-11R-2315-07	ATXN1L|342371	1010.8
TCGA-KN-8433-01A-11R-2315-07	ATXN1|6310	578.3607
TCGA-KN-8433-01A-11R-2315-07	ATXN2L|11273	3228.8525
TCGA-KN-8433-01A-11R-2315-07	ATXN2|6311	609.1803
TCGA-KN-8433-01A-11R-2315-07	ATXN3L|92552	0
TCGA-KN-8433-01A-11R-2315-07	ATXN3|4287	228.8525
TCGA-KN-8433-01A-11R-2315-07	ATXN7L1|222255	154.0984
TCGA-KN-8433-01A-11R-2315-07	ATXN7L2|127002	80
TCGA-KN-8433-01A-11R-2315-07	ATXN7L3B|552889	1651.8033
TCGA-KN-8433-01A-11R-2315-07	ATXN7L3|56970	1219.6721
TCGA-KN-8433-01A-11R-2315-07	ATXN7|6314	285.2459
TCGA-KN-8433-01A-11R-2315-07	ATXN8OS|6315	0
TCGA-KN-8433-01A-11R-2315-07	AUH|549	1340.3279
TCGA-KN-8433-01A-11R-2315-07	AUP1|550	1551.1475
TCGA-KN-8433-01A-11R-2315-07	AURKAIP1|54998	3375.7377
TCGA-KN-8433-01A-11R-2315-07	AURKAPS1|6791	10.4918
TCGA-KN-8433-01A-11R-2315-07	AURKA|6790	420.9836
TCGA-KN-8433-01A-11R-2315-07	AURKB|9212	3.2787
TCGA-KN-8433-01A-11R-2315-07	AURKC|6795	56.3934
TCGA-KN-8433-01A-11R-2315-07	AUTS2|26053	1554.0984
TCGA-KN-8433-01A-11R-2315-07	AVEN|57099	152.1311
TCGA-KN-8433-01A-11R-2315-07	AVIL|10677	23.6066
TCGA-KN-8433-01A-11R-2315-07	AVL9|23080	263.6066
TCGA-KN-8433-01A-11R-2315-07	AVPI1|60370	311.4754
TCGA-KN-8433-01A-11R-2315-07	AVPR1A|552	21.6393
TCGA-KN-8433-01A-11R-2315-07	AVPR1B|553	0
TCGA-KN-8433-01A-11R-2315-07	AVPR2|554	24.918
TCGA-KN-8433-01A-11R-2315-07	AVP|551	0
TCGA-KN-8433-01A-11R-2315-07	AWAT1|158833	0
TCGA-KN-8433-01A-11R-2315-07	AWAT2|158835	.6557
TCGA-KN-8433-01A-11R-2315-07	AXIN1|8312	1897.7049
TCGA-KN-8433-01A-11R-2315-07	AXIN2|8313	44.5902
TCGA-KN-8433-01A-11R-2315-07	AXL|558	489.1803
TCGA-KN-8433-01A-11R-2315-07	AZGP1|563	356.0656
TCGA-KN-8433-01A-11R-2315-07	AZI1|22994	643.2787
TCGA-KN-8433-01A-11R-2315-07	AZI2|64343	393.4426
TCGA-KN-8433-01A-11R-2315-07	AZIN1|51582	1041.9672
TCGA-KN-8433-01A-11R-2315-07	AZU1|566	.6557
TCGA-KN-8433-01A-11R-2315-07	B2M|567	61838.0328
TCGA-KN-8433-01A-11R-2315-07	B3GALNT1|8706	405.2459
TCGA-KN-8433-01A-11R-2315-07	B3GALNT2|148789	542.8852
TCGA-KN-8433-01A-11R-2315-07	B3GALT1|8708	0
TCGA-KN-8433-01A-11R-2315-07	B3GALT2|8707	1.9672
TCGA-KN-8433-01A-11R-2315-07	B3GALT4|8705	496.3934
TCGA-KN-8433-01A-11R-2315-07	B3GALT5|10317	.6557
TCGA-KN-8433-01A-11R-2315-07	B3GALT6|126792	449.1803
TCGA-KN-8433-01A-11R-2315-07	B3GALTL|145173	330.4918
TCGA-KN-8433-01A-11R-2315-07	B3GAT1|27087	1.9672
TCGA-KN-8433-01A-11R-2315-07	B3GAT2|135152	11.2262
TCGA-KN-8433-01A-11R-2315-07	B3GAT3|26229	2371.1475
TCGA-KN-8433-01A-11R-2315-07	B3GNT1|11041	1639.3443
TCGA-KN-8433-01A-11R-2315-07	B3GNT2|10678	848.5246
TCGA-KN-8433-01A-11R-2315-07	B3GNT3|10331	0
TCGA-KN-8433-01A-11R-2315-07	B3GNT4|79369	15.082
TCGA-KN-8433-01A-11R-2315-07	B3GNT5|84002	272.7869
TCGA-KN-8433-01A-11R-2315-07	B3GNT6|192134	0
TCGA-KN-8433-01A-11R-2315-07	B3GNT7|93010	133.7705
TCGA-KN-8433-01A-11R-2315-07	B3GNT8|374907	613.1148
TCGA-KN-8433-01A-11R-2315-07	B3GNT9|84752	710.9574
TCGA-KN-8433-01A-11R-2315-07	B3GNTL1|146712	67.6066
TCGA-KN-8433-01A-11R-2315-07	B4GALNT1|2583	20.2754
TCGA-KN-8433-01A-11R-2315-07	B4GALNT2|124872	417.7049
TCGA-KN-8433-01A-11R-2315-07	B4GALNT3|283358	718.0328
TCGA-KN-8433-01A-11R-2315-07	B4GALNT4|338707	.6557
TCGA-KN-8433-01A-11R-2315-07	B4GALT1|2683	1892.459
TCGA-KN-8433-01A-11R-2315-07	B4GALT2|8704	1309.5082
TCGA-KN-8433-01A-11R-2315-07	B4GALT3|8703	792.7869
TCGA-KN-8433-01A-11R-2315-07	B4GALT4|8702	238.0328
TCGA-KN-8433-01A-11R-2315-07	B4GALT5|9334	1003.2787
TCGA-KN-8433-01A-11R-2315-07	B4GALT6|9331	316.7213
TCGA-KN-8433-01A-11R-2315-07	B4GALT7|11285	1428.8525
TCGA-KN-8433-01A-11R-2315-07	B9D1|27077	140.9836
TCGA-KN-8433-01A-11R-2315-07	B9D2|80776	66.1443
TCGA-KN-8433-01A-11R-2315-07	BAALC|79870	1416.3934
TCGA-KN-8433-01A-11R-2315-07	BAAT|570	1.3115
TCGA-KN-8433-01A-11R-2315-07	BACE1|23621	2816.3934
TCGA-KN-8433-01A-11R-2315-07	BACE2|25825	12748.1967
TCGA-KN-8433-01A-11R-2315-07	BACH1|571	595.4098
TCGA-KN-8433-01A-11R-2315-07	BACH2|60468	31.4754
TCGA-KN-8433-01A-11R-2315-07	BAD|572	2180.4328
TCGA-KN-8433-01A-11R-2315-07	BAG1|573	4542.341
TCGA-KN-8433-01A-11R-2315-07	BAG2|9532	90.4918
TCGA-KN-8433-01A-11R-2315-07	BAG3|9531	2208.5246
TCGA-KN-8433-01A-11R-2315-07	BAG4|9530	49.1803
TCGA-KN-8433-01A-11R-2315-07	BAG5|9529	1456.3934
TCGA-KN-8433-01A-11R-2315-07	BAGE2|85319	.6557
TCGA-KN-8433-01A-11R-2315-07	BAGE|574	0
TCGA-KN-8433-01A-11R-2315-07	BAHCC1|57597	565.2459
TCGA-KN-8433-01A-11R-2315-07	BAHD1|22893	3804.5902
TCGA-KN-8433-01A-11R-2315-07	BAI1|575	55.082
TCGA-KN-8433-01A-11R-2315-07	BAI2|576	9.8361
TCGA-KN-8433-01A-11R-2315-07	BAI3|577	3.2787
TCGA-KN-8433-01A-11R-2315-07	BAIAP2L1|55971	3001.3115
TCGA-KN-8433-01A-11R-2315-07	BAIAP2L2|80115	18.3607
TCGA-KN-8433-01A-11R-2315-07	BAIAP2|10458	923.9344
TCGA-KN-8433-01A-11R-2315-07	BAIAP3|8938	1772.3607
TCGA-KN-8433-01A-11R-2315-07	BAK1|578	1394.0984
TCGA-KN-8433-01A-11R-2315-07	BAMBI|25805	17.0492
TCGA-KN-8433-01A-11R-2315-07	BANF1|8815	3483.2787
TCGA-KN-8433-01A-11R-2315-07	BANF2|140836	0
TCGA-KN-8433-01A-11R-2315-07	BANK1|55024	1.9672
TCGA-KN-8433-01A-11R-2315-07	BANP|54971	219.6721
TCGA-KN-8433-01A-11R-2315-07	BAP1|8314	3739.0164
TCGA-KN-8433-01A-11R-2315-07	BARD1|580	3.9344
TCGA-KN-8433-01A-11R-2315-07	BARHL1|56751	0
TCGA-KN-8433-01A-11R-2315-07	BARHL2|343472	0
TCGA-KN-8433-01A-11R-2315-07	BARX1|56033	1.3115
TCGA-KN-8433-01A-11R-2315-07	BARX2|8538	1337.0492
TCGA-KN-8433-01A-11R-2315-07	BASE|317716	0
TCGA-KN-8433-01A-11R-2315-07	BASP1|10409	89.8361
TCGA-KN-8433-01A-11R-2315-07	BAT1|7919	2199.8426
TCGA-KN-8433-01A-11R-2315-07	BAT2L1|84726	3922.7148
TCGA-KN-8433-01A-11R-2315-07	BAT2L2|23215	982.2951
TCGA-KN-8433-01A-11R-2315-07	BAT2|7916	3737.0492
TCGA-KN-8433-01A-11R-2315-07	BAT3|7917	3111.4754
TCGA-KN-8433-01A-11R-2315-07	BAT4|7918	422.9508
TCGA-KN-8433-01A-11R-2315-07	BAT5|7920	662.2951
TCGA-KN-8433-01A-11R-2315-07	BATF2|116071	466.2295
TCGA-KN-8433-01A-11R-2315-07	BATF3|55509	14.4262
TCGA-KN-8433-01A-11R-2315-07	BATF|10538	25.5738
TCGA-KN-8433-01A-11R-2315-07	BAX|581	408.5246
TCGA-KN-8433-01A-11R-2315-07	BAZ1A|11177	236.0656
TCGA-KN-8433-01A-11R-2315-07	BAZ1B|9031	1971.8033
TCGA-KN-8433-01A-11R-2315-07	BAZ2A|11176	2000.9574
TCGA-KN-8433-01A-11R-2315-07	BAZ2B|29994	359.1672
TCGA-KN-8433-01A-11R-2315-07	BBC3|27113	208.5246
TCGA-KN-8433-01A-11R-2315-07	BBOX1|8424	1.3115
TCGA-KN-8433-01A-11R-2315-07	BBS10|79738	192.7869
TCGA-KN-8433-01A-11R-2315-07	BBS12|166379	121.3115
TCGA-KN-8433-01A-11R-2315-07	BBS1|582	1090.4918
TCGA-KN-8433-01A-11R-2315-07	BBS2|583	1367.2131
TCGA-KN-8433-01A-11R-2315-07	BBS4|585	405.2459
TCGA-KN-8433-01A-11R-2315-07	BBS5|129880	247.2131
TCGA-KN-8433-01A-11R-2315-07	BBS7|55212	297.0492
TCGA-KN-8433-01A-11R-2315-07	BBS9|27241	144.2623
TCGA-KN-8433-01A-11R-2315-07	BBX|56987	460.3279
TCGA-KN-8433-01A-11R-2315-07	BCAM|4059	6472.1311
TCGA-KN-8433-01A-11R-2315-07	BCAN|63827	1314.7541
TCGA-KN-8433-01A-11R-2315-07	BCAP29|55973	693.7705
TCGA-KN-8433-01A-11R-2315-07	BCAP31|10134	8840.6557
TCGA-KN-8433-01A-11R-2315-07	BCAR1|9564	7313.4426
TCGA-KN-8433-01A-11R-2315-07	BCAR3|8412	572.3607
TCGA-KN-8433-01A-11R-2315-07	BCAR4|400500	0
TCGA-KN-8433-01A-11R-2315-07	BCAS1|8537	13.7705
TCGA-KN-8433-01A-11R-2315-07	BCAS2|10286	288.5902
TCGA-KN-8433-01A-11R-2315-07	BCAS3|54828	343.6066
TCGA-KN-8433-01A-11R-2315-07	BCAS4|55653	2104.918
TCGA-KN-8433-01A-11R-2315-07	BCAT1|586	121.9672
TCGA-KN-8433-01A-11R-2315-07	BCAT2|587	1423.6066
TCGA-KN-8433-01A-11R-2315-07	BCCIP|56647	531.9082
TCGA-KN-8433-01A-11R-2315-07	BCDIN3D|144233	157.9279
TCGA-KN-8433-01A-11R-2315-07	BCHE|590	2.623
TCGA-KN-8433-01A-11R-2315-07	BCKDHA|593	2710.1639
TCGA-KN-8433-01A-11R-2315-07	BCKDHB|594	671.4754
TCGA-KN-8433-01A-11R-2315-07	BCKDK|10295	2527.2131
TCGA-KN-8433-01A-11R-2315-07	BCL10|8915	302.9508
TCGA-KN-8433-01A-11R-2315-07	BCL11A|53335	2.623
TCGA-KN-8433-01A-11R-2315-07	BCL11B|64919	22.2951
TCGA-KN-8433-01A-11R-2315-07	BCL2A1|597	24.2623
TCGA-KN-8433-01A-11R-2315-07	BCL2L10|10017	71.4754
TCGA-KN-8433-01A-11R-2315-07	BCL2L11|10018	311.4754
TCGA-KN-8433-01A-11R-2315-07	BCL2L12|83596	147.7443
TCGA-KN-8433-01A-11R-2315-07	BCL2L13|23786	3848.5246
TCGA-KN-8433-01A-11R-2315-07	BCL2L14|79370	2.623
TCGA-KN-8433-01A-11R-2315-07	BCL2L15|440603	3.9344
TCGA-KN-8433-01A-11R-2315-07	BCL2L1|598	9456.3934
TCGA-KN-8433-01A-11R-2315-07	BCL2L2|599	3218.7934
TCGA-KN-8433-01A-11R-2315-07	BCL2|596	899.6721
TCGA-KN-8433-01A-11R-2315-07	BCL3|602	571.1475
TCGA-KN-8433-01A-11R-2315-07	BCL6B|255877	424.918
TCGA-KN-8433-01A-11R-2315-07	BCL6|604	289.8361
TCGA-KN-8433-01A-11R-2315-07	BCL7A|605	750.8197
TCGA-KN-8433-01A-11R-2315-07	BCL7B|9275	1900.3279
TCGA-KN-8433-01A-11R-2315-07	BCL7C|9274	1718.0328
TCGA-KN-8433-01A-11R-2315-07	BCL8|606	7.2131
TCGA-KN-8433-01A-11R-2315-07	BCL9L|283149	1908.1967
TCGA-KN-8433-01A-11R-2315-07	BCL9|607	765.2459
TCGA-KN-8433-01A-11R-2315-07	BCLAF1|9774	878.6885
TCGA-KN-8433-01A-11R-2315-07	BCMO1|53630	0
TCGA-KN-8433-01A-11R-2315-07	BCO2|83875	308.1967
TCGA-KN-8433-01A-11R-2315-07	BCORL1|63035	217.7049
TCGA-KN-8433-01A-11R-2315-07	BCORL2|286554	0
TCGA-KN-8433-01A-11R-2315-07	BCOR|54880	949.5082
TCGA-KN-8433-01A-11R-2315-07	BCR|613	3250.4918
TCGA-KN-8433-01A-11R-2315-07	BCS1L|617	438.6885
TCGA-KN-8433-01A-11R-2315-07	BCYRN1|618	0
TCGA-KN-8433-01A-11R-2315-07	BDH1|622	1767.2131
TCGA-KN-8433-01A-11R-2315-07	BDH2|56898	2960.6557
TCGA-KN-8433-01A-11R-2315-07	BDKRB1|623	505.5738
TCGA-KN-8433-01A-11R-2315-07	BDKRB2|624	855.7377
TCGA-KN-8433-01A-11R-2315-07	BDNFOS|497258	160.6295
TCGA-KN-8433-01A-11R-2315-07	BDNF|627	1.9934
TCGA-KN-8433-01A-11R-2315-07	BDP1|55814	255.7377
TCGA-KN-8433-01A-11R-2315-07	BEAN|146227	10.4918
TCGA-KN-8433-01A-11R-2315-07	BECN1|8678	791.7049
TCGA-KN-8433-01A-11R-2315-07	BEGAIN|57596	45.9016
TCGA-KN-8433-01A-11R-2315-07	BEND2|139105	0
TCGA-KN-8433-01A-11R-2315-07	BEND3|57673	80.6557
TCGA-KN-8433-01A-11R-2315-07	BEND4|389206	1.3115
TCGA-KN-8433-01A-11R-2315-07	BEND5|79656	114.0984
TCGA-KN-8433-01A-11R-2315-07	BEND6|221336	8.5246
TCGA-KN-8433-01A-11R-2315-07	BEND7|222389	495.7377
TCGA-KN-8433-01A-11R-2315-07	BEST1|7439	122.6361
TCGA-KN-8433-01A-11R-2315-07	BEST2|54831	1.3115
TCGA-KN-8433-01A-11R-2315-07	BEST3|144453	0
TCGA-KN-8433-01A-11R-2315-07	BEST4|266675	26.8852
TCGA-KN-8433-01A-11R-2315-07	BET1L|51272	5217.0492
TCGA-KN-8433-01A-11R-2315-07	BET1|10282	962.623
TCGA-KN-8433-01A-11R-2315-07	BET3L|100128327	.6557
TCGA-KN-8433-01A-11R-2315-07	BEX1|55859	.6557
TCGA-KN-8433-01A-11R-2315-07	BEX2|84707	46.5574
TCGA-KN-8433-01A-11R-2315-07	BEX4|56271	130.4918
TCGA-KN-8433-01A-11R-2315-07	BEX5|340542	57.7049
TCGA-KN-8433-01A-11R-2315-07	BEYLA|497634	0
TCGA-KN-8433-01A-11R-2315-07	BFAR|51283	1735.082
TCGA-KN-8433-01A-11R-2315-07	BFSP1|631	30.1639
TCGA-KN-8433-01A-11R-2315-07	BFSP2|8419	15.7377
TCGA-KN-8433-01A-11R-2315-07	BGLAP|632	48.8328
TCGA-KN-8433-01A-11R-2315-07	BGN|633	3859.0164
TCGA-KN-8433-01A-11R-2315-07	BHLHA15|168620	7.8689
TCGA-KN-8433-01A-11R-2315-07	BHLHB9|80823	92.459
TCGA-KN-8433-01A-11R-2315-07	BHLHE22|27319	7.8689
TCGA-KN-8433-01A-11R-2315-07	BHLHE23|128408	0
TCGA-KN-8433-01A-11R-2315-07	BHLHE40|8553	4686.5574
TCGA-KN-8433-01A-11R-2315-07	BHLHE41|79365	119.3443
TCGA-KN-8433-01A-11R-2315-07	BHMT2|23743	64.2623
TCGA-KN-8433-01A-11R-2315-07	BHMT|635	6.5574
TCGA-KN-8433-01A-11R-2315-07	BICC1|80114	3.9344
TCGA-KN-8433-01A-11R-2315-07	BICD1|636	45.2459
TCGA-KN-8433-01A-11R-2315-07	BICD2|23299	1436.0656
TCGA-KN-8433-01A-11R-2315-07	BID|637	184.6885
TCGA-KN-8433-01A-11R-2315-07	BIK|638	161.9672
TCGA-KN-8433-01A-11R-2315-07	BIN1|274	1095.7377
TCGA-KN-8433-01A-11R-2315-07	BIN2|51411	452.459
TCGA-KN-8433-01A-11R-2315-07	BIN3|55909	339.0164
TCGA-KN-8433-01A-11R-2315-07	BIRC2|329	762.623
TCGA-KN-8433-01A-11R-2315-07	BIRC3|330	90.4918
TCGA-KN-8433-01A-11R-2315-07	BIRC5|332	13.0033
TCGA-KN-8433-01A-11R-2315-07	BIRC6|57448	988.1967
TCGA-KN-8433-01A-11R-2315-07	BIRC7|79444	29.5082
TCGA-KN-8433-01A-11R-2315-07	BIRC8|112401	0
TCGA-KN-8433-01A-11R-2315-07	BIVM|54841	434.0984
TCGA-KN-8433-01A-11R-2315-07	BLCAP|10904	6615.082
TCGA-KN-8433-01A-11R-2315-07	BLID|414899	0
TCGA-KN-8433-01A-11R-2315-07	BLK|640	1.3115
TCGA-KN-8433-01A-11R-2315-07	BLMH|642	213.7705
TCGA-KN-8433-01A-11R-2315-07	BLM|641	12.459
TCGA-KN-8433-01A-11R-2315-07	BLNK|29760	659.0164
TCGA-KN-8433-01A-11R-2315-07	BLOC1S1|2647	1858.7344
TCGA-KN-8433-01A-11R-2315-07	BLOC1S2|282991	500.3279
TCGA-KN-8433-01A-11R-2315-07	BLOC1S3|388552	384.2623
TCGA-KN-8433-01A-11R-2315-07	BLVRA|644	707.541
TCGA-KN-8433-01A-11R-2315-07	BLVRB|645	3114.7541
TCGA-KN-8433-01A-11R-2315-07	BLZF1|8548	201.9672
TCGA-KN-8433-01A-11R-2315-07	BMF|90427	1023.6066
TCGA-KN-8433-01A-11R-2315-07	BMI1|648	1028.2295
TCGA-KN-8433-01A-11R-2315-07	BMP10|27302	0
TCGA-KN-8433-01A-11R-2315-07	BMP15|9210	0
TCGA-KN-8433-01A-11R-2315-07	BMP1|649	685.9016
TCGA-KN-8433-01A-11R-2315-07	BMP2K|55589	474.7541
TCGA-KN-8433-01A-11R-2315-07	BMP2|650	26.2295
TCGA-KN-8433-01A-11R-2315-07	BMP3|651	0
TCGA-KN-8433-01A-11R-2315-07	BMP4|652	37.377
TCGA-KN-8433-01A-11R-2315-07	BMP5|653	.6557
TCGA-KN-8433-01A-11R-2315-07	BMP6|654	41.0164
TCGA-KN-8433-01A-11R-2315-07	BMP7|655	1.3115
TCGA-KN-8433-01A-11R-2315-07	BMP8A|353500	36.7213
TCGA-KN-8433-01A-11R-2315-07	BMP8B|656	.6557
TCGA-KN-8433-01A-11R-2315-07	BMPER|168667	3.9344
TCGA-KN-8433-01A-11R-2315-07	BMPR1A|657	175.7377
TCGA-KN-8433-01A-11R-2315-07	BMPR1B|658	615.7377
TCGA-KN-8433-01A-11R-2315-07	BMPR2|659	1214.4262
TCGA-KN-8433-01A-11R-2315-07	BMS1P4|729096	2.4721
TCGA-KN-8433-01A-11R-2315-07	BMS1P5|399761	20.3279
TCGA-KN-8433-01A-11R-2315-07	BMS1|9790	610.4918
TCGA-KN-8433-01A-11R-2315-07	BMX|660	8.5246
TCGA-KN-8433-01A-11R-2315-07	BNC1|646	1.9672
TCGA-KN-8433-01A-11R-2315-07	BNC2|54796	174.4262
TCGA-KN-8433-01A-11R-2315-07	BNIP1|662	266.2295
TCGA-KN-8433-01A-11R-2315-07	BNIP2|663	378.3607
TCGA-KN-8433-01A-11R-2315-07	BNIP3L|665	318.6885
TCGA-KN-8433-01A-11R-2315-07	BNIP3|664	1207.2131
TCGA-KN-8433-01A-11R-2315-07	BNIPL|149428	3.2787
TCGA-KN-8433-01A-11R-2315-07	BOC|91653	192.1311
TCGA-KN-8433-01A-11R-2315-07	BOD1L|259282	691.1475
TCGA-KN-8433-01A-11R-2315-07	BOD1|91272	794.0984
TCGA-KN-8433-01A-11R-2315-07	BOK|666	117.377
TCGA-KN-8433-01A-11R-2315-07	BOLA1|51027	497.7049
TCGA-KN-8433-01A-11R-2315-07	BOLA2|552900	1686.4918
TCGA-KN-8433-01A-11R-2315-07	BOLA3|388962	360
TCGA-KN-8433-01A-11R-2315-07	BOLL|66037	.6557
TCGA-KN-8433-01A-11R-2315-07	BOP1|23246	206.5574
TCGA-KN-8433-01A-11R-2315-07	BPESC1|60467	0
TCGA-KN-8433-01A-11R-2315-07	BPGM|669	1382.2951
TCGA-KN-8433-01A-11R-2315-07	BPHL|670	625.5738
TCGA-KN-8433-01A-11R-2315-07	BPIL1|80341	0
TCGA-KN-8433-01A-11R-2315-07	BPIL2|254240	0
TCGA-KN-8433-01A-11R-2315-07	BPIL3|128859	0
TCGA-KN-8433-01A-11R-2315-07	BPI|671	.6557
TCGA-KN-8433-01A-11R-2315-07	BPNT1|10380	340.9836
TCGA-KN-8433-01A-11R-2315-07	BPTF|2186	554.7541
TCGA-KN-8433-01A-11R-2315-07	BPY2|9083	0
TCGA-KN-8433-01A-11R-2315-07	BRAF|673	96.3934
TCGA-KN-8433-01A-11R-2315-07	BRAP|8315	329.1803
TCGA-KN-8433-01A-11R-2315-07	BRCA1|672	29.5082
TCGA-KN-8433-01A-11R-2315-07	BRCA2|675	5.2459
TCGA-KN-8433-01A-11R-2315-07	BRCC3|79184	378.3607
TCGA-KN-8433-01A-11R-2315-07	BRD1|23774	875.4098
TCGA-KN-8433-01A-11R-2315-07	BRD2|6046	3068.1967
TCGA-KN-8433-01A-11R-2315-07	BRD3|8019	661.4098
TCGA-KN-8433-01A-11R-2315-07	BRD4|23476	2540.9836
TCGA-KN-8433-01A-11R-2315-07	BRD7P3|23629	1.3115
TCGA-KN-8433-01A-11R-2315-07	BRD7|29117	1228.8525
TCGA-KN-8433-01A-11R-2315-07	BRD8|10902	268.1967
TCGA-KN-8433-01A-11R-2315-07	BRD9|65980	606.5574
TCGA-KN-8433-01A-11R-2315-07	BRDT|676	0
TCGA-KN-8433-01A-11R-2315-07	BREA2|286076	2.623
TCGA-KN-8433-01A-11R-2315-07	BRE|9577	495.082
TCGA-KN-8433-01A-11R-2315-07	BRF1|2972	1660.8852
TCGA-KN-8433-01A-11R-2315-07	BRF2|55290	400.6557
TCGA-KN-8433-01A-11R-2315-07	BRI3BP|140707	123.9344
TCGA-KN-8433-01A-11R-2315-07	BRI3|25798	7422.9508
TCGA-KN-8433-01A-11R-2315-07	BRIP1|83990	.6557
TCGA-KN-8433-01A-11R-2315-07	BRIX1|55299	149.5082
TCGA-KN-8433-01A-11R-2315-07	BRMS1L|84312	379.0164
TCGA-KN-8433-01A-11R-2315-07	BRMS1|25855	1447.2131
TCGA-KN-8433-01A-11R-2315-07	BRP44L|51660	2288.5246
TCGA-KN-8433-01A-11R-2315-07	BRP44|25874	1741.6393
TCGA-KN-8433-01A-11R-2315-07	BRPF1|7862	365.2459
TCGA-KN-8433-01A-11R-2315-07	BRPF3|27154	979.6721
TCGA-KN-8433-01A-11R-2315-07	BRS3|680	0
TCGA-KN-8433-01A-11R-2315-07	BRSK1|84446	7.8689
TCGA-KN-8433-01A-11R-2315-07	BRSK2|9024	6.5574
TCGA-KN-8433-01A-11R-2315-07	BRWD1|54014	1007.2131
TCGA-KN-8433-01A-11R-2315-07	BRWD3|254065	68.1967
TCGA-KN-8433-01A-11R-2315-07	BSCL2|26580	2714.9705
TCGA-KN-8433-01A-11R-2315-07	BSDC1|55108	2279.3443
TCGA-KN-8433-01A-11R-2315-07	BSG|682	80429.5082
TCGA-KN-8433-01A-11R-2315-07	BSND|7809	2220.9836
TCGA-KN-8433-01A-11R-2315-07	BSN|8927	85.9016
TCGA-KN-8433-01A-11R-2315-07	BSPH1|100131137	0
TCGA-KN-8433-01A-11R-2315-07	BSPRY|54836	1560.6557
TCGA-KN-8433-01A-11R-2315-07	BST1|683	28.1967
TCGA-KN-8433-01A-11R-2315-07	BST2|684	987.541
TCGA-KN-8433-01A-11R-2315-07	BSX|390259	0
TCGA-KN-8433-01A-11R-2315-07	BTAF1|9044	378.3607
TCGA-KN-8433-01A-11R-2315-07	BTBD10|84280	480.6557
TCGA-KN-8433-01A-11R-2315-07	BTBD11|121551	53.1148
TCGA-KN-8433-01A-11R-2315-07	BTBD12|84464	507.541
TCGA-KN-8433-01A-11R-2315-07	BTBD16|118663	.6557
TCGA-KN-8433-01A-11R-2315-07	BTBD17|388419	0
TCGA-KN-8433-01A-11R-2315-07	BTBD18|643376	1.9672
TCGA-KN-8433-01A-11R-2315-07	BTBD19|149478	3.2787
TCGA-KN-8433-01A-11R-2315-07	BTBD1|53339	4392.1311
TCGA-KN-8433-01A-11R-2315-07	BTBD2|55643	4211.1475
TCGA-KN-8433-01A-11R-2315-07	BTBD3|22903	680
TCGA-KN-8433-01A-11R-2315-07	BTBD6|90135	3253.6984
TCGA-KN-8433-01A-11R-2315-07	BTBD7|55727	918.0328
TCGA-KN-8433-01A-11R-2315-07	BTBD8|284697	1.9672
TCGA-KN-8433-01A-11R-2315-07	BTBD9|114781	1439.3443
TCGA-KN-8433-01A-11R-2315-07	BTC|685	8.5246
TCGA-KN-8433-01A-11R-2315-07	BTD|686	397.377
TCGA-KN-8433-01A-11R-2315-07	BTF3L1|690	0
TCGA-KN-8433-01A-11R-2315-07	BTF3L4|91408	361.9672
TCGA-KN-8433-01A-11R-2315-07	BTF3|689	3137.7049
TCGA-KN-8433-01A-11R-2315-07	BTG1|694	1019.6721
TCGA-KN-8433-01A-11R-2315-07	BTG2|7832	1253.7705
TCGA-KN-8433-01A-11R-2315-07	BTG3|10950	2785.5738
TCGA-KN-8433-01A-11R-2315-07	BTG4|54766	0
TCGA-KN-8433-01A-11R-2315-07	BTK|695	115.4098
TCGA-KN-8433-01A-11R-2315-07	BTLA|151888	0
TCGA-KN-8433-01A-11R-2315-07	BTN1A1|696	0
TCGA-KN-8433-01A-11R-2315-07	BTN2A1|11120	401.3115
TCGA-KN-8433-01A-11R-2315-07	BTN2A2|10385	282.623
TCGA-KN-8433-01A-11R-2315-07	BTN2A3|54718	15.082
TCGA-KN-8433-01A-11R-2315-07	BTN3A1|11119	783.6066
TCGA-KN-8433-01A-11R-2315-07	BTN3A2|11118	1349.5082
TCGA-KN-8433-01A-11R-2315-07	BTN3A3|10384	461.6393
TCGA-KN-8433-01A-11R-2315-07	BTNL2|56244	0
TCGA-KN-8433-01A-11R-2315-07	BTNL3|10917	2.623
TCGA-KN-8433-01A-11R-2315-07	BTNL8|79908	3.9344
TCGA-KN-8433-01A-11R-2315-07	BTNL9|153579	532.459
TCGA-KN-8433-01A-11R-2315-07	BTRC|8945	353.4426
TCGA-KN-8433-01A-11R-2315-07	BUB1B|701	32.8066
TCGA-KN-8433-01A-11R-2315-07	BUB1|699	28.1967
TCGA-KN-8433-01A-11R-2315-07	BUB3|9184	701.6393
TCGA-KN-8433-01A-11R-2315-07	BUD13|84811	302.2951
TCGA-KN-8433-01A-11R-2315-07	BUD31|8896	2741.8164
TCGA-KN-8433-01A-11R-2315-07	BVES|11149	17.7049
TCGA-KN-8433-01A-11R-2315-07	BYSL|705	186.2295
TCGA-KN-8433-01A-11R-2315-07	BZRAP1|9256	769.8361
TCGA-KN-8433-01A-11R-2315-07	BZW1|9689	800
TCGA-KN-8433-01A-11R-2315-07	BZW2|28969	1248.5246
TCGA-KN-8433-01A-11R-2315-07	C10orf105|414152	5.1082
TCGA-KN-8433-01A-11R-2315-07	C10orf107|219621	0
TCGA-KN-8433-01A-11R-2315-07	C10orf108|414235	18.3607
TCGA-KN-8433-01A-11R-2315-07	C10orf10|11067	2044.5902
TCGA-KN-8433-01A-11R-2315-07	C10orf110|55853	8.0918
TCGA-KN-8433-01A-11R-2315-07	C10orf111|221060	8.5246
TCGA-KN-8433-01A-11R-2315-07	C10orf113|387638	.6557
TCGA-KN-8433-01A-11R-2315-07	C10orf114|399726	9.1803
TCGA-KN-8433-01A-11R-2315-07	C10orf116|10974	411.7377
TCGA-KN-8433-01A-11R-2315-07	C10orf118|55088	134.4262
TCGA-KN-8433-01A-11R-2315-07	C10orf119|79892	419.0164
TCGA-KN-8433-01A-11R-2315-07	C10orf11|83938	172.459
TCGA-KN-8433-01A-11R-2315-07	C10orf120|399814	1.3115
TCGA-KN-8433-01A-11R-2315-07	C10orf122|387718	0
TCGA-KN-8433-01A-11R-2315-07	C10orf125|282969	274.0984
TCGA-KN-8433-01A-11R-2315-07	C10orf128|170371	5.9016
TCGA-KN-8433-01A-11R-2315-07	C10orf129|142827	0
TCGA-KN-8433-01A-11R-2315-07	C10orf12|26148	62.9705
TCGA-KN-8433-01A-11R-2315-07	C10orf131|100127889	0
TCGA-KN-8433-01A-11R-2315-07	C10orf137|26098	122.623
TCGA-KN-8433-01A-11R-2315-07	C10orf140|387640	5.2459
TCGA-KN-8433-01A-11R-2315-07	C10orf18|54906	838.0328
TCGA-KN-8433-01A-11R-2315-07	C10orf25|220979	42.623
TCGA-KN-8433-01A-11R-2315-07	C10orf26|54838	2848.8197
TCGA-KN-8433-01A-11R-2315-07	C10orf27|219793	31.4754
TCGA-KN-8433-01A-11R-2315-07	C10orf28|27291	441.9672
TCGA-KN-8433-01A-11R-2315-07	C10orf2|56652	125.9016
TCGA-KN-8433-01A-11R-2315-07	C10orf32|119032	729.8361
TCGA-KN-8433-01A-11R-2315-07	C10orf35|219738	342.9508
TCGA-KN-8433-01A-11R-2315-07	C10orf40|283025	0
TCGA-KN-8433-01A-11R-2315-07	C10orf41|100131213	204.3672
TCGA-KN-8433-01A-11R-2315-07	C10orf46|143384	707.541
TCGA-KN-8433-01A-11R-2315-07	C10orf47|254427	231.4754
TCGA-KN-8433-01A-11R-2315-07	C10orf4|118924	100.9836
TCGA-KN-8433-01A-11R-2315-07	C10orf50|645528	0
TCGA-KN-8433-01A-11R-2315-07	C10orf53|282966	0
TCGA-KN-8433-01A-11R-2315-07	C10orf54|64115	1909.5082
TCGA-KN-8433-01A-11R-2315-07	C10orf55|414236	4.5902
TCGA-KN-8433-01A-11R-2315-07	C10orf57|80195	390.1639
TCGA-KN-8433-01A-11R-2315-07	C10orf58|84293	1809.8361
TCGA-KN-8433-01A-11R-2315-07	C10orf62|414157	1.9672
TCGA-KN-8433-01A-11R-2315-07	C10orf67|256815	15.7377
TCGA-KN-8433-01A-11R-2315-07	C10orf68|79741	2.623
TCGA-KN-8433-01A-11R-2315-07	C10orf71|118461	0
TCGA-KN-8433-01A-11R-2315-07	C10orf72|196740	150.1639
TCGA-KN-8433-01A-11R-2315-07	C10orf75|90271	407.2131
TCGA-KN-8433-01A-11R-2315-07	C10orf76|79591	925.2459
TCGA-KN-8433-01A-11R-2315-07	C10orf78|119392	33.4426
TCGA-KN-8433-01A-11R-2315-07	C10orf79|80217	2.623
TCGA-KN-8433-01A-11R-2315-07	C10orf81|79949	0
TCGA-KN-8433-01A-11R-2315-07	C10orf82|143379	69.5082
TCGA-KN-8433-01A-11R-2315-07	C10orf84|63877	291.8033
TCGA-KN-8433-01A-11R-2315-07	C10orf88|80007	89.8361
TCGA-KN-8433-01A-11R-2315-07	C10orf90|118611	4.5902
TCGA-KN-8433-01A-11R-2315-07	C10orf91|170393	0
TCGA-KN-8433-01A-11R-2315-07	C10orf93|255352	0
TCGA-KN-8433-01A-11R-2315-07	C10orf95|79946	16.2033
TCGA-KN-8433-01A-11R-2315-07	C10orf96|374355	0
TCGA-KN-8433-01A-11R-2315-07	C10orf99|387695	0
TCGA-KN-8433-01A-11R-2315-07	C11orf10|746	1634.0984
TCGA-KN-8433-01A-11R-2315-07	C11orf16|56673	.6557
TCGA-KN-8433-01A-11R-2315-07	C11orf17|56672	889.8361
TCGA-KN-8433-01A-11R-2315-07	C11orf1|64776	413.7705
TCGA-KN-8433-01A-11R-2315-07	C11orf20|25858	5.9869
TCGA-KN-8433-01A-11R-2315-07	C11orf21|29125	8.5246
TCGA-KN-8433-01A-11R-2315-07	C11orf24|53838	1402.623
TCGA-KN-8433-01A-11R-2315-07	C11orf2|738	6552.7869
TCGA-KN-8433-01A-11R-2315-07	C11orf30|56946	253.7705
TCGA-KN-8433-01A-11R-2315-07	C11orf31|280636	2217.0492
TCGA-KN-8433-01A-11R-2315-07	C11orf34|349633	0
TCGA-KN-8433-01A-11R-2315-07	C11orf35|256329	309.4361
TCGA-KN-8433-01A-11R-2315-07	C11orf36|283303	0
TCGA-KN-8433-01A-11R-2315-07	C11orf40|143501	0
TCGA-KN-8433-01A-11R-2315-07	C11orf41|25758	47.8689
TCGA-KN-8433-01A-11R-2315-07	C11orf42|160298	.6557
TCGA-KN-8433-01A-11R-2315-07	C11orf45|219833	148.8525
TCGA-KN-8433-01A-11R-2315-07	C11orf46|120534	568.5246
TCGA-KN-8433-01A-11R-2315-07	C11orf48|79081	1025.0033
TCGA-KN-8433-01A-11R-2315-07	C11orf49|79096	783.6066
TCGA-KN-8433-01A-11R-2315-07	C11orf51|25906	1493.2918
TCGA-KN-8433-01A-11R-2315-07	C11orf52|91894	908.9377
TCGA-KN-8433-01A-11R-2315-07	C11orf53|341032	152.7869
TCGA-KN-8433-01A-11R-2315-07	C11orf54|28970	725.2459
TCGA-KN-8433-01A-11R-2315-07	C11orf57|55216	476.0656
TCGA-KN-8433-01A-11R-2315-07	C11orf58|10944	1259.0164
TCGA-KN-8433-01A-11R-2315-07	C11orf59|55004	6935.082
TCGA-KN-8433-01A-11R-2315-07	C11orf61|79684	186.2295
TCGA-KN-8433-01A-11R-2315-07	C11orf63|79864	89.8361
TCGA-KN-8433-01A-11R-2315-07	C11orf64|283197	0
TCGA-KN-8433-01A-11R-2315-07	C11orf65|160140	20.3279
TCGA-KN-8433-01A-11R-2315-07	C11orf66|220004	100.9836
TCGA-KN-8433-01A-11R-2315-07	C11orf67|28971	457.9148
TCGA-KN-8433-01A-11R-2315-07	C11orf68|83638	3485.9016
TCGA-KN-8433-01A-11R-2315-07	C11orf70|85016	0
TCGA-KN-8433-01A-11R-2315-07	C11orf71|54494	845.2459
TCGA-KN-8433-01A-11R-2315-07	C11orf73|51501	357.377
TCGA-KN-8433-01A-11R-2315-07	C11orf74|119710	237.377
TCGA-KN-8433-01A-11R-2315-07	C11orf75|56935	1475.4098
TCGA-KN-8433-01A-11R-2315-07	C11orf80|79703	844.5902
TCGA-KN-8433-01A-11R-2315-07	C11orf82|220042	3.9344
TCGA-KN-8433-01A-11R-2315-07	C11orf83|790955	1433.941
TCGA-KN-8433-01A-11R-2315-07	C11orf84|144097	725.9016
TCGA-KN-8433-01A-11R-2315-07	C11orf85|283129	0
TCGA-KN-8433-01A-11R-2315-07	C11orf86|254439	0
TCGA-KN-8433-01A-11R-2315-07	C11orf87|399947	0
TCGA-KN-8433-01A-11R-2315-07	C11orf88|399949	0
TCGA-KN-8433-01A-11R-2315-07	C11orf90|387804	0
TCGA-KN-8433-01A-11R-2315-07	C11orf92|399948	1809.5016
TCGA-KN-8433-01A-11R-2315-07	C11orf93|120376	562.9574
TCGA-KN-8433-01A-11R-2315-07	C11orf94|143678	0
TCGA-KN-8433-01A-11R-2315-07	C11orf95|65998	712.7869
TCGA-KN-8433-01A-11R-2315-07	C11orf9|745	465.5738
TCGA-KN-8433-01A-11R-2315-07	C12orf10|60314	830.1639
TCGA-KN-8433-01A-11R-2315-07	C12orf11|55726	155.4098
TCGA-KN-8433-01A-11R-2315-07	C12orf12|196477	0
TCGA-KN-8433-01A-11R-2315-07	C12orf23|90488	1502.9508
TCGA-KN-8433-01A-11R-2315-07	C12orf24|29902	19.0164
TCGA-KN-8433-01A-11R-2315-07	C12orf26|84190	34.7541
TCGA-KN-8433-01A-11R-2315-07	C12orf27|283460	1.9672
TCGA-KN-8433-01A-11R-2315-07	C12orf29|91298	248.059
TCGA-KN-8433-01A-11R-2315-07	C12orf32|83695	293.1148
TCGA-KN-8433-01A-11R-2315-07	C12orf34|84915	676.7213
TCGA-KN-8433-01A-11R-2315-07	C12orf35|55196	237.377
TCGA-KN-8433-01A-11R-2315-07	C12orf36|283422	0
TCGA-KN-8433-01A-11R-2315-07	C12orf39|80763	97.0492
TCGA-KN-8433-01A-11R-2315-07	C12orf40|283461	0
TCGA-KN-8433-01A-11R-2315-07	C12orf41|54934	358.0328
TCGA-KN-8433-01A-11R-2315-07	C12orf42|374470	0
TCGA-KN-8433-01A-11R-2315-07	C12orf43|64897	199.3443
TCGA-KN-8433-01A-11R-2315-07	C12orf44|60673	2181.6393
TCGA-KN-8433-01A-11R-2315-07	C12orf45|121053	99.0164
TCGA-KN-8433-01A-11R-2315-07	C12orf47|51275	249.9279
TCGA-KN-8433-01A-11R-2315-07	C12orf48|55010	17.0492
TCGA-KN-8433-01A-11R-2315-07	C12orf49|79794	849.1803
TCGA-KN-8433-01A-11R-2315-07	C12orf4|57102	164.5902
TCGA-KN-8433-01A-11R-2315-07	C12orf50|160419	0
TCGA-KN-8433-01A-11R-2315-07	C12orf51|283450	904.2623
TCGA-KN-8433-01A-11R-2315-07	C12orf52|84934	685.2459
TCGA-KN-8433-01A-11R-2315-07	C12orf53|196500	7.8689
TCGA-KN-8433-01A-11R-2315-07	C12orf54|121273	1.3115
TCGA-KN-8433-01A-11R-2315-07	C12orf56|115749	0
TCGA-KN-8433-01A-11R-2315-07	C12orf57|113246	1525.2459
TCGA-KN-8433-01A-11R-2315-07	C12orf59|120939	2371.1475
TCGA-KN-8433-01A-11R-2315-07	C12orf5|57103	177.0492
TCGA-KN-8433-01A-11R-2315-07	C12orf60|144608	19.6721
TCGA-KN-8433-01A-11R-2315-07	C12orf61|283416	19.0164
TCGA-KN-8433-01A-11R-2315-07	C12orf62|84987	960.6557
TCGA-KN-8433-01A-11R-2315-07	C12orf63|374467	0
TCGA-KN-8433-01A-11R-2315-07	C12orf65|91574	361.3115
TCGA-KN-8433-01A-11R-2315-07	C12orf66|144577	55.082
TCGA-KN-8433-01A-11R-2315-07	C12orf68|387856	11.1475
TCGA-KN-8433-01A-11R-2315-07	C12orf69|440087	5.9016
TCGA-KN-8433-01A-11R-2315-07	C12orf70|341346	0
TCGA-KN-8433-01A-11R-2315-07	C12orf71|728858	.6557
TCGA-KN-8433-01A-11R-2315-07	C12orf72|254013	38.6885
TCGA-KN-8433-01A-11R-2315-07	C12orf73|728568	205.2459
TCGA-KN-8433-01A-11R-2315-07	C12orf74|338809	.6557
TCGA-KN-8433-01A-11R-2315-07	C12orf75|387882	4182.9508
TCGA-KN-8433-01A-11R-2315-07	C12orf76|400073	69.5082
TCGA-KN-8433-01A-11R-2315-07	C12orf77|196415	1.3115
TCGA-KN-8433-01A-11R-2315-07	C13orf15|28984	424.918
TCGA-KN-8433-01A-11R-2315-07	C13orf16|121793	2.623
TCGA-KN-8433-01A-11R-2315-07	C13orf18|80183	36.0656
TCGA-KN-8433-01A-11R-2315-07	C13orf1|57213	280.6557
TCGA-KN-8433-01A-11R-2315-07	C13orf23|80209	569.1803
TCGA-KN-8433-01A-11R-2315-07	C13orf26|122046	0
TCGA-KN-8433-01A-11R-2315-07	C13orf27|93081	78.0328
TCGA-KN-8433-01A-11R-2315-07	C13orf28|122258	0
TCGA-KN-8433-01A-11R-2315-07	C13orf29|283487	103.6066
TCGA-KN-8433-01A-11R-2315-07	C13orf30|144809	0
TCGA-KN-8433-01A-11R-2315-07	C13orf31|144811	127.8689
TCGA-KN-8433-01A-11R-2315-07	C13orf33|84935	41.9672
TCGA-KN-8433-01A-11R-2315-07	C13orf34|79866	30.623
TCGA-KN-8433-01A-11R-2315-07	C13orf35|400165	0
TCGA-KN-8433-01A-11R-2315-07	C13orf36|400120	0
TCGA-KN-8433-01A-11R-2315-07	C13orf37|440145	211.8033
TCGA-KN-8433-01A-11R-2315-07	C13orf38|728591	0
TCGA-KN-8433-01A-11R-2315-07	C13orf39|196541	0
TCGA-KN-8433-01A-11R-2315-07	C14orf101|54916	451.1475
TCGA-KN-8433-01A-11R-2315-07	C14orf102|55051	316.0656
TCGA-KN-8433-01A-11R-2315-07	C14orf104|55172	291.8033
TCGA-KN-8433-01A-11R-2315-07	C14orf105|55195	514.0984
TCGA-KN-8433-01A-11R-2315-07	C14orf106|55320	131.8033
TCGA-KN-8433-01A-11R-2315-07	C14orf109|26175	908.1967
TCGA-KN-8433-01A-11R-2315-07	C14orf115|55237	0
TCGA-KN-8433-01A-11R-2315-07	C14orf118|55668	236.0656
TCGA-KN-8433-01A-11R-2315-07	C14orf119|55017	1318.0328
TCGA-KN-8433-01A-11R-2315-07	C14orf126|112487	205.6852
TCGA-KN-8433-01A-11R-2315-07	C14orf128|84837	269.5082
TCGA-KN-8433-01A-11R-2315-07	C14orf129|51527	905.5738
TCGA-KN-8433-01A-11R-2315-07	C14orf132|56967	71.4754
TCGA-KN-8433-01A-11R-2315-07	C14orf135|64430	1639.3443
TCGA-KN-8433-01A-11R-2315-07	C14orf138|79609	100.3279
TCGA-KN-8433-01A-11R-2315-07	C14orf139|79686	19.6721
TCGA-KN-8433-01A-11R-2315-07	C14orf142|84520	216.3934
TCGA-KN-8433-01A-11R-2315-07	C14orf143|90141	42.623
TCGA-KN-8433-01A-11R-2315-07	C14orf145|145508	20.3279
TCGA-KN-8433-01A-11R-2315-07	C14orf147|171546	2149.5082
TCGA-KN-8433-01A-11R-2315-07	C14orf148|122945	3.9344
TCGA-KN-8433-01A-11R-2315-07	C14orf149|112849	181.6393
TCGA-KN-8433-01A-11R-2315-07	C14orf153|84334	1000.6557
TCGA-KN-8433-01A-11R-2315-07	C14orf156|81892	896.3934
TCGA-KN-8433-01A-11R-2315-07	C14orf159|80017	4056.3934
TCGA-KN-8433-01A-11R-2315-07	C14orf162|56936	0
TCGA-KN-8433-01A-11R-2315-07	C14orf165|414767	0
TCGA-KN-8433-01A-11R-2315-07	C14orf166B|145497	.6557
TCGA-KN-8433-01A-11R-2315-07	C14orf166|51637	2327.2131
TCGA-KN-8433-01A-11R-2315-07	C14orf167|55449	992.3607
TCGA-KN-8433-01A-11R-2315-07	C14orf169|79697	421.6393
TCGA-KN-8433-01A-11R-2315-07	C14orf174|161394	3.9344
TCGA-KN-8433-01A-11R-2315-07	C14orf176|643382	60.3279
TCGA-KN-8433-01A-11R-2315-07	C14orf177|283598	0
TCGA-KN-8433-01A-11R-2315-07	C14orf178|283579	.6557
TCGA-KN-8433-01A-11R-2315-07	C14orf179|112752	466.2295
TCGA-KN-8433-01A-11R-2315-07	C14orf180|400258	0
TCGA-KN-8433-01A-11R-2315-07	C14orf181|400223	127.2131
TCGA-KN-8433-01A-11R-2315-07	C14orf182|283551	1.3115
TCGA-KN-8433-01A-11R-2315-07	C14orf183|196913	0
TCGA-KN-8433-01A-11R-2315-07	C14orf184|650662	0
TCGA-KN-8433-01A-11R-2315-07	C14orf19|280655	17.7049
TCGA-KN-8433-01A-11R-2315-07	C14orf1|11161	2191.4754
TCGA-KN-8433-01A-11R-2315-07	C14orf21|161424	296.3934
TCGA-KN-8433-01A-11R-2315-07	C14orf23|387978	0
TCGA-KN-8433-01A-11R-2315-07	C14orf28|122525	86.5574
TCGA-KN-8433-01A-11R-2315-07	C14orf2|9556	1894.4262
TCGA-KN-8433-01A-11R-2315-07	C14orf33|100129075	87.2131
TCGA-KN-8433-01A-11R-2315-07	C14orf34|645687	.6557
TCGA-KN-8433-01A-11R-2315-07	C14orf37|145407	612.459
TCGA-KN-8433-01A-11R-2315-07	C14orf39|317761	.6557
TCGA-KN-8433-01A-11R-2315-07	C14orf43|91748	1682.623
TCGA-KN-8433-01A-11R-2315-07	C14orf45|80127	56.282
TCGA-KN-8433-01A-11R-2315-07	C14orf48|256369	0
TCGA-KN-8433-01A-11R-2315-07	C14orf49|161176	5.2459
TCGA-KN-8433-01A-11R-2315-07	C14orf4|64207	2053.1148
TCGA-KN-8433-01A-11R-2315-07	C14orf50|145376	219.0164
TCGA-KN-8433-01A-11R-2315-07	C14orf53|440184	0
TCGA-KN-8433-01A-11R-2315-07	C14orf64|388011	1.3115
TCGA-KN-8433-01A-11R-2315-07	C14orf68|283600	1.3115
TCGA-KN-8433-01A-11R-2315-07	C14orf70|283601	0
TCGA-KN-8433-01A-11R-2315-07	C14orf72|145200	30.1639
TCGA-KN-8433-01A-11R-2315-07	C14orf73|91828	4.5902
TCGA-KN-8433-01A-11R-2315-07	C14orf79|122616	266.2295
TCGA-KN-8433-01A-11R-2315-07	C14orf80|283643	148.8525
TCGA-KN-8433-01A-11R-2315-07	C14orf86|283592	0
TCGA-KN-8433-01A-11R-2315-07	C14orf93|60686	329.8361
TCGA-KN-8433-01A-11R-2315-07	C15orf17|57184	2475.4098
TCGA-KN-8433-01A-11R-2315-07	C15orf21|283651	19.6721
TCGA-KN-8433-01A-11R-2315-07	C15orf23|90417	156.7213
TCGA-KN-8433-01A-11R-2315-07	C15orf24|56851	1486.5574
TCGA-KN-8433-01A-11R-2315-07	C15orf26|161502	0
TCGA-KN-8433-01A-11R-2315-07	C15orf27|123591	647.2131
TCGA-KN-8433-01A-11R-2315-07	C15orf28|80035	4.5902
TCGA-KN-8433-01A-11R-2315-07	C15orf29|79768	276.7213
TCGA-KN-8433-01A-11R-2315-07	C15orf2|23742	0
TCGA-KN-8433-01A-11R-2315-07	C15orf32|145858	0
TCGA-KN-8433-01A-11R-2315-07	C15orf33|196951	20.4066
TCGA-KN-8433-01A-11R-2315-07	C15orf34|80072	42.623
TCGA-KN-8433-01A-11R-2315-07	C15orf37|283687	224.6295
TCGA-KN-8433-01A-11R-2315-07	C15orf38|348110	278.3279
TCGA-KN-8433-01A-11R-2315-07	C15orf39|56905	1595.4098
TCGA-KN-8433-01A-11R-2315-07	C15orf40|123207	397.377
TCGA-KN-8433-01A-11R-2315-07	C15orf41|84529	114.7541
TCGA-KN-8433-01A-11R-2315-07	C15orf42|90381	9.8361
TCGA-KN-8433-01A-11R-2315-07	C15orf43|145645	0
TCGA-KN-8433-01A-11R-2315-07	C15orf44|81556	1482.623
TCGA-KN-8433-01A-11R-2315-07	C15orf48|84419	16.3934
TCGA-KN-8433-01A-11R-2315-07	C15orf50|414926	0
TCGA-KN-8433-01A-11R-2315-07	C15orf51|196968	29.5082
TCGA-KN-8433-01A-11R-2315-07	C15orf52|388115	1838.0328
TCGA-KN-8433-01A-11R-2315-07	C15orf53|400359	.6557
TCGA-KN-8433-01A-11R-2315-07	C15orf54|400360	.6557
TCGA-KN-8433-01A-11R-2315-07	C15orf55|256646	3.2787
TCGA-KN-8433-01A-11R-2315-07	C15orf56|644809	396.0656
TCGA-KN-8433-01A-11R-2315-07	C15orf57|90416	469.377
TCGA-KN-8433-01A-11R-2315-07	C15orf58|390637	83.9344
TCGA-KN-8433-01A-11R-2315-07	C15orf59|388135	10009.8361
TCGA-KN-8433-01A-11R-2315-07	C15orf5|81698	.6557
TCGA-KN-8433-01A-11R-2315-07	C15orf60|283677	0
TCGA-KN-8433-01A-11R-2315-07	C15orf61|145853	477.377
TCGA-KN-8433-01A-11R-2315-07	C15orf62|643338	40.6557
TCGA-KN-8433-01A-11R-2315-07	C15orf63|25764	824.4197
TCGA-KN-8433-01A-11R-2315-07	C16orf11|146325	3.2787
TCGA-KN-8433-01A-11R-2315-07	C16orf13|84326	966.5574
TCGA-KN-8433-01A-11R-2315-07	C16orf3|750	5.2459
TCGA-KN-8433-01A-11R-2315-07	C16orf42|115939	2575.8361
TCGA-KN-8433-01A-11R-2315-07	C16orf45|89927	96.3934
TCGA-KN-8433-01A-11R-2315-07	C16orf46|123775	28.1967
TCGA-KN-8433-01A-11R-2315-07	C16orf48|84080	542.2951
TCGA-KN-8433-01A-11R-2315-07	C16orf52|730094	259.6721
TCGA-KN-8433-01A-11R-2315-07	C16orf53|79447	1770.5311
TCGA-KN-8433-01A-11R-2315-07	C16orf54|283897	34.0984
TCGA-KN-8433-01A-11R-2315-07	C16orf55|124045	118.0328
TCGA-KN-8433-01A-11R-2315-07	C16orf57|79650	1962.623
TCGA-KN-8433-01A-11R-2315-07	C16orf58|64755	5971.1475
TCGA-KN-8433-01A-11R-2315-07	C16orf59|80178	17.0492
TCGA-KN-8433-01A-11R-2315-07	C16orf5|29965	6627.541
TCGA-KN-8433-01A-11R-2315-07	C16orf61|56942	1377.1803
TCGA-KN-8433-01A-11R-2315-07	C16orf62|57020	1449.1803
TCGA-KN-8433-01A-11R-2315-07	C16orf63|123811	552.7869
TCGA-KN-8433-01A-11R-2315-07	C16orf68|79091	180.9836
TCGA-KN-8433-01A-11R-2315-07	C16orf70|80262	635.4557
TCGA-KN-8433-01A-11R-2315-07	C16orf71|146562	64.2623
TCGA-KN-8433-01A-11R-2315-07	C16orf72|29035	733.7705
TCGA-KN-8433-01A-11R-2315-07	C16orf73|254528	1.3705
TCGA-KN-8433-01A-11R-2315-07	C16orf74|404550	20.9836
TCGA-KN-8433-01A-11R-2315-07	C16orf75|116028	165.2459
TCGA-KN-8433-01A-11R-2315-07	C16orf78|123970	0
TCGA-KN-8433-01A-11R-2315-07	C16orf79|283870	84.4918
TCGA-KN-8433-01A-11R-2315-07	C16orf7|9605	3072.5311
TCGA-KN-8433-01A-11R-2315-07	C16orf80|29105	634.0984
TCGA-KN-8433-01A-11R-2315-07	C16orf81|283860	0
TCGA-KN-8433-01A-11R-2315-07	C16orf82|162083	0
TCGA-KN-8433-01A-11R-2315-07	C16orf86|388284	230.1639
TCGA-KN-8433-01A-11R-2315-07	C16orf87|388272	60.9836
TCGA-KN-8433-01A-11R-2315-07	C16orf88|400506	348.1967
TCGA-KN-8433-01A-11R-2315-07	C16orf89|146556	1622.9508
TCGA-KN-8433-01A-11R-2315-07	C16orf90|646174	.6557
TCGA-KN-8433-01A-11R-2315-07	C16orf91|283951	408.5246
TCGA-KN-8433-01A-11R-2315-07	C16orf92|146378	0
TCGA-KN-8433-01A-11R-2315-07	C16orf93|90835	61.6393
TCGA-KN-8433-01A-11R-2315-07	C17orf100|388327	37.377
TCGA-KN-8433-01A-11R-2315-07	C17orf101|79701	462.9508
[truncated: 18,532 more rows]
