# Supplementary material for: Dysfunctional miRNA-Mediated Regulation in Chromophobe Renal Cell Carcinoma
Source: PLoS One. 2016 Jun 3;11(6):e0156324. doi: 10.1371/journal.pone.0156324 (PMC4892590; doi:10.1371/journal.pone.0156324)
Supplement: S2 File — (ZIP) [file pone.0156324.s002.zip › S2_File mRNA expression profile downloaded from TCGA/case/unc.edu__IlluminaHiSeq_RNASeqV2__TCGA-KN-8434-01A-11R-2315-07__expression_rsem_gene_normalized.txt]

barcode	gene_id	normalized_count
TCGA-KN-8434-01A-11R-2315-07	?|100130426	.4241
TCGA-KN-8434-01A-11R-2315-07	?|100133144	6.161
TCGA-KN-8434-01A-11R-2315-07	?|100134869	8.9255
TCGA-KN-8434-01A-11R-2315-07	?|10357	43.0496
TCGA-KN-8434-01A-11R-2315-07	?|10431	671.5548
TCGA-KN-8434-01A-11R-2315-07	?|136542	0
TCGA-KN-8434-01A-11R-2315-07	?|155060	128.4395
TCGA-KN-8434-01A-11R-2315-07	?|26823	.8155
TCGA-KN-8434-01A-11R-2315-07	?|280660	0
TCGA-KN-8434-01A-11R-2315-07	?|317712	0
TCGA-KN-8434-01A-11R-2315-07	?|340602	.4077
TCGA-KN-8434-01A-11R-2315-07	?|388795	.4077
TCGA-KN-8434-01A-11R-2315-07	?|390284	34.2505
TCGA-KN-8434-01A-11R-2315-07	?|391343	0
TCGA-KN-8434-01A-11R-2315-07	?|391714	0
TCGA-KN-8434-01A-11R-2315-07	?|404770	0
TCGA-KN-8434-01A-11R-2315-07	?|441362	0
TCGA-KN-8434-01A-11R-2315-07	?|442388	0
TCGA-KN-8434-01A-11R-2315-07	?|553137	1.2232
TCGA-KN-8434-01A-11R-2315-07	?|57714	331.0884
TCGA-KN-8434-01A-11R-2315-07	?|645851	4.0774
TCGA-KN-8434-01A-11R-2315-07	?|652919	61.4389
TCGA-KN-8434-01A-11R-2315-07	?|653553	1397.3397
TCGA-KN-8434-01A-11R-2315-07	?|728045	0
TCGA-KN-8434-01A-11R-2315-07	?|728603	0
TCGA-KN-8434-01A-11R-2315-07	?|728788	.8155
TCGA-KN-8434-01A-11R-2315-07	?|729884	5081.7171
TCGA-KN-8434-01A-11R-2315-07	?|8225	1314.5676
TCGA-KN-8434-01A-11R-2315-07	?|90288	1.2232
TCGA-KN-8434-01A-11R-2315-07	A1BG|1	40.9905
TCGA-KN-8434-01A-11R-2315-07	A1CF|29974	0
TCGA-KN-8434-01A-11R-2315-07	A2BP1|54715	0
TCGA-KN-8434-01A-11R-2315-07	A2LD1|87769	28.5299
TCGA-KN-8434-01A-11R-2315-07	A2ML1|144568	.4077
TCGA-KN-8434-01A-11R-2315-07	A2M|2	13592.0172
TCGA-KN-8434-01A-11R-2315-07	A4GALT|53947	722.5229
TCGA-KN-8434-01A-11R-2315-07	A4GNT|51146	.8155
TCGA-KN-8434-01A-11R-2315-07	AAA1|404744	0
TCGA-KN-8434-01A-11R-2315-07	AAAS|8086	890.9213
TCGA-KN-8434-01A-11R-2315-07	AACSL|729522	0
TCGA-KN-8434-01A-11R-2315-07	AACS|65985	708.2518
TCGA-KN-8434-01A-11R-2315-07	AADACL2|344752	0
TCGA-KN-8434-01A-11R-2315-07	AADACL3|126767	0
TCGA-KN-8434-01A-11R-2315-07	AADACL4|343066	0
TCGA-KN-8434-01A-11R-2315-07	AADAC|13	0
TCGA-KN-8434-01A-11R-2315-07	AADAT|51166	69.7243
TCGA-KN-8434-01A-11R-2315-07	AAGAB|79719	1701.9247
TCGA-KN-8434-01A-11R-2315-07	AAK1|22848	1103.7638
TCGA-KN-8434-01A-11R-2315-07	AAMP|14	1499.2757
TCGA-KN-8434-01A-11R-2315-07	AANAT|15	.8155
TCGA-KN-8434-01A-11R-2315-07	AARS2|57505	431.3486
TCGA-KN-8434-01A-11R-2315-07	AARSD1|80755	225.0748
TCGA-KN-8434-01A-11R-2315-07	AARS|16	4851.3415
TCGA-KN-8434-01A-11R-2315-07	AASDHPPT|60496	780.3777
TCGA-KN-8434-01A-11R-2315-07	AASDH|132949	274.0042
TCGA-KN-8434-01A-11R-2315-07	AASS|10157	256.0634
TCGA-KN-8434-01A-11R-2315-07	AATF|26574	492.5551
TCGA-KN-8434-01A-11R-2315-07	AATK|9625	72.9862
TCGA-KN-8434-01A-11R-2315-07	ABAT|18	269.1112
TCGA-KN-8434-01A-11R-2315-07	ABCA10|10349	15.4943
TCGA-KN-8434-01A-11R-2315-07	ABCA11P|79963	77.0759
TCGA-KN-8434-01A-11R-2315-07	ABCA12|26154	0
TCGA-KN-8434-01A-11R-2315-07	ABCA13|154664	4.0774
TCGA-KN-8434-01A-11R-2315-07	ABCA17P|650655	1.631
TCGA-KN-8434-01A-11R-2315-07	ABCA1|19	1774.4379
TCGA-KN-8434-01A-11R-2315-07	ABCA2|20	4682.9431
TCGA-KN-8434-01A-11R-2315-07	ABCA3|21	775.9374
TCGA-KN-8434-01A-11R-2315-07	ABCA4|24	3.262
TCGA-KN-8434-01A-11R-2315-07	ABCA5|23461	1035.2627
TCGA-KN-8434-01A-11R-2315-07	ABCA6|23460	3.6697
TCGA-KN-8434-01A-11R-2315-07	ABCA7|10347	777.9761
TCGA-KN-8434-01A-11R-2315-07	ABCA8|10351	2.8542
TCGA-KN-8434-01A-11R-2315-07	ABCA9|10350	2.8542
TCGA-KN-8434-01A-11R-2315-07	ABCB10|23456	208.3573
TCGA-KN-8434-01A-11R-2315-07	ABCB11|8647	0
TCGA-KN-8434-01A-11R-2315-07	ABCB1|5243	79.9179
TCGA-KN-8434-01A-11R-2315-07	ABCB4|5244	11.4168
TCGA-KN-8434-01A-11R-2315-07	ABCB5|340273	4.4852
TCGA-KN-8434-01A-11R-2315-07	ABCB6|10058	105.5895
TCGA-KN-8434-01A-11R-2315-07	ABCB7|22	545.5619
TCGA-KN-8434-01A-11R-2315-07	ABCB8|11194	1120.0736
TCGA-KN-8434-01A-11R-2315-07	ABCB9|23457	354.7946
TCGA-KN-8434-01A-11R-2315-07	ABCC10|89845	281.7513
TCGA-KN-8434-01A-11R-2315-07	ABCC11|85320	1.631
TCGA-KN-8434-01A-11R-2315-07	ABCC12|94160	0
TCGA-KN-8434-01A-11R-2315-07	ABCC13|150000	0
TCGA-KN-8434-01A-11R-2315-07	ABCC1|4363	909.2698
TCGA-KN-8434-01A-11R-2315-07	ABCC2|1244	2.4465
TCGA-KN-8434-01A-11R-2315-07	ABCC3|8714	41.1822
TCGA-KN-8434-01A-11R-2315-07	ABCC4|10257	1592.6492
TCGA-KN-8434-01A-11R-2315-07	ABCC5|10057	2742.4881
TCGA-KN-8434-01A-11R-2315-07	ABCC6P1|653190	0
TCGA-KN-8434-01A-11R-2315-07	ABCC6P2|730013	8.1549
TCGA-KN-8434-01A-11R-2315-07	ABCC6|368	39.5512
TCGA-KN-8434-01A-11R-2315-07	ABCC8|6833	2.8542
TCGA-KN-8434-01A-11R-2315-07	ABCC9|10060	161.059
TCGA-KN-8434-01A-11R-2315-07	ABCD1|215	1005.9052
TCGA-KN-8434-01A-11R-2315-07	ABCD2|225	11.8246
TCGA-KN-8434-01A-11R-2315-07	ABCD3|5825	851.7778
TCGA-KN-8434-01A-11R-2315-07	ABCD4|5826	653.2063
TCGA-KN-8434-01A-11R-2315-07	ABCE1|6059	752.696
TCGA-KN-8434-01A-11R-2315-07	ABCF1|23	1062.9894
TCGA-KN-8434-01A-11R-2315-07	ABCF2|10061	1819.355
TCGA-KN-8434-01A-11R-2315-07	ABCF3|55324	1634.2391
TCGA-KN-8434-01A-11R-2315-07	ABCG1|9619	3752.4707
TCGA-KN-8434-01A-11R-2315-07	ABCG2|9429	306.216
TCGA-KN-8434-01A-11R-2315-07	ABCG4|64137	22.0182
TCGA-KN-8434-01A-11R-2315-07	ABCG5|64240	.4077
TCGA-KN-8434-01A-11R-2315-07	ABCG8|64241	0
TCGA-KN-8434-01A-11R-2315-07	ABHD10|55347	1598.7654
TCGA-KN-8434-01A-11R-2315-07	ABHD11|83451	1690.1001
TCGA-KN-8434-01A-11R-2315-07	ABHD12B|145447	0
TCGA-KN-8434-01A-11R-2315-07	ABHD12|26090	3910.2677
TCGA-KN-8434-01A-11R-2315-07	ABHD13|84945	253.2092
TCGA-KN-8434-01A-11R-2315-07	ABHD14A|25864	371.4183
TCGA-KN-8434-01A-11R-2315-07	ABHD14B|84836	2329.8509
TCGA-KN-8434-01A-11R-2315-07	ABHD15|116236	358.815
TCGA-KN-8434-01A-11R-2315-07	ABHD1|84696	3.262
TCGA-KN-8434-01A-11R-2315-07	ABHD2|11057	20999.6463
TCGA-KN-8434-01A-11R-2315-07	ABHD3|171586	2238.1084
TCGA-KN-8434-01A-11R-2315-07	ABHD4|63874	1336.9935
TCGA-KN-8434-01A-11R-2315-07	ABHD5|51099	473.3911
TCGA-KN-8434-01A-11R-2315-07	ABHD6|57406	1321.907
TCGA-KN-8434-01A-11R-2315-07	ABHD8|79575	713.9602
TCGA-KN-8434-01A-11R-2315-07	ABI1|10006	680.301
TCGA-KN-8434-01A-11R-2315-07	ABI2|10152	652.3909
TCGA-KN-8434-01A-11R-2315-07	ABI3BP|25890	156.9816
TCGA-KN-8434-01A-11R-2315-07	ABI3|51225	404.8901
TCGA-KN-8434-01A-11R-2315-07	ABL1|25	2506.4041
TCGA-KN-8434-01A-11R-2315-07	ABL2|27	532.1063
TCGA-KN-8434-01A-11R-2315-07	ABLIM1|3983	1657.8883
TCGA-KN-8434-01A-11R-2315-07	ABLIM2|84448	40.7744
TCGA-KN-8434-01A-11R-2315-07	ABLIM3|22885	242.6079
TCGA-KN-8434-01A-11R-2315-07	ABO|28	46.0751
TCGA-KN-8434-01A-11R-2315-07	ABP1|26	13.0478
TCGA-KN-8434-01A-11R-2315-07	ABRA|137735	.4077
TCGA-KN-8434-01A-11R-2315-07	ABR|29	2627.9119
TCGA-KN-8434-01A-11R-2315-07	ABT1|29777	360.0382
TCGA-KN-8434-01A-11R-2315-07	ABTB1|80325	599.3841
TCGA-KN-8434-01A-11R-2315-07	ABTB2|25841	2749.4197
TCGA-KN-8434-01A-11R-2315-07	ACAA1|30	1743.9223
TCGA-KN-8434-01A-11R-2315-07	ACAA2|10449	3073.9842
TCGA-KN-8434-01A-11R-2315-07	ACACA|31	1718.2344
TCGA-KN-8434-01A-11R-2315-07	ACACB|32	4608.3259
TCGA-KN-8434-01A-11R-2315-07	ACAD10|80724	1801.0065
TCGA-KN-8434-01A-11R-2315-07	ACAD11|84129	388.8535
TCGA-KN-8434-01A-11R-2315-07	ACAD8|27034	1051.1648
TCGA-KN-8434-01A-11R-2315-07	ACAD9|28976	1207.7304
TCGA-KN-8434-01A-11R-2315-07	ACADL|33	776.7529
TCGA-KN-8434-01A-11R-2315-07	ACADM|34	656.876
TCGA-KN-8434-01A-11R-2315-07	ACADSB|36	1085.4153
TCGA-KN-8434-01A-11R-2315-07	ACADS|35	4142.2742
TCGA-KN-8434-01A-11R-2315-07	ACADVL|37	3268.0093
TCGA-KN-8434-01A-11R-2315-07	ACAN|176	102.7516
TCGA-KN-8434-01A-11R-2315-07	ACAP1|9744	21.2027
TCGA-KN-8434-01A-11R-2315-07	ACAP2|23527	852.5933
TCGA-KN-8434-01A-11R-2315-07	ACAP3|116983	416.7677
TCGA-KN-8434-01A-11R-2315-07	ACAT1|38	7270.8961
TCGA-KN-8434-01A-11R-2315-07	ACAT2|39	149.899
TCGA-KN-8434-01A-11R-2315-07	ACBD3|64746	618.9558
TCGA-KN-8434-01A-11R-2315-07	ACBD4|79777	185.1159
TCGA-KN-8434-01A-11R-2315-07	ACBD5|91452	680.1175
TCGA-KN-8434-01A-11R-2315-07	ACBD6|84320	261.7718
TCGA-KN-8434-01A-11R-2315-07	ACBD7|414149	11.0091
TCGA-KN-8434-01A-11R-2315-07	ACCN1|40	45.2596
TCGA-KN-8434-01A-11R-2315-07	ACCN2|41	172.0681
TCGA-KN-8434-01A-11R-2315-07	ACCN3|9311	6.5239
TCGA-KN-8434-01A-11R-2315-07	ACCN4|55515	2.0387
TCGA-KN-8434-01A-11R-2315-07	ACCN5|51802	0
TCGA-KN-8434-01A-11R-2315-07	ACCSL|390110	0
TCGA-KN-8434-01A-11R-2315-07	ACCS|84680	226.2981
TCGA-KN-8434-01A-11R-2315-07	ACD|65057	340.4665
TCGA-KN-8434-01A-11R-2315-07	ACE2|59272	2.8542
TCGA-KN-8434-01A-11R-2315-07	ACER1|125981	0
TCGA-KN-8434-01A-11R-2315-07	ACER2|340485	57.4919
TCGA-KN-8434-01A-11R-2315-07	ACER3|55331	369.4163
TCGA-KN-8434-01A-11R-2315-07	ACE|1636	773.4909
TCGA-KN-8434-01A-11R-2315-07	ACHE|43	59.5307
TCGA-KN-8434-01A-11R-2315-07	ACIN1|22985	2398.7596
TCGA-KN-8434-01A-11R-2315-07	ACLY|47	1437.2986
TCGA-KN-8434-01A-11R-2315-07	ACMSD|130013	.4077
TCGA-KN-8434-01A-11R-2315-07	ACN9|57001	46.4828
TCGA-KN-8434-01A-11R-2315-07	ACO1|48	1724.3506
TCGA-KN-8434-01A-11R-2315-07	ACO2|50	11830.7372
TCGA-KN-8434-01A-11R-2315-07	ACOT11|26027	1134.2916
TCGA-KN-8434-01A-11R-2315-07	ACOT12|134526	0
TCGA-KN-8434-01A-11R-2315-07	ACOT13|55856	414.5618
TCGA-KN-8434-01A-11R-2315-07	ACOT1|641371	2806.5039
TCGA-KN-8434-01A-11R-2315-07	ACOT2|10965	1169.0029
TCGA-KN-8434-01A-11R-2315-07	ACOT4|122970	378.7944
TCGA-KN-8434-01A-11R-2315-07	ACOT6|641372	28.1344
TCGA-KN-8434-01A-11R-2315-07	ACOT7|11332	350.6601
TCGA-KN-8434-01A-11R-2315-07	ACOT8|10005	874.057
TCGA-KN-8434-01A-11R-2315-07	ACOT9|23597	373.4938
TCGA-KN-8434-01A-11R-2315-07	ACOX1|51	1099.5559
TCGA-KN-8434-01A-11R-2315-07	ACOX2|8309	86.8495
TCGA-KN-8434-01A-11R-2315-07	ACOX3|8310	397.9584
TCGA-KN-8434-01A-11R-2315-07	ACOXL|55289	34.6583
TCGA-KN-8434-01A-11R-2315-07	ACP1|52	1009.1671
TCGA-KN-8434-01A-11R-2315-07	ACP2|53	835.0603
TCGA-KN-8434-01A-11R-2315-07	ACP5|54	529.2521
TCGA-KN-8434-01A-11R-2315-07	ACP6|51205	130.4782
TCGA-KN-8434-01A-11R-2315-07	ACPL2|92370	152.4964
TCGA-KN-8434-01A-11R-2315-07	ACPP|55	211.6193
TCGA-KN-8434-01A-11R-2315-07	ACPT|93650	0
TCGA-KN-8434-01A-11R-2315-07	ACRBP|84519	11.8246
TCGA-KN-8434-01A-11R-2315-07	ACRC|93953	8.5626
TCGA-KN-8434-01A-11R-2315-07	ACRV1|56	.4077
TCGA-KN-8434-01A-11R-2315-07	ACR|49	3.6697
TCGA-KN-8434-01A-11R-2315-07	ACSBG1|23205	156.9816
TCGA-KN-8434-01A-11R-2315-07	ACSBG2|81616	4.0774
TCGA-KN-8434-01A-11R-2315-07	ACSF2|80221	130.0704
TCGA-KN-8434-01A-11R-2315-07	ACSF3|197322	468.9059
TCGA-KN-8434-01A-11R-2315-07	ACSL1|2180	20036.5543
TCGA-KN-8434-01A-11R-2315-07	ACSL3|2181	3083.3623
TCGA-KN-8434-01A-11R-2315-07	ACSL4|2182	1049.5338
TCGA-KN-8434-01A-11R-2315-07	ACSL5|51703	568.8033
TCGA-KN-8434-01A-11R-2315-07	ACSL6|23305	34.2505
TCGA-KN-8434-01A-11R-2315-07	ACSM1|116285	4.8929
TCGA-KN-8434-01A-11R-2315-07	ACSM2A|123876	2.0387
TCGA-KN-8434-01A-11R-2315-07	ACSM2B|348158	1.631
TCGA-KN-8434-01A-11R-2315-07	ACSM3|6296	307.3128
TCGA-KN-8434-01A-11R-2315-07	ACSM4|341392	0
TCGA-KN-8434-01A-11R-2315-07	ACSM5|54988	20.795
TCGA-KN-8434-01A-11R-2315-07	ACSS1|84532	4848.4873
TCGA-KN-8434-01A-11R-2315-07	ACSS2|55902	1210.5928
TCGA-KN-8434-01A-11R-2315-07	ACSS3|79611	5658.6752
TCGA-KN-8434-01A-11R-2315-07	ACTA1|58	13.4556
TCGA-KN-8434-01A-11R-2315-07	ACTA2|59	2105.8117
TCGA-KN-8434-01A-11R-2315-07	ACTBL2|345651	12.6401
TCGA-KN-8434-01A-11R-2315-07	ACTB|60	97043.1363
TCGA-KN-8434-01A-11R-2315-07	ACTC1|70	212.4348
TCGA-KN-8434-01A-11R-2315-07	ACTG1|71	36005.8593
TCGA-KN-8434-01A-11R-2315-07	ACTG2|72	109.6832
TCGA-KN-8434-01A-11R-2315-07	ACTL6A|86	398.3662
TCGA-KN-8434-01A-11R-2315-07	ACTL6B|51412	0
TCGA-KN-8434-01A-11R-2315-07	ACTL7A|10881	0
TCGA-KN-8434-01A-11R-2315-07	ACTL7B|10880	.8155
TCGA-KN-8434-01A-11R-2315-07	ACTL8|81569	0
TCGA-KN-8434-01A-11R-2315-07	ACTL9|284382	0
TCGA-KN-8434-01A-11R-2315-07	ACTN1|87	1654.6263
TCGA-KN-8434-01A-11R-2315-07	ACTN2|88	6.1162
TCGA-KN-8434-01A-11R-2315-07	ACTN3|89	0
TCGA-KN-8434-01A-11R-2315-07	ACTN4|81	17230.2583
TCGA-KN-8434-01A-11R-2315-07	ACTR10|55860	946.7822
TCGA-KN-8434-01A-11R-2315-07	ACTR1A|10121	2282.1448
TCGA-KN-8434-01A-11R-2315-07	ACTR1B|10120	1666.4509
TCGA-KN-8434-01A-11R-2315-07	ACTR2|10097	2793.4561
TCGA-KN-8434-01A-11R-2315-07	ACTR3B|57180	249.1318
TCGA-KN-8434-01A-11R-2315-07	ACTR3C|653857	251.5782
TCGA-KN-8434-01A-11R-2315-07	ACTR3|10096	2019.5575
TCGA-KN-8434-01A-11R-2315-07	ACTR5|79913	175.7378
TCGA-KN-8434-01A-11R-2315-07	ACTR6|64431	393.4732
TCGA-KN-8434-01A-11R-2315-07	ACTR8|93973	652.3909
TCGA-KN-8434-01A-11R-2315-07	ACTRT1|139741	.4077
TCGA-KN-8434-01A-11R-2315-07	ACTRT2|140625	0
TCGA-KN-8434-01A-11R-2315-07	ACVR1B|91	2216.9057
TCGA-KN-8434-01A-11R-2315-07	ACVR1C|130399	37.9202
TCGA-KN-8434-01A-11R-2315-07	ACVR1|90	897.0374
TCGA-KN-8434-01A-11R-2315-07	ACVR2A|92	246.2775
TCGA-KN-8434-01A-11R-2315-07	ACVR2B|93	226.2981
TCGA-KN-8434-01A-11R-2315-07	ACVRL1|94	713.1448
TCGA-KN-8434-01A-11R-2315-07	ACY1|95	1090.3449
TCGA-KN-8434-01A-11R-2315-07	ACY3|91703	3.262
TCGA-KN-8434-01A-11R-2315-07	ACYP1|97	59.5307
TCGA-KN-8434-01A-11R-2315-07	ACYP2|98	279.3048
TCGA-KN-8434-01A-11R-2315-07	ADAD1|132612	0
TCGA-KN-8434-01A-11R-2315-07	ADAD2|161931	0
TCGA-KN-8434-01A-11R-2315-07	ADAL|161823	196.9405
TCGA-KN-8434-01A-11R-2315-07	ADAM10|102	2072.5642
TCGA-KN-8434-01A-11R-2315-07	ADAM11|4185	3.6697
TCGA-KN-8434-01A-11R-2315-07	ADAM12|8038	77.8792
TCGA-KN-8434-01A-11R-2315-07	ADAM15|8751	919.9527
TCGA-KN-8434-01A-11R-2315-07	ADAM17|6868	289.9062
TCGA-KN-8434-01A-11R-2315-07	ADAM18|8749	0
TCGA-KN-8434-01A-11R-2315-07	ADAM19|8728	163.5055
TCGA-KN-8434-01A-11R-2315-07	ADAM20|8748	1.631
TCGA-KN-8434-01A-11R-2315-07	ADAM21P1|145241	0
TCGA-KN-8434-01A-11R-2315-07	ADAM21|8747	2.8542
TCGA-KN-8434-01A-11R-2315-07	ADAM22|53616	73.8017
TCGA-KN-8434-01A-11R-2315-07	ADAM23|8745	2.0387
TCGA-KN-8434-01A-11R-2315-07	ADAM28|10863	169.2139
TCGA-KN-8434-01A-11R-2315-07	ADAM29|11086	0
TCGA-KN-8434-01A-11R-2315-07	ADAM2|2515	0
TCGA-KN-8434-01A-11R-2315-07	ADAM30|11085	0
TCGA-KN-8434-01A-11R-2315-07	ADAM32|203102	5.3007
TCGA-KN-8434-01A-11R-2315-07	ADAM33|80332	9.7859
TCGA-KN-8434-01A-11R-2315-07	ADAM3A|1587	0
TCGA-KN-8434-01A-11R-2315-07	ADAM5P|255926	0
TCGA-KN-8434-01A-11R-2315-07	ADAM6|8755	132.419
TCGA-KN-8434-01A-11R-2315-07	ADAM7|8756	0
TCGA-KN-8434-01A-11R-2315-07	ADAM8|101	89.296
TCGA-KN-8434-01A-11R-2315-07	ADAM9|8754	1792.0361
TCGA-KN-8434-01A-11R-2315-07	ADAMDEC1|27299	440.7716
TCGA-KN-8434-01A-11R-2315-07	ADAMTS10|81794	112.5374
TCGA-KN-8434-01A-11R-2315-07	ADAMTS12|81792	44.8519
TCGA-KN-8434-01A-11R-2315-07	ADAMTS13|11093	74.2095
TCGA-KN-8434-01A-11R-2315-07	ADAMTS14|140766	17.1253
TCGA-KN-8434-01A-11R-2315-07	ADAMTS15|170689	26.9111
TCGA-KN-8434-01A-11R-2315-07	ADAMTS16|170690	48.9293
TCGA-KN-8434-01A-11R-2315-07	ADAMTS17|170691	39.5512
TCGA-KN-8434-01A-11R-2315-07	ADAMTS18|170692	77.4714
TCGA-KN-8434-01A-11R-2315-07	ADAMTS19|171019	2.8542
TCGA-KN-8434-01A-11R-2315-07	ADAMTS1|9510	2258.0879
TCGA-KN-8434-01A-11R-2315-07	ADAMTS20|80070	0
TCGA-KN-8434-01A-11R-2315-07	ADAMTS2|9509	30.5808
TCGA-KN-8434-01A-11R-2315-07	ADAMTS3|9508	99.8974
TCGA-KN-8434-01A-11R-2315-07	ADAMTS4|9507	1479.2963
TCGA-KN-8434-01A-11R-2315-07	ADAMTS5|11096	372.6783
TCGA-KN-8434-01A-11R-2315-07	ADAMTS6|11174	16.3098
TCGA-KN-8434-01A-11R-2315-07	ADAMTS7|11173	266.257
TCGA-KN-8434-01A-11R-2315-07	ADAMTS8|11095	11.4168
TCGA-KN-8434-01A-11R-2315-07	ADAMTS9|56999	254.8402
TCGA-KN-8434-01A-11R-2315-07	ADAMTSL1|92949	1451.5697
TCGA-KN-8434-01A-11R-2315-07	ADAMTSL2|9719	471.3524
TCGA-KN-8434-01A-11R-2315-07	ADAMTSL3|57188	587.1518
TCGA-KN-8434-01A-11R-2315-07	ADAMTSL4|54507	45.2596
TCGA-KN-8434-01A-11R-2315-07	ADAMTSL5|339366	33.8428
TCGA-KN-8434-01A-11R-2315-07	ADAP1|11033	1485.441
TCGA-KN-8434-01A-11R-2315-07	ADAP2|55803	313.5554
TCGA-KN-8434-01A-11R-2315-07	ADARB1|104	333.5348
TCGA-KN-8434-01A-11R-2315-07	ADARB2|105	7.7471
TCGA-KN-8434-01A-11R-2315-07	ADAR|103	4049.3085
TCGA-KN-8434-01A-11R-2315-07	ADAT1|23536	280.9358
TCGA-KN-8434-01A-11R-2315-07	ADAT2|134637	23.6492
TCGA-KN-8434-01A-11R-2315-07	ADAT3|113179	95.4122
TCGA-KN-8434-01A-11R-2315-07	ADA|100	57.4919
TCGA-KN-8434-01A-11R-2315-07	ADCK1|57143	400.4049
TCGA-KN-8434-01A-11R-2315-07	ADCK2|90956	1973.8901
TCGA-KN-8434-01A-11R-2315-07	ADCK4|79934	611.2087
TCGA-KN-8434-01A-11R-2315-07	ADCK5|203054	171.2526
TCGA-KN-8434-01A-11R-2315-07	ADCY10|55811	2.4465
TCGA-KN-8434-01A-11R-2315-07	ADCY1|107	450.1497
TCGA-KN-8434-01A-11R-2315-07	ADCY2|108	1.2232
TCGA-KN-8434-01A-11R-2315-07	ADCY3|109	518.4876
TCGA-KN-8434-01A-11R-2315-07	ADCY4|196883	321.7102
TCGA-KN-8434-01A-11R-2315-07	ADCY5|111	80.7334
TCGA-KN-8434-01A-11R-2315-07	ADCY6|112	2143.9195
TCGA-KN-8434-01A-11R-2315-07	ADCY7|113	848.1081
TCGA-KN-8434-01A-11R-2315-07	ADCY8|114	0
TCGA-KN-8434-01A-11R-2315-07	ADCY9|115	721.2996
TCGA-KN-8434-01A-11R-2315-07	ADCYAP1R1|117	.8155
TCGA-KN-8434-01A-11R-2315-07	ADCYAP1|116	2500.288
TCGA-KN-8434-01A-11R-2315-07	ADC|113451	56.6765
TCGA-KN-8434-01A-11R-2315-07	ADD1|118	5678.2469
TCGA-KN-8434-01A-11R-2315-07	ADD2|119	35.4738
TCGA-KN-8434-01A-11R-2315-07	ADD3|120	1211.4083
TCGA-KN-8434-01A-11R-2315-07	ADH1A|124	11.0091
TCGA-KN-8434-01A-11R-2315-07	ADH1B|125	113.7607
TCGA-KN-8434-01A-11R-2315-07	ADH1C|126	5643.5887
TCGA-KN-8434-01A-11R-2315-07	ADH4|127	437.5096
TCGA-KN-8434-01A-11R-2315-07	ADH5|128	2944.3215
TCGA-KN-8434-01A-11R-2315-07	ADH6|130	601.4228
TCGA-KN-8434-01A-11R-2315-07	ADH7|131	1.2232
TCGA-KN-8434-01A-11R-2315-07	ADHFE1|137872	150.4576
TCGA-KN-8434-01A-11R-2315-07	ADI1|55256	2783.2625
TCGA-KN-8434-01A-11R-2315-07	ADIG|149685	0
TCGA-KN-8434-01A-11R-2315-07	ADIPOQ|9370	0
TCGA-KN-8434-01A-11R-2315-07	ADIPOR1|51094	1754.1159
TCGA-KN-8434-01A-11R-2315-07	ADIPOR2|79602	4980.5965
TCGA-KN-8434-01A-11R-2315-07	ADK|132	229.1523
TCGA-KN-8434-01A-11R-2315-07	ADM2|79924	665.8464
TCGA-KN-8434-01A-11R-2315-07	ADM|133	1702.7401
TCGA-KN-8434-01A-11R-2315-07	ADNP2|22850	840.7687
TCGA-KN-8434-01A-11R-2315-07	ADNP|23394	1963.2887
TCGA-KN-8434-01A-11R-2315-07	ADORA1|134	21.2027
TCGA-KN-8434-01A-11R-2315-07	ADORA2A|135	155.7542
TCGA-KN-8434-01A-11R-2315-07	ADORA2B|136	19.5717
TCGA-KN-8434-01A-11R-2315-07	ADORA3|140	78.2869
TCGA-KN-8434-01A-11R-2315-07	ADO|84890	395.1042
TCGA-KN-8434-01A-11R-2315-07	ADPGK|83440	1439.6554
TCGA-KN-8434-01A-11R-2315-07	ADPRHL1|113622	30.9886
TCGA-KN-8434-01A-11R-2315-07	ADPRHL2|54936	434.2477
TCGA-KN-8434-01A-11R-2315-07	ADPRH|141	326.6032
TCGA-KN-8434-01A-11R-2315-07	ADRA1A|148	5.3007
TCGA-KN-8434-01A-11R-2315-07	ADRA1B|147	29.3576
TCGA-KN-8434-01A-11R-2315-07	ADRA1D|146	4.0774
TCGA-KN-8434-01A-11R-2315-07	ADRA2A|150	24.0569
TCGA-KN-8434-01A-11R-2315-07	ADRA2B|151	207.1341
TCGA-KN-8434-01A-11R-2315-07	ADRA2C|152	60.7539
TCGA-KN-8434-01A-11R-2315-07	ADRB1|153	76.6559
TCGA-KN-8434-01A-11R-2315-07	ADRB2|154	310.7011
TCGA-KN-8434-01A-11R-2315-07	ADRB3|155	.4077
TCGA-KN-8434-01A-11R-2315-07	ADRBK1|156	2015.8878
TCGA-KN-8434-01A-11R-2315-07	ADRBK2|157	332.7193
TCGA-KN-8434-01A-11R-2315-07	ADRM1|11047	1851.5668
TCGA-KN-8434-01A-11R-2315-07	ADSL|158	577.7737
TCGA-KN-8434-01A-11R-2315-07	ADSSL1|122622	132.9246
TCGA-KN-8434-01A-11R-2315-07	ADSS|159	1099.2786
TCGA-KN-8434-01A-11R-2315-07	AEBP1|165	895.8142
TCGA-KN-8434-01A-11R-2315-07	AEBP2|121536	725.3771
TCGA-KN-8434-01A-11R-2315-07	AEN|64782	566.3568
TCGA-KN-8434-01A-11R-2315-07	AES|166	21603.9233
TCGA-KN-8434-01A-11R-2315-07	AFAP1L1|134265	1653.8108
TCGA-KN-8434-01A-11R-2315-07	AFAP1L2|84632	281.3436
TCGA-KN-8434-01A-11R-2315-07	AFAP1|60312	344.0872
TCGA-KN-8434-01A-11R-2315-07	AFARP1|246182	6.5239
TCGA-KN-8434-01A-11R-2315-07	AFF1|4299	4497.8272
TCGA-KN-8434-01A-11R-2315-07	AFF2|2334	7.7471
TCGA-KN-8434-01A-11R-2315-07	AFF3|3899	11.8246
TCGA-KN-8434-01A-11R-2315-07	AFF4|27125	3218.7334
TCGA-KN-8434-01A-11R-2315-07	AFG3L1|172	256.4712
TCGA-KN-8434-01A-11R-2315-07	AFG3L2|10939	4859.2558
TCGA-KN-8434-01A-11R-2315-07	AFMID|125061	82.3643
TCGA-KN-8434-01A-11R-2315-07	AFM|173	1.2232
TCGA-KN-8434-01A-11R-2315-07	AFP|174	.8155
TCGA-KN-8434-01A-11R-2315-07	AFTPH|54812	880.3199
TCGA-KN-8434-01A-11R-2315-07	AG2|387763	666.2542
TCGA-KN-8434-01A-11R-2315-07	AGAP11|119385	19.588
TCGA-KN-8434-01A-11R-2315-07	AGAP1|116987	183.0772
TCGA-KN-8434-01A-11R-2315-07	AGAP2|116986	61.7162
TCGA-KN-8434-01A-11R-2315-07	AGAP3|116988	940.2583
TCGA-KN-8434-01A-11R-2315-07	AGAP4|119016	94.5967
TCGA-KN-8434-01A-11R-2315-07	AGAP5|729092	12.6401
TCGA-KN-8434-01A-11R-2315-07	AGAP6|414189	49.7448
TCGA-KN-8434-01A-11R-2315-07	AGAP7|653268	1.2232
TCGA-KN-8434-01A-11R-2315-07	AGAP8|728404	4.0774
TCGA-KN-8434-01A-11R-2315-07	AGA|175	324.1567
TCGA-KN-8434-01A-11R-2315-07	AGBL1|123624	0
TCGA-KN-8434-01A-11R-2315-07	AGBL2|79841	2.4465
TCGA-KN-8434-01A-11R-2315-07	AGBL3|340351	2.0387
TCGA-KN-8434-01A-11R-2315-07	AGBL4|84871	2.0387
TCGA-KN-8434-01A-11R-2315-07	AGBL5|60509	340.071
TCGA-KN-8434-01A-11R-2315-07	AGER|177	14.2711
TCGA-KN-8434-01A-11R-2315-07	AGFG1|3267	1027.1079
TCGA-KN-8434-01A-11R-2315-07	AGFG2|3268	609.5777
TCGA-KN-8434-01A-11R-2315-07	AGGF1|55109	742.0946
TCGA-KN-8434-01A-11R-2315-07	AGK|55750	649.9444
TCGA-KN-8434-01A-11R-2315-07	AGL|178	1373.6905
TCGA-KN-8434-01A-11R-2315-07	AGMAT|79814	42.8132
TCGA-KN-8434-01A-11R-2315-07	AGPAT1|10554	1563.9318
TCGA-KN-8434-01A-11R-2315-07	AGPAT2|10555	6242.9728
TCGA-KN-8434-01A-11R-2315-07	AGPAT3|56894	2213.6437
TCGA-KN-8434-01A-11R-2315-07	AGPAT4|56895	49.7448
TCGA-KN-8434-01A-11R-2315-07	AGPAT5|55326	1617.1138
TCGA-KN-8434-01A-11R-2315-07	AGPAT6|137964	4539.0094
TCGA-KN-8434-01A-11R-2315-07	AGPAT9|84803	2159.8215
TCGA-KN-8434-01A-11R-2315-07	AGPHD1|123688	22.0182
TCGA-KN-8434-01A-11R-2315-07	AGPS|8540	578.9969
TCGA-KN-8434-01A-11R-2315-07	AGR2|10551	8.9704
TCGA-KN-8434-01A-11R-2315-07	AGR3|155465	12.6401
TCGA-KN-8434-01A-11R-2315-07	AGRN|375790	6038.2851
TCGA-KN-8434-01A-11R-2315-07	AGRP|181	.4077
TCGA-KN-8434-01A-11R-2315-07	AGTPBP1|23287	190.4166
TCGA-KN-8434-01A-11R-2315-07	AGTR1|185	9.7859
TCGA-KN-8434-01A-11R-2315-07	AGTR2|186	.4077
TCGA-KN-8434-01A-11R-2315-07	AGTRAP|57085	348.6214
TCGA-KN-8434-01A-11R-2315-07	AGT|183	93.3734
TCGA-KN-8434-01A-11R-2315-07	AGXT2L1|64850	.4077
TCGA-KN-8434-01A-11R-2315-07	AGXT2L2|85007	557.9858
TCGA-KN-8434-01A-11R-2315-07	AGXT2|64902	.4077
TCGA-KN-8434-01A-11R-2315-07	AGXT|189	1.631
TCGA-KN-8434-01A-11R-2315-07	AHCTF1|25909	610.3932
TCGA-KN-8434-01A-11R-2315-07	AHCYL1|10768	2777.5541
TCGA-KN-8434-01A-11R-2315-07	AHCYL2|23382	3920.8691
TCGA-KN-8434-01A-11R-2315-07	AHCY|191	1995.9083
TCGA-KN-8434-01A-11R-2315-07	AHDC1|27245	561.8716
TCGA-KN-8434-01A-11R-2315-07	AHI1|54806	128.0317
TCGA-KN-8434-01A-11R-2315-07	AHNAK2|113146	5065.815
TCGA-KN-8434-01A-11R-2315-07	AHNAK|79026	27177.38
TCGA-KN-8434-01A-11R-2315-07	AHRR|57491	19.5717
TCGA-KN-8434-01A-11R-2315-07	AHR|196	977.3631
TCGA-KN-8434-01A-11R-2315-07	AHSA1|10598	2943.0983
TCGA-KN-8434-01A-11R-2315-07	AHSA2|130872	346.1749
TCGA-KN-8434-01A-11R-2315-07	AHSG|197	0
TCGA-KN-8434-01A-11R-2315-07	AHSP|51327	0
TCGA-KN-8434-01A-11R-2315-07	AICDA|57379	0
TCGA-KN-8434-01A-11R-2315-07	AIDA|64853	381.7995
TCGA-KN-8434-01A-11R-2315-07	AIF1L|83543	2354.3155
TCGA-KN-8434-01A-11R-2315-07	AIF1|199	272.3732
TCGA-KN-8434-01A-11R-2315-07	AIFM1|9131	2258.4956
TCGA-KN-8434-01A-11R-2315-07	AIFM2|84883	855.8553
TCGA-KN-8434-01A-11R-2315-07	AIFM3|150209	43.4574
TCGA-KN-8434-01A-11R-2315-07	AIG1|51390	576.5504
TCGA-KN-8434-01A-11R-2315-07	AIM1L|55057	.8155
TCGA-KN-8434-01A-11R-2315-07	AIM1|202	1088.6772
TCGA-KN-8434-01A-11R-2315-07	AIM2|9447	6.5239
TCGA-KN-8434-01A-11R-2315-07	AIMP1|9255	812.3367
TCGA-KN-8434-01A-11R-2315-07	AIMP2|7965	756.9773
TCGA-KN-8434-01A-11R-2315-07	AIPL1|23746	0
TCGA-KN-8434-01A-11R-2315-07	AIP|9049	1350.8568
TCGA-KN-8434-01A-11R-2315-07	AIRE|326	.8155
TCGA-KN-8434-01A-11R-2315-07	AJAP1|55966	51.7835
TCGA-KN-8434-01A-11R-2315-07	AK1|203	731.4933
TCGA-KN-8434-01A-11R-2315-07	AK2|204	1451.1619
TCGA-KN-8434-01A-11R-2315-07	AK3L1|205	16.3098
TCGA-KN-8434-01A-11R-2315-07	AK3|50808	1797.3368
TCGA-KN-8434-01A-11R-2315-07	AK5|26289	2.4465
TCGA-KN-8434-01A-11R-2315-07	AK7|122481	12.2323
TCGA-KN-8434-01A-11R-2315-07	AKAP10|11216	368.6008
TCGA-KN-8434-01A-11R-2315-07	AKAP11|11215	959.4223
TCGA-KN-8434-01A-11R-2315-07	AKAP12|9590	298.4688
TCGA-KN-8434-01A-11R-2315-07	AKAP13|11214	2846.0551
TCGA-KN-8434-01A-11R-2315-07	AKAP14|158798	0
TCGA-KN-8434-01A-11R-2315-07	AKAP1|8165	2162.6757
TCGA-KN-8434-01A-11R-2315-07	AKAP2|11217	7606.9304
TCGA-KN-8434-01A-11R-2315-07	AKAP3|10566	17.533
TCGA-KN-8434-01A-11R-2315-07	AKAP4|8852	.4077
TCGA-KN-8434-01A-11R-2315-07	AKAP5|9495	18.3485
TCGA-KN-8434-01A-11R-2315-07	AKAP6|9472	804.8872
TCGA-KN-8434-01A-11R-2315-07	AKAP7|9465	215.289
TCGA-KN-8434-01A-11R-2315-07	AKAP8L|26993	754.3269
TCGA-KN-8434-01A-11R-2315-07	AKAP8|10270	638.5276
TCGA-KN-8434-01A-11R-2315-07	AKAP9|10142	3608.1292
TCGA-KN-8434-01A-11R-2315-07	AKD1|221264	95.4122
TCGA-KN-8434-01A-11R-2315-07	AKIRIN1|79647	1127.8207
TCGA-KN-8434-01A-11R-2315-07	AKIRIN2|55122	803.2562
TCGA-KN-8434-01A-11R-2315-07	AKNAD1|254268	6.1243
TCGA-KN-8434-01A-11R-2315-07	AKNA|80709	690.7188
TCGA-KN-8434-01A-11R-2315-07	AKR1A1|10327	1029.5543
TCGA-KN-8434-01A-11R-2315-07	AKR1B10|57016	0
TCGA-KN-8434-01A-11R-2315-07	AKR1B15|441282	.4077
TCGA-KN-8434-01A-11R-2315-07	AKR1B1|231	2651.9688
TCGA-KN-8434-01A-11R-2315-07	AKR1C1|1645	1069.921
TCGA-KN-8434-01A-11R-2315-07	AKR1C2|1646	27.3189
TCGA-KN-8434-01A-11R-2315-07	AKR1C3|8644	115.7994
TCGA-KN-8434-01A-11R-2315-07	AKR1C4|1109	0
TCGA-KN-8434-01A-11R-2315-07	AKR1CL1|340811	0
TCGA-KN-8434-01A-11R-2315-07	AKR1D1|6718	2.8542
TCGA-KN-8434-01A-11R-2315-07	AKR1E2|83592	2.4465
TCGA-KN-8434-01A-11R-2315-07	AKR7A2|8574	597.7531
TCGA-KN-8434-01A-11R-2315-07	AKR7A3|22977	218.9587
TCGA-KN-8434-01A-11R-2315-07	AKR7L|246181	16.3098
TCGA-KN-8434-01A-11R-2315-07	AKT1S1|84335	1160.848
TCGA-KN-8434-01A-11R-2315-07	AKT1|207	5924.9322
TCGA-KN-8434-01A-11R-2315-07	AKT2|208	6086.8067
TCGA-KN-8434-01A-11R-2315-07	AKT3|10000	1054.019
TCGA-KN-8434-01A-11R-2315-07	AKTIP|64400	1205.4552
TCGA-KN-8434-01A-11R-2315-07	ALAD|210	879.5044
TCGA-KN-8434-01A-11R-2315-07	ALAS1|211	2588.3607
TCGA-KN-8434-01A-11R-2315-07	ALAS2|212	3.262
TCGA-KN-8434-01A-11R-2315-07	ALB|213	2.4465
TCGA-KN-8434-01A-11R-2315-07	ALCAM|214	5797.716
TCGA-KN-8434-01A-11R-2315-07	ALDH16A1|126133	746.5798
TCGA-KN-8434-01A-11R-2315-07	ALDH18A1|5832	817.1196
TCGA-KN-8434-01A-11R-2315-07	ALDH1A1|216	4545.5333
TCGA-KN-8434-01A-11R-2315-07	ALDH1A2|8854	2587.5452
TCGA-KN-8434-01A-11R-2315-07	ALDH1A3|220	1035.4014
TCGA-KN-8434-01A-11R-2315-07	ALDH1B1|219	593.2679
TCGA-KN-8434-01A-11R-2315-07	ALDH1L1|10840	3100.0798
TCGA-KN-8434-01A-11R-2315-07	ALDH1L2|160428	81.1411
TCGA-KN-8434-01A-11R-2315-07	ALDH2|217	1220.7864
TCGA-KN-8434-01A-11R-2315-07	ALDH3A1|218	8.1549
TCGA-KN-8434-01A-11R-2315-07	ALDH3A2|224	1288.0642
TCGA-KN-8434-01A-11R-2315-07	ALDH3B1|221	112.9452
TCGA-KN-8434-01A-11R-2315-07	ALDH3B2|222	96.6354
TCGA-KN-8434-01A-11R-2315-07	ALDH4A1|8659	676.4478
TCGA-KN-8434-01A-11R-2315-07	ALDH5A1|7915	554.1245
TCGA-KN-8434-01A-11R-2315-07	ALDH6A1|4329	1108.1266
TCGA-KN-8434-01A-11R-2315-07	ALDH7A1|501	1003.8664
TCGA-KN-8434-01A-11R-2315-07	ALDH8A1|64577	16.7175
TCGA-KN-8434-01A-11R-2315-07	ALDH9A1|223	834.2448
TCGA-KN-8434-01A-11R-2315-07	ALDOA|226	55094.0003
TCGA-KN-8434-01A-11R-2315-07	ALDOB|229	42.8132
TCGA-KN-8434-01A-11R-2315-07	ALDOC|230	326.1954
TCGA-KN-8434-01A-11R-2315-07	ALG10B|144245	246.6853
TCGA-KN-8434-01A-11R-2315-07	ALG10|84920	102.7516
TCGA-KN-8434-01A-11R-2315-07	ALG11|440138	15.0865
TCGA-KN-8434-01A-11R-2315-07	ALG12|79087	1416.0959
TCGA-KN-8434-01A-11R-2315-07	ALG13|79868	541.0767
TCGA-KN-8434-01A-11R-2315-07	ALG14|199857	161.4667
TCGA-KN-8434-01A-11R-2315-07	ALG1L2|644974	0
TCGA-KN-8434-01A-11R-2315-07	ALG1L|200810	11.3394
TCGA-KN-8434-01A-11R-2315-07	ALG1|56052	863.0683
TCGA-KN-8434-01A-11R-2315-07	ALG2|85365	1686.8381
TCGA-KN-8434-01A-11R-2315-07	ALG3|10195	797.9556
TCGA-KN-8434-01A-11R-2315-07	ALG5|29880	395.9197
TCGA-KN-8434-01A-11R-2315-07	ALG6|29929	100.7128
TCGA-KN-8434-01A-11R-2315-07	ALG8|79053	445.2568
TCGA-KN-8434-01A-11R-2315-07	ALG9|79796	475.8376
TCGA-KN-8434-01A-11R-2315-07	ALKBH1|8846	214.4735
TCGA-KN-8434-01A-11R-2315-07	ALKBH2|121642	94.5967
TCGA-KN-8434-01A-11R-2315-07	ALKBH3|221120	299.2843
TCGA-KN-8434-01A-11R-2315-07	ALKBH4|54784	421.681
TCGA-KN-8434-01A-11R-2315-07	ALKBH5|54890	2198.0842
TCGA-KN-8434-01A-11R-2315-07	ALKBH6|84964	205.9109
TCGA-KN-8434-01A-11R-2315-07	ALKBH7|84266	2301.7165
TCGA-KN-8434-01A-11R-2315-07	ALKBH8|91801	143.1182
TCGA-KN-8434-01A-11R-2315-07	ALK|238	1.2232
TCGA-KN-8434-01A-11R-2315-07	ALLC|55821	0
TCGA-KN-8434-01A-11R-2315-07	ALMS1P|200420	2.4465
TCGA-KN-8434-01A-11R-2315-07	ALMS1|7840	322.9335
TCGA-KN-8434-01A-11R-2315-07	ALOX12B|242	.4077
TCGA-KN-8434-01A-11R-2315-07	ALOX12P2|245	52.1913
TCGA-KN-8434-01A-11R-2315-07	ALOX12|239	2.8542
TCGA-KN-8434-01A-11R-2315-07	ALOX15B|247	2.4465
TCGA-KN-8434-01A-11R-2315-07	ALOX15|246	2.0387
TCGA-KN-8434-01A-11R-2315-07	ALOX5AP|241	411.414
TCGA-KN-8434-01A-11R-2315-07	ALOX5|240	314.7786
TCGA-KN-8434-01A-11R-2315-07	ALOXE3|59344	2.0387
TCGA-KN-8434-01A-11R-2315-07	ALPI|248	0
TCGA-KN-8434-01A-11R-2315-07	ALPK1|80216	308.2547
TCGA-KN-8434-01A-11R-2315-07	ALPK2|115701	2.8542
TCGA-KN-8434-01A-11R-2315-07	ALPK3|57538	5248.0767
TCGA-KN-8434-01A-11R-2315-07	ALPL|249	224.2594
TCGA-KN-8434-01A-11R-2315-07	ALPPL2|251	0
TCGA-KN-8434-01A-11R-2315-07	ALPP|250	0
TCGA-KN-8434-01A-11R-2315-07	ALS2CL|259173	2412.6229
TCGA-KN-8434-01A-11R-2315-07	ALS2CR11|151254	8.1549
TCGA-KN-8434-01A-11R-2315-07	ALS2CR12|130540	5.3007
TCGA-KN-8434-01A-11R-2315-07	ALS2CR4|65062	109.2755
TCGA-KN-8434-01A-11R-2315-07	ALS2CR8|79800	98.6741
TCGA-KN-8434-01A-11R-2315-07	ALS2|57679	360.4459
TCGA-KN-8434-01A-11R-2315-07	ALX1|8092	0
TCGA-KN-8434-01A-11R-2315-07	ALX3|257	22.0182
TCGA-KN-8434-01A-11R-2315-07	ALX4|60529	1.2232
TCGA-KN-8434-01A-11R-2315-07	AMAC1L2|83650	1.631
TCGA-KN-8434-01A-11R-2315-07	AMAC1L3|643664	2.4465
TCGA-KN-8434-01A-11R-2315-07	AMAC1|146861	0
TCGA-KN-8434-01A-11R-2315-07	AMACR|23600	998.5658
TCGA-KN-8434-01A-11R-2315-07	AMBN|258	1.2232
TCGA-KN-8434-01A-11R-2315-07	AMBP|259	2.0387
TCGA-KN-8434-01A-11R-2315-07	AMBRA1|55626	1436.8909
TCGA-KN-8434-01A-11R-2315-07	AMD1|262	1832.2683
TCGA-KN-8434-01A-11R-2315-07	AMDHD1|144193	.8155
TCGA-KN-8434-01A-11R-2315-07	AMDHD2|51005	322.5257
TCGA-KN-8434-01A-11R-2315-07	AMELX|265	0
TCGA-KN-8434-01A-11R-2315-07	AMELY|266	0
TCGA-KN-8434-01A-11R-2315-07	AMFR|267	7084.1492
TCGA-KN-8434-01A-11R-2315-07	AMHR2|269	0
TCGA-KN-8434-01A-11R-2315-07	AMH|268	25.6879
TCGA-KN-8434-01A-11R-2315-07	AMICA1|120425	108.46
TCGA-KN-8434-01A-11R-2315-07	AMIGO1|57463	227.1136
TCGA-KN-8434-01A-11R-2315-07	AMIGO2|347902	924.764
TCGA-KN-8434-01A-11R-2315-07	AMIGO3|386724	98.6741
TCGA-KN-8434-01A-11R-2315-07	AMMECR1L|83607	401.6281
TCGA-KN-8434-01A-11R-2315-07	AMMECR1|9949	360.4459
TCGA-KN-8434-01A-11R-2315-07	AMN1|196394	161.8745
TCGA-KN-8434-01A-11R-2315-07	AMN|81693	6.5239
TCGA-KN-8434-01A-11R-2315-07	AMOTL1|154810	2960.2235
TCGA-KN-8434-01A-11R-2315-07	AMOTL2|51421	2068.079
TCGA-KN-8434-01A-11R-2315-07	AMOT|154796	343.7284
TCGA-KN-8434-01A-11R-2315-07	AMPD1|270	0
TCGA-KN-8434-01A-11R-2315-07	AMPD2|271	351.4756
TCGA-KN-8434-01A-11R-2315-07	AMPD3|272	1770.8334
TCGA-KN-8434-01A-11R-2315-07	AMPH|273	9.7859
TCGA-KN-8434-01A-11R-2315-07	AMTN|401138	4.8929
TCGA-KN-8434-01A-11R-2315-07	AMT|275	477.3707
TCGA-KN-8434-01A-11R-2315-07	AMY1A|276	5.3007
TCGA-KN-8434-01A-11R-2315-07	AMY2A|279	2.8542
TCGA-KN-8434-01A-11R-2315-07	AMY2B|280	470.4024
TCGA-KN-8434-01A-11R-2315-07	AMZ1|155185	1.631
TCGA-KN-8434-01A-11R-2315-07	AMZ2P1|201283	98.6741
TCGA-KN-8434-01A-11R-2315-07	AMZ2|51321	711.106
TCGA-KN-8434-01A-11R-2315-07	ANAPC10|10393	120.2846
TCGA-KN-8434-01A-11R-2315-07	ANAPC11|51529	1016.5065
TCGA-KN-8434-01A-11R-2315-07	ANAPC13|25847	1519.7119
TCGA-KN-8434-01A-11R-2315-07	ANAPC16|119504	1312.5289
TCGA-KN-8434-01A-11R-2315-07	ANAPC1|64682	384.5029
TCGA-KN-8434-01A-11R-2315-07	ANAPC2|29882	1282.3558
TCGA-KN-8434-01A-11R-2315-07	ANAPC4|29945	263.4028
TCGA-KN-8434-01A-11R-2315-07	ANAPC5|51433	1806.7149
TCGA-KN-8434-01A-11R-2315-07	ANAPC7|51434	702.9512
TCGA-KN-8434-01A-11R-2315-07	ANGEL1|23357	1468.6949
TCGA-KN-8434-01A-11R-2315-07	ANGEL2|90806	295.2069
TCGA-KN-8434-01A-11R-2315-07	ANGPT1|284	2450.5432
TCGA-KN-8434-01A-11R-2315-07	ANGPT2|285	883.9896
TCGA-KN-8434-01A-11R-2315-07	ANGPT4|51378	2.0387
TCGA-KN-8434-01A-11R-2315-07	ANGPTL1|9068	494.1861
TCGA-KN-8434-01A-11R-2315-07	ANGPTL2|23452	874.2038
TCGA-KN-8434-01A-11R-2315-07	ANGPTL3|27329	.8155
TCGA-KN-8434-01A-11R-2315-07	ANGPTL4|51129	39.9589
TCGA-KN-8434-01A-11R-2315-07	ANGPTL5|253935	0
TCGA-KN-8434-01A-11R-2315-07	ANGPTL6|83854	1.0112
TCGA-KN-8434-01A-11R-2315-07	ANGPTL7|10218	0
TCGA-KN-8434-01A-11R-2315-07	ANG|283	15.8123
TCGA-KN-8434-01A-11R-2315-07	ANK1|286	10.6014
TCGA-KN-8434-01A-11R-2315-07	ANK2|287	68.9088
TCGA-KN-8434-01A-11R-2315-07	ANK3|288	1525.3714
TCGA-KN-8434-01A-11R-2315-07	ANKAR|150709	22.4259
TCGA-KN-8434-01A-11R-2315-07	ANKDD1A|348094	41.1822
TCGA-KN-8434-01A-11R-2315-07	ANKFN1|162282	0
TCGA-KN-8434-01A-11R-2315-07	ANKFY1|51479	1187.7591
TCGA-KN-8434-01A-11R-2315-07	ANKHD1-EIF4EBP3|404734	1194.8172
TCGA-KN-8434-01A-11R-2315-07	ANKHD1|54882	1623.809
TCGA-KN-8434-01A-11R-2315-07	ANKH|56172	477.8763
TCGA-KN-8434-01A-11R-2315-07	ANKIB1|54467	755.5502
TCGA-KN-8434-01A-11R-2315-07	ANKK1|255239	2.8542
TCGA-KN-8434-01A-11R-2315-07	ANKLE1|126549	4.4852
TCGA-KN-8434-01A-11R-2315-07	ANKLE2|23141	1376.9525
TCGA-KN-8434-01A-11R-2315-07	ANKMY1|51281	103.567
TCGA-KN-8434-01A-11R-2315-07	ANKMY2|57037	913.3472
TCGA-KN-8434-01A-11R-2315-07	ANKRA2|57763	248.3163
TCGA-KN-8434-01A-11R-2315-07	ANKRD10|55608	769.442
TCGA-KN-8434-01A-11R-2315-07	ANKRD11|29123	3888.8408
TCGA-KN-8434-01A-11R-2315-07	ANKRD12|23253	1193.8753
TCGA-KN-8434-01A-11R-2315-07	ANKRD13A|88455	3071.13
TCGA-KN-8434-01A-11R-2315-07	ANKRD13B|124930	34.2505
TCGA-KN-8434-01A-11R-2315-07	ANKRD13C|81573	294.7991
TCGA-KN-8434-01A-11R-2315-07	ANKRD13D|338692	375.9402
TCGA-KN-8434-01A-11R-2315-07	ANKRD16|54522	86.034
TCGA-KN-8434-01A-11R-2315-07	ANKRD17|26057	2659.3082
TCGA-KN-8434-01A-11R-2315-07	ANKRD19|138649	68.501
TCGA-KN-8434-01A-11R-2315-07	ANKRD1|27063	3.6697
TCGA-KN-8434-01A-11R-2315-07	ANKRD20A3|441425	18.7562
TCGA-KN-8434-01A-11R-2315-07	ANKRD20A4|728747	4.4852
TCGA-KN-8434-01A-11R-2315-07	ANKRD20B|729171	10.6014
TCGA-KN-8434-01A-11R-2315-07	ANKRD22|118932	143.526
TCGA-KN-8434-01A-11R-2315-07	ANKRD23|200539	17.9407
TCGA-KN-8434-01A-11R-2315-07	ANKRD24|170961	12.2323
TCGA-KN-8434-01A-11R-2315-07	ANKRD26P1|124149	.8155
TCGA-KN-8434-01A-11R-2315-07	ANKRD26|22852	142.3028
TCGA-KN-8434-01A-11R-2315-07	ANKRD27|84079	799.9943
TCGA-KN-8434-01A-11R-2315-07	ANKRD28|23243	1893.1567
TCGA-KN-8434-01A-11R-2315-07	ANKRD29|147463	574.9194
TCGA-KN-8434-01A-11R-2315-07	ANKRD2|26287	0
TCGA-KN-8434-01A-11R-2315-07	ANKRD30A|91074	4.4852
TCGA-KN-8434-01A-11R-2315-07	ANKRD30B|374860	.4077
TCGA-KN-8434-01A-11R-2315-07	ANKRD31|256006	2.0387
TCGA-KN-8434-01A-11R-2315-07	ANKRD32|84250	47.2983
TCGA-KN-8434-01A-11R-2315-07	ANKRD33|341405	2.0387
TCGA-KN-8434-01A-11R-2315-07	ANKRD34A|284615	8.9704
TCGA-KN-8434-01A-11R-2315-07	ANKRD34B|340120	2.4465
TCGA-KN-8434-01A-11R-2315-07	ANKRD34C|390616	0
TCGA-KN-8434-01A-11R-2315-07	ANKRD35|148741	2.0387
TCGA-KN-8434-01A-11R-2315-07	ANKRD36BP1|84832	59.9384
TCGA-KN-8434-01A-11R-2315-07	ANKRD36B|57730	19.164
TCGA-KN-8434-01A-11R-2315-07	ANKRD36|375248	72.1707
TCGA-KN-8434-01A-11R-2315-07	ANKRD37|353322	237.0666
TCGA-KN-8434-01A-11R-2315-07	ANKRD39|51239	105.6058
TCGA-KN-8434-01A-11R-2315-07	ANKRD40|91369	794.2859
TCGA-KN-8434-01A-11R-2315-07	ANKRD42|338699	266.6648
TCGA-KN-8434-01A-11R-2315-07	ANKRD43|134548	69.3165
TCGA-KN-8434-01A-11R-2315-07	ANKRD44|91526	144.3415
TCGA-KN-8434-01A-11R-2315-07	ANKRD45|339416	10.1936
TCGA-KN-8434-01A-11R-2315-07	ANKRD46|157567	473.3544
TCGA-KN-8434-01A-11R-2315-07	ANKRD49|54851	257.6944
TCGA-KN-8434-01A-11R-2315-07	ANKRD50|57182	848.1081
TCGA-KN-8434-01A-11R-2315-07	ANKRD52|283373	1690.5078
TCGA-KN-8434-01A-11R-2315-07	ANKRD53|79998	6.5239
TCGA-KN-8434-01A-11R-2315-07	ANKRD54|129138	655.2451
TCGA-KN-8434-01A-11R-2315-07	ANKRD55|79722	0
TCGA-KN-8434-01A-11R-2315-07	ANKRD56|345079	1006.3129
TCGA-KN-8434-01A-11R-2315-07	ANKRD57|65124	596.1221
TCGA-KN-8434-01A-11R-2315-07	ANKRD58|347454	37.5125
TCGA-KN-8434-01A-11R-2315-07	ANKRD5|63926	177.3688
TCGA-KN-8434-01A-11R-2315-07	ANKRD6|22881	228.0351
TCGA-KN-8434-01A-11R-2315-07	ANKRD7|56311	13.8633
TCGA-KN-8434-01A-11R-2315-07	ANKRD9|122416	1250.9595
TCGA-KN-8434-01A-11R-2315-07	ANKS1A|23294	1449.1232
TCGA-KN-8434-01A-11R-2315-07	ANKS1B|56899	31.3963
TCGA-KN-8434-01A-11R-2315-07	ANKS3|124401	491.3319
TCGA-KN-8434-01A-11R-2315-07	ANKS4B|257629	0
TCGA-KN-8434-01A-11R-2315-07	ANKS6|203286	530.8831
TCGA-KN-8434-01A-11R-2315-07	ANKZF1|55139	207.1341
TCGA-KN-8434-01A-11R-2315-07	ANLN|54443	45.6674
TCGA-KN-8434-01A-11R-2315-07	ANO10|55129	2930.8659
TCGA-KN-8434-01A-11R-2315-07	ANO1|55107	593.2679
TCGA-KN-8434-01A-11R-2315-07	ANO2|57101	19.164
TCGA-KN-8434-01A-11R-2315-07	ANO3|63982	2.8542
TCGA-KN-8434-01A-11R-2315-07	ANO4|121601	1541.6812
TCGA-KN-8434-01A-11R-2315-07	ANO5|203859	985.9257
TCGA-KN-8434-01A-11R-2315-07	ANO6|196527	3776.1198
TCGA-KN-8434-01A-11R-2315-07	ANO7|50636	46.8906
TCGA-KN-8434-01A-11R-2315-07	ANO8|57719	222.6284
TCGA-KN-8434-01A-11R-2315-07	ANO9|338440	114.1684
TCGA-KN-8434-01A-11R-2315-07	ANP32A|8125	2282.5525
TCGA-KN-8434-01A-11R-2315-07	ANP32B|10541	1629.3462
TCGA-KN-8434-01A-11R-2315-07	ANP32C|23520	9.7859
TCGA-KN-8434-01A-11R-2315-07	ANP32D|23519	1.2232
TCGA-KN-8434-01A-11R-2315-07	ANP32E|81611	388.5803
TCGA-KN-8434-01A-11R-2315-07	ANPEP|290	88.8883
TCGA-KN-8434-01A-11R-2315-07	ANTXR1|84168	1112.7342
TCGA-KN-8434-01A-11R-2315-07	ANTXR2|118429	264.626
TCGA-KN-8434-01A-11R-2315-07	ANTXRL|195977	0
TCGA-KN-8434-01A-11R-2315-07	ANUBL1|93550	48.1138
TCGA-KN-8434-01A-11R-2315-07	ANXA10|11199	0
TCGA-KN-8434-01A-11R-2315-07	ANXA11|311	6702.0928
TCGA-KN-8434-01A-11R-2315-07	ANXA13|312	.4077
TCGA-KN-8434-01A-11R-2315-07	ANXA1|301	2075.8262
TCGA-KN-8434-01A-11R-2315-07	ANXA2P1|303	122.3233
TCGA-KN-8434-01A-11R-2315-07	ANXA2P2|304	2900.2851
TCGA-KN-8434-01A-11R-2315-07	ANXA2P3|305	33.0273
TCGA-KN-8434-01A-11R-2315-07	ANXA2|302	7239.0921
TCGA-KN-8434-01A-11R-2315-07	ANXA3|306	541.4844
TCGA-KN-8434-01A-11R-2315-07	ANXA4|307	2363.6936
TCGA-KN-8434-01A-11R-2315-07	ANXA5|308	3896.8122
TCGA-KN-8434-01A-11R-2315-07	ANXA6|309	2800.3878
TCGA-KN-8434-01A-11R-2315-07	ANXA7|310	1985.7147
TCGA-KN-8434-01A-11R-2315-07	ANXA8L1|728113	0
TCGA-KN-8434-01A-11R-2315-07	ANXA8L2|244	0
TCGA-KN-8434-01A-11R-2315-07	ANXA8|653145	0
TCGA-KN-8434-01A-11R-2315-07	ANXA9|8416	129.2549
TCGA-KN-8434-01A-11R-2315-07	AOAH|313	123.9543
TCGA-KN-8434-01A-11R-2315-07	AOC2|314	31.8041
TCGA-KN-8434-01A-11R-2315-07	AOC3|8639	528.8443
TCGA-KN-8434-01A-11R-2315-07	AOX1|316	487.2544
TCGA-KN-8434-01A-11R-2315-07	AOX2P|344454	0
TCGA-KN-8434-01A-11R-2315-07	AP1AR|55435	1009.1671
TCGA-KN-8434-01A-11R-2315-07	AP1B1|162	5922.4858
TCGA-KN-8434-01A-11R-2315-07	AP1G1|164	2842.7932
TCGA-KN-8434-01A-11R-2315-07	AP1G2|8906	832.6383
TCGA-KN-8434-01A-11R-2315-07	AP1M1|8907	1372.4673
TCGA-KN-8434-01A-11R-2315-07	AP1M2|10053	2122.7168
TCGA-KN-8434-01A-11R-2315-07	AP1S1|1174	866.0489
TCGA-KN-8434-01A-11R-2315-07	AP1S2|8905	274.8196
TCGA-KN-8434-01A-11R-2315-07	AP1S3|130340	220.1819
TCGA-KN-8434-01A-11R-2315-07	AP2A1|160	1482.5868
TCGA-KN-8434-01A-11R-2315-07	AP2A2|161	1692.5465
TCGA-KN-8434-01A-11R-2315-07	AP2B1|163	4677.2347
TCGA-KN-8434-01A-11R-2315-07	AP2M1|1173	6065.1963
TCGA-KN-8434-01A-11R-2315-07	AP2S1|1175	1206.5153
TCGA-KN-8434-01A-11R-2315-07	AP3B1|8546	1355.342
TCGA-KN-8434-01A-11R-2315-07	AP3B2|8120	40.7744
TCGA-KN-8434-01A-11R-2315-07	AP3D1|8943	5324.7326
TCGA-KN-8434-01A-11R-2315-07	AP3M1|26985	578.1814
TCGA-KN-8434-01A-11R-2315-07	AP3M2|10947	574.9194
TCGA-KN-8434-01A-11R-2315-07	AP3S1|1176	419.1611
TCGA-KN-8434-01A-11R-2315-07	AP3S2|10239	3314.9447
TCGA-KN-8434-01A-11R-2315-07	AP4B1|10717	164.8755
TCGA-KN-8434-01A-11R-2315-07	AP4E1|23431	282.9745
TCGA-KN-8434-01A-11R-2315-07	AP4M1|9179	231.8842
TCGA-KN-8434-01A-11R-2315-07	AP4S1|11154	99.8974
TCGA-KN-8434-01A-11R-2315-07	APAF1|317	361.2614
TCGA-KN-8434-01A-11R-2315-07	APBA1|320	97.0431
TCGA-KN-8434-01A-11R-2315-07	APBA2|321	25.6879
TCGA-KN-8434-01A-11R-2315-07	APBA3|9546	441.1793
TCGA-KN-8434-01A-11R-2315-07	APBB1IP|54518	157.797
TCGA-KN-8434-01A-11R-2315-07	APBB1|322	1087.8618
TCGA-KN-8434-01A-11R-2315-07	APBB2|323	1720.2731
TCGA-KN-8434-01A-11R-2315-07	APBB3|10307	361.6692
TCGA-KN-8434-01A-11R-2315-07	APC2|10297	13.6431
TCGA-KN-8434-01A-11R-2315-07	APCDD1L|164284	14.6788
TCGA-KN-8434-01A-11R-2315-07	APCDD1|147495	779.1993
TCGA-KN-8434-01A-11R-2315-07	APCS|325	0
TCGA-KN-8434-01A-11R-2315-07	APC|324	759.2199
TCGA-KN-8434-01A-11R-2315-07	APEH|327	5069.4847
TCGA-KN-8434-01A-11R-2315-07	APEX1|328	1599.9886
TCGA-KN-8434-01A-11R-2315-07	APEX2|27301	800.8098
TCGA-KN-8434-01A-11R-2315-07	APH1A|51107	3406.7035
TCGA-KN-8434-01A-11R-2315-07	APH1B|83464	1209.7773
TCGA-KN-8434-01A-11R-2315-07	API5|8539	2136.9878
TCGA-KN-8434-01A-11R-2315-07	APIP|51074	424.0704
TCGA-KN-8434-01A-11R-2315-07	APITD1|378708	82.1727
TCGA-KN-8434-01A-11R-2315-07	APLF|200558	36.697
TCGA-KN-8434-01A-11R-2315-07	APLNR|187	961.0533
TCGA-KN-8434-01A-11R-2315-07	APLN|8862	699.6892
TCGA-KN-8434-01A-11R-2315-07	APLP1|333	53.8222
TCGA-KN-8434-01A-11R-2315-07	APLP2|334	64579.3557
TCGA-KN-8434-01A-11R-2315-07	APOA1BP|128240	1732.5055
TCGA-KN-8434-01A-11R-2315-07	APOA1|335	.4077
TCGA-KN-8434-01A-11R-2315-07	APOA2|336	0
TCGA-KN-8434-01A-11R-2315-07	APOA4|337	0
TCGA-KN-8434-01A-11R-2315-07	APOA5|116519	.8155
TCGA-KN-8434-01A-11R-2315-07	APOB48R|55911	314.7786
TCGA-KN-8434-01A-11R-2315-07	APOBEC1|339	0
TCGA-KN-8434-01A-11R-2315-07	APOBEC2|10930	.8155
TCGA-KN-8434-01A-11R-2315-07	APOBEC3A|200315	15.6248
TCGA-KN-8434-01A-11R-2315-07	APOBEC3B|9582	296.2996
TCGA-KN-8434-01A-11R-2315-07	APOBEC3C|27350	44.0364
TCGA-KN-8434-01A-11R-2315-07	APOBEC3D|140564	16.7175
TCGA-KN-8434-01A-11R-2315-07	APOBEC3F|200316	88.8883
TCGA-KN-8434-01A-11R-2315-07	APOBEC3G|60489	103.9748
TCGA-KN-8434-01A-11R-2315-07	APOBEC3H|164668	2.0387
TCGA-KN-8434-01A-11R-2315-07	APOBEC4|403314	.4077
TCGA-KN-8434-01A-11R-2315-07	APOB|338	50.5603
TCGA-KN-8434-01A-11R-2315-07	APOC1P1|342	0
TCGA-KN-8434-01A-11R-2315-07	APOC1|341	322.118
TCGA-KN-8434-01A-11R-2315-07	APOC2|344	55.861
TCGA-KN-8434-01A-11R-2315-07	APOC3|345	0
TCGA-KN-8434-01A-11R-2315-07	APOC4|346	2.4465
TCGA-KN-8434-01A-11R-2315-07	APOD|347	108.8677
TCGA-KN-8434-01A-11R-2315-07	APOE|348	3774.0811
TCGA-KN-8434-01A-11R-2315-07	APOF|319	0
TCGA-KN-8434-01A-11R-2315-07	APOH|350	0
TCGA-KN-8434-01A-11R-2315-07	APOL1|8542	2608.3402
TCGA-KN-8434-01A-11R-2315-07	APOL2|23780	1703.1479
TCGA-KN-8434-01A-11R-2315-07	APOL3|80833	324.9722
TCGA-KN-8434-01A-11R-2315-07	APOL4|80832	216.1045
TCGA-KN-8434-01A-11R-2315-07	APOL5|80831	6.5239
TCGA-KN-8434-01A-11R-2315-07	APOL6|80830	1809.9769
TCGA-KN-8434-01A-11R-2315-07	APOLD1|81575	3453.1864
TCGA-KN-8434-01A-11R-2315-07	APOM|55937	29.3576
TCGA-KN-8434-01A-11R-2315-07	APOOL|139322	389.8035
TCGA-KN-8434-01A-11R-2315-07	APOO|79135	707.8441
TCGA-KN-8434-01A-11R-2315-07	APPBP2|10513	457.8968
TCGA-KN-8434-01A-11R-2315-07	APPL1|26060	1123.3355
TCGA-KN-8434-01A-11R-2315-07	APPL2|55198	598.5686
TCGA-KN-8434-01A-11R-2315-07	APP|351	24166.5962
TCGA-KN-8434-01A-11R-2315-07	APRT|353	3361.4439
TCGA-KN-8434-01A-11R-2315-07	APTX|54840	494.1861
TCGA-KN-8434-01A-11R-2315-07	AQP10|89872	.4077
TCGA-KN-8434-01A-11R-2315-07	AQP11|282679	74.6172
TCGA-KN-8434-01A-11R-2315-07	AQP12A|375318	0
TCGA-KN-8434-01A-11R-2315-07	AQP12B|653437	1.631
TCGA-KN-8434-01A-11R-2315-07	AQP1|358	5589.3138
TCGA-KN-8434-01A-11R-2315-07	AQP2|359	13.8633
TCGA-KN-8434-01A-11R-2315-07	AQP3|360	2065.2248
TCGA-KN-8434-01A-11R-2315-07	AQP4|361	.4077
TCGA-KN-8434-01A-11R-2315-07	AQP5|362	26.9111
TCGA-KN-8434-01A-11R-2315-07	AQP6|363	189.1933
TCGA-KN-8434-01A-11R-2315-07	AQP7P1|375719	1.2232
TCGA-KN-8434-01A-11R-2315-07	AQP7P3|441432	0
TCGA-KN-8434-01A-11R-2315-07	AQP7|364	499.079
TCGA-KN-8434-01A-11R-2315-07	AQP8|343	1.631
TCGA-KN-8434-01A-11R-2315-07	AQP9|366	21.6104
TCGA-KN-8434-01A-11R-2315-07	AQPEP|206338	.8155
TCGA-KN-8434-01A-11R-2315-07	AQR|9716	1167.7796
TCGA-KN-8434-01A-11R-2315-07	ARAF|369	2547.9941
TCGA-KN-8434-01A-11R-2315-07	ARAP1|116985	7602.7225
TCGA-KN-8434-01A-11R-2315-07	ARAP2|116984	276.8584
TCGA-KN-8434-01A-11R-2315-07	ARAP3|64411	561.8716
TCGA-KN-8434-01A-11R-2315-07	ARCN1|372	5000.1682
TCGA-KN-8434-01A-11R-2315-07	ARC|23237	64.0159
TCGA-KN-8434-01A-11R-2315-07	AREG|374	56.6765
TCGA-KN-8434-01A-11R-2315-07	ARF1|375	10320.8234
TCGA-KN-8434-01A-11R-2315-07	ARF3|377	7175.484
TCGA-KN-8434-01A-11R-2315-07	ARF4|378	3448.7012
TCGA-KN-8434-01A-11R-2315-07	ARF5|381	3545.6261
TCGA-KN-8434-01A-11R-2315-07	ARF6|382	2297.6391
TCGA-KN-8434-01A-11R-2315-07	ARFGAP1|55738	2320.4727
TCGA-KN-8434-01A-11R-2315-07	ARFGAP2|84364	2277.6596
TCGA-KN-8434-01A-11R-2315-07	ARFGAP3|26286	1025.4769
TCGA-KN-8434-01A-11R-2315-07	ARFGEF1|10565	3592.9856
TCGA-KN-8434-01A-11R-2315-07	ARFGEF2|10564	3922.5
TCGA-KN-8434-01A-11R-2315-07	ARFIP1|27236	1238.7271
TCGA-KN-8434-01A-11R-2315-07	ARFIP2|23647	1076.0372
TCGA-KN-8434-01A-11R-2315-07	ARFRP1|10139	1277.8706
TCGA-KN-8434-01A-11R-2315-07	ARG1|383	0
TCGA-KN-8434-01A-11R-2315-07	ARG2|384	1821.092
TCGA-KN-8434-01A-11R-2315-07	ARGFXP2|503640	.4077
TCGA-KN-8434-01A-11R-2315-07	ARGFX|503582	.8155
TCGA-KN-8434-01A-11R-2315-07	ARGLU1|55082	759.2199
TCGA-KN-8434-01A-11R-2315-07	ARHGAP10|79658	57.0842
TCGA-KN-8434-01A-11R-2315-07	ARHGAP11A|9824	97.4509
TCGA-KN-8434-01A-11R-2315-07	ARHGAP11B|89839	4.8929
TCGA-KN-8434-01A-11R-2315-07	ARHGAP12|94134	1272.5699
TCGA-KN-8434-01A-11R-2315-07	ARHGAP15|55843	42.4054
TCGA-KN-8434-01A-11R-2315-07	ARHGAP17|55114	1507.8384
TCGA-KN-8434-01A-11R-2315-07	ARHGAP18|93663	2163.8989
TCGA-KN-8434-01A-11R-2315-07	ARHGAP19|84986	150.0499
TCGA-KN-8434-01A-11R-2315-07	ARHGAP1|392	2809.3581
TCGA-KN-8434-01A-11R-2315-07	ARHGAP20|57569	20.795
TCGA-KN-8434-01A-11R-2315-07	ARHGAP21|57584	1809.5691
TCGA-KN-8434-01A-11R-2315-07	ARHGAP22|58504	63.2004
TCGA-KN-8434-01A-11R-2315-07	ARHGAP23|57636	538.2225
TCGA-KN-8434-01A-11R-2315-07	ARHGAP24|83478	1027.1079
TCGA-KN-8434-01A-11R-2315-07	ARHGAP25|9938	225.4826
TCGA-KN-8434-01A-11R-2315-07	ARHGAP26|23092	292.7604
TCGA-KN-8434-01A-11R-2315-07	ARHGAP27|201176	839.1092
TCGA-KN-8434-01A-11R-2315-07	ARHGAP28|79822	797.1401
TCGA-KN-8434-01A-11R-2315-07	ARHGAP29|9411	1043.0099
TCGA-KN-8434-01A-11R-2315-07	ARHGAP30|257106	307.8469
TCGA-KN-8434-01A-11R-2315-07	ARHGAP31|57514	1399.7861
TCGA-KN-8434-01A-11R-2315-07	ARHGAP32|9743	346.5826
TCGA-KN-8434-01A-11R-2315-07	ARHGAP33|115703	121.1001
TCGA-KN-8434-01A-11R-2315-07	ARHGAP36|158763	0
TCGA-KN-8434-01A-11R-2315-07	ARHGAP39|80728	178.9997
TCGA-KN-8434-01A-11R-2315-07	ARHGAP42|143872	184.6185
TCGA-KN-8434-01A-11R-2315-07	ARHGAP4|393	1227.718
TCGA-KN-8434-01A-11R-2315-07	ARHGAP5|394	3687.2316
TCGA-KN-8434-01A-11R-2315-07	ARHGAP6|395	2406.099
TCGA-KN-8434-01A-11R-2315-07	ARHGAP8|23779	762.702
TCGA-KN-8434-01A-11R-2315-07	ARHGAP9|64333	139.8563
TCGA-KN-8434-01A-11R-2315-07	ARHGDIA|396	6014.2282
TCGA-KN-8434-01A-11R-2315-07	ARHGDIB|397	1611.4054
TCGA-KN-8434-01A-11R-2315-07	ARHGDIG|398	0
TCGA-KN-8434-01A-11R-2315-07	ARHGEF10L|55160	1726.7971
TCGA-KN-8434-01A-11R-2315-07	ARHGEF10|9639	430.578
TCGA-KN-8434-01A-11R-2315-07	ARHGEF11|9826	1264.0073
TCGA-KN-8434-01A-11R-2315-07	ARHGEF12|23365	6822.3774
TCGA-KN-8434-01A-11R-2315-07	ARHGEF15|22899	567.9878
TCGA-KN-8434-01A-11R-2315-07	ARHGEF16|27237	544.7464
TCGA-KN-8434-01A-11R-2315-07	ARHGEF17|9828	4466.4309
TCGA-KN-8434-01A-11R-2315-07	ARHGEF18|23370	2335.1515
TCGA-KN-8434-01A-11R-2315-07	ARHGEF19|128272	35.4738
TCGA-KN-8434-01A-11R-2315-07	ARHGEF1|9138	1038.5247
TCGA-KN-8434-01A-11R-2315-07	ARHGEF2|9181	721.7074
TCGA-KN-8434-01A-11R-2315-07	ARHGEF33|100271715	2.4465
TCGA-KN-8434-01A-11R-2315-07	ARHGEF35|445328	492.5551
TCGA-KN-8434-01A-11R-2315-07	ARHGEF37|389337	883.9896
TCGA-KN-8434-01A-11R-2315-07	ARHGEF38|54848	50.1525
TCGA-KN-8434-01A-11R-2315-07	ARHGEF3|50650	908.4543
TCGA-KN-8434-01A-11R-2315-07	ARHGEF4|50649	14.6788
TCGA-KN-8434-01A-11R-2315-07	ARHGEF5|7984	885.6206
TCGA-KN-8434-01A-11R-2315-07	ARHGEF6|9459	1206.1076
TCGA-KN-8434-01A-11R-2315-07	ARHGEF7|8874	988.3722
TCGA-KN-8434-01A-11R-2315-07	ARHGEF9|23229	405.2978
TCGA-KN-8434-01A-11R-2315-07	ARID1A|8289	1945.7557
TCGA-KN-8434-01A-11R-2315-07	ARID1B|57492	1281.1326
TCGA-KN-8434-01A-11R-2315-07	ARID2|196528	707.8441
TCGA-KN-8434-01A-11R-2315-07	ARID3A|1820	383.6874
TCGA-KN-8434-01A-11R-2315-07	ARID3B|10620	120.6923
TCGA-KN-8434-01A-11R-2315-07	ARID3C|138715	.4077
TCGA-KN-8434-01A-11R-2315-07	ARID4A|5926	360.0382
TCGA-KN-8434-01A-11R-2315-07	ARID4B|51742	673.3693
TCGA-KN-8434-01A-11R-2315-07	ARID5A|10865	359.2227
TCGA-KN-8434-01A-11R-2315-07	ARID5B|84159	276.4506
TCGA-KN-8434-01A-11R-2315-07	ARIH1|25820	1529.0411
TCGA-KN-8434-01A-11R-2315-07	ARIH2|10425	1934.5672
TCGA-KN-8434-01A-11R-2315-07	ARL10|285598	48.1138
TCGA-KN-8434-01A-11R-2315-07	ARL11|115761	29.7653
TCGA-KN-8434-01A-11R-2315-07	ARL13A|392509	.8155
TCGA-KN-8434-01A-11R-2315-07	ARL13B|200894	156.5738
TCGA-KN-8434-01A-11R-2315-07	ARL14|80117	11.8246
TCGA-KN-8434-01A-11R-2315-07	ARL15|54622	677.2633
TCGA-KN-8434-01A-11R-2315-07	ARL16|339231	263.4028
TCGA-KN-8434-01A-11R-2315-07	ARL17A|51326	53.6795
TCGA-KN-8434-01A-11R-2315-07	ARL17B|641522	1.2925
TCGA-KN-8434-01A-11R-2315-07	ARL1|400	2799.5723
TCGA-KN-8434-01A-11R-2315-07	ARL2BP|23568	1409.1643
TCGA-KN-8434-01A-11R-2315-07	ARL2|402	1203.6611
TCGA-KN-8434-01A-11R-2315-07	ARL3|403	342.0975
TCGA-KN-8434-01A-11R-2315-07	ARL4A|10124	317.2251
TCGA-KN-8434-01A-11R-2315-07	ARL4C|10123	362.4847
TCGA-KN-8434-01A-11R-2315-07	ARL4D|379	1572.262
TCGA-KN-8434-01A-11R-2315-07	ARL5A|26225	1134.7524
TCGA-KN-8434-01A-11R-2315-07	ARL5B|221079	145.9725
TCGA-KN-8434-01A-11R-2315-07	ARL5C|390790	0
TCGA-KN-8434-01A-11R-2315-07	ARL6IP1|23204	5312.9081
TCGA-KN-8434-01A-11R-2315-07	ARL6IP4|51329	3546.1521
TCGA-KN-8434-01A-11R-2315-07	ARL6IP5|10550	6666.6191
TCGA-KN-8434-01A-11R-2315-07	ARL6IP6|151188	102.7516
TCGA-KN-8434-01A-11R-2315-07	ARL6|84100	393.4732
TCGA-KN-8434-01A-11R-2315-07	ARL8A|127829	1018.953
TCGA-KN-8434-01A-11R-2315-07	ARL8B|55207	3138.4078
TCGA-KN-8434-01A-11R-2315-07	ARL9|132946	4.4852
TCGA-KN-8434-01A-11R-2315-07	ARMC10|83787	523.2379
TCGA-KN-8434-01A-11R-2315-07	ARMC1|55156	642.605
TCGA-KN-8434-01A-11R-2315-07	ARMC2|84071	23.6492
TCGA-KN-8434-01A-11R-2315-07	ARMC3|219681	0
TCGA-KN-8434-01A-11R-2315-07	ARMC4|55130	15.4943
TCGA-KN-8434-01A-11R-2315-07	ARMC5|79798	815.8963
TCGA-KN-8434-01A-11R-2315-07	ARMC6|93436	1138.3079
TCGA-KN-8434-01A-11R-2315-07	ARMC7|79637	293.5759
TCGA-KN-8434-01A-11R-2315-07	ARMC8|25852	680.933
TCGA-KN-8434-01A-11R-2315-07	ARMC9|80210	44.4441
TCGA-KN-8434-01A-11R-2315-07	ARMCX1|51309	242.2001
TCGA-KN-8434-01A-11R-2315-07	ARMCX2|9823	1127.0052
TCGA-KN-8434-01A-11R-2315-07	ARMCX3|51566	2398.7596
TCGA-KN-8434-01A-11R-2315-07	ARMCX5|64860	278.4893
TCGA-KN-8434-01A-11R-2315-07	ARMCX6|54470	325.3799
TCGA-KN-8434-01A-11R-2315-07	ARMS2|387715	0
TCGA-KN-8434-01A-11R-2315-07	ARNT2|9915	2136.9878
TCGA-KN-8434-01A-11R-2315-07	ARNTL2|56938	9.7859
TCGA-KN-8434-01A-11R-2315-07	ARNTL|406	118.6536
TCGA-KN-8434-01A-11R-2315-07	ARNT|405	459.1201
TCGA-KN-8434-01A-11R-2315-07	ARPC1A|10552	4565.105
TCGA-KN-8434-01A-11R-2315-07	ARPC1B|10095	1553.9135
TCGA-KN-8434-01A-11R-2315-07	ARPC2|10109	1874.8082
TCGA-KN-8434-01A-11R-2315-07	ARPC3|10094	3065.0138
TCGA-KN-8434-01A-11R-2315-07	ARPC4|10093	4065.4185
TCGA-KN-8434-01A-11R-2315-07	ARPC5L|81873	960.6455
TCGA-KN-8434-01A-11R-2315-07	ARPC5|10092	1512.7313
TCGA-KN-8434-01A-11R-2315-07	ARPM1|84517	21.2027
TCGA-KN-8434-01A-11R-2315-07	ARPP19|10776	4063.9873
TCGA-KN-8434-01A-11R-2315-07	ARPP21|10777	0
TCGA-KN-8434-01A-11R-2315-07	ARR3|407	.4077
TCGA-KN-8434-01A-11R-2315-07	ARRB1|408	209.9883
TCGA-KN-8434-01A-11R-2315-07	ARRB2|409	1781.4348
TCGA-KN-8434-01A-11R-2315-07	ARRDC1|92714	984.2947
TCGA-KN-8434-01A-11R-2315-07	ARRDC2|27106	795.9168
TCGA-KN-8434-01A-11R-2315-07	ARRDC3|57561	1293.3649
TCGA-KN-8434-01A-11R-2315-07	ARRDC4|91947	317.6328
TCGA-KN-8434-01A-11R-2315-07	ARRDC5|645432	.4077
TCGA-KN-8434-01A-11R-2315-07	ARSA|410	1175.9345
TCGA-KN-8434-01A-11R-2315-07	ARSB|411	196.5327
TCGA-KN-8434-01A-11R-2315-07	ARSD|414	1681.5374
TCGA-KN-8434-01A-11R-2315-07	ARSE|415	456.2659
TCGA-KN-8434-01A-11R-2315-07	ARSF|416	.4077
TCGA-KN-8434-01A-11R-2315-07	ARSG|22901	248.3163
TCGA-KN-8434-01A-11R-2315-07	ARSH|347527	0
TCGA-KN-8434-01A-11R-2315-07	ARSI|340075	1.2232
TCGA-KN-8434-01A-11R-2315-07	ARSJ|79642	1181.6429
TCGA-KN-8434-01A-11R-2315-07	ARSK|153642	515.7965
TCGA-KN-8434-01A-11R-2315-07	ART1|417	.8155
TCGA-KN-8434-01A-11R-2315-07	ART3|419	13.0478
TCGA-KN-8434-01A-11R-2315-07	ART4|420	4.0774
TCGA-KN-8434-01A-11R-2315-07	ART5|116969	258.1021
TCGA-KN-8434-01A-11R-2315-07	ARTN|9048	48.1138
TCGA-KN-8434-01A-11R-2315-07	ARV1|64801	232.822
TCGA-KN-8434-01A-11R-2315-07	ARVCF|421	232.4142
TCGA-KN-8434-01A-11R-2315-07	ARX|170302	22.4259
TCGA-KN-8434-01A-11R-2315-07	AR|367	66.0546
TCGA-KN-8434-01A-11R-2315-07	AS3MT|57412	495.4093
TCGA-KN-8434-01A-11R-2315-07	ASAH1|427	9832.3457
TCGA-KN-8434-01A-11R-2315-07	ASAH2B|653308	1.2232
TCGA-KN-8434-01A-11R-2315-07	ASAH2|56624	1.2232
TCGA-KN-8434-01A-11R-2315-07	ASAM|79827	.8155
TCGA-KN-8434-01A-11R-2315-07	ASAP1IT1|29065	0
TCGA-KN-8434-01A-11R-2315-07	ASAP1|50807	935.7731
TCGA-KN-8434-01A-11R-2315-07	ASAP2|8853	1461.3555
TCGA-KN-8434-01A-11R-2315-07	ASAP3|55616	1562.0684
TCGA-KN-8434-01A-11R-2315-07	ASB10|136371	0
TCGA-KN-8434-01A-11R-2315-07	ASB11|140456	17.9407
TCGA-KN-8434-01A-11R-2315-07	ASB12|142689	1.1009
TCGA-KN-8434-01A-11R-2315-07	ASB13|79754	422.8308
TCGA-KN-8434-01A-11R-2315-07	ASB14|142686	14.6788
TCGA-KN-8434-01A-11R-2315-07	ASB15|142685	0
TCGA-KN-8434-01A-11R-2315-07	ASB16|92591	165.7766
TCGA-KN-8434-01A-11R-2315-07	ASB17|127247	0
TCGA-KN-8434-01A-11R-2315-07	ASB18|401036	.4077
TCGA-KN-8434-01A-11R-2315-07	ASB1|51665	457.2648
TCGA-KN-8434-01A-11R-2315-07	ASB2|51676	41.1822
TCGA-KN-8434-01A-11R-2315-07	ASB3|51130	164.3209
TCGA-KN-8434-01A-11R-2315-07	ASB4|51666	0
TCGA-KN-8434-01A-11R-2315-07	ASB5|140458	206.3186
TCGA-KN-8434-01A-11R-2315-07	ASB6|140459	1099.878
TCGA-KN-8434-01A-11R-2315-07	ASB7|140460	418.7534
TCGA-KN-8434-01A-11R-2315-07	ASB8|140461	1240.3581
TCGA-KN-8434-01A-11R-2315-07	ASB9|140462	62.7926
TCGA-KN-8434-01A-11R-2315-07	ASCC1|51008	247.5008
TCGA-KN-8434-01A-11R-2315-07	ASCC2|84164	1457.6858
TCGA-KN-8434-01A-11R-2315-07	ASCC3|10973	471.3524
TCGA-KN-8434-01A-11R-2315-07	ASCL1|429	6.1162
TCGA-KN-8434-01A-11R-2315-07	ASCL2|430	10.1936
TCGA-KN-8434-01A-11R-2315-07	ASCL3|56676	7.3394
TCGA-KN-8434-01A-11R-2315-07	ASCL4|121549	40.3667
TCGA-KN-8434-01A-11R-2315-07	ASF1A|25842	236.0839
TCGA-KN-8434-01A-11R-2315-07	ASF1B|55723	70.5398
TCGA-KN-8434-01A-11R-2315-07	ASFMR1|100126270	4.4974
TCGA-KN-8434-01A-11R-2315-07	ASGR1|432	14.6788
TCGA-KN-8434-01A-11R-2315-07	ASGR2|433	.4077
TCGA-KN-8434-01A-11R-2315-07	ASH1L|55870	1153.7777
TCGA-KN-8434-01A-11R-2315-07	ASH2L|9070	865.2334
TCGA-KN-8434-01A-11R-2315-07	ASIP|434	0
TCGA-KN-8434-01A-11R-2315-07	ASL|435	1118.0348
TCGA-KN-8434-01A-11R-2315-07	ASMTL|8623	552.9013
TCGA-KN-8434-01A-11R-2315-07	ASMT|438	2.0387
TCGA-KN-8434-01A-11R-2315-07	ASNA1|439	2176.539
TCGA-KN-8434-01A-11R-2315-07	ASNSD1|54529	422.8308
TCGA-KN-8434-01A-11R-2315-07	ASNS|440	739.2404
TCGA-KN-8434-01A-11R-2315-07	ASPA|443	14.2711
TCGA-KN-8434-01A-11R-2315-07	ASPDH|554235	3.262
TCGA-KN-8434-01A-11R-2315-07	ASPG|374569	62.7926
TCGA-KN-8434-01A-11R-2315-07	ASPHD1|253982	8.5626
TCGA-KN-8434-01A-11R-2315-07	ASPHD2|57168	1364.3124
TCGA-KN-8434-01A-11R-2315-07	ASPH|444	1736.1385
TCGA-KN-8434-01A-11R-2315-07	ASPM|259266	25.6879
TCGA-KN-8434-01A-11R-2315-07	ASPN|54829	92.1502
TCGA-KN-8434-01A-11R-2315-07	ASPRV1|151516	45.6674
TCGA-KN-8434-01A-11R-2315-07	ASPSCR1|79058	418.7534
TCGA-KN-8434-01A-11R-2315-07	ASRGL1|80150	192.4553
TCGA-KN-8434-01A-11R-2315-07	ASS1|445	229.56
TCGA-KN-8434-01A-11R-2315-07	ASTE1|28990	134.4129
TCGA-KN-8434-01A-11R-2315-07	ASTL|431705	2.4465
TCGA-KN-8434-01A-11R-2315-07	ASTN1|460	14.2711
TCGA-KN-8434-01A-11R-2315-07	ASTN2|23245	1924.9608
TCGA-KN-8434-01A-11R-2315-07	ASXL1|171023	2591.6227
TCGA-KN-8434-01A-11R-2315-07	ASXL2|55252	727.8236
TCGA-KN-8434-01A-11R-2315-07	ASXL3|80816	77.0637
TCGA-KN-8434-01A-11R-2315-07	ASZ1|136991	6.1162
TCGA-KN-8434-01A-11R-2315-07	ATAD1|84896	1162.479
TCGA-KN-8434-01A-11R-2315-07	ATAD2B|54454	170.4371
TCGA-KN-8434-01A-11R-2315-07	ATAD2|29028	266.257
TCGA-KN-8434-01A-11R-2315-07	ATAD3A|55210	572.8807
TCGA-KN-8434-01A-11R-2315-07	ATAD3B|83858	225.8903
TCGA-KN-8434-01A-11R-2315-07	ATAD3C|219293	106.0135
TCGA-KN-8434-01A-11R-2315-07	ATAD5|79915	12.2323
TCGA-KN-8434-01A-11R-2315-07	ATCAY|85300	0
TCGA-KN-8434-01A-11R-2315-07	ATE1|11101	146.7879
TCGA-KN-8434-01A-11R-2315-07	ATF1|466	393.881
TCGA-KN-8434-01A-11R-2315-07	ATF2|1386	284.6055
TCGA-KN-8434-01A-11R-2315-07	ATF3|467	1065.4358
TCGA-KN-8434-01A-11R-2315-07	ATF4|468	4897.0089
TCGA-KN-8434-01A-11R-2315-07	ATF5|22809	1265.2305
TCGA-KN-8434-01A-11R-2315-07	ATF6B|1388	1698.6627
TCGA-KN-8434-01A-11R-2315-07	ATF6|22926	917.8324
TCGA-KN-8434-01A-11R-2315-07	ATF7IP2|80063	71.763
TCGA-KN-8434-01A-11R-2315-07	ATF7IP|55729	1043.8254
TCGA-KN-8434-01A-11R-2315-07	ATF7|11016	913.7631
TCGA-KN-8434-01A-11R-2315-07	ATG10|83734	96.6354
TCGA-KN-8434-01A-11R-2315-07	ATG12|9140	283.79
TCGA-KN-8434-01A-11R-2315-07	ATG16L1|55054	310.2934
TCGA-KN-8434-01A-11R-2315-07	ATG16L2|89849	255.5293
TCGA-KN-8434-01A-11R-2315-07	ATG2A|23130	1533.934
TCGA-KN-8434-01A-11R-2315-07	ATG2B|55102	1051.1648
TCGA-KN-8434-01A-11R-2315-07	ATG3|64422	846.8849
TCGA-KN-8434-01A-11R-2315-07	ATG4A|115201	680.1175
TCGA-KN-8434-01A-11R-2315-07	ATG4B|23192	958.6068
TCGA-KN-8434-01A-11R-2315-07	ATG4C|84938	85.6263
TCGA-KN-8434-01A-11R-2315-07	ATG4D|84971	1470.8682
TCGA-KN-8434-01A-11R-2315-07	ATG5|9474	477.0608
TCGA-KN-8434-01A-11R-2315-07	ATG7|10533	780.8711
TCGA-KN-8434-01A-11R-2315-07	ATG9A|79065	1117.2357
TCGA-KN-8434-01A-11R-2315-07	ATG9B|285973	68.7131
TCGA-KN-8434-01A-11R-2315-07	ATHL1|80162	2813.4356
TCGA-KN-8434-01A-11R-2315-07	ATIC|471	615.2861
TCGA-KN-8434-01A-11R-2315-07	ATL1|51062	43.2209
TCGA-KN-8434-01A-11R-2315-07	ATL2|64225	723.7461
TCGA-KN-8434-01A-11R-2315-07	ATL3|25923	495.0016
TCGA-KN-8434-01A-11R-2315-07	ATMIN|23300	1878.8857
TCGA-KN-8434-01A-11R-2315-07	ATM|472	786.5387
TCGA-KN-8434-01A-11R-2315-07	ATN1|1822	6165.9091
TCGA-KN-8434-01A-11R-2315-07	ATOH1|474	0
TCGA-KN-8434-01A-11R-2315-07	ATOH7|220202	0
TCGA-KN-8434-01A-11R-2315-07	ATOH8|84913	57.4919
TCGA-KN-8434-01A-11R-2315-07	ATOX1|475	1171.8571
TCGA-KN-8434-01A-11R-2315-07	ATP10A|57194	34.2505
TCGA-KN-8434-01A-11R-2315-07	ATP10B|23120	13.4556
TCGA-KN-8434-01A-11R-2315-07	ATP10D|57205	4226.2695
TCGA-KN-8434-01A-11R-2315-07	ATP11A|23250	846.8849
TCGA-KN-8434-01A-11R-2315-07	ATP11B|23200	1266.4538
TCGA-KN-8434-01A-11R-2315-07	ATP11C|286410	667.0697
TCGA-KN-8434-01A-11R-2315-07	ATP12A|479	0
TCGA-KN-8434-01A-11R-2315-07	ATP13A1|57130	2156.9673
TCGA-KN-8434-01A-11R-2315-07	ATP13A2|23400	854.2243
TCGA-KN-8434-01A-11R-2315-07	ATP13A3|79572	1331.6928
TCGA-KN-8434-01A-11R-2315-07	ATP13A4|84239	.4077
TCGA-KN-8434-01A-11R-2315-07	ATP13A5|344905	30.5808
TCGA-KN-8434-01A-11R-2315-07	ATP1A1|476	32529.4111
TCGA-KN-8434-01A-11R-2315-07	ATP1A2|477	334.7581
TCGA-KN-8434-01A-11R-2315-07	ATP1A3|478	8.9704
TCGA-KN-8434-01A-11R-2315-07	ATP1A4|480	1.2232
TCGA-KN-8434-01A-11R-2315-07	ATP1B1|481	20317.9141
TCGA-KN-8434-01A-11R-2315-07	ATP1B2|482	188.3779
TCGA-KN-8434-01A-11R-2315-07	ATP1B3|483	2439.1263
TCGA-KN-8434-01A-11R-2315-07	ATP1B4|23439	.8155
TCGA-KN-8434-01A-11R-2315-07	ATP2A1|487	15.4943
TCGA-KN-8434-01A-11R-2315-07	ATP2A2|488	7354.076
TCGA-KN-8434-01A-11R-2315-07	ATP2A3|489	692.7575
TCGA-KN-8434-01A-11R-2315-07	ATP2B1|490	1422.2121
TCGA-KN-8434-01A-11R-2315-07	ATP2B2|491	1466.2485
TCGA-KN-8434-01A-11R-2315-07	ATP2B3|492	.8155
TCGA-KN-8434-01A-11R-2315-07	ATP2B4|493	2961.8545
TCGA-KN-8434-01A-11R-2315-07	ATP2C1|27032	4755.2566
TCGA-KN-8434-01A-11R-2315-07	ATP2C2|9914	1143.7227
TCGA-KN-8434-01A-11R-2315-07	ATP4A|495	.4077
TCGA-KN-8434-01A-11R-2315-07	ATP4B|496	.8155
TCGA-KN-8434-01A-11R-2315-07	ATP5A1|498	26353.7365
TCGA-KN-8434-01A-11R-2315-07	ATP5B|506	29995.3007
TCGA-KN-8434-01A-11R-2315-07	ATP5C1|509	2768.9915
TCGA-KN-8434-01A-11R-2315-07	ATP5D|513	4266.2285
TCGA-KN-8434-01A-11R-2315-07	ATP5EP2|432369	196.125
TCGA-KN-8434-01A-11R-2315-07	ATP5E|514	6145.5219
TCGA-KN-8434-01A-11R-2315-07	ATP5F1|515	2794.6793
TCGA-KN-8434-01A-11R-2315-07	ATP5G1|516	1233.8342
TCGA-KN-8434-01A-11R-2315-07	ATP5G2|517	5003.8379
TCGA-KN-8434-01A-11R-2315-07	ATP5G3|518	4790.1799
TCGA-KN-8434-01A-11R-2315-07	ATP5H|10476	2277.6596
TCGA-KN-8434-01A-11R-2315-07	ATP5I|521	2637.2656
TCGA-KN-8434-01A-11R-2315-07	ATP5J2|9551	2006.5096
TCGA-KN-8434-01A-11R-2315-07	ATP5J|522	1525.9708
TCGA-KN-8434-01A-11R-2315-07	ATP5L2|267020	5.3007
TCGA-KN-8434-01A-11R-2315-07	ATP5L|10632	5038.4962
TCGA-KN-8434-01A-11R-2315-07	ATP5O|539	2685.4039
TCGA-KN-8434-01A-11R-2315-07	ATP5SL|55101	1338.2168
TCGA-KN-8434-01A-11R-2315-07	ATP5S|27109	288.2752
TCGA-KN-8434-01A-11R-2315-07	ATP6AP1L|92270	27.7266
TCGA-KN-8434-01A-11R-2315-07	ATP6AP1|537	11094.3143
TCGA-KN-8434-01A-11R-2315-07	ATP6AP2|10159	19779.2676
TCGA-KN-8434-01A-11R-2315-07	ATP6V0A1|535	1242.8046
TCGA-KN-8434-01A-11R-2315-07	ATP6V0A2|23545	498.6713
TCGA-KN-8434-01A-11R-2315-07	ATP6V0A4|50617	14849.0887
TCGA-KN-8434-01A-11R-2315-07	ATP6V0B|533	8154.478
TCGA-KN-8434-01A-11R-2315-07	ATP6V0C|527	27382.1777
TCGA-KN-8434-01A-11R-2315-07	ATP6V0D1|9114	4492.1188
TCGA-KN-8434-01A-11R-2315-07	ATP6V0D2|245972	35406.0674
TCGA-KN-8434-01A-11R-2315-07	ATP6V0E1|8992	7192.2015
TCGA-KN-8434-01A-11R-2315-07	ATP6V0E2|155066	3215.2635
TCGA-KN-8434-01A-11R-2315-07	ATP6V1A|523	17746.6624
TCGA-KN-8434-01A-11R-2315-07	ATP6V1B1|525	16097.7445
TCGA-KN-8434-01A-11R-2315-07	ATP6V1B2|526	2415.8849
TCGA-KN-8434-01A-11R-2315-07	ATP6V1C1|528	2463.9987
TCGA-KN-8434-01A-11R-2315-07	ATP6V1C2|245973	4442.8185
TCGA-KN-8434-01A-11R-2315-07	ATP6V1D|51382	3745.539
TCGA-KN-8434-01A-11R-2315-07	ATP6V1E1|529	7038.4819
TCGA-KN-8434-01A-11R-2315-07	ATP6V1E2|90423	42.4054
TCGA-KN-8434-01A-11R-2315-07	ATP6V1F|9296	7894.6797
TCGA-KN-8434-01A-11R-2315-07	ATP6V1G1|9550	2712.7227
TCGA-KN-8434-01A-11R-2315-07	ATP6V1G2|534	4.9663
TCGA-KN-8434-01A-11R-2315-07	ATP6V1G3|127124	291.9449
TCGA-KN-8434-01A-11R-2315-07	ATP6V1H|51606	4002.8257
TCGA-KN-8434-01A-11R-2315-07	ATP7A|538	709.4751
TCGA-KN-8434-01A-11R-2315-07	ATP7B|540	262.1796
TCGA-KN-8434-01A-11R-2315-07	ATP8A1|10396	1162.479
TCGA-KN-8434-01A-11R-2315-07	ATP8A2|51761	13.0478
TCGA-KN-8434-01A-11R-2315-07	ATP8B1|5205	1388.6506
TCGA-KN-8434-01A-11R-2315-07	ATP8B2|57198	235.2685
TCGA-KN-8434-01A-11R-2315-07	ATP8B3|148229	7.7471
TCGA-KN-8434-01A-11R-2315-07	ATP8B4|79895	1922.9221
TCGA-KN-8434-01A-11R-2315-07	ATP8B5P|158381	37.5125
TCGA-KN-8434-01A-11R-2315-07	ATP9A|10079	2575.7207
TCGA-KN-8434-01A-11R-2315-07	ATP9B|374868	927.2105
TCGA-KN-8434-01A-11R-2315-07	ATPAF1|64756	2184.384
TCGA-KN-8434-01A-11R-2315-07	ATPAF2|91647	291.9449
TCGA-KN-8434-01A-11R-2315-07	ATPBD4|89978	259.7331
TCGA-KN-8434-01A-11R-2315-07	ATPIF1|93974	1167.7796
TCGA-KN-8434-01A-11R-2315-07	ATRIP|84126	192.9038
TCGA-KN-8434-01A-11R-2315-07	ATRNL1|26033	959.0146
TCGA-KN-8434-01A-11R-2315-07	ATRN|8455	2515.7823
TCGA-KN-8434-01A-11R-2315-07	ATRX|546	1968.5894
TCGA-KN-8434-01A-11R-2315-07	ATR|545	790.2084
TCGA-KN-8434-01A-11R-2315-07	ATXN10|25814	1416.0959
TCGA-KN-8434-01A-11R-2315-07	ATXN1L|342371	1010.7981
TCGA-KN-8434-01A-11R-2315-07	ATXN1|6310	422.0153
TCGA-KN-8434-01A-11R-2315-07	ATXN2L|11273	2846.4629
TCGA-KN-8434-01A-11R-2315-07	ATXN2|6311	905.1923
TCGA-KN-8434-01A-11R-2315-07	ATXN3L|92552	0
TCGA-KN-8434-01A-11R-2315-07	ATXN3|4287	254.4324
TCGA-KN-8434-01A-11R-2315-07	ATXN7L1|222255	177.7765
TCGA-KN-8434-01A-11R-2315-07	ATXN7L2|127002	62.7926
TCGA-KN-8434-01A-11R-2315-07	ATXN7L3B|552889	4091.3062
TCGA-KN-8434-01A-11R-2315-07	ATXN7L3|56970	1041.7867
TCGA-KN-8434-01A-11R-2315-07	ATXN7|6314	743.3178
TCGA-KN-8434-01A-11R-2315-07	ATXN8OS|6315	0
TCGA-KN-8434-01A-11R-2315-07	AUH|549	1136.7911
TCGA-KN-8434-01A-11R-2315-07	AUP1|550	1281.6504
TCGA-KN-8434-01A-11R-2315-07	AURKAIP1|54998	2001.209
TCGA-KN-8434-01A-11R-2315-07	AURKAPS1|6791	11.4168
TCGA-KN-8434-01A-11R-2315-07	AURKA|6790	178.592
TCGA-KN-8434-01A-11R-2315-07	AURKB|9212	7.3394
TCGA-KN-8434-01A-11R-2315-07	AURKC|6795	89.7037
TCGA-KN-8434-01A-11R-2315-07	AUTS2|26053	1294.1804
TCGA-KN-8434-01A-11R-2315-07	AVEN|57099	128.0317
TCGA-KN-8434-01A-11R-2315-07	AVIL|10677	53.0068
TCGA-KN-8434-01A-11R-2315-07	AVL9|23080	386.9493
TCGA-KN-8434-01A-11R-2315-07	AVPI1|60370	176.961
TCGA-KN-8434-01A-11R-2315-07	AVPR1A|552	2035.4595
TCGA-KN-8434-01A-11R-2315-07	AVPR1B|553	0
TCGA-KN-8434-01A-11R-2315-07	AVPR2|554	49.3371
TCGA-KN-8434-01A-11R-2315-07	AVP|551	2.0387
TCGA-KN-8434-01A-11R-2315-07	AWAT1|158833	0
TCGA-KN-8434-01A-11R-2315-07	AWAT2|158835	0
TCGA-KN-8434-01A-11R-2315-07	AXIN1|8312	1107.4335
TCGA-KN-8434-01A-11R-2315-07	AXIN2|8313	146.1315
TCGA-KN-8434-01A-11R-2315-07	AXL|558	929.2492
TCGA-KN-8434-01A-11R-2315-07	AZGP1|563	1347.5949
TCGA-KN-8434-01A-11R-2315-07	AZI1|22994	191.2321
TCGA-KN-8434-01A-11R-2315-07	AZI2|64343	735.5707
TCGA-KN-8434-01A-11R-2315-07	AZIN1|51582	2609.5634
TCGA-KN-8434-01A-11R-2315-07	AZU1|566	0
TCGA-KN-8434-01A-11R-2315-07	B2M|567	88942.8924
TCGA-KN-8434-01A-11R-2315-07	B3GALNT1|8706	433.8399
TCGA-KN-8434-01A-11R-2315-07	B3GALNT2|148789	275.9491
TCGA-KN-8434-01A-11R-2315-07	B3GALT1|8708	.4077
TCGA-KN-8434-01A-11R-2315-07	B3GALT2|8707	4.0774
TCGA-KN-8434-01A-11R-2315-07	B3GALT4|8705	276.8584
TCGA-KN-8434-01A-11R-2315-07	B3GALT5|10317	0
TCGA-KN-8434-01A-11R-2315-07	B3GALT6|126792	455.4504
TCGA-KN-8434-01A-11R-2315-07	B3GALTL|145173	561.4639
TCGA-KN-8434-01A-11R-2315-07	B3GAT1|27087	6.5239
TCGA-KN-8434-01A-11R-2315-07	B3GAT2|135152	6.7319
TCGA-KN-8434-01A-11R-2315-07	B3GAT3|26229	1320.6837
TCGA-KN-8434-01A-11R-2315-07	B3GNT1|11041	671.5548
TCGA-KN-8434-01A-11R-2315-07	B3GNT2|10678	779.6071
TCGA-KN-8434-01A-11R-2315-07	B3GNT3|10331	1.2232
TCGA-KN-8434-01A-11R-2315-07	B3GNT4|79369	3.262
TCGA-KN-8434-01A-11R-2315-07	B3GNT5|84002	575.3272
TCGA-KN-8434-01A-11R-2315-07	B3GNT6|192134	0
TCGA-KN-8434-01A-11R-2315-07	B3GNT7|93010	70.9475
TCGA-KN-8434-01A-11R-2315-07	B3GNT8|374907	724.1539
TCGA-KN-8434-01A-11R-2315-07	B3GNT9|84752	235.8271
TCGA-KN-8434-01A-11R-2315-07	B3GNTL1|146712	26.2424
TCGA-KN-8434-01A-11R-2315-07	B4GALNT1|2583	178.8163
TCGA-KN-8434-01A-11R-2315-07	B4GALNT2|124872	122.731
TCGA-KN-8434-01A-11R-2315-07	B4GALNT3|283358	3083.77
TCGA-KN-8434-01A-11R-2315-07	B4GALNT4|338707	3.262
TCGA-KN-8434-01A-11R-2315-07	B4GALT1|2683	3942.0718
TCGA-KN-8434-01A-11R-2315-07	B4GALT2|8704	994.0806
TCGA-KN-8434-01A-11R-2315-07	B4GALT3|8703	890.5135
TCGA-KN-8434-01A-11R-2315-07	B4GALT4|8702	481.1383
TCGA-KN-8434-01A-11R-2315-07	B4GALT5|9334	2483.5705
TCGA-KN-8434-01A-11R-2315-07	B4GALT6|9331	731.0855
TCGA-KN-8434-01A-11R-2315-07	B4GALT7|11285	1467.0639
TCGA-KN-8434-01A-11R-2315-07	B9D1|27077	104.827
TCGA-KN-8434-01A-11R-2315-07	B9D2|80776	153.7196
TCGA-KN-8434-01A-11R-2315-07	BAALC|79870	971.6546
TCGA-KN-8434-01A-11R-2315-07	BAAT|570	2.4465
TCGA-KN-8434-01A-11R-2315-07	BACE1|23621	1178.7887
TCGA-KN-8434-01A-11R-2315-07	BACE2|25825	8823.5864
TCGA-KN-8434-01A-11R-2315-07	BACH1|571	592.8602
TCGA-KN-8434-01A-11R-2315-07	BACH2|60468	64.8313
TCGA-KN-8434-01A-11R-2315-07	BAD|572	1258.4457
TCGA-KN-8434-01A-11R-2315-07	BAG1|573	6157.1793
TCGA-KN-8434-01A-11R-2315-07	BAG2|9532	75.8404
TCGA-KN-8434-01A-11R-2315-07	BAG3|9531	1652.5876
TCGA-KN-8434-01A-11R-2315-07	BAG4|9530	170.8449
TCGA-KN-8434-01A-11R-2315-07	BAG5|9529	1403.4558
TCGA-KN-8434-01A-11R-2315-07	BAGE2|85319	5.4638
TCGA-KN-8434-01A-11R-2315-07	BAGE|574	0
TCGA-KN-8434-01A-11R-2315-07	BAHCC1|57597	547.6006
TCGA-KN-8434-01A-11R-2315-07	BAHD1|22893	3152.6788
TCGA-KN-8434-01A-11R-2315-07	BAI1|575	14.6788
TCGA-KN-8434-01A-11R-2315-07	BAI2|576	65.6468
TCGA-KN-8434-01A-11R-2315-07	BAI3|577	8.9704
TCGA-KN-8434-01A-11R-2315-07	BAIAP2L1|55971	2099.4753
TCGA-KN-8434-01A-11R-2315-07	BAIAP2L2|80115	5.3007
TCGA-KN-8434-01A-11R-2315-07	BAIAP2|10458	243.8311
TCGA-KN-8434-01A-11R-2315-07	BAIAP3|8938	523.8209
TCGA-KN-8434-01A-11R-2315-07	BAK1|578	404.0746
TCGA-KN-8434-01A-11R-2315-07	BAMBI|25805	1042.6021
TCGA-KN-8434-01A-11R-2315-07	BANF1|8815	2573.6819
TCGA-KN-8434-01A-11R-2315-07	BANF2|140836	0
TCGA-KN-8434-01A-11R-2315-07	BANK1|55024	112.9452
TCGA-KN-8434-01A-11R-2315-07	BANP|54971	194.494
TCGA-KN-8434-01A-11R-2315-07	BAP1|8314	3710.0653
TCGA-KN-8434-01A-11R-2315-07	BARD1|580	9.3781
TCGA-KN-8434-01A-11R-2315-07	BARHL1|56751	0
TCGA-KN-8434-01A-11R-2315-07	BARHL2|343472	0
TCGA-KN-8434-01A-11R-2315-07	BARX1|56033	1.2232
TCGA-KN-8434-01A-11R-2315-07	BARX2|8538	125.1775
TCGA-KN-8434-01A-11R-2315-07	BASE|317716	.4077
TCGA-KN-8434-01A-11R-2315-07	BASP1|10409	461.1588
TCGA-KN-8434-01A-11R-2315-07	BAT1|7919	2437.422
TCGA-KN-8434-01A-11R-2315-07	BAT2L1|84726	8152.3047
TCGA-KN-8434-01A-11R-2315-07	BAT2L2|23215	2129.6484
TCGA-KN-8434-01A-11R-2315-07	BAT2|7916	5057.2524
TCGA-KN-8434-01A-11R-2315-07	BAT3|7917	3087.8475
TCGA-KN-8434-01A-11R-2315-07	BAT4|7918	280.9358
TCGA-KN-8434-01A-11R-2315-07	BAT5|7920	607.539
TCGA-KN-8434-01A-11R-2315-07	BATF2|116071	108.8677
TCGA-KN-8434-01A-11R-2315-07	BATF3|55509	12.2323
TCGA-KN-8434-01A-11R-2315-07	BATF|10538	11.0091
TCGA-KN-8434-01A-11R-2315-07	BAX|581	465.644
TCGA-KN-8434-01A-11R-2315-07	BAZ1A|11177	321.3025
TCGA-KN-8434-01A-11R-2315-07	BAZ1B|9031	2292.3384
TCGA-KN-8434-01A-11R-2315-07	BAZ2A|11176	2666.4886
TCGA-KN-8434-01A-11R-2315-07	BAZ2B|29994	505.8394
TCGA-KN-8434-01A-11R-2315-07	BBC3|27113	282.5668
TCGA-KN-8434-01A-11R-2315-07	BBOX1|8424	3.262
TCGA-KN-8434-01A-11R-2315-07	BBS10|79738	274.0042
TCGA-KN-8434-01A-11R-2315-07	BBS12|166379	152.0886
TCGA-KN-8434-01A-11R-2315-07	BBS1|582	1236.6884
TCGA-KN-8434-01A-11R-2315-07	BBS2|583	868.0876
TCGA-KN-8434-01A-11R-2315-07	BBS4|585	327.4187
TCGA-KN-8434-01A-11R-2315-07	BBS5|129880	213.2503
TCGA-KN-8434-01A-11R-2315-07	BBS7|55212	285.421
TCGA-KN-8434-01A-11R-2315-07	BBS9|27241	218.1432
TCGA-KN-8434-01A-11R-2315-07	BBX|56987	2551.6637
TCGA-KN-8434-01A-11R-2315-07	BCAM|4059	4519.0299
TCGA-KN-8434-01A-11R-2315-07	BCAN|63827	231.5988
TCGA-KN-8434-01A-11R-2315-07	BCAP29|55973	1898.8651
TCGA-KN-8434-01A-11R-2315-07	BCAP31|10134	5707.1968
TCGA-KN-8434-01A-11R-2315-07	BCAR1|9564	6641.339
TCGA-KN-8434-01A-11R-2315-07	BCAR3|8412	547.9839
TCGA-KN-8434-01A-11R-2315-07	BCAR4|400500	0
TCGA-KN-8434-01A-11R-2315-07	BCAS1|8537	5.3007
TCGA-KN-8434-01A-11R-2315-07	BCAS2|10286	450.06
TCGA-KN-8434-01A-11R-2315-07	BCAS3|54828	359.2227
TCGA-KN-8434-01A-11R-2315-07	BCAS4|55653	1834.8493
TCGA-KN-8434-01A-11R-2315-07	BCAT1|586	1061.3584
TCGA-KN-8434-01A-11R-2315-07	BCAT2|587	1159.6248
TCGA-KN-8434-01A-11R-2315-07	BCCIP|56647	589.2884
TCGA-KN-8434-01A-11R-2315-07	BCDIN3D|144233	249.7801
TCGA-KN-8434-01A-11R-2315-07	BCHE|590	8.1549
TCGA-KN-8434-01A-11R-2315-07	BCKDHA|593	3321.8927
TCGA-KN-8434-01A-11R-2315-07	BCKDHB|594	551.2703
TCGA-KN-8434-01A-11R-2315-07	BCKDK|10295	1131.4904
TCGA-KN-8434-01A-11R-2315-07	BCL10|8915	238.5304
TCGA-KN-8434-01A-11R-2315-07	BCL11A|53335	2.8542
TCGA-KN-8434-01A-11R-2315-07	BCL11B|64919	16.3098
TCGA-KN-8434-01A-11R-2315-07	BCL2A1|597	18.7562
TCGA-KN-8434-01A-11R-2315-07	BCL2L10|10017	18.7562
TCGA-KN-8434-01A-11R-2315-07	BCL2L11|10018	561.4639
TCGA-KN-8434-01A-11R-2315-07	BCL2L12|83596	158.3516
TCGA-KN-8434-01A-11R-2315-07	BCL2L13|23786	2715.1692
TCGA-KN-8434-01A-11R-2315-07	BCL2L14|79370	5.7084
TCGA-KN-8434-01A-11R-2315-07	BCL2L15|440603	5.7084
TCGA-KN-8434-01A-11R-2315-07	BCL2L1|598	9190.964
TCGA-KN-8434-01A-11R-2315-07	BCL2L2|599	3254.146
TCGA-KN-8434-01A-11R-2315-07	BCL2|596	2989.1734
TCGA-KN-8434-01A-11R-2315-07	BCL3|602	402.8514
TCGA-KN-8434-01A-11R-2315-07	BCL6B|255877	682.9717
TCGA-KN-8434-01A-11R-2315-07	BCL6|604	564.3181
TCGA-KN-8434-01A-11R-2315-07	BCL7A|605	1045.4564
TCGA-KN-8434-01A-11R-2315-07	BCL7B|9275	1761.8631
TCGA-KN-8434-01A-11R-2315-07	BCL7C|9274	771.4522
TCGA-KN-8434-01A-11R-2315-07	BCL8|606	4.0774
TCGA-KN-8434-01A-11R-2315-07	BCL9L|283149	1465.8407
TCGA-KN-8434-01A-11R-2315-07	BCL9|607	830.5751
TCGA-KN-8434-01A-11R-2315-07	BCLAF1|9774	1872.7695
TCGA-KN-8434-01A-11R-2315-07	BCMO1|53630	.4077
TCGA-KN-8434-01A-11R-2315-07	BCO2|83875	572.0652
TCGA-KN-8434-01A-11R-2315-07	BCORL1|63035	349.0291
TCGA-KN-8434-01A-11R-2315-07	BCORL2|286554	0
TCGA-KN-8434-01A-11R-2315-07	BCOR|54880	1082.5611
TCGA-KN-8434-01A-11R-2315-07	BCR|613	6325.3371
TCGA-KN-8434-01A-11R-2315-07	BCS1L|617	243.8311
TCGA-KN-8434-01A-11R-2315-07	BCYRN1|618	0
TCGA-KN-8434-01A-11R-2315-07	BDH1|622	1865.4301
TCGA-KN-8434-01A-11R-2315-07	BDH2|56898	1510.2848
TCGA-KN-8434-01A-11R-2315-07	BDKRB1|623	147.1957
TCGA-KN-8434-01A-11R-2315-07	BDKRB2|624	1022.2149
TCGA-KN-8434-01A-11R-2315-07	BDNFOS|497258	57.651
TCGA-KN-8434-01A-11R-2315-07	BDNF|627	8.4036
TCGA-KN-8434-01A-11R-2315-07	BDP1|55814	929.2492
TCGA-KN-8434-01A-11R-2315-07	BEAN|146227	4.8929
TCGA-KN-8434-01A-11R-2315-07	BECN1|8678	878.4443
TCGA-KN-8434-01A-11R-2315-07	BEGAIN|57596	19.9795
TCGA-KN-8434-01A-11R-2315-07	BEND2|139105	0
TCGA-KN-8434-01A-11R-2315-07	BEND3|57673	81.9566
TCGA-KN-8434-01A-11R-2315-07	BEND4|389206	2.0387
TCGA-KN-8434-01A-11R-2315-07	BEND5|79656	100.7128
TCGA-KN-8434-01A-11R-2315-07	BEND6|221336	11.0091
TCGA-KN-8434-01A-11R-2315-07	BEND7|222389	449.7419
TCGA-KN-8434-01A-11R-2315-07	BEST1|7439	88.0768
TCGA-KN-8434-01A-11R-2315-07	BEST2|54831	0
TCGA-KN-8434-01A-11R-2315-07	BEST3|144453	.8155
TCGA-KN-8434-01A-11R-2315-07	BEST4|266675	8.1549
TCGA-KN-8434-01A-11R-2315-07	BET1L|51272	2514.559
TCGA-KN-8434-01A-11R-2315-07	BET1|10282	852.1856
TCGA-KN-8434-01A-11R-2315-07	BET3L|100128327	.8155
TCGA-KN-8434-01A-11R-2315-07	BEX1|55859	53.4145
TCGA-KN-8434-01A-11R-2315-07	BEX2|84707	1290.5107
TCGA-KN-8434-01A-11R-2315-07	BEX4|56271	1978.3753
TCGA-KN-8434-01A-11R-2315-07	BEX5|340542	119.4691
TCGA-KN-8434-01A-11R-2315-07	BEYLA|497634	0
TCGA-KN-8434-01A-11R-2315-07	BFAR|51283	1538.8269
TCGA-KN-8434-01A-11R-2315-07	BFSP1|631	12.2323
TCGA-KN-8434-01A-11R-2315-07	BFSP2|8419	7.7471
TCGA-KN-8434-01A-11R-2315-07	BGLAP|632	42.6949
TCGA-KN-8434-01A-11R-2315-07	BGN|633	4196.9119
TCGA-KN-8434-01A-11R-2315-07	BHLHA15|168620	2.4465
TCGA-KN-8434-01A-11R-2315-07	BHLHB9|80823	112.5374
TCGA-KN-8434-01A-11R-2315-07	BHLHE22|27319	1.631
TCGA-KN-8434-01A-11R-2315-07	BHLHE23|128408	0
TCGA-KN-8434-01A-11R-2315-07	BHLHE40|8553	15886.5329
TCGA-KN-8434-01A-11R-2315-07	BHLHE41|79365	185.1159
TCGA-KN-8434-01A-11R-2315-07	BHMT2|23743	572.8807
TCGA-KN-8434-01A-11R-2315-07	BHMT|635	4.8929
TCGA-KN-8434-01A-11R-2315-07	BICC1|80114	75.0249
TCGA-KN-8434-01A-11R-2315-07	BICD1|636	237.7149
TCGA-KN-8434-01A-11R-2315-07	BICD2|23299	1643.2095
TCGA-KN-8434-01A-11R-2315-07	BID|637	239.0972
TCGA-KN-8434-01A-11R-2315-07	BIK|638	29.7653
TCGA-KN-8434-01A-11R-2315-07	BIN1|274	565.5413
TCGA-KN-8434-01A-11R-2315-07	BIN2|51411	166.3597
TCGA-KN-8434-01A-11R-2315-07	BIN3|55909	572.0652
TCGA-KN-8434-01A-11R-2315-07	BIRC2|329	879.0967
TCGA-KN-8434-01A-11R-2315-07	BIRC3|330	91.3347
TCGA-KN-8434-01A-11R-2315-07	BIRC5|332	17.2557
TCGA-KN-8434-01A-11R-2315-07	BIRC6|57448	1509.0616
TCGA-KN-8434-01A-11R-2315-07	BIRC7|79444	388.1726
TCGA-KN-8434-01A-11R-2315-07	BIRC8|112401	0
TCGA-KN-8434-01A-11R-2315-07	BIVM|54841	266.257
TCGA-KN-8434-01A-11R-2315-07	BLCAP|10904	4339.6224
TCGA-KN-8434-01A-11R-2315-07	BLID|414899	.4077
TCGA-KN-8434-01A-11R-2315-07	BLK|640	0
TCGA-KN-8434-01A-11R-2315-07	BLMH|642	301.323
TCGA-KN-8434-01A-11R-2315-07	BLM|641	14.2711
TCGA-KN-8434-01A-11R-2315-07	BLNK|29760	691.5343
TCGA-KN-8434-01A-11R-2315-07	BLOC1S1|2647	2487.5052
TCGA-KN-8434-01A-11R-2315-07	BLOC1S2|282991	424.4618
TCGA-KN-8434-01A-11R-2315-07	BLOC1S3|388552	297.2456
TCGA-KN-8434-01A-11R-2315-07	BLVRA|644	543.1154
TCGA-KN-8434-01A-11R-2315-07	BLVRB|645	1711.3028
TCGA-KN-8434-01A-11R-2315-07	BLZF1|8548	267.0725
TCGA-KN-8434-01A-11R-2315-07	BMF|90427	1136.3833
TCGA-KN-8434-01A-11R-2315-07	BMI1|648	997.5668
TCGA-KN-8434-01A-11R-2315-07	BMP10|27302	0
TCGA-KN-8434-01A-11R-2315-07	BMP15|9210	0
TCGA-KN-8434-01A-11R-2315-07	BMP1|649	272.7809
TCGA-KN-8434-01A-11R-2315-07	BMP2K|55589	903.1536
TCGA-KN-8434-01A-11R-2315-07	BMP2|650	265.0338
TCGA-KN-8434-01A-11R-2315-07	BMP3|651	.4077
TCGA-KN-8434-01A-11R-2315-07	BMP4|652	49.7448
TCGA-KN-8434-01A-11R-2315-07	BMP5|653	0
TCGA-KN-8434-01A-11R-2315-07	BMP6|654	99.7261
TCGA-KN-8434-01A-11R-2315-07	BMP7|655	291.9449
TCGA-KN-8434-01A-11R-2315-07	BMP8A|353500	130.4782
TCGA-KN-8434-01A-11R-2315-07	BMP8B|656	3.6697
TCGA-KN-8434-01A-11R-2315-07	BMPER|168667	7.3394
TCGA-KN-8434-01A-11R-2315-07	BMPR1A|657	212.4348
TCGA-KN-8434-01A-11R-2315-07	BMPR1B|658	2886.4218
TCGA-KN-8434-01A-11R-2315-07	BMPR2|659	989.1876
TCGA-KN-8434-01A-11R-2315-07	BMS1P4|729096	14.6788
TCGA-KN-8434-01A-11R-2315-07	BMS1P5|399761	22.8337
TCGA-KN-8434-01A-11R-2315-07	BMS1|9790	762.4818
TCGA-KN-8434-01A-11R-2315-07	BMX|660	35.066
TCGA-KN-8434-01A-11R-2315-07	BNC1|646	166.3597
TCGA-KN-8434-01A-11R-2315-07	BNC2|54796	254.4324
TCGA-KN-8434-01A-11R-2315-07	BNIP1|662	255.6557
TCGA-KN-8434-01A-11R-2315-07	BNIP2|663	352.2911
TCGA-KN-8434-01A-11R-2315-07	BNIP3L|665	715.5912
TCGA-KN-8434-01A-11R-2315-07	BNIP3|664	380.4254
TCGA-KN-8434-01A-11R-2315-07	BNIPL|149428	9.3781
TCGA-KN-8434-01A-11R-2315-07	BOC|91653	124.7698
TCGA-KN-8434-01A-11R-2315-07	BOD1L|259282	1764.3095
TCGA-KN-8434-01A-11R-2315-07	BOD1|91272	965.5385
TCGA-KN-8434-01A-11R-2315-07	BOK|666	3361.8516
TCGA-KN-8434-01A-11R-2315-07	BOLA1|51027	214.8812
TCGA-KN-8434-01A-11R-2315-07	BOLA2|552900	947.3775
TCGA-KN-8434-01A-11R-2315-07	BOLA3|388962	227.5213
TCGA-KN-8434-01A-11R-2315-07	BOLL|66037	.4077
TCGA-KN-8434-01A-11R-2315-07	BOP1|23246	254.8402
TCGA-KN-8434-01A-11R-2315-07	BPESC1|60467	0
TCGA-KN-8434-01A-11R-2315-07	BPGM|669	2982.2417
TCGA-KN-8434-01A-11R-2315-07	BPHL|670	139.8563
TCGA-KN-8434-01A-11R-2315-07	BPIL1|80341	2.0387
TCGA-KN-8434-01A-11R-2315-07	BPIL2|254240	0
TCGA-KN-8434-01A-11R-2315-07	BPIL3|128859	0
TCGA-KN-8434-01A-11R-2315-07	BPI|671	0
TCGA-KN-8434-01A-11R-2315-07	BPNT1|10380	273.1887
TCGA-KN-8434-01A-11R-2315-07	BPTF|2186	1135.1601
TCGA-KN-8434-01A-11R-2315-07	BPY2|9083	0
TCGA-KN-8434-01A-11R-2315-07	BRAF|673	266.6648
TCGA-KN-8434-01A-11R-2315-07	BRAP|8315	631.5959
TCGA-KN-8434-01A-11R-2315-07	BRCA1|672	39.5512
TCGA-KN-8434-01A-11R-2315-07	BRCA2|675	17.9407
TCGA-KN-8434-01A-11R-2315-07	BRCC3|79184	564.3181
TCGA-KN-8434-01A-11R-2315-07	BRD1|23774	680.1175
TCGA-KN-8434-01A-11R-2315-07	BRD2|6046	4375.0962
TCGA-KN-8434-01A-11R-2315-07	BRD3|8019	1434.0203
TCGA-KN-8434-01A-11R-2315-07	BRD4|23476	2726.1783
TCGA-KN-8434-01A-11R-2315-07	BRD7P3|23629	0
TCGA-KN-8434-01A-11R-2315-07	BRD7|29117	1336.178
TCGA-KN-8434-01A-11R-2315-07	BRD8|10902	659.3225
TCGA-KN-8434-01A-11R-2315-07	BRD9|65980	858.7095
TCGA-KN-8434-01A-11R-2315-07	BRDT|676	0
TCGA-KN-8434-01A-11R-2315-07	BREA2|286076	3.6697
TCGA-KN-8434-01A-11R-2315-07	BRE|9577	370.9046
TCGA-KN-8434-01A-11R-2315-07	BRF1|2972	1128.1428
TCGA-KN-8434-01A-11R-2315-07	BRF2|55290	418.7534
TCGA-KN-8434-01A-11R-2315-07	BRI3BP|140707	192.863
TCGA-KN-8434-01A-11R-2315-07	BRI3|25798	3877.2404
TCGA-KN-8434-01A-11R-2315-07	BRIP1|83990	6.1162
TCGA-KN-8434-01A-11R-2315-07	BRIX1|55299	288.683
TCGA-KN-8434-01A-11R-2315-07	BRMS1L|84312	242.2001
TCGA-KN-8434-01A-11R-2315-07	BRMS1|25855	1139.2375
TCGA-KN-8434-01A-11R-2315-07	BRP44L|51660	1971.0359
TCGA-KN-8434-01A-11R-2315-07	BRP44|25874	1169.0029
TCGA-KN-8434-01A-11R-2315-07	BRPF1|7862	689.4956
TCGA-KN-8434-01A-11R-2315-07	BRPF3|27154	1902.9426
TCGA-KN-8434-01A-11R-2315-07	BRS3|680	0
TCGA-KN-8434-01A-11R-2315-07	BRSK1|84446	13.0478
TCGA-KN-8434-01A-11R-2315-07	BRSK2|9024	8.1549
TCGA-KN-8434-01A-11R-2315-07	BRWD1|54014	511.3113
TCGA-KN-8434-01A-11R-2315-07	BRWD3|254065	337.2045
TCGA-KN-8434-01A-11R-2315-07	BSCL2|26580	1500.9964
TCGA-KN-8434-01A-11R-2315-07	BSDC1|55108	2201.8192
TCGA-KN-8434-01A-11R-2315-07	BSG|682	84450.7735
TCGA-KN-8434-01A-11R-2315-07	BSND|7809	1183.6817
TCGA-KN-8434-01A-11R-2315-07	BSN|8927	321.7102
TCGA-KN-8434-01A-11R-2315-07	BSPH1|100131137	0
TCGA-KN-8434-01A-11R-2315-07	BSPRY|54836	645.0515
TCGA-KN-8434-01A-11R-2315-07	BST1|683	10.1936
TCGA-KN-8434-01A-11R-2315-07	BST2|684	377.5712
TCGA-KN-8434-01A-11R-2315-07	BSX|390259	0
TCGA-KN-8434-01A-11R-2315-07	BTAF1|9044	548.8238
TCGA-KN-8434-01A-11R-2315-07	BTBD10|84280	437.1019
TCGA-KN-8434-01A-11R-2315-07	BTBD11|121551	17.533
TCGA-KN-8434-01A-11R-2315-07	BTBD12|84464	352.2911
TCGA-KN-8434-01A-11R-2315-07	BTBD16|118663	0
TCGA-KN-8434-01A-11R-2315-07	BTBD17|388419	0
TCGA-KN-8434-01A-11R-2315-07	BTBD18|643376	0
TCGA-KN-8434-01A-11R-2315-07	BTBD19|149478	15.0865
TCGA-KN-8434-01A-11R-2315-07	BTBD1|53339	2544.3244
TCGA-KN-8434-01A-11R-2315-07	BTBD2|55643	2766.545
TCGA-KN-8434-01A-11R-2315-07	BTBD3|22903	884.8051
TCGA-KN-8434-01A-11R-2315-07	BTBD6|90135	1778.1321
TCGA-KN-8434-01A-11R-2315-07	BTBD7|55727	851.7778
TCGA-KN-8434-01A-11R-2315-07	BTBD8|284697	9.3781
TCGA-KN-8434-01A-11R-2315-07	BTBD9|114781	801.2175
TCGA-KN-8434-01A-11R-2315-07	BTC|685	88.8883
TCGA-KN-8434-01A-11R-2315-07	BTD|686	771.4522
TCGA-KN-8434-01A-11R-2315-07	BTF3L1|690	.4077
TCGA-KN-8434-01A-11R-2315-07	BTF3L4|91408	412.2295
TCGA-KN-8434-01A-11R-2315-07	BTF3|689	5087.0177
TCGA-KN-8434-01A-11R-2315-07	BTG1|694	2574.4974
TCGA-KN-8434-01A-11R-2315-07	BTG2|7832	2673.5793
TCGA-KN-8434-01A-11R-2315-07	BTG3|10950	499.8945
TCGA-KN-8434-01A-11R-2315-07	BTG4|54766	0
TCGA-KN-8434-01A-11R-2315-07	BTK|695	89.7037
TCGA-KN-8434-01A-11R-2315-07	BTLA|151888	5.7084
TCGA-KN-8434-01A-11R-2315-07	BTN1A1|696	.8155
TCGA-KN-8434-01A-11R-2315-07	BTN2A1|11120	447.7032
TCGA-KN-8434-01A-11R-2315-07	BTN2A2|10385	271.15
TCGA-KN-8434-01A-11R-2315-07	BTN2A3|54718	15.0865
TCGA-KN-8434-01A-11R-2315-07	BTN3A1|11119	492.1474
TCGA-KN-8434-01A-11R-2315-07	BTN3A2|11118	871.7573
TCGA-KN-8434-01A-11R-2315-07	BTN3A3|10384	375.1247
TCGA-KN-8434-01A-11R-2315-07	BTNL2|56244	0
TCGA-KN-8434-01A-11R-2315-07	BTNL3|10917	2.0387
TCGA-KN-8434-01A-11R-2315-07	BTNL8|79908	1.631
TCGA-KN-8434-01A-11R-2315-07	BTNL9|153579	307.8469
TCGA-KN-8434-01A-11R-2315-07	BTRC|8945	401.6281
TCGA-KN-8434-01A-11R-2315-07	BUB1B|701	22.0182
TCGA-KN-8434-01A-11R-2315-07	BUB1|699	100.7128
TCGA-KN-8434-01A-11R-2315-07	BUB3|9184	519.4662
TCGA-KN-8434-01A-11R-2315-07	BUD13|84811	298.4688
TCGA-KN-8434-01A-11R-2315-07	BUD31|8896	1230.4132
TCGA-KN-8434-01A-11R-2315-07	BVES|11149	30.9886
TCGA-KN-8434-01A-11R-2315-07	BYSL|705	176.5533
TCGA-KN-8434-01A-11R-2315-07	BZRAP1|9256	218.9587
TCGA-KN-8434-01A-11R-2315-07	BZW1|9689	1444.638
TCGA-KN-8434-01A-11R-2315-07	BZW2|28969	426.9083
TCGA-KN-8434-01A-11R-2315-07	C10orf105|414152	4.0774
TCGA-KN-8434-01A-11R-2315-07	C10orf107|219621	.8155
TCGA-KN-8434-01A-11R-2315-07	C10orf108|414235	23.2414
TCGA-KN-8434-01A-11R-2315-07	C10orf10|11067	1459.7245
TCGA-KN-8434-01A-11R-2315-07	C10orf110|55853	3.5555
TCGA-KN-8434-01A-11R-2315-07	C10orf111|221060	2.8542
TCGA-KN-8434-01A-11R-2315-07	C10orf113|387638	0
TCGA-KN-8434-01A-11R-2315-07	C10orf114|399726	29.3576
TCGA-KN-8434-01A-11R-2315-07	C10orf116|10974	317.7184
TCGA-KN-8434-01A-11R-2315-07	C10orf118|55088	501.1177
TCGA-KN-8434-01A-11R-2315-07	C10orf119|79892	780.4226
TCGA-KN-8434-01A-11R-2315-07	C10orf11|83938	142.7105
TCGA-KN-8434-01A-11R-2315-07	C10orf120|399814	0
TCGA-KN-8434-01A-11R-2315-07	C10orf122|387718	0
TCGA-KN-8434-01A-11R-2315-07	C10orf125|282969	62.3849
TCGA-KN-8434-01A-11R-2315-07	C10orf128|170371	17.1253
TCGA-KN-8434-01A-11R-2315-07	C10orf129|142827	0
TCGA-KN-8434-01A-11R-2315-07	C10orf12|26148	80.5947
TCGA-KN-8434-01A-11R-2315-07	C10orf131|100127889	.8155
TCGA-KN-8434-01A-11R-2315-07	C10orf137|26098	145.5647
TCGA-KN-8434-01A-11R-2315-07	C10orf140|387640	8.5626
TCGA-KN-8434-01A-11R-2315-07	C10orf18|54906	927.2105
TCGA-KN-8434-01A-11R-2315-07	C10orf25|220979	49.3371
TCGA-KN-8434-01A-11R-2315-07	C10orf26|54838	4468.6613
TCGA-KN-8434-01A-11R-2315-07	C10orf27|219793	13.0478
TCGA-KN-8434-01A-11R-2315-07	C10orf28|27291	1010.3903
TCGA-KN-8434-01A-11R-2315-07	C10orf2|56652	137.0021
TCGA-KN-8434-01A-11R-2315-07	C10orf32|119032	585.9285
TCGA-KN-8434-01A-11R-2315-07	C10orf35|219738	109.6832
TCGA-KN-8434-01A-11R-2315-07	C10orf40|283025	0
TCGA-KN-8434-01A-11R-2315-07	C10orf41|100131213	165.5197
TCGA-KN-8434-01A-11R-2315-07	C10orf46|143384	1157.9938
TCGA-KN-8434-01A-11R-2315-07	C10orf47|254427	112.1297
TCGA-KN-8434-01A-11R-2315-07	C10orf4|118924	96.6354
TCGA-KN-8434-01A-11R-2315-07	C10orf50|645528	0
TCGA-KN-8434-01A-11R-2315-07	C10orf53|282966	0
TCGA-KN-8434-01A-11R-2315-07	C10orf54|64115	761.2586
TCGA-KN-8434-01A-11R-2315-07	C10orf55|414236	5.1376
TCGA-KN-8434-01A-11R-2315-07	C10orf57|80195	330.1913
TCGA-KN-8434-01A-11R-2315-07	C10orf58|84293	1450.7542
TCGA-KN-8434-01A-11R-2315-07	C10orf62|414157	.8155
TCGA-KN-8434-01A-11R-2315-07	C10orf67|256815	8.5626
TCGA-KN-8434-01A-11R-2315-07	C10orf68|79741	2.4465
TCGA-KN-8434-01A-11R-2315-07	C10orf71|118461	0
TCGA-KN-8434-01A-11R-2315-07	C10orf72|196740	1307.6359
TCGA-KN-8434-01A-11R-2315-07	C10orf75|90271	361.2614
TCGA-KN-8434-01A-11R-2315-07	C10orf76|79591	486.8467
TCGA-KN-8434-01A-11R-2315-07	C10orf78|119392	30.9886
TCGA-KN-8434-01A-11R-2315-07	C10orf79|80217	1.631
TCGA-KN-8434-01A-11R-2315-07	C10orf81|79949	.8155
TCGA-KN-8434-01A-11R-2315-07	C10orf82|143379	7.3394
TCGA-KN-8434-01A-11R-2315-07	C10orf84|63877	306.6237
TCGA-KN-8434-01A-11R-2315-07	C10orf88|80007	97.4509
TCGA-KN-8434-01A-11R-2315-07	C10orf90|118611	0
TCGA-KN-8434-01A-11R-2315-07	C10orf91|170393	0
TCGA-KN-8434-01A-11R-2315-07	C10orf93|255352	1.2232
TCGA-KN-8434-01A-11R-2315-07	C10orf95|79946	5.3741
TCGA-KN-8434-01A-11R-2315-07	C10orf96|374355	0
TCGA-KN-8434-01A-11R-2315-07	C10orf99|387695	0
TCGA-KN-8434-01A-11R-2315-07	C11orf10|746	860.3404
TCGA-KN-8434-01A-11R-2315-07	C11orf16|56673	3.262
TCGA-KN-8434-01A-11R-2315-07	C11orf17|56672	311.5166
TCGA-KN-8434-01A-11R-2315-07	C11orf1|64776	246.5793
TCGA-KN-8434-01A-11R-2315-07	C11orf20|25858	1.2232
TCGA-KN-8434-01A-11R-2315-07	C11orf21|29125	4.0774
TCGA-KN-8434-01A-11R-2315-07	C11orf24|53838	679.302
TCGA-KN-8434-01A-11R-2315-07	C11orf2|738	3840.5434
TCGA-KN-8434-01A-11R-2315-07	C11orf30|56946	403.6668
TCGA-KN-8434-01A-11R-2315-07	C11orf31|280636	1452.7929
TCGA-KN-8434-01A-11R-2315-07	C11orf34|349633	.8155
TCGA-KN-8434-01A-11R-2315-07	C11orf35|256329	177.7887
TCGA-KN-8434-01A-11R-2315-07	C11orf36|283303	0
TCGA-KN-8434-01A-11R-2315-07	C11orf40|143501	0
TCGA-KN-8434-01A-11R-2315-07	C11orf41|25758	64.0159
TCGA-KN-8434-01A-11R-2315-07	C11orf42|160298	.8155
TCGA-KN-8434-01A-11R-2315-07	C11orf45|219833	50.5603
TCGA-KN-8434-01A-11R-2315-07	C11orf46|120534	591.637
TCGA-KN-8434-01A-11R-2315-07	C11orf48|79081	384.0095
TCGA-KN-8434-01A-11R-2315-07	C11orf49|79096	454.6349
TCGA-KN-8434-01A-11R-2315-07	C11orf51|25906	1181.6878
TCGA-KN-8434-01A-11R-2315-07	C11orf52|91894	379.2022
TCGA-KN-8434-01A-11R-2315-07	C11orf53|341032	696.4272
TCGA-KN-8434-01A-11R-2315-07	C11orf54|28970	628.3339
TCGA-KN-8434-01A-11R-2315-07	C11orf57|55216	517.4275
TCGA-KN-8434-01A-11R-2315-07	C11orf58|10944	2249.5252
TCGA-KN-8434-01A-11R-2315-07	C11orf59|55004	3198.3462
TCGA-KN-8434-01A-11R-2315-07	C11orf61|79684	123.5465
TCGA-KN-8434-01A-11R-2315-07	C11orf63|79864	98.2664
TCGA-KN-8434-01A-11R-2315-07	C11orf64|283197	0
TCGA-KN-8434-01A-11R-2315-07	C11orf65|160140	6.5239
TCGA-KN-8434-01A-11R-2315-07	C11orf66|220004	20.3872
TCGA-KN-8434-01A-11R-2315-07	C11orf67|28971	185.9314
TCGA-KN-8434-01A-11R-2315-07	C11orf68|83638	1248.9208
TCGA-KN-8434-01A-11R-2315-07	C11orf70|85016	5.3007
TCGA-KN-8434-01A-11R-2315-07	C11orf71|54494	395.512
TCGA-KN-8434-01A-11R-2315-07	C11orf73|51501	307.4392
TCGA-KN-8434-01A-11R-2315-07	C11orf74|119710	118.6536
TCGA-KN-8434-01A-11R-2315-07	C11orf75|56935	544.3386
TCGA-KN-8434-01A-11R-2315-07	C11orf80|79703	293.9836
TCGA-KN-8434-01A-11R-2315-07	C11orf82|220042	14.6788
TCGA-KN-8434-01A-11R-2315-07	C11orf83|790955	578.9969
TCGA-KN-8434-01A-11R-2315-07	C11orf84|144097	393.4732
TCGA-KN-8434-01A-11R-2315-07	C11orf85|283129	0
TCGA-KN-8434-01A-11R-2315-07	C11orf86|254439	0
TCGA-KN-8434-01A-11R-2315-07	C11orf87|399947	5.3007
TCGA-KN-8434-01A-11R-2315-07	C11orf88|399949	1.631
TCGA-KN-8434-01A-11R-2315-07	C11orf90|387804	.4077
TCGA-KN-8434-01A-11R-2315-07	C11orf92|399948	1957.7026
TCGA-KN-8434-01A-11R-2315-07	C11orf93|120376	839.0154
TCGA-KN-8434-01A-11R-2315-07	C11orf94|143678	0
TCGA-KN-8434-01A-11R-2315-07	C11orf95|65998	1623.6378
TCGA-KN-8434-01A-11R-2315-07	C11orf9|745	13.8633
TCGA-KN-8434-01A-11R-2315-07	C12orf10|60314	915.7937
TCGA-KN-8434-01A-11R-2315-07	C12orf11|55726	390.2113
TCGA-KN-8434-01A-11R-2315-07	C12orf12|196477	0
TCGA-KN-8434-01A-11R-2315-07	C12orf23|90488	1784.6967
TCGA-KN-8434-01A-11R-2315-07	C12orf24|29902	22.4259
TCGA-KN-8434-01A-11R-2315-07	C12orf26|84190	86.8495
TCGA-KN-8434-01A-11R-2315-07	C12orf27|283460	1.631
TCGA-KN-8434-01A-11R-2315-07	C12orf29|91298	327.6633
TCGA-KN-8434-01A-11R-2315-07	C12orf32|83695	264.626
TCGA-KN-8434-01A-11R-2315-07	C12orf34|84915	1791.6284
TCGA-KN-8434-01A-11R-2315-07	C12orf35|55196	616.9171
TCGA-KN-8434-01A-11R-2315-07	C12orf36|283422	0
TCGA-KN-8434-01A-11R-2315-07	C12orf39|80763	119.4691
TCGA-KN-8434-01A-11R-2315-07	C12orf40|283461	0
TCGA-KN-8434-01A-11R-2315-07	C12orf41|54934	461.5665
TCGA-KN-8434-01A-11R-2315-07	C12orf42|374470	5.3007
TCGA-KN-8434-01A-11R-2315-07	C12orf43|64897	366.9699
TCGA-KN-8434-01A-11R-2315-07	C12orf44|60673	1362.2737
TCGA-KN-8434-01A-11R-2315-07	C12orf45|121053	88.8883
TCGA-KN-8434-01A-11R-2315-07	C12orf47|51275	316.6094
TCGA-KN-8434-01A-11R-2315-07	C12orf48|55010	41.8835
TCGA-KN-8434-01A-11R-2315-07	C12orf49|79794	1679.9065
TCGA-KN-8434-01A-11R-2315-07	C12orf4|57102	376.348
TCGA-KN-8434-01A-11R-2315-07	C12orf50|160419	.4077
TCGA-KN-8434-01A-11R-2315-07	C12orf51|283450	1833.2183
TCGA-KN-8434-01A-11R-2315-07	C12orf52|84934	468.0904
TCGA-KN-8434-01A-11R-2315-07	C12orf53|196500	8.5626
TCGA-KN-8434-01A-11R-2315-07	C12orf54|121273	0
TCGA-KN-8434-01A-11R-2315-07	C12orf56|115749	0
TCGA-KN-8434-01A-11R-2315-07	C12orf57|113246	914.9782
TCGA-KN-8434-01A-11R-2315-07	C12orf59|120939	555.7555
TCGA-KN-8434-01A-11R-2315-07	C12orf5|57103	255.6557
TCGA-KN-8434-01A-11R-2315-07	C12orf60|144608	33.435
TCGA-KN-8434-01A-11R-2315-07	C12orf61|283416	19.5717
TCGA-KN-8434-01A-11R-2315-07	C12orf62|84987	1324.3534
TCGA-KN-8434-01A-11R-2315-07	C12orf63|374467	1.631
TCGA-KN-8434-01A-11R-2315-07	C12orf65|91574	427.316
TCGA-KN-8434-01A-11R-2315-07	C12orf66|144577	141.0795
TCGA-KN-8434-01A-11R-2315-07	C12orf68|387856	13.4556
TCGA-KN-8434-01A-11R-2315-07	C12orf69|440087	12.6401
TCGA-KN-8434-01A-11R-2315-07	C12orf70|341346	0
TCGA-KN-8434-01A-11R-2315-07	C12orf71|728858	0
TCGA-KN-8434-01A-11R-2315-07	C12orf72|254013	55.861
TCGA-KN-8434-01A-11R-2315-07	C12orf73|728568	156.1661
TCGA-KN-8434-01A-11R-2315-07	C12orf74|338809	2.4465
TCGA-KN-8434-01A-11R-2315-07	C12orf75|387882	5133.9083
TCGA-KN-8434-01A-11R-2315-07	C12orf76|400073	113.8707
TCGA-KN-8434-01A-11R-2315-07	C12orf77|196415	13.0478
TCGA-KN-8434-01A-11R-2315-07	C13orf15|28984	564.7258
TCGA-KN-8434-01A-11R-2315-07	C13orf16|121793	.4077
TCGA-KN-8434-01A-11R-2315-07	C13orf18|80183	51.7835
TCGA-KN-8434-01A-11R-2315-07	C13orf1|57213	156.1661
TCGA-KN-8434-01A-11R-2315-07	C13orf23|80209	548.4161
TCGA-KN-8434-01A-11R-2315-07	C13orf26|122046	0
TCGA-KN-8434-01A-11R-2315-07	C13orf27|93081	62.3849
TCGA-KN-8434-01A-11R-2315-07	C13orf28|122258	0
TCGA-KN-8434-01A-11R-2315-07	C13orf29|283487	40.3667
TCGA-KN-8434-01A-11R-2315-07	C13orf30|144809	.4077
TCGA-KN-8434-01A-11R-2315-07	C13orf31|144811	132.5169
TCGA-KN-8434-01A-11R-2315-07	C13orf33|84935	160.2435
TCGA-KN-8434-01A-11R-2315-07	C13orf34|79866	20.0733
TCGA-KN-8434-01A-11R-2315-07	C13orf35|400165	0
TCGA-KN-8434-01A-11R-2315-07	C13orf36|400120	3.6697
TCGA-KN-8434-01A-11R-2315-07	C13orf37|440145	163.5055
TCGA-KN-8434-01A-11R-2315-07	C13orf38|728591	3.6697
TCGA-KN-8434-01A-11R-2315-07	C13orf39|196541	.4077
TCGA-KN-8434-01A-11R-2315-07	C14orf101|54916	643.4205
TCGA-KN-8434-01A-11R-2315-07	C14orf102|55051	394.2887
TCGA-KN-8434-01A-11R-2315-07	C14orf104|55172	287.052
TCGA-KN-8434-01A-11R-2315-07	C14orf105|55195	633.2269
TCGA-KN-8434-01A-11R-2315-07	C14orf106|55320	201.0179
TCGA-KN-8434-01A-11R-2315-07	C14orf109|26175	441.5871
TCGA-KN-8434-01A-11R-2315-07	C14orf115|55237	.4077
TCGA-KN-8434-01A-11R-2315-07	C14orf118|55668	422.0153
TCGA-KN-8434-01A-11R-2315-07	C14orf119|55017	1148.2079
TCGA-KN-8434-01A-11R-2315-07	C14orf126|112487	210.8201
TCGA-KN-8434-01A-11R-2315-07	C14orf128|84837	98.6741
TCGA-KN-8434-01A-11R-2315-07	C14orf129|51527	344.5439
TCGA-KN-8434-01A-11R-2315-07	C14orf132|56967	961.8688
TCGA-KN-8434-01A-11R-2315-07	C14orf135|64430	2729.848
TCGA-KN-8434-01A-11R-2315-07	C14orf138|79609	52.1913
TCGA-KN-8434-01A-11R-2315-07	C14orf139|79686	17.1253
TCGA-KN-8434-01A-11R-2315-07	C14orf142|84520	183.8927
TCGA-KN-8434-01A-11R-2315-07	C14orf143|90141	44.0364
TCGA-KN-8434-01A-11R-2315-07	C14orf145|145508	38.328
TCGA-KN-8434-01A-11R-2315-07	C14orf147|171546	1489.0821
TCGA-KN-8434-01A-11R-2315-07	C14orf148|122945	3.6697
TCGA-KN-8434-01A-11R-2315-07	C14orf149|112849	65.2391
TCGA-KN-8434-01A-11R-2315-07	C14orf153|84334	706.8737
TCGA-KN-8434-01A-11R-2315-07	C14orf156|81892	534.9605
TCGA-KN-8434-01A-11R-2315-07	C14orf159|80017	4000.7869
TCGA-KN-8434-01A-11R-2315-07	C14orf162|56936	0
TCGA-KN-8434-01A-11R-2315-07	C14orf165|414767	0
TCGA-KN-8434-01A-11R-2315-07	C14orf166B|145497	0
TCGA-KN-8434-01A-11R-2315-07	C14orf166|51637	1826.6944
TCGA-KN-8434-01A-11R-2315-07	C14orf167|55449	823.4192
TCGA-KN-8434-01A-11R-2315-07	C14orf169|79697	371.0473
TCGA-KN-8434-01A-11R-2315-07	C14orf174|161394	10.6014
TCGA-KN-8434-01A-11R-2315-07	C14orf176|643382	22.8337
TCGA-KN-8434-01A-11R-2315-07	C14orf177|283598	0
TCGA-KN-8434-01A-11R-2315-07	C14orf178|283579	1.631
TCGA-KN-8434-01A-11R-2315-07	C14orf179|112752	287.4597
TCGA-KN-8434-01A-11R-2315-07	C14orf180|400258	0
TCGA-KN-8434-01A-11R-2315-07	C14orf181|400223	72.1707
TCGA-KN-8434-01A-11R-2315-07	C14orf182|283551	.8155
TCGA-KN-8434-01A-11R-2315-07	C14orf183|196913	0
TCGA-KN-8434-01A-11R-2315-07	C14orf184|650662	.8155
TCGA-KN-8434-01A-11R-2315-07	C14orf19|280655	11.0091
TCGA-KN-8434-01A-11R-2315-07	C14orf1|11161	1438.1141
TCGA-KN-8434-01A-11R-2315-07	C14orf21|161424	360.4459
TCGA-KN-8434-01A-11R-2315-07	C14orf23|387978	0
TCGA-KN-8434-01A-11R-2315-07	C14orf28|122525	100.3051
TCGA-KN-8434-01A-11R-2315-07	C14orf2|9556	1759.0089
TCGA-KN-8434-01A-11R-2315-07	C14orf33|100129075	87.665
TCGA-KN-8434-01A-11R-2315-07	C14orf34|645687	0
TCGA-KN-8434-01A-11R-2315-07	C14orf37|145407	376.7557
TCGA-KN-8434-01A-11R-2315-07	C14orf39|317761	.4077
TCGA-KN-8434-01A-11R-2315-07	C14orf43|91748	2019.9652
TCGA-KN-8434-01A-11R-2315-07	C14orf45|80127	55.9833
TCGA-KN-8434-01A-11R-2315-07	C14orf48|256369	0
TCGA-KN-8434-01A-11R-2315-07	C14orf49|161176	19.9795
TCGA-KN-8434-01A-11R-2315-07	C14orf4|64207	3598.3433
TCGA-KN-8434-01A-11R-2315-07	C14orf50|145376	24.0569
TCGA-KN-8434-01A-11R-2315-07	C14orf53|440184	1.2232
TCGA-KN-8434-01A-11R-2315-07	C14orf64|388011	0
TCGA-KN-8434-01A-11R-2315-07	C14orf68|283600	0
TCGA-KN-8434-01A-11R-2315-07	C14orf70|283601	0
TCGA-KN-8434-01A-11R-2315-07	C14orf72|145200	50.5603
TCGA-KN-8434-01A-11R-2315-07	C14orf73|91828	3.6697
TCGA-KN-8434-01A-11R-2315-07	C14orf79|122616	174.9223
TCGA-KN-8434-01A-11R-2315-07	C14orf80|283643	94.5967
TCGA-KN-8434-01A-11R-2315-07	C14orf86|283592	0
TCGA-KN-8434-01A-11R-2315-07	C14orf93|60686	170.0294
TCGA-KN-8434-01A-11R-2315-07	C15orf17|57184	1235.8729
TCGA-KN-8434-01A-11R-2315-07	C15orf21|283651	13.8633
TCGA-KN-8434-01A-11R-2315-07	C15orf23|90417	182.2617
TCGA-KN-8434-01A-11R-2315-07	C15orf24|56851	1447.0845
TCGA-KN-8434-01A-11R-2315-07	C15orf26|161502	.8155
TCGA-KN-8434-01A-11R-2315-07	C15orf27|123591	70.9475
TCGA-KN-8434-01A-11R-2315-07	C15orf28|80035	2.8542
TCGA-KN-8434-01A-11R-2315-07	C15orf29|79768	231.5988
TCGA-KN-8434-01A-11R-2315-07	C15orf2|23742	1.2232
TCGA-KN-8434-01A-11R-2315-07	C15orf32|145858	0
TCGA-KN-8434-01A-11R-2315-07	C15orf33|196951	10.6421
TCGA-KN-8434-01A-11R-2315-07	C15orf34|80072	27.3189
TCGA-KN-8434-01A-11R-2315-07	C15orf37|283687	138.5352
TCGA-KN-8434-01A-11R-2315-07	C15orf38|348110	240.9932
TCGA-KN-8434-01A-11R-2315-07	C15orf39|56905	1376.5447
TCGA-KN-8434-01A-11R-2315-07	C15orf40|123207	344.5439
TCGA-KN-8434-01A-11R-2315-07	C15orf41|84529	32.6195
TCGA-KN-8434-01A-11R-2315-07	C15orf42|90381	14.3241
TCGA-KN-8434-01A-11R-2315-07	C15orf43|145645	0
TCGA-KN-8434-01A-11R-2315-07	C15orf44|81556	1163.2945
TCGA-KN-8434-01A-11R-2315-07	C15orf48|84419	22.4259
TCGA-KN-8434-01A-11R-2315-07	C15orf50|414926	0
TCGA-KN-8434-01A-11R-2315-07	C15orf51|196968	1.2232
TCGA-KN-8434-01A-11R-2315-07	C15orf52|388115	1675.0135
TCGA-KN-8434-01A-11R-2315-07	C15orf53|400359	.4077
TCGA-KN-8434-01A-11R-2315-07	C15orf54|400360	3.6697
TCGA-KN-8434-01A-11R-2315-07	C15orf55|256646	0
TCGA-KN-8434-01A-11R-2315-07	C15orf56|644809	102.3438
TCGA-KN-8434-01A-11R-2315-07	C15orf57|90416	415.6749
TCGA-KN-8434-01A-11R-2315-07	C15orf58|390637	70.9475
TCGA-KN-8434-01A-11R-2315-07	C15orf59|388135	6145.5219
TCGA-KN-8434-01A-11R-2315-07	C15orf5|81698	0
TCGA-KN-8434-01A-11R-2315-07	C15orf60|283677	.4077
TCGA-KN-8434-01A-11R-2315-07	C15orf61|145853	368.1931
TCGA-KN-8434-01A-11R-2315-07	C15orf62|643338	19.5717
TCGA-KN-8434-01A-11R-2315-07	C15orf63|25764	502.8629
TCGA-KN-8434-01A-11R-2315-07	C16orf11|146325	39.9589
TCGA-KN-8434-01A-11R-2315-07	C16orf13|84326	711.5138
TCGA-KN-8434-01A-11R-2315-07	C16orf3|750	2.8542
TCGA-KN-8434-01A-11R-2315-07	C16orf42|115939	1486.3584
TCGA-KN-8434-01A-11R-2315-07	C16orf45|89927	237.7149
TCGA-KN-8434-01A-11R-2315-07	C16orf46|123775	30.5808
TCGA-KN-8434-01A-11R-2315-07	C16orf48|84080	274.0042
TCGA-KN-8434-01A-11R-2315-07	C16orf52|730094	388.5803
TCGA-KN-8434-01A-11R-2315-07	C16orf53|79447	1248.7495
TCGA-KN-8434-01A-11R-2315-07	C16orf54|283897	254.4324
TCGA-KN-8434-01A-11R-2315-07	C16orf55|124045	78.2869
TCGA-KN-8434-01A-11R-2315-07	C16orf57|79650	624.2565
TCGA-KN-8434-01A-11R-2315-07	C16orf58|64755	3012.007
TCGA-KN-8434-01A-11R-2315-07	C16orf59|80178	22.0182
TCGA-KN-8434-01A-11R-2315-07	C16orf5|29965	3745.9468
TCGA-KN-8434-01A-11R-2315-07	C16orf61|56942	786.5061
TCGA-KN-8434-01A-11R-2315-07	C16orf62|57020	1171.8571
TCGA-KN-8434-01A-11R-2315-07	C16orf63|123811	549.2316
TCGA-KN-8434-01A-11R-2315-07	C16orf68|79091	199.387
TCGA-KN-8434-01A-11R-2315-07	C16orf70|80262	493.9455
TCGA-KN-8434-01A-11R-2315-07	C16orf71|146562	18.3485
TCGA-KN-8434-01A-11R-2315-07	C16orf72|29035	826.9054
TCGA-KN-8434-01A-11R-2315-07	C16orf73|254528	.4159
TCGA-KN-8434-01A-11R-2315-07	C16orf74|404550	52.1913
TCGA-KN-8434-01A-11R-2315-07	C16orf75|116028	133.3324
TCGA-KN-8434-01A-11R-2315-07	C16orf78|123970	0
TCGA-KN-8434-01A-11R-2315-07	C16orf79|283870	44.5665
TCGA-KN-8434-01A-11R-2315-07	C16orf7|9605	1162.2588
TCGA-KN-8434-01A-11R-2315-07	C16orf80|29105	558.6097
TCGA-KN-8434-01A-11R-2315-07	C16orf81|283860	.4077
TCGA-KN-8434-01A-11R-2315-07	C16orf82|162083	0
TCGA-KN-8434-01A-11R-2315-07	C16orf86|388284	52.1913
TCGA-KN-8434-01A-11R-2315-07	C16orf87|388272	71.3553
TCGA-KN-8434-01A-11R-2315-07	C16orf88|400506	357.184
TCGA-KN-8434-01A-11R-2315-07	C16orf89|146556	1706.8176
TCGA-KN-8434-01A-11R-2315-07	C16orf90|646174	0
TCGA-KN-8434-01A-11R-2315-07	C16orf91|283951	321.7102
TCGA-KN-8434-01A-11R-2315-07	C16orf92|146378	0
TCGA-KN-8434-01A-11R-2315-07	C16orf93|90835	12.6401
TCGA-KN-8434-01A-11R-2315-07	C17orf100|388327	28.5421
TCGA-KN-8434-01A-11R-2315-07	C17orf101|79701	377.5304
[truncated: 18,532 more rows]
