# Supplementary material for: Dysfunctional miRNA-Mediated Regulation in Chromophobe Renal Cell Carcinoma
Source: PLoS One. 2016 Jun 3;11(6):e0156324. doi: 10.1371/journal.pone.0156324 (PMC4892590; doi:10.1371/journal.pone.0156324)
Supplement: S2 File — (ZIP) [file pone.0156324.s002.zip › S2_File mRNA expression profile downloaded from TCGA/case/unc.edu__IlluminaHiSeq_RNASeqV2__TCGA-KN-8435-01A-11R-2315-07__expression_rsem_gene_normalized.txt]

barcode	gene_id	normalized_count
TCGA-KN-8435-01A-11R-2315-07	?|100130426	.3574
TCGA-KN-8435-01A-11R-2315-07	?|100133144	30.399
TCGA-KN-8435-01A-11R-2315-07	?|100134869	27.1999
TCGA-KN-8435-01A-11R-2315-07	?|10357	64.1672
TCGA-KN-8435-01A-11R-2315-07	?|10431	660.3053
TCGA-KN-8435-01A-11R-2315-07	?|136542	0
TCGA-KN-8435-01A-11R-2315-07	?|155060	175.9195
TCGA-KN-8435-01A-11R-2315-07	?|26823	2.0819
TCGA-KN-8435-01A-11R-2315-07	?|280660	0
TCGA-KN-8435-01A-11R-2315-07	?|317712	0
TCGA-KN-8435-01A-11R-2315-07	?|340602	0
TCGA-KN-8435-01A-11R-2315-07	?|388795	0
TCGA-KN-8435-01A-11R-2315-07	?|390284	10.0625
TCGA-KN-8435-01A-11R-2315-07	?|391343	0
TCGA-KN-8435-01A-11R-2315-07	?|391714	1.0409
TCGA-KN-8435-01A-11R-2315-07	?|404770	0
TCGA-KN-8435-01A-11R-2315-07	?|441362	0
TCGA-KN-8435-01A-11R-2315-07	?|442388	0
TCGA-KN-8435-01A-11R-2315-07	?|553137	66.2734
TCGA-KN-8435-01A-11R-2315-07	?|57714	337.2658
TCGA-KN-8435-01A-11R-2315-07	?|645851	6.2457
TCGA-KN-8435-01A-11R-2315-07	?|652919	63.4976
TCGA-KN-8435-01A-11R-2315-07	?|653553	468.4247
TCGA-KN-8435-01A-11R-2315-07	?|728045	0
TCGA-KN-8435-01A-11R-2315-07	?|728603	2.4289
TCGA-KN-8435-01A-11R-2315-07	?|728788	3.8168
TCGA-KN-8435-01A-11R-2315-07	?|729884	1.7349
TCGA-KN-8435-01A-11R-2315-07	?|8225	956.6273
TCGA-KN-8435-01A-11R-2315-07	?|90288	1.3879
TCGA-KN-8435-01A-11R-2315-07	A1BG|1	5.9715
TCGA-KN-8435-01A-11R-2315-07	A1CF|29974	0
TCGA-KN-8435-01A-11R-2315-07	A2BP1|54715	19.084
TCGA-KN-8435-01A-11R-2315-07	A2LD1|87769	55.1076
TCGA-KN-8435-01A-11R-2315-07	A2ML1|144568	0
TCGA-KN-8435-01A-11R-2315-07	A2M|2	7349.712
TCGA-KN-8435-01A-11R-2315-07	A4GALT|53947	91.95
TCGA-KN-8435-01A-11R-2315-07	A4GNT|51146	.694
TCGA-KN-8435-01A-11R-2315-07	AAA1|404744	0
TCGA-KN-8435-01A-11R-2315-07	AAAS|8086	1071.1312
TCGA-KN-8435-01A-11R-2315-07	AACSL|729522	0
TCGA-KN-8435-01A-11R-2315-07	AACS|65985	758.501
TCGA-KN-8435-01A-11R-2315-07	AADACL2|344752	0
TCGA-KN-8435-01A-11R-2315-07	AADACL3|126767	1.3879
TCGA-KN-8435-01A-11R-2315-07	AADACL4|343066	.347
TCGA-KN-8435-01A-11R-2315-07	AADAC|13	0
TCGA-KN-8435-01A-11R-2315-07	AADAT|51166	85.7044
TCGA-KN-8435-01A-11R-2315-07	AAGAB|79719	1936.8494
TCGA-KN-8435-01A-11R-2315-07	AAK1|22848	1428.5219
TCGA-KN-8435-01A-11R-2315-07	AAMP|14	1442.0541
TCGA-KN-8435-01A-11R-2315-07	AANAT|15	.694
TCGA-KN-8435-01A-11R-2315-07	AARS2|57505	508.6572
TCGA-KN-8435-01A-11R-2315-07	AARSD1|80755	258.501
TCGA-KN-8435-01A-11R-2315-07	AARS|16	5997.5711
TCGA-KN-8435-01A-11R-2315-07	AASDHPPT|60496	1260.864
TCGA-KN-8435-01A-11R-2315-07	AASDH|132949	401.4573
TCGA-KN-8435-01A-11R-2315-07	AASS|10157	342.4705
TCGA-KN-8435-01A-11R-2315-07	AATF|26574	583.6225
TCGA-KN-8435-01A-11R-2315-07	AATK|9625	15.9611
TCGA-KN-8435-01A-11R-2315-07	ABAT|18	374.3928
TCGA-KN-8435-01A-11R-2315-07	ABCA10|10349	4.8577
TCGA-KN-8435-01A-11R-2315-07	ABCA11P|79963	108.5531
TCGA-KN-8435-01A-11R-2315-07	ABCA12|26154	23.2477
TCGA-KN-8435-01A-11R-2315-07	ABCA13|154664	5.8987
TCGA-KN-8435-01A-11R-2315-07	ABCA17P|650655	10.4094
TCGA-KN-8435-01A-11R-2315-07	ABCA1|19	1755.975
TCGA-KN-8435-01A-11R-2315-07	ABCA2|20	3284.5246
TCGA-KN-8435-01A-11R-2315-07	ABCA3|21	931.6447
TCGA-KN-8435-01A-11R-2315-07	ABCA4|24	3.8168
TCGA-KN-8435-01A-11R-2315-07	ABCA5|23461	1499.653
TCGA-KN-8435-01A-11R-2315-07	ABCA6|23460	6.2457
TCGA-KN-8435-01A-11R-2315-07	ABCA7|10347	324.7745
TCGA-KN-8435-01A-11R-2315-07	ABCA8|10351	.694
TCGA-KN-8435-01A-11R-2315-07	ABCA9|10350	1.3879
TCGA-KN-8435-01A-11R-2315-07	ABCB10|23456	258.1541
TCGA-KN-8435-01A-11R-2315-07	ABCB11|8647	0
TCGA-KN-8435-01A-11R-2315-07	ABCB1|5243	14.9202
TCGA-KN-8435-01A-11R-2315-07	ABCB4|5244	.694
TCGA-KN-8435-01A-11R-2315-07	ABCB5|340273	.694
TCGA-KN-8435-01A-11R-2315-07	ABCB6|10058	173.4698
TCGA-KN-8435-01A-11R-2315-07	ABCB7|22	744.6218
TCGA-KN-8435-01A-11R-2315-07	ABCB8|11194	788.3414
TCGA-KN-8435-01A-11R-2315-07	ABCB9|23457	247.6926
TCGA-KN-8435-01A-11R-2315-07	ABCC10|89845	157.5295
TCGA-KN-8435-01A-11R-2315-07	ABCC11|85320	2.4289
TCGA-KN-8435-01A-11R-2315-07	ABCC12|94160	0
TCGA-KN-8435-01A-11R-2315-07	ABCC13|150000	.347
TCGA-KN-8435-01A-11R-2315-07	ABCC1|4363	1318.5288
TCGA-KN-8435-01A-11R-2315-07	ABCC2|1244	5.8987
TCGA-KN-8435-01A-11R-2315-07	ABCC3|8714	30.1874
TCGA-KN-8435-01A-11R-2315-07	ABCC4|10257	1652.6718
TCGA-KN-8435-01A-11R-2315-07	ABCC5|10057	4379.2505
TCGA-KN-8435-01A-11R-2315-07	ABCC6P1|653190	0
TCGA-KN-8435-01A-11R-2315-07	ABCC6P2|730013	2.4289
TCGA-KN-8435-01A-11R-2315-07	ABCC6|368	11.7974
TCGA-KN-8435-01A-11R-2315-07	ABCC8|6833	1.7349
TCGA-KN-8435-01A-11R-2315-07	ABCC9|10060	151.9778
TCGA-KN-8435-01A-11R-2315-07	ABCD1|215	483.3449
TCGA-KN-8435-01A-11R-2315-07	ABCD2|225	11.7974
TCGA-KN-8435-01A-11R-2315-07	ABCD3|5825	1045.1076
TCGA-KN-8435-01A-11R-2315-07	ABCD4|5826	629.771
TCGA-KN-8435-01A-11R-2315-07	ABCE1|6059	1365.3713
TCGA-KN-8435-01A-11R-2315-07	ABCF1|23	1123.8723
TCGA-KN-8435-01A-11R-2315-07	ABCF2|10061	1752.2554
TCGA-KN-8435-01A-11R-2315-07	ABCF3|55324	1543.0257
TCGA-KN-8435-01A-11R-2315-07	ABCG1|9619	5411.8668
TCGA-KN-8435-01A-11R-2315-07	ABCG2|9429	30.8813
TCGA-KN-8435-01A-11R-2315-07	ABCG4|64137	10.7564
TCGA-KN-8435-01A-11R-2315-07	ABCG5|64240	0
TCGA-KN-8435-01A-11R-2315-07	ABCG8|64241	0
TCGA-KN-8435-01A-11R-2315-07	ABHD10|55347	1583.2755
TCGA-KN-8435-01A-11R-2315-07	ABHD11|83451	1156.4885
TCGA-KN-8435-01A-11R-2315-07	ABHD12B|145447	.347
TCGA-KN-8435-01A-11R-2315-07	ABHD12|26090	3283.1367
TCGA-KN-8435-01A-11R-2315-07	ABHD13|84945	284.1777
TCGA-KN-8435-01A-11R-2315-07	ABHD14A|25864	320.7529
TCGA-KN-8435-01A-11R-2315-07	ABHD14B|84836	1935.1145
TCGA-KN-8435-01A-11R-2315-07	ABHD15|116236	256.0722
TCGA-KN-8435-01A-11R-2315-07	ABHD1|84696	1.0409
TCGA-KN-8435-01A-11R-2315-07	ABHD2|11057	28360.5135
TCGA-KN-8435-01A-11R-2315-07	ABHD3|171586	2054.1291
TCGA-KN-8435-01A-11R-2315-07	ABHD4|63874	927.8279
TCGA-KN-8435-01A-11R-2315-07	ABHD5|51099	515.9611
TCGA-KN-8435-01A-11R-2315-07	ABHD6|57406	867.1062
TCGA-KN-8435-01A-11R-2315-07	ABHD8|79575	492.7134
TCGA-KN-8435-01A-11R-2315-07	ABI1|10006	756.0201
TCGA-KN-8435-01A-11R-2315-07	ABI2|10152	849.7571
TCGA-KN-8435-01A-11R-2315-07	ABI3BP|25890	329.9792
TCGA-KN-8435-01A-11R-2315-07	ABI3|51225	72.8661
TCGA-KN-8435-01A-11R-2315-07	ABL1|25	1982.9979
TCGA-KN-8435-01A-11R-2315-07	ABL2|27	399.3754
TCGA-KN-8435-01A-11R-2315-07	ABLIM1|3983	3923.6641
TCGA-KN-8435-01A-11R-2315-07	ABLIM2|84448	31.5753
TCGA-KN-8435-01A-11R-2315-07	ABLIM3|22885	446.5649
TCGA-KN-8435-01A-11R-2315-07	ABO|28	7.9806
TCGA-KN-8435-01A-11R-2315-07	ABP1|26	6.2457
TCGA-KN-8435-01A-11R-2315-07	ABRA|137735	.347
TCGA-KN-8435-01A-11R-2315-07	ABR|29	767.8695
TCGA-KN-8435-01A-11R-2315-07	ABT1|29777	300.1388
TCGA-KN-8435-01A-11R-2315-07	ABTB1|80325	365.0243
TCGA-KN-8435-01A-11R-2315-07	ABTB2|25841	1670.0208
TCGA-KN-8435-01A-11R-2315-07	ACAA1|30	982.6509
TCGA-KN-8435-01A-11R-2315-07	ACAA2|10449	3166.898
TCGA-KN-8435-01A-11R-2315-07	ACACA|31	1654.7536
TCGA-KN-8435-01A-11R-2315-07	ACACB|32	4464.2609
TCGA-KN-8435-01A-11R-2315-07	ACAD10|80724	1514.5732
TCGA-KN-8435-01A-11R-2315-07	ACAD11|84129	416.5753
TCGA-KN-8435-01A-11R-2315-07	ACAD8|27034	1030.5344
TCGA-KN-8435-01A-11R-2315-07	ACAD9|28976	1165.0173
TCGA-KN-8435-01A-11R-2315-07	ACADL|33	484.3858
TCGA-KN-8435-01A-11R-2315-07	ACADM|34	1654.4067
TCGA-KN-8435-01A-11R-2315-07	ACADSB|36	1979.1811
TCGA-KN-8435-01A-11R-2315-07	ACADS|35	2580.4997
TCGA-KN-8435-01A-11R-2315-07	ACADVL|37	3331.6759
TCGA-KN-8435-01A-11R-2315-07	ACAN|176	141.2214
TCGA-KN-8435-01A-11R-2315-07	ACAP1|9744	14.5732
TCGA-KN-8435-01A-11R-2315-07	ACAP2|23527	1115.8917
TCGA-KN-8435-01A-11R-2315-07	ACAP3|116983	242.2797
TCGA-KN-8435-01A-11R-2315-07	ACAT1|38	18369.1881
TCGA-KN-8435-01A-11R-2315-07	ACAT2|39	322.526
TCGA-KN-8435-01A-11R-2315-07	ACBD3|64746	958.0153
TCGA-KN-8435-01A-11R-2315-07	ACBD4|79777	213.0465
TCGA-KN-8435-01A-11R-2315-07	ACBD5|91452	849.0632
TCGA-KN-8435-01A-11R-2315-07	ACBD6|84320	270.6454
TCGA-KN-8435-01A-11R-2315-07	ACBD7|414149	19.7779
TCGA-KN-8435-01A-11R-2315-07	ACCN1|40	6.9396
TCGA-KN-8435-01A-11R-2315-07	ACCN2|41	331.7141
TCGA-KN-8435-01A-11R-2315-07	ACCN3|9311	38.1679
TCGA-KN-8435-01A-11R-2315-07	ACCN4|55515	1.7349
TCGA-KN-8435-01A-11R-2315-07	ACCN5|51802	.694
TCGA-KN-8435-01A-11R-2315-07	ACCSL|390110	0
TCGA-KN-8435-01A-11R-2315-07	ACCS|84680	210.9646
TCGA-KN-8435-01A-11R-2315-07	ACD|65057	314.018
TCGA-KN-8435-01A-11R-2315-07	ACE2|59272	7.2866
TCGA-KN-8435-01A-11R-2315-07	ACER1|125981	0
TCGA-KN-8435-01A-11R-2315-07	ACER2|340485	40.9438
TCGA-KN-8435-01A-11R-2315-07	ACER3|55331	400.0694
TCGA-KN-8435-01A-11R-2315-07	ACE|1636	786.9535
TCGA-KN-8435-01A-11R-2315-07	ACHE|43	7.2866
TCGA-KN-8435-01A-11R-2315-07	ACIN1|22985	2428.5219
TCGA-KN-8435-01A-11R-2315-07	ACLY|47	1353.9209
TCGA-KN-8435-01A-11R-2315-07	ACMSD|130013	0
TCGA-KN-8435-01A-11R-2315-07	ACN9|57001	162.0402
TCGA-KN-8435-01A-11R-2315-07	ACO1|48	2637.4046
TCGA-KN-8435-01A-11R-2315-07	ACO2|50	13144.0007
TCGA-KN-8435-01A-11R-2315-07	ACOT11|26027	880.6662
TCGA-KN-8435-01A-11R-2315-07	ACOT12|134526	0
TCGA-KN-8435-01A-11R-2315-07	ACOT13|55856	496.8217
TCGA-KN-8435-01A-11R-2315-07	ACOT1|641371	2825.4684
TCGA-KN-8435-01A-11R-2315-07	ACOT2|10965	1018.39
TCGA-KN-8435-01A-11R-2315-07	ACOT4|122970	387.5781
TCGA-KN-8435-01A-11R-2315-07	ACOT6|641372	40.2498
TCGA-KN-8435-01A-11R-2315-07	ACOT7|11332	407.009
TCGA-KN-8435-01A-11R-2315-07	ACOT8|10005	808.2547
TCGA-KN-8435-01A-11R-2315-07	ACOT9|23597	284.8716
TCGA-KN-8435-01A-11R-2315-07	ACOX1|51	988.2026
TCGA-KN-8435-01A-11R-2315-07	ACOX2|8309	122.1374
TCGA-KN-8435-01A-11R-2315-07	ACOX3|8310	562.1096
TCGA-KN-8435-01A-11R-2315-07	ACOXL|55289	3.4698
TCGA-KN-8435-01A-11R-2315-07	ACP1|52	1523.9417
TCGA-KN-8435-01A-11R-2315-07	ACP2|53	587.7863
TCGA-KN-8435-01A-11R-2315-07	ACP5|54	62.4566
TCGA-KN-8435-01A-11R-2315-07	ACP6|51205	214.7814
TCGA-KN-8435-01A-11R-2315-07	ACPL2|92370	332.408
TCGA-KN-8435-01A-11R-2315-07	ACPP|55	69.7432
TCGA-KN-8435-01A-11R-2315-07	ACPT|93650	1.7349
TCGA-KN-8435-01A-11R-2315-07	ACRBP|84519	7.2866
TCGA-KN-8435-01A-11R-2315-07	ACRC|93953	8.3276
TCGA-KN-8435-01A-11R-2315-07	ACRV1|56	1.3879
TCGA-KN-8435-01A-11R-2315-07	ACR|49	.347
TCGA-KN-8435-01A-11R-2315-07	ACSBG1|23205	9.7155
TCGA-KN-8435-01A-11R-2315-07	ACSBG2|81616	3.4698
TCGA-KN-8435-01A-11R-2315-07	ACSF2|80221	251.2144
TCGA-KN-8435-01A-11R-2315-07	ACSF3|197322	397.2935
TCGA-KN-8435-01A-11R-2315-07	ACSL1|2180	29119.7085
TCGA-KN-8435-01A-11R-2315-07	ACSL3|2181	4297.016
TCGA-KN-8435-01A-11R-2315-07	ACSL4|2182	1682.1652
TCGA-KN-8435-01A-11R-2315-07	ACSL5|51703	152.6718
TCGA-KN-8435-01A-11R-2315-07	ACSL6|23305	41.6378
TCGA-KN-8435-01A-11R-2315-07	ACSM1|116285	1.0409
TCGA-KN-8435-01A-11R-2315-07	ACSM2A|123876	.347
TCGA-KN-8435-01A-11R-2315-07	ACSM2B|348158	0
TCGA-KN-8435-01A-11R-2315-07	ACSM3|6296	656.3393
TCGA-KN-8435-01A-11R-2315-07	ACSM4|341392	0
TCGA-KN-8435-01A-11R-2315-07	ACSM5|54988	2.4289
TCGA-KN-8435-01A-11R-2315-07	ACSS1|84532	3031.5753
TCGA-KN-8435-01A-11R-2315-07	ACSS2|55902	1484.3858
TCGA-KN-8435-01A-11R-2315-07	ACSS3|79611	8139.1395
TCGA-KN-8435-01A-11R-2315-07	ACTA1|58	.347
TCGA-KN-8435-01A-11R-2315-07	ACTA2|59	1657.696
TCGA-KN-8435-01A-11R-2315-07	ACTBL2|345651	2.7759
TCGA-KN-8435-01A-11R-2315-07	ACTB|60	75216.1693
TCGA-KN-8435-01A-11R-2315-07	ACTC1|70	719.2922
TCGA-KN-8435-01A-11R-2315-07	ACTG1|71	25351.145
TCGA-KN-8435-01A-11R-2315-07	ACTG2|72	106.5232
TCGA-KN-8435-01A-11R-2315-07	ACTL6A|86	586.3983
TCGA-KN-8435-01A-11R-2315-07	ACTL6B|51412	0
TCGA-KN-8435-01A-11R-2315-07	ACTL7A|10881	0
TCGA-KN-8435-01A-11R-2315-07	ACTL7B|10880	.694
TCGA-KN-8435-01A-11R-2315-07	ACTL8|81569	0
TCGA-KN-8435-01A-11R-2315-07	ACTL9|284382	0
TCGA-KN-8435-01A-11R-2315-07	ACTN1|87	1412.9077
TCGA-KN-8435-01A-11R-2315-07	ACTN2|88	6.2457
TCGA-KN-8435-01A-11R-2315-07	ACTN3|89	2.0819
TCGA-KN-8435-01A-11R-2315-07	ACTN4|81	14425.9126
TCGA-KN-8435-01A-11R-2315-07	ACTR10|55860	1452.1166
TCGA-KN-8435-01A-11R-2315-07	ACTR1A|10121	1351.145
TCGA-KN-8435-01A-11R-2315-07	ACTR1B|10120	1051.3532
TCGA-KN-8435-01A-11R-2315-07	ACTR2|10097	2862.2484
TCGA-KN-8435-01A-11R-2315-07	ACTR3B|57180	433.0326
TCGA-KN-8435-01A-11R-2315-07	ACTR3C|653857	328.5913
TCGA-KN-8435-01A-11R-2315-07	ACTR3|10096	1962.179
TCGA-KN-8435-01A-11R-2315-07	ACTR5|79913	149.5489
TCGA-KN-8435-01A-11R-2315-07	ACTR6|64431	562.4566
TCGA-KN-8435-01A-11R-2315-07	ACTR8|93973	663.0812
TCGA-KN-8435-01A-11R-2315-07	ACTRT1|139741	0
TCGA-KN-8435-01A-11R-2315-07	ACTRT2|140625	0
TCGA-KN-8435-01A-11R-2315-07	ACVR1B|91	2652.3248
TCGA-KN-8435-01A-11R-2315-07	ACVR1C|130399	77.0298
TCGA-KN-8435-01A-11R-2315-07	ACVR1|90	644.3442
TCGA-KN-8435-01A-11R-2315-07	ACVR2A|92	312.2831
TCGA-KN-8435-01A-11R-2315-07	ACVR2B|93	351.492
TCGA-KN-8435-01A-11R-2315-07	ACVRL1|94	270.6454
TCGA-KN-8435-01A-11R-2315-07	ACY1|95	1227.4774
TCGA-KN-8435-01A-11R-2315-07	ACY3|91703	0
TCGA-KN-8435-01A-11R-2315-07	ACYP1|97	126.3012
TCGA-KN-8435-01A-11R-2315-07	ACYP2|98	211.6586
TCGA-KN-8435-01A-11R-2315-07	ADAD1|132612	0
TCGA-KN-8435-01A-11R-2315-07	ADAD2|161931	0
TCGA-KN-8435-01A-11R-2315-07	ADAL|161823	552.7412
TCGA-KN-8435-01A-11R-2315-07	ADAM10|102	2472.5885
TCGA-KN-8435-01A-11R-2315-07	ADAM11|4185	4.1638
TCGA-KN-8435-01A-11R-2315-07	ADAM12|8038	107.9112
TCGA-KN-8435-01A-11R-2315-07	ADAM15|8751	379.9688
TCGA-KN-8435-01A-11R-2315-07	ADAM17|6868	325.1214
TCGA-KN-8435-01A-11R-2315-07	ADAM18|8749	0
TCGA-KN-8435-01A-11R-2315-07	ADAM19|8728	111.381
TCGA-KN-8435-01A-11R-2315-07	ADAM20|8748	1.0409
TCGA-KN-8435-01A-11R-2315-07	ADAM21P1|145241	.347
TCGA-KN-8435-01A-11R-2315-07	ADAM21|8747	1.7349
TCGA-KN-8435-01A-11R-2315-07	ADAM22|53616	279.3199
TCGA-KN-8435-01A-11R-2315-07	ADAM23|8745	4.8577
TCGA-KN-8435-01A-11R-2315-07	ADAM28|10863	7.9806
TCGA-KN-8435-01A-11R-2315-07	ADAM29|11086	0
TCGA-KN-8435-01A-11R-2315-07	ADAM2|2515	137.0576
TCGA-KN-8435-01A-11R-2315-07	ADAM30|11085	0
TCGA-KN-8435-01A-11R-2315-07	ADAM32|203102	0
TCGA-KN-8435-01A-11R-2315-07	ADAM33|80332	.347
TCGA-KN-8435-01A-11R-2315-07	ADAM3A|1587	0
TCGA-KN-8435-01A-11R-2315-07	ADAM5P|255926	0
TCGA-KN-8435-01A-11R-2315-07	ADAM6|8755	125.9368
TCGA-KN-8435-01A-11R-2315-07	ADAM7|8756	0
TCGA-KN-8435-01A-11R-2315-07	ADAM8|101	50.6593
TCGA-KN-8435-01A-11R-2315-07	ADAM9|8754	1623.1783
TCGA-KN-8435-01A-11R-2315-07	ADAMDEC1|27299	10.7564
TCGA-KN-8435-01A-11R-2315-07	ADAMTS10|81794	37.127
TCGA-KN-8435-01A-11R-2315-07	ADAMTS12|81792	26.7176
TCGA-KN-8435-01A-11R-2315-07	ADAMTS13|11093	246.7037
TCGA-KN-8435-01A-11R-2315-07	ADAMTS14|140766	20.8189
TCGA-KN-8435-01A-11R-2315-07	ADAMTS15|170689	45.4545
TCGA-KN-8435-01A-11R-2315-07	ADAMTS16|170690	4.8577
TCGA-KN-8435-01A-11R-2315-07	ADAMTS17|170691	61.4157
TCGA-KN-8435-01A-11R-2315-07	ADAMTS18|170692	210.9646
TCGA-KN-8435-01A-11R-2315-07	ADAMTS19|171019	0
TCGA-KN-8435-01A-11R-2315-07	ADAMTS1|9510	440.6662
TCGA-KN-8435-01A-11R-2315-07	ADAMTS20|80070	0
TCGA-KN-8435-01A-11R-2315-07	ADAMTS2|9509	32.2693
TCGA-KN-8435-01A-11R-2315-07	ADAMTS3|9508	145.7321
TCGA-KN-8435-01A-11R-2315-07	ADAMTS4|9507	382.0264
TCGA-KN-8435-01A-11R-2315-07	ADAMTS5|11096	182.8591
TCGA-KN-8435-01A-11R-2315-07	ADAMTS6|11174	4.1638
TCGA-KN-8435-01A-11R-2315-07	ADAMTS7|11173	129.424
TCGA-KN-8435-01A-11R-2315-07	ADAMTS8|11095	3.4698
TCGA-KN-8435-01A-11R-2315-07	ADAMTS9|56999	142.6093
TCGA-KN-8435-01A-11R-2315-07	ADAMTSL1|92949	306.0375
TCGA-KN-8435-01A-11R-2315-07	ADAMTSL2|9719	124.5663
TCGA-KN-8435-01A-11R-2315-07	ADAMTSL3|57188	1325.1214
TCGA-KN-8435-01A-11R-2315-07	ADAMTSL4|54507	69.7432
TCGA-KN-8435-01A-11R-2315-07	ADAMTSL5|339366	32.2693
TCGA-KN-8435-01A-11R-2315-07	ADAP1|11033	714.9063
TCGA-KN-8435-01A-11R-2315-07	ADAP2|55803	70.7842
TCGA-KN-8435-01A-11R-2315-07	ADARB1|104	225.8848
TCGA-KN-8435-01A-11R-2315-07	ADARB2|105	0
TCGA-KN-8435-01A-11R-2315-07	ADAR|103	4554.4761
TCGA-KN-8435-01A-11R-2315-07	ADAT1|23536	486.1207
TCGA-KN-8435-01A-11R-2315-07	ADAT2|134637	22.9008
TCGA-KN-8435-01A-11R-2315-07	ADAT3|113179	36.78
TCGA-KN-8435-01A-11R-2315-07	ADA|100	20.1249
TCGA-KN-8435-01A-11R-2315-07	ADCK1|57143	570.4372
TCGA-KN-8435-01A-11R-2315-07	ADCK2|90956	1467.3838
TCGA-KN-8435-01A-11R-2315-07	ADCK4|79934	610.34
TCGA-KN-8435-01A-11R-2315-07	ADCK5|203054	144.3442
TCGA-KN-8435-01A-11R-2315-07	ADCY10|55811	2.4289
TCGA-KN-8435-01A-11R-2315-07	ADCY1|107	71.4781
TCGA-KN-8435-01A-11R-2315-07	ADCY2|108	1.3879
TCGA-KN-8435-01A-11R-2315-07	ADCY3|109	263.0985
TCGA-KN-8435-01A-11R-2315-07	ADCY4|196883	128.3831
TCGA-KN-8435-01A-11R-2315-07	ADCY5|111	608.9521
TCGA-KN-8435-01A-11R-2315-07	ADCY6|112	2198.1263
TCGA-KN-8435-01A-11R-2315-07	ADCY7|113	191.8806
TCGA-KN-8435-01A-11R-2315-07	ADCY8|114	0
TCGA-KN-8435-01A-11R-2315-07	ADCY9|115	561.4157
TCGA-KN-8435-01A-11R-2315-07	ADCYAP1R1|117	.694
TCGA-KN-8435-01A-11R-2315-07	ADCYAP1|116	1208.1888
TCGA-KN-8435-01A-11R-2315-07	ADC|113451	43.7196
TCGA-KN-8435-01A-11R-2315-07	ADD1|118	4364.3303
TCGA-KN-8435-01A-11R-2315-07	ADD2|119	25.3296
TCGA-KN-8435-01A-11R-2315-07	ADD3|120	1495.1423
TCGA-KN-8435-01A-11R-2315-07	ADH1A|124	0
TCGA-KN-8435-01A-11R-2315-07	ADH1B|125	3.4698
TCGA-KN-8435-01A-11R-2315-07	ADH1C|126	164.8161
TCGA-KN-8435-01A-11R-2315-07	ADH4|127	1.7349
TCGA-KN-8435-01A-11R-2315-07	ADH5|128	3409.0909
TCGA-KN-8435-01A-11R-2315-07	ADH6|130	4.1638
TCGA-KN-8435-01A-11R-2315-07	ADH7|131	.694
TCGA-KN-8435-01A-11R-2315-07	ADHFE1|137872	456.2804
TCGA-KN-8435-01A-11R-2315-07	ADI1|55256	1681.8182
TCGA-KN-8435-01A-11R-2315-07	ADIG|149685	0
TCGA-KN-8435-01A-11R-2315-07	ADIPOQ|9370	0
TCGA-KN-8435-01A-11R-2315-07	ADIPOR1|51094	1773.7682
TCGA-KN-8435-01A-11R-2315-07	ADIPOR2|79602	6708.8827
TCGA-KN-8435-01A-11R-2315-07	ADK|132	252.9493
TCGA-KN-8435-01A-11R-2315-07	ADM2|79924	290.0763
TCGA-KN-8435-01A-11R-2315-07	ADM|133	3750.8675
TCGA-KN-8435-01A-11R-2315-07	ADNP2|22850	973.2824
TCGA-KN-8435-01A-11R-2315-07	ADNP|23394	3301.8737
TCGA-KN-8435-01A-11R-2315-07	ADORA1|134	10.7564
TCGA-KN-8435-01A-11R-2315-07	ADORA2A|135	86.3949
TCGA-KN-8435-01A-11R-2315-07	ADORA2B|136	5.5517
TCGA-KN-8435-01A-11R-2315-07	ADORA3|140	12.8383
TCGA-KN-8435-01A-11R-2315-07	ADO|84890	313.6711
TCGA-KN-8435-01A-11R-2315-07	ADPGK|83440	1393.4212
TCGA-KN-8435-01A-11R-2315-07	ADPRHL1|113622	62.4566
TCGA-KN-8435-01A-11R-2315-07	ADPRHL2|54936	365.0243
TCGA-KN-8435-01A-11R-2315-07	ADPRH|141	64.5385
TCGA-KN-8435-01A-11R-2315-07	ADRA1A|148	1.0409
TCGA-KN-8435-01A-11R-2315-07	ADRA1B|147	12.1443
TCGA-KN-8435-01A-11R-2315-07	ADRA1D|146	5.2047
TCGA-KN-8435-01A-11R-2315-07	ADRA2A|150	9.7155
TCGA-KN-8435-01A-11R-2315-07	ADRA2B|151	69.3963
TCGA-KN-8435-01A-11R-2315-07	ADRA2C|152	3.1228
TCGA-KN-8435-01A-11R-2315-07	ADRB1|153	216.5163
TCGA-KN-8435-01A-11R-2315-07	ADRB2|154	721.0271
TCGA-KN-8435-01A-11R-2315-07	ADRB3|155	0
TCGA-KN-8435-01A-11R-2315-07	ADRBK1|156	1274.1152
TCGA-KN-8435-01A-11R-2315-07	ADRBK2|157	345.5933
TCGA-KN-8435-01A-11R-2315-07	ADRM1|11047	1422.2762
TCGA-KN-8435-01A-11R-2315-07	ADSL|158	689.7988
TCGA-KN-8435-01A-11R-2315-07	ADSSL1|122622	215.4754
TCGA-KN-8435-01A-11R-2315-07	ADSS|159	893.1298
TCGA-KN-8435-01A-11R-2315-07	AEBP1|165	694.6565
TCGA-KN-8435-01A-11R-2315-07	AEBP2|121536	987.5087
TCGA-KN-8435-01A-11R-2315-07	AEN|64782	867.8001
TCGA-KN-8435-01A-11R-2315-07	AES|166	12485.4268
TCGA-KN-8435-01A-11R-2315-07	AFAP1L1|134265	2300.4858
TCGA-KN-8435-01A-11R-2315-07	AFAP1L2|84632	112.0749
TCGA-KN-8435-01A-11R-2315-07	AFAP1|60312	157.1513
TCGA-KN-8435-01A-11R-2315-07	AFARP1|246182	2.4289
TCGA-KN-8435-01A-11R-2315-07	AFF1|4299	5408.7439
TCGA-KN-8435-01A-11R-2315-07	AFF2|2334	4.5108
TCGA-KN-8435-01A-11R-2315-07	AFF3|3899	1.7349
TCGA-KN-8435-01A-11R-2315-07	AFF4|27125	4986.4677
TCGA-KN-8435-01A-11R-2315-07	AFG3L1|172	258.848
TCGA-KN-8435-01A-11R-2315-07	AFG3L2|10939	6835.4198
TCGA-KN-8435-01A-11R-2315-07	AFMID|125061	58.2929
TCGA-KN-8435-01A-11R-2315-07	AFM|173	0
TCGA-KN-8435-01A-11R-2315-07	AFP|174	.347
TCGA-KN-8435-01A-11R-2315-07	AFTPH|54812	1325.4684
TCGA-KN-8435-01A-11R-2315-07	AG2|387763	97.1548
TCGA-KN-8435-01A-11R-2315-07	AGAP11|119385	44.7467
TCGA-KN-8435-01A-11R-2315-07	AGAP1|116987	282.7897
TCGA-KN-8435-01A-11R-2315-07	AGAP2|116986	33.2686
TCGA-KN-8435-01A-11R-2315-07	AGAP3|116988	1005.8987
TCGA-KN-8435-01A-11R-2315-07	AGAP4|119016	95.7668
TCGA-KN-8435-01A-11R-2315-07	AGAP5|729092	17.1096
TCGA-KN-8435-01A-11R-2315-07	AGAP6|414189	55.17
TCGA-KN-8435-01A-11R-2315-07	AGAP7|653268	2.4289
TCGA-KN-8435-01A-11R-2315-07	AGAP8|728404	9.3685
TCGA-KN-8435-01A-11R-2315-07	AGA|175	318.1818
TCGA-KN-8435-01A-11R-2315-07	AGBL1|123624	0
TCGA-KN-8435-01A-11R-2315-07	AGBL2|79841	3.8168
TCGA-KN-8435-01A-11R-2315-07	AGBL3|340351	6.9396
TCGA-KN-8435-01A-11R-2315-07	AGBL4|84871	7.6336
TCGA-KN-8435-01A-11R-2315-07	AGBL5|60509	344.9028
TCGA-KN-8435-01A-11R-2315-07	AGER|177	16.6551
TCGA-KN-8435-01A-11R-2315-07	AGFG1|3267	1107.9112
TCGA-KN-8435-01A-11R-2315-07	AGFG2|3268	785.9126
TCGA-KN-8435-01A-11R-2315-07	AGGF1|55109	979.5281
TCGA-KN-8435-01A-11R-2315-07	AGK|55750	716.8633
TCGA-KN-8435-01A-11R-2315-07	AGL|178	1832.0611
TCGA-KN-8435-01A-11R-2315-07	AGMAT|79814	4.5108
TCGA-KN-8435-01A-11R-2315-07	AGPAT1|10554	1230.982
TCGA-KN-8435-01A-11R-2315-07	AGPAT2|10555	1744.9688
TCGA-KN-8435-01A-11R-2315-07	AGPAT3|56894	3803.2616
TCGA-KN-8435-01A-11R-2315-07	AGPAT4|56895	30.1874
TCGA-KN-8435-01A-11R-2315-07	AGPAT5|55326	1043.3727
TCGA-KN-8435-01A-11R-2315-07	AGPAT6|137964	1393.8237
TCGA-KN-8435-01A-11R-2315-07	AGPAT9|84803	4875.0867
TCGA-KN-8435-01A-11R-2315-07	AGPHD1|123688	29.1464
TCGA-KN-8435-01A-11R-2315-07	AGPS|8540	631.5059
TCGA-KN-8435-01A-11R-2315-07	AGR2|10551	.347
TCGA-KN-8435-01A-11R-2315-07	AGR3|155465	.347
TCGA-KN-8435-01A-11R-2315-07	AGRN|375790	2790.4233
TCGA-KN-8435-01A-11R-2315-07	AGRP|181	.694
TCGA-KN-8435-01A-11R-2315-07	AGTPBP1|23287	210.6176
TCGA-KN-8435-01A-11R-2315-07	AGTR1|185	2.7759
TCGA-KN-8435-01A-11R-2315-07	AGTR2|186	0
TCGA-KN-8435-01A-11R-2315-07	AGTRAP|57085	224.8439
TCGA-KN-8435-01A-11R-2315-07	AGT|183	34.0042
TCGA-KN-8435-01A-11R-2315-07	AGXT2L1|64850	0
TCGA-KN-8435-01A-11R-2315-07	AGXT2L2|85007	414.2089
TCGA-KN-8435-01A-11R-2315-07	AGXT2|64902	0
TCGA-KN-8435-01A-11R-2315-07	AGXT|189	0
TCGA-KN-8435-01A-11R-2315-07	AHCTF1|25909	968.4247
TCGA-KN-8435-01A-11R-2315-07	AHCYL1|10768	4595.4198
TCGA-KN-8435-01A-11R-2315-07	AHCYL2|23382	7981.263
TCGA-KN-8435-01A-11R-2315-07	AHCY|191	1973.2824
TCGA-KN-8435-01A-11R-2315-07	AHDC1|27245	371.9639
TCGA-KN-8435-01A-11R-2315-07	AHI1|54806	199.8612
TCGA-KN-8435-01A-11R-2315-07	AHNAK2|113146	186.6759
TCGA-KN-8435-01A-11R-2315-07	AHNAK|79026	54158.5704
TCGA-KN-8435-01A-11R-2315-07	AHRR|57491	13.1853
TCGA-KN-8435-01A-11R-2315-07	AHR|196	997.9181
TCGA-KN-8435-01A-11R-2315-07	AHSA1|10598	3070.0902
TCGA-KN-8435-01A-11R-2315-07	AHSA2|130872	363.2894
TCGA-KN-8435-01A-11R-2315-07	AHSG|197	.347
TCGA-KN-8435-01A-11R-2315-07	AHSP|51327	.347
TCGA-KN-8435-01A-11R-2315-07	AICDA|57379	0
TCGA-KN-8435-01A-11R-2315-07	AIDA|64853	241.8841
TCGA-KN-8435-01A-11R-2315-07	AIF1L|83543	35.0451
TCGA-KN-8435-01A-11R-2315-07	AIF1|199	39.9028
TCGA-KN-8435-01A-11R-2315-07	AIFM1|9131	3006.9396
TCGA-KN-8435-01A-11R-2315-07	AIFM2|84883	528.1055
TCGA-KN-8435-01A-11R-2315-07	AIFM3|150209	13.22
TCGA-KN-8435-01A-11R-2315-07	AIG1|51390	778.9729
TCGA-KN-8435-01A-11R-2315-07	AIM1L|55057	.694
TCGA-KN-8435-01A-11R-2315-07	AIM1|202	485.0798
TCGA-KN-8435-01A-11R-2315-07	AIM2|9447	1.3879
TCGA-KN-8435-01A-11R-2315-07	AIMP1|9255	1321.5614
TCGA-KN-8435-01A-11R-2315-07	AIMP2|7965	1050.7842
TCGA-KN-8435-01A-11R-2315-07	AIPL1|23746	0
TCGA-KN-8435-01A-11R-2315-07	AIP|9049	1169.3269
TCGA-KN-8435-01A-11R-2315-07	AIRE|326	0
TCGA-KN-8435-01A-11R-2315-07	AJAP1|55966	2.4289
TCGA-KN-8435-01A-11R-2315-07	AK1|203	706.4539
TCGA-KN-8435-01A-11R-2315-07	AK2|204	1736.9882
TCGA-KN-8435-01A-11R-2315-07	AK3L1|205	133.5878
TCGA-KN-8435-01A-11R-2315-07	AK3|50808	2557.2519
TCGA-KN-8435-01A-11R-2315-07	AK5|26289	2.7759
TCGA-KN-8435-01A-11R-2315-07	AK7|122481	19.431
TCGA-KN-8435-01A-11R-2315-07	AKAP10|11216	421.5822
TCGA-KN-8435-01A-11R-2315-07	AKAP11|11215	1390.0069
TCGA-KN-8435-01A-11R-2315-07	AKAP12|9590	192.5746
TCGA-KN-8435-01A-11R-2315-07	AKAP13|11214	3031.5753
TCGA-KN-8435-01A-11R-2315-07	AKAP14|158798	0
TCGA-KN-8435-01A-11R-2315-07	AKAP1|8165	2171.0618
TCGA-KN-8435-01A-11R-2315-07	AKAP2|11217	6515.2845
TCGA-KN-8435-01A-11R-2315-07	AKAP3|10566	17.696
TCGA-KN-8435-01A-11R-2315-07	AKAP4|8852	.694
TCGA-KN-8435-01A-11R-2315-07	AKAP5|9495	9.3685
TCGA-KN-8435-01A-11R-2315-07	AKAP6|9472	1725.1908
TCGA-KN-8435-01A-11R-2315-07	AKAP7|9465	189.7988
TCGA-KN-8435-01A-11R-2315-07	AKAP8L|26993	865.3713
TCGA-KN-8435-01A-11R-2315-07	AKAP8|10270	747.3976
TCGA-KN-8435-01A-11R-2315-07	AKAP9|10142	3576.3359
TCGA-KN-8435-01A-11R-2315-07	AKD1|221264	195.0035
TCGA-KN-8435-01A-11R-2315-07	AKIRIN1|79647	1056.5579
TCGA-KN-8435-01A-11R-2315-07	AKIRIN2|55122	773.7682
TCGA-KN-8435-01A-11R-2315-07	AKNAD1|254268	3.4733
TCGA-KN-8435-01A-11R-2315-07	AKNA|80709	531.9223
TCGA-KN-8435-01A-11R-2315-07	AKR1A1|10327	870.576
TCGA-KN-8435-01A-11R-2315-07	AKR1B10|57016	1.3879
TCGA-KN-8435-01A-11R-2315-07	AKR1B15|441282	0
TCGA-KN-8435-01A-11R-2315-07	AKR1B1|231	2029.8404
TCGA-KN-8435-01A-11R-2315-07	AKR1C1|1645	2290.0729
TCGA-KN-8435-01A-11R-2315-07	AKR1C2|1646	182.5121
TCGA-KN-8435-01A-11R-2315-07	AKR1C3|8644	396.5996
TCGA-KN-8435-01A-11R-2315-07	AKR1C4|1109	0
TCGA-KN-8435-01A-11R-2315-07	AKR1CL1|340811	0
TCGA-KN-8435-01A-11R-2315-07	AKR1D1|6718	1.0409
TCGA-KN-8435-01A-11R-2315-07	AKR1E2|83592	2.7793
TCGA-KN-8435-01A-11R-2315-07	AKR7A2|8574	638.0985
TCGA-KN-8435-01A-11R-2315-07	AKR7A3|22977	216.5163
TCGA-KN-8435-01A-11R-2315-07	AKR7L|246181	9.7155
TCGA-KN-8435-01A-11R-2315-07	AKT1S1|84335	1076.6829
TCGA-KN-8435-01A-11R-2315-07	AKT1|207	3956.2804
TCGA-KN-8435-01A-11R-2315-07	AKT2|208	3974.6704
TCGA-KN-8435-01A-11R-2315-07	AKT3|10000	1200.5552
TCGA-KN-8435-01A-11R-2315-07	AKTIP|64400	1709.7918
TCGA-KN-8435-01A-11R-2315-07	ALAD|210	737.3352
TCGA-KN-8435-01A-11R-2315-07	ALAS1|211	2845.9403
TCGA-KN-8435-01A-11R-2315-07	ALAS2|212	.694
TCGA-KN-8435-01A-11R-2315-07	ALB|213	.694
TCGA-KN-8435-01A-11R-2315-07	ALCAM|214	1563.4976
TCGA-KN-8435-01A-11R-2315-07	ALDH16A1|126133	466.6898
TCGA-KN-8435-01A-11R-2315-07	ALDH18A1|5832	806.7314
TCGA-KN-8435-01A-11R-2315-07	ALDH1A1|216	1134.9757
TCGA-KN-8435-01A-11R-2315-07	ALDH1A2|8854	669.6738
TCGA-KN-8435-01A-11R-2315-07	ALDH1A3|220	1864.5697
TCGA-KN-8435-01A-11R-2315-07	ALDH1B1|219	905.9681
TCGA-KN-8435-01A-11R-2315-07	ALDH1L1|10840	5726.9257
TCGA-KN-8435-01A-11R-2315-07	ALDH1L2|160428	31.2283
TCGA-KN-8435-01A-11R-2315-07	ALDH2|217	1567.3144
TCGA-KN-8435-01A-11R-2315-07	ALDH3A1|218	1.0409
TCGA-KN-8435-01A-11R-2315-07	ALDH3A2|224	1500
TCGA-KN-8435-01A-11R-2315-07	ALDH3B1|221	23.9417
TCGA-KN-8435-01A-11R-2315-07	ALDH3B2|222	9.3685
TCGA-KN-8435-01A-11R-2315-07	ALDH4A1|8659	319.5697
TCGA-KN-8435-01A-11R-2315-07	ALDH5A1|7915	1007.2866
TCGA-KN-8435-01A-11R-2315-07	ALDH6A1|4329	2629.3303
TCGA-KN-8435-01A-11R-2315-07	ALDH7A1|501	1843.1645
TCGA-KN-8435-01A-11R-2315-07	ALDH8A1|64577	3.1228
TCGA-KN-8435-01A-11R-2315-07	ALDH9A1|223	1508.6745
TCGA-KN-8435-01A-11R-2315-07	ALDOA|226	66231.7835
TCGA-KN-8435-01A-11R-2315-07	ALDOB|229	3.4698
TCGA-KN-8435-01A-11R-2315-07	ALDOC|230	984.3858
TCGA-KN-8435-01A-11R-2315-07	ALG10B|144245	498.6121
TCGA-KN-8435-01A-11R-2315-07	ALG10|84920	138.4455
TCGA-KN-8435-01A-11R-2315-07	ALG11|440138	34.6981
TCGA-KN-8435-01A-11R-2315-07	ALG12|79087	1531.9223
TCGA-KN-8435-01A-11R-2315-07	ALG13|79868	704.372
TCGA-KN-8435-01A-11R-2315-07	ALG14|199857	149.8959
TCGA-KN-8435-01A-11R-2315-07	ALG1L2|644974	0
TCGA-KN-8435-01A-11R-2315-07	ALG1L|200810	17.4809
TCGA-KN-8435-01A-11R-2315-07	ALG1|56052	776.4469
TCGA-KN-8435-01A-11R-2315-07	ALG2|85365	1789.0354
TCGA-KN-8435-01A-11R-2315-07	ALG3|10195	826.1624
TCGA-KN-8435-01A-11R-2315-07	ALG5|29880	527.4115
TCGA-KN-8435-01A-11R-2315-07	ALG6|29929	100.2776
TCGA-KN-8435-01A-11R-2315-07	ALG8|79053	806.3845
TCGA-KN-8435-01A-11R-2315-07	ALG9|79796	668.6329
TCGA-KN-8435-01A-11R-2315-07	ALKBH1|8846	283.1367
TCGA-KN-8435-01A-11R-2315-07	ALKBH2|121642	149.2019
TCGA-KN-8435-01A-11R-2315-07	ALKBH3|221120	439.2783
TCGA-KN-8435-01A-11R-2315-07	ALKBH4|54784	352.2623
TCGA-KN-8435-01A-11R-2315-07	ALKBH5|54890	2184.1846
TCGA-KN-8435-01A-11R-2315-07	ALKBH6|84964	180.0833
TCGA-KN-8435-01A-11R-2315-07	ALKBH7|84266	1544.0666
TCGA-KN-8435-01A-11R-2315-07	ALKBH8|91801	191.8806
TCGA-KN-8435-01A-11R-2315-07	ALK|238	4.1638
TCGA-KN-8435-01A-11R-2315-07	ALLC|55821	0
TCGA-KN-8435-01A-11R-2315-07	ALMS1P|200420	1.3879
TCGA-KN-8435-01A-11R-2315-07	ALMS1|7840	354.2679
TCGA-KN-8435-01A-11R-2315-07	ALOX12B|242	0
TCGA-KN-8435-01A-11R-2315-07	ALOX12P2|245	5.2047
TCGA-KN-8435-01A-11R-2315-07	ALOX12|239	5.9507
TCGA-KN-8435-01A-11R-2315-07	ALOX15B|247	0
TCGA-KN-8435-01A-11R-2315-07	ALOX15|246	.347
TCGA-KN-8435-01A-11R-2315-07	ALOX5AP|241	112.4219
TCGA-KN-8435-01A-11R-2315-07	ALOX5|240	22.9008
TCGA-KN-8435-01A-11R-2315-07	ALOXE3|59344	2.4289
TCGA-KN-8435-01A-11R-2315-07	ALPI|248	0
TCGA-KN-8435-01A-11R-2315-07	ALPK1|80216	348.0222
TCGA-KN-8435-01A-11R-2315-07	ALPK2|115701	1.7349
TCGA-KN-8435-01A-11R-2315-07	ALPK3|57538	2790.0763
TCGA-KN-8435-01A-11R-2315-07	ALPL|249	20.4719
TCGA-KN-8435-01A-11R-2315-07	ALPPL2|251	0
TCGA-KN-8435-01A-11R-2315-07	ALPP|250	0
TCGA-KN-8435-01A-11R-2315-07	ALS2CL|259173	1693.9625
TCGA-KN-8435-01A-11R-2315-07	ALS2CR11|151254	1.3879
TCGA-KN-8435-01A-11R-2315-07	ALS2CR12|130540	3.1228
TCGA-KN-8435-01A-11R-2315-07	ALS2CR4|65062	206.8008
TCGA-KN-8435-01A-11R-2315-07	ALS2CR8|79800	217.5573
TCGA-KN-8435-01A-11R-2315-07	ALS2|57679	354.6149
TCGA-KN-8435-01A-11R-2315-07	ALX1|8092	0
TCGA-KN-8435-01A-11R-2315-07	ALX3|257	14.5732
TCGA-KN-8435-01A-11R-2315-07	ALX4|60529	.347
TCGA-KN-8435-01A-11R-2315-07	AMAC1L2|83650	0
TCGA-KN-8435-01A-11R-2315-07	AMAC1L3|643664	0
TCGA-KN-8435-01A-11R-2315-07	AMAC1|146861	0
TCGA-KN-8435-01A-11R-2315-07	AMACR|23600	749.8265
TCGA-KN-8435-01A-11R-2315-07	AMBN|258	.694
TCGA-KN-8435-01A-11R-2315-07	AMBP|259	6.9396
TCGA-KN-8435-01A-11R-2315-07	AMBRA1|55626	1412.2137
TCGA-KN-8435-01A-11R-2315-07	AMD1|262	1872.6579
TCGA-KN-8435-01A-11R-2315-07	AMDHD1|144193	.694
TCGA-KN-8435-01A-11R-2315-07	AMDHD2|51005	261.8112
TCGA-KN-8435-01A-11R-2315-07	AMELX|265	0
TCGA-KN-8435-01A-11R-2315-07	AMELY|266	0
TCGA-KN-8435-01A-11R-2315-07	AMFR|267	10929.9098
TCGA-KN-8435-01A-11R-2315-07	AMHR2|269	.694
TCGA-KN-8435-01A-11R-2315-07	AMH|268	73.56
TCGA-KN-8435-01A-11R-2315-07	AMICA1|120425	11.4504
TCGA-KN-8435-01A-11R-2315-07	AMIGO1|57463	237.6822
TCGA-KN-8435-01A-11R-2315-07	AMIGO2|347902	1558.619
TCGA-KN-8435-01A-11R-2315-07	AMIGO3|386724	104.7883
TCGA-KN-8435-01A-11R-2315-07	AMMECR1L|83607	455.2394
TCGA-KN-8435-01A-11R-2315-07	AMMECR1|9949	277.238
TCGA-KN-8435-01A-11R-2315-07	AMN1|196394	318.5288
TCGA-KN-8435-01A-11R-2315-07	AMN|81693	.347
TCGA-KN-8435-01A-11R-2315-07	AMOTL1|154810	3309.1603
TCGA-KN-8435-01A-11R-2315-07	AMOTL2|51421	2078.4178
TCGA-KN-8435-01A-11R-2315-07	AMOT|154796	727.9667
TCGA-KN-8435-01A-11R-2315-07	AMPD1|270	0
TCGA-KN-8435-01A-11R-2315-07	AMPD2|271	166.204
TCGA-KN-8435-01A-11R-2315-07	AMPD3|272	3705.4129
TCGA-KN-8435-01A-11R-2315-07	AMPH|273	2.0819
TCGA-KN-8435-01A-11R-2315-07	AMTN|401138	1.7349
TCGA-KN-8435-01A-11R-2315-07	AMT|275	72.8175
TCGA-KN-8435-01A-11R-2315-07	AMY1A|276	3.1228
TCGA-KN-8435-01A-11R-2315-07	AMY2A|279	8.3276
TCGA-KN-8435-01A-11R-2315-07	AMY2B|280	337.6024
TCGA-KN-8435-01A-11R-2315-07	AMZ1|155185	2.0819
TCGA-KN-8435-01A-11R-2315-07	AMZ2P1|201283	180.7772
TCGA-KN-8435-01A-11R-2315-07	AMZ2|51321	946.2179
TCGA-KN-8435-01A-11R-2315-07	ANAPC10|10393	149.8959
TCGA-KN-8435-01A-11R-2315-07	ANAPC11|51529	935.4615
TCGA-KN-8435-01A-11R-2315-07	ANAPC13|25847	2289.2401
TCGA-KN-8435-01A-11R-2315-07	ANAPC16|119504	1402.4983
TCGA-KN-8435-01A-11R-2315-07	ANAPC1|64682	536.433
TCGA-KN-8435-01A-11R-2315-07	ANAPC2|29882	1142.2623
TCGA-KN-8435-01A-11R-2315-07	ANAPC4|29945	318.8758
TCGA-KN-8435-01A-11R-2315-07	ANAPC5|51433	1920.8883
TCGA-KN-8435-01A-11R-2315-07	ANAPC7|51434	688.7578
TCGA-KN-8435-01A-11R-2315-07	ANGEL1|23357	1383.7613
TCGA-KN-8435-01A-11R-2315-07	ANGEL2|90806	425.746
TCGA-KN-8435-01A-11R-2315-07	ANGPT1|284	3800.8328
TCGA-KN-8435-01A-11R-2315-07	ANGPT2|285	838.6537
TCGA-KN-8435-01A-11R-2315-07	ANGPT4|51378	2.4289
TCGA-KN-8435-01A-11R-2315-07	ANGPTL1|9068	400.4164
TCGA-KN-8435-01A-11R-2315-07	ANGPTL2|23452	622.4844
TCGA-KN-8435-01A-11R-2315-07	ANGPTL3|27329	.694
TCGA-KN-8435-01A-11R-2315-07	ANGPTL4|51129	92.297
TCGA-KN-8435-01A-11R-2315-07	ANGPTL5|253935	0
TCGA-KN-8435-01A-11R-2315-07	ANGPTL6|83854	1.6724
TCGA-KN-8435-01A-11R-2315-07	ANGPTL7|10218	.347
TCGA-KN-8435-01A-11R-2315-07	ANG|283	17.1686
TCGA-KN-8435-01A-11R-2315-07	ANK1|286	4.1638
TCGA-KN-8435-01A-11R-2315-07	ANK2|287	58.9868
TCGA-KN-8435-01A-11R-2315-07	ANK3|288	1391.0479
TCGA-KN-8435-01A-11R-2315-07	ANKAR|150709	26.0236
TCGA-KN-8435-01A-11R-2315-07	ANKDD1A|348094	22.2068
TCGA-KN-8435-01A-11R-2315-07	ANKFN1|162282	0
TCGA-KN-8435-01A-11R-2315-07	ANKFY1|51479	1074.948
TCGA-KN-8435-01A-11R-2315-07	ANKHD1-EIF4EBP3|404734	870.7217
TCGA-KN-8435-01A-11R-2315-07	ANKHD1|54882	3169.5524
TCGA-KN-8435-01A-11R-2315-07	ANKH|56172	203.331
TCGA-KN-8435-01A-11R-2315-07	ANKIB1|54467	767.1756
TCGA-KN-8435-01A-11R-2315-07	ANKK1|255239	5.5517
TCGA-KN-8435-01A-11R-2315-07	ANKLE1|126549	2.4289
TCGA-KN-8435-01A-11R-2315-07	ANKLE2|23141	1448.2998
TCGA-KN-8435-01A-11R-2315-07	ANKMY1|51281	148.855
TCGA-KN-8435-01A-11R-2315-07	ANKMY2|57037	1779.6669
TCGA-KN-8435-01A-11R-2315-07	ANKRA2|57763	321.9986
TCGA-KN-8435-01A-11R-2315-07	ANKRD10|55608	548.2616
TCGA-KN-8435-01A-11R-2315-07	ANKRD11|29123	3490.0035
TCGA-KN-8435-01A-11R-2315-07	ANKRD12|23253	2223.109
TCGA-KN-8435-01A-11R-2315-07	ANKRD13A|88455	2896.9466
TCGA-KN-8435-01A-11R-2315-07	ANKRD13B|124930	14.5732
TCGA-KN-8435-01A-11R-2315-07	ANKRD13C|81573	424.0111
TCGA-KN-8435-01A-11R-2315-07	ANKRD13D|338692	198.4733
TCGA-KN-8435-01A-11R-2315-07	ANKRD16|54522	118.5531
TCGA-KN-8435-01A-11R-2315-07	ANKRD17|26057	3607.9112
TCGA-KN-8435-01A-11R-2315-07	ANKRD19|138649	31.2283
TCGA-KN-8435-01A-11R-2315-07	ANKRD1|27063	1.0409
TCGA-KN-8435-01A-11R-2315-07	ANKRD20A3|441425	94.7259
TCGA-KN-8435-01A-11R-2315-07	ANKRD20A4|728747	27.0645
TCGA-KN-8435-01A-11R-2315-07	ANKRD20B|729171	33.6572
TCGA-KN-8435-01A-11R-2315-07	ANKRD22|118932	51.3532
TCGA-KN-8435-01A-11R-2315-07	ANKRD23|200539	18.043
TCGA-KN-8435-01A-11R-2315-07	ANKRD24|170961	48.9244
TCGA-KN-8435-01A-11R-2315-07	ANKRD26P1|124149	0
TCGA-KN-8435-01A-11R-2315-07	ANKRD26|22852	248.7856
TCGA-KN-8435-01A-11R-2315-07	ANKRD27|84079	623.1783
TCGA-KN-8435-01A-11R-2315-07	ANKRD28|23243	1964.9549
TCGA-KN-8435-01A-11R-2315-07	ANKRD29|147463	1345.5933
TCGA-KN-8435-01A-11R-2315-07	ANKRD2|26287	4.8577
TCGA-KN-8435-01A-11R-2315-07	ANKRD30A|91074	81.1936
TCGA-KN-8435-01A-11R-2315-07	ANKRD30B|374860	.694
TCGA-KN-8435-01A-11R-2315-07	ANKRD31|256006	18.043
TCGA-KN-8435-01A-11R-2315-07	ANKRD32|84250	73.907
TCGA-KN-8435-01A-11R-2315-07	ANKRD33|341405	2.4289
TCGA-KN-8435-01A-11R-2315-07	ANKRD34A|284615	4.8577
TCGA-KN-8435-01A-11R-2315-07	ANKRD34B|340120	.347
TCGA-KN-8435-01A-11R-2315-07	ANKRD34C|390616	0
TCGA-KN-8435-01A-11R-2315-07	ANKRD35|148741	0
TCGA-KN-8435-01A-11R-2315-07	ANKRD36BP1|84832	87.0923
TCGA-KN-8435-01A-11R-2315-07	ANKRD36B|57730	52.3942
TCGA-KN-8435-01A-11R-2315-07	ANKRD36|375248	126.6482
TCGA-KN-8435-01A-11R-2315-07	ANKRD37|353322	361.7176
TCGA-KN-8435-01A-11R-2315-07	ANKRD39|51239	48.5774
TCGA-KN-8435-01A-11R-2315-07	ANKRD40|91369	743.9278
TCGA-KN-8435-01A-11R-2315-07	ANKRD42|338699	278.626
TCGA-KN-8435-01A-11R-2315-07	ANKRD43|134548	102.0125
TCGA-KN-8435-01A-11R-2315-07	ANKRD44|91526	194.3095
TCGA-KN-8435-01A-11R-2315-07	ANKRD45|339416	13.1853
TCGA-KN-8435-01A-11R-2315-07	ANKRD46|157567	627.0923
TCGA-KN-8435-01A-11R-2315-07	ANKRD49|54851	371.27
TCGA-KN-8435-01A-11R-2315-07	ANKRD50|57182	792.5052
TCGA-KN-8435-01A-11R-2315-07	ANKRD52|283373	1714.0874
TCGA-KN-8435-01A-11R-2315-07	ANKRD53|79998	2.0819
TCGA-KN-8435-01A-11R-2315-07	ANKRD54|129138	363.2894
TCGA-KN-8435-01A-11R-2315-07	ANKRD55|79722	.347
TCGA-KN-8435-01A-11R-2315-07	ANKRD56|345079	1079.1117
TCGA-KN-8435-01A-11R-2315-07	ANKRD57|65124	625.2602
TCGA-KN-8435-01A-11R-2315-07	ANKRD58|347454	13.5323
TCGA-KN-8435-01A-11R-2315-07	ANKRD5|63926	258.1541
TCGA-KN-8435-01A-11R-2315-07	ANKRD6|22881	200.288
TCGA-KN-8435-01A-11R-2315-07	ANKRD7|56311	16.3081
TCGA-KN-8435-01A-11R-2315-07	ANKRD9|122416	1007.6336
TCGA-KN-8435-01A-11R-2315-07	ANKS1A|23294	1663.0812
TCGA-KN-8435-01A-11R-2315-07	ANKS1B|56899	11.4504
TCGA-KN-8435-01A-11R-2315-07	ANKS3|124401	337.9598
TCGA-KN-8435-01A-11R-2315-07	ANKS4B|257629	.347
TCGA-KN-8435-01A-11R-2315-07	ANKS6|203286	424.7051
TCGA-KN-8435-01A-11R-2315-07	ANKZF1|55139	306.3845
TCGA-KN-8435-01A-11R-2315-07	ANLN|54443	218.9452
TCGA-KN-8435-01A-11R-2315-07	ANO10|55129	2456.2804
TCGA-KN-8435-01A-11R-2315-07	ANO1|55107	199.8612
TCGA-KN-8435-01A-11R-2315-07	ANO2|57101	23.5947
TCGA-KN-8435-01A-11R-2315-07	ANO3|63982	.694
TCGA-KN-8435-01A-11R-2315-07	ANO4|121601	2.7759
TCGA-KN-8435-01A-11R-2315-07	ANO5|203859	1696.7384
TCGA-KN-8435-01A-11R-2315-07	ANO6|196527	3344.5524
TCGA-KN-8435-01A-11R-2315-07	ANO7|50636	28.1055
TCGA-KN-8435-01A-11R-2315-07	ANO8|57719	163.4282
TCGA-KN-8435-01A-11R-2315-07	ANO9|338440	18.39
TCGA-KN-8435-01A-11R-2315-07	ANP32A|8125	4023.9417
TCGA-KN-8435-01A-11R-2315-07	ANP32B|10541	2416.7245
TCGA-KN-8435-01A-11R-2315-07	ANP32C|23520	2.7759
TCGA-KN-8435-01A-11R-2315-07	ANP32D|23519	0
TCGA-KN-8435-01A-11R-2315-07	ANP32E|81611	484.7328
TCGA-KN-8435-01A-11R-2315-07	ANPEP|290	55.17
TCGA-KN-8435-01A-11R-2315-07	ANTXR1|84168	1402.4983
TCGA-KN-8435-01A-11R-2315-07	ANTXR2|118429	103.4004
TCGA-KN-8435-01A-11R-2315-07	ANTXRL|195977	0
TCGA-KN-8435-01A-11R-2315-07	ANUBL1|93550	57.2519
TCGA-KN-8435-01A-11R-2315-07	ANXA10|11199	0
TCGA-KN-8435-01A-11R-2315-07	ANXA11|311	4560.7217
TCGA-KN-8435-01A-11R-2315-07	ANXA13|312	0
TCGA-KN-8435-01A-11R-2315-07	ANXA1|301	594.3789
TCGA-KN-8435-01A-11R-2315-07	ANXA2P1|303	51.0062
TCGA-KN-8435-01A-11R-2315-07	ANXA2P2|304	3173.4906
TCGA-KN-8435-01A-11R-2315-07	ANXA2P3|305	2.0819
TCGA-KN-8435-01A-11R-2315-07	ANXA2|302	8485.0798
TCGA-KN-8435-01A-11R-2315-07	ANXA3|306	283.1367
TCGA-KN-8435-01A-11R-2315-07	ANXA4|307	4257.4601
TCGA-KN-8435-01A-11R-2315-07	ANXA5|308	4554.1291
TCGA-KN-8435-01A-11R-2315-07	ANXA6|309	2350.4511
TCGA-KN-8435-01A-11R-2315-07	ANXA7|310	2390.0069
TCGA-KN-8435-01A-11R-2315-07	ANXA8L1|728113	0
TCGA-KN-8435-01A-11R-2315-07	ANXA8L2|244	0
TCGA-KN-8435-01A-11R-2315-07	ANXA8|653145	0
TCGA-KN-8435-01A-11R-2315-07	ANXA9|8416	162.3872
TCGA-KN-8435-01A-11R-2315-07	AOAH|313	18.737
TCGA-KN-8435-01A-11R-2315-07	AOC2|314	26.3706
TCGA-KN-8435-01A-11R-2315-07	AOC3|8639	239.4171
TCGA-KN-8435-01A-11R-2315-07	AOX1|316	235.2533
TCGA-KN-8435-01A-11R-2315-07	AOX2P|344454	0
TCGA-KN-8435-01A-11R-2315-07	AP1AR|55435	1117.2797
TCGA-KN-8435-01A-11R-2315-07	AP1B1|162	5283.8307
TCGA-KN-8435-01A-11R-2315-07	AP1G1|164	3798.0569
TCGA-KN-8435-01A-11R-2315-07	AP1G2|8906	462.8765
TCGA-KN-8435-01A-11R-2315-07	AP1M1|8907	1150.5899
TCGA-KN-8435-01A-11R-2315-07	AP1M2|10053	2007.2866
TCGA-KN-8435-01A-11R-2315-07	AP1S1|1174	924.0111
TCGA-KN-8435-01A-11R-2315-07	AP1S2|8905	387.9251
TCGA-KN-8435-01A-11R-2315-07	AP1S3|130340	166.551
TCGA-KN-8435-01A-11R-2315-07	AP2A1|160	1040.9958
TCGA-KN-8435-01A-11R-2315-07	AP2A2|161	1585.3574
TCGA-KN-8435-01A-11R-2315-07	AP2B1|163	4464.2609
TCGA-KN-8435-01A-11R-2315-07	AP2M1|1173	4773.4212
TCGA-KN-8435-01A-11R-2315-07	AP2S1|1175	1147.814
TCGA-KN-8435-01A-11R-2315-07	AP3B1|8546	2100.9715
TCGA-KN-8435-01A-11R-2315-07	AP3B2|8120	133.5878
TCGA-KN-8435-01A-11R-2315-07	AP3D1|8943	5676.6135
TCGA-KN-8435-01A-11R-2315-07	AP3M1|26985	592.297
TCGA-KN-8435-01A-11R-2315-07	AP3M2|10947	318.5288
TCGA-KN-8435-01A-11R-2315-07	AP3S1|1176	424.0111
TCGA-KN-8435-01A-11R-2315-07	AP3S2|10239	2817.4497
TCGA-KN-8435-01A-11R-2315-07	AP4B1|10717	126.0097
TCGA-KN-8435-01A-11R-2315-07	AP4E1|23431	345.9403
TCGA-KN-8435-01A-11R-2315-07	AP4M1|9179	237.4462
TCGA-KN-8435-01A-11R-2315-07	AP4S1|11154	101.6655
TCGA-KN-8435-01A-11R-2315-07	APAF1|317	385.8432
TCGA-KN-8435-01A-11R-2315-07	APBA1|320	35.3921
TCGA-KN-8435-01A-11R-2315-07	APBA2|321	23.2477
TCGA-KN-8435-01A-11R-2315-07	APBA3|9546	280.7078
TCGA-KN-8435-01A-11R-2315-07	APBB1IP|54518	15.2672
TCGA-KN-8435-01A-11R-2315-07	APBB1|322	551.0062
TCGA-KN-8435-01A-11R-2315-07	APBB2|323	2405.6211
TCGA-KN-8435-01A-11R-2315-07	APBB3|10307	466.3428
TCGA-KN-8435-01A-11R-2315-07	APC2|10297	21.0999
TCGA-KN-8435-01A-11R-2315-07	APCDD1L|164284	7.9806
TCGA-KN-8435-01A-11R-2315-07	APCDD1|147495	198.4733
TCGA-KN-8435-01A-11R-2315-07	APCS|325	0
TCGA-KN-8435-01A-11R-2315-07	APC|324	878.2096
TCGA-KN-8435-01A-11R-2315-07	APEH|327	6034.6981
TCGA-KN-8435-01A-11R-2315-07	APEX1|328	1919.8473
TCGA-KN-8435-01A-11R-2315-07	APEX2|27301	594.0319
TCGA-KN-8435-01A-11R-2315-07	APH1A|51107	2778.279
TCGA-KN-8435-01A-11R-2315-07	APH1B|83464	1051.3532
TCGA-KN-8435-01A-11R-2315-07	API5|8539	3472.9355
TCGA-KN-8435-01A-11R-2315-07	APIP|51074	696.0375
TCGA-KN-8435-01A-11R-2315-07	APITD1|378708	132.703
TCGA-KN-8435-01A-11R-2315-07	APLF|200558	18.39
TCGA-KN-8435-01A-11R-2315-07	APLNR|187	26.3706
TCGA-KN-8435-01A-11R-2315-07	APLN|8862	569.7432
TCGA-KN-8435-01A-11R-2315-07	APLP1|333	105.4823
TCGA-KN-8435-01A-11R-2315-07	APLP2|334	52016.3081
TCGA-KN-8435-01A-11R-2315-07	APOA1BP|128240	1869.535
TCGA-KN-8435-01A-11R-2315-07	APOA1|335	1.0409
TCGA-KN-8435-01A-11R-2315-07	APOA2|336	.347
TCGA-KN-8435-01A-11R-2315-07	APOA4|337	0
TCGA-KN-8435-01A-11R-2315-07	APOA5|116519	0
TCGA-KN-8435-01A-11R-2315-07	APOB48R|55911	35.0451
TCGA-KN-8435-01A-11R-2315-07	APOBEC1|339	0
TCGA-KN-8435-01A-11R-2315-07	APOBEC2|10930	1.7349
TCGA-KN-8435-01A-11R-2315-07	APOBEC3A|200315	6.5475
TCGA-KN-8435-01A-11R-2315-07	APOBEC3B|9582	185.3331
TCGA-KN-8435-01A-11R-2315-07	APOBEC3C|27350	13.8793
TCGA-KN-8435-01A-11R-2315-07	APOBEC3D|140564	11.7974
TCGA-KN-8435-01A-11R-2315-07	APOBEC3F|200316	54.4761
TCGA-KN-8435-01A-11R-2315-07	APOBEC3G|60489	17.696
TCGA-KN-8435-01A-11R-2315-07	APOBEC3H|164668	2.4289
TCGA-KN-8435-01A-11R-2315-07	APOBEC4|403314	0
TCGA-KN-8435-01A-11R-2315-07	APOB|338	19.431
TCGA-KN-8435-01A-11R-2315-07	APOC1P1|342	0
TCGA-KN-8435-01A-11R-2315-07	APOC1|341	86.7453
TCGA-KN-8435-01A-11R-2315-07	APOC2|344	5.8987
TCGA-KN-8435-01A-11R-2315-07	APOC3|345	0
TCGA-KN-8435-01A-11R-2315-07	APOC4|346	.694
TCGA-KN-8435-01A-11R-2315-07	APOD|347	73.213
TCGA-KN-8435-01A-11R-2315-07	APOE|348	418.1124
TCGA-KN-8435-01A-11R-2315-07	APOF|319	.347
TCGA-KN-8435-01A-11R-2315-07	APOH|350	0
TCGA-KN-8435-01A-11R-2315-07	APOL1|8542	1499.653
TCGA-KN-8435-01A-11R-2315-07	APOL2|23780	1435.8085
TCGA-KN-8435-01A-11R-2315-07	APOL3|80833	140.1804
TCGA-KN-8435-01A-11R-2315-07	APOL4|80832	52.7412
TCGA-KN-8435-01A-11R-2315-07	APOL5|80831	1.7349
TCGA-KN-8435-01A-11R-2315-07	APOL6|80830	1821.6516
TCGA-KN-8435-01A-11R-2315-07	APOLD1|81575	710.2706
TCGA-KN-8435-01A-11R-2315-07	APOM|55937	33.6572
TCGA-KN-8435-01A-11R-2315-07	APOOL|139322	660.9993
TCGA-KN-8435-01A-11R-2315-07	APOO|79135	936.8494
TCGA-KN-8435-01A-11R-2315-07	APPBP2|10513	645.7321
TCGA-KN-8435-01A-11R-2315-07	APPL1|26060	2082.2311
TCGA-KN-8435-01A-11R-2315-07	APPL2|55198	387.2311
TCGA-KN-8435-01A-11R-2315-07	APP|351	33881.6794
TCGA-KN-8435-01A-11R-2315-07	APRT|353	2544.0666
TCGA-KN-8435-01A-11R-2315-07	APTX|54840	714.4344
TCGA-KN-8435-01A-11R-2315-07	AQP10|89872	0
TCGA-KN-8435-01A-11R-2315-07	AQP11|282679	31.2283
TCGA-KN-8435-01A-11R-2315-07	AQP12A|375318	1.0409
TCGA-KN-8435-01A-11R-2315-07	AQP12B|653437	5.2047
TCGA-KN-8435-01A-11R-2315-07	AQP1|358	611.4434
TCGA-KN-8435-01A-11R-2315-07	AQP2|359	4.1638
TCGA-KN-8435-01A-11R-2315-07	AQP3|360	196.3914
TCGA-KN-8435-01A-11R-2315-07	AQP4|361	.347
TCGA-KN-8435-01A-11R-2315-07	AQP5|362	5.5517
TCGA-KN-8435-01A-11R-2315-07	AQP6|363	438.5843
TCGA-KN-8435-01A-11R-2315-07	AQP7P1|375719	.694
TCGA-KN-8435-01A-11R-2315-07	AQP7P3|441432	0
TCGA-KN-8435-01A-11R-2315-07	AQP7|364	93.6849
TCGA-KN-8435-01A-11R-2315-07	AQP8|343	1.0409
TCGA-KN-8435-01A-11R-2315-07	AQP9|366	8.6745
TCGA-KN-8435-01A-11R-2315-07	AQPEP|206338	1.7349
TCGA-KN-8435-01A-11R-2315-07	AQR|9716	1515.2672
TCGA-KN-8435-01A-11R-2315-07	ARAF|369	2162.7342
TCGA-KN-8435-01A-11R-2315-07	ARAP1|116985	9010.6593
TCGA-KN-8435-01A-11R-2315-07	ARAP2|116984	269.9514
TCGA-KN-8435-01A-11R-2315-07	ARAP3|64411	216.5163
TCGA-KN-8435-01A-11R-2315-07	ARCN1|372	7252.2554
TCGA-KN-8435-01A-11R-2315-07	ARC|23237	3.8168
TCGA-KN-8435-01A-11R-2315-07	AREG|374	9.3685
TCGA-KN-8435-01A-11R-2315-07	ARF1|375	8098.5427
TCGA-KN-8435-01A-11R-2315-07	ARF3|377	7157.1825
TCGA-KN-8435-01A-11R-2315-07	ARF4|378	3986.4677
TCGA-KN-8435-01A-11R-2315-07	ARF5|381	2472.4636
TCGA-KN-8435-01A-11R-2315-07	ARF6|382	2328.9382
TCGA-KN-8435-01A-11R-2315-07	ARFGAP1|55738	1852.533
TCGA-KN-8435-01A-11R-2315-07	ARFGAP2|84364	2596.8078
TCGA-KN-8435-01A-11R-2315-07	ARFGAP3|26286	2223.8029
TCGA-KN-8435-01A-11R-2315-07	ARFGEF1|10565	4978.0049
TCGA-KN-8435-01A-11R-2315-07	ARFGEF2|10564	6612.7689
TCGA-KN-8435-01A-11R-2315-07	ARFIP1|27236	1337.6128
TCGA-KN-8435-01A-11R-2315-07	ARFIP2|23647	869.535
TCGA-KN-8435-01A-11R-2315-07	ARFRP1|10139	842.8175
TCGA-KN-8435-01A-11R-2315-07	ARG1|383	0
TCGA-KN-8435-01A-11R-2315-07	ARG2|384	3567.9424
TCGA-KN-8435-01A-11R-2315-07	ARGFXP2|503640	1.3879
TCGA-KN-8435-01A-11R-2315-07	ARGFX|503582	4.1638
TCGA-KN-8435-01A-11R-2315-07	ARGLU1|55082	910.1319
TCGA-KN-8435-01A-11R-2315-07	ARHGAP10|79658	23.2477
TCGA-KN-8435-01A-11R-2315-07	ARHGAP11A|9824	366.4122
TCGA-KN-8435-01A-11R-2315-07	ARHGAP11B|89839	22.5677
TCGA-KN-8435-01A-11R-2315-07	ARHGAP12|94134	1708.1888
TCGA-KN-8435-01A-11R-2315-07	ARHGAP15|55843	7.6336
TCGA-KN-8435-01A-11R-2315-07	ARHGAP17|55114	1023.5947
TCGA-KN-8435-01A-11R-2315-07	ARHGAP18|93663	4336.5718
TCGA-KN-8435-01A-11R-2315-07	ARHGAP19|84986	143.3033
TCGA-KN-8435-01A-11R-2315-07	ARHGAP1|392	1861.9015
TCGA-KN-8435-01A-11R-2315-07	ARHGAP20|57569	8.6745
TCGA-KN-8435-01A-11R-2315-07	ARHGAP21|57584	3299.7918
TCGA-KN-8435-01A-11R-2315-07	ARHGAP22|58504	15.2672
TCGA-KN-8435-01A-11R-2315-07	ARHGAP23|57636	292.1582
TCGA-KN-8435-01A-11R-2315-07	ARHGAP24|83478	1667.9389
TCGA-KN-8435-01A-11R-2315-07	ARHGAP25|9938	134.2817
TCGA-KN-8435-01A-11R-2315-07	ARHGAP26|23092	128.73
TCGA-KN-8435-01A-11R-2315-07	ARHGAP27|201176	498.2651
TCGA-KN-8435-01A-11R-2315-07	ARHGAP28|79822	396.2526
TCGA-KN-8435-01A-11R-2315-07	ARHGAP29|9411	756.7661
TCGA-KN-8435-01A-11R-2315-07	ARHGAP30|257106	57.5989
TCGA-KN-8435-01A-11R-2315-07	ARHGAP31|57514	1361.5545
TCGA-KN-8435-01A-11R-2315-07	ARHGAP32|9743	394.5177
TCGA-KN-8435-01A-11R-2315-07	ARHGAP33|115703	209.9237
TCGA-KN-8435-01A-11R-2315-07	ARHGAP36|158763	0
TCGA-KN-8435-01A-11R-2315-07	ARHGAP39|80728	138.0985
TCGA-KN-8435-01A-11R-2315-07	ARHGAP42|143872	508.8897
TCGA-KN-8435-01A-11R-2315-07	ARHGAP4|393	1290.4233
TCGA-KN-8435-01A-11R-2315-07	ARHGAP5|394	5663.0812
TCGA-KN-8435-01A-11R-2315-07	ARHGAP6|395	2467.7307
TCGA-KN-8435-01A-11R-2315-07	ARHGAP8|23779	446.3845
TCGA-KN-8435-01A-11R-2315-07	ARHGAP9|64333	10.7564
TCGA-KN-8435-01A-11R-2315-07	ARHGDIA|396	3410.4788
TCGA-KN-8435-01A-11R-2315-07	ARHGDIB|397	562.8036
TCGA-KN-8435-01A-11R-2315-07	ARHGDIG|398	0
TCGA-KN-8435-01A-11R-2315-07	ARHGEF10L|55160	749.8265
TCGA-KN-8435-01A-11R-2315-07	ARHGEF10|9639	252.2554
TCGA-KN-8435-01A-11R-2315-07	ARHGEF11|9826	944.483
TCGA-KN-8435-01A-11R-2315-07	ARHGEF12|23365	9738.0291
TCGA-KN-8435-01A-11R-2315-07	ARHGEF15|22899	168.9799
TCGA-KN-8435-01A-11R-2315-07	ARHGEF16|27237	438.5843
TCGA-KN-8435-01A-11R-2315-07	ARHGEF17|9828	4256.0722
TCGA-KN-8435-01A-11R-2315-07	ARHGEF18|23370	1646.0791
TCGA-KN-8435-01A-11R-2315-07	ARHGEF19|128272	61.7627
TCGA-KN-8435-01A-11R-2315-07	ARHGEF1|9138	696.7384
TCGA-KN-8435-01A-11R-2315-07	ARHGEF2|9181	725.1908
TCGA-KN-8435-01A-11R-2315-07	ARHGEF33|100271715	1.3879
TCGA-KN-8435-01A-11R-2315-07	ARHGEF35|445328	1193.6155
TCGA-KN-8435-01A-11R-2315-07	ARHGEF37|389337	1538.5149
TCGA-KN-8435-01A-11R-2315-07	ARHGEF38|54848	84.3164
TCGA-KN-8435-01A-11R-2315-07	ARHGEF3|50650	584.6634
TCGA-KN-8435-01A-11R-2315-07	ARHGEF4|50649	1.3879
TCGA-KN-8435-01A-11R-2315-07	ARHGEF5|7984	1043.3727
TCGA-KN-8435-01A-11R-2315-07	ARHGEF6|9459	1403.5392
TCGA-KN-8435-01A-11R-2315-07	ARHGEF7|8874	833.796
TCGA-KN-8435-01A-11R-2315-07	ARHGEF9|23229	690.4927
TCGA-KN-8435-01A-11R-2315-07	ARID1A|8289	1928.1749
TCGA-KN-8435-01A-11R-2315-07	ARID1B|57492	1164.4691
TCGA-KN-8435-01A-11R-2315-07	ARID2|196528	765.0937
TCGA-KN-8435-01A-11R-2315-07	ARID3A|1820	392.4358
TCGA-KN-8435-01A-11R-2315-07	ARID3B|10620	100.2776
TCGA-KN-8435-01A-11R-2315-07	ARID3C|138715	2.0819
TCGA-KN-8435-01A-11R-2315-07	ARID4A|5926	505.8987
TCGA-KN-8435-01A-11R-2315-07	ARID4B|51742	666.3949
TCGA-KN-8435-01A-11R-2315-07	ARID5A|10865	76.6829
TCGA-KN-8435-01A-11R-2315-07	ARID5B|84159	79.8057
TCGA-KN-8435-01A-11R-2315-07	ARIH1|25820	2424.7051
TCGA-KN-8435-01A-11R-2315-07	ARIH2|10425	2523.1922
TCGA-KN-8435-01A-11R-2315-07	ARL10|285598	16.3081
TCGA-KN-8435-01A-11R-2315-07	ARL11|115761	7.6336
TCGA-KN-8435-01A-11R-2315-07	ARL13A|392509	.694
TCGA-KN-8435-01A-11R-2315-07	ARL13B|200894	175.5725
TCGA-KN-8435-01A-11R-2315-07	ARL14|80117	5.5517
TCGA-KN-8435-01A-11R-2315-07	ARL15|54622	531.5753
TCGA-KN-8435-01A-11R-2315-07	ARL16|339231	143.3033
TCGA-KN-8435-01A-11R-2315-07	ARL17A|51326	64.1291
TCGA-KN-8435-01A-11R-2315-07	ARL17B|641522	3.9035
TCGA-KN-8435-01A-11R-2315-07	ARL1|400	4660.3053
TCGA-KN-8435-01A-11R-2315-07	ARL2BP|23568	1240.111
TCGA-KN-8435-01A-11R-2315-07	ARL2|402	963.9139
TCGA-KN-8435-01A-11R-2315-07	ARL3|403	453.8515
TCGA-KN-8435-01A-11R-2315-07	ARL4A|10124	286.9535
TCGA-KN-8435-01A-11R-2315-07	ARL4C|10123	122.1374
TCGA-KN-8435-01A-11R-2315-07	ARL4D|379	2045.8015
TCGA-KN-8435-01A-11R-2315-07	ARL5A|26225	2108.9521
TCGA-KN-8435-01A-11R-2315-07	ARL5B|221079	225.5378
TCGA-KN-8435-01A-11R-2315-07	ARL5C|390790	.347
TCGA-KN-8435-01A-11R-2315-07	ARL6IP1|23204	7595.4198
TCGA-KN-8435-01A-11R-2315-07	ARL6IP4|51329	2646.7731
TCGA-KN-8435-01A-11R-2315-07	ARL6IP5|10550	10095.0729
TCGA-KN-8435-01A-11R-2315-07	ARL6IP6|151188	112.4219
TCGA-KN-8435-01A-11R-2315-07	ARL6|84100	710.9646
TCGA-KN-8435-01A-11R-2315-07	ARL8A|127829	677.6544
TCGA-KN-8435-01A-11R-2315-07	ARL8B|55207	3127.3421
TCGA-KN-8435-01A-11R-2315-07	ARL9|132946	0
TCGA-KN-8435-01A-11R-2315-07	ARMC10|83787	575.0382
TCGA-KN-8435-01A-11R-2315-07	ARMC1|55156	886.1901
TCGA-KN-8435-01A-11R-2315-07	ARMC2|84071	19.084
TCGA-KN-8435-01A-11R-2315-07	ARMC3|219681	0
TCGA-KN-8435-01A-11R-2315-07	ARMC4|55130	26.0236
TCGA-KN-8435-01A-11R-2315-07	ARMC5|79798	623.5253
TCGA-KN-8435-01A-11R-2315-07	ARMC6|93436	789.365
TCGA-KN-8435-01A-11R-2315-07	ARMC7|79637	142.9563
TCGA-KN-8435-01A-11R-2315-07	ARMC8|25852	960.7911
TCGA-KN-8435-01A-11R-2315-07	ARMC9|80210	90.2151
TCGA-KN-8435-01A-11R-2315-07	ARMCX1|51309	146.7731
TCGA-KN-8435-01A-11R-2315-07	ARMCX2|9823	2438.5843
TCGA-KN-8435-01A-11R-2315-07	ARMCX3|51566	2699.1672
TCGA-KN-8435-01A-11R-2315-07	ARMCX5|64860	242.5399
TCGA-KN-8435-01A-11R-2315-07	ARMCX6|54470	270.2984
TCGA-KN-8435-01A-11R-2315-07	ARMS2|387715	.347
TCGA-KN-8435-01A-11R-2315-07	ARNT2|9915	2602.7065
TCGA-KN-8435-01A-11R-2315-07	ARNTL2|56938	19.431
TCGA-KN-8435-01A-11R-2315-07	ARNTL|406	307.0784
TCGA-KN-8435-01A-11R-2315-07	ARNT|405	490.9785
TCGA-KN-8435-01A-11R-2315-07	ARPC1A|10552	3400.6072
TCGA-KN-8435-01A-11R-2315-07	ARPC1B|10095	502.932
TCGA-KN-8435-01A-11R-2315-07	ARPC2|10109	1613.4629
TCGA-KN-8435-01A-11R-2315-07	ARPC3|10094	3299.7918
TCGA-KN-8435-01A-11R-2315-07	ARPC4|10093	2758.4455
TCGA-KN-8435-01A-11R-2315-07	ARPC5L|81873	809.5073
TCGA-KN-8435-01A-11R-2315-07	ARPC5|10092	939.6253
TCGA-KN-8435-01A-11R-2315-07	ARPM1|84517	.694
TCGA-KN-8435-01A-11R-2315-07	ARPP19|10776	4264.3997
TCGA-KN-8435-01A-11R-2315-07	ARPP21|10777	.694
TCGA-KN-8435-01A-11R-2315-07	ARR3|407	0
TCGA-KN-8435-01A-11R-2315-07	ARRB1|408	77.3768
TCGA-KN-8435-01A-11R-2315-07	ARRB2|409	1940.6662
TCGA-KN-8435-01A-11R-2315-07	ARRDC1|92714	874.7398
TCGA-KN-8435-01A-11R-2315-07	ARRDC2|27106	228.3137
TCGA-KN-8435-01A-11R-2315-07	ARRDC3|57561	959.7502
TCGA-KN-8435-01A-11R-2315-07	ARRDC4|91947	214.7814
TCGA-KN-8435-01A-11R-2315-07	ARRDC5|645432	0
TCGA-KN-8435-01A-11R-2315-07	ARSA|410	1533.3102
TCGA-KN-8435-01A-11R-2315-07	ARSB|411	184.594
TCGA-KN-8435-01A-11R-2315-07	ARSD|414	1357.3907
TCGA-KN-8435-01A-11R-2315-07	ARSE|415	288.6884
TCGA-KN-8435-01A-11R-2315-07	ARSF|416	0
TCGA-KN-8435-01A-11R-2315-07	ARSG|22901	124.2193
TCGA-KN-8435-01A-11R-2315-07	ARSH|347527	0
TCGA-KN-8435-01A-11R-2315-07	ARSI|340075	1.3879
TCGA-KN-8435-01A-11R-2315-07	ARSJ|79642	924.3581
TCGA-KN-8435-01A-11R-2315-07	ARSK|153642	463.9139
TCGA-KN-8435-01A-11R-2315-07	ART1|417	.347
TCGA-KN-8435-01A-11R-2315-07	ART3|419	1.3879
TCGA-KN-8435-01A-11R-2315-07	ART4|420	1.0409
TCGA-KN-8435-01A-11R-2315-07	ART5|116969	80.1527
TCGA-KN-8435-01A-11R-2315-07	ARTN|9048	59.6808
TCGA-KN-8435-01A-11R-2315-07	ARV1|64801	298.0569
TCGA-KN-8435-01A-11R-2315-07	ARVCF|421	188.7578
TCGA-KN-8435-01A-11R-2315-07	ARX|170302	0
TCGA-KN-8435-01A-11R-2315-07	AR|367	117.6266
TCGA-KN-8435-01A-11R-2315-07	AS3MT|57412	256.7661
TCGA-KN-8435-01A-11R-2315-07	ASAH1|427	3827.8973
TCGA-KN-8435-01A-11R-2315-07	ASAH2B|653308	18.737
TCGA-KN-8435-01A-11R-2315-07	ASAH2|56624	3.1228
TCGA-KN-8435-01A-11R-2315-07	ASAM|79827	1.7349
TCGA-KN-8435-01A-11R-2315-07	ASAP1IT1|29065	0
TCGA-KN-8435-01A-11R-2315-07	ASAP1|50807	482.6509
TCGA-KN-8435-01A-11R-2315-07	ASAP2|8853	748.7856
TCGA-KN-8435-01A-11R-2315-07	ASAP3|55616	829.9792
TCGA-KN-8435-01A-11R-2315-07	ASB10|136371	0
TCGA-KN-8435-01A-11R-2315-07	ASB11|140456	3.1228
TCGA-KN-8435-01A-11R-2315-07	ASB12|142689	3.4698
TCGA-KN-8435-01A-11R-2315-07	ASB13|79754	493.7543
TCGA-KN-8435-01A-11R-2315-07	ASB14|142686	15.6176
TCGA-KN-8435-01A-11R-2315-07	ASB15|142685	.347
TCGA-KN-8435-01A-11R-2315-07	ASB16|92591	124.3199
TCGA-KN-8435-01A-11R-2315-07	ASB17|127247	0
TCGA-KN-8435-01A-11R-2315-07	ASB18|401036	.347
TCGA-KN-8435-01A-11R-2315-07	ASB1|51665	669.0701
TCGA-KN-8435-01A-11R-2315-07	ASB2|51676	3.1228
TCGA-KN-8435-01A-11R-2315-07	ASB3|51130	179.0423
TCGA-KN-8435-01A-11R-2315-07	ASB4|51666	0
TCGA-KN-8435-01A-11R-2315-07	ASB5|140458	472.9355
TCGA-KN-8435-01A-11R-2315-07	ASB6|140459	856.7523
TCGA-KN-8435-01A-11R-2315-07	ASB7|140460	632.1999
TCGA-KN-8435-01A-11R-2315-07	ASB8|140461	1452.1166
TCGA-KN-8435-01A-11R-2315-07	ASB9|140462	253.2963
TCGA-KN-8435-01A-11R-2315-07	ASCC1|51008	329.9792
TCGA-KN-8435-01A-11R-2315-07	ASCC2|84164	1285.9126
TCGA-KN-8435-01A-11R-2315-07	ASCC3|10973	809.1603
TCGA-KN-8435-01A-11R-2315-07	ASCL1|429	5.5517
TCGA-KN-8435-01A-11R-2315-07	ASCL2|430	1.0409
TCGA-KN-8435-01A-11R-2315-07	ASCL3|56676	1.3879
TCGA-KN-8435-01A-11R-2315-07	ASCL4|121549	31.9223
TCGA-KN-8435-01A-11R-2315-07	ASF1A|25842	332.408
TCGA-KN-8435-01A-11R-2315-07	ASF1B|55723	298.7509
TCGA-KN-8435-01A-11R-2315-07	ASFMR1|100126270	8.0083
TCGA-KN-8435-01A-11R-2315-07	ASGR1|432	8.6745
TCGA-KN-8435-01A-11R-2315-07	ASGR2|433	.347
TCGA-KN-8435-01A-11R-2315-07	ASH1L|55870	1385.4719
TCGA-KN-8435-01A-11R-2315-07	ASH2L|9070	588.8272
TCGA-KN-8435-01A-11R-2315-07	ASIP|434	.694
TCGA-KN-8435-01A-11R-2315-07	ASL|435	727.9667
TCGA-KN-8435-01A-11R-2315-07	ASMTL|8623	821.2353
TCGA-KN-8435-01A-11R-2315-07	ASMT|438	.347
TCGA-KN-8435-01A-11R-2315-07	ASNA1|439	1804.6495
TCGA-KN-8435-01A-11R-2315-07	ASNSD1|54529	486.8147
TCGA-KN-8435-01A-11R-2315-07	ASNS|440	2116.9327
TCGA-KN-8435-01A-11R-2315-07	ASPA|443	10.7564
TCGA-KN-8435-01A-11R-2315-07	ASPDH|554235	3.1228
TCGA-KN-8435-01A-11R-2315-07	ASPG|374569	15.2672
TCGA-KN-8435-01A-11R-2315-07	ASPHD1|253982	5.5517
TCGA-KN-8435-01A-11R-2315-07	ASPHD2|57168	702.984
TCGA-KN-8435-01A-11R-2315-07	ASPH|444	2968.7717
TCGA-KN-8435-01A-11R-2315-07	ASPM|259266	131.8529
TCGA-KN-8435-01A-11R-2315-07	ASPN|54829	105.4823
TCGA-KN-8435-01A-11R-2315-07	ASPRV1|151516	26.7314
TCGA-KN-8435-01A-11R-2315-07	ASPSCR1|79058	277.238
TCGA-KN-8435-01A-11R-2315-07	ASRGL1|80150	170.7148
TCGA-KN-8435-01A-11R-2315-07	ASS1|445	240.805
TCGA-KN-8435-01A-11R-2315-07	ASTE1|28990	147.2658
TCGA-KN-8435-01A-11R-2315-07	ASTL|431705	0
TCGA-KN-8435-01A-11R-2315-07	ASTN1|460	1.0409
TCGA-KN-8435-01A-11R-2315-07	ASTN2|23245	3332.755
TCGA-KN-8435-01A-11R-2315-07	ASXL1|171023	3976.0583
TCGA-KN-8435-01A-11R-2315-07	ASXL2|55252	1079.4587
TCGA-KN-8435-01A-11R-2315-07	ASXL3|80816	157.8765
TCGA-KN-8435-01A-11R-2315-07	ASZ1|136991	.347
TCGA-KN-8435-01A-11R-2315-07	ATAD1|84896	1773.7682
TCGA-KN-8435-01A-11R-2315-07	ATAD2B|54454	177.6544
TCGA-KN-8435-01A-11R-2315-07	ATAD2|29028	555.864
TCGA-KN-8435-01A-11R-2315-07	ATAD3A|55210	439.6253
TCGA-KN-8435-01A-11R-2315-07	ATAD3B|83858	164.4691
TCGA-KN-8435-01A-11R-2315-07	ATAD3C|219293	10.7564
TCGA-KN-8435-01A-11R-2315-07	ATAD5|79915	19.084
TCGA-KN-8435-01A-11R-2315-07	ATCAY|85300	0
TCGA-KN-8435-01A-11R-2315-07	ATE1|11101	267.1756
TCGA-KN-8435-01A-11R-2315-07	ATF1|466	544.4136
TCGA-KN-8435-01A-11R-2315-07	ATF2|1386	353.9209
TCGA-KN-8435-01A-11R-2315-07	ATF3|467	924.3581
TCGA-KN-8435-01A-11R-2315-07	ATF4|468	4828.2443
TCGA-KN-8435-01A-11R-2315-07	ATF5|22809	1185.635
TCGA-KN-8435-01A-11R-2315-07	ATF6B|1388	1087.0923
TCGA-KN-8435-01A-11R-2315-07	ATF6|22926	1321.3046
TCGA-KN-8435-01A-11R-2315-07	ATF7IP2|80063	41.6378
TCGA-KN-8435-01A-11R-2315-07	ATF7IP|55729	1322.3456
TCGA-KN-8435-01A-11R-2315-07	ATF7|11016	790.0902
TCGA-KN-8435-01A-11R-2315-07	ATG10|83734	226.5788
TCGA-KN-8435-01A-11R-2315-07	ATG12|9140	345.5933
TCGA-KN-8435-01A-11R-2315-07	ATG16L1|55054	325.8154
TCGA-KN-8435-01A-11R-2315-07	ATG16L2|89849	144.1985
TCGA-KN-8435-01A-11R-2315-07	ATG2A|23130	1197.4323
TCGA-KN-8435-01A-11R-2315-07	ATG2B|55102	1312.9771
TCGA-KN-8435-01A-11R-2315-07	ATG3|64422	1236.2942
TCGA-KN-8435-01A-11R-2315-07	ATG4A|115201	845.5933
TCGA-KN-8435-01A-11R-2315-07	ATG4B|23192	770.2984
TCGA-KN-8435-01A-11R-2315-07	ATG4C|84938	77.0298
TCGA-KN-8435-01A-11R-2315-07	ATG4D|84971	1024.2783
TCGA-KN-8435-01A-11R-2315-07	ATG5|9474	616.9327
TCGA-KN-8435-01A-11R-2315-07	ATG7|10533	676.6863
TCGA-KN-8435-01A-11R-2315-07	ATG9A|79065	997.9389
TCGA-KN-8435-01A-11R-2315-07	ATG9B|285973	37.6856
TCGA-KN-8435-01A-11R-2315-07	ATHL1|80162	838.3067
TCGA-KN-8435-01A-11R-2315-07	ATIC|471	797.7099
TCGA-KN-8435-01A-11R-2315-07	ATL1|51062	49.6183
TCGA-KN-8435-01A-11R-2315-07	ATL2|64225	829.2852
TCGA-KN-8435-01A-11R-2315-07	ATL3|25923	606.5232
TCGA-KN-8435-01A-11R-2315-07	ATMIN|23300	1704.025
TCGA-KN-8435-01A-11R-2315-07	ATM|472	1092.644
TCGA-KN-8435-01A-11R-2315-07	ATN1|1822	4879.9445
TCGA-KN-8435-01A-11R-2315-07	ATOH1|474	0
TCGA-KN-8435-01A-11R-2315-07	ATOH7|220202	1.0409
TCGA-KN-8435-01A-11R-2315-07	ATOH8|84913	27.7585
TCGA-KN-8435-01A-11R-2315-07	ATOX1|475	896.9466
TCGA-KN-8435-01A-11R-2315-07	ATP10A|57194	17.0021
TCGA-KN-8435-01A-11R-2315-07	ATP10B|23120	6.2457
TCGA-KN-8435-01A-11R-2315-07	ATP10D|57205	4950.0347
TCGA-KN-8435-01A-11R-2315-07	ATP11A|23250	685.982
TCGA-KN-8435-01A-11R-2315-07	ATP11B|23200	1576.3359
TCGA-KN-8435-01A-11R-2315-07	ATP11C|286410	634.2817
TCGA-KN-8435-01A-11R-2315-07	ATP12A|479	.347
TCGA-KN-8435-01A-11R-2315-07	ATP13A1|57130	2078.7647
TCGA-KN-8435-01A-11R-2315-07	ATP13A2|23400	529.4934
TCGA-KN-8435-01A-11R-2315-07	ATP13A3|79572	2354.2679
TCGA-KN-8435-01A-11R-2315-07	ATP13A4|84239	2.7759
TCGA-KN-8435-01A-11R-2315-07	ATP13A5|344905	93.338
TCGA-KN-8435-01A-11R-2315-07	ATP1A1|476	52818.1506
TCGA-KN-8435-01A-11R-2315-07	ATP1A2|477	34.0042
TCGA-KN-8435-01A-11R-2315-07	ATP1A3|478	53.0881
TCGA-KN-8435-01A-11R-2315-07	ATP1A4|480	0
TCGA-KN-8435-01A-11R-2315-07	ATP1B1|481	23823.8827
TCGA-KN-8435-01A-11R-2315-07	ATP1B2|482	48.5774
TCGA-KN-8435-01A-11R-2315-07	ATP1B3|483	1937.1964
TCGA-KN-8435-01A-11R-2315-07	ATP1B4|23439	0
TCGA-KN-8435-01A-11R-2315-07	ATP2A1|487	10.0625
TCGA-KN-8435-01A-11R-2315-07	ATP2A2|488	6332.408
TCGA-KN-8435-01A-11R-2315-07	ATP2A3|489	120.0555
TCGA-KN-8435-01A-11R-2315-07	ATP2B1|490	1682.5121
TCGA-KN-8435-01A-11R-2315-07	ATP2B2|491	1545.1076
TCGA-KN-8435-01A-11R-2315-07	ATP2B3|492	0
TCGA-KN-8435-01A-11R-2315-07	ATP2B4|493	896.9466
TCGA-KN-8435-01A-11R-2315-07	ATP2C1|27032	3853.4282
TCGA-KN-8435-01A-11R-2315-07	ATP2C2|9914	656.1416
TCGA-KN-8435-01A-11R-2315-07	ATP4A|495	.347
TCGA-KN-8435-01A-11R-2315-07	ATP4B|496	6.9396
TCGA-KN-8435-01A-11R-2315-07	ATP5A1|498	37630.8119
TCGA-KN-8435-01A-11R-2315-07	ATP5B|506	37869.882
TCGA-KN-8435-01A-11R-2315-07	ATP5C1|509	3592.644
TCGA-KN-8435-01A-11R-2315-07	ATP5D|513	2687.3699
TCGA-KN-8435-01A-11R-2315-07	ATP5EP2|432369	47.8834
TCGA-KN-8435-01A-11R-2315-07	ATP5E|514	5821.3046
TCGA-KN-8435-01A-11R-2315-07	ATP5F1|515	3245.6627
TCGA-KN-8435-01A-11R-2315-07	ATP5G1|516	1006.5926
TCGA-KN-8435-01A-11R-2315-07	ATP5G2|517	5792.1582
TCGA-KN-8435-01A-11R-2315-07	ATP5G3|518	5535.3921
TCGA-KN-8435-01A-11R-2315-07	ATP5H|10476	2781.7488
TCGA-KN-8435-01A-11R-2315-07	ATP5I|521	2794.9618
TCGA-KN-8435-01A-11R-2315-07	ATP5J2|9551	2374.3928
TCGA-KN-8435-01A-11R-2315-07	ATP5J|522	3852.4115
TCGA-KN-8435-01A-11R-2315-07	ATP5L2|267020	.347
TCGA-KN-8435-01A-11R-2315-07	ATP5L|10632	7812.2831
TCGA-KN-8435-01A-11R-2315-07	ATP5O|539	7283.1367
TCGA-KN-8435-01A-11R-2315-07	ATP5SL|55101	1249.1325
TCGA-KN-8435-01A-11R-2315-07	ATP5S|27109	611.381
TCGA-KN-8435-01A-11R-2315-07	ATP6AP1L|92270	139.1395
TCGA-KN-8435-01A-11R-2315-07	ATP6AP1|537	10377.5156
TCGA-KN-8435-01A-11R-2315-07	ATP6AP2|10159	31555.517
TCGA-KN-8435-01A-11R-2315-07	ATP6V0A1|535	737.6822
TCGA-KN-8435-01A-11R-2315-07	ATP6V0A2|23545	776.5441
TCGA-KN-8435-01A-11R-2315-07	ATP6V0A4|50617	20889.83
TCGA-KN-8435-01A-11R-2315-07	ATP6V0B|533	6648.161
TCGA-KN-8435-01A-11R-2315-07	ATP6V0C|527	19884.4067
TCGA-KN-8435-01A-11R-2315-07	ATP6V0D1|9114	3438.9313
TCGA-KN-8435-01A-11R-2315-07	ATP6V0D2|245972	33468.0777
TCGA-KN-8435-01A-11R-2315-07	ATP6V0E1|8992	7083.6225
TCGA-KN-8435-01A-11R-2315-07	ATP6V0E2|155066	2148.5704
TCGA-KN-8435-01A-11R-2315-07	ATP6V1A|523	40471.2006
TCGA-KN-8435-01A-11R-2315-07	ATP6V1B1|525	14096.4608
TCGA-KN-8435-01A-11R-2315-07	ATP6V1B2|526	965.3019
TCGA-KN-8435-01A-11R-2315-07	ATP6V1C1|528	2509.3685
TCGA-KN-8435-01A-11R-2315-07	ATP6V1C2|245973	5718.1853
TCGA-KN-8435-01A-11R-2315-07	ATP6V1D|51382	7028.4525
TCGA-KN-8435-01A-11R-2315-07	ATP6V1E1|529	8485.4268
TCGA-KN-8435-01A-11R-2315-07	ATP6V1E2|90423	95.4198
TCGA-KN-8435-01A-11R-2315-07	ATP6V1F|9296	3836.8737
TCGA-KN-8435-01A-11R-2315-07	ATP6V1G1|9550	3125.6072
TCGA-KN-8435-01A-11R-2315-07	ATP6V1G2|534	8.3276
TCGA-KN-8435-01A-11R-2315-07	ATP6V1G3|127124	2162.3872
TCGA-KN-8435-01A-11R-2315-07	ATP6V1H|51606	5400.4164
TCGA-KN-8435-01A-11R-2315-07	ATP7A|538	813.3241
TCGA-KN-8435-01A-11R-2315-07	ATP7B|540	352.533
TCGA-KN-8435-01A-11R-2315-07	ATP8A1|10396	1597.8487
TCGA-KN-8435-01A-11R-2315-07	ATP8A2|51761	11.7974
TCGA-KN-8435-01A-11R-2315-07	ATP8B1|5205	656.0479
TCGA-KN-8435-01A-11R-2315-07	ATP8B2|57198	99.5836
TCGA-KN-8435-01A-11R-2315-07	ATP8B3|148229	26.3706
TCGA-KN-8435-01A-11R-2315-07	ATP8B4|79895	1272.0333
TCGA-KN-8435-01A-11R-2315-07	ATP8B5P|158381	30.5344
TCGA-KN-8435-01A-11R-2315-07	ATP9A|10079	5088.8272
TCGA-KN-8435-01A-11R-2315-07	ATP9B|374868	1075.6419
TCGA-KN-8435-01A-11R-2315-07	ATPAF1|64756	2815.5899
TCGA-KN-8435-01A-11R-2315-07	ATPAF2|91647	243.9278
TCGA-KN-8435-01A-11R-2315-07	ATPBD4|89978	408.3969
TCGA-KN-8435-01A-11R-2315-07	ATPIF1|93974	994.4483
TCGA-KN-8435-01A-11R-2315-07	ATRIP|84126	220.1353
TCGA-KN-8435-01A-11R-2315-07	ATRNL1|26033	919.8473
TCGA-KN-8435-01A-11R-2315-07	ATRN|8455	3725.1908
TCGA-KN-8435-01A-11R-2315-07	ATRX|546	2369.535
TCGA-KN-8435-01A-11R-2315-07	ATR|545	1278.626
TCGA-KN-8435-01A-11R-2315-07	ATXN10|25814	2322.6926
TCGA-KN-8435-01A-11R-2315-07	ATXN1L|342371	1213.2061
TCGA-KN-8435-01A-11R-2315-07	ATXN1|6310	293.8931
TCGA-KN-8435-01A-11R-2315-07	ATXN2L|11273	3754.3373
TCGA-KN-8435-01A-11R-2315-07	ATXN2|6311	1290.0763
TCGA-KN-8435-01A-11R-2315-07	ATXN3L|92552	0
TCGA-KN-8435-01A-11R-2315-07	ATXN3|4287	252.6024
TCGA-KN-8435-01A-11R-2315-07	ATXN7L1|222255	152.3248
TCGA-KN-8435-01A-11R-2315-07	ATXN7L2|127002	48.5774
TCGA-KN-8435-01A-11R-2315-07	ATXN7L3B|552889	4967.7307
TCGA-KN-8435-01A-11R-2315-07	ATXN7L3|56970	666.551
TCGA-KN-8435-01A-11R-2315-07	ATXN7|6314	1053.7821
TCGA-KN-8435-01A-11R-2315-07	ATXN8OS|6315	0
TCGA-KN-8435-01A-11R-2315-07	AUH|549	1552.0472
TCGA-KN-8435-01A-11R-2315-07	AUP1|550	1151.2561
TCGA-KN-8435-01A-11R-2315-07	AURKAIP1|54998	1173.8376
TCGA-KN-8435-01A-11R-2315-07	AURKAPS1|6791	4.5108
TCGA-KN-8435-01A-11R-2315-07	AURKA|6790	335.8779
TCGA-KN-8435-01A-11R-2315-07	AURKB|9212	22.5538
TCGA-KN-8435-01A-11R-2315-07	AURKC|6795	25.6766
TCGA-KN-8435-01A-11R-2315-07	AUTS2|26053	1417.4185
TCGA-KN-8435-01A-11R-2315-07	AVEN|57099	82.5815
TCGA-KN-8435-01A-11R-2315-07	AVIL|10677	44.0666
TCGA-KN-8435-01A-11R-2315-07	AVL9|23080	509.3685
TCGA-KN-8435-01A-11R-2315-07	AVPI1|60370	164.4691
TCGA-KN-8435-01A-11R-2315-07	AVPR1A|552	3590.2151
TCGA-KN-8435-01A-11R-2315-07	AVPR1B|553	0
TCGA-KN-8435-01A-11R-2315-07	AVPR2|554	3.8168
TCGA-KN-8435-01A-11R-2315-07	AVP|551	0
TCGA-KN-8435-01A-11R-2315-07	AWAT1|158833	.347
TCGA-KN-8435-01A-11R-2315-07	AWAT2|158835	0
TCGA-KN-8435-01A-11R-2315-07	AXIN1|8312	953.5045
TCGA-KN-8435-01A-11R-2315-07	AXIN2|8313	71.1312
TCGA-KN-8435-01A-11R-2315-07	AXL|558	131.1589
TCGA-KN-8435-01A-11R-2315-07	AZGP1|563	6719.6391
TCGA-KN-8435-01A-11R-2315-07	AZI1|22994	211.3116
TCGA-KN-8435-01A-11R-2315-07	AZI2|64343	1054.1291
TCGA-KN-8435-01A-11R-2315-07	AZIN1|51582	3732.4774
TCGA-KN-8435-01A-11R-2315-07	AZU1|566	.347
TCGA-KN-8435-01A-11R-2315-07	B2M|567	50140.3296
TCGA-KN-8435-01A-11R-2315-07	B3GALNT1|8706	406.662
TCGA-KN-8435-01A-11R-2315-07	B3GALNT2|148789	294.483
TCGA-KN-8435-01A-11R-2315-07	B3GALT1|8708	.347
TCGA-KN-8435-01A-11R-2315-07	B3GALT2|8707	1.3879
TCGA-KN-8435-01A-11R-2315-07	B3GALT4|8705	89.8681
TCGA-KN-8435-01A-11R-2315-07	B3GALT5|10317	1.7349
TCGA-KN-8435-01A-11R-2315-07	B3GALT6|126792	255.0312
TCGA-KN-8435-01A-11R-2315-07	B3GALTL|145173	620.7495
TCGA-KN-8435-01A-11R-2315-07	B3GAT1|27087	1.0409
TCGA-KN-8435-01A-11R-2315-07	B3GAT2|135152	5.4094
TCGA-KN-8435-01A-11R-2315-07	B3GAT3|26229	827.8973
TCGA-KN-8435-01A-11R-2315-07	B3GNT1|11041	799.7918
TCGA-KN-8435-01A-11R-2315-07	B3GNT2|10678	1038.5149
TCGA-KN-8435-01A-11R-2315-07	B3GNT3|10331	.694
TCGA-KN-8435-01A-11R-2315-07	B3GNT4|79369	1.0409
TCGA-KN-8435-01A-11R-2315-07	B3GNT5|84002	317.4879
TCGA-KN-8435-01A-11R-2315-07	B3GNT6|192134	0
TCGA-KN-8435-01A-11R-2315-07	B3GNT7|93010	54.1291
TCGA-KN-8435-01A-11R-2315-07	B3GNT8|374907	443.789
TCGA-KN-8435-01A-11R-2315-07	B3GNT9|84752	201.0271
TCGA-KN-8435-01A-11R-2315-07	B3GNTL1|146712	22.9632
TCGA-KN-8435-01A-11R-2315-07	B4GALNT1|2583	48.3276
TCGA-KN-8435-01A-11R-2315-07	B4GALNT2|124872	626.6482
TCGA-KN-8435-01A-11R-2315-07	B4GALNT3|283358	2913.2547
TCGA-KN-8435-01A-11R-2315-07	B4GALNT4|338707	0
TCGA-KN-8435-01A-11R-2315-07	B4GALT1|2683	2794.9341
TCGA-KN-8435-01A-11R-2315-07	B4GALT2|8704	623.5253
TCGA-KN-8435-01A-11R-2315-07	B4GALT3|8703	635.3227
TCGA-KN-8435-01A-11R-2315-07	B4GALT4|8702	517.0021
TCGA-KN-8435-01A-11R-2315-07	B4GALT5|9334	2285.2186
TCGA-KN-8435-01A-11R-2315-07	B4GALT6|9331	1021.5128
TCGA-KN-8435-01A-11R-2315-07	B4GALT7|11285	1029.8404
TCGA-KN-8435-01A-11R-2315-07	B9D1|27077	79.8647
TCGA-KN-8435-01A-11R-2315-07	B9D2|80776	55.517
TCGA-KN-8435-01A-11R-2315-07	BAALC|79870	684.941
TCGA-KN-8435-01A-11R-2315-07	BAAT|570	.347
TCGA-KN-8435-01A-11R-2315-07	BACE1|23621	1575.9889
TCGA-KN-8435-01A-11R-2315-07	BACE2|25825	19888.966
TCGA-KN-8435-01A-11R-2315-07	BACH1|571	1057.2519
TCGA-KN-8435-01A-11R-2315-07	BACH2|60468	56.211
TCGA-KN-8435-01A-11R-2315-07	BAD|572	647.5121
TCGA-KN-8435-01A-11R-2315-07	BAG1|573	5077.9112
TCGA-KN-8435-01A-11R-2315-07	BAG2|9532	128.3831
TCGA-KN-8435-01A-11R-2315-07	BAG3|9531	1554.4761
TCGA-KN-8435-01A-11R-2315-07	BAG4|9530	150.5899
TCGA-KN-8435-01A-11R-2315-07	BAG5|9529	2240.111
TCGA-KN-8435-01A-11R-2315-07	BAGE2|85319	8.6086
TCGA-KN-8435-01A-11R-2315-07	BAGE|574	0
TCGA-KN-8435-01A-11R-2315-07	BAHCC1|57597	836.5718
TCGA-KN-8435-01A-11R-2315-07	BAHD1|22893	2346.6343
TCGA-KN-8435-01A-11R-2315-07	BAI1|575	5.5517
TCGA-KN-8435-01A-11R-2315-07	BAI2|576	136.7106
TCGA-KN-8435-01A-11R-2315-07	BAI3|577	.347
TCGA-KN-8435-01A-11R-2315-07	BAIAP2L1|55971	2021.5128
TCGA-KN-8435-01A-11R-2315-07	BAIAP2L2|80115	7.9806
TCGA-KN-8435-01A-11R-2315-07	BAIAP2|10458	34.3511
TCGA-KN-8435-01A-11R-2315-07	BAIAP3|8938	452.3387
TCGA-KN-8435-01A-11R-2315-07	BAK1|578	198.4733
TCGA-KN-8435-01A-11R-2315-07	BAMBI|25805	710.9646
TCGA-KN-8435-01A-11R-2315-07	BANF1|8815	2652.6718
TCGA-KN-8435-01A-11R-2315-07	BANF2|140836	.347
TCGA-KN-8435-01A-11R-2315-07	BANK1|55024	77.0298
TCGA-KN-8435-01A-11R-2315-07	BANP|54971	162.3872
TCGA-KN-8435-01A-11R-2315-07	BAP1|8314	2627.6891
TCGA-KN-8435-01A-11R-2315-07	BARD1|580	41.9847
TCGA-KN-8435-01A-11R-2315-07	BARHL1|56751	.347
TCGA-KN-8435-01A-11R-2315-07	BARHL2|343472	0
TCGA-KN-8435-01A-11R-2315-07	BARX1|56033	3.4698
TCGA-KN-8435-01A-11R-2315-07	BARX2|8538	130.8119
TCGA-KN-8435-01A-11R-2315-07	BASE|317716	.694
TCGA-KN-8435-01A-11R-2315-07	BASP1|10409	18.39
TCGA-KN-8435-01A-11R-2315-07	BAT1|7919	2708.8827
TCGA-KN-8435-01A-11R-2315-07	BAT2L1|84726	10096.1138
TCGA-KN-8435-01A-11R-2315-07	BAT2L2|23215	2401.1103
TCGA-KN-8435-01A-11R-2315-07	BAT2|7916	5141.9153
TCGA-KN-8435-01A-11R-2315-07	BAT3|7917	2957.3213
TCGA-KN-8435-01A-11R-2315-07	BAT4|7918	337.6128
TCGA-KN-8435-01A-11R-2315-07	BAT5|7920	413.9486
TCGA-KN-8435-01A-11R-2315-07	BATF2|116071	33.3102
TCGA-KN-8435-01A-11R-2315-07	BATF3|55509	4.1638
TCGA-KN-8435-01A-11R-2315-07	BATF|10538	3.8168
TCGA-KN-8435-01A-11R-2315-07	BAX|581	474.6704
TCGA-KN-8435-01A-11R-2315-07	BAZ1A|11177	264.7467
TCGA-KN-8435-01A-11R-2315-07	BAZ1B|9031	2583.6225
TCGA-KN-8435-01A-11R-2315-07	BAZ2A|11176	2879.2748
TCGA-KN-8435-01A-11R-2315-07	BAZ2B|29994	89.313
TCGA-KN-8435-01A-11R-2315-07	BBC3|27113	248.0916
TCGA-KN-8435-01A-11R-2315-07	BBOX1|8424	1.3879
TCGA-KN-8435-01A-11R-2315-07	BBS10|79738	404.5802
TCGA-KN-8435-01A-11R-2315-07	BBS12|166379	163.4282
TCGA-KN-8435-01A-11R-2315-07	BBS1|582	969.1187
TCGA-KN-8435-01A-11R-2315-07	BBS2|583	1321.3046
TCGA-KN-8435-01A-11R-2315-07	BBS4|585	346.9813
TCGA-KN-8435-01A-11R-2315-07	BBS5|129880	176.2665
TCGA-KN-8435-01A-11R-2315-07	BBS7|55212	292.1582
TCGA-KN-8435-01A-11R-2315-07	BBS9|27241	218.2512
TCGA-KN-8435-01A-11R-2315-07	BBX|56987	3818.8758
TCGA-KN-8435-01A-11R-2315-07	BCAM|4059	5149.5489
TCGA-KN-8435-01A-11R-2315-07	BCAN|63827	65.2325
TCGA-KN-8435-01A-11R-2315-07	BCAP29|55973	1607.2172
TCGA-KN-8435-01A-11R-2315-07	BCAP31|10134	4946.9119
TCGA-KN-8435-01A-11R-2315-07	BCAR1|9564	3955.9334
TCGA-KN-8435-01A-11R-2315-07	BCAR3|8412	819.8786
TCGA-KN-8435-01A-11R-2315-07	BCAR4|400500	0
TCGA-KN-8435-01A-11R-2315-07	BCAS1|8537	0
TCGA-KN-8435-01A-11R-2315-07	BCAS2|10286	539.372
TCGA-KN-8435-01A-11R-2315-07	BCAS3|54828	625.2602
TCGA-KN-8435-01A-11R-2315-07	BCAS4|55653	1387.9251
TCGA-KN-8435-01A-11R-2315-07	BCAT1|586	994.4483
TCGA-KN-8435-01A-11R-2315-07	BCAT2|587	1080.8466
TCGA-KN-8435-01A-11R-2315-07	BCCIP|56647	709.2401
TCGA-KN-8435-01A-11R-2315-07	BCDIN3D|144233	353.8584
TCGA-KN-8435-01A-11R-2315-07	BCHE|590	17.3491
TCGA-KN-8435-01A-11R-2315-07	BCKDHA|593	5308.5357
TCGA-KN-8435-01A-11R-2315-07	BCKDHB|594	1189.7988
TCGA-KN-8435-01A-11R-2315-07	BCKDK|10295	911.8668
TCGA-KN-8435-01A-11R-2315-07	BCL10|8915	241.499
TCGA-KN-8435-01A-11R-2315-07	BCL11A|53335	2.4289
TCGA-KN-8435-01A-11R-2315-07	BCL11B|64919	12.1443
TCGA-KN-8435-01A-11R-2315-07	BCL2A1|597	9.3685
TCGA-KN-8435-01A-11R-2315-07	BCL2L10|10017	4.5108
TCGA-KN-8435-01A-11R-2315-07	BCL2L11|10018	1276.1971
TCGA-KN-8435-01A-11R-2315-07	BCL2L12|83596	168.1645
TCGA-KN-8435-01A-11R-2315-07	BCL2L13|23786	4205.7599
TCGA-KN-8435-01A-11R-2315-07	BCL2L14|79370	.694
TCGA-KN-8435-01A-11R-2315-07	BCL2L15|440603	3.4698
TCGA-KN-8435-01A-11R-2315-07	BCL2L1|598	7572.1721
TCGA-KN-8435-01A-11R-2315-07	BCL2L2|599	3249.4691
TCGA-KN-8435-01A-11R-2315-07	BCL2|596	3148.855
TCGA-KN-8435-01A-11R-2315-07	BCL3|602	164.4691
TCGA-KN-8435-01A-11R-2315-07	BCL6B|255877	255.3782
TCGA-KN-8435-01A-11R-2315-07	BCL6|604	870.923
TCGA-KN-8435-01A-11R-2315-07	BCL7A|605	804.6495
TCGA-KN-8435-01A-11R-2315-07	BCL7B|9275	1273.7682
TCGA-KN-8435-01A-11R-2315-07	BCL7C|9274	449.6877
TCGA-KN-8435-01A-11R-2315-07	BCL8|606	10.7564
TCGA-KN-8435-01A-11R-2315-07	BCL9L|283149	1211.6551
TCGA-KN-8435-01A-11R-2315-07	BCL9|607	653.0187
TCGA-KN-8435-01A-11R-2315-07	BCLAF1|9774	2172.7967
TCGA-KN-8435-01A-11R-2315-07	BCMO1|53630	0
TCGA-KN-8435-01A-11R-2315-07	BCO2|83875	255.0312
TCGA-KN-8435-01A-11R-2315-07	BCORL1|63035	267.5226
TCGA-KN-8435-01A-11R-2315-07	BCORL2|286554	0
TCGA-KN-8435-01A-11R-2315-07	BCOR|54880	1295.628
TCGA-KN-8435-01A-11R-2315-07	BCR|613	5446.5649
TCGA-KN-8435-01A-11R-2315-07	BCS1L|617	221.4226
TCGA-KN-8435-01A-11R-2315-07	BCYRN1|618	0
TCGA-KN-8435-01A-11R-2315-07	BDH1|622	1570.7842
TCGA-KN-8435-01A-11R-2315-07	BDH2|56898	2329.2852
TCGA-KN-8435-01A-11R-2315-07	BDKRB1|623	215.4754
TCGA-KN-8435-01A-11R-2315-07	BDKRB2|624	873.6988
TCGA-KN-8435-01A-11R-2315-07	BDNFOS|497258	95.2255
TCGA-KN-8435-01A-11R-2315-07	BDNF|627	14.0736
TCGA-KN-8435-01A-11R-2315-07	BDP1|55814	1361.9015
TCGA-KN-8435-01A-11R-2315-07	BEAN|146227	11.4504
TCGA-KN-8435-01A-11R-2315-07	BECN1|8678	900.4129
TCGA-KN-8435-01A-11R-2315-07	BEGAIN|57596	9.0215
TCGA-KN-8435-01A-11R-2315-07	BEND2|139105	0
TCGA-KN-8435-01A-11R-2315-07	BEND3|57673	94.3789
TCGA-KN-8435-01A-11R-2315-07	BEND4|389206	0
TCGA-KN-8435-01A-11R-2315-07	BEND5|79656	70.0902
TCGA-KN-8435-01A-11R-2315-07	BEND6|221336	93.338
TCGA-KN-8435-01A-11R-2315-07	BEND7|222389	562.8036
TCGA-KN-8435-01A-11R-2315-07	BEST1|7439	507.6544
TCGA-KN-8435-01A-11R-2315-07	BEST2|54831	0
TCGA-KN-8435-01A-11R-2315-07	BEST3|144453	.347
TCGA-KN-8435-01A-11R-2315-07	BEST4|266675	9.7155
TCGA-KN-8435-01A-11R-2315-07	BET1L|51272	3622.4844
TCGA-KN-8435-01A-11R-2315-07	BET1|10282	881.6794
TCGA-KN-8435-01A-11R-2315-07	BET3L|100128327	1.0409
TCGA-KN-8435-01A-11R-2315-07	BEX1|55859	8.6745
TCGA-KN-8435-01A-11R-2315-07	BEX2|84707	1088.1332
TCGA-KN-8435-01A-11R-2315-07	BEX4|56271	2325.4684
TCGA-KN-8435-01A-11R-2315-07	BEX5|340542	164.1221
TCGA-KN-8435-01A-11R-2315-07	BEYLA|497634	0
TCGA-KN-8435-01A-11R-2315-07	BFAR|51283	1821.3046
TCGA-KN-8435-01A-11R-2315-07	BFSP1|631	5.2047
TCGA-KN-8435-01A-11R-2315-07	BFSP2|8419	106.5232
TCGA-KN-8435-01A-11R-2315-07	BGLAP|632	11.95
TCGA-KN-8435-01A-11R-2315-07	BGN|633	1977.4462
TCGA-KN-8435-01A-11R-2315-07	BHLHA15|168620	12.4913
TCGA-KN-8435-01A-11R-2315-07	BHLHB9|80823	106.5232
TCGA-KN-8435-01A-11R-2315-07	BHLHE22|27319	3.4698
TCGA-KN-8435-01A-11R-2315-07	BHLHE23|128408	0
TCGA-KN-8435-01A-11R-2315-07	BHLHE40|8553	18296.669
TCGA-KN-8435-01A-11R-2315-07	BHLHE41|79365	435.4615
TCGA-KN-8435-01A-11R-2315-07	BHMT2|23743	125.6072
TCGA-KN-8435-01A-11R-2315-07	BHMT|635	27.4115
TCGA-KN-8435-01A-11R-2315-07	BICC1|80114	3.8168
TCGA-KN-8435-01A-11R-2315-07	BICD1|636	522.2068
TCGA-KN-8435-01A-11R-2315-07	BICD2|23299	1162.3872
TCGA-KN-8435-01A-11R-2315-07	BID|637	80.3886
TCGA-KN-8435-01A-11R-2315-07	BIK|638	16.3081
TCGA-KN-8435-01A-11R-2315-07	BIN1|274	417.4185
TCGA-KN-8435-01A-11R-2315-07	BIN2|51411	128.3831
TCGA-KN-8435-01A-11R-2315-07	BIN3|55909	238.3761
TCGA-KN-8435-01A-11R-2315-07	BIRC2|329	1216.1693
TCGA-KN-8435-01A-11R-2315-07	BIRC3|330	31.5753
TCGA-KN-8435-01A-11R-2315-07	BIRC5|332	47.1964
TCGA-KN-8435-01A-11R-2315-07	BIRC6|57448	1784.1777
TCGA-KN-8435-01A-11R-2315-07	BIRC7|79444	46.1485
TCGA-KN-8435-01A-11R-2315-07	BIRC8|112401	.347
TCGA-KN-8435-01A-11R-2315-07	BIVM|54841	381.3324
TCGA-KN-8435-01A-11R-2315-07	BLCAP|10904	3855.3088
TCGA-KN-8435-01A-11R-2315-07	BLID|414899	.347
TCGA-KN-8435-01A-11R-2315-07	BLK|640	.347
TCGA-KN-8435-01A-11R-2315-07	BLMH|642	215.4754
TCGA-KN-8435-01A-11R-2315-07	BLM|641	23.9417
TCGA-KN-8435-01A-11R-2315-07	BLNK|29760	675.2255
TCGA-KN-8435-01A-11R-2315-07	BLOC1S1|2647	1480.3366
TCGA-KN-8435-01A-11R-2315-07	BLOC1S2|282991	460.0972
TCGA-KN-8435-01A-11R-2315-07	BLOC1S3|388552	259.195
TCGA-KN-8435-01A-11R-2315-07	BLVRA|644	502.7759
TCGA-KN-8435-01A-11R-2315-07	BLVRB|645	1516.3081
TCGA-KN-8435-01A-11R-2315-07	BLZF1|8548	284.1777
TCGA-KN-8435-01A-11R-2315-07	BMF|90427	844.5524
TCGA-KN-8435-01A-11R-2315-07	BMI1|648	1133.8723
TCGA-KN-8435-01A-11R-2315-07	BMP10|27302	.347
TCGA-KN-8435-01A-11R-2315-07	BMP15|9210	0
TCGA-KN-8435-01A-11R-2315-07	BMP1|649	144.3442
TCGA-KN-8435-01A-11R-2315-07	BMP2K|55589	521.1659
TCGA-KN-8435-01A-11R-2315-07	BMP2|650	269.6044
TCGA-KN-8435-01A-11R-2315-07	BMP3|651	.347
TCGA-KN-8435-01A-11R-2315-07	BMP4|652	25.6766
TCGA-KN-8435-01A-11R-2315-07	BMP5|653	0
TCGA-KN-8435-01A-11R-2315-07	BMP6|654	35.6558
TCGA-KN-8435-01A-11R-2315-07	BMP7|655	3.4698
TCGA-KN-8435-01A-11R-2315-07	BMP8A|353500	125.9542
TCGA-KN-8435-01A-11R-2315-07	BMP8B|656	10.4094
TCGA-KN-8435-01A-11R-2315-07	BMPER|168667	7.2866
TCGA-KN-8435-01A-11R-2315-07	BMPR1A|657	299.7918
TCGA-KN-8435-01A-11R-2315-07	BMPR1B|658	2.0819
TCGA-KN-8435-01A-11R-2315-07	BMPR2|659	1844.2054
TCGA-KN-8435-01A-11R-2315-07	BMS1P4|729096	16.5475
TCGA-KN-8435-01A-11R-2315-07	BMS1P5|399761	38.8619
TCGA-KN-8435-01A-11R-2315-07	BMS1|9790	865.0243
TCGA-KN-8435-01A-11R-2315-07	BMX|660	9.0215
TCGA-KN-8435-01A-11R-2315-07	BNC1|646	150.9368
TCGA-KN-8435-01A-11R-2315-07	BNC2|54796	783.4837
TCGA-KN-8435-01A-11R-2315-07	BNIP1|662	324.4275
TCGA-KN-8435-01A-11R-2315-07	BNIP2|663	280.0139
TCGA-KN-8435-01A-11R-2315-07	BNIP3L|665	958.7092
TCGA-KN-8435-01A-11R-2315-07	BNIP3|664	1819.2228
TCGA-KN-8435-01A-11R-2315-07	BNIPL|149428	6.5926
TCGA-KN-8435-01A-11R-2315-07	BOC|91653	63.1506
TCGA-KN-8435-01A-11R-2315-07	BOD1L|259282	2122.4844
TCGA-KN-8435-01A-11R-2315-07	BOD1|91272	871.27
TCGA-KN-8435-01A-11R-2315-07	BOK|666	1107.2172
TCGA-KN-8435-01A-11R-2315-07	BOLA1|51027	231.4365
TCGA-KN-8435-01A-11R-2315-07	BOLA2|552900	1057.984
TCGA-KN-8435-01A-11R-2315-07	BOLA3|388962	300.8328
TCGA-KN-8435-01A-11R-2315-07	BOLL|66037	.347
TCGA-KN-8435-01A-11R-2315-07	BOP1|23246	140.8744
TCGA-KN-8435-01A-11R-2315-07	BPESC1|60467	0
TCGA-KN-8435-01A-11R-2315-07	BPGM|669	2474.3234
TCGA-KN-8435-01A-11R-2315-07	BPHL|670	186.3289
TCGA-KN-8435-01A-11R-2315-07	BPIL1|80341	0
TCGA-KN-8435-01A-11R-2315-07	BPIL2|254240	0
TCGA-KN-8435-01A-11R-2315-07	BPIL3|128859	0
TCGA-KN-8435-01A-11R-2315-07	BPI|671	0
TCGA-KN-8435-01A-11R-2315-07	BPNT1|10380	316.4469
TCGA-KN-8435-01A-11R-2315-07	BPTF|2186	1331.3671
TCGA-KN-8435-01A-11R-2315-07	BPY2|9083	0
TCGA-KN-8435-01A-11R-2315-07	BRAF|673	329.9792
TCGA-KN-8435-01A-11R-2315-07	BRAP|8315	752.9493
TCGA-KN-8435-01A-11R-2315-07	BRCA1|672	116.5857
TCGA-KN-8435-01A-11R-2315-07	BRCA2|675	46.4955
TCGA-KN-8435-01A-11R-2315-07	BRCC3|79184	874.3928
TCGA-KN-8435-01A-11R-2315-07	BRD1|23774	417.0715
TCGA-KN-8435-01A-11R-2315-07	BRD2|6046	4293.5461
TCGA-KN-8435-01A-11R-2315-07	BRD3|8019	1176.0722
TCGA-KN-8435-01A-11R-2315-07	BRD4|23476	2665.1631
TCGA-KN-8435-01A-11R-2315-07	BRD7P3|23629	.347
TCGA-KN-8435-01A-11R-2315-07	BRD7|29117	1845.9403
TCGA-KN-8435-01A-11R-2315-07	BRD8|10902	801.1797
TCGA-KN-8435-01A-11R-2315-07	BRD9|65980	373.3518
TCGA-KN-8435-01A-11R-2315-07	BRDT|676	0
TCGA-KN-8435-01A-11R-2315-07	BREA2|286076	2.0819
TCGA-KN-8435-01A-11R-2315-07	BRE|9577	370.7564
TCGA-KN-8435-01A-11R-2315-07	BRF1|2972	887.7203
TCGA-KN-8435-01A-11R-2315-07	BRF2|55290	205.0659
TCGA-KN-8435-01A-11R-2315-07	BRI3BP|140707	379.2505
TCGA-KN-8435-01A-11R-2315-07	BRI3|25798	2533.3102
TCGA-KN-8435-01A-11R-2315-07	BRIP1|83990	23.2477
TCGA-KN-8435-01A-11R-2315-07	BRIX1|55299	479.1811
TCGA-KN-8435-01A-11R-2315-07	BRMS1L|84312	341.0826
TCGA-KN-8435-01A-11R-2315-07	BRMS1|25855	870.923
TCGA-KN-8435-01A-11R-2315-07	BRP44L|51660	2278.9729
TCGA-KN-8435-01A-11R-2315-07	BRP44|25874	1226.9257
TCGA-KN-8435-01A-11R-2315-07	BRPF1|7862	734.9063
TCGA-KN-8435-01A-11R-2315-07	BRPF3|27154	1279.6669
TCGA-KN-8435-01A-11R-2315-07	BRS3|680	0
TCGA-KN-8435-01A-11R-2315-07	BRSK1|84446	5.5517
TCGA-KN-8435-01A-11R-2315-07	BRSK2|9024	5.8987
TCGA-KN-8435-01A-11R-2315-07	BRWD1|54014	1045.8015
TCGA-KN-8435-01A-11R-2315-07	BRWD3|254065	559.3338
TCGA-KN-8435-01A-11R-2315-07	BSCL2|26580	1774.3407
TCGA-KN-8435-01A-11R-2315-07	BSDC1|55108	1507.6336
TCGA-KN-8435-01A-11R-2315-07	BSG|682	41146.0791
TCGA-KN-8435-01A-11R-2315-07	BSND|7809	2344.5524
TCGA-KN-8435-01A-11R-2315-07	BSN|8927	203.678
TCGA-KN-8435-01A-11R-2315-07	BSPH1|100131137	0
TCGA-KN-8435-01A-11R-2315-07	BSPRY|54836	338.6537
TCGA-KN-8435-01A-11R-2315-07	BST1|683	5.8987
TCGA-KN-8435-01A-11R-2315-07	BST2|684	2289.3824
TCGA-KN-8435-01A-11R-2315-07	BSX|390259	0
TCGA-KN-8435-01A-11R-2315-07	BTAF1|9044	946.5649
TCGA-KN-8435-01A-11R-2315-07	BTBD10|84280	561.0687
TCGA-KN-8435-01A-11R-2315-07	BTBD11|121551	.694
TCGA-KN-8435-01A-11R-2315-07	BTBD12|84464	289.0354
TCGA-KN-8435-01A-11R-2315-07	BTBD16|118663	0
TCGA-KN-8435-01A-11R-2315-07	BTBD17|388419	0
TCGA-KN-8435-01A-11R-2315-07	BTBD18|643376	2.4289
TCGA-KN-8435-01A-11R-2315-07	BTBD19|149478	5.2047
TCGA-KN-8435-01A-11R-2315-07	BTBD1|53339	2505.2047
TCGA-KN-8435-01A-11R-2315-07	BTBD2|55643	2293.5461
TCGA-KN-8435-01A-11R-2315-07	BTBD3|22903	1613.1159
TCGA-KN-8435-01A-11R-2315-07	BTBD6|90135	1437.5434
TCGA-KN-8435-01A-11R-2315-07	BTBD7|55727	953.1575
TCGA-KN-8435-01A-11R-2315-07	BTBD8|284697	14.5732
TCGA-KN-8435-01A-11R-2315-07	BTBD9|114781	799.4448
TCGA-KN-8435-01A-11R-2315-07	BTC|685	60.7217
TCGA-KN-8435-01A-11R-2315-07	BTD|686	976.4053
TCGA-KN-8435-01A-11R-2315-07	BTF3L1|690	0
TCGA-KN-8435-01A-11R-2315-07	BTF3L4|91408	615.5448
TCGA-KN-8435-01A-11R-2315-07	BTF3|689	7073.907
TCGA-KN-8435-01A-11R-2315-07	BTG1|694	2818.8758
TCGA-KN-8435-01A-11R-2315-07	BTG2|7832	1005.5517
TCGA-KN-8435-01A-11R-2315-07	BTG3|10950	1072.5191
TCGA-KN-8435-01A-11R-2315-07	BTG4|54766	0
TCGA-KN-8435-01A-11R-2315-07	BTK|695	15.6142
TCGA-KN-8435-01A-11R-2315-07	BTLA|151888	4.8577
TCGA-KN-8435-01A-11R-2315-07	BTN1A1|696	0
TCGA-KN-8435-01A-11R-2315-07	BTN2A1|11120	402.4983
TCGA-KN-8435-01A-11R-2315-07	BTN2A2|10385	76.3359
TCGA-KN-8435-01A-11R-2315-07	BTN2A3|54718	4.8577
TCGA-KN-8435-01A-11R-2315-07	BTN3A1|11119	233.5184
TCGA-KN-8435-01A-11R-2315-07	BTN3A2|11118	381.3324
TCGA-KN-8435-01A-11R-2315-07	BTN3A3|10384	124.2193
TCGA-KN-8435-01A-11R-2315-07	BTNL2|56244	1.3879
TCGA-KN-8435-01A-11R-2315-07	BTNL3|10917	.347
TCGA-KN-8435-01A-11R-2315-07	BTNL8|79908	1.7349
TCGA-KN-8435-01A-11R-2315-07	BTNL9|153579	197.7793
TCGA-KN-8435-01A-11R-2315-07	BTRC|8945	385.8432
TCGA-KN-8435-01A-11R-2315-07	BUB1B|701	147.1131
TCGA-KN-8435-01A-11R-2315-07	BUB1|699	171.7557
TCGA-KN-8435-01A-11R-2315-07	BUB3|9184	588.8272
TCGA-KN-8435-01A-11R-2315-07	BUD13|84811	470.1596
TCGA-KN-8435-01A-11R-2315-07	BUD31|8896	1492.9285
TCGA-KN-8435-01A-11R-2315-07	BVES|11149	15.2672
TCGA-KN-8435-01A-11R-2315-07	BYSL|705	172.1027
TCGA-KN-8435-01A-11R-2315-07	BZRAP1|9256	275.8501
TCGA-KN-8435-01A-11R-2315-07	BZW1|9689	1655.1006
TCGA-KN-8435-01A-11R-2315-07	BZW2|28969	560.7217
TCGA-KN-8435-01A-11R-2315-07	C10orf105|414152	1.0409
TCGA-KN-8435-01A-11R-2315-07	C10orf107|219621	.694
TCGA-KN-8435-01A-11R-2315-07	C10orf108|414235	28.4525
TCGA-KN-8435-01A-11R-2315-07	C10orf10|11067	725.1908
TCGA-KN-8435-01A-11R-2315-07	C10orf110|55853	11.3255
TCGA-KN-8435-01A-11R-2315-07	C10orf111|221060	3.8168
TCGA-KN-8435-01A-11R-2315-07	C10orf113|387638	0
TCGA-KN-8435-01A-11R-2315-07	C10orf114|399726	7.6336
TCGA-KN-8435-01A-11R-2315-07	C10orf116|10974	94.4275
TCGA-KN-8435-01A-11R-2315-07	C10orf118|55088	1074.601
TCGA-KN-8435-01A-11R-2315-07	C10orf119|79892	790.4233
TCGA-KN-8435-01A-11R-2315-07	C10orf11|83938	167.245
TCGA-KN-8435-01A-11R-2315-07	C10orf120|399814	0
TCGA-KN-8435-01A-11R-2315-07	C10orf122|387718	0
TCGA-KN-8435-01A-11R-2315-07	C10orf125|282969	5.2047
TCGA-KN-8435-01A-11R-2315-07	C10orf128|170371	2.0819
TCGA-KN-8435-01A-11R-2315-07	C10orf129|142827	.347
TCGA-KN-8435-01A-11R-2315-07	C10orf12|26148	120.3366
TCGA-KN-8435-01A-11R-2315-07	C10orf131|100127889	0
TCGA-KN-8435-01A-11R-2315-07	C10orf137|26098	230.0486
TCGA-KN-8435-01A-11R-2315-07	C10orf140|387640	9.9271
TCGA-KN-8435-01A-11R-2315-07	C10orf18|54906	1114.1568
TCGA-KN-8435-01A-11R-2315-07	C10orf25|220979	33.6572
TCGA-KN-8435-01A-11R-2315-07	C10orf26|54838	3647.3734
TCGA-KN-8435-01A-11R-2315-07	C10orf27|219793	0
TCGA-KN-8435-01A-11R-2315-07	C10orf28|27291	856.0028
TCGA-KN-8435-01A-11R-2315-07	C10orf2|56652	134.9757
TCGA-KN-8435-01A-11R-2315-07	C10orf32|119032	550.3123
TCGA-KN-8435-01A-11R-2315-07	C10orf35|219738	138.7925
TCGA-KN-8435-01A-11R-2315-07	C10orf40|283025	0
TCGA-KN-8435-01A-11R-2315-07	C10orf41|100131213	167.9702
TCGA-KN-8435-01A-11R-2315-07	C10orf46|143384	785.2186
TCGA-KN-8435-01A-11R-2315-07	C10orf47|254427	78.4178
TCGA-KN-8435-01A-11R-2315-07	C10orf4|118924	212.3525
TCGA-KN-8435-01A-11R-2315-07	C10orf50|645528	0
TCGA-KN-8435-01A-11R-2315-07	C10orf53|282966	0
TCGA-KN-8435-01A-11R-2315-07	C10orf54|64115	123.1783
TCGA-KN-8435-01A-11R-2315-07	C10orf55|414236	.8501
TCGA-KN-8435-01A-11R-2315-07	C10orf57|80195	407.703
TCGA-KN-8435-01A-11R-2315-07	C10orf58|84293	2183.9001
TCGA-KN-8435-01A-11R-2315-07	C10orf62|414157	1.0409
TCGA-KN-8435-01A-11R-2315-07	C10orf67|256815	4.1638
TCGA-KN-8435-01A-11R-2315-07	C10orf68|79741	1.7349
TCGA-KN-8435-01A-11R-2315-07	C10orf71|118461	429.9098
TCGA-KN-8435-01A-11R-2315-07	C10orf72|196740	878.2096
TCGA-KN-8435-01A-11R-2315-07	C10orf75|90271	963.9139
TCGA-KN-8435-01A-11R-2315-07	C10orf76|79591	458.0153
TCGA-KN-8435-01A-11R-2315-07	C10orf78|119392	50.3123
TCGA-KN-8435-01A-11R-2315-07	C10orf79|80217	3.4698
TCGA-KN-8435-01A-11R-2315-07	C10orf81|79949	.694
TCGA-KN-8435-01A-11R-2315-07	C10orf82|143379	1.0409
TCGA-KN-8435-01A-11R-2315-07	C10orf84|63877	427.8279
TCGA-KN-8435-01A-11R-2315-07	C10orf88|80007	109.2991
TCGA-KN-8435-01A-11R-2315-07	C10orf90|118611	.694
TCGA-KN-8435-01A-11R-2315-07	C10orf91|170393	0
TCGA-KN-8435-01A-11R-2315-07	C10orf93|255352	0
TCGA-KN-8435-01A-11R-2315-07	C10orf95|79946	17.2172
TCGA-KN-8435-01A-11R-2315-07	C10orf96|374355	0
TCGA-KN-8435-01A-11R-2315-07	C10orf99|387695	0
TCGA-KN-8435-01A-11R-2315-07	C11orf10|746	1177.3074
TCGA-KN-8435-01A-11R-2315-07	C11orf16|56673	1.7349
TCGA-KN-8435-01A-11R-2315-07	C11orf17|56672	312.6301
TCGA-KN-8435-01A-11R-2315-07	C11orf1|64776	419.4205
TCGA-KN-8435-01A-11R-2315-07	C11orf20|25858	4.1638
TCGA-KN-8435-01A-11R-2315-07	C11orf21|29125	.694
TCGA-KN-8435-01A-11R-2315-07	C11orf24|53838	585.7044
TCGA-KN-8435-01A-11R-2315-07	C11orf2|738	2420.8883
TCGA-KN-8435-01A-11R-2315-07	C11orf30|56946	625.9542
TCGA-KN-8435-01A-11R-2315-07	C11orf31|280636	708.1888
TCGA-KN-8435-01A-11R-2315-07	C11orf34|349633	.347
TCGA-KN-8435-01A-11R-2315-07	C11orf35|256329	152.7828
TCGA-KN-8435-01A-11R-2315-07	C11orf36|283303	0
TCGA-KN-8435-01A-11R-2315-07	C11orf40|143501	0
TCGA-KN-8435-01A-11R-2315-07	C11orf41|25758	69.3963
TCGA-KN-8435-01A-11R-2315-07	C11orf42|160298	1.7349
TCGA-KN-8435-01A-11R-2315-07	C11orf45|219833	62.1096
TCGA-KN-8435-01A-11R-2315-07	C11orf46|120534	1104.7883
TCGA-KN-8435-01A-11R-2315-07	C11orf48|79081	316.0722
TCGA-KN-8435-01A-11R-2315-07	C11orf49|79096	292.1582
TCGA-KN-8435-01A-11R-2315-07	C11orf51|25906	756.0965
TCGA-KN-8435-01A-11R-2315-07	C11orf52|91894	264.4656
TCGA-KN-8435-01A-11R-2315-07	C11orf53|341032	154.0597
TCGA-KN-8435-01A-11R-2315-07	C11orf54|28970	1509.0215
TCGA-KN-8435-01A-11R-2315-07	C11orf57|55216	801.5267
TCGA-KN-8435-01A-11R-2315-07	C11orf58|10944	3975.3643
TCGA-KN-8435-01A-11R-2315-07	C11orf59|55004	2658.9174
TCGA-KN-8435-01A-11R-2315-07	C11orf61|79684	149.8959
TCGA-KN-8435-01A-11R-2315-07	C11orf63|79864	81.5406
TCGA-KN-8435-01A-11R-2315-07	C11orf64|283197	0
TCGA-KN-8435-01A-11R-2315-07	C11orf65|160140	22.9008
TCGA-KN-8435-01A-11R-2315-07	C11orf66|220004	48.9244
TCGA-KN-8435-01A-11R-2315-07	C11orf67|28971	173.4906
TCGA-KN-8435-01A-11R-2315-07	C11orf68|83638	1169.6738
TCGA-KN-8435-01A-11R-2315-07	C11orf70|85016	0
TCGA-KN-8435-01A-11R-2315-07	C11orf71|54494	768.5635
TCGA-KN-8435-01A-11R-2315-07	C11orf73|51501	294.9341
TCGA-KN-8435-01A-11R-2315-07	C11orf74|119710	161.3463
TCGA-KN-8435-01A-11R-2315-07	C11orf75|56935	434.7675
TCGA-KN-8435-01A-11R-2315-07	C11orf80|79703	215.8223
TCGA-KN-8435-01A-11R-2315-07	C11orf82|220042	52.0472
TCGA-KN-8435-01A-11R-2315-07	C11orf83|790955	465.6489
TCGA-KN-8435-01A-11R-2315-07	C11orf84|144097	395.2117
TCGA-KN-8435-01A-11R-2315-07	C11orf85|283129	0
TCGA-KN-8435-01A-11R-2315-07	C11orf86|254439	0
TCGA-KN-8435-01A-11R-2315-07	C11orf87|399947	7.2866
TCGA-KN-8435-01A-11R-2315-07	C11orf88|399949	.694
TCGA-KN-8435-01A-11R-2315-07	C11orf90|387804	0
TCGA-KN-8435-01A-11R-2315-07	C11orf92|399948	2087.7689
TCGA-KN-8435-01A-11R-2315-07	C11orf93|120376	563.5149
TCGA-KN-8435-01A-11R-2315-07	C11orf94|143678	1.0409
TCGA-KN-8435-01A-11R-2315-07	C11orf95|65998	772.0333
TCGA-KN-8435-01A-11R-2315-07	C11orf9|745	88.4802
TCGA-KN-8435-01A-11R-2315-07	C12orf10|60314	964.2609
TCGA-KN-8435-01A-11R-2315-07	C12orf11|55726	552.3942
TCGA-KN-8435-01A-11R-2315-07	C12orf12|196477	0
TCGA-KN-8435-01A-11R-2315-07	C12orf23|90488	3258.1541
TCGA-KN-8435-01A-11R-2315-07	C12orf24|29902	63.1506
TCGA-KN-8435-01A-11R-2315-07	C12orf26|84190	78.4178
TCGA-KN-8435-01A-11R-2315-07	C12orf27|283460	0
TCGA-KN-8435-01A-11R-2315-07	C12orf29|91298	523.8793
TCGA-KN-8435-01A-11R-2315-07	C12orf32|83695	379.9445
TCGA-KN-8435-01A-11R-2315-07	C12orf34|84915	578.4178
TCGA-KN-8435-01A-11R-2315-07	C12orf35|55196	600.9715
TCGA-KN-8435-01A-11R-2315-07	C12orf36|283422	0
TCGA-KN-8435-01A-11R-2315-07	C12orf39|80763	433.3796
TCGA-KN-8435-01A-11R-2315-07	C12orf40|283461	0
TCGA-KN-8435-01A-11R-2315-07	C12orf41|54934	661.3463
TCGA-KN-8435-01A-11R-2315-07	C12orf42|374470	.694
TCGA-KN-8435-01A-11R-2315-07	C12orf43|64897	318.8758
TCGA-KN-8435-01A-11R-2315-07	C12orf44|60673	1844.2054
TCGA-KN-8435-01A-11R-2315-07	C12orf45|121053	95.0729
TCGA-KN-8435-01A-11R-2315-07	C12orf47|51275	370.4754
TCGA-KN-8435-01A-11R-2315-07	C12orf48|55010	92.7654
TCGA-KN-8435-01A-11R-2315-07	C12orf49|79794	1327.8973
TCGA-KN-8435-01A-11R-2315-07	C12orf4|57102	417.4185
TCGA-KN-8435-01A-11R-2315-07	C12orf50|160419	.347
TCGA-KN-8435-01A-11R-2315-07	C12orf51|283450	1960.7911
TCGA-KN-8435-01A-11R-2315-07	C12orf52|84934	466.3428
TCGA-KN-8435-01A-11R-2315-07	C12orf53|196500	7.9806
TCGA-KN-8435-01A-11R-2315-07	C12orf54|121273	0
TCGA-KN-8435-01A-11R-2315-07	C12orf56|115749	0
TCGA-KN-8435-01A-11R-2315-07	C12orf57|113246	696.7384
TCGA-KN-8435-01A-11R-2315-07	C12orf59|120939	5056.5579
TCGA-KN-8435-01A-11R-2315-07	C12orf5|57103	487.5087
TCGA-KN-8435-01A-11R-2315-07	C12orf60|144608	44.7606
TCGA-KN-8435-01A-11R-2315-07	C12orf61|283416	32.2693
TCGA-KN-8435-01A-11R-2315-07	C12orf62|84987	1041.9847
TCGA-KN-8435-01A-11R-2315-07	C12orf63|374467	2.4289
TCGA-KN-8435-01A-11R-2315-07	C12orf65|91574	641.2214
TCGA-KN-8435-01A-11R-2315-07	C12orf66|144577	352.186
TCGA-KN-8435-01A-11R-2315-07	C12orf68|387856	3.1228
TCGA-KN-8435-01A-11R-2315-07	C12orf69|440087	7.6336
TCGA-KN-8435-01A-11R-2315-07	C12orf70|341346	.694
TCGA-KN-8435-01A-11R-2315-07	C12orf71|728858	0
TCGA-KN-8435-01A-11R-2315-07	C12orf72|254013	106.1763
TCGA-KN-8435-01A-11R-2315-07	C12orf73|728568	205.0659
TCGA-KN-8435-01A-11R-2315-07	C12orf74|338809	.347
TCGA-KN-8435-01A-11R-2315-07	C12orf75|387882	5124.2193
TCGA-KN-8435-01A-11R-2315-07	C12orf76|400073	128.73
TCGA-KN-8435-01A-11R-2315-07	C12orf77|196415	119.3616
TCGA-KN-8435-01A-11R-2315-07	C13orf15|28984	858.4316
TCGA-KN-8435-01A-11R-2315-07	C13orf16|121793	1.7349
TCGA-KN-8435-01A-11R-2315-07	C13orf18|80183	13.5323
TCGA-KN-8435-01A-11R-2315-07	C13orf1|57213	293.8931
TCGA-KN-8435-01A-11R-2315-07	C13orf23|80209	585.3574
TCGA-KN-8435-01A-11R-2315-07	C13orf26|122046	0
TCGA-KN-8435-01A-11R-2315-07	C13orf27|93081	59.3338
TCGA-KN-8435-01A-11R-2315-07	C13orf28|122258	0
TCGA-KN-8435-01A-11R-2315-07	C13orf29|283487	30.5344
TCGA-KN-8435-01A-11R-2315-07	C13orf30|144809	.347
TCGA-KN-8435-01A-11R-2315-07	C13orf31|144811	103.7474
TCGA-KN-8435-01A-11R-2315-07	C13orf33|84935	61.7627
TCGA-KN-8435-01A-11R-2315-07	C13orf34|79866	39.6287
TCGA-KN-8435-01A-11R-2315-07	C13orf35|400165	0
TCGA-KN-8435-01A-11R-2315-07	C13orf36|400120	.347
TCGA-KN-8435-01A-11R-2315-07	C13orf37|440145	286.6065
TCGA-KN-8435-01A-11R-2315-07	C13orf38|728591	6.2457
TCGA-KN-8435-01A-11R-2315-07	C13orf39|196541	.694
TCGA-KN-8435-01A-11R-2315-07	C14orf101|54916	958.3622
TCGA-KN-8435-01A-11R-2315-07	C14orf102|55051	249.1325
TCGA-KN-8435-01A-11R-2315-07	C14orf104|55172	295.628
TCGA-KN-8435-01A-11R-2315-07	C14orf105|55195	865.0243
TCGA-KN-8435-01A-11R-2315-07	C14orf106|55320	824.4275
TCGA-KN-8435-01A-11R-2315-07	C14orf109|26175	602.0125
TCGA-KN-8435-01A-11R-2315-07	C14orf115|55237	.347
TCGA-KN-8435-01A-11R-2315-07	C14orf118|55668	870.229
TCGA-KN-8435-01A-11R-2315-07	C14orf119|55017	1041.2908
TCGA-KN-8435-01A-11R-2315-07	C14orf126|112487	230.4303
TCGA-KN-8435-01A-11R-2315-07	C14orf128|84837	194.6565
TCGA-KN-8435-01A-11R-2315-07	C14orf129|51527	306.0375
TCGA-KN-8435-01A-11R-2315-07	C14orf132|56967	902.8452
TCGA-KN-8435-01A-11R-2315-07	C14orf135|64430	2837.9598
TCGA-KN-8435-01A-11R-2315-07	C14orf138|79609	80.8466
TCGA-KN-8435-01A-11R-2315-07	C14orf139|79686	11.4504
TCGA-KN-8435-01A-11R-2315-07	C14orf142|84520	270.6454
TCGA-KN-8435-01A-11R-2315-07	C14orf143|90141	53.4351
TCGA-KN-8435-01A-11R-2315-07	C14orf145|145508	49.2713
TCGA-KN-8435-01A-11R-2315-07	C14orf147|171546	1330.6731
TCGA-KN-8435-01A-11R-2315-07	C14orf148|122945	6.9396
TCGA-KN-8435-01A-11R-2315-07	C14orf149|112849	114.5038
TCGA-KN-8435-01A-11R-2315-07	C14orf153|84334	583.501
TCGA-KN-8435-01A-11R-2315-07	C14orf156|81892	836.9188
TCGA-KN-8435-01A-11R-2315-07	C14orf159|80017	3641.5684
TCGA-KN-8435-01A-11R-2315-07	C14orf162|56936	0
TCGA-KN-8435-01A-11R-2315-07	C14orf165|414767	0
TCGA-KN-8435-01A-11R-2315-07	C14orf166B|145497	0
TCGA-KN-8435-01A-11R-2315-07	C14orf166|51637	2348.0222
TCGA-KN-8435-01A-11R-2315-07	C14orf167|55449	1317.9181
TCGA-KN-8435-01A-11R-2315-07	C14orf169|79697	336.2248
TCGA-KN-8435-01A-11R-2315-07	C14orf174|161394	12.4913
TCGA-KN-8435-01A-11R-2315-07	C14orf176|643382	17.0021
TCGA-KN-8435-01A-11R-2315-07	C14orf177|283598	0
TCGA-KN-8435-01A-11R-2315-07	C14orf178|283579	1.0409
TCGA-KN-8435-01A-11R-2315-07	C14orf179|112752	340.3886
TCGA-KN-8435-01A-11R-2315-07	C14orf180|400258	.347
TCGA-KN-8435-01A-11R-2315-07	C14orf181|400223	58.6398
TCGA-KN-8435-01A-11R-2315-07	C14orf182|283551	0
TCGA-KN-8435-01A-11R-2315-07	C14orf183|196913	0
TCGA-KN-8435-01A-11R-2315-07	C14orf184|650662	0
TCGA-KN-8435-01A-11R-2315-07	C14orf19|280655	3.4698
TCGA-KN-8435-01A-11R-2315-07	C14orf1|11161	1583.2755
TCGA-KN-8435-01A-11R-2315-07	C14orf21|161424	463.9139
TCGA-KN-8435-01A-11R-2315-07	C14orf23|387978	0
TCGA-KN-8435-01A-11R-2315-07	C14orf28|122525	132.5468
TCGA-KN-8435-01A-11R-2315-07	C14orf2|9556	2035.3921
TCGA-KN-8435-01A-11R-2315-07	C14orf33|100129075	188.4108
TCGA-KN-8435-01A-11R-2315-07	C14orf34|645687	.694
TCGA-KN-8435-01A-11R-2315-07	C14orf37|145407	316.7939
TCGA-KN-8435-01A-11R-2315-07	C14orf39|317761	15.2672
TCGA-KN-8435-01A-11R-2315-07	C14orf43|91748	1819.9167
TCGA-KN-8435-01A-11R-2315-07	C14orf45|80127	109.7398
TCGA-KN-8435-01A-11R-2315-07	C14orf48|256369	.347
TCGA-KN-8435-01A-11R-2315-07	C14orf49|161176	12.4913
TCGA-KN-8435-01A-11R-2315-07	C14orf4|64207	3154.4067
TCGA-KN-8435-01A-11R-2315-07	C14orf50|145376	14.9202
TCGA-KN-8435-01A-11R-2315-07	C14orf53|440184	0
TCGA-KN-8435-01A-11R-2315-07	C14orf64|388011	2.4289
TCGA-KN-8435-01A-11R-2315-07	C14orf68|283600	1.0409
TCGA-KN-8435-01A-11R-2315-07	C14orf70|283601	0
TCGA-KN-8435-01A-11R-2315-07	C14orf72|145200	53.4351
TCGA-KN-8435-01A-11R-2315-07	C14orf73|91828	0
TCGA-KN-8435-01A-11R-2315-07	C14orf79|122616	165.1631
TCGA-KN-8435-01A-11R-2315-07	C14orf80|283643	91.6031
TCGA-KN-8435-01A-11R-2315-07	C14orf86|283592	0
TCGA-KN-8435-01A-11R-2315-07	C14orf93|60686	217.5573
TCGA-KN-8435-01A-11R-2315-07	C15orf17|57184	1068.0083
TCGA-KN-8435-01A-11R-2315-07	C15orf21|283651	18.737
TCGA-KN-8435-01A-11R-2315-07	C15orf23|90417	257.4601
TCGA-KN-8435-01A-11R-2315-07	C15orf24|56851	2025.3296
TCGA-KN-8435-01A-11R-2315-07	C15orf26|161502	2.4289
TCGA-KN-8435-01A-11R-2315-07	C15orf27|123591	78.7647
TCGA-KN-8435-01A-11R-2315-07	C15orf28|80035	13.1853
TCGA-KN-8435-01A-11R-2315-07	C15orf29|79768	273.7682
TCGA-KN-8435-01A-11R-2315-07	C15orf2|23742	.694
TCGA-KN-8435-01A-11R-2315-07	C15orf32|145858	0
TCGA-KN-8435-01A-11R-2315-07	C15orf33|196951	51.9813
TCGA-KN-8435-01A-11R-2315-07	C15orf34|80072	36.78
TCGA-KN-8435-01A-11R-2315-07	C15orf37|283687	180.1561
TCGA-KN-8435-01A-11R-2315-07	C15orf38|348110	288.7266
TCGA-KN-8435-01A-11R-2315-07	C15orf39|56905	707.8418
TCGA-KN-8435-01A-11R-2315-07	C15orf40|123207	462.873
TCGA-KN-8435-01A-11R-2315-07	C15orf41|84529	61.0687
TCGA-KN-8435-01A-11R-2315-07	C15orf42|90381	55.9056
TCGA-KN-8435-01A-11R-2315-07	C15orf43|145645	0
TCGA-KN-8435-01A-11R-2315-07	C15orf44|81556	1235.9473
TCGA-KN-8435-01A-11R-2315-07	C15orf48|84419	7.2866
TCGA-KN-8435-01A-11R-2315-07	C15orf50|414926	0
TCGA-KN-8435-01A-11R-2315-07	C15orf51|196968	3.8168
TCGA-KN-8435-01A-11R-2315-07	C15orf52|388115	924.0111
TCGA-KN-8435-01A-11R-2315-07	C15orf53|400359	0
TCGA-KN-8435-01A-11R-2315-07	C15orf54|400360	.347
TCGA-KN-8435-01A-11R-2315-07	C15orf55|256646	1.7349
TCGA-KN-8435-01A-11R-2315-07	C15orf56|644809	112.0749
TCGA-KN-8435-01A-11R-2315-07	C15orf57|90416	393.5982
TCGA-KN-8435-01A-11R-2315-07	C15orf58|390637	57.2519
TCGA-KN-8435-01A-11R-2315-07	C15orf59|388135	4710.9646
TCGA-KN-8435-01A-11R-2315-07	C15orf5|81698	0
TCGA-KN-8435-01A-11R-2315-07	C15orf60|283677	1.0409
TCGA-KN-8435-01A-11R-2315-07	C15orf61|145853	305.6905
TCGA-KN-8435-01A-11R-2315-07	C15orf62|643338	25.6766
TCGA-KN-8435-01A-11R-2315-07	C15orf63|25764	575.746
TCGA-KN-8435-01A-11R-2315-07	C16orf11|146325	3.1228
TCGA-KN-8435-01A-11R-2315-07	C16orf13|84326	371.6169
TCGA-KN-8435-01A-11R-2315-07	C16orf3|750	3.1228
TCGA-KN-8435-01A-11R-2315-07	C16orf42|115939	1071.6031
TCGA-KN-8435-01A-11R-2315-07	C16orf45|89927	95.7668
TCGA-KN-8435-01A-11R-2315-07	C16orf46|123775	26.7176
TCGA-KN-8435-01A-11R-2315-07	C16orf48|84080	144.3442
TCGA-KN-8435-01A-11R-2315-07	C16orf52|730094	531.9223
TCGA-KN-8435-01A-11R-2315-07	C16orf53|79447	1044.7606
TCGA-KN-8435-01A-11R-2315-07	C16orf54|283897	14.5732
TCGA-KN-8435-01A-11R-2315-07	C16orf55|124045	64.8855
TCGA-KN-8435-01A-11R-2315-07	C16orf57|79650	908.3969
TCGA-KN-8435-01A-11R-2315-07	C16orf58|64755	3920.1214
TCGA-KN-8435-01A-11R-2315-07	C16orf59|80178	23.5947
TCGA-KN-8435-01A-11R-2315-07	C16orf5|29965	1995.8362
TCGA-KN-8435-01A-11R-2315-07	C16orf61|56942	762.0958
TCGA-KN-8435-01A-11R-2315-07	C16orf62|57020	960.7911
TCGA-KN-8435-01A-11R-2315-07	C16orf63|123811	891.7418
TCGA-KN-8435-01A-11R-2315-07	C16orf68|79091	207.4948
TCGA-KN-8435-01A-11R-2315-07	C16orf70|80262	422.1721
TCGA-KN-8435-01A-11R-2315-07	C16orf71|146562	35.3921
TCGA-KN-8435-01A-11R-2315-07	C16orf72|29035	1148.508
TCGA-KN-8435-01A-11R-2315-07	C16orf73|254528	.3574
TCGA-KN-8435-01A-11R-2315-07	C16orf74|404550	1.0409
TCGA-KN-8435-01A-11R-2315-07	C16orf75|116028	205.0659
TCGA-KN-8435-01A-11R-2315-07	C16orf78|123970	0
TCGA-KN-8435-01A-11R-2315-07	C16orf79|283870	38.796
TCGA-KN-8435-01A-11R-2315-07	C16orf7|9605	822.4983
TCGA-KN-8435-01A-11R-2315-07	C16orf80|29105	636.7106
TCGA-KN-8435-01A-11R-2315-07	C16orf81|283860	0
TCGA-KN-8435-01A-11R-2315-07	C16orf82|162083	0
TCGA-KN-8435-01A-11R-2315-07	C16orf86|388284	48.2304
TCGA-KN-8435-01A-11R-2315-07	C16orf87|388272	128.0361
TCGA-KN-8435-01A-11R-2315-07	C16orf88|400506	529.1464
TCGA-KN-8435-01A-11R-2315-07	C16orf89|146556	971.2006
TCGA-KN-8435-01A-11R-2315-07	C16orf90|646174	0
TCGA-KN-8435-01A-11R-2315-07	C16orf91|283951	312.2831
TCGA-KN-8435-01A-11R-2315-07	C16orf92|146378	0
TCGA-KN-8435-01A-11R-2315-07	C16orf93|90835	9.0215
TCGA-KN-8435-01A-11R-2315-07	C17orf100|388327	39.5559
TCGA-KN-8435-01A-11R-2315-07	C17orf101|79701	382.0125
[truncated: 18,532 more rows]
