# Supplementary material for: Dysfunctional miRNA-Mediated Regulation in Chromophobe Renal Cell Carcinoma
Source: PLoS One. 2016 Jun 3;11(6):e0156324. doi: 10.1371/journal.pone.0156324 (PMC4892590; doi:10.1371/journal.pone.0156324)
Supplement: S2 File — (ZIP) [file pone.0156324.s002.zip › S2_File mRNA expression profile downloaded from TCGA/case/unc.edu__IlluminaHiSeq_RNASeqV2__TCGA-KN-8436-01A-11R-2315-07__expression_rsem_gene_normalized.txt]

barcode	gene_id	normalized_count
TCGA-KN-8436-01A-11R-2315-07	?|100130426	0
TCGA-KN-8436-01A-11R-2315-07	?|100133144	17.2822
TCGA-KN-8436-01A-11R-2315-07	?|100134869	21.3621
TCGA-KN-8436-01A-11R-2315-07	?|10357	124.5945
TCGA-KN-8436-01A-11R-2315-07	?|10431	1435.0422
TCGA-KN-8436-01A-11R-2315-07	?|136542	0
TCGA-KN-8436-01A-11R-2315-07	?|155060	219.6038
TCGA-KN-8436-01A-11R-2315-07	?|26823	.7432
TCGA-KN-8436-01A-11R-2315-07	?|280660	0
TCGA-KN-8436-01A-11R-2315-07	?|317712	0
TCGA-KN-8436-01A-11R-2315-07	?|340602	3.3442
TCGA-KN-8436-01A-11R-2315-07	?|388795	0
TCGA-KN-8436-01A-11R-2315-07	?|390284	14.12
TCGA-KN-8436-01A-11R-2315-07	?|391343	.7432
TCGA-KN-8436-01A-11R-2315-07	?|391714	1.8579
TCGA-KN-8436-01A-11R-2315-07	?|404770	0
TCGA-KN-8436-01A-11R-2315-07	?|441362	0
TCGA-KN-8436-01A-11R-2315-07	?|442388	0
TCGA-KN-8436-01A-11R-2315-07	?|553137	14.12
TCGA-KN-8436-01A-11R-2315-07	?|57714	247.4723
TCGA-KN-8436-01A-11R-2315-07	?|645851	4.0874
TCGA-KN-8436-01A-11R-2315-07	?|652919	12.4925
TCGA-KN-8436-01A-11R-2315-07	?|653553	798.154
TCGA-KN-8436-01A-11R-2315-07	?|728045	0
TCGA-KN-8436-01A-11R-2315-07	?|728603	0
TCGA-KN-8436-01A-11R-2315-07	?|728788	0
TCGA-KN-8436-01A-11R-2315-07	?|729884	20.8085
TCGA-KN-8436-01A-11R-2315-07	?|8225	1155.614
TCGA-KN-8436-01A-11R-2315-07	?|90288	3.3442
TCGA-KN-8436-01A-11R-2315-07	A1BG|1	24.5243
TCGA-KN-8436-01A-11R-2315-07	A1CF|29974	0
TCGA-KN-8436-01A-11R-2315-07	A2BP1|54715	8.5463
TCGA-KN-8436-01A-11R-2315-07	A2LD1|87769	48.1828
TCGA-KN-8436-01A-11R-2315-07	A2ML1|144568	.3716
TCGA-KN-8436-01A-11R-2315-07	A2M|2	15231.0596
TCGA-KN-8436-01A-11R-2315-07	A4GALT|53947	122.2498
TCGA-KN-8436-01A-11R-2315-07	A4GNT|51146	.3716
TCGA-KN-8436-01A-11R-2315-07	AAA1|404744	2.2295
TCGA-KN-8436-01A-11R-2315-07	AAAS|8086	983.944
TCGA-KN-8436-01A-11R-2315-07	AACSL|729522	0
TCGA-KN-8436-01A-11R-2315-07	AACS|65985	620.5387
TCGA-KN-8436-01A-11R-2315-07	AADACL2|344752	0
TCGA-KN-8436-01A-11R-2315-07	AADACL3|126767	0
TCGA-KN-8436-01A-11R-2315-07	AADACL4|343066	1.8579
TCGA-KN-8436-01A-11R-2315-07	AADAC|13	0
TCGA-KN-8436-01A-11R-2315-07	AADAT|51166	133.3972
TCGA-KN-8436-01A-11R-2315-07	AAGAB|79719	1292.7271
TCGA-KN-8436-01A-11R-2315-07	AAK1|22848	1687.7167
TCGA-KN-8436-01A-11R-2315-07	AAMP|14	1365.1852
TCGA-KN-8436-01A-11R-2315-07	AANAT|15	2.6011
TCGA-KN-8436-01A-11R-2315-07	AARS2|57505	480.0666
TCGA-KN-8436-01A-11R-2315-07	AARSD1|80755	239.6691
TCGA-KN-8436-01A-11R-2315-07	AARS|16	5370.0752
TCGA-KN-8436-01A-11R-2315-07	AASDHPPT|60496	955.2952
TCGA-KN-8436-01A-11R-2315-07	AASDH|132949	450.355
TCGA-KN-8436-01A-11R-2315-07	AASS|10157	451.4698
TCGA-KN-8436-01A-11R-2315-07	AATF|26574	655.4672
TCGA-KN-8436-01A-11R-2315-07	AATK|9625	21.9232
TCGA-KN-8436-01A-11R-2315-07	ABAT|18	277.9419
TCGA-KN-8436-01A-11R-2315-07	ABCA10|10349	4.0874
TCGA-KN-8436-01A-11R-2315-07	ABCA11P|79963	62.3177
TCGA-KN-8436-01A-11R-2315-07	ABCA12|26154	13.7485
TCGA-KN-8436-01A-11R-2315-07	ABCA13|154664	276.4556
TCGA-KN-8436-01A-11R-2315-07	ABCA17P|650655	34.9285
TCGA-KN-8436-01A-11R-2315-07	ABCA1|19	445.1529
TCGA-KN-8436-01A-11R-2315-07	ABCA2|20	2094.5969
TCGA-KN-8436-01A-11R-2315-07	ABCA3|21	1761.2895
TCGA-KN-8436-01A-11R-2315-07	ABCA4|24	2.6011
TCGA-KN-8436-01A-11R-2315-07	ABCA5|23461	464.8467
TCGA-KN-8436-01A-11R-2315-07	ABCA6|23460	1.1147
TCGA-KN-8436-01A-11R-2315-07	ABCA7|10347	494.2015
TCGA-KN-8436-01A-11R-2315-07	ABCA8|10351	2.9726
TCGA-KN-8436-01A-11R-2315-07	ABCA9|10350	1.4863
TCGA-KN-8436-01A-11R-2315-07	ABCB10|23456	232.6091
TCGA-KN-8436-01A-11R-2315-07	ABCB11|8647	.3716
TCGA-KN-8436-01A-11R-2315-07	ABCB1|5243	18.579
TCGA-KN-8436-01A-11R-2315-07	ABCB4|5244	1.8579
TCGA-KN-8436-01A-11R-2315-07	ABCB5|340273	0
TCGA-KN-8436-01A-11R-2315-07	ABCB6|10058	199.806
TCGA-KN-8436-01A-11R-2315-07	ABCB7|22	1058.26
TCGA-KN-8436-01A-11R-2315-07	ABCB8|11194	764.7118
TCGA-KN-8436-01A-11R-2315-07	ABCB9|23457	273.3232
TCGA-KN-8436-01A-11R-2315-07	ABCC10|89845	222.948
TCGA-KN-8436-01A-11R-2315-07	ABCC11|85320	1.1147
TCGA-KN-8436-01A-11R-2315-07	ABCC12|94160	0
TCGA-KN-8436-01A-11R-2315-07	ABCC13|150000	0
TCGA-KN-8436-01A-11R-2315-07	ABCC1|4363	1903.6047
TCGA-KN-8436-01A-11R-2315-07	ABCC2|1244	4.459
TCGA-KN-8436-01A-11R-2315-07	ABCC3|8714	636.1451
TCGA-KN-8436-01A-11R-2315-07	ABCC4|10257	993.2335
TCGA-KN-8436-01A-11R-2315-07	ABCC5|10057	2831.0686
TCGA-KN-8436-01A-11R-2315-07	ABCC6P1|653190	.7432
TCGA-KN-8436-01A-11R-2315-07	ABCC6P2|730013	2.6011
TCGA-KN-8436-01A-11R-2315-07	ABCC6|368	27.1253
TCGA-KN-8436-01A-11R-2315-07	ABCC8|6833	1.4863
TCGA-KN-8436-01A-11R-2315-07	ABCC9|10060	87.6929
TCGA-KN-8436-01A-11R-2315-07	ABCD1|215	587.0965
TCGA-KN-8436-01A-11R-2315-07	ABCD2|225	32.3275
TCGA-KN-8436-01A-11R-2315-07	ABCD3|5825	703.4011
TCGA-KN-8436-01A-11R-2315-07	ABCD4|5826	986.1735
TCGA-KN-8436-01A-11R-2315-07	ABCE1|6059	1330.2567
TCGA-KN-8436-01A-11R-2315-07	ABCF1|23	976.1408
TCGA-KN-8436-01A-11R-2315-07	ABCF2|10061	1993.1555
TCGA-KN-8436-01A-11R-2315-07	ABCF3|55324	648.7788
TCGA-KN-8436-01A-11R-2315-07	ABCG1|9619	3065.164
TCGA-KN-8436-01A-11R-2315-07	ABCG2|9429	120.0204
TCGA-KN-8436-01A-11R-2315-07	ABCG4|64137	1.8579
TCGA-KN-8436-01A-11R-2315-07	ABCG5|64240	7.8032
TCGA-KN-8436-01A-11R-2315-07	ABCG8|64241	20.4369
TCGA-KN-8436-01A-11R-2315-07	ABHD10|55347	2934.7394
TCGA-KN-8436-01A-11R-2315-07	ABHD11|83451	936.7534
TCGA-KN-8436-01A-11R-2315-07	ABHD12B|145447	.3716
TCGA-KN-8436-01A-11R-2315-07	ABHD12|26090	1555.8058
TCGA-KN-8436-01A-11R-2315-07	ABHD13|84945	392.017
TCGA-KN-8436-01A-11R-2315-07	ABHD14A|25864	301.017
TCGA-KN-8436-01A-11R-2315-07	ABHD14B|84836	2578.7657
TCGA-KN-8436-01A-11R-2315-07	ABHD15|116236	177.2437
TCGA-KN-8436-01A-11R-2315-07	ABHD1|84696	13.3769
TCGA-KN-8436-01A-11R-2315-07	ABHD2|11057	7098.6657
TCGA-KN-8436-01A-11R-2315-07	ABHD3|171586	334.0505
TCGA-KN-8436-01A-11R-2315-07	ABHD4|63874	1343.262
TCGA-KN-8436-01A-11R-2315-07	ABHD5|51099	264.565
TCGA-KN-8436-01A-11R-2315-07	ABHD6|57406	244.1281
TCGA-KN-8436-01A-11R-2315-07	ABHD8|79575	687.4231
TCGA-KN-8436-01A-11R-2315-07	ABI1|10006	1842.6804
TCGA-KN-8436-01A-11R-2315-07	ABI2|10152	1715.5852
TCGA-KN-8436-01A-11R-2315-07	ABI3BP|25890	26.3822
TCGA-KN-8436-01A-11R-2315-07	ABI3|51225	100.3266
TCGA-KN-8436-01A-11R-2315-07	ABL1|25	1132.2045
TCGA-KN-8436-01A-11R-2315-07	ABL2|27	341.8537
TCGA-KN-8436-01A-11R-2315-07	ABLIM1|3983	3731.7786
TCGA-KN-8436-01A-11R-2315-07	ABLIM2|84448	126.7088
TCGA-KN-8436-01A-11R-2315-07	ABLIM3|22885	621.6535
TCGA-KN-8436-01A-11R-2315-07	ABO|28	5.5737
TCGA-KN-8436-01A-11R-2315-07	ABP1|26	.3716
TCGA-KN-8436-01A-11R-2315-07	ABRA|137735	0
TCGA-KN-8436-01A-11R-2315-07	ABR|29	1028.9052
TCGA-KN-8436-01A-11R-2315-07	ABT1|29777	291.3188
TCGA-KN-8436-01A-11R-2315-07	ABTB1|80325	205.4838
TCGA-KN-8436-01A-11R-2315-07	ABTB2|25841	1147.8108
TCGA-KN-8436-01A-11R-2315-07	ACAA1|30	1201.6899
TCGA-KN-8436-01A-11R-2315-07	ACAA2|10449	5410.5774
TCGA-KN-8436-01A-11R-2315-07	ACACA|31	821.192
TCGA-KN-8436-01A-11R-2315-07	ACACB|32	3063.3061
TCGA-KN-8436-01A-11R-2315-07	ACAD10|80724	1161.5593
TCGA-KN-8436-01A-11R-2315-07	ACAD11|84129	371.5355
TCGA-KN-8436-01A-11R-2315-07	ACAD8|27034	860.2079
TCGA-KN-8436-01A-11R-2315-07	ACAD9|28976	639.8572
TCGA-KN-8436-01A-11R-2315-07	ACADL|33	1227.329
TCGA-KN-8436-01A-11R-2315-07	ACADM|34	2223.9067
TCGA-KN-8436-01A-11R-2315-07	ACADSB|36	1635.3239
TCGA-KN-8436-01A-11R-2315-07	ACADS|35	2074.5315
TCGA-KN-8436-01A-11R-2315-07	ACADVL|37	6333.1921
TCGA-KN-8436-01A-11R-2315-07	ACAN|176	53.5075
TCGA-KN-8436-01A-11R-2315-07	ACAP1|9744	21.9232
TCGA-KN-8436-01A-11R-2315-07	ACAP2|23527	675.9041
TCGA-KN-8436-01A-11R-2315-07	ACAP3|116983	550.3101
TCGA-KN-8436-01A-11R-2315-07	ACAT1|38	9440.7348
TCGA-KN-8436-01A-11R-2315-07	ACAT2|39	59.8355
TCGA-KN-8436-01A-11R-2315-07	ACBD3|64746	861.6942
TCGA-KN-8436-01A-11R-2315-07	ACBD4|79777	435.4918
TCGA-KN-8436-01A-11R-2315-07	ACBD5|91452	1624.1765
TCGA-KN-8436-01A-11R-2315-07	ACBD6|84320	466.7046
TCGA-KN-8436-01A-11R-2315-07	ACBD7|414149	21.9232
TCGA-KN-8436-01A-11R-2315-07	ACCN1|40	164.9816
TCGA-KN-8436-01A-11R-2315-07	ACCN2|41	570.0038
TCGA-KN-8436-01A-11R-2315-07	ACCN3|9311	17.4643
TCGA-KN-8436-01A-11R-2315-07	ACCN4|55515	0
TCGA-KN-8436-01A-11R-2315-07	ACCN5|51802	.7432
TCGA-KN-8436-01A-11R-2315-07	ACCSL|390110	0
TCGA-KN-8436-01A-11R-2315-07	ACCS|84680	432.5192
TCGA-KN-8436-01A-11R-2315-07	ACD|65057	421.7434
TCGA-KN-8436-01A-11R-2315-07	ACE2|59272	16.3495
TCGA-KN-8436-01A-11R-2315-07	ACER1|125981	2.9726
TCGA-KN-8436-01A-11R-2315-07	ACER2|340485	23.038
TCGA-KN-8436-01A-11R-2315-07	ACER3|55331	188.7627
TCGA-KN-8436-01A-11R-2315-07	ACE|1636	244.4997
TCGA-KN-8436-01A-11R-2315-07	ACHE|43	12.6337
TCGA-KN-8436-01A-11R-2315-07	ACIN1|22985	2793.539
TCGA-KN-8436-01A-11R-2315-07	ACLY|47	1467.7413
TCGA-KN-8436-01A-11R-2315-07	ACMSD|130013	0
TCGA-KN-8436-01A-11R-2315-07	ACN9|57001	321.0452
TCGA-KN-8436-01A-11R-2315-07	ACO1|48	1322.825
TCGA-KN-8436-01A-11R-2315-07	ACO2|50	20149.208
TCGA-KN-8436-01A-11R-2315-07	ACOT11|26027	1279.8704
TCGA-KN-8436-01A-11R-2315-07	ACOT12|134526	3.7158
TCGA-KN-8436-01A-11R-2315-07	ACOT13|55856	668.0378
TCGA-KN-8436-01A-11R-2315-07	ACOT1|641371	928.5786
TCGA-KN-8436-01A-11R-2315-07	ACOT2|10965	679.2484
TCGA-KN-8436-01A-11R-2315-07	ACOT4|122970	98.4687
TCGA-KN-8436-01A-11R-2315-07	ACOT6|641372	15.2348
TCGA-KN-8436-01A-11R-2315-07	ACOT7|11332	245.6144
TCGA-KN-8436-01A-11R-2315-07	ACOT8|10005	613.3449
TCGA-KN-8436-01A-11R-2315-07	ACOT9|23597	747.2475
TCGA-KN-8436-01A-11R-2315-07	ACOX1|51	820.8204
TCGA-KN-8436-01A-11R-2315-07	ACOX2|8309	600.4734
TCGA-KN-8436-01A-11R-2315-07	ACOX3|8310	182.4458
TCGA-KN-8436-01A-11R-2315-07	ACOXL|55289	1.4863
TCGA-KN-8436-01A-11R-2315-07	ACP1|52	1103.2212
TCGA-KN-8436-01A-11R-2315-07	ACP2|53	699.3137
TCGA-KN-8436-01A-11R-2315-07	ACP5|54	28.2401
TCGA-KN-8436-01A-11R-2315-07	ACP6|51205	484.912
TCGA-KN-8436-01A-11R-2315-07	ACPL2|92370	124.8509
TCGA-KN-8436-01A-11R-2315-07	ACPP|55	2.6011
TCGA-KN-8436-01A-11R-2315-07	ACPT|93650	0
TCGA-KN-8436-01A-11R-2315-07	ACRBP|84519	10.0327
TCGA-KN-8436-01A-11R-2315-07	ACRC|93953	4.459
TCGA-KN-8436-01A-11R-2315-07	ACRV1|56	2.6011
TCGA-KN-8436-01A-11R-2315-07	ACR|49	1.4863
TCGA-KN-8436-01A-11R-2315-07	ACSBG1|23205	15.6064
TCGA-KN-8436-01A-11R-2315-07	ACSBG2|81616	.7432
TCGA-KN-8436-01A-11R-2315-07	ACSF2|80221	219.9754
TCGA-KN-8436-01A-11R-2315-07	ACSF3|197322	620.9103
TCGA-KN-8436-01A-11R-2315-07	ACSL1|2180	3535.5844
TCGA-KN-8436-01A-11R-2315-07	ACSL3|2181	3212.6813
TCGA-KN-8436-01A-11R-2315-07	ACSL4|2182	5317.6824
TCGA-KN-8436-01A-11R-2315-07	ACSL5|51703	384.957
TCGA-KN-8436-01A-11R-2315-07	ACSL6|23305	2.6011
TCGA-KN-8436-01A-11R-2315-07	ACSM1|116285	2.2295
TCGA-KN-8436-01A-11R-2315-07	ACSM2A|123876	.3716
TCGA-KN-8436-01A-11R-2315-07	ACSM2B|348158	1.1147
TCGA-KN-8436-01A-11R-2315-07	ACSM3|6296	1318.7785
TCGA-KN-8436-01A-11R-2315-07	ACSM4|341392	0
TCGA-KN-8436-01A-11R-2315-07	ACSM5|54988	5.2021
TCGA-KN-8436-01A-11R-2315-07	ACSS1|84532	2450.199
TCGA-KN-8436-01A-11R-2315-07	ACSS2|55902	1384.8789
TCGA-KN-8436-01A-11R-2315-07	ACSS3|79611	2508.5371
TCGA-KN-8436-01A-11R-2315-07	ACTA1|58	.3716
TCGA-KN-8436-01A-11R-2315-07	ACTA2|59	592.96
TCGA-KN-8436-01A-11R-2315-07	ACTBL2|345651	.3716
TCGA-KN-8436-01A-11R-2315-07	ACTB|60	57947.5403
TCGA-KN-8436-01A-11R-2315-07	ACTC1|70	43.1033
TCGA-KN-8436-01A-11R-2315-07	ACTG1|71	26417.4851
TCGA-KN-8436-01A-11R-2315-07	ACTG2|72	17.8358
TCGA-KN-8436-01A-11R-2315-07	ACTL6A|86	372.6948
TCGA-KN-8436-01A-11R-2315-07	ACTL6B|51412	0
TCGA-KN-8436-01A-11R-2315-07	ACTL7A|10881	0
TCGA-KN-8436-01A-11R-2315-07	ACTL7B|10880	.3716
TCGA-KN-8436-01A-11R-2315-07	ACTL8|81569	0
TCGA-KN-8436-01A-11R-2315-07	ACTL9|284382	0
TCGA-KN-8436-01A-11R-2315-07	ACTN1|87	532.4742
TCGA-KN-8436-01A-11R-2315-07	ACTN2|88	53.136
TCGA-KN-8436-01A-11R-2315-07	ACTN3|89	.7432
TCGA-KN-8436-01A-11R-2315-07	ACTN4|81	11513.2078
TCGA-KN-8436-01A-11R-2315-07	ACTR10|55860	2310.1133
TCGA-KN-8436-01A-11R-2315-07	ACTR1A|10121	1724.5031
TCGA-KN-8436-01A-11R-2315-07	ACTR1B|10120	1208.0068
TCGA-KN-8436-01A-11R-2315-07	ACTR2|10097	3111.9831
TCGA-KN-8436-01A-11R-2315-07	ACTR3B|57180	423.6013
TCGA-KN-8436-01A-11R-2315-07	ACTR3C|653857	157.9215
TCGA-KN-8436-01A-11R-2315-07	ACTR3|10096	1953.0248
TCGA-KN-8436-01A-11R-2315-07	ACTR5|79913	172.0416
TCGA-KN-8436-01A-11R-2315-07	ACTR6|64431	656.582
TCGA-KN-8436-01A-11R-2315-07	ACTR8|93973	509.4363
TCGA-KN-8436-01A-11R-2315-07	ACTRT1|139741	0
TCGA-KN-8436-01A-11R-2315-07	ACTRT2|140625	0
TCGA-KN-8436-01A-11R-2315-07	ACVR1B|91	2778.6758
TCGA-KN-8436-01A-11R-2315-07	ACVR1C|130399	5.5737
TCGA-KN-8436-01A-11R-2315-07	ACVR1|90	983.2009
TCGA-KN-8436-01A-11R-2315-07	ACVR2A|92	266.0513
TCGA-KN-8436-01A-11R-2315-07	ACVR2B|93	319.5589
TCGA-KN-8436-01A-11R-2315-07	ACVRL1|94	271.9966
TCGA-KN-8436-01A-11R-2315-07	ACY1|95	555.475
TCGA-KN-8436-01A-11R-2315-07	ACY3|91703	0
TCGA-KN-8436-01A-11R-2315-07	ACYP1|97	99.955
TCGA-KN-8436-01A-11R-2315-07	ACYP2|98	283.8872
TCGA-KN-8436-01A-11R-2315-07	ADAD1|132612	0
TCGA-KN-8436-01A-11R-2315-07	ADAD2|161931	.3716
TCGA-KN-8436-01A-11R-2315-07	ADAL|161823	925.2344
TCGA-KN-8436-01A-11R-2315-07	ADAM10|102	1455.1076
TCGA-KN-8436-01A-11R-2315-07	ADAM11|4185	3.3442
TCGA-KN-8436-01A-11R-2315-07	ADAM12|8038	6.6884
TCGA-KN-8436-01A-11R-2315-07	ADAM15|8751	597.6011
TCGA-KN-8436-01A-11R-2315-07	ADAM17|6868	272.3682
TCGA-KN-8436-01A-11R-2315-07	ADAM18|8749	0
TCGA-KN-8436-01A-11R-2315-07	ADAM19|8728	31.2127
TCGA-KN-8436-01A-11R-2315-07	ADAM20|8748	1.8579
TCGA-KN-8436-01A-11R-2315-07	ADAM21P1|145241	1.1147
TCGA-KN-8436-01A-11R-2315-07	ADAM21|8747	2.9726
TCGA-KN-8436-01A-11R-2315-07	ADAM22|53616	727.1822
TCGA-KN-8436-01A-11R-2315-07	ADAM23|8745	11.1474
TCGA-KN-8436-01A-11R-2315-07	ADAM28|10863	18.579
TCGA-KN-8436-01A-11R-2315-07	ADAM29|11086	.3716
TCGA-KN-8436-01A-11R-2315-07	ADAM2|2515	34.1854
TCGA-KN-8436-01A-11R-2315-07	ADAM30|11085	0
TCGA-KN-8436-01A-11R-2315-07	ADAM32|203102	0
TCGA-KN-8436-01A-11R-2315-07	ADAM33|80332	1.4863
TCGA-KN-8436-01A-11R-2315-07	ADAM3A|1587	0
TCGA-KN-8436-01A-11R-2315-07	ADAM5P|255926	0
TCGA-KN-8436-01A-11R-2315-07	ADAM6|8755	78.5372
TCGA-KN-8436-01A-11R-2315-07	ADAM7|8756	0
TCGA-KN-8436-01A-11R-2315-07	ADAM8|101	28.6117
TCGA-KN-8436-01A-11R-2315-07	ADAM9|8754	1648.7008
TCGA-KN-8436-01A-11R-2315-07	ADAMDEC1|27299	33.4422
TCGA-KN-8436-01A-11R-2315-07	ADAMTS10|81794	14.8632
TCGA-KN-8436-01A-11R-2315-07	ADAMTS12|81792	3.3442
TCGA-KN-8436-01A-11R-2315-07	ADAMTS13|11093	53.136
TCGA-KN-8436-01A-11R-2315-07	ADAMTS14|140766	.7432
TCGA-KN-8436-01A-11R-2315-07	ADAMTS15|170689	2.6011
TCGA-KN-8436-01A-11R-2315-07	ADAMTS16|170690	6.6884
TCGA-KN-8436-01A-11R-2315-07	ADAMTS17|170691	19.3222
TCGA-KN-8436-01A-11R-2315-07	ADAMTS18|170692	468.5625
TCGA-KN-8436-01A-11R-2315-07	ADAMTS19|171019	7.8032
TCGA-KN-8436-01A-11R-2315-07	ADAMTS1|9510	733.8706
TCGA-KN-8436-01A-11R-2315-07	ADAMTS20|80070	0
TCGA-KN-8436-01A-11R-2315-07	ADAMTS2|9509	7.06
TCGA-KN-8436-01A-11R-2315-07	ADAMTS3|9508	266.7945
TCGA-KN-8436-01A-11R-2315-07	ADAMTS4|9507	398.7054
TCGA-KN-8436-01A-11R-2315-07	ADAMTS5|11096	1520.1341
TCGA-KN-8436-01A-11R-2315-07	ADAMTS6|11174	4.0874
TCGA-KN-8436-01A-11R-2315-07	ADAMTS7|11173	103.2993
TCGA-KN-8436-01A-11R-2315-07	ADAMTS8|11095	2.6011
TCGA-KN-8436-01A-11R-2315-07	ADAMTS9|56999	97.7256
TCGA-KN-8436-01A-11R-2315-07	ADAMTSL1|92949	4118.2219
TCGA-KN-8436-01A-11R-2315-07	ADAMTSL2|9719	1227.7006
TCGA-KN-8436-01A-11R-2315-07	ADAMTSL3|57188	206.2269
TCGA-KN-8436-01A-11R-2315-07	ADAMTSL4|54507	249.7018
TCGA-KN-8436-01A-11R-2315-07	ADAMTSL5|339366	31.2127
TCGA-KN-8436-01A-11R-2315-07	ADAP1|11033	98.4687
TCGA-KN-8436-01A-11R-2315-07	ADAP2|55803	37.5296
TCGA-KN-8436-01A-11R-2315-07	ADARB1|104	381.2412
TCGA-KN-8436-01A-11R-2315-07	ADARB2|105	0
TCGA-KN-8436-01A-11R-2315-07	ADAR|103	3994.8573
TCGA-KN-8436-01A-11R-2315-07	ADAT1|23536	303.9525
TCGA-KN-8436-01A-11R-2315-07	ADAT2|134637	62.0539
TCGA-KN-8436-01A-11R-2315-07	ADAT3|113179	68.3707
TCGA-KN-8436-01A-11R-2315-07	ADA|100	26.3822
TCGA-KN-8436-01A-11R-2315-07	ADCK1|57143	332.9357
TCGA-KN-8436-01A-11R-2315-07	ADCK2|90956	1058.26
TCGA-KN-8436-01A-11R-2315-07	ADCK4|79934	791.8371
TCGA-KN-8436-01A-11R-2315-07	ADCK5|203054	94.3813
TCGA-KN-8436-01A-11R-2315-07	ADCY10|55811	1.4863
TCGA-KN-8436-01A-11R-2315-07	ADCY1|107	2204.9561
TCGA-KN-8436-01A-11R-2315-07	ADCY2|108	97.7256
TCGA-KN-8436-01A-11R-2315-07	ADCY3|109	155.8295
TCGA-KN-8436-01A-11R-2315-07	ADCY4|196883	104.414
TCGA-KN-8436-01A-11R-2315-07	ADCY5|111	80.6329
TCGA-KN-8436-01A-11R-2315-07	ADCY6|112	2977.0995
TCGA-KN-8436-01A-11R-2315-07	ADCY7|113	195.8227
TCGA-KN-8436-01A-11R-2315-07	ADCY8|114	0
TCGA-KN-8436-01A-11R-2315-07	ADCY9|115	788.4929
TCGA-KN-8436-01A-11R-2315-07	ADCYAP1R1|117	0
TCGA-KN-8436-01A-11R-2315-07	ADCYAP1|116	66.5128
TCGA-KN-8436-01A-11R-2315-07	ADC|113451	86.9497
TCGA-KN-8436-01A-11R-2315-07	ADD1|118	7938.8082
TCGA-KN-8436-01A-11R-2315-07	ADD2|119	2.6011
TCGA-KN-8436-01A-11R-2315-07	ADD3|120	839.0278
TCGA-KN-8436-01A-11R-2315-07	ADH1A|124	0
TCGA-KN-8436-01A-11R-2315-07	ADH1B|125	10.0327
TCGA-KN-8436-01A-11R-2315-07	ADH1C|126	101.8129
TCGA-KN-8436-01A-11R-2315-07	ADH4|127	1961.9428
TCGA-KN-8436-01A-11R-2315-07	ADH5|128	5978.7233
TCGA-KN-8436-01A-11R-2315-07	ADH6|130	137.8562
TCGA-KN-8436-01A-11R-2315-07	ADH7|131	.7432
TCGA-KN-8436-01A-11R-2315-07	ADHFE1|137872	81.0045
TCGA-KN-8436-01A-11R-2315-07	ADI1|55256	1845.6382
TCGA-KN-8436-01A-11R-2315-07	ADIG|149685	0
TCGA-KN-8436-01A-11R-2315-07	ADIPOQ|9370	0
TCGA-KN-8436-01A-11R-2315-07	ADIPOR1|51094	1648.7008
TCGA-KN-8436-01A-11R-2315-07	ADIPOR2|79602	4081.0639
TCGA-KN-8436-01A-11R-2315-07	ADK|132	584.867
TCGA-KN-8436-01A-11R-2315-07	ADM2|79924	94.7529
TCGA-KN-8436-01A-11R-2315-07	ADM|133	540.649
TCGA-KN-8436-01A-11R-2315-07	ADNP2|22850	834.9404
TCGA-KN-8436-01A-11R-2315-07	ADNP|23394	2779.4189
TCGA-KN-8436-01A-11R-2315-07	ADORA1|134	224.8059
TCGA-KN-8436-01A-11R-2315-07	ADORA2A|135	74.97
TCGA-KN-8436-01A-11R-2315-07	ADORA2B|136	12.6337
TCGA-KN-8436-01A-11R-2315-07	ADORA3|140	14.12
TCGA-KN-8436-01A-11R-2315-07	ADO|84890	944.185
TCGA-KN-8436-01A-11R-2315-07	ADPGK|83440	1147.6548
TCGA-KN-8436-01A-11R-2315-07	ADPRHL1|113622	57.2233
TCGA-KN-8436-01A-11R-2315-07	ADPRHL2|54936	372.3232
TCGA-KN-8436-01A-11R-2315-07	ADPRH|141	105.1572
TCGA-KN-8436-01A-11R-2315-07	ADRA1A|148	0
TCGA-KN-8436-01A-11R-2315-07	ADRA1B|147	34.1854
TCGA-KN-8436-01A-11R-2315-07	ADRA1D|146	2.6011
TCGA-KN-8436-01A-11R-2315-07	ADRA2A|150	3.3442
TCGA-KN-8436-01A-11R-2315-07	ADRA2B|151	59.0812
TCGA-KN-8436-01A-11R-2315-07	ADRA2C|152	15.6064
TCGA-KN-8436-01A-11R-2315-07	ADRB1|153	162.3805
TCGA-KN-8436-01A-11R-2315-07	ADRB2|154	114.4467
TCGA-KN-8436-01A-11R-2315-07	ADRB3|155	0
TCGA-KN-8436-01A-11R-2315-07	ADRBK1|156	1173.8214
TCGA-KN-8436-01A-11R-2315-07	ADRBK2|157	129.3099
TCGA-KN-8436-01A-11R-2315-07	ADRM1|11047	2044.062
TCGA-KN-8436-01A-11R-2315-07	ADSL|158	745.7612
TCGA-KN-8436-01A-11R-2315-07	ADSSL1|122622	99.5835
TCGA-KN-8436-01A-11R-2315-07	ADSS|159	836.4267
TCGA-KN-8436-01A-11R-2315-07	AEBP1|165	130.4246
TCGA-KN-8436-01A-11R-2315-07	AEBP2|121536	992.8619
TCGA-KN-8436-01A-11R-2315-07	AEN|64782	479.3383
TCGA-KN-8436-01A-11R-2315-07	AES|166	21184.1514
TCGA-KN-8436-01A-11R-2315-07	AFAP1L1|134265	312.1273
TCGA-KN-8436-01A-11R-2315-07	AFAP1L2|84632	149.0036
TCGA-KN-8436-01A-11R-2315-07	AFAP1|60312	183.9247
TCGA-KN-8436-01A-11R-2315-07	AFARP1|246182	2.2295
TCGA-KN-8436-01A-11R-2315-07	AFF1|4299	4526.96
TCGA-KN-8436-01A-11R-2315-07	AFF2|2334	7.06
TCGA-KN-8436-01A-11R-2315-07	AFF3|3899	206.5985
TCGA-KN-8436-01A-11R-2315-07	AFF4|27125	4886.6495
TCGA-KN-8436-01A-11R-2315-07	AFG3L1|172	191.3637
TCGA-KN-8436-01A-11R-2315-07	AFG3L2|10939	7414.1594
TCGA-KN-8436-01A-11R-2315-07	AFMID|125061	53.8791
TCGA-KN-8436-01A-11R-2315-07	AFM|173	0
TCGA-KN-8436-01A-11R-2315-07	AFP|174	2.2295
TCGA-KN-8436-01A-11R-2315-07	AFTPH|54812	929.3218
TCGA-KN-8436-01A-11R-2315-07	AG2|387763	175.7574
TCGA-KN-8436-01A-11R-2315-07	AGAP11|119385	4.0911
TCGA-KN-8436-01A-11R-2315-07	AGAP1|116987	269.024
TCGA-KN-8436-01A-11R-2315-07	AGAP2|116986	18.9134
TCGA-KN-8436-01A-11R-2315-07	AGAP3|116988	2051.8651
TCGA-KN-8436-01A-11R-2315-07	AGAP4|119016	140.8288
TCGA-KN-8436-01A-11R-2315-07	AGAP5|729092	42.728
TCGA-KN-8436-01A-11R-2315-07	AGAP6|414189	116.3046
TCGA-KN-8436-01A-11R-2315-07	AGAP7|653268	7.06
TCGA-KN-8436-01A-11R-2315-07	AGAP8|728404	38.6443
TCGA-KN-8436-01A-11R-2315-07	AGA|175	585.9818
TCGA-KN-8436-01A-11R-2315-07	AGBL1|123624	0
TCGA-KN-8436-01A-11R-2315-07	AGBL2|79841	1.1147
TCGA-KN-8436-01A-11R-2315-07	AGBL3|340351	9.2895
TCGA-KN-8436-01A-11R-2315-07	AGBL4|84871	9.2895
TCGA-KN-8436-01A-11R-2315-07	AGBL5|60509	353.3764
TCGA-KN-8436-01A-11R-2315-07	AGER|177	27.4969
TCGA-KN-8436-01A-11R-2315-07	AGFG1|3267	1940.0195
TCGA-KN-8436-01A-11R-2315-07	AGFG2|3268	1213.9521
TCGA-KN-8436-01A-11R-2315-07	AGGF1|55109	1118.8276
TCGA-KN-8436-01A-11R-2315-07	AGK|55750	1157.8435
TCGA-KN-8436-01A-11R-2315-07	AGL|178	1311.6776
TCGA-KN-8436-01A-11R-2315-07	AGMAT|79814	2.2295
TCGA-KN-8436-01A-11R-2315-07	AGPAT1|10554	1582.5967
TCGA-KN-8436-01A-11R-2315-07	AGPAT2|10555	405.3939
TCGA-KN-8436-01A-11R-2315-07	AGPAT3|56894	2105.0011
TCGA-KN-8436-01A-11R-2315-07	AGPAT4|56895	11.519
TCGA-KN-8436-01A-11R-2315-07	AGPAT5|55326	1064.2053
TCGA-KN-8436-01A-11R-2315-07	AGPAT6|137964	1024.0747
TCGA-KN-8436-01A-11R-2315-07	AGPAT9|84803	4400.6228
TCGA-KN-8436-01A-11R-2315-07	AGPHD1|123688	51.6496
TCGA-KN-8436-01A-11R-2315-07	AGPS|8540	641.3472
TCGA-KN-8436-01A-11R-2315-07	AGR2|10551	0
TCGA-KN-8436-01A-11R-2315-07	AGR3|155465	0
TCGA-KN-8436-01A-11R-2315-07	AGRN|375790	3062.5629
TCGA-KN-8436-01A-11R-2315-07	AGRP|181	5.5737
TCGA-KN-8436-01A-11R-2315-07	AGTPBP1|23287	229.6365
TCGA-KN-8436-01A-11R-2315-07	AGTR1|185	39.3875
TCGA-KN-8436-01A-11R-2315-07	AGTR2|186	0
TCGA-KN-8436-01A-11R-2315-07	AGTRAP|57085	219.6038
TCGA-KN-8436-01A-11R-2315-07	AGT|183	14.8632
TCGA-KN-8436-01A-11R-2315-07	AGXT2L1|64850	312.4988
TCGA-KN-8436-01A-11R-2315-07	AGXT2L2|85007	479.0262
TCGA-KN-8436-01A-11R-2315-07	AGXT2|64902	0
TCGA-KN-8436-01A-11R-2315-07	AGXT|189	0
TCGA-KN-8436-01A-11R-2315-07	AHCTF1|25909	1044.5116
TCGA-KN-8436-01A-11R-2315-07	AHCYL1|10768	3595.4088
TCGA-KN-8436-01A-11R-2315-07	AHCYL2|23382	4739.5038
TCGA-KN-8436-01A-11R-2315-07	AHCY|191	2864.1392
TCGA-KN-8436-01A-11R-2315-07	AHDC1|27245	161.2658
TCGA-KN-8436-01A-11R-2315-07	AHI1|54806	227.407
TCGA-KN-8436-01A-11R-2315-07	AHNAK2|113146	41.9885
TCGA-KN-8436-01A-11R-2315-07	AHNAK|79026	17991.5354
TCGA-KN-8436-01A-11R-2315-07	AHRR|57491	7.06
TCGA-KN-8436-01A-11R-2315-07	AHR|196	1290.4976
TCGA-KN-8436-01A-11R-2315-07	AHSA1|10598	4735.4164
TCGA-KN-8436-01A-11R-2315-07	AHSA2|130872	175.0142
TCGA-KN-8436-01A-11R-2315-07	AHSG|197	0
TCGA-KN-8436-01A-11R-2315-07	AHSP|51327	0
TCGA-KN-8436-01A-11R-2315-07	AICDA|57379	3.7158
TCGA-KN-8436-01A-11R-2315-07	AIDA|64853	498.679
TCGA-KN-8436-01A-11R-2315-07	AIF1L|83543	117.7909
TCGA-KN-8436-01A-11R-2315-07	AIF1|199	65.7697
TCGA-KN-8436-01A-11R-2315-07	AIFM1|9131	5019.6752
TCGA-KN-8436-01A-11R-2315-07	AIFM2|84883	985.8019
TCGA-KN-8436-01A-11R-2315-07	AIFM3|150209	49.4722
TCGA-KN-8436-01A-11R-2315-07	AIG1|51390	454.0708
TCGA-KN-8436-01A-11R-2315-07	AIM1L|55057	.7432
TCGA-KN-8436-01A-11R-2315-07	AIM1|202	502.3763
TCGA-KN-8436-01A-11R-2315-07	AIM2|9447	1.4863
TCGA-KN-8436-01A-11R-2315-07	AIMP1|9255	1416.6007
TCGA-KN-8436-01A-11R-2315-07	AIMP2|7965	1429.253
TCGA-KN-8436-01A-11R-2315-07	AIPL1|23746	0
TCGA-KN-8436-01A-11R-2315-07	AIP|9049	1523.1067
TCGA-KN-8436-01A-11R-2315-07	AIRE|326	.3716
TCGA-KN-8436-01A-11R-2315-07	AJAP1|55966	3.3442
TCGA-KN-8436-01A-11R-2315-07	AK1|203	1306.8471
TCGA-KN-8436-01A-11R-2315-07	AK2|204	1606.7122
TCGA-KN-8436-01A-11R-2315-07	AK3L1|205	34.9285
TCGA-KN-8436-01A-11R-2315-07	AK3|50808	2779.0473
TCGA-KN-8436-01A-11R-2315-07	AK5|26289	4.0874
TCGA-KN-8436-01A-11R-2315-07	AK7|122481	72.4581
TCGA-KN-8436-01A-11R-2315-07	AKAP10|11216	388.3012
TCGA-KN-8436-01A-11R-2315-07	AKAP11|11215	3031.7218
TCGA-KN-8436-01A-11R-2315-07	AKAP12|9590	151.9762
TCGA-KN-8436-01A-11R-2315-07	AKAP13|11214	3066.6503
TCGA-KN-8436-01A-11R-2315-07	AKAP14|158798	1.8579
TCGA-KN-8436-01A-11R-2315-07	AKAP1|8165	2011.7345
TCGA-KN-8436-01A-11R-2315-07	AKAP2|11217	762.1925
TCGA-KN-8436-01A-11R-2315-07	AKAP3|10566	44.5896
TCGA-KN-8436-01A-11R-2315-07	AKAP4|8852	0
TCGA-KN-8436-01A-11R-2315-07	AKAP5|9495	11.8906
TCGA-KN-8436-01A-11R-2315-07	AKAP6|9472	969.0808
TCGA-KN-8436-01A-11R-2315-07	AKAP7|9465	192.8501
TCGA-KN-8436-01A-11R-2315-07	AKAP8L|26993	1786.9286
TCGA-KN-8436-01A-11R-2315-07	AKAP8|10270	665.1283
TCGA-KN-8436-01A-11R-2315-07	AKAP9|10142	4819.0219
TCGA-KN-8436-01A-11R-2315-07	AKD1|221264	128.9383
TCGA-KN-8436-01A-11R-2315-07	AKIRIN1|79647	1086.1285
TCGA-KN-8436-01A-11R-2315-07	AKIRIN2|55122	645.063
TCGA-KN-8436-01A-11R-2315-07	AKNAD1|254268	7.818
TCGA-KN-8436-01A-11R-2315-07	AKNA|80709	681.1063
TCGA-KN-8436-01A-11R-2315-07	AKR1A1|10327	803.7277
TCGA-KN-8436-01A-11R-2315-07	AKR1B10|57016	.3716
TCGA-KN-8436-01A-11R-2315-07	AKR1B15|441282	0
TCGA-KN-8436-01A-11R-2315-07	AKR1B1|231	3926.4866
TCGA-KN-8436-01A-11R-2315-07	AKR1C1|1645	5096.5922
TCGA-KN-8436-01A-11R-2315-07	AKR1C2|1646	102.5561
TCGA-KN-8436-01A-11R-2315-07	AKR1C3|8644	1070.5222
TCGA-KN-8436-01A-11R-2315-07	AKR1C4|1109	0
TCGA-KN-8436-01A-11R-2315-07	AKR1CL1|340811	0
TCGA-KN-8436-01A-11R-2315-07	AKR1D1|6718	.3716
TCGA-KN-8436-01A-11R-2315-07	AKR1E2|83592	5.9453
TCGA-KN-8436-01A-11R-2315-07	AKR7A2|8574	812.6456
TCGA-KN-8436-01A-11R-2315-07	AKR7A3|22977	458.5298
TCGA-KN-8436-01A-11R-2315-07	AKR7L|246181	24.8959
TCGA-KN-8436-01A-11R-2315-07	AKT1S1|84335	1378.5621
TCGA-KN-8436-01A-11R-2315-07	AKT1|207	5513.1335
TCGA-KN-8436-01A-11R-2315-07	AKT2|208	2827.7243
TCGA-KN-8436-01A-11R-2315-07	AKT3|10000	1164.1604
TCGA-KN-8436-01A-11R-2315-07	AKTIP|64400	2258.9356
TCGA-KN-8436-01A-11R-2315-07	ALAD|210	720.8653
TCGA-KN-8436-01A-11R-2315-07	ALAS1|211	2082.7063
TCGA-KN-8436-01A-11R-2315-07	ALAS2|212	1.1147
TCGA-KN-8436-01A-11R-2315-07	ALB|213	8.1748
TCGA-KN-8436-01A-11R-2315-07	ALCAM|214	655.8388
TCGA-KN-8436-01A-11R-2315-07	ALDH16A1|126133	650.6367
TCGA-KN-8436-01A-11R-2315-07	ALDH18A1|5832	611.9924
TCGA-KN-8436-01A-11R-2315-07	ALDH1A1|216	7521.5238
TCGA-KN-8436-01A-11R-2315-07	ALDH1A2|8854	6.6884
TCGA-KN-8436-01A-11R-2315-07	ALDH1A3|220	2125.2968
TCGA-KN-8436-01A-11R-2315-07	ALDH1B1|219	361.5474
TCGA-KN-8436-01A-11R-2315-07	ALDH1L1|10840	5469.6586
TCGA-KN-8436-01A-11R-2315-07	ALDH1L2|160428	40.5022
TCGA-KN-8436-01A-11R-2315-07	ALDH2|217	7095.3214
TCGA-KN-8436-01A-11R-2315-07	ALDH3A1|218	13.3769
TCGA-KN-8436-01A-11R-2315-07	ALDH3A2|224	1756.459
TCGA-KN-8436-01A-11R-2315-07	ALDH3B1|221	16.7211
TCGA-KN-8436-01A-11R-2315-07	ALDH3B2|222	0
TCGA-KN-8436-01A-11R-2315-07	ALDH4A1|8659	663.2704
TCGA-KN-8436-01A-11R-2315-07	ALDH5A1|7915	1517.533
TCGA-KN-8436-01A-11R-2315-07	ALDH6A1|4329	1658.0274
TCGA-KN-8436-01A-11R-2315-07	ALDH7A1|501	1612.2859
TCGA-KN-8436-01A-11R-2315-07	ALDH8A1|64577	10.7758
TCGA-KN-8436-01A-11R-2315-07	ALDH9A1|223	1531.653
TCGA-KN-8436-01A-11R-2315-07	ALDOA|226	64059.6609
TCGA-KN-8436-01A-11R-2315-07	ALDOB|229	5.2021
TCGA-KN-8436-01A-11R-2315-07	ALDOC|230	88.8076
TCGA-KN-8436-01A-11R-2315-07	ALG10B|144245	405.0223
TCGA-KN-8436-01A-11R-2315-07	ALG10|84920	87.3213
TCGA-KN-8436-01A-11R-2315-07	ALG11|440138	46.8191
TCGA-KN-8436-01A-11R-2315-07	ALG12|79087	809.673
TCGA-KN-8436-01A-11R-2315-07	ALG13|79868	825.6509
TCGA-KN-8436-01A-11R-2315-07	ALG14|199857	161.6373
TCGA-KN-8436-01A-11R-2315-07	ALG1L2|644974	0
TCGA-KN-8436-01A-11R-2315-07	ALG1L|200810	.9587
TCGA-KN-8436-01A-11R-2315-07	ALG1|56052	588.5234
TCGA-KN-8436-01A-11R-2315-07	ALG2|85365	733.4991
TCGA-KN-8436-01A-11R-2315-07	ALG3|10195	270.1387
TCGA-KN-8436-01A-11R-2315-07	ALG5|29880	936.0102
TCGA-KN-8436-01A-11R-2315-07	ALG6|29929	163.4952
TCGA-KN-8436-01A-11R-2315-07	ALG8|79053	400.9349
TCGA-KN-8436-01A-11R-2315-07	ALG9|79796	306.9251
TCGA-KN-8436-01A-11R-2315-07	ALKBH1|8846	458.9014
TCGA-KN-8436-01A-11R-2315-07	ALKBH2|121642	172.0416
TCGA-KN-8436-01A-11R-2315-07	ALKBH3|221120	316.5862
TCGA-KN-8436-01A-11R-2315-07	ALKBH4|54784	341.0585
TCGA-KN-8436-01A-11R-2315-07	ALKBH5|54890	2108.2859
TCGA-KN-8436-01A-11R-2315-07	ALKBH6|84964	144.9162
TCGA-KN-8436-01A-11R-2315-07	ALKBH7|84266	2370.3093
TCGA-KN-8436-01A-11R-2315-07	ALKBH8|91801	209.1996
TCGA-KN-8436-01A-11R-2315-07	ALK|238	1.4863
TCGA-KN-8436-01A-11R-2315-07	ALLC|55821	0
TCGA-KN-8436-01A-11R-2315-07	ALMS1P|200420	.3716
TCGA-KN-8436-01A-11R-2315-07	ALMS1|7840	447.3824
TCGA-KN-8436-01A-11R-2315-07	ALOX12B|242	0
TCGA-KN-8436-01A-11R-2315-07	ALOX12P2|245	2.6011
TCGA-KN-8436-01A-11R-2315-07	ALOX12|239	4.459
TCGA-KN-8436-01A-11R-2315-07	ALOX15B|247	1.1147
TCGA-KN-8436-01A-11R-2315-07	ALOX15|246	0
TCGA-KN-8436-01A-11R-2315-07	ALOX5AP|241	94.0098
TCGA-KN-8436-01A-11R-2315-07	ALOX5|240	104.0424
TCGA-KN-8436-01A-11R-2315-07	ALOXE3|59344	.3716
TCGA-KN-8436-01A-11R-2315-07	ALPI|248	0
TCGA-KN-8436-01A-11R-2315-07	ALPK1|80216	379.3833
TCGA-KN-8436-01A-11R-2315-07	ALPK2|115701	.3716
TCGA-KN-8436-01A-11R-2315-07	ALPK3|57538	864.6668
TCGA-KN-8436-01A-11R-2315-07	ALPL|249	133.0257
TCGA-KN-8436-01A-11R-2315-07	ALPPL2|251	0
TCGA-KN-8436-01A-11R-2315-07	ALPP|250	0
TCGA-KN-8436-01A-11R-2315-07	ALS2CL|259173	1111.396
TCGA-KN-8436-01A-11R-2315-07	ALS2CR11|151254	5.5737
TCGA-KN-8436-01A-11R-2315-07	ALS2CR12|130540	5.5737
TCGA-KN-8436-01A-11R-2315-07	ALS2CR4|65062	754.3075
TCGA-KN-8436-01A-11R-2315-07	ALS2CR8|79800	311.0125
TCGA-KN-8436-01A-11R-2315-07	ALS2|57679	581.1512
TCGA-KN-8436-01A-11R-2315-07	ALX1|8092	0
TCGA-KN-8436-01A-11R-2315-07	ALX3|257	26.0106
TCGA-KN-8436-01A-11R-2315-07	ALX4|60529	0
TCGA-KN-8436-01A-11R-2315-07	AMAC1L2|83650	3.7158
TCGA-KN-8436-01A-11R-2315-07	AMAC1L3|643664	0
TCGA-KN-8436-01A-11R-2315-07	AMAC1|146861	0
TCGA-KN-8436-01A-11R-2315-07	AMACR|23600	923.7481
TCGA-KN-8436-01A-11R-2315-07	AMBN|258	.3716
TCGA-KN-8436-01A-11R-2315-07	AMBP|259	23.4095
TCGA-KN-8436-01A-11R-2315-07	AMBRA1|55626	940.0976
TCGA-KN-8436-01A-11R-2315-07	AMD1|262	2070.6968
TCGA-KN-8436-01A-11R-2315-07	AMDHD1|144193	7.06
TCGA-KN-8436-01A-11R-2315-07	AMDHD2|51005	266.8688
TCGA-KN-8436-01A-11R-2315-07	AMELX|265	0
TCGA-KN-8436-01A-11R-2315-07	AMELY|266	0
TCGA-KN-8436-01A-11R-2315-07	AMFR|267	11521.9548
TCGA-KN-8436-01A-11R-2315-07	AMHR2|269	.7432
TCGA-KN-8436-01A-11R-2315-07	AMH|268	118.534
TCGA-KN-8436-01A-11R-2315-07	AMICA1|120425	19.6937
TCGA-KN-8436-01A-11R-2315-07	AMIGO1|57463	140.4573
TCGA-KN-8436-01A-11R-2315-07	AMIGO2|347902	3709.4801
TCGA-KN-8436-01A-11R-2315-07	AMIGO3|386724	66.5128
TCGA-KN-8436-01A-11R-2315-07	AMMECR1L|83607	352.2579
TCGA-KN-8436-01A-11R-2315-07	AMMECR1|9949	163.1237
TCGA-KN-8436-01A-11R-2315-07	AMN1|196394	419.1423
TCGA-KN-8436-01A-11R-2315-07	AMN|81693	74.316
TCGA-KN-8436-01A-11R-2315-07	AMOTL1|154810	232.9807
TCGA-KN-8436-01A-11R-2315-07	AMOTL2|51421	1362.5841
TCGA-KN-8436-01A-11R-2315-07	AMOT|154796	1544.2868
TCGA-KN-8436-01A-11R-2315-07	AMPD1|270	.3716
TCGA-KN-8436-01A-11R-2315-07	AMPD2|271	273.8545
TCGA-KN-8436-01A-11R-2315-07	AMPD3|272	794.4382
TCGA-KN-8436-01A-11R-2315-07	AMPH|273	.7432
TCGA-KN-8436-01A-11R-2315-07	AMTN|401138	0
TCGA-KN-8436-01A-11R-2315-07	AMT|275	308.6084
TCGA-KN-8436-01A-11R-2315-07	AMY1A|276	1.1147
TCGA-KN-8436-01A-11R-2315-07	AMY2A|279	.3716
TCGA-KN-8436-01A-11R-2315-07	AMY2B|280	80.8001
TCGA-KN-8436-01A-11R-2315-07	AMZ1|155185	2.2295
TCGA-KN-8436-01A-11R-2315-07	AMZ2P1|201283	113.7035
TCGA-KN-8436-01A-11R-2315-07	AMZ2|51321	1403.0863
TCGA-KN-8436-01A-11R-2315-07	ANAPC10|10393	190.6206
TCGA-KN-8436-01A-11R-2315-07	ANAPC11|51529	957.1903
TCGA-KN-8436-01A-11R-2315-07	ANAPC13|25847	1198.8697
TCGA-KN-8436-01A-11R-2315-07	ANAPC16|119504	3574.2287
TCGA-KN-8436-01A-11R-2315-07	ANAPC1|64682	506.0921
TCGA-KN-8436-01A-11R-2315-07	ANAPC2|29882	532.1027
TCGA-KN-8436-01A-11R-2315-07	ANAPC4|29945	613.4787
TCGA-KN-8436-01A-11R-2315-07	ANAPC5|51433	3487.6505
TCGA-KN-8436-01A-11R-2315-07	ANAPC7|51434	1027.4189
TCGA-KN-8436-01A-11R-2315-07	ANGEL1|23357	1242.1922
TCGA-KN-8436-01A-11R-2315-07	ANGEL2|90806	404.2791
TCGA-KN-8436-01A-11R-2315-07	ANGPT1|284	1179.0236
TCGA-KN-8436-01A-11R-2315-07	ANGPT2|285	510.9226
TCGA-KN-8436-01A-11R-2315-07	ANGPT4|51378	.7432
TCGA-KN-8436-01A-11R-2315-07	ANGPTL1|9068	1737.5084
TCGA-KN-8436-01A-11R-2315-07	ANGPTL2|23452	399.077
TCGA-KN-8436-01A-11R-2315-07	ANGPTL3|27329	2.9726
TCGA-KN-8436-01A-11R-2315-07	ANGPTL4|51129	9.2895
TCGA-KN-8436-01A-11R-2315-07	ANGPTL5|253935	0
TCGA-KN-8436-01A-11R-2315-07	ANGPTL6|83854	0
TCGA-KN-8436-01A-11R-2315-07	ANGPTL7|10218	0
TCGA-KN-8436-01A-11R-2315-07	ANG|283	43.2371
TCGA-KN-8436-01A-11R-2315-07	ANK1|286	16.7211
TCGA-KN-8436-01A-11R-2315-07	ANK2|287	247.1007
TCGA-KN-8436-01A-11R-2315-07	ANK3|288	2511.8813
TCGA-KN-8436-01A-11R-2315-07	ANKAR|150709	29.7264
TCGA-KN-8436-01A-11R-2315-07	ANKDD1A|348094	16.3495
TCGA-KN-8436-01A-11R-2315-07	ANKFN1|162282	0
TCGA-KN-8436-01A-11R-2315-07	ANKFY1|51479	996.9493
TCGA-KN-8436-01A-11R-2315-07	ANKHD1-EIF4EBP3|404734	2172.1865
TCGA-KN-8436-01A-11R-2315-07	ANKHD1|54882	2264.97
TCGA-KN-8436-01A-11R-2315-07	ANKH|56172	7300.8052
TCGA-KN-8436-01A-11R-2315-07	ANKIB1|54467	1419.8074
TCGA-KN-8436-01A-11R-2315-07	ANKK1|255239	2.2295
TCGA-KN-8436-01A-11R-2315-07	ANKLE1|126549	13.0053
TCGA-KN-8436-01A-11R-2315-07	ANKLE2|23141	1805.136
TCGA-KN-8436-01A-11R-2315-07	ANKMY1|51281	113.0124
TCGA-KN-8436-01A-11R-2315-07	ANKMY2|57037	1030.02
TCGA-KN-8436-01A-11R-2315-07	ANKRA2|57763	261.2208
TCGA-KN-8436-01A-11R-2315-07	ANKRD10|55608	1510.1794
TCGA-KN-8436-01A-11R-2315-07	ANKRD11|29123	3282.2819
TCGA-KN-8436-01A-11R-2315-07	ANKRD12|23253	2012.1061
TCGA-KN-8436-01A-11R-2315-07	ANKRD13A|88455	2265.8953
TCGA-KN-8436-01A-11R-2315-07	ANKRD13B|124930	15.6064
TCGA-KN-8436-01A-11R-2315-07	ANKRD13C|81573	416.5413
TCGA-KN-8436-01A-11R-2315-07	ANKRD13D|338692	204.369
TCGA-KN-8436-01A-11R-2315-07	ANKRD16|54522	229.8594
TCGA-KN-8436-01A-11R-2315-07	ANKRD17|26057	5264.1749
TCGA-KN-8436-01A-11R-2315-07	ANKRD19|138649	22.2948
TCGA-KN-8436-01A-11R-2315-07	ANKRD1|27063	2.6011
TCGA-KN-8436-01A-11R-2315-07	ANKRD20A3|441425	7.4316
TCGA-KN-8436-01A-11R-2315-07	ANKRD20A4|728747	2.2295
TCGA-KN-8436-01A-11R-2315-07	ANKRD20B|729171	9.6611
TCGA-KN-8436-01A-11R-2315-07	ANKRD22|118932	3012.028
TCGA-KN-8436-01A-11R-2315-07	ANKRD23|200539	18.9506
TCGA-KN-8436-01A-11R-2315-07	ANKRD24|170961	25.2674
TCGA-KN-8436-01A-11R-2315-07	ANKRD26P1|124149	1.4863
TCGA-KN-8436-01A-11R-2315-07	ANKRD26|22852	344.4547
TCGA-KN-8436-01A-11R-2315-07	ANKRD27|84079	581.8944
TCGA-KN-8436-01A-11R-2315-07	ANKRD28|23243	1855.2993
TCGA-KN-8436-01A-11R-2315-07	ANKRD29|147463	1433.5559
TCGA-KN-8436-01A-11R-2315-07	ANKRD2|26287	1.8579
TCGA-KN-8436-01A-11R-2315-07	ANKRD30A|91074	113.7035
TCGA-KN-8436-01A-11R-2315-07	ANKRD30B|374860	.3716
TCGA-KN-8436-01A-11R-2315-07	ANKRD31|256006	8.9179
TCGA-KN-8436-01A-11R-2315-07	ANKRD32|84250	50.9065
TCGA-KN-8436-01A-11R-2315-07	ANKRD33|341405	.3716
TCGA-KN-8436-01A-11R-2315-07	ANKRD34A|284615	14.12
TCGA-KN-8436-01A-11R-2315-07	ANKRD34B|340120	.3716
TCGA-KN-8436-01A-11R-2315-07	ANKRD34C|390616	0
TCGA-KN-8436-01A-11R-2315-07	ANKRD35|148741	11.1474
TCGA-KN-8436-01A-11R-2315-07	ANKRD36BP1|84832	39.3875
TCGA-KN-8436-01A-11R-2315-07	ANKRD36B|57730	13.0053
TCGA-KN-8436-01A-11R-2315-07	ANKRD36|375248	58.3381
TCGA-KN-8436-01A-11R-2315-07	ANKRD37|353322	214.5615
TCGA-KN-8436-01A-11R-2315-07	ANKRD39|51239	87.3213
TCGA-KN-8436-01A-11R-2315-07	ANKRD40|91369	823.4214
TCGA-KN-8436-01A-11R-2315-07	ANKRD42|338699	225.9207
TCGA-KN-8436-01A-11R-2315-07	ANKRD43|134548	23.7811
TCGA-KN-8436-01A-11R-2315-07	ANKRD44|91526	40.5022
TCGA-KN-8436-01A-11R-2315-07	ANKRD45|339416	5.9453
TCGA-KN-8436-01A-11R-2315-07	ANKRD46|157567	634.93
TCGA-KN-8436-01A-11R-2315-07	ANKRD49|54851	118.534
TCGA-KN-8436-01A-11R-2315-07	ANKRD50|57182	479.3383
TCGA-KN-8436-01A-11R-2315-07	ANKRD52|283373	997.6925
TCGA-KN-8436-01A-11R-2315-07	ANKRD53|79998	2.9726
TCGA-KN-8436-01A-11R-2315-07	ANKRD54|129138	568.1459
TCGA-KN-8436-01A-11R-2315-07	ANKRD55|79722	0
TCGA-KN-8436-01A-11R-2315-07	ANKRD56|345079	111.1024
TCGA-KN-8436-01A-11R-2315-07	ANKRD57|65124	218.8607
TCGA-KN-8436-01A-11R-2315-07	ANKRD58|347454	5.9453
TCGA-KN-8436-01A-11R-2315-07	ANKRD5|63926	214.7733
TCGA-KN-8436-01A-11R-2315-07	ANKRD6|22881	253.4771
TCGA-KN-8436-01A-11R-2315-07	ANKRD7|56311	18.9506
TCGA-KN-8436-01A-11R-2315-07	ANKRD9|122416	1083.5275
TCGA-KN-8436-01A-11R-2315-07	ANKS1A|23294	925.2344
TCGA-KN-8436-01A-11R-2315-07	ANKS1B|56899	66.5128
TCGA-KN-8436-01A-11R-2315-07	ANKS3|124401	749.1054
TCGA-KN-8436-01A-11R-2315-07	ANKS4B|257629	.7432
TCGA-KN-8436-01A-11R-2315-07	ANKS6|203286	195.4511
TCGA-KN-8436-01A-11R-2315-07	ANKZF1|55139	400.1917
TCGA-KN-8436-01A-11R-2315-07	ANLN|54443	34.1854
TCGA-KN-8436-01A-11R-2315-07	ANO10|55129	863.5521
TCGA-KN-8436-01A-11R-2315-07	ANO1|55107	235.5818
TCGA-KN-8436-01A-11R-2315-07	ANO2|57101	6.3169
TCGA-KN-8436-01A-11R-2315-07	ANO3|63982	10.7758
TCGA-KN-8436-01A-11R-2315-07	ANO4|121601	1472.2002
TCGA-KN-8436-01A-11R-2315-07	ANO5|203859	845.7162
TCGA-KN-8436-01A-11R-2315-07	ANO6|196527	2563.5309
TCGA-KN-8436-01A-11R-2315-07	ANO7|50636	20.0653
TCGA-KN-8436-01A-11R-2315-07	ANO8|57719	471.9067
TCGA-KN-8436-01A-11R-2315-07	ANO9|338440	1.1147
TCGA-KN-8436-01A-11R-2315-07	ANP32A|8125	3551.9339
TCGA-KN-8436-01A-11R-2315-07	ANP32B|10541	1863.1025
TCGA-KN-8436-01A-11R-2315-07	ANP32C|23520	4.459
TCGA-KN-8436-01A-11R-2315-07	ANP32D|23519	0
TCGA-KN-8436-01A-11R-2315-07	ANP32E|81611	687.7947
TCGA-KN-8436-01A-11R-2315-07	ANPEP|290	14.4916
TCGA-KN-8436-01A-11R-2315-07	ANTXR1|84168	707.86
TCGA-KN-8436-01A-11R-2315-07	ANTXR2|118429	611.9924
TCGA-KN-8436-01A-11R-2315-07	ANTXRL|195977	0
TCGA-KN-8436-01A-11R-2315-07	ANUBL1|93550	240.4123
TCGA-KN-8436-01A-11R-2315-07	ANXA10|11199	.7432
TCGA-KN-8436-01A-11R-2315-07	ANXA11|311	6075.3341
TCGA-KN-8436-01A-11R-2315-07	ANXA13|312	.3716
TCGA-KN-8436-01A-11R-2315-07	ANXA1|301	662.8988
TCGA-KN-8436-01A-11R-2315-07	ANXA2P1|303	35.3001
TCGA-KN-8436-01A-11R-2315-07	ANXA2P2|304	2027.3409
TCGA-KN-8436-01A-11R-2315-07	ANXA2P3|305	1.1147
TCGA-KN-8436-01A-11R-2315-07	ANXA2|302	5443.2764
TCGA-KN-8436-01A-11R-2315-07	ANXA3|306	381.9843
TCGA-KN-8436-01A-11R-2315-07	ANXA4|307	2981.5585
TCGA-KN-8436-01A-11R-2315-07	ANXA5|308	7117.2447
TCGA-KN-8436-01A-11R-2315-07	ANXA6|309	5655.4487
TCGA-KN-8436-01A-11R-2315-07	ANXA7|310	4649.5814
TCGA-KN-8436-01A-11R-2315-07	ANXA8L1|728113	0
TCGA-KN-8436-01A-11R-2315-07	ANXA8L2|244	0
TCGA-KN-8436-01A-11R-2315-07	ANXA8|653145	0
TCGA-KN-8436-01A-11R-2315-07	ANXA9|8416	134.1404
TCGA-KN-8436-01A-11R-2315-07	AOAH|313	24.1527
TCGA-KN-8436-01A-11R-2315-07	AOC2|314	43.1033
TCGA-KN-8436-01A-11R-2315-07	AOC3|8639	395.3612
TCGA-KN-8436-01A-11R-2315-07	AOX1|316	.3716
TCGA-KN-8436-01A-11R-2315-07	AOX2P|344454	0
TCGA-KN-8436-01A-11R-2315-07	AP1AR|55435	753.1928
TCGA-KN-8436-01A-11R-2315-07	AP1B1|162	4377.2132
TCGA-KN-8436-01A-11R-2315-07	AP1G1|164	2977.8427
TCGA-KN-8436-01A-11R-2315-07	AP1G2|8906	1294.4363
TCGA-KN-8436-01A-11R-2315-07	AP1M1|8907	1618.6028
TCGA-KN-8436-01A-11R-2315-07	AP1M2|10053	3.3442
TCGA-KN-8436-01A-11R-2315-07	AP1S1|1174	634.2872
TCGA-KN-8436-01A-11R-2315-07	AP1S2|8905	697.0842
TCGA-KN-8436-01A-11R-2315-07	AP1S3|130340	59.0812
TCGA-KN-8436-01A-11R-2315-07	AP2A1|160	1468.7334
TCGA-KN-8436-01A-11R-2315-07	AP2A2|161	1973.4618
TCGA-KN-8436-01A-11R-2315-07	AP2B1|163	4518.0421
TCGA-KN-8436-01A-11R-2315-07	AP2M1|1173	4456.3598
TCGA-KN-8436-01A-11R-2315-07	AP2S1|1175	1128.1171
TCGA-KN-8436-01A-11R-2315-07	AP3B1|8546	2479.5538
TCGA-KN-8436-01A-11R-2315-07	AP3B2|8120	10.7758
TCGA-KN-8436-01A-11R-2315-07	AP3D1|8943	6199.4419
TCGA-KN-8436-01A-11R-2315-07	AP3M1|26985	1381.9063
TCGA-KN-8436-01A-11R-2315-07	AP3M2|10947	493.4583
TCGA-KN-8436-01A-11R-2315-07	AP3S1|1176	735.357
TCGA-KN-8436-01A-11R-2315-07	AP3S2|10239	3011.322
TCGA-KN-8436-01A-11R-2315-07	AP4B1|10717	230.5729
TCGA-KN-8436-01A-11R-2315-07	AP4E1|23431	286.1167
TCGA-KN-8436-01A-11R-2315-07	AP4M1|9179	319.7001
TCGA-KN-8436-01A-11R-2315-07	AP4S1|11154	176.8721
TCGA-KN-8436-01A-11R-2315-07	APAF1|317	659.9262
TCGA-KN-8436-01A-11R-2315-07	APBA1|320	53.8791
TCGA-KN-8436-01A-11R-2315-07	APBA2|321	8.5463
TCGA-KN-8436-01A-11R-2315-07	APBA3|9546	496.8026
TCGA-KN-8436-01A-11R-2315-07	APBB1IP|54518	21.1801
TCGA-KN-8436-01A-11R-2315-07	APBB1|322	1155.2424
TCGA-KN-8436-01A-11R-2315-07	APBB2|323	1234.7606
TCGA-KN-8436-01A-11R-2315-07	APBB3|10307	407.6233
TCGA-KN-8436-01A-11R-2315-07	APC2|10297	8.2194
TCGA-KN-8436-01A-11R-2315-07	APCDD1L|164284	64.2834
TCGA-KN-8436-01A-11R-2315-07	APCDD1|147495	308.4115
TCGA-KN-8436-01A-11R-2315-07	APCS|325	0
TCGA-KN-8436-01A-11R-2315-07	APC|324	929.6933
TCGA-KN-8436-01A-11R-2315-07	APEH|327	2684.666
TCGA-KN-8436-01A-11R-2315-07	APEX1|328	4269.455
TCGA-KN-8436-01A-11R-2315-07	APEX2|27301	494.5731
TCGA-KN-8436-01A-11R-2315-07	APH1A|51107	2379.2272
TCGA-KN-8436-01A-11R-2315-07	APH1B|83464	962.3924
TCGA-KN-8436-01A-11R-2315-07	API5|8539	1658.7334
TCGA-KN-8436-01A-11R-2315-07	APIP|51074	579.1781
TCGA-KN-8436-01A-11R-2315-07	APITD1|378708	114.3463
TCGA-KN-8436-01A-11R-2315-07	APLF|200558	45.3328
TCGA-KN-8436-01A-11R-2315-07	APLNR|187	192.1069
TCGA-KN-8436-01A-11R-2315-07	APLN|8862	484.5404
TCGA-KN-8436-01A-11R-2315-07	APLP1|333	132.2825
TCGA-KN-8436-01A-11R-2315-07	APLP2|334	19216.2633
TCGA-KN-8436-01A-11R-2315-07	APOA1BP|128240	2567.6183
TCGA-KN-8436-01A-11R-2315-07	APOA1|335	.3716
TCGA-KN-8436-01A-11R-2315-07	APOA2|336	0
TCGA-KN-8436-01A-11R-2315-07	APOA4|337	0
TCGA-KN-8436-01A-11R-2315-07	APOA5|116519	0
TCGA-KN-8436-01A-11R-2315-07	APOB48R|55911	46.8191
TCGA-KN-8436-01A-11R-2315-07	APOBEC1|339	0
TCGA-KN-8436-01A-11R-2315-07	APOBEC2|10930	1.4863
TCGA-KN-8436-01A-11R-2315-07	APOBEC3A|200315	1.4863
TCGA-KN-8436-01A-11R-2315-07	APOBEC3B|9582	8.5463
TCGA-KN-8436-01A-11R-2315-07	APOBEC3C|27350	10.0327
TCGA-KN-8436-01A-11R-2315-07	APOBEC3D|140564	14.8632
TCGA-KN-8436-01A-11R-2315-07	APOBEC3F|200316	73.9444
TCGA-KN-8436-01A-11R-2315-07	APOBEC3G|60489	30.098
TCGA-KN-8436-01A-11R-2315-07	APOBEC3H|164668	1.8579
TCGA-KN-8436-01A-11R-2315-07	APOBEC4|403314	0
TCGA-KN-8436-01A-11R-2315-07	APOB|338	3.3442
TCGA-KN-8436-01A-11R-2315-07	APOC1P1|342	0
TCGA-KN-8436-01A-11R-2315-07	APOC1|341	37.158
TCGA-KN-8436-01A-11R-2315-07	APOC2|344	13.3769
TCGA-KN-8436-01A-11R-2315-07	APOC3|345	0
TCGA-KN-8436-01A-11R-2315-07	APOC4|346	0
TCGA-KN-8436-01A-11R-2315-07	APOD|347	114.8182
TCGA-KN-8436-01A-11R-2315-07	APOE|348	335.9084
TCGA-KN-8436-01A-11R-2315-07	APOF|319	0
TCGA-KN-8436-01A-11R-2315-07	APOH|350	0
TCGA-KN-8436-01A-11R-2315-07	APOL1|8542	782.5476
TCGA-KN-8436-01A-11R-2315-07	APOL2|23780	723.0948
TCGA-KN-8436-01A-11R-2315-07	APOL3|80833	179.4732
TCGA-KN-8436-01A-11R-2315-07	APOL4|80832	22.6664
TCGA-KN-8436-01A-11R-2315-07	APOL5|80831	.3716
TCGA-KN-8436-01A-11R-2315-07	APOL6|80830	2100.5421
TCGA-KN-8436-01A-11R-2315-07	APOLD1|81575	1125.8059
TCGA-KN-8436-01A-11R-2315-07	APOM|55937	41.2454
TCGA-KN-8436-01A-11R-2315-07	APOOL|139322	600.1018
TCGA-KN-8436-01A-11R-2315-07	APOO|79135	1200.2036
TCGA-KN-8436-01A-11R-2315-07	APPBP2|10513	800.7551
TCGA-KN-8436-01A-11R-2315-07	APPL1|26060	1049.7137
TCGA-KN-8436-01A-11R-2315-07	APPL2|55198	889.5627
TCGA-KN-8436-01A-11R-2315-07	APP|351	66506.5157
TCGA-KN-8436-01A-11R-2315-07	APRT|353	2635.6174
TCGA-KN-8436-01A-11R-2315-07	APTX|54840	289.8325
TCGA-KN-8436-01A-11R-2315-07	AQP10|89872	0
TCGA-KN-8436-01A-11R-2315-07	AQP11|282679	9.2895
TCGA-KN-8436-01A-11R-2315-07	AQP12A|375318	0
TCGA-KN-8436-01A-11R-2315-07	AQP12B|653437	0
TCGA-KN-8436-01A-11R-2315-07	AQP1|358	1194.6299
TCGA-KN-8436-01A-11R-2315-07	AQP2|359	188.0195
TCGA-KN-8436-01A-11R-2315-07	AQP3|360	30.098
TCGA-KN-8436-01A-11R-2315-07	AQP4|361	.3716
TCGA-KN-8436-01A-11R-2315-07	AQP5|362	15.2348
TCGA-KN-8436-01A-11R-2315-07	AQP6|363	7288.1715
TCGA-KN-8436-01A-11R-2315-07	AQP7P1|375719	0
TCGA-KN-8436-01A-11R-2315-07	AQP7P3|441432	0
TCGA-KN-8436-01A-11R-2315-07	AQP7|364	157.9215
TCGA-KN-8436-01A-11R-2315-07	AQP8|343	2.9726
TCGA-KN-8436-01A-11R-2315-07	AQP9|366	3.3442
TCGA-KN-8436-01A-11R-2315-07	AQPEP|206338	2.2295
TCGA-KN-8436-01A-11R-2315-07	AQR|9716	1853.0698
TCGA-KN-8436-01A-11R-2315-07	ARAF|369	2425.3031
TCGA-KN-8436-01A-11R-2315-07	ARAP1|116985	3686.4124
TCGA-KN-8436-01A-11R-2315-07	ARAP2|116984	375.2959
TCGA-KN-8436-01A-11R-2315-07	ARAP3|64411	207.7133
TCGA-KN-8436-01A-11R-2315-07	ARCN1|372	2982.6732
TCGA-KN-8436-01A-11R-2315-07	ARC|23237	7.06
TCGA-KN-8436-01A-11R-2315-07	AREG|374	13.7485
TCGA-KN-8436-01A-11R-2315-07	ARF1|375	8538.5384
TCGA-KN-8436-01A-11R-2315-07	ARF3|377	5729.0215
TCGA-KN-8436-01A-11R-2315-07	ARF4|378	1940.3911
TCGA-KN-8436-01A-11R-2315-07	ARF5|381	2489.5865
TCGA-KN-8436-01A-11R-2315-07	ARF6|382	2718.4798
TCGA-KN-8436-01A-11R-2315-07	ARFGAP1|55738	1574.3848
TCGA-KN-8436-01A-11R-2315-07	ARFGAP2|84364	1578.1006
TCGA-KN-8436-01A-11R-2315-07	ARFGAP3|26286	1430.9548
TCGA-KN-8436-01A-11R-2315-07	ARFGEF1|10565	1960.1443
TCGA-KN-8436-01A-11R-2315-07	ARFGEF2|10564	4850.2347
TCGA-KN-8436-01A-11R-2315-07	ARFIP1|27236	1610.7996
TCGA-KN-8436-01A-11R-2315-07	ARFIP2|23647	368.6074
TCGA-KN-8436-01A-11R-2315-07	ARFRP1|10139	1402.3432
TCGA-KN-8436-01A-11R-2315-07	ARG1|383	0
TCGA-KN-8436-01A-11R-2315-07	ARG2|384	1626.5212
TCGA-KN-8436-01A-11R-2315-07	ARGFXP2|503640	0
TCGA-KN-8436-01A-11R-2315-07	ARGFX|503582	.3716
TCGA-KN-8436-01A-11R-2315-07	ARGLU1|55082	1722.6452
TCGA-KN-8436-01A-11R-2315-07	ARHGAP10|79658	20.8085
TCGA-KN-8436-01A-11R-2315-07	ARHGAP11A|9824	88.4361
TCGA-KN-8436-01A-11R-2315-07	ARHGAP11B|89839	6.6884
TCGA-KN-8436-01A-11R-2315-07	ARHGAP12|94134	2215.732
TCGA-KN-8436-01A-11R-2315-07	ARHGAP15|55843	9.2895
TCGA-KN-8436-01A-11R-2315-07	ARHGAP17|55114	830.4815
TCGA-KN-8436-01A-11R-2315-07	ARHGAP18|93663	7180.0417
TCGA-KN-8436-01A-11R-2315-07	ARHGAP19|84986	243.0134
TCGA-KN-8436-01A-11R-2315-07	ARHGAP1|392	920.0323
TCGA-KN-8436-01A-11R-2315-07	ARHGAP20|57569	21.1801
TCGA-KN-8436-01A-11R-2315-07	ARHGAP21|57584	3688.6754
TCGA-KN-8436-01A-11R-2315-07	ARHGAP22|58504	9.6611
TCGA-KN-8436-01A-11R-2315-07	ARHGAP23|57636	250.8165
TCGA-KN-8436-01A-11R-2315-07	ARHGAP24|83478	3788.2588
TCGA-KN-8436-01A-11R-2315-07	ARHGAP25|9938	111.1024
TCGA-KN-8436-01A-11R-2315-07	ARHGAP26|23092	167.211
TCGA-KN-8436-01A-11R-2315-07	ARHGAP27|201176	556.6269
TCGA-KN-8436-01A-11R-2315-07	ARHGAP28|79822	659.9262
TCGA-KN-8436-01A-11R-2315-07	ARHGAP29|9411	447.754
TCGA-KN-8436-01A-11R-2315-07	ARHGAP30|257106	48.677
TCGA-KN-8436-01A-11R-2315-07	ARHGAP31|57514	491.2289
TCGA-KN-8436-01A-11R-2315-07	ARHGAP32|9743	478.9667
TCGA-KN-8436-01A-11R-2315-07	ARHGAP33|115703	194.708
TCGA-KN-8436-01A-11R-2315-07	ARHGAP36|158763	2.6011
TCGA-KN-8436-01A-11R-2315-07	ARHGAP39|80728	165.3531
TCGA-KN-8436-01A-11R-2315-07	ARHGAP42|143872	164.5542
TCGA-KN-8436-01A-11R-2315-07	ARHGAP4|393	1909.55
TCGA-KN-8436-01A-11R-2315-07	ARHGAP5|394	5471.8881
TCGA-KN-8436-01A-11R-2315-07	ARHGAP6|395	792.2087
TCGA-KN-8436-01A-11R-2315-07	ARHGAP8|23779	317.073
TCGA-KN-8436-01A-11R-2315-07	ARHGAP9|64333	27.4969
TCGA-KN-8436-01A-11R-2315-07	ARHGDIA|396	3858.1159
TCGA-KN-8436-01A-11R-2315-07	ARHGDIB|397	735.7285
TCGA-KN-8436-01A-11R-2315-07	ARHGDIG|398	2.6828
TCGA-KN-8436-01A-11R-2315-07	ARHGEF10L|55160	1034.4789
TCGA-KN-8436-01A-11R-2315-07	ARHGEF10|9639	241.527
TCGA-KN-8436-01A-11R-2315-07	ARHGEF11|9826	895.8795
TCGA-KN-8436-01A-11R-2315-07	ARHGEF12|23365	5969.0622
TCGA-KN-8436-01A-11R-2315-07	ARHGEF15|22899	179.8448
TCGA-KN-8436-01A-11R-2315-07	ARHGEF16|27237	22.2948
TCGA-KN-8436-01A-11R-2315-07	ARHGEF17|9828	2327.9491
TCGA-KN-8436-01A-11R-2315-07	ARHGEF18|23370	1575.4995
TCGA-KN-8436-01A-11R-2315-07	ARHGEF19|128272	10.0327
TCGA-KN-8436-01A-11R-2315-07	ARHGEF1|9138	1407.9169
TCGA-KN-8436-01A-11R-2315-07	ARHGEF2|9181	1061.9758
TCGA-KN-8436-01A-11R-2315-07	ARHGEF33|100271715	8.1748
TCGA-KN-8436-01A-11R-2315-07	ARHGEF35|445328	462.2456
TCGA-KN-8436-01A-11R-2315-07	ARHGEF37|389337	1328.3988
TCGA-KN-8436-01A-11R-2315-07	ARHGEF38|54848	14.12
TCGA-KN-8436-01A-11R-2315-07	ARHGEF3|50650	896.6227
TCGA-KN-8436-01A-11R-2315-07	ARHGEF4|50649	12.2621
TCGA-KN-8436-01A-11R-2315-07	ARHGEF5|7984	412.4539
TCGA-KN-8436-01A-11R-2315-07	ARHGEF6|9459	3693.1343
TCGA-KN-8436-01A-11R-2315-07	ARHGEF7|8874	1306.8471
TCGA-KN-8436-01A-11R-2315-07	ARHGEF9|23229	970.5671
TCGA-KN-8436-01A-11R-2315-07	ARID1A|8289	1427.239
TCGA-KN-8436-01A-11R-2315-07	ARID1B|57492	1273.0333
TCGA-KN-8436-01A-11R-2315-07	ARID2|196528	1042.2821
TCGA-KN-8436-01A-11R-2315-07	ARID3A|1820	108.873
TCGA-KN-8436-01A-11R-2315-07	ARID3B|10620	31.2127
TCGA-KN-8436-01A-11R-2315-07	ARID3C|138715	0
TCGA-KN-8436-01A-11R-2315-07	ARID4A|5926	792.5803
TCGA-KN-8436-01A-11R-2315-07	ARID4B|51742	673.7936
TCGA-KN-8436-01A-11R-2315-07	ARID5A|10865	183.5606
TCGA-KN-8436-01A-11R-2315-07	ARID5B|84159	2531.575
TCGA-KN-8436-01A-11R-2315-07	ARIH1|25820	2834.0412
TCGA-KN-8436-01A-11R-2315-07	ARIH2|10425	1535.9597
TCGA-KN-8436-01A-11R-2315-07	ARL10|285598	34.9285
TCGA-KN-8436-01A-11R-2315-07	ARL11|115761	6.3169
TCGA-KN-8436-01A-11R-2315-07	ARL13A|392509	1.4863
TCGA-KN-8436-01A-11R-2315-07	ARL13B|200894	123.7362
TCGA-KN-8436-01A-11R-2315-07	ARL14|80117	1.1147
TCGA-KN-8436-01A-11R-2315-07	ARL15|54622	3117.1852
TCGA-KN-8436-01A-11R-2315-07	ARL16|339231	266.7945
TCGA-KN-8436-01A-11R-2315-07	ARL17A|51326	71.7298
TCGA-KN-8436-01A-11R-2315-07	ARL17B|641522	1.386
TCGA-KN-8436-01A-11R-2315-07	ARL1|400	3847.34
TCGA-KN-8436-01A-11R-2315-07	ARL2BP|23568	3535.9559
TCGA-KN-8436-01A-11R-2315-07	ARL2|402	1527.9372
TCGA-KN-8436-01A-11R-2315-07	ARL3|403	504.9773
TCGA-KN-8436-01A-11R-2315-07	ARL4A|10124	681.1063
TCGA-KN-8436-01A-11R-2315-07	ARL4C|10123	155.3205
TCGA-KN-8436-01A-11R-2315-07	ARL4D|379	938.9828
TCGA-KN-8436-01A-11R-2315-07	ARL5A|26225	649.522
TCGA-KN-8436-01A-11R-2315-07	ARL5B|221079	304.3241
TCGA-KN-8436-01A-11R-2315-07	ARL5C|390790	.3716
TCGA-KN-8436-01A-11R-2315-07	ARL6IP1|23204	15373.0107
TCGA-KN-8436-01A-11R-2315-07	ARL6IP4|51329	4121.9377
TCGA-KN-8436-01A-11R-2315-07	ARL6IP5|10550	2223.1636
TCGA-KN-8436-01A-11R-2315-07	ARL6IP6|151188	131.1678
TCGA-KN-8436-01A-11R-2315-07	ARL6|84100	675.5326
TCGA-KN-8436-01A-11R-2315-07	ARL8A|127829	871.7268
TCGA-KN-8436-01A-11R-2315-07	ARL8B|55207	3263.5878
TCGA-KN-8436-01A-11R-2315-07	ARL9|132946	2.6011
TCGA-KN-8436-01A-11R-2315-07	ARMC10|83787	653.5202
TCGA-KN-8436-01A-11R-2315-07	ARMC1|55156	589.326
TCGA-KN-8436-01A-11R-2315-07	ARMC2|84071	57.2233
TCGA-KN-8436-01A-11R-2315-07	ARMC3|219681	3.3442
TCGA-KN-8436-01A-11R-2315-07	ARMC4|55130	46.4475
TCGA-KN-8436-01A-11R-2315-07	ARMC5|79798	374.5527
TCGA-KN-8436-01A-11R-2315-07	ARMC6|93436	866.038
TCGA-KN-8436-01A-11R-2315-07	ARMC7|79637	525.0426
TCGA-KN-8436-01A-11R-2315-07	ARMC8|25852	560.7143
TCGA-KN-8436-01A-11R-2315-07	ARMC9|80210	104.414
TCGA-KN-8436-01A-11R-2315-07	ARMCX1|51309	751.7065
TCGA-KN-8436-01A-11R-2315-07	ARMCX2|9823	2884.5761
TCGA-KN-8436-01A-11R-2315-07	ARMCX3|51566	3058.104
TCGA-KN-8436-01A-11R-2315-07	ARMCX5|64860	351.5147
TCGA-KN-8436-01A-11R-2315-07	ARMCX6|54470	328.4768
TCGA-KN-8436-01A-11R-2315-07	ARMS2|387715	.3716
TCGA-KN-8436-01A-11R-2315-07	ARNT2|9915	5225.9021
TCGA-KN-8436-01A-11R-2315-07	ARNTL2|56938	6.6884
TCGA-KN-8436-01A-11R-2315-07	ARNTL|406	156.0636
TCGA-KN-8436-01A-11R-2315-07	ARNT|405	638.003
TCGA-KN-8436-01A-11R-2315-07	ARPC1A|10552	5678.9585
TCGA-KN-8436-01A-11R-2315-07	ARPC1B|10095	1000.5648
TCGA-KN-8436-01A-11R-2315-07	ARPC2|10109	1775.4096
TCGA-KN-8436-01A-11R-2315-07	ARPC3|10094	2803.9432
TCGA-KN-8436-01A-11R-2315-07	ARPC4|10093	3328.945
TCGA-KN-8436-01A-11R-2315-07	ARPC5L|81873	532.8458
TCGA-KN-8436-01A-11R-2315-07	ARPC5|10092	1387.1084
TCGA-KN-8436-01A-11R-2315-07	ARPM1|84517	21.9232
TCGA-KN-8436-01A-11R-2315-07	ARPP19|10776	4603.1339
TCGA-KN-8436-01A-11R-2315-07	ARPP21|10777	.3716
TCGA-KN-8436-01A-11R-2315-07	ARR3|407	0
TCGA-KN-8436-01A-11R-2315-07	ARRB1|408	122.993
TCGA-KN-8436-01A-11R-2315-07	ARRB2|409	1137.7782
TCGA-KN-8436-01A-11R-2315-07	ARRDC1|92714	516.8679
TCGA-KN-8436-01A-11R-2315-07	ARRDC2|27106	468.1909
TCGA-KN-8436-01A-11R-2315-07	ARRDC3|57561	1650.9303
TCGA-KN-8436-01A-11R-2315-07	ARRDC4|91947	437.3497
TCGA-KN-8436-01A-11R-2315-07	ARRDC5|645432	.7432
TCGA-KN-8436-01A-11R-2315-07	ARSA|410	436.6066
TCGA-KN-8436-01A-11R-2315-07	ARSB|411	378.6401
TCGA-KN-8436-01A-11R-2315-07	ARSD|414	1519.7625
TCGA-KN-8436-01A-11R-2315-07	ARSE|415	2261.4363
TCGA-KN-8436-01A-11R-2315-07	ARSF|416	0
TCGA-KN-8436-01A-11R-2315-07	ARSG|22901	406.137
TCGA-KN-8436-01A-11R-2315-07	ARSH|347527	0
TCGA-KN-8436-01A-11R-2315-07	ARSI|340075	0
TCGA-KN-8436-01A-11R-2315-07	ARSJ|79642	1896.1731
TCGA-KN-8436-01A-11R-2315-07	ARSK|153642	361.5474
TCGA-KN-8436-01A-11R-2315-07	ART1|417	0
TCGA-KN-8436-01A-11R-2315-07	ART3|419	263.8218
TCGA-KN-8436-01A-11R-2315-07	ART4|420	0
TCGA-KN-8436-01A-11R-2315-07	ART5|116969	6.3169
TCGA-KN-8436-01A-11R-2315-07	ARTN|9048	3.7158
TCGA-KN-8436-01A-11R-2315-07	ARV1|64801	510.1794
TCGA-KN-8436-01A-11R-2315-07	ARVCF|421	131.5393
TCGA-KN-8436-01A-11R-2315-07	ARX|170302	1.8579
TCGA-KN-8436-01A-11R-2315-07	AR|367	28.2401
TCGA-KN-8436-01A-11R-2315-07	AS3MT|57412	535.0753
TCGA-KN-8436-01A-11R-2315-07	ASAH1|427	1811.8244
TCGA-KN-8436-01A-11R-2315-07	ASAH2B|653308	19.6937
TCGA-KN-8436-01A-11R-2315-07	ASAH2|56624	16.7211
TCGA-KN-8436-01A-11R-2315-07	ASAM|79827	0
TCGA-KN-8436-01A-11R-2315-07	ASAP1IT1|29065	0
TCGA-KN-8436-01A-11R-2315-07	ASAP1|50807	548.4522
TCGA-KN-8436-01A-11R-2315-07	ASAP2|8853	1716.6999
TCGA-KN-8436-01A-11R-2315-07	ASAP3|55616	1145.2098
TCGA-KN-8436-01A-11R-2315-07	ASB10|136371	0
TCGA-KN-8436-01A-11R-2315-07	ASB11|140456	1.4863
TCGA-KN-8436-01A-11R-2315-07	ASB12|142689	3.7158
TCGA-KN-8436-01A-11R-2315-07	ASB13|79754	791.4655
TCGA-KN-8436-01A-11R-2315-07	ASB14|142686	5.2021
TCGA-KN-8436-01A-11R-2315-07	ASB15|142685	.3716
TCGA-KN-8436-01A-11R-2315-07	ASB16|92591	60.5304
TCGA-KN-8436-01A-11R-2315-07	ASB17|127247	0
TCGA-KN-8436-01A-11R-2315-07	ASB18|401036	0
TCGA-KN-8436-01A-11R-2315-07	ASB1|51665	514.7796
TCGA-KN-8436-01A-11R-2315-07	ASB2|51676	2.9726
TCGA-KN-8436-01A-11R-2315-07	ASB3|51130	302.0946
TCGA-KN-8436-01A-11R-2315-07	ASB4|51666	0
TCGA-KN-8436-01A-11R-2315-07	ASB5|140458	56.1086
TCGA-KN-8436-01A-11R-2315-07	ASB6|140459	619.2642
TCGA-KN-8436-01A-11R-2315-07	ASB7|140460	591.5555
TCGA-KN-8436-01A-11R-2315-07	ASB8|140461	1620.0891
TCGA-KN-8436-01A-11R-2315-07	ASB9|140462	44.5896
TCGA-KN-8436-01A-11R-2315-07	ASCC1|51008	544.3648
TCGA-KN-8436-01A-11R-2315-07	ASCC2|84164	1512.7025
TCGA-KN-8436-01A-11R-2315-07	ASCC3|10973	552.168
TCGA-KN-8436-01A-11R-2315-07	ASCL1|429	.7432
TCGA-KN-8436-01A-11R-2315-07	ASCL2|430	2.6011
TCGA-KN-8436-01A-11R-2315-07	ASCL3|56676	.3716
TCGA-KN-8436-01A-11R-2315-07	ASCL4|121549	125.9656
TCGA-KN-8436-01A-11R-2315-07	ASF1A|25842	364.1485
TCGA-KN-8436-01A-11R-2315-07	ASF1B|55723	33.4422
TCGA-KN-8436-01A-11R-2315-07	ASFMR1|100126270	2.6048
TCGA-KN-8436-01A-11R-2315-07	ASGR1|432	1.8579
TCGA-KN-8436-01A-11R-2315-07	ASGR2|433	0
TCGA-KN-8436-01A-11R-2315-07	ASH1L|55870	1635.6732
TCGA-KN-8436-01A-11R-2315-07	ASH2L|9070	723.838
TCGA-KN-8436-01A-11R-2315-07	ASIP|434	.3716
TCGA-KN-8436-01A-11R-2315-07	ASL|435	691.1389
TCGA-KN-8436-01A-11R-2315-07	ASMTL|8623	1089.0343
TCGA-KN-8436-01A-11R-2315-07	ASMT|438	.3716
TCGA-KN-8436-01A-11R-2315-07	ASNA1|439	2197.153
TCGA-KN-8436-01A-11R-2315-07	ASNSD1|54529	679.2484
TCGA-KN-8436-01A-11R-2315-07	ASNS|440	2226.8794
TCGA-KN-8436-01A-11R-2315-07	ASPA|443	62.0539
TCGA-KN-8436-01A-11R-2315-07	ASPDH|554235	.3716
TCGA-KN-8436-01A-11R-2315-07	ASPG|374569	14.4916
TCGA-KN-8436-01A-11R-2315-07	ASPHD1|253982	38.2727
TCGA-KN-8436-01A-11R-2315-07	ASPHD2|57168	60.5676
TCGA-KN-8436-01A-11R-2315-07	ASPH|444	2248.9252
TCGA-KN-8436-01A-11R-2315-07	ASPM|259266	14.8632
TCGA-KN-8436-01A-11R-2315-07	ASPN|54829	11.8906
TCGA-KN-8436-01A-11R-2315-07	ASPRV1|151516	31.3576
TCGA-KN-8436-01A-11R-2315-07	ASPSCR1|79058	309.1546
TCGA-KN-8436-01A-11R-2315-07	ASRGL1|80150	21.5516
TCGA-KN-8436-01A-11R-2315-07	ASS1|445	51.6496
TCGA-KN-8436-01A-11R-2315-07	ASTE1|28990	54.548
TCGA-KN-8436-01A-11R-2315-07	ASTL|431705	0
TCGA-KN-8436-01A-11R-2315-07	ASTN1|460	1.1147
TCGA-KN-8436-01A-11R-2315-07	ASTN2|23245	1052.6863
TCGA-KN-8436-01A-11R-2315-07	ASXL1|171023	2218.7046
TCGA-KN-8436-01A-11R-2315-07	ASXL2|55252	1031.8779
TCGA-KN-8436-01A-11R-2315-07	ASXL3|80816	293.5483
TCGA-KN-8436-01A-11R-2315-07	ASZ1|136991	.7432
TCGA-KN-8436-01A-11R-2315-07	ATAD1|84896	2731.1135
TCGA-KN-8436-01A-11R-2315-07	ATAD2B|54454	272.7398
TCGA-KN-8436-01A-11R-2315-07	ATAD2|29028	270.1387
TCGA-KN-8436-01A-11R-2315-07	ATAD3A|55210	747.2475
TCGA-KN-8436-01A-11R-2315-07	ATAD3B|83858	262.7071
TCGA-KN-8436-01A-11R-2315-07	ATAD3C|219293	41.2454
TCGA-KN-8436-01A-11R-2315-07	ATAD5|79915	10.4042
TCGA-KN-8436-01A-11R-2315-07	ATCAY|85300	.7432
TCGA-KN-8436-01A-11R-2315-07	ATE1|11101	465.9614
TCGA-KN-8436-01A-11R-2315-07	ATF1|466	717.1495
TCGA-KN-8436-01A-11R-2315-07	ATF2|1386	661.0409
TCGA-KN-8436-01A-11R-2315-07	ATF3|467	731.6412
TCGA-KN-8436-01A-11R-2315-07	ATF4|468	10291.2816
TCGA-KN-8436-01A-11R-2315-07	ATF5|22809	4888.5074
TCGA-KN-8436-01A-11R-2315-07	ATF6B|1388	1629.3786
TCGA-KN-8436-01A-11R-2315-07	ATF6|22926	994.7198
TCGA-KN-8436-01A-11R-2315-07	ATF7IP2|80063	316.9578
TCGA-KN-8436-01A-11R-2315-07	ATF7IP|55729	1206.5205
TCGA-KN-8436-01A-11R-2315-07	ATF7|11016	1653.3418
TCGA-KN-8436-01A-11R-2315-07	ATG10|83734	139.3425
TCGA-KN-8436-01A-11R-2315-07	ATG12|9140	501.6331
TCGA-KN-8436-01A-11R-2315-07	ATG16L1|55054	271.2535
TCGA-KN-8436-01A-11R-2315-07	ATG16L2|89849	174.0035
TCGA-KN-8436-01A-11R-2315-07	ATG2A|23130	862.4373
TCGA-KN-8436-01A-11R-2315-07	ATG2B|55102	1591.4774
TCGA-KN-8436-01A-11R-2315-07	ATG3|64422	801.4982
TCGA-KN-8436-01A-11R-2315-07	ATG4A|115201	518.7258
TCGA-KN-8436-01A-11R-2315-07	ATG4B|23192	735.7285
TCGA-KN-8436-01A-11R-2315-07	ATG4C|84938	202.8827
TCGA-KN-8436-01A-11R-2315-07	ATG4D|84971	1038.4251
TCGA-KN-8436-01A-11R-2315-07	ATG5|9474	1028.5336
TCGA-KN-8436-01A-11R-2315-07	ATG7|10533	836.724
TCGA-KN-8436-01A-11R-2315-07	ATG9A|79065	1124.1338
TCGA-KN-8436-01A-11R-2315-07	ATG9B|285973	8.4274
TCGA-KN-8436-01A-11R-2315-07	ATHL1|80162	43.1033
TCGA-KN-8436-01A-11R-2315-07	ATIC|471	915.2017
TCGA-KN-8436-01A-11R-2315-07	ATL1|51062	118.1625
TCGA-KN-8436-01A-11R-2315-07	ATL2|64225	1327.6556
TCGA-KN-8436-01A-11R-2315-07	ATL3|25923	253.046
TCGA-KN-8436-01A-11R-2315-07	ATMIN|23300	3353.8817
TCGA-KN-8436-01A-11R-2315-07	ATM|472	1017.7578
TCGA-KN-8436-01A-11R-2315-07	ATN1|1822	8957.3092
TCGA-KN-8436-01A-11R-2315-07	ATOH1|474	0
TCGA-KN-8436-01A-11R-2315-07	ATOH7|220202	5.9453
TCGA-KN-8436-01A-11R-2315-07	ATOH8|84913	156.4352
TCGA-KN-8436-01A-11R-2315-07	ATOX1|475	835.312
TCGA-KN-8436-01A-11R-2315-07	ATP10A|57194	8.5463
TCGA-KN-8436-01A-11R-2315-07	ATP10B|23120	1.1147
TCGA-KN-8436-01A-11R-2315-07	ATP10D|57205	2251.4036
TCGA-KN-8436-01A-11R-2315-07	ATP11A|23250	684.8221
TCGA-KN-8436-01A-11R-2315-07	ATP11B|23200	865.7816
TCGA-KN-8436-01A-11R-2315-07	ATP11C|286410	753.5644
TCGA-KN-8436-01A-11R-2315-07	ATP12A|479	1.4863
TCGA-KN-8436-01A-11R-2315-07	ATP13A1|57130	2155.536
TCGA-KN-8436-01A-11R-2315-07	ATP13A2|23400	765.8265
TCGA-KN-8436-01A-11R-2315-07	ATP13A3|79572	639.8609
TCGA-KN-8436-01A-11R-2315-07	ATP13A4|84239	0
TCGA-KN-8436-01A-11R-2315-07	ATP13A5|344905	35.6717
TCGA-KN-8436-01A-11R-2315-07	ATP1A1|476	22308.9131
TCGA-KN-8436-01A-11R-2315-07	ATP1A2|477	14.12
TCGA-KN-8436-01A-11R-2315-07	ATP1A3|478	25861.9729
TCGA-KN-8436-01A-11R-2315-07	ATP1A4|480	.3716
TCGA-KN-8436-01A-11R-2315-07	ATP1B1|481	25173.9069
TCGA-KN-8436-01A-11R-2315-07	ATP1B2|482	144.9162
TCGA-KN-8436-01A-11R-2315-07	ATP1B3|483	1727.1042
TCGA-KN-8436-01A-11R-2315-07	ATP1B4|23439	0
TCGA-KN-8436-01A-11R-2315-07	ATP2A1|487	18.579
TCGA-KN-8436-01A-11R-2315-07	ATP2A2|488	10610.8405
TCGA-KN-8436-01A-11R-2315-07	ATP2A3|489	92.5234
TCGA-KN-8436-01A-11R-2315-07	ATP2B1|490	1653.5313
TCGA-KN-8436-01A-11R-2315-07	ATP2B2|491	6265.5831
TCGA-KN-8436-01A-11R-2315-07	ATP2B3|492	0
TCGA-KN-8436-01A-11R-2315-07	ATP2B4|493	2157.3939
TCGA-KN-8436-01A-11R-2315-07	ATP2C1|27032	2950.0485
TCGA-KN-8436-01A-11R-2315-07	ATP2C2|9914	3.3442
TCGA-KN-8436-01A-11R-2315-07	ATP4A|495	0
TCGA-KN-8436-01A-11R-2315-07	ATP4B|496	9.6611
TCGA-KN-8436-01A-11R-2315-07	ATP5A1|498	52924.1494
TCGA-KN-8436-01A-11R-2315-07	ATP5B|506	61903.7533
TCGA-KN-8436-01A-11R-2315-07	ATP5C1|509	11280.0562
TCGA-KN-8436-01A-11R-2315-07	ATP5D|513	4346.7437
TCGA-KN-8436-01A-11R-2315-07	ATP5EP2|432369	49.7917
TCGA-KN-8436-01A-11R-2315-07	ATP5E|514	7809.4983
TCGA-KN-8436-01A-11R-2315-07	ATP5F1|515	4837.6009
TCGA-KN-8436-01A-11R-2315-07	ATP5G1|516	1626.0344
TCGA-KN-8436-01A-11R-2315-07	ATP5G2|517	7682.7895
TCGA-KN-8436-01A-11R-2315-07	ATP5G3|518	7783.4877
TCGA-KN-8436-01A-11R-2315-07	ATP5H|10476	4112.2766
TCGA-KN-8436-01A-11R-2315-07	ATP5I|521	3395.874
TCGA-KN-8436-01A-11R-2315-07	ATP5J2|9551	3426.3881
TCGA-KN-8436-01A-11R-2315-07	ATP5J|522	6731.578
TCGA-KN-8436-01A-11R-2315-07	ATP5L2|267020	.3716
TCGA-KN-8436-01A-11R-2315-07	ATP5L|10632	5195.061
TCGA-KN-8436-01A-11R-2315-07	ATP5O|539	9535.1162
TCGA-KN-8436-01A-11R-2315-07	ATP5SL|55101	1752.7432
TCGA-KN-8436-01A-11R-2315-07	ATP5S|27109	345.941
TCGA-KN-8436-01A-11R-2315-07	ATP6AP1L|92270	45.7043
TCGA-KN-8436-01A-11R-2315-07	ATP6AP1|537	805.9572
TCGA-KN-8436-01A-11R-2315-07	ATP6AP2|10159	29335.5034
TCGA-KN-8436-01A-11R-2315-07	ATP6V0A1|535	957.5618
TCGA-KN-8436-01A-11R-2315-07	ATP6V0A2|23545	502.3763
TCGA-KN-8436-01A-11R-2315-07	ATP6V0A4|50617	49624.0613
TCGA-KN-8436-01A-11R-2315-07	ATP6V0B|533	6688.4413
TCGA-KN-8436-01A-11R-2315-07	ATP6V0C|527	22027.5675
TCGA-KN-8436-01A-11R-2315-07	ATP6V0D1|9114	3195.217
TCGA-KN-8436-01A-11R-2315-07	ATP6V0D2|245972	12042.1669
TCGA-KN-8436-01A-11R-2315-07	ATP6V0E1|8992	5537.2862
TCGA-KN-8436-01A-11R-2315-07	ATP6V0E2|155066	3033.4422
TCGA-KN-8436-01A-11R-2315-07	ATP6V1A|523	12378.4469
TCGA-KN-8436-01A-11R-2315-07	ATP6V1B1|525	8521.8173
TCGA-KN-8436-01A-11R-2315-07	ATP6V1B2|526	1115.855
TCGA-KN-8436-01A-11R-2315-07	ATP6V1C1|528	1344.3767
TCGA-KN-8436-01A-11R-2315-07	ATP6V1C2|245973	86.5893
TCGA-KN-8436-01A-11R-2315-07	ATP6V1D|51382	5435.1017
TCGA-KN-8436-01A-11R-2315-07	ATP6V1E1|529	5466.686
TCGA-KN-8436-01A-11R-2315-07	ATP6V1E2|90423	44.5896
TCGA-KN-8436-01A-11R-2315-07	ATP6V1F|9296	6776.8104
TCGA-KN-8436-01A-11R-2315-07	ATP6V1G1|9550	2205.6993
TCGA-KN-8436-01A-11R-2315-07	ATP6V1G2|534	2.7497
TCGA-KN-8436-01A-11R-2315-07	ATP6V1G3|127124	1102.8496
TCGA-KN-8436-01A-11R-2315-07	ATP6V1H|51606	2807.659
TCGA-KN-8436-01A-11R-2315-07	ATP7A|538	1607.0838
TCGA-KN-8436-01A-11R-2315-07	ATP7B|540	535.4469
TCGA-KN-8436-01A-11R-2315-07	ATP8A1|10396	4196.2537
TCGA-KN-8436-01A-11R-2315-07	ATP8A2|51761	25.2674
TCGA-KN-8436-01A-11R-2315-07	ATP8B1|5205	110.8609
TCGA-KN-8436-01A-11R-2315-07	ATP8B2|57198	160.5226
TCGA-KN-8436-01A-11R-2315-07	ATP8B3|148229	28.2401
TCGA-KN-8436-01A-11R-2315-07	ATP8B4|79895	1154.4993
TCGA-KN-8436-01A-11R-2315-07	ATP8B5P|158381	37.158
TCGA-KN-8436-01A-11R-2315-07	ATP9A|10079	5744.6279
TCGA-KN-8436-01A-11R-2315-07	ATP9B|374868	1186.8267
TCGA-KN-8436-01A-11R-2315-07	ATPAF1|64756	1844.3897
TCGA-KN-8436-01A-11R-2315-07	ATPAF2|91647	240.7839
TCGA-KN-8436-01A-11R-2315-07	ATPBD4|89978	274.2261
TCGA-KN-8436-01A-11R-2315-07	ATPIF1|93974	1827.0592
TCGA-KN-8436-01A-11R-2315-07	ATRIP|84126	125.4194
TCGA-KN-8436-01A-11R-2315-07	ATRNL1|26033	322.1599
TCGA-KN-8436-01A-11R-2315-07	ATRN|8455	2569.1046
TCGA-KN-8436-01A-11R-2315-07	ATRX|546	3178.1243
TCGA-KN-8436-01A-11R-2315-07	ATR|545	659.9262
TCGA-KN-8436-01A-11R-2315-07	ATXN10|25814	1951.9101
TCGA-KN-8436-01A-11R-2315-07	ATXN1L|342371	1341.5973
TCGA-KN-8436-01A-11R-2315-07	ATXN1|6310	524.6711
TCGA-KN-8436-01A-11R-2315-07	ATXN2L|11273	5264.918
TCGA-KN-8436-01A-11R-2315-07	ATXN2|6311	1969.0028
TCGA-KN-8436-01A-11R-2315-07	ATXN3L|92552	0
TCGA-KN-8436-01A-11R-2315-07	ATXN3|4287	283.8872
TCGA-KN-8436-01A-11R-2315-07	ATXN7L1|222255	282.4009
TCGA-KN-8436-01A-11R-2315-07	ATXN7L2|127002	58.7097
TCGA-KN-8436-01A-11R-2315-07	ATXN7L3B|552889	5032.6805
TCGA-KN-8436-01A-11R-2315-07	ATXN7L3|56970	672.9315
TCGA-KN-8436-01A-11R-2315-07	ATXN7|6314	544.3648
TCGA-KN-8436-01A-11R-2315-07	ATXN8OS|6315	0
TCGA-KN-8436-01A-11R-2315-07	AUH|549	877.6721
TCGA-KN-8436-01A-11R-2315-07	AUP1|550	1334.5633
TCGA-KN-8436-01A-11R-2315-07	AURKAIP1|54998	1941.1343
TCGA-KN-8436-01A-11R-2315-07	AURKAPS1|6791	4.0874
TCGA-KN-8436-01A-11R-2315-07	AURKA|6790	241.8986
TCGA-KN-8436-01A-11R-2315-07	AURKB|9212	3.3442
TCGA-KN-8436-01A-11R-2315-07	AURKC|6795	5.9453
TCGA-KN-8436-01A-11R-2315-07	AUTS2|26053	953.1029
TCGA-KN-8436-01A-11R-2315-07	AVEN|57099	152.7194
TCGA-KN-8436-01A-11R-2315-07	AVIL|10677	21.1801
TCGA-KN-8436-01A-11R-2315-07	AVL9|23080	509.0647
TCGA-KN-8436-01A-11R-2315-07	AVPI1|60370	121.8783
TCGA-KN-8436-01A-11R-2315-07	AVPR1A|552	1450.277
TCGA-KN-8436-01A-11R-2315-07	AVPR1B|553	0
TCGA-KN-8436-01A-11R-2315-07	AVPR2|554	15.2348
TCGA-KN-8436-01A-11R-2315-07	AVP|551	0
TCGA-KN-8436-01A-11R-2315-07	AWAT1|158833	0
TCGA-KN-8436-01A-11R-2315-07	AWAT2|158835	.3716
TCGA-KN-8436-01A-11R-2315-07	AXIN1|8312	1024.4463
TCGA-KN-8436-01A-11R-2315-07	AXIN2|8313	75.8023
TCGA-KN-8436-01A-11R-2315-07	AXL|558	229.2649
TCGA-KN-8436-01A-11R-2315-07	AZGP1|563	801.1266
TCGA-KN-8436-01A-11R-2315-07	AZI1|22994	424.3444
TCGA-KN-8436-01A-11R-2315-07	AZI2|64343	1288.6397
TCGA-KN-8436-01A-11R-2315-07	AZIN1|51582	2498.1328
TCGA-KN-8436-01A-11R-2315-07	AZU1|566	0
TCGA-KN-8436-01A-11R-2315-07	B2M|567	42865.4769
TCGA-KN-8436-01A-11R-2315-07	B3GALNT1|8706	416.9128
TCGA-KN-8436-01A-11R-2315-07	B3GALNT2|148789	553.9664
TCGA-KN-8436-01A-11R-2315-07	B3GALT1|8708	1.8579
TCGA-KN-8436-01A-11R-2315-07	B3GALT2|8707	.3716
TCGA-KN-8436-01A-11R-2315-07	B3GALT4|8705	33.0706
TCGA-KN-8436-01A-11R-2315-07	B3GALT5|10317	0
TCGA-KN-8436-01A-11R-2315-07	B3GALT6|126792	356.3453
TCGA-KN-8436-01A-11R-2315-07	B3GALTL|145173	955.3324
TCGA-KN-8436-01A-11R-2315-07	B3GAT1|27087	211.4291
TCGA-KN-8436-01A-11R-2315-07	B3GAT2|135152	5.5551
TCGA-KN-8436-01A-11R-2315-07	B3GAT3|26229	596.386
TCGA-KN-8436-01A-11R-2315-07	B3GNT1|11041	691.5105
TCGA-KN-8436-01A-11R-2315-07	B3GNT2|10678	732.0127
TCGA-KN-8436-01A-11R-2315-07	B3GNT3|10331	0
TCGA-KN-8436-01A-11R-2315-07	B3GNT4|79369	3.3442
TCGA-KN-8436-01A-11R-2315-07	B3GNT5|84002	123.7362
TCGA-KN-8436-01A-11R-2315-07	B3GNT6|192134	0
TCGA-KN-8436-01A-11R-2315-07	B3GNT7|93010	17.0927
TCGA-KN-8436-01A-11R-2315-07	B3GNT8|374907	221.8333
TCGA-KN-8436-01A-11R-2315-07	B3GNT9|84752	322.6244
TCGA-KN-8436-01A-11R-2315-07	B3GNTL1|146712	62.8713
TCGA-KN-8436-01A-11R-2315-07	B4GALNT1|2583	234.1512
TCGA-KN-8436-01A-11R-2315-07	B4GALNT2|124872	159.4079
TCGA-KN-8436-01A-11R-2315-07	B4GALNT3|283358	1042.6537
TCGA-KN-8436-01A-11R-2315-07	B4GALNT4|338707	.3716
TCGA-KN-8436-01A-11R-2315-07	B4GALT1|2683	1504.5277
TCGA-KN-8436-01A-11R-2315-07	B4GALT2|8704	318.4441
TCGA-KN-8436-01A-11R-2315-07	B4GALT3|8703	628.3419
TCGA-KN-8436-01A-11R-2315-07	B4GALT4|8702	196.9374
TCGA-KN-8436-01A-11R-2315-07	B4GALT5|9334	690.7674
TCGA-KN-8436-01A-11R-2315-07	B4GALT6|9331	343.7116
TCGA-KN-8436-01A-11R-2315-07	B4GALT7|11285	802.613
TCGA-KN-8436-01A-11R-2315-07	B9D1|27077	114.1903
TCGA-KN-8436-01A-11R-2315-07	B9D2|80776	100.609
TCGA-KN-8436-01A-11R-2315-07	BAALC|79870	1279.3502
TCGA-KN-8436-01A-11R-2315-07	BAAT|570	.7432
TCGA-KN-8436-01A-11R-2315-07	BACE1|23621	925.9775
TCGA-KN-8436-01A-11R-2315-07	BACE2|25825	4413.6281
TCGA-KN-8436-01A-11R-2315-07	BACH1|571	2345.0418
TCGA-KN-8436-01A-11R-2315-07	BACH2|60468	14.4916
TCGA-KN-8436-01A-11R-2315-07	BAD|572	637.3007
TCGA-KN-8436-01A-11R-2315-07	BAG1|573	2895.7606
TCGA-KN-8436-01A-11R-2315-07	BAG2|9532	24.5243
TCGA-KN-8436-01A-11R-2315-07	BAG3|9531	1450.6486
TCGA-KN-8436-01A-11R-2315-07	BAG4|9530	127.8235
TCGA-KN-8436-01A-11R-2315-07	BAG5|9529	2090.8811
TCGA-KN-8436-01A-11R-2315-07	BAGE2|85319	10.917
TCGA-KN-8436-01A-11R-2315-07	BAGE|574	2.6011
TCGA-KN-8436-01A-11R-2315-07	BAHCC1|57597	761.3676
TCGA-KN-8436-01A-11R-2315-07	BAHD1|22893	1811.4528
TCGA-KN-8436-01A-11R-2315-07	BAI1|575	0
TCGA-KN-8436-01A-11R-2315-07	BAI2|576	21.9232
TCGA-KN-8436-01A-11R-2315-07	BAI3|577	2.2295
TCGA-KN-8436-01A-11R-2315-07	BAIAP2L1|55971	233.3523
TCGA-KN-8436-01A-11R-2315-07	BAIAP2L2|80115	59.0812
TCGA-KN-8436-01A-11R-2315-07	BAIAP2|10458	94.0098
TCGA-KN-8436-01A-11R-2315-07	BAIAP3|8938	1067.0962
TCGA-KN-8436-01A-11R-2315-07	BAK1|578	308.4115
TCGA-KN-8436-01A-11R-2315-07	BAMBI|25805	1503.413
TCGA-KN-8436-01A-11R-2315-07	BANF1|8815	1984.9807
TCGA-KN-8436-01A-11R-2315-07	BANF2|140836	0
TCGA-KN-8436-01A-11R-2315-07	BANK1|55024	232.2375
TCGA-KN-8436-01A-11R-2315-07	BANP|54971	331.821
TCGA-KN-8436-01A-11R-2315-07	BAP1|8314	1466.6265
TCGA-KN-8436-01A-11R-2315-07	BARD1|580	11.1474
TCGA-KN-8436-01A-11R-2315-07	BARHL1|56751	0
TCGA-KN-8436-01A-11R-2315-07	BARHL2|343472	0
TCGA-KN-8436-01A-11R-2315-07	BARX1|56033	0
TCGA-KN-8436-01A-11R-2315-07	BARX2|8538	23.4095
TCGA-KN-8436-01A-11R-2315-07	BASE|317716	.3716
TCGA-KN-8436-01A-11R-2315-07	BASP1|10409	89.9224
TCGA-KN-8436-01A-11R-2315-07	BAT1|7919	3559.5884
TCGA-KN-8436-01A-11R-2315-07	BAT2L1|84726	4690.3586
TCGA-KN-8436-01A-11R-2315-07	BAT2L2|23215	2654.568
TCGA-KN-8436-01A-11R-2315-07	BAT2|7916	4959.8508
TCGA-KN-8436-01A-11R-2315-07	BAT3|7917	3355.7396
TCGA-KN-8436-01A-11R-2315-07	BAT4|7918	376.4106
TCGA-KN-8436-01A-11R-2315-07	BAT5|7920	658.0683
TCGA-KN-8436-01A-11R-2315-07	BATF2|116071	92.1519
TCGA-KN-8436-01A-11R-2315-07	BATF3|55509	2.9726
TCGA-KN-8436-01A-11R-2315-07	BATF|10538	4.0874
TCGA-KN-8436-01A-11R-2315-07	BAX|581	573.348
TCGA-KN-8436-01A-11R-2315-07	BAZ1A|11177	285.3735
TCGA-KN-8436-01A-11R-2315-07	BAZ1B|9031	3446.7767
TCGA-KN-8436-01A-11R-2315-07	BAZ2A|11176	3094.4222
TCGA-KN-8436-01A-11R-2315-07	BAZ2B|29994	500.4366
TCGA-KN-8436-01A-11R-2315-07	BBC3|27113	196.9374
TCGA-KN-8436-01A-11R-2315-07	BBOX1|8424	1.1147
TCGA-KN-8436-01A-11R-2315-07	BBS10|79738	687.4231
TCGA-KN-8436-01A-11R-2315-07	BBS12|166379	368.2358
TCGA-KN-8436-01A-11R-2315-07	BBS1|582	789.9792
TCGA-KN-8436-01A-11R-2315-07	BBS2|583	2116.1485
TCGA-KN-8436-01A-11R-2315-07	BBS4|585	304.6957
TCGA-KN-8436-01A-11R-2315-07	BBS5|129880	185.4185
TCGA-KN-8436-01A-11R-2315-07	BBS7|55212	390.5307
TCGA-KN-8436-01A-11R-2315-07	BBS9|27241	342.9684
TCGA-KN-8436-01A-11R-2315-07	BBX|56987	2980.0722
TCGA-KN-8436-01A-11R-2315-07	BCAM|4059	5788.8459
TCGA-KN-8436-01A-11R-2315-07	BCAN|63827	2.6011
TCGA-KN-8436-01A-11R-2315-07	BCAP29|55973	1070.8938
TCGA-KN-8436-01A-11R-2315-07	BCAP31|10134	6242.1736
TCGA-KN-8436-01A-11R-2315-07	BCAR1|9564	3999.6879
TCGA-KN-8436-01A-11R-2315-07	BCAR3|8412	609.7629
TCGA-KN-8436-01A-11R-2315-07	BCAR4|400500	.3716
TCGA-KN-8436-01A-11R-2315-07	BCAS1|8537	.7432
TCGA-KN-8436-01A-11R-2315-07	BCAS2|10286	589.6381
TCGA-KN-8436-01A-11R-2315-07	BCAS3|54828	405.7654
TCGA-KN-8436-01A-11R-2315-07	BCAS4|55653	882.1311
TCGA-KN-8436-01A-11R-2315-07	BCAT1|586	126.7088
TCGA-KN-8436-01A-11R-2315-07	BCAT2|587	1236.9901
TCGA-KN-8436-01A-11R-2315-07	BCCIP|56647	1097.4915
TCGA-KN-8436-01A-11R-2315-07	BCDIN3D|144233	378.4729
TCGA-KN-8436-01A-11R-2315-07	BCHE|590	5.2021
TCGA-KN-8436-01A-11R-2315-07	BCKDHA|593	2906.1835
TCGA-KN-8436-01A-11R-2315-07	BCKDHB|594	548.8238
TCGA-KN-8436-01A-11R-2315-07	BCKDK|10295	1327.284
TCGA-KN-8436-01A-11R-2315-07	BCL10|8915	555.8838
TCGA-KN-8436-01A-11R-2315-07	BCL11A|53335	.7432
TCGA-KN-8436-01A-11R-2315-07	BCL11B|64919	7.4316
TCGA-KN-8436-01A-11R-2315-07	BCL2A1|597	6.6884
TCGA-KN-8436-01A-11R-2315-07	BCL2L10|10017	21.5516
TCGA-KN-8436-01A-11R-2315-07	BCL2L11|10018	878.7869
TCGA-KN-8436-01A-11R-2315-07	BCL2L12|83596	251.8272
TCGA-KN-8436-01A-11R-2315-07	BCL2L13|23786	2598.0878
TCGA-KN-8436-01A-11R-2315-07	BCL2L14|79370	4.459
TCGA-KN-8436-01A-11R-2315-07	BCL2L15|440603	2.9726
TCGA-KN-8436-01A-11R-2315-07	BCL2L1|598	3459.782
TCGA-KN-8436-01A-11R-2315-07	BCL2L2|599	2620.7096
TCGA-KN-8436-01A-11R-2315-07	BCL2|596	2764.1841
TCGA-KN-8436-01A-11R-2315-07	BCL3|602	153.4626
TCGA-KN-8436-01A-11R-2315-07	BCL6B|255877	241.8986
TCGA-KN-8436-01A-11R-2315-07	BCL6|604	950.5018
TCGA-KN-8436-01A-11R-2315-07	BCL7A|605	786.635
TCGA-KN-8436-01A-11R-2315-07	BCL7B|9275	1830.775
TCGA-KN-8436-01A-11R-2315-07	BCL7C|9274	701.1716
TCGA-KN-8436-01A-11R-2315-07	BCL8|606	.7432
TCGA-KN-8436-01A-11R-2315-07	BCL9L|283149	195.0795
TCGA-KN-8436-01A-11R-2315-07	BCL9|607	603.0745
TCGA-KN-8436-01A-11R-2315-07	BCLAF1|9774	2424.56
TCGA-KN-8436-01A-11R-2315-07	BCMO1|53630	39.3875
TCGA-KN-8436-01A-11R-2315-07	BCO2|83875	162.0089
TCGA-KN-8436-01A-11R-2315-07	BCORL1|63035	289.4609
TCGA-KN-8436-01A-11R-2315-07	BCORL2|286554	.3716
TCGA-KN-8436-01A-11R-2315-07	BCOR|54880	956.4471
TCGA-KN-8436-01A-11R-2315-07	BCR|613	1806.9939
TCGA-KN-8436-01A-11R-2315-07	BCS1L|617	343.5741
TCGA-KN-8436-01A-11R-2315-07	BCYRN1|618	0
TCGA-KN-8436-01A-11R-2315-07	BDH1|622	575.2059
TCGA-KN-8436-01A-11R-2315-07	BDH2|56898	3806.8378
TCGA-KN-8436-01A-11R-2315-07	BDKRB1|623	9.6611
TCGA-KN-8436-01A-11R-2315-07	BDKRB2|624	59.4528
TCGA-KN-8436-01A-11R-2315-07	BDNFOS|497258	65.5207
TCGA-KN-8436-01A-11R-2315-07	BDNF|627	7.6806
TCGA-KN-8436-01A-11R-2315-07	BDP1|55814	1383.7642
TCGA-KN-8436-01A-11R-2315-07	BEAN|146227	2.9726
TCGA-KN-8436-01A-11R-2315-07	BECN1|8678	1254.0493
TCGA-KN-8436-01A-11R-2315-07	BEGAIN|57596	1.1147
TCGA-KN-8436-01A-11R-2315-07	BEND2|139105	0
TCGA-KN-8436-01A-11R-2315-07	BEND3|57673	82.8624
TCGA-KN-8436-01A-11R-2315-07	BEND4|389206	.3716
TCGA-KN-8436-01A-11R-2315-07	BEND5|79656	82.4908
TCGA-KN-8436-01A-11R-2315-07	BEND6|221336	4.0874
TCGA-KN-8436-01A-11R-2315-07	BEND7|222389	1705.5525
TCGA-KN-8436-01A-11R-2315-07	BEST1|7439	52.3965
TCGA-KN-8436-01A-11R-2315-07	BEST2|54831	.7432
TCGA-KN-8436-01A-11R-2315-07	BEST3|144453	0
TCGA-KN-8436-01A-11R-2315-07	BEST4|266675	1.1147
TCGA-KN-8436-01A-11R-2315-07	BET1L|51272	1192.4004
TCGA-KN-8436-01A-11R-2315-07	BET1|10282	859.0931
TCGA-KN-8436-01A-11R-2315-07	BET3L|100128327	1.1147
TCGA-KN-8436-01A-11R-2315-07	BEX1|55859	515.01
TCGA-KN-8436-01A-11R-2315-07	BEX2|84707	517.611
TCGA-KN-8436-01A-11R-2315-07	BEX4|56271	1802.9065
TCGA-KN-8436-01A-11R-2315-07	BEX5|340542	190.249
TCGA-KN-8436-01A-11R-2315-07	BEYLA|497634	0
TCGA-KN-8436-01A-11R-2315-07	BFAR|51283	2482.898
TCGA-KN-8436-01A-11R-2315-07	BFSP1|631	41.2454
TCGA-KN-8436-01A-11R-2315-07	BFSP2|8419	.7432
TCGA-KN-8436-01A-11R-2315-07	BGLAP|632	32.0785
TCGA-KN-8436-01A-11R-2315-07	BGN|633	1775.038
TCGA-KN-8436-01A-11R-2315-07	BHLHA15|168620	.7432
TCGA-KN-8436-01A-11R-2315-07	BHLHB9|80823	190.249
TCGA-KN-8436-01A-11R-2315-07	BHLHE22|27319	2.2295
TCGA-KN-8436-01A-11R-2315-07	BHLHE23|128408	0
TCGA-KN-8436-01A-11R-2315-07	BHLHE40|8553	8506.5825
TCGA-KN-8436-01A-11R-2315-07	BHLHE41|79365	243.3849
TCGA-KN-8436-01A-11R-2315-07	BHMT2|23743	67.9992
TCGA-KN-8436-01A-11R-2315-07	BHMT|635	73.2013
TCGA-KN-8436-01A-11R-2315-07	BICC1|80114	872.0984
TCGA-KN-8436-01A-11R-2315-07	BICD1|636	432.1476
TCGA-KN-8436-01A-11R-2315-07	BICD2|23299	777.7171
TCGA-KN-8436-01A-11R-2315-07	BID|637	133.7205
TCGA-KN-8436-01A-11R-2315-07	BIK|638	11.8906
TCGA-KN-8436-01A-11R-2315-07	BIN1|274	592.6702
TCGA-KN-8436-01A-11R-2315-07	BIN2|51411	47.1907
TCGA-KN-8436-01A-11R-2315-07	BIN3|55909	182.0742
TCGA-KN-8436-01A-11R-2315-07	BIRC2|329	827.5088
TCGA-KN-8436-01A-11R-2315-07	BIRC3|330	34.1854
TCGA-KN-8436-01A-11R-2315-07	BIRC5|332	6.3094
TCGA-KN-8436-01A-11R-2315-07	BIRC6|57448	1647.9576
TCGA-KN-8436-01A-11R-2315-07	BIRC7|79444	40.5022
TCGA-KN-8436-01A-11R-2315-07	BIRC8|112401	0
TCGA-KN-8436-01A-11R-2315-07	BIVM|54841	755.4223
TCGA-KN-8436-01A-11R-2315-07	BLCAP|10904	4844.661
TCGA-KN-8436-01A-11R-2315-07	BLID|414899	0
TCGA-KN-8436-01A-11R-2315-07	BLK|640	0
TCGA-KN-8436-01A-11R-2315-07	BLMH|642	273.8545
TCGA-KN-8436-01A-11R-2315-07	BLM|641	23.038
TCGA-KN-8436-01A-11R-2315-07	BLNK|29760	794.4382
TCGA-KN-8436-01A-11R-2315-07	BLOC1S1|2647	1444.8222
TCGA-KN-8436-01A-11R-2315-07	BLOC1S2|282991	522.8132
TCGA-KN-8436-01A-11R-2315-07	BLOC1S3|388552	296.5209
TCGA-KN-8436-01A-11R-2315-07	BLVRA|644	709.7179
TCGA-KN-8436-01A-11R-2315-07	BLVRB|645	1625.2912
TCGA-KN-8436-01A-11R-2315-07	BLZF1|8548	390.9022
TCGA-KN-8436-01A-11R-2315-07	BMF|90427	499.032
TCGA-KN-8436-01A-11R-2315-07	BMI1|648	4570.6244
TCGA-KN-8436-01A-11R-2315-07	BMP10|27302	.3716
TCGA-KN-8436-01A-11R-2315-07	BMP15|9210	0
TCGA-KN-8436-01A-11R-2315-07	BMP1|649	134.1404
TCGA-KN-8436-01A-11R-2315-07	BMP2K|55589	375.6675
TCGA-KN-8436-01A-11R-2315-07	BMP2|650	488.2562
TCGA-KN-8436-01A-11R-2315-07	BMP3|651	.3716
TCGA-KN-8436-01A-11R-2315-07	BMP4|652	196.9374
TCGA-KN-8436-01A-11R-2315-07	BMP5|653	2.2295
TCGA-KN-8436-01A-11R-2315-07	BMP6|654	47.0235
TCGA-KN-8436-01A-11R-2315-07	BMP7|655	1229.1869
TCGA-KN-8436-01A-11R-2315-07	BMP8A|353500	56.4802
TCGA-KN-8436-01A-11R-2315-07	BMP8B|656	3.7158
TCGA-KN-8436-01A-11R-2315-07	BMPER|168667	104.414
TCGA-KN-8436-01A-11R-2315-07	BMPR1A|657	485.6552
TCGA-KN-8436-01A-11R-2315-07	BMPR1B|658	5929.6748
TCGA-KN-8436-01A-11R-2315-07	BMPR2|659	2308.9986
TCGA-KN-8436-01A-11R-2315-07	BMS1P4|729096	23.7848
TCGA-KN-8436-01A-11R-2315-07	BMS1P5|399761	106.6435
TCGA-KN-8436-01A-11R-2315-07	BMS1|9790	1805.5076
TCGA-KN-8436-01A-11R-2315-07	BMX|660	5.9453
TCGA-KN-8436-01A-11R-2315-07	BNC1|646	9.2895
TCGA-KN-8436-01A-11R-2315-07	BNC2|54796	366.7495
TCGA-KN-8436-01A-11R-2315-07	BNIP1|662	312.8704
TCGA-KN-8436-01A-11R-2315-07	BNIP2|663	773.2581
TCGA-KN-8436-01A-11R-2315-07	BNIP3L|665	483.4257
TCGA-KN-8436-01A-11R-2315-07	BNIP3|664	1315.0219
TCGA-KN-8436-01A-11R-2315-07	BNIPL|149428	4.8305
TCGA-KN-8436-01A-11R-2315-07	BOC|91653	232.6091
TCGA-KN-8436-01A-11R-2315-07	BOD1L|259282	2476.9527
TCGA-KN-8436-01A-11R-2315-07	BOD1|91272	1883.1678
TCGA-KN-8436-01A-11R-2315-07	BOK|666	761.3676
TCGA-KN-8436-01A-11R-2315-07	BOLA1|51027	180.9595
TCGA-KN-8436-01A-11R-2315-07	BOLA2|552900	1365.1852
TCGA-KN-8436-01A-11R-2315-07	BOLA3|388962	506.8352
TCGA-KN-8436-01A-11R-2315-07	BOLL|66037	6.3169
TCGA-KN-8436-01A-11R-2315-07	BOP1|23246	188.7627
TCGA-KN-8436-01A-11R-2315-07	BPESC1|60467	0
TCGA-KN-8436-01A-11R-2315-07	BPGM|669	926.3491
TCGA-KN-8436-01A-11R-2315-07	BPHL|670	279.7998
TCGA-KN-8436-01A-11R-2315-07	BPIL1|80341	5.2021
TCGA-KN-8436-01A-11R-2315-07	BPIL2|254240	1.4863
TCGA-KN-8436-01A-11R-2315-07	BPIL3|128859	0
TCGA-KN-8436-01A-11R-2315-07	BPI|671	0
TCGA-KN-8436-01A-11R-2315-07	BPNT1|10380	370.0937
TCGA-KN-8436-01A-11R-2315-07	BPTF|2186	1559.5216
TCGA-KN-8436-01A-11R-2315-07	BPY2|9083	0
TCGA-KN-8436-01A-11R-2315-07	BRAF|673	363.7769
TCGA-KN-8436-01A-11R-2315-07	BRAP|8315	914.8301
TCGA-KN-8436-01A-11R-2315-07	BRCA1|672	39.0159
TCGA-KN-8436-01A-11R-2315-07	BRCA2|675	10.0327
TCGA-KN-8436-01A-11R-2315-07	BRCC3|79184	647.6641
TCGA-KN-8436-01A-11R-2315-07	BRD1|23774	922.2617
TCGA-KN-8436-01A-11R-2315-07	BRD2|6046	4043.5343
TCGA-KN-8436-01A-11R-2315-07	BRD3|8019	889.7968
TCGA-KN-8436-01A-11R-2315-07	BRD4|23476	3890.8149
TCGA-KN-8436-01A-11R-2315-07	BRD7P3|23629	.3716
TCGA-KN-8436-01A-11R-2315-07	BRD7|29117	1988.6965
TCGA-KN-8436-01A-11R-2315-07	BRD8|10902	1296.4429
TCGA-KN-8436-01A-11R-2315-07	BRD9|65980	741.3022
TCGA-KN-8436-01A-11R-2315-07	BRDT|676	0
TCGA-KN-8436-01A-11R-2315-07	BREA2|286076	1.1147
TCGA-KN-8436-01A-11R-2315-07	BRE|9577	418.2728
TCGA-KN-8436-01A-11R-2315-07	BRF1|2972	803.9655
TCGA-KN-8436-01A-11R-2315-07	BRF2|55290	267.9092
TCGA-KN-8436-01A-11R-2315-07	BRI3BP|140707	214.7733
TCGA-KN-8436-01A-11R-2315-07	BRI3|25798	2122.0938
TCGA-KN-8436-01A-11R-2315-07	BRIP1|83990	4.8305
TCGA-KN-8436-01A-11R-2315-07	BRIX1|55299	675.5326
TCGA-KN-8436-01A-11R-2315-07	BRMS1L|84312	561.8291
TCGA-KN-8436-01A-11R-2315-07	BRMS1|25855	482.6825
TCGA-KN-8436-01A-11R-2315-07	BRP44L|51660	2431.2484
TCGA-KN-8436-01A-11R-2315-07	BRP44|25874	1197.9741
TCGA-KN-8436-01A-11R-2315-07	BRPF1|7862	650.2651
TCGA-KN-8436-01A-11R-2315-07	BRPF3|27154	1908.4352
TCGA-KN-8436-01A-11R-2315-07	BRS3|680	.7432
TCGA-KN-8436-01A-11R-2315-07	BRSK1|84446	28.2401
TCGA-KN-8436-01A-11R-2315-07	BRSK2|9024	5.5737
TCGA-KN-8436-01A-11R-2315-07	BRWD1|54014	2184.1477
TCGA-KN-8436-01A-11R-2315-07	BRWD3|254065	243.0134
TCGA-KN-8436-01A-11R-2315-07	BSCL2|26580	1002.6271
TCGA-KN-8436-01A-11R-2315-07	BSDC1|55108	1215.81
TCGA-KN-8436-01A-11R-2315-07	BSG|682	43781.4217
TCGA-KN-8436-01A-11R-2315-07	BSND|7809	664.7567
TCGA-KN-8436-01A-11R-2315-07	BSN|8927	60.5676
TCGA-KN-8436-01A-11R-2315-07	BSPH1|100131137	0
TCGA-KN-8436-01A-11R-2315-07	BSPRY|54836	13.0053
TCGA-KN-8436-01A-11R-2315-07	BST1|683	5.2021
TCGA-KN-8436-01A-11R-2315-07	BST2|684	206.2269
TCGA-KN-8436-01A-11R-2315-07	BSX|390259	0
TCGA-KN-8436-01A-11R-2315-07	BTAF1|9044	512.7805
TCGA-KN-8436-01A-11R-2315-07	BTBD10|84280	346.6842
TCGA-KN-8436-01A-11R-2315-07	BTBD11|121551	86.5782
TCGA-KN-8436-01A-11R-2315-07	BTBD12|84464	329.2199
TCGA-KN-8436-01A-11R-2315-07	BTBD16|118663	0
TCGA-KN-8436-01A-11R-2315-07	BTBD17|388419	0
TCGA-KN-8436-01A-11R-2315-07	BTBD18|643376	1.8579
TCGA-KN-8436-01A-11R-2315-07	BTBD19|149478	4.0874
TCGA-KN-8436-01A-11R-2315-07	BTBD1|53339	2876.7729
TCGA-KN-8436-01A-11R-2315-07	BTBD2|55643	2683.9228
TCGA-KN-8436-01A-11R-2315-07	BTBD3|22903	945.6713
TCGA-KN-8436-01A-11R-2315-07	BTBD6|90135	1014.042
TCGA-KN-8436-01A-11R-2315-07	BTBD7|55727	830.4815
TCGA-KN-8436-01A-11R-2315-07	BTBD8|284697	3.3442
TCGA-KN-8436-01A-11R-2315-07	BTBD9|114781	545.108
TCGA-KN-8436-01A-11R-2315-07	BTC|685	49.4201
TCGA-KN-8436-01A-11R-2315-07	BTD|686	357.8316
TCGA-KN-8436-01A-11R-2315-07	BTF3L1|690	0
TCGA-KN-8436-01A-11R-2315-07	BTF3L4|91408	740.5591
TCGA-KN-8436-01A-11R-2315-07	BTF3|689	9539.5751
TCGA-KN-8436-01A-11R-2315-07	BTG1|694	3646.6868
TCGA-KN-8436-01A-11R-2315-07	BTG2|7832	696.7126
TCGA-KN-8436-01A-11R-2315-07	BTG3|10950	1366.6715
TCGA-KN-8436-01A-11R-2315-07	BTG4|54766	0
TCGA-KN-8436-01A-11R-2315-07	BTK|695	16.3495
TCGA-KN-8436-01A-11R-2315-07	BTLA|151888	3.3442
TCGA-KN-8436-01A-11R-2315-07	BTN1A1|696	1.1147
TCGA-KN-8436-01A-11R-2315-07	BTN2A1|11120	520.2121
TCGA-KN-8436-01A-11R-2315-07	BTN2A2|10385	141.572
TCGA-KN-8436-01A-11R-2315-07	BTN2A3|54718	16.3495
TCGA-KN-8436-01A-11R-2315-07	BTN3A1|11119	234.8386
TCGA-KN-8436-01A-11R-2315-07	BTN3A2|11118	340.7389
TCGA-KN-8436-01A-11R-2315-07	BTN3A3|10384	216.6312
TCGA-KN-8436-01A-11R-2315-07	BTNL2|56244	2.6011
TCGA-KN-8436-01A-11R-2315-07	BTNL3|10917	.3716
TCGA-KN-8436-01A-11R-2315-07	BTNL8|79908	.3716
TCGA-KN-8436-01A-11R-2315-07	BTNL9|153579	3988.1689
TCGA-KN-8436-01A-11R-2315-07	BTRC|8945	638.7461
TCGA-KN-8436-01A-11R-2315-07	BUB1B|701	45.4442
TCGA-KN-8436-01A-11R-2315-07	BUB1|699	30.4696
TCGA-KN-8436-01A-11R-2315-07	BUB3|9184	435.4918
TCGA-KN-8436-01A-11R-2315-07	BUD13|84811	256.7618
TCGA-KN-8436-01A-11R-2315-07	BUD31|8896	2447.8283
TCGA-KN-8436-01A-11R-2315-07	BVES|11149	8.9179
TCGA-KN-8436-01A-11R-2315-07	BYSL|705	173.8995
TCGA-KN-8436-01A-11R-2315-07	BZRAP1|9256	567.4028
TCGA-KN-8436-01A-11R-2315-07	BZW1|9689	1605.5975
TCGA-KN-8436-01A-11R-2315-07	BZW2|28969	404.6507
TCGA-KN-8436-01A-11R-2315-07	C10orf105|414152	1.8579
TCGA-KN-8436-01A-11R-2315-07	C10orf107|219621	.7432
TCGA-KN-8436-01A-11R-2315-07	C10orf108|414235	83.9771
TCGA-KN-8436-01A-11R-2315-07	C10orf10|11067	4127.883
TCGA-KN-8436-01A-11R-2315-07	C10orf110|55853	2.0065
TCGA-KN-8436-01A-11R-2315-07	C10orf111|221060	9.6611
TCGA-KN-8436-01A-11R-2315-07	C10orf113|387638	.3716
TCGA-KN-8436-01A-11R-2315-07	C10orf114|399726	15.2348
TCGA-KN-8436-01A-11R-2315-07	C10orf116|10974	93.2332
TCGA-KN-8436-01A-11R-2315-07	C10orf118|55088	620.9103
TCGA-KN-8436-01A-11R-2315-07	C10orf119|79892	643.5767
TCGA-KN-8436-01A-11R-2315-07	C10orf11|83938	190.6206
TCGA-KN-8436-01A-11R-2315-07	C10orf120|399814	0
TCGA-KN-8436-01A-11R-2315-07	C10orf122|387718	0
TCGA-KN-8436-01A-11R-2315-07	C10orf125|282969	8.1748
TCGA-KN-8436-01A-11R-2315-07	C10orf128|170371	4.459
TCGA-KN-8436-01A-11R-2315-07	C10orf129|142827	0
TCGA-KN-8436-01A-11R-2315-07	C10orf12|26148	105.7257
TCGA-KN-8436-01A-11R-2315-07	C10orf131|100127889	1.1147
TCGA-KN-8436-01A-11R-2315-07	C10orf137|26098	199.5385
TCGA-KN-8436-01A-11R-2315-07	C10orf140|387640	4.1431
TCGA-KN-8436-01A-11R-2315-07	C10orf18|54906	2135.0991
TCGA-KN-8436-01A-11R-2315-07	C10orf25|220979	153.8341
TCGA-KN-8436-01A-11R-2315-07	C10orf26|54838	2198.3755
TCGA-KN-8436-01A-11R-2315-07	C10orf27|219793	0
TCGA-KN-8436-01A-11R-2315-07	C10orf28|27291	392.017
TCGA-KN-8436-01A-11R-2315-07	C10orf2|56652	195.0795
TCGA-KN-8436-01A-11R-2315-07	C10orf32|119032	1113.997
TCGA-KN-8436-01A-11R-2315-07	C10orf35|219738	302.4662
TCGA-KN-8436-01A-11R-2315-07	C10orf40|283025	0
TCGA-KN-8436-01A-11R-2315-07	C10orf41|100131213	473.9615
TCGA-KN-8436-01A-11R-2315-07	C10orf46|143384	757.6518
TCGA-KN-8436-01A-11R-2315-07	C10orf47|254427	202.5111
TCGA-KN-8436-01A-11R-2315-07	C10orf4|118924	286.8598
TCGA-KN-8436-01A-11R-2315-07	C10orf50|645528	0
TCGA-KN-8436-01A-11R-2315-07	C10orf53|282966	0
TCGA-KN-8436-01A-11R-2315-07	C10orf54|64115	310.2694
TCGA-KN-8436-01A-11R-2315-07	C10orf55|414236	.3939
TCGA-KN-8436-01A-11R-2315-07	C10orf57|80195	330.2604
TCGA-KN-8436-01A-11R-2315-07	C10orf58|84293	3819.8431
TCGA-KN-8436-01A-11R-2315-07	C10orf62|414157	0
TCGA-KN-8436-01A-11R-2315-07	C10orf67|256815	10.0327
TCGA-KN-8436-01A-11R-2315-07	C10orf68|79741	3.8124
TCGA-KN-8436-01A-11R-2315-07	C10orf71|118461	0
TCGA-KN-8436-01A-11R-2315-07	C10orf72|196740	1574.7563
TCGA-KN-8436-01A-11R-2315-07	C10orf75|90271	251.5597
TCGA-KN-8436-01A-11R-2315-07	C10orf76|79591	680.7347
TCGA-KN-8436-01A-11R-2315-07	C10orf78|119392	78.0318
TCGA-KN-8436-01A-11R-2315-07	C10orf79|80217	7.4316
TCGA-KN-8436-01A-11R-2315-07	C10orf81|79949	.3716
TCGA-KN-8436-01A-11R-2315-07	C10orf82|143379	130.7962
TCGA-KN-8436-01A-11R-2315-07	C10orf84|63877	498.2889
TCGA-KN-8436-01A-11R-2315-07	C10orf88|80007	134.8836
TCGA-KN-8436-01A-11R-2315-07	C10orf90|118611	.7432
TCGA-KN-8436-01A-11R-2315-07	C10orf91|170393	0
TCGA-KN-8436-01A-11R-2315-07	C10orf93|255352	13.0053
TCGA-KN-8436-01A-11R-2315-07	C10orf95|79946	.7543
TCGA-KN-8436-01A-11R-2315-07	C10orf96|374355	0
TCGA-KN-8436-01A-11R-2315-07	C10orf99|387695	0
TCGA-KN-8436-01A-11R-2315-07	C11orf10|746	810.4161
TCGA-KN-8436-01A-11R-2315-07	C11orf16|56673	1.1147
TCGA-KN-8436-01A-11R-2315-07	C11orf17|56672	412.8255
TCGA-KN-8436-01A-11R-2315-07	C11orf1|64776	217.7459
TCGA-KN-8436-01A-11R-2315-07	C11orf20|25858	0
TCGA-KN-8436-01A-11R-2315-07	C11orf21|29125	0
TCGA-KN-8436-01A-11R-2315-07	C11orf24|53838	225.1775
TCGA-KN-8436-01A-11R-2315-07	C11orf2|738	1810.7097
TCGA-KN-8436-01A-11R-2315-07	C11orf30|56946	363.7769
TCGA-KN-8436-01A-11R-2315-07	C11orf31|280636	377.5254
TCGA-KN-8436-01A-11R-2315-07	C11orf34|349633	0
TCGA-KN-8436-01A-11R-2315-07	C11orf35|256329	57.8587
TCGA-KN-8436-01A-11R-2315-07	C11orf36|283303	0
TCGA-KN-8436-01A-11R-2315-07	C11orf40|143501	0
TCGA-KN-8436-01A-11R-2315-07	C11orf41|25758	115.1898
TCGA-KN-8436-01A-11R-2315-07	C11orf42|160298	0
TCGA-KN-8436-01A-11R-2315-07	C11orf45|219833	8.1748
TCGA-KN-8436-01A-11R-2315-07	C11orf46|120534	601.9597
TCGA-KN-8436-01A-11R-2315-07	C11orf48|79081	261.4809
TCGA-KN-8436-01A-11R-2315-07	C11orf49|79096	401.6781
TCGA-KN-8436-01A-11R-2315-07	C11orf51|25906	443.3656
TCGA-KN-8436-01A-11R-2315-07	C11orf52|91894	39.7591
TCGA-KN-8436-01A-11R-2315-07	C11orf53|341032	59.8244
TCGA-KN-8436-01A-11R-2315-07	C11orf54|28970	1106.5654
TCGA-KN-8436-01A-11R-2315-07	C11orf57|55216	502.7478
TCGA-KN-8436-01A-11R-2315-07	C11orf58|10944	2711.7914
TCGA-KN-8436-01A-11R-2315-07	C11orf59|55004	1406.8021
TCGA-KN-8436-01A-11R-2315-07	C11orf61|79684	82.8624
TCGA-KN-8436-01A-11R-2315-07	C11orf63|79864	110.7309
TCGA-KN-8436-01A-11R-2315-07	C11orf64|283197	0
TCGA-KN-8436-01A-11R-2315-07	C11orf65|160140	4.459
TCGA-KN-8436-01A-11R-2315-07	C11orf66|220004	28.6117
TCGA-KN-8436-01A-11R-2315-07	C11orf67|28971	153.8341
TCGA-KN-8436-01A-11R-2315-07	C11orf68|83638	590.4407
TCGA-KN-8436-01A-11R-2315-07	C11orf70|85016	94.3813
TCGA-KN-8436-01A-11R-2315-07	C11orf71|54494	298.3788
TCGA-KN-8436-01A-11R-2315-07	C11orf73|51501	230.3796
TCGA-KN-8436-01A-11R-2315-07	C11orf74|119710	163.8668
TCGA-KN-8436-01A-11R-2315-07	C11orf75|56935	66.8844
TCGA-KN-8436-01A-11R-2315-07	C11orf80|79703	326.9905
TCGA-KN-8436-01A-11R-2315-07	C11orf82|220042	13.3769
TCGA-KN-8436-01A-11R-2315-07	C11orf83|790955	303.5809
TCGA-KN-8436-01A-11R-2315-07	C11orf84|144097	222.5765
TCGA-KN-8436-01A-11R-2315-07	C11orf85|283129	0
TCGA-KN-8436-01A-11R-2315-07	C11orf86|254439	0
TCGA-KN-8436-01A-11R-2315-07	C11orf87|399947	0
TCGA-KN-8436-01A-11R-2315-07	C11orf88|399949	.3716
TCGA-KN-8436-01A-11R-2315-07	C11orf90|387804	0
TCGA-KN-8436-01A-11R-2315-07	C11orf92|399948	1211.4662
TCGA-KN-8436-01A-11R-2315-07	C11orf93|120376	529.0148
TCGA-KN-8436-01A-11R-2315-07	C11orf94|143678	0
TCGA-KN-8436-01A-11R-2315-07	C11orf95|65998	698.199
TCGA-KN-8436-01A-11R-2315-07	C11orf9|745	82.4908
TCGA-KN-8436-01A-11R-2315-07	C12orf10|60314	1421.6653
TCGA-KN-8436-01A-11R-2315-07	C12orf11|55726	889.5627
TCGA-KN-8436-01A-11R-2315-07	C12orf12|196477	0
TCGA-KN-8436-01A-11R-2315-07	C12orf23|90488	1885.3973
TCGA-KN-8436-01A-11R-2315-07	C12orf24|29902	161.6373
TCGA-KN-8436-01A-11R-2315-07	C12orf26|84190	150.4899
TCGA-KN-8436-01A-11R-2315-07	C12orf27|283460	11.519
TCGA-KN-8436-01A-11R-2315-07	C12orf29|91298	470.9257
TCGA-KN-8436-01A-11R-2315-07	C12orf32|83695	778.0887
TCGA-KN-8436-01A-11R-2315-07	C12orf34|84915	711.5758
TCGA-KN-8436-01A-11R-2315-07	C12orf35|55196	781.0613
TCGA-KN-8436-01A-11R-2315-07	C12orf36|283422	0
TCGA-KN-8436-01A-11R-2315-07	C12orf39|80763	131.9109
TCGA-KN-8436-01A-11R-2315-07	C12orf40|283461	0
TCGA-KN-8436-01A-11R-2315-07	C12orf41|54934	1389.3379
TCGA-KN-8436-01A-11R-2315-07	C12orf42|374470	.7432
TCGA-KN-8436-01A-11R-2315-07	C12orf43|64897	444.7813
TCGA-KN-8436-01A-11R-2315-07	C12orf44|60673	2105.0011
TCGA-KN-8436-01A-11R-2315-07	C12orf45|121053	107.0151
TCGA-KN-8436-01A-11R-2315-07	C12orf47|51275	466.6228
TCGA-KN-8436-01A-11R-2315-07	C12orf48|55010	104.414
TCGA-KN-8436-01A-11R-2315-07	C12orf49|79794	1497.8393
TCGA-KN-8436-01A-11R-2315-07	C12orf4|57102	547.3374
TCGA-KN-8436-01A-11R-2315-07	C12orf50|160419	0
TCGA-KN-8436-01A-11R-2315-07	C12orf51|283450	1896.1731
TCGA-KN-8436-01A-11R-2315-07	C12orf52|84934	595.6429
TCGA-KN-8436-01A-11R-2315-07	C12orf53|196500	6.3169
TCGA-KN-8436-01A-11R-2315-07	C12orf54|121273	.7432
TCGA-KN-8436-01A-11R-2315-07	C12orf56|115749	.3716
TCGA-KN-8436-01A-11R-2315-07	C12orf57|113246	2274.8132
TCGA-KN-8436-01A-11R-2315-07	C12orf59|120939	1.8579
TCGA-KN-8436-01A-11R-2315-07	C12orf5|57103	185.4185
TCGA-KN-8436-01A-11R-2315-07	C12orf60|144608	57.9665
TCGA-KN-8436-01A-11R-2315-07	C12orf61|283416	9.6611
TCGA-KN-8436-01A-11R-2315-07	C12orf62|84987	1153.7561
TCGA-KN-8436-01A-11R-2315-07	C12orf63|374467	.3716
TCGA-KN-8436-01A-11R-2315-07	C12orf65|91574	699.3137
TCGA-KN-8436-01A-11R-2315-07	C12orf66|144577	232.2375
TCGA-KN-8436-01A-11R-2315-07	C12orf68|387856	10.4042
TCGA-KN-8436-01A-11R-2315-07	C12orf69|440087	3.3442
TCGA-KN-8436-01A-11R-2315-07	C12orf70|341346	.3716
TCGA-KN-8436-01A-11R-2315-07	C12orf71|728858	0
TCGA-KN-8436-01A-11R-2315-07	C12orf72|254013	59.0812
TCGA-KN-8436-01A-11R-2315-07	C12orf73|728568	270.5103
TCGA-KN-8436-01A-11R-2315-07	C12orf74|338809	2.9726
TCGA-KN-8436-01A-11R-2315-07	C12orf75|387882	8850.6657
TCGA-KN-8436-01A-11R-2315-07	C12orf76|400073	127.452
TCGA-KN-8436-01A-11R-2315-07	C12orf77|196415	.7432
TCGA-KN-8436-01A-11R-2315-07	C13orf15|28984	277.5703
TCGA-KN-8436-01A-11R-2315-07	C13orf16|121793	1.1147
TCGA-KN-8436-01A-11R-2315-07	C13orf18|80183	8.5463
TCGA-KN-8436-01A-11R-2315-07	C13orf1|57213	447.0108
TCGA-KN-8436-01A-11R-2315-07	C13orf23|80209	1132.9476
TCGA-KN-8436-01A-11R-2315-07	C13orf26|122046	0
TCGA-KN-8436-01A-11R-2315-07	C13orf27|93081	131.9109
TCGA-KN-8436-01A-11R-2315-07	C13orf28|122258	0
TCGA-KN-8436-01A-11R-2315-07	C13orf29|283487	14.12
TCGA-KN-8436-01A-11R-2315-07	C13orf30|144809	0
TCGA-KN-8436-01A-11R-2315-07	C13orf31|144811	155.692
TCGA-KN-8436-01A-11R-2315-07	C13orf33|84935	59.4528
TCGA-KN-8436-01A-11R-2315-07	C13orf34|79866	42.1781
TCGA-KN-8436-01A-11R-2315-07	C13orf35|400165	.3716
TCGA-KN-8436-01A-11R-2315-07	C13orf36|400120	2.2295
TCGA-KN-8436-01A-11R-2315-07	C13orf37|440145	634.6588
TCGA-KN-8436-01A-11R-2315-07	C13orf38|728591	31.1124
TCGA-KN-8436-01A-11R-2315-07	C13orf39|196541	0
TCGA-KN-8436-01A-11R-2315-07	C14orf101|54916	898.109
TCGA-KN-8436-01A-11R-2315-07	C14orf102|55051	413.9402
TCGA-KN-8436-01A-11R-2315-07	C14orf104|55172	606.0471
TCGA-KN-8436-01A-11R-2315-07	C14orf105|55195	3328.6143
TCGA-KN-8436-01A-11R-2315-07	C14orf106|55320	572.2333
TCGA-KN-8436-01A-11R-2315-07	C14orf109|26175	502.0047
TCGA-KN-8436-01A-11R-2315-07	C14orf115|55237	0
TCGA-KN-8436-01A-11R-2315-07	C14orf118|55668	334.4221
TCGA-KN-8436-01A-11R-2315-07	C14orf119|55017	1132.9476
TCGA-KN-8436-01A-11R-2315-07	C14orf126|112487	315.0702
TCGA-KN-8436-01A-11R-2315-07	C14orf128|84837	157.9215
TCGA-KN-8436-01A-11R-2315-07	C14orf129|51527	513.8952
TCGA-KN-8436-01A-11R-2315-07	C14orf132|56967	65.3981
TCGA-KN-8436-01A-11R-2315-07	C14orf135|64430	4807.1314
TCGA-KN-8436-01A-11R-2315-07	C14orf138|79609	69.1139
TCGA-KN-8436-01A-11R-2315-07	C14orf139|79686	8.9179
TCGA-KN-8436-01A-11R-2315-07	C14orf142|84520	302.0946
TCGA-KN-8436-01A-11R-2315-07	C14orf143|90141	52.3928
TCGA-KN-8436-01A-11R-2315-07	C14orf145|145508	51.6496
TCGA-KN-8436-01A-11R-2315-07	C14orf147|171546	1052.6863
TCGA-KN-8436-01A-11R-2315-07	C14orf148|122945	7.8032
TCGA-KN-8436-01A-11R-2315-07	C14orf149|112849	60.9391
TCGA-KN-8436-01A-11R-2315-07	C14orf153|84334	914.5069
TCGA-KN-8436-01A-11R-2315-07	C14orf156|81892	896.9943
TCGA-KN-8436-01A-11R-2315-07	C14orf159|80017	4249.7613
TCGA-KN-8436-01A-11R-2315-07	C14orf162|56936	0
TCGA-KN-8436-01A-11R-2315-07	C14orf165|414767	0
TCGA-KN-8436-01A-11R-2315-07	C14orf166B|145497	0
TCGA-KN-8436-01A-11R-2315-07	C14orf166|51637	2940.3131
TCGA-KN-8436-01A-11R-2315-07	C14orf167|55449	867.6209
TCGA-KN-8436-01A-11R-2315-07	C14orf169|79697	250.0734
TCGA-KN-8436-01A-11R-2315-07	C14orf174|161394	25.2674
TCGA-KN-8436-01A-11R-2315-07	C14orf176|643382	11.8906
TCGA-KN-8436-01A-11R-2315-07	C14orf177|283598	0
TCGA-KN-8436-01A-11R-2315-07	C14orf178|283579	.7432
TCGA-KN-8436-01A-11R-2315-07	C14orf179|112752	307.2967
TCGA-KN-8436-01A-11R-2315-07	C14orf180|400258	0
TCGA-KN-8436-01A-11R-2315-07	C14orf181|400223	69.8571
TCGA-KN-8436-01A-11R-2315-07	C14orf182|283551	1.4863
TCGA-KN-8436-01A-11R-2315-07	C14orf183|196913	0
TCGA-KN-8436-01A-11R-2315-07	C14orf184|650662	0
TCGA-KN-8436-01A-11R-2315-07	C14orf19|280655	4.459
TCGA-KN-8436-01A-11R-2315-07	C14orf1|11161	959.7913
TCGA-KN-8436-01A-11R-2315-07	C14orf21|161424	274.9693
TCGA-KN-8436-01A-11R-2315-07	C14orf23|387978	.3716
TCGA-KN-8436-01A-11R-2315-07	C14orf28|122525	66.5128
TCGA-KN-8436-01A-11R-2315-07	C14orf2|9556	2225.393
TCGA-KN-8436-01A-11R-2315-07	C14orf33|100129075	200.6532
TCGA-KN-8436-01A-11R-2315-07	C14orf34|645687	0
TCGA-KN-8436-01A-11R-2315-07	C14orf37|145407	546.5943
TCGA-KN-8436-01A-11R-2315-07	C14orf39|317761	0
TCGA-KN-8436-01A-11R-2315-07	C14orf43|91748	1290.126
TCGA-KN-8436-01A-11R-2315-07	C14orf45|80127	112.5516
TCGA-KN-8436-01A-11R-2315-07	C14orf48|256369	0
TCGA-KN-8436-01A-11R-2315-07	C14orf49|161176	4.0874
TCGA-KN-8436-01A-11R-2315-07	C14orf4|64207	2365.1071
TCGA-KN-8436-01A-11R-2315-07	C14orf50|145376	5.2021
TCGA-KN-8436-01A-11R-2315-07	C14orf53|440184	1.4863
TCGA-KN-8436-01A-11R-2315-07	C14orf64|388011	30.8411
TCGA-KN-8436-01A-11R-2315-07	C14orf68|283600	0
TCGA-KN-8436-01A-11R-2315-07	C14orf70|283601	0
TCGA-KN-8436-01A-11R-2315-07	C14orf72|145200	12.2621
TCGA-KN-8436-01A-11R-2315-07	C14orf73|91828	.7432
TCGA-KN-8436-01A-11R-2315-07	C14orf79|122616	186.9048
TCGA-KN-8436-01A-11R-2315-07	C14orf80|283643	92.895
TCGA-KN-8436-01A-11R-2315-07	C14orf86|283592	0
TCGA-KN-8436-01A-11R-2315-07	C14orf93|60686	298.0072
TCGA-KN-8436-01A-11R-2315-07	C15orf17|57184	1879.452
TCGA-KN-8436-01A-11R-2315-07	C15orf21|283651	11.519
TCGA-KN-8436-01A-11R-2315-07	C15orf23|90417	118.534
TCGA-KN-8436-01A-11R-2315-07	C15orf24|56851	1811.8244
TCGA-KN-8436-01A-11R-2315-07	C15orf26|161502	.3716
TCGA-KN-8436-01A-11R-2315-07	C15orf27|123591	73.2013
TCGA-KN-8436-01A-11R-2315-07	C15orf28|80035	2.6011
TCGA-KN-8436-01A-11R-2315-07	C15orf29|79768	364.8916
TCGA-KN-8436-01A-11R-2315-07	C15orf2|23742	0
TCGA-KN-8436-01A-11R-2315-07	C15orf32|145858	0
TCGA-KN-8436-01A-11R-2315-07	C15orf33|196951	79.0128
TCGA-KN-8436-01A-11R-2315-07	C15orf34|80072	13.0053
TCGA-KN-8436-01A-11R-2315-07	C15orf37|283687	111.827
TCGA-KN-8436-01A-11R-2315-07	C15orf38|348110	98.4316
TCGA-KN-8436-01A-11R-2315-07	C15orf39|56905	202.8827
TCGA-KN-8436-01A-11R-2315-07	C15orf40|123207	302.0946
TCGA-KN-8436-01A-11R-2315-07	C15orf41|84529	137.8562
TCGA-KN-8436-01A-11R-2315-07	C15orf42|90381	4.8305
TCGA-KN-8436-01A-11R-2315-07	C15orf43|145645	0
TCGA-KN-8436-01A-11R-2315-07	C15orf44|81556	1285.667
TCGA-KN-8436-01A-11R-2315-07	C15orf48|84419	1.1147
TCGA-KN-8436-01A-11R-2315-07	C15orf50|414926	.3716
TCGA-KN-8436-01A-11R-2315-07	C15orf51|196968	8.5463
TCGA-KN-8436-01A-11R-2315-07	C15orf52|388115	2048.1493
TCGA-KN-8436-01A-11R-2315-07	C15orf53|400359	0
TCGA-KN-8436-01A-11R-2315-07	C15orf54|400360	1.8579
TCGA-KN-8436-01A-11R-2315-07	C15orf55|256646	6.3169
TCGA-KN-8436-01A-11R-2315-07	C15orf56|644809	30.4696
TCGA-KN-8436-01A-11R-2315-07	C15orf57|90416	578.03
TCGA-KN-8436-01A-11R-2315-07	C15orf58|390637	26.3822
TCGA-KN-8436-01A-11R-2315-07	C15orf59|388135	1656.1324
TCGA-KN-8436-01A-11R-2315-07	C15orf5|81698	0
TCGA-KN-8436-01A-11R-2315-07	C15orf60|283677	0
TCGA-KN-8436-01A-11R-2315-07	C15orf61|145853	455.8544
TCGA-KN-8436-01A-11R-2315-07	C15orf62|643338	46.4475
TCGA-KN-8436-01A-11R-2315-07	C15orf63|25764	563.8839
TCGA-KN-8436-01A-11R-2315-07	C16orf11|146325	7.8032
TCGA-KN-8436-01A-11R-2315-07	C16orf13|84326	590.4407
TCGA-KN-8436-01A-11R-2315-07	C16orf3|750	2.6011
TCGA-KN-8436-01A-11R-2315-07	C16orf42|115939	1195.0833
TCGA-KN-8436-01A-11R-2315-07	C16orf45|89927	1251.8533
TCGA-KN-8436-01A-11R-2315-07	C16orf46|123775	91.4087
TCGA-KN-8436-01A-11R-2315-07	C16orf48|84080	404.6507
TCGA-KN-8436-01A-11R-2315-07	C16orf52|730094	643.2051
TCGA-KN-8436-01A-11R-2315-07	C16orf53|79447	1451.4772
TCGA-KN-8436-01A-11R-2315-07	C16orf54|283897	368.6074
TCGA-KN-8436-01A-11R-2315-07	C16orf55|124045	95.1245
TCGA-KN-8436-01A-11R-2315-07	C16orf57|79650	789.6076
TCGA-KN-8436-01A-11R-2315-07	C16orf58|64755	3061.4482
TCGA-KN-8436-01A-11R-2315-07	C16orf59|80178	40.1306
TCGA-KN-8436-01A-11R-2315-07	C16orf5|29965	3044.7271
TCGA-KN-8436-01A-11R-2315-07	C16orf61|56942	1394.4545
TCGA-KN-8436-01A-11R-2315-07	C16orf62|57020	2107.2306
TCGA-KN-8436-01A-11R-2315-07	C16orf63|123811	1021.4736
TCGA-KN-8436-01A-11R-2315-07	C16orf68|79091	218.1175
TCGA-KN-8436-01A-11R-2315-07	C16orf70|80262	349.2593
TCGA-KN-8436-01A-11R-2315-07	C16orf71|146562	15.6064
TCGA-KN-8436-01A-11R-2315-07	C16orf72|29035	1916.9816
TCGA-KN-8436-01A-11R-2315-07	C16orf73|254528	.7469
TCGA-KN-8436-01A-11R-2315-07	C16orf74|404550	111.8456
TCGA-KN-8436-01A-11R-2315-07	C16orf75|116028	83.6055
TCGA-KN-8436-01A-11R-2315-07	C16orf78|123970	0
TCGA-KN-8436-01A-11R-2315-07	C16orf79|283870	82.6208
TCGA-KN-8436-01A-11R-2315-07	C16orf7|9605	1855.0392
TCGA-KN-8436-01A-11R-2315-07	C16orf80|29105	713.4337
TCGA-KN-8436-01A-11R-2315-07	C16orf81|283860	.7432
TCGA-KN-8436-01A-11R-2315-07	C16orf82|162083	0
TCGA-KN-8436-01A-11R-2315-07	C16orf86|388284	109.9877
TCGA-KN-8436-01A-11R-2315-07	C16orf87|388272	161.6373
TCGA-KN-8436-01A-11R-2315-07	C16orf88|400506	259.3629
TCGA-KN-8436-01A-11R-2315-07	C16orf89|146556	1169.3625
TCGA-KN-8436-01A-11R-2315-07	C16orf90|646174	0
TCGA-KN-8436-01A-11R-2315-07	C16orf91|283951	312.4988
TCGA-KN-8436-01A-11R-2315-07	C16orf92|146378	0
TCGA-KN-8436-01A-11R-2315-07	C16orf93|90835	15.6064
TCGA-KN-8436-01A-11R-2315-07	C17orf100|388327	36.7864
TCGA-KN-8436-01A-11R-2315-07	C17orf101|79701	277.4774
[truncated: 18,532 more rows]
