# Supplementary material for: Dysfunctional miRNA-Mediated Regulation in Chromophobe Renal Cell Carcinoma
Source: PLoS One. 2016 Jun 3;11(6):e0156324. doi: 10.1371/journal.pone.0156324 (PMC4892590; doi:10.1371/journal.pone.0156324)
Supplement: S2 File — (ZIP) [file pone.0156324.s002.zip › S2_File mRNA expression profile downloaded from TCGA/case/unc.edu__IlluminaHiSeq_RNASeqV2__TCGA-KN-8437-01A-11R-2315-07__expression_rsem_gene_normalized.txt]

barcode	gene_id	normalized_count
TCGA-KN-8437-01A-11R-2315-07	?|100130426	0
TCGA-KN-8437-01A-11R-2315-07	?|100133144	2.701
TCGA-KN-8437-01A-11R-2315-07	?|100134869	6.5773
TCGA-KN-8437-01A-11R-2315-07	?|10357	62.756
TCGA-KN-8437-01A-11R-2315-07	?|10431	1027.4914
TCGA-KN-8437-01A-11R-2315-07	?|136542	0
TCGA-KN-8437-01A-11R-2315-07	?|155060	51.89
TCGA-KN-8437-01A-11R-2315-07	?|26823	.6873
TCGA-KN-8437-01A-11R-2315-07	?|280660	0
TCGA-KN-8437-01A-11R-2315-07	?|317712	0
TCGA-KN-8437-01A-11R-2315-07	?|340602	0
TCGA-KN-8437-01A-11R-2315-07	?|388795	3.7801
TCGA-KN-8437-01A-11R-2315-07	?|390284	8.2474
TCGA-KN-8437-01A-11R-2315-07	?|391343	0
TCGA-KN-8437-01A-11R-2315-07	?|391714	0
TCGA-KN-8437-01A-11R-2315-07	?|404770	0
TCGA-KN-8437-01A-11R-2315-07	?|441362	0
TCGA-KN-8437-01A-11R-2315-07	?|442388	0
TCGA-KN-8437-01A-11R-2315-07	?|553137	.6873
TCGA-KN-8437-01A-11R-2315-07	?|57714	428.866
TCGA-KN-8437-01A-11R-2315-07	?|645851	6.5292
TCGA-KN-8437-01A-11R-2315-07	?|652919	50.5842
TCGA-KN-8437-01A-11R-2315-07	?|653553	208.2474
TCGA-KN-8437-01A-11R-2315-07	?|728045	0
TCGA-KN-8437-01A-11R-2315-07	?|728603	0
TCGA-KN-8437-01A-11R-2315-07	?|728788	.6873
TCGA-KN-8437-01A-11R-2315-07	?|729884	3.7801
TCGA-KN-8437-01A-11R-2315-07	?|8225	817.5258
TCGA-KN-8437-01A-11R-2315-07	?|90288	5.4983
TCGA-KN-8437-01A-11R-2315-07	A1BG|1	12.6495
TCGA-KN-8437-01A-11R-2315-07	A1CF|29974	0
TCGA-KN-8437-01A-11R-2315-07	A2BP1|54715	0
TCGA-KN-8437-01A-11R-2315-07	A2LD1|87769	98.9759
TCGA-KN-8437-01A-11R-2315-07	A2ML1|144568	34.3643
TCGA-KN-8437-01A-11R-2315-07	A2M|2	11071.4433
TCGA-KN-8437-01A-11R-2315-07	A4GALT|53947	594.5017
TCGA-KN-8437-01A-11R-2315-07	A4GNT|51146	.6873
TCGA-KN-8437-01A-11R-2315-07	AAA1|404744	0
TCGA-KN-8437-01A-11R-2315-07	AAAS|8086	597.5945
TCGA-KN-8437-01A-11R-2315-07	AACSL|729522	.6873
TCGA-KN-8437-01A-11R-2315-07	AACS|65985	677.6632
TCGA-KN-8437-01A-11R-2315-07	AADACL2|344752	0
TCGA-KN-8437-01A-11R-2315-07	AADACL3|126767	0
TCGA-KN-8437-01A-11R-2315-07	AADACL4|343066	.3436
TCGA-KN-8437-01A-11R-2315-07	AADAC|13	.6873
TCGA-KN-8437-01A-11R-2315-07	AADAT|51166	193.8144
TCGA-KN-8437-01A-11R-2315-07	AAGAB|79719	1523.0241
TCGA-KN-8437-01A-11R-2315-07	AAK1|22848	2344.3299
TCGA-KN-8437-01A-11R-2315-07	AAMP|14	2231.6151
TCGA-KN-8437-01A-11R-2315-07	AANAT|15	0
TCGA-KN-8437-01A-11R-2315-07	AARS2|57505	651.1959
TCGA-KN-8437-01A-11R-2315-07	AARSD1|80755	474.5704
TCGA-KN-8437-01A-11R-2315-07	AARS|16	4478.0069
TCGA-KN-8437-01A-11R-2315-07	AASDHPPT|60496	1229.5533
TCGA-KN-8437-01A-11R-2315-07	AASDH|132949	263.2302
TCGA-KN-8437-01A-11R-2315-07	AASS|10157	428.1787
TCGA-KN-8437-01A-11R-2315-07	AATF|26574	1267.0103
TCGA-KN-8437-01A-11R-2315-07	AATK|9625	31.6357
TCGA-KN-8437-01A-11R-2315-07	ABAT|18	1122.6804
TCGA-KN-8437-01A-11R-2315-07	ABCA10|10349	14.433
TCGA-KN-8437-01A-11R-2315-07	ABCA11P|79963	124.323
TCGA-KN-8437-01A-11R-2315-07	ABCA12|26154	238.1443
TCGA-KN-8437-01A-11R-2315-07	ABCA13|154664	.3436
TCGA-KN-8437-01A-11R-2315-07	ABCA17P|650655	8.5911
TCGA-KN-8437-01A-11R-2315-07	ABCA1|19	633.6495
TCGA-KN-8437-01A-11R-2315-07	ABCA2|20	2411.6838
TCGA-KN-8437-01A-11R-2315-07	ABCA3|21	550.1718
TCGA-KN-8437-01A-11R-2315-07	ABCA4|24	1.3746
TCGA-KN-8437-01A-11R-2315-07	ABCA5|23461	773.5395
TCGA-KN-8437-01A-11R-2315-07	ABCA6|23460	32.3024
TCGA-KN-8437-01A-11R-2315-07	ABCA7|10347	654.2955
TCGA-KN-8437-01A-11R-2315-07	ABCA8|10351	206.1856
TCGA-KN-8437-01A-11R-2315-07	ABCA9|10350	39.5189
TCGA-KN-8437-01A-11R-2315-07	ABCB10|23456	585.9107
TCGA-KN-8437-01A-11R-2315-07	ABCB11|8647	0
TCGA-KN-8437-01A-11R-2315-07	ABCB1|5243	1216.1512
TCGA-KN-8437-01A-11R-2315-07	ABCB4|5244	16.1512
TCGA-KN-8437-01A-11R-2315-07	ABCB5|340273	.3436
TCGA-KN-8437-01A-11R-2315-07	ABCB6|10058	88.8797
TCGA-KN-8437-01A-11R-2315-07	ABCB7|22	792.0962
TCGA-KN-8437-01A-11R-2315-07	ABCB8|11194	1075.6014
TCGA-KN-8437-01A-11R-2315-07	ABCB9|23457	286.11
TCGA-KN-8437-01A-11R-2315-07	ABCC10|89845	325.4296
TCGA-KN-8437-01A-11R-2315-07	ABCC11|85320	6.5292
TCGA-KN-8437-01A-11R-2315-07	ABCC12|94160	0
TCGA-KN-8437-01A-11R-2315-07	ABCC13|150000	0
TCGA-KN-8437-01A-11R-2315-07	ABCC1|4363	961.8557
TCGA-KN-8437-01A-11R-2315-07	ABCC2|1244	1.7182
TCGA-KN-8437-01A-11R-2315-07	ABCC3|8714	23.3677
TCGA-KN-8437-01A-11R-2315-07	ABCC4|10257	854.2955
TCGA-KN-8437-01A-11R-2315-07	ABCC5|10057	2103.7801
TCGA-KN-8437-01A-11R-2315-07	ABCC6P1|653190	.6873
TCGA-KN-8437-01A-11R-2315-07	ABCC6P2|730013	15.4639
TCGA-KN-8437-01A-11R-2315-07	ABCC6|368	33.3333
TCGA-KN-8437-01A-11R-2315-07	ABCC8|6833	34.3643
TCGA-KN-8437-01A-11R-2315-07	ABCC9|10060	115.8076
TCGA-KN-8437-01A-11R-2315-07	ABCD1|215	614.433
TCGA-KN-8437-01A-11R-2315-07	ABCD2|225	3.7801
TCGA-KN-8437-01A-11R-2315-07	ABCD3|5825	2350.1718
TCGA-KN-8437-01A-11R-2315-07	ABCD4|5826	754.2955
TCGA-KN-8437-01A-11R-2315-07	ABCE1|6059	1130.5842
TCGA-KN-8437-01A-11R-2315-07	ABCF1|23	1440.5498
TCGA-KN-8437-01A-11R-2315-07	ABCF2|10061	983.5052
TCGA-KN-8437-01A-11R-2315-07	ABCF3|55324	1081.0997
TCGA-KN-8437-01A-11R-2315-07	ABCG1|9619	2466.6667
TCGA-KN-8437-01A-11R-2315-07	ABCG2|9429	209.622
TCGA-KN-8437-01A-11R-2315-07	ABCG4|64137	114.433
TCGA-KN-8437-01A-11R-2315-07	ABCG5|64240	1.3746
TCGA-KN-8437-01A-11R-2315-07	ABCG8|64241	3.4364
TCGA-KN-8437-01A-11R-2315-07	ABHD10|55347	766.6667
TCGA-KN-8437-01A-11R-2315-07	ABHD11|83451	915.4639
TCGA-KN-8437-01A-11R-2315-07	ABHD12B|145447	.6873
TCGA-KN-8437-01A-11R-2315-07	ABHD12|26090	1746.7354
TCGA-KN-8437-01A-11R-2315-07	ABHD13|84945	580.0687
TCGA-KN-8437-01A-11R-2315-07	ABHD14A|25864	322.1718
TCGA-KN-8437-01A-11R-2315-07	ABHD14B|84836	4153.6082
TCGA-KN-8437-01A-11R-2315-07	ABHD15|116236	582.4742
TCGA-KN-8437-01A-11R-2315-07	ABHD1|84696	21.9931
TCGA-KN-8437-01A-11R-2315-07	ABHD2|11057	2558.7629
TCGA-KN-8437-01A-11R-2315-07	ABHD3|171586	4667.6976
TCGA-KN-8437-01A-11R-2315-07	ABHD4|63874	2670.1031
TCGA-KN-8437-01A-11R-2315-07	ABHD5|51099	1290.378
TCGA-KN-8437-01A-11R-2315-07	ABHD6|57406	668.0412
TCGA-KN-8437-01A-11R-2315-07	ABHD8|79575	565.6357
TCGA-KN-8437-01A-11R-2315-07	ABI1|10006	1107.244
TCGA-KN-8437-01A-11R-2315-07	ABI2|10152	1587.9725
TCGA-KN-8437-01A-11R-2315-07	ABI3BP|25890	25.0859
TCGA-KN-8437-01A-11R-2315-07	ABI3|51225	138.488
TCGA-KN-8437-01A-11R-2315-07	ABL1|25	3082.8179
TCGA-KN-8437-01A-11R-2315-07	ABL2|27	419.244
TCGA-KN-8437-01A-11R-2315-07	ABLIM1|3983	6890.0344
TCGA-KN-8437-01A-11R-2315-07	ABLIM2|84448	67.6976
TCGA-KN-8437-01A-11R-2315-07	ABLIM3|22885	670.7904
TCGA-KN-8437-01A-11R-2315-07	ABO|28	696.9072
TCGA-KN-8437-01A-11R-2315-07	ABP1|26	359.7938
TCGA-KN-8437-01A-11R-2315-07	ABRA|137735	0
TCGA-KN-8437-01A-11R-2315-07	ABR|29	2213.7457
TCGA-KN-8437-01A-11R-2315-07	ABT1|29777	445.0172
TCGA-KN-8437-01A-11R-2315-07	ABTB1|80325	285.567
TCGA-KN-8437-01A-11R-2315-07	ABTB2|25841	1901.7182
TCGA-KN-8437-01A-11R-2315-07	ACAA1|30	1914.7766
TCGA-KN-8437-01A-11R-2315-07	ACAA2|10449	3795.8763
TCGA-KN-8437-01A-11R-2315-07	ACACA|31	787.2852
TCGA-KN-8437-01A-11R-2315-07	ACACB|32	2496.9072
TCGA-KN-8437-01A-11R-2315-07	ACAD10|80724	2534.0206
TCGA-KN-8437-01A-11R-2315-07	ACAD11|84129	3997.1237
TCGA-KN-8437-01A-11R-2315-07	ACAD8|27034	1191.0653
TCGA-KN-8437-01A-11R-2315-07	ACAD9|28976	1088.9416
TCGA-KN-8437-01A-11R-2315-07	ACADL|33	492.4399
TCGA-KN-8437-01A-11R-2315-07	ACADM|34	3663.2302
TCGA-KN-8437-01A-11R-2315-07	ACADSB|36	9660.1375
TCGA-KN-8437-01A-11R-2315-07	ACADS|35	1842.6117
TCGA-KN-8437-01A-11R-2315-07	ACADVL|37	8115.732
TCGA-KN-8437-01A-11R-2315-07	ACAN|176	10.9966
TCGA-KN-8437-01A-11R-2315-07	ACAP1|9744	11.6838
TCGA-KN-8437-01A-11R-2315-07	ACAP2|23527	1397.5945
TCGA-KN-8437-01A-11R-2315-07	ACAP3|116983	572.5739
TCGA-KN-8437-01A-11R-2315-07	ACAT1|38	4792.4399
TCGA-KN-8437-01A-11R-2315-07	ACAT2|39	237.4983
TCGA-KN-8437-01A-11R-2315-07	ACBD3|64746	1097.5945
TCGA-KN-8437-01A-11R-2315-07	ACBD4|79777	271.4777
TCGA-KN-8437-01A-11R-2315-07	ACBD5|91452	2056.3574
TCGA-KN-8437-01A-11R-2315-07	ACBD6|84320	476.9759
TCGA-KN-8437-01A-11R-2315-07	ACBD7|414149	88.6598
TCGA-KN-8437-01A-11R-2315-07	ACCN1|40	18.9003
TCGA-KN-8437-01A-11R-2315-07	ACCN2|41	14.0893
TCGA-KN-8437-01A-11R-2315-07	ACCN3|9311	1.3746
TCGA-KN-8437-01A-11R-2315-07	ACCN4|55515	.3436
TCGA-KN-8437-01A-11R-2315-07	ACCN5|51802	0
TCGA-KN-8437-01A-11R-2315-07	ACCSL|390110	0
TCGA-KN-8437-01A-11R-2315-07	ACCS|84680	182.1306
TCGA-KN-8437-01A-11R-2315-07	ACD|65057	215.8076
TCGA-KN-8437-01A-11R-2315-07	ACE2|59272	3.7801
TCGA-KN-8437-01A-11R-2315-07	ACER1|125981	0
TCGA-KN-8437-01A-11R-2315-07	ACER2|340485	34.0206
TCGA-KN-8437-01A-11R-2315-07	ACER3|55331	543.9863
TCGA-KN-8437-01A-11R-2315-07	ACE|1636	43.9863
TCGA-KN-8437-01A-11R-2315-07	ACHE|43	6.1856
TCGA-KN-8437-01A-11R-2315-07	ACIN1|22985	1743.9863
TCGA-KN-8437-01A-11R-2315-07	ACLY|47	1606.1856
TCGA-KN-8437-01A-11R-2315-07	ACMSD|130013	0
TCGA-KN-8437-01A-11R-2315-07	ACN9|57001	336.4261
TCGA-KN-8437-01A-11R-2315-07	ACO1|48	2573.1959
TCGA-KN-8437-01A-11R-2315-07	ACO2|50	16339.9003
TCGA-KN-8437-01A-11R-2315-07	ACOT11|26027	4062.0412
TCGA-KN-8437-01A-11R-2315-07	ACOT12|134526	5.8419
TCGA-KN-8437-01A-11R-2315-07	ACOT13|55856	523.4124
TCGA-KN-8437-01A-11R-2315-07	ACOT1|641371	3594.5017
TCGA-KN-8437-01A-11R-2315-07	ACOT2|10965	2178.0069
TCGA-KN-8437-01A-11R-2315-07	ACOT4|122970	260.1375
TCGA-KN-8437-01A-11R-2315-07	ACOT6|641372	32.9897
TCGA-KN-8437-01A-11R-2315-07	ACOT7|11332	867.354
TCGA-KN-8437-01A-11R-2315-07	ACOT8|10005	344.8213
TCGA-KN-8437-01A-11R-2315-07	ACOT9|23597	214.0893
TCGA-KN-8437-01A-11R-2315-07	ACOX1|51	1639.6357
TCGA-KN-8437-01A-11R-2315-07	ACOX2|8309	669.0722
TCGA-KN-8437-01A-11R-2315-07	ACOX3|8310	372.8522
TCGA-KN-8437-01A-11R-2315-07	ACOXL|55289	7.5601
TCGA-KN-8437-01A-11R-2315-07	ACP1|52	1595.5326
TCGA-KN-8437-01A-11R-2315-07	ACP2|53	1405.4983
TCGA-KN-8437-01A-11R-2315-07	ACP5|54	39.5189
TCGA-KN-8437-01A-11R-2315-07	ACP6|51205	379.0378
TCGA-KN-8437-01A-11R-2315-07	ACPL2|92370	153.2646
TCGA-KN-8437-01A-11R-2315-07	ACPP|55	128.1787
TCGA-KN-8437-01A-11R-2315-07	ACPT|93650	.3436
TCGA-KN-8437-01A-11R-2315-07	ACRBP|84519	12.0275
TCGA-KN-8437-01A-11R-2315-07	ACRC|93953	12.0275
TCGA-KN-8437-01A-11R-2315-07	ACRV1|56	0
TCGA-KN-8437-01A-11R-2315-07	ACR|49	1.0309
TCGA-KN-8437-01A-11R-2315-07	ACSBG1|23205	1.7182
TCGA-KN-8437-01A-11R-2315-07	ACSBG2|81616	1.3746
TCGA-KN-8437-01A-11R-2315-07	ACSF2|80221	305.8419
TCGA-KN-8437-01A-11R-2315-07	ACSF3|197322	923.0241
TCGA-KN-8437-01A-11R-2315-07	ACSL1|2180	8394.8454
TCGA-KN-8437-01A-11R-2315-07	ACSL3|2181	2221.3058
TCGA-KN-8437-01A-11R-2315-07	ACSL4|2182	4041.9244
TCGA-KN-8437-01A-11R-2315-07	ACSL5|51703	188.3162
TCGA-KN-8437-01A-11R-2315-07	ACSL6|23305	12.3711
TCGA-KN-8437-01A-11R-2315-07	ACSM1|116285	1.3746
TCGA-KN-8437-01A-11R-2315-07	ACSM2A|123876	1.3746
TCGA-KN-8437-01A-11R-2315-07	ACSM2B|348158	0
TCGA-KN-8437-01A-11R-2315-07	ACSM3|6296	2273.9794
TCGA-KN-8437-01A-11R-2315-07	ACSM4|341392	0
TCGA-KN-8437-01A-11R-2315-07	ACSM5|54988	16.8385
TCGA-KN-8437-01A-11R-2315-07	ACSS1|84532	16809.9656
TCGA-KN-8437-01A-11R-2315-07	ACSS2|55902	1258.7629
TCGA-KN-8437-01A-11R-2315-07	ACSS3|79611	2041.2371
TCGA-KN-8437-01A-11R-2315-07	ACTA1|58	1.7182
TCGA-KN-8437-01A-11R-2315-07	ACTA2|59	805.3814
TCGA-KN-8437-01A-11R-2315-07	ACTBL2|345651	0
TCGA-KN-8437-01A-11R-2315-07	ACTB|60	60426.4605
TCGA-KN-8437-01A-11R-2315-07	ACTC1|70	26.8041
TCGA-KN-8437-01A-11R-2315-07	ACTG1|71	30504.4674
TCGA-KN-8437-01A-11R-2315-07	ACTG2|72	16.8385
TCGA-KN-8437-01A-11R-2315-07	ACTL6A|86	456.3574
TCGA-KN-8437-01A-11R-2315-07	ACTL6B|51412	0
TCGA-KN-8437-01A-11R-2315-07	ACTL7A|10881	0
TCGA-KN-8437-01A-11R-2315-07	ACTL7B|10880	0
TCGA-KN-8437-01A-11R-2315-07	ACTL8|81569	.3436
TCGA-KN-8437-01A-11R-2315-07	ACTL9|284382	0
TCGA-KN-8437-01A-11R-2315-07	ACTN1|87	534.7079
TCGA-KN-8437-01A-11R-2315-07	ACTN2|88	14.7766
TCGA-KN-8437-01A-11R-2315-07	ACTN3|89	.3436
TCGA-KN-8437-01A-11R-2315-07	ACTN4|81	8453.3402
TCGA-KN-8437-01A-11R-2315-07	ACTR10|55860	1390.7216
TCGA-KN-8437-01A-11R-2315-07	ACTR1A|10121	2312.3711
TCGA-KN-8437-01A-11R-2315-07	ACTR1B|10120	2220.9622
TCGA-KN-8437-01A-11R-2315-07	ACTR2|10097	5314.0893
TCGA-KN-8437-01A-11R-2315-07	ACTR3B|57180	200.6873
TCGA-KN-8437-01A-11R-2315-07	ACTR3C|653857	187.2852
TCGA-KN-8437-01A-11R-2315-07	ACTR3|10096	3422.3368
TCGA-KN-8437-01A-11R-2315-07	ACTR5|79913	100
TCGA-KN-8437-01A-11R-2315-07	ACTR6|64431	479.0378
TCGA-KN-8437-01A-11R-2315-07	ACTR8|93973	702.0619
TCGA-KN-8437-01A-11R-2315-07	ACTRT1|139741	0
TCGA-KN-8437-01A-11R-2315-07	ACTRT2|140625	0
TCGA-KN-8437-01A-11R-2315-07	ACVR1B|91	3273.8832
TCGA-KN-8437-01A-11R-2315-07	ACVR1C|130399	19.5876
TCGA-KN-8437-01A-11R-2315-07	ACVR1|90	1172.1649
TCGA-KN-8437-01A-11R-2315-07	ACVR2A|92	358.0756
TCGA-KN-8437-01A-11R-2315-07	ACVR2B|93	179.0378
TCGA-KN-8437-01A-11R-2315-07	ACVRL1|94	349.4845
TCGA-KN-8437-01A-11R-2315-07	ACY1|95	1652.7423
TCGA-KN-8437-01A-11R-2315-07	ACY3|91703	3.4364
TCGA-KN-8437-01A-11R-2315-07	ACYP1|97	126.4605
TCGA-KN-8437-01A-11R-2315-07	ACYP2|98	183.1615
TCGA-KN-8437-01A-11R-2315-07	ADAD1|132612	0
TCGA-KN-8437-01A-11R-2315-07	ADAD2|161931	1.7182
TCGA-KN-8437-01A-11R-2315-07	ADAL|161823	509.9656
TCGA-KN-8437-01A-11R-2315-07	ADAM10|102	1749.1409
TCGA-KN-8437-01A-11R-2315-07	ADAM11|4185	2.4055
TCGA-KN-8437-01A-11R-2315-07	ADAM12|8038	6.8729
TCGA-KN-8437-01A-11R-2315-07	ADAM15|8751	663.2302
TCGA-KN-8437-01A-11R-2315-07	ADAM17|6868	628.5223
TCGA-KN-8437-01A-11R-2315-07	ADAM18|8749	0
TCGA-KN-8437-01A-11R-2315-07	ADAM19|8728	41.5808
TCGA-KN-8437-01A-11R-2315-07	ADAM20|8748	.6873
TCGA-KN-8437-01A-11R-2315-07	ADAM21P1|145241	2.7491
TCGA-KN-8437-01A-11R-2315-07	ADAM21|8747	14.7766
TCGA-KN-8437-01A-11R-2315-07	ADAM22|53616	102.0619
TCGA-KN-8437-01A-11R-2315-07	ADAM23|8745	2.4055
TCGA-KN-8437-01A-11R-2315-07	ADAM28|10863	48.4536
TCGA-KN-8437-01A-11R-2315-07	ADAM29|11086	0
TCGA-KN-8437-01A-11R-2315-07	ADAM2|2515	0
TCGA-KN-8437-01A-11R-2315-07	ADAM30|11085	0
TCGA-KN-8437-01A-11R-2315-07	ADAM32|203102	.6873
TCGA-KN-8437-01A-11R-2315-07	ADAM33|80332	2.0619
TCGA-KN-8437-01A-11R-2315-07	ADAM3A|1587	0
TCGA-KN-8437-01A-11R-2315-07	ADAM5P|255926	0
TCGA-KN-8437-01A-11R-2315-07	ADAM6|8755	995.9381
TCGA-KN-8437-01A-11R-2315-07	ADAM7|8756	0
TCGA-KN-8437-01A-11R-2315-07	ADAM8|101	29.2096
TCGA-KN-8437-01A-11R-2315-07	ADAM9|8754	2301.0309
TCGA-KN-8437-01A-11R-2315-07	ADAMDEC1|27299	4.1237
TCGA-KN-8437-01A-11R-2315-07	ADAMTS10|81794	41.2371
TCGA-KN-8437-01A-11R-2315-07	ADAMTS12|81792	7.2165
TCGA-KN-8437-01A-11R-2315-07	ADAMTS13|11093	111.3402
TCGA-KN-8437-01A-11R-2315-07	ADAMTS14|140766	2.0619
TCGA-KN-8437-01A-11R-2315-07	ADAMTS15|170689	11.6838
TCGA-KN-8437-01A-11R-2315-07	ADAMTS16|170690	1439.1753
TCGA-KN-8437-01A-11R-2315-07	ADAMTS17|170691	26.1168
TCGA-KN-8437-01A-11R-2315-07	ADAMTS18|170692	0
TCGA-KN-8437-01A-11R-2315-07	ADAMTS19|171019	1.0309
TCGA-KN-8437-01A-11R-2315-07	ADAMTS1|9510	489.3471
TCGA-KN-8437-01A-11R-2315-07	ADAMTS20|80070	0
TCGA-KN-8437-01A-11R-2315-07	ADAMTS2|9509	19.244
TCGA-KN-8437-01A-11R-2315-07	ADAMTS3|9508	291.7526
TCGA-KN-8437-01A-11R-2315-07	ADAMTS4|9507	134.0206
TCGA-KN-8437-01A-11R-2315-07	ADAMTS5|11096	380.756
TCGA-KN-8437-01A-11R-2315-07	ADAMTS6|11174	4.811
TCGA-KN-8437-01A-11R-2315-07	ADAMTS7|11173	80.756
TCGA-KN-8437-01A-11R-2315-07	ADAMTS8|11095	4.4674
TCGA-KN-8437-01A-11R-2315-07	ADAMTS9|56999	1003.0928
TCGA-KN-8437-01A-11R-2315-07	ADAMTSL1|92949	49.8282
TCGA-KN-8437-01A-11R-2315-07	ADAMTSL2|9719	1173.1959
TCGA-KN-8437-01A-11R-2315-07	ADAMTSL3|57188	5371.134
TCGA-KN-8437-01A-11R-2315-07	ADAMTSL4|54507	32.9897
TCGA-KN-8437-01A-11R-2315-07	ADAMTSL5|339366	74.2268
TCGA-KN-8437-01A-11R-2315-07	ADAP1|11033	832.9794
TCGA-KN-8437-01A-11R-2315-07	ADAP2|55803	145.0172
TCGA-KN-8437-01A-11R-2315-07	ADARB1|104	337.1134
TCGA-KN-8437-01A-11R-2315-07	ADARB2|105	1.0309
TCGA-KN-8437-01A-11R-2315-07	ADAR|103	4830.2405
TCGA-KN-8437-01A-11R-2315-07	ADAT1|23536	463.9175
TCGA-KN-8437-01A-11R-2315-07	ADAT2|134637	136.4261
TCGA-KN-8437-01A-11R-2315-07	ADAT3|113179	52.2337
TCGA-KN-8437-01A-11R-2315-07	ADA|100	16.8385
TCGA-KN-8437-01A-11R-2315-07	ADCK1|57143	312.3711
TCGA-KN-8437-01A-11R-2315-07	ADCK2|90956	962.1993
TCGA-KN-8437-01A-11R-2315-07	ADCK4|79934	718.2131
TCGA-KN-8437-01A-11R-2315-07	ADCK5|203054	70.1031
TCGA-KN-8437-01A-11R-2315-07	ADCY10|55811	0
TCGA-KN-8437-01A-11R-2315-07	ADCY1|107	1311.3402
TCGA-KN-8437-01A-11R-2315-07	ADCY2|108	.3436
TCGA-KN-8437-01A-11R-2315-07	ADCY3|109	362.1753
TCGA-KN-8437-01A-11R-2315-07	ADCY4|196883	81.4433
TCGA-KN-8437-01A-11R-2315-07	ADCY5|111	522.6804
TCGA-KN-8437-01A-11R-2315-07	ADCY6|112	2017.8694
TCGA-KN-8437-01A-11R-2315-07	ADCY7|113	255.3265
TCGA-KN-8437-01A-11R-2315-07	ADCY8|114	0
TCGA-KN-8437-01A-11R-2315-07	ADCY9|115	1242.6117
TCGA-KN-8437-01A-11R-2315-07	ADCYAP1R1|117	.3436
TCGA-KN-8437-01A-11R-2315-07	ADCYAP1|116	8.5911
TCGA-KN-8437-01A-11R-2315-07	ADC|113451	124.3986
TCGA-KN-8437-01A-11R-2315-07	ADD1|118	4145.0172
TCGA-KN-8437-01A-11R-2315-07	ADD2|119	6.8729
TCGA-KN-8437-01A-11R-2315-07	ADD3|120	2257.732
TCGA-KN-8437-01A-11R-2315-07	ADH1A|124	2.7491
TCGA-KN-8437-01A-11R-2315-07	ADH1B|125	374.5704
TCGA-KN-8437-01A-11R-2315-07	ADH1C|126	41.5808
TCGA-KN-8437-01A-11R-2315-07	ADH4|127	.3436
TCGA-KN-8437-01A-11R-2315-07	ADH5|128	3341.5808
TCGA-KN-8437-01A-11R-2315-07	ADH6|130	24.3986
TCGA-KN-8437-01A-11R-2315-07	ADH7|131	0
TCGA-KN-8437-01A-11R-2315-07	ADHFE1|137872	509.9656
TCGA-KN-8437-01A-11R-2315-07	ADI1|55256	2732.3024
TCGA-KN-8437-01A-11R-2315-07	ADIG|149685	0
TCGA-KN-8437-01A-11R-2315-07	ADIPOQ|9370	0
TCGA-KN-8437-01A-11R-2315-07	ADIPOR1|51094	2691.4089
TCGA-KN-8437-01A-11R-2315-07	ADIPOR2|79602	2572.1649
TCGA-KN-8437-01A-11R-2315-07	ADK|132	582.1306
TCGA-KN-8437-01A-11R-2315-07	ADM2|79924	2805.8419
TCGA-KN-8437-01A-11R-2315-07	ADM|133	503.7801
TCGA-KN-8437-01A-11R-2315-07	ADNP2|22850	950.8591
TCGA-KN-8437-01A-11R-2315-07	ADNP|23394	2683.1615
TCGA-KN-8437-01A-11R-2315-07	ADORA1|134	18.9003
TCGA-KN-8437-01A-11R-2315-07	ADORA2A|135	61.512
TCGA-KN-8437-01A-11R-2315-07	ADORA2B|136	1.7182
TCGA-KN-8437-01A-11R-2315-07	ADORA3|140	141.5808
TCGA-KN-8437-01A-11R-2315-07	ADO|84890	741.9244
TCGA-KN-8437-01A-11R-2315-07	ADPGK|83440	585.4845
TCGA-KN-8437-01A-11R-2315-07	ADPRHL1|113622	32.646
TCGA-KN-8437-01A-11R-2315-07	ADPRHL2|54936	631.2715
TCGA-KN-8437-01A-11R-2315-07	ADPRH|141	176.9759
TCGA-KN-8437-01A-11R-2315-07	ADRA1A|148	2.4055
TCGA-KN-8437-01A-11R-2315-07	ADRA1B|147	65.2921
TCGA-KN-8437-01A-11R-2315-07	ADRA1D|146	0
TCGA-KN-8437-01A-11R-2315-07	ADRA2A|150	12.3711
TCGA-KN-8437-01A-11R-2315-07	ADRA2B|151	246.3918
TCGA-KN-8437-01A-11R-2315-07	ADRA2C|152	200.3436
TCGA-KN-8437-01A-11R-2315-07	ADRB1|153	7.2165
TCGA-KN-8437-01A-11R-2315-07	ADRB2|154	11.3402
TCGA-KN-8437-01A-11R-2315-07	ADRB3|155	0
TCGA-KN-8437-01A-11R-2315-07	ADRBK1|156	1340.8935
TCGA-KN-8437-01A-11R-2315-07	ADRBK2|157	262.1993
TCGA-KN-8437-01A-11R-2315-07	ADRM1|11047	1481.0997
TCGA-KN-8437-01A-11R-2315-07	ADSL|158	745.3608
TCGA-KN-8437-01A-11R-2315-07	ADSSL1|122622	68.0412
TCGA-KN-8437-01A-11R-2315-07	ADSS|159	979.3814
TCGA-KN-8437-01A-11R-2315-07	AEBP1|165	529.5533
TCGA-KN-8437-01A-11R-2315-07	AEBP2|121536	1161.8557
TCGA-KN-8437-01A-11R-2315-07	AEN|64782	1530.9278
TCGA-KN-8437-01A-11R-2315-07	AES|166	9135.7388
TCGA-KN-8437-01A-11R-2315-07	AFAP1L1|134265	349.4845
TCGA-KN-8437-01A-11R-2315-07	AFAP1L2|84632	131.9588
TCGA-KN-8437-01A-11R-2315-07	AFAP1|60312	231.6151
TCGA-KN-8437-01A-11R-2315-07	AFARP1|246182	3.7801
TCGA-KN-8437-01A-11R-2315-07	AFF1|4299	3389.3471
TCGA-KN-8437-01A-11R-2315-07	AFF2|2334	1.0309
TCGA-KN-8437-01A-11R-2315-07	AFF3|3899	13.4021
TCGA-KN-8437-01A-11R-2315-07	AFF4|27125	3630.5842
TCGA-KN-8437-01A-11R-2315-07	AFG3L1|172	105.8419
TCGA-KN-8437-01A-11R-2315-07	AFG3L2|10939	4170.2371
TCGA-KN-8437-01A-11R-2315-07	AFMID|125061	940.2062
TCGA-KN-8437-01A-11R-2315-07	AFM|173	0
TCGA-KN-8437-01A-11R-2315-07	AFP|174	1.0309
TCGA-KN-8437-01A-11R-2315-07	AFTPH|54812	2117.1821
TCGA-KN-8437-01A-11R-2315-07	AG2|387763	138.1443
TCGA-KN-8437-01A-11R-2315-07	AGAP11|119385	10.6564
TCGA-KN-8437-01A-11R-2315-07	AGAP1|116987	1023.3677
TCGA-KN-8437-01A-11R-2315-07	AGAP2|116986	29.0344
TCGA-KN-8437-01A-11R-2315-07	AGAP3|116988	578.6942
TCGA-KN-8437-01A-11R-2315-07	AGAP4|119016	130.9278
TCGA-KN-8437-01A-11R-2315-07	AGAP5|729092	25.732
TCGA-KN-8437-01A-11R-2315-07	AGAP6|414189	51.5464
TCGA-KN-8437-01A-11R-2315-07	AGAP7|653268	4.1237
TCGA-KN-8437-01A-11R-2315-07	AGAP8|728404	5.4983
TCGA-KN-8437-01A-11R-2315-07	AGA|175	251.89
TCGA-KN-8437-01A-11R-2315-07	AGBL1|123624	0
TCGA-KN-8437-01A-11R-2315-07	AGBL2|79841	10.9966
TCGA-KN-8437-01A-11R-2315-07	AGBL3|340351	4.1237
TCGA-KN-8437-01A-11R-2315-07	AGBL4|84871	47.4227
TCGA-KN-8437-01A-11R-2315-07	AGBL5|60509	1250.1787
TCGA-KN-8437-01A-11R-2315-07	AGER|177	16.4948
TCGA-KN-8437-01A-11R-2315-07	AGFG1|3267	2117.5258
TCGA-KN-8437-01A-11R-2315-07	AGFG2|3268	372.1649
TCGA-KN-8437-01A-11R-2315-07	AGGF1|55109	1053.2646
TCGA-KN-8437-01A-11R-2315-07	AGK|55750	960.8247
TCGA-KN-8437-01A-11R-2315-07	AGL|178	2690.7216
TCGA-KN-8437-01A-11R-2315-07	AGMAT|79814	14.433
TCGA-KN-8437-01A-11R-2315-07	AGPAT1|10554	1926.9863
TCGA-KN-8437-01A-11R-2315-07	AGPAT2|10555	635.7388
TCGA-KN-8437-01A-11R-2315-07	AGPAT3|56894	2637.1134
TCGA-KN-8437-01A-11R-2315-07	AGPAT4|56895	144.6735
TCGA-KN-8437-01A-11R-2315-07	AGPAT5|55326	624.7423
TCGA-KN-8437-01A-11R-2315-07	AGPAT6|137964	4509.622
TCGA-KN-8437-01A-11R-2315-07	AGPAT9|84803	1139.5189
TCGA-KN-8437-01A-11R-2315-07	AGPHD1|123688	80.0687
TCGA-KN-8437-01A-11R-2315-07	AGPS|8540	825.4296
TCGA-KN-8437-01A-11R-2315-07	AGR2|10551	0
TCGA-KN-8437-01A-11R-2315-07	AGR3|155465	.3436
TCGA-KN-8437-01A-11R-2315-07	AGRN|375790	8485.9107
TCGA-KN-8437-01A-11R-2315-07	AGRP|181	10.9966
TCGA-KN-8437-01A-11R-2315-07	AGTPBP1|23287	581.0997
TCGA-KN-8437-01A-11R-2315-07	AGTR1|185	185.2234
TCGA-KN-8437-01A-11R-2315-07	AGTR2|186	0
TCGA-KN-8437-01A-11R-2315-07	AGTRAP|57085	984.1924
TCGA-KN-8437-01A-11R-2315-07	AGT|183	7.2165
TCGA-KN-8437-01A-11R-2315-07	AGXT2L1|64850	20.6186
TCGA-KN-8437-01A-11R-2315-07	AGXT2L2|85007	273.3265
TCGA-KN-8437-01A-11R-2315-07	AGXT2|64902	0
TCGA-KN-8437-01A-11R-2315-07	AGXT|189	0
TCGA-KN-8437-01A-11R-2315-07	AHCTF1|25909	1259.7938
TCGA-KN-8437-01A-11R-2315-07	AHCYL1|10768	7922.6804
TCGA-KN-8437-01A-11R-2315-07	AHCYL2|23382	1783.8488
TCGA-KN-8437-01A-11R-2315-07	AHCY|191	1387.6289
TCGA-KN-8437-01A-11R-2315-07	AHDC1|27245	583.1615
TCGA-KN-8437-01A-11R-2315-07	AHI1|54806	321.3058
TCGA-KN-8437-01A-11R-2315-07	AHNAK2|113146	18.5567
TCGA-KN-8437-01A-11R-2315-07	AHNAK|79026	10248.4536
TCGA-KN-8437-01A-11R-2315-07	AHRR|57491	15.8076
TCGA-KN-8437-01A-11R-2315-07	AHR|196	402.4055
TCGA-KN-8437-01A-11R-2315-07	AHSA1|10598	1105.8419
TCGA-KN-8437-01A-11R-2315-07	AHSA2|130872	247.7663
TCGA-KN-8437-01A-11R-2315-07	AHSG|197	1.0309
TCGA-KN-8437-01A-11R-2315-07	AHSP|51327	.3436
TCGA-KN-8437-01A-11R-2315-07	AICDA|57379	4.1237
TCGA-KN-8437-01A-11R-2315-07	AIDA|64853	771.1959
TCGA-KN-8437-01A-11R-2315-07	AIF1L|83543	7383.8488
TCGA-KN-8437-01A-11R-2315-07	AIF1|199	232.9897
TCGA-KN-8437-01A-11R-2315-07	AIFM1|9131	4213.4021
TCGA-KN-8437-01A-11R-2315-07	AIFM2|84883	929.5533
TCGA-KN-8437-01A-11R-2315-07	AIFM3|150209	57.732
TCGA-KN-8437-01A-11R-2315-07	AIG1|51390	1360.4811
TCGA-KN-8437-01A-11R-2315-07	AIM1L|55057	1.3746
TCGA-KN-8437-01A-11R-2315-07	AIM1|202	1694.8454
TCGA-KN-8437-01A-11R-2315-07	AIM2|9447	31.2715
TCGA-KN-8437-01A-11R-2315-07	AIMP1|9255	947.567
TCGA-KN-8437-01A-11R-2315-07	AIMP2|7965	914.5498
TCGA-KN-8437-01A-11R-2315-07	AIPL1|23746	0
TCGA-KN-8437-01A-11R-2315-07	AIP|9049	874.9141
TCGA-KN-8437-01A-11R-2315-07	AIRE|326	0
TCGA-KN-8437-01A-11R-2315-07	AJAP1|55966	23.3677
TCGA-KN-8437-01A-11R-2315-07	AK1|203	1247.079
TCGA-KN-8437-01A-11R-2315-07	AK2|204	2453.6082
TCGA-KN-8437-01A-11R-2315-07	AK3L1|205	216.4948
TCGA-KN-8437-01A-11R-2315-07	AK3|50808	4562.543
TCGA-KN-8437-01A-11R-2315-07	AK5|26289	1.3746
TCGA-KN-8437-01A-11R-2315-07	AK7|122481	10.6529
TCGA-KN-8437-01A-11R-2315-07	AKAP10|11216	571.4777
TCGA-KN-8437-01A-11R-2315-07	AKAP11|11215	1740.5498
TCGA-KN-8437-01A-11R-2315-07	AKAP12|9590	415.4639
TCGA-KN-8437-01A-11R-2315-07	AKAP13|11214	1431.6151
TCGA-KN-8437-01A-11R-2315-07	AKAP14|158798	1.0309
TCGA-KN-8437-01A-11R-2315-07	AKAP1|8165	2396.9072
TCGA-KN-8437-01A-11R-2315-07	AKAP2|11217	559.5326
TCGA-KN-8437-01A-11R-2315-07	AKAP3|10566	17.8694
TCGA-KN-8437-01A-11R-2315-07	AKAP4|8852	7.9038
TCGA-KN-8437-01A-11R-2315-07	AKAP5|9495	20.2749
TCGA-KN-8437-01A-11R-2315-07	AKAP6|9472	362.8866
TCGA-KN-8437-01A-11R-2315-07	AKAP7|9465	265.6357
TCGA-KN-8437-01A-11R-2315-07	AKAP8L|26993	658.4192
TCGA-KN-8437-01A-11R-2315-07	AKAP8|10270	484.1924
TCGA-KN-8437-01A-11R-2315-07	AKAP9|10142	2118.2131
TCGA-KN-8437-01A-11R-2315-07	AKD1|221264	170.7904
TCGA-KN-8437-01A-11R-2315-07	AKIRIN1|79647	2954.2955
TCGA-KN-8437-01A-11R-2315-07	AKIRIN2|55122	856.0137
TCGA-KN-8437-01A-11R-2315-07	AKNAD1|254268	.3436
TCGA-KN-8437-01A-11R-2315-07	AKNA|80709	924.7423
TCGA-KN-8437-01A-11R-2315-07	AKR1A1|10327	1023.0241
TCGA-KN-8437-01A-11R-2315-07	AKR1B10|57016	.6873
TCGA-KN-8437-01A-11R-2315-07	AKR1B15|441282	0
TCGA-KN-8437-01A-11R-2315-07	AKR1B1|231	1759.4502
TCGA-KN-8437-01A-11R-2315-07	AKR1C1|1645	167.6976
TCGA-KN-8437-01A-11R-2315-07	AKR1C2|1646	23.3677
TCGA-KN-8437-01A-11R-2315-07	AKR1C3|8644	9.2784
TCGA-KN-8437-01A-11R-2315-07	AKR1C4|1109	0
TCGA-KN-8437-01A-11R-2315-07	AKR1CL1|340811	0
TCGA-KN-8437-01A-11R-2315-07	AKR1D1|6718	.6873
TCGA-KN-8437-01A-11R-2315-07	AKR1E2|83592	5.8419
TCGA-KN-8437-01A-11R-2315-07	AKR7A2|8574	1623.7113
TCGA-KN-8437-01A-11R-2315-07	AKR7A3|22977	1614.7766
TCGA-KN-8437-01A-11R-2315-07	AKR7L|246181	39.1753
TCGA-KN-8437-01A-11R-2315-07	AKT1S1|84335	1042.6117
TCGA-KN-8437-01A-11R-2315-07	AKT1|207	3250.8591
TCGA-KN-8437-01A-11R-2315-07	AKT2|208	4041.9244
TCGA-KN-8437-01A-11R-2315-07	AKT3|10000	329.2096
TCGA-KN-8437-01A-11R-2315-07	AKTIP|64400	1266.5808
TCGA-KN-8437-01A-11R-2315-07	ALAD|210	1367.6976
TCGA-KN-8437-01A-11R-2315-07	ALAS1|211	3460.4811
TCGA-KN-8437-01A-11R-2315-07	ALAS2|212	3.7801
TCGA-KN-8437-01A-11R-2315-07	ALB|213	410.3093
TCGA-KN-8437-01A-11R-2315-07	ALCAM|214	605.1546
TCGA-KN-8437-01A-11R-2315-07	ALDH16A1|126133	451.2027
TCGA-KN-8437-01A-11R-2315-07	ALDH18A1|5832	1740.8935
TCGA-KN-8437-01A-11R-2315-07	ALDH1A1|216	6585.9107
TCGA-KN-8437-01A-11R-2315-07	ALDH1A2|8854	62.543
TCGA-KN-8437-01A-11R-2315-07	ALDH1A3|220	53.7766
TCGA-KN-8437-01A-11R-2315-07	ALDH1B1|219	2327.1478
TCGA-KN-8437-01A-11R-2315-07	ALDH1L1|10840	5529.8969
TCGA-KN-8437-01A-11R-2315-07	ALDH1L2|160428	104.4674
TCGA-KN-8437-01A-11R-2315-07	ALDH2|217	10649.4845
TCGA-KN-8437-01A-11R-2315-07	ALDH3A1|218	.3436
TCGA-KN-8437-01A-11R-2315-07	ALDH3A2|224	1965.9794
TCGA-KN-8437-01A-11R-2315-07	ALDH3B1|221	373.1959
TCGA-KN-8437-01A-11R-2315-07	ALDH3B2|222	402.4055
TCGA-KN-8437-01A-11R-2315-07	ALDH4A1|8659	1116.8385
TCGA-KN-8437-01A-11R-2315-07	ALDH5A1|7915	2150.5155
TCGA-KN-8437-01A-11R-2315-07	ALDH6A1|4329	3466.0756
TCGA-KN-8437-01A-11R-2315-07	ALDH7A1|501	1807.2165
TCGA-KN-8437-01A-11R-2315-07	ALDH8A1|64577	21.9931
TCGA-KN-8437-01A-11R-2315-07	ALDH9A1|223	3463.5739
TCGA-KN-8437-01A-11R-2315-07	ALDOA|226	30803.4364
TCGA-KN-8437-01A-11R-2315-07	ALDOB|229	.6873
TCGA-KN-8437-01A-11R-2315-07	ALDOC|230	21.3058
TCGA-KN-8437-01A-11R-2315-07	ALG10B|144245	345.3608
TCGA-KN-8437-01A-11R-2315-07	ALG10|84920	87.2852
TCGA-KN-8437-01A-11R-2315-07	ALG11|440138	17.5258
TCGA-KN-8437-01A-11R-2315-07	ALG12|79087	1217.1821
TCGA-KN-8437-01A-11R-2315-07	ALG13|79868	407.2165
TCGA-KN-8437-01A-11R-2315-07	ALG14|199857	150.8591
TCGA-KN-8437-01A-11R-2315-07	ALG1L2|644974	0
TCGA-KN-8437-01A-11R-2315-07	ALG1L|200810	4.5876
TCGA-KN-8437-01A-11R-2315-07	ALG1|56052	528.8969
TCGA-KN-8437-01A-11R-2315-07	ALG2|85365	1100.6873
TCGA-KN-8437-01A-11R-2315-07	ALG3|10195	421.9931
TCGA-KN-8437-01A-11R-2315-07	ALG5|29880	595.189
TCGA-KN-8437-01A-11R-2315-07	ALG6|29929	302.4055
TCGA-KN-8437-01A-11R-2315-07	ALG8|79053	416.4948
TCGA-KN-8437-01A-11R-2315-07	ALG9|79796	550.6014
TCGA-KN-8437-01A-11R-2315-07	ALKBH1|8846	281.4433
TCGA-KN-8437-01A-11R-2315-07	ALKBH2|121642	118.9003
TCGA-KN-8437-01A-11R-2315-07	ALKBH3|221120	373.1959
TCGA-KN-8437-01A-11R-2315-07	ALKBH4|54784	350.6254
TCGA-KN-8437-01A-11R-2315-07	ALKBH5|54890	3172.8522
TCGA-KN-8437-01A-11R-2315-07	ALKBH6|84964	73.8832
TCGA-KN-8437-01A-11R-2315-07	ALKBH7|84266	806.1856
TCGA-KN-8437-01A-11R-2315-07	ALKBH8|91801	268.3849
TCGA-KN-8437-01A-11R-2315-07	ALK|238	4.811
TCGA-KN-8437-01A-11R-2315-07	ALLC|55821	0
TCGA-KN-8437-01A-11R-2315-07	ALMS1P|200420	2.0619
TCGA-KN-8437-01A-11R-2315-07	ALMS1|7840	711.6838
TCGA-KN-8437-01A-11R-2315-07	ALOX12B|242	0
TCGA-KN-8437-01A-11R-2315-07	ALOX12P2|245	18.9003
TCGA-KN-8437-01A-11R-2315-07	ALOX12|239	2.756
TCGA-KN-8437-01A-11R-2315-07	ALOX15B|247	43.299
TCGA-KN-8437-01A-11R-2315-07	ALOX15|246	.3436
TCGA-KN-8437-01A-11R-2315-07	ALOX5AP|241	150.1718
TCGA-KN-8437-01A-11R-2315-07	ALOX5|240	170.1031
TCGA-KN-8437-01A-11R-2315-07	ALOXE3|59344	0
TCGA-KN-8437-01A-11R-2315-07	ALPI|248	0
TCGA-KN-8437-01A-11R-2315-07	ALPK1|80216	372.5086
TCGA-KN-8437-01A-11R-2315-07	ALPK2|115701	.3436
TCGA-KN-8437-01A-11R-2315-07	ALPK3|57538	1706.8729
TCGA-KN-8437-01A-11R-2315-07	ALPL|249	101.3746
TCGA-KN-8437-01A-11R-2315-07	ALPPL2|251	0
TCGA-KN-8437-01A-11R-2315-07	ALPP|250	0
TCGA-KN-8437-01A-11R-2315-07	ALS2CL|259173	160.1375
TCGA-KN-8437-01A-11R-2315-07	ALS2CR11|151254	1.3746
TCGA-KN-8437-01A-11R-2315-07	ALS2CR12|130540	6.8729
TCGA-KN-8437-01A-11R-2315-07	ALS2CR4|65062	292.7835
TCGA-KN-8437-01A-11R-2315-07	ALS2CR8|79800	273.1959
TCGA-KN-8437-01A-11R-2315-07	ALS2|57679	685.9107
TCGA-KN-8437-01A-11R-2315-07	ALX1|8092	25.4296
TCGA-KN-8437-01A-11R-2315-07	ALX3|257	18.9003
TCGA-KN-8437-01A-11R-2315-07	ALX4|60529	0
TCGA-KN-8437-01A-11R-2315-07	AMAC1L2|83650	1.0309
TCGA-KN-8437-01A-11R-2315-07	AMAC1L3|643664	.3436
TCGA-KN-8437-01A-11R-2315-07	AMAC1|146861	0
TCGA-KN-8437-01A-11R-2315-07	AMACR|23600	587.9725
TCGA-KN-8437-01A-11R-2315-07	AMBN|258	0
TCGA-KN-8437-01A-11R-2315-07	AMBP|259	24.7423
TCGA-KN-8437-01A-11R-2315-07	AMBRA1|55626	1097.9381
TCGA-KN-8437-01A-11R-2315-07	AMD1|262	1445.0172
TCGA-KN-8437-01A-11R-2315-07	AMDHD1|144193	6.1856
TCGA-KN-8437-01A-11R-2315-07	AMDHD2|51005	497.378
TCGA-KN-8437-01A-11R-2315-07	AMELX|265	0
TCGA-KN-8437-01A-11R-2315-07	AMELY|266	0
TCGA-KN-8437-01A-11R-2315-07	AMFR|267	3326.8041
TCGA-KN-8437-01A-11R-2315-07	AMHR2|269	10.3093
TCGA-KN-8437-01A-11R-2315-07	AMH|268	1.0309
TCGA-KN-8437-01A-11R-2315-07	AMICA1|120425	34.0206
TCGA-KN-8437-01A-11R-2315-07	AMIGO1|57463	217.8694
TCGA-KN-8437-01A-11R-2315-07	AMIGO2|347902	90.7216
TCGA-KN-8437-01A-11R-2315-07	AMIGO3|386724	60.8247
TCGA-KN-8437-01A-11R-2315-07	AMMECR1L|83607	732.646
TCGA-KN-8437-01A-11R-2315-07	AMMECR1|9949	408.9347
TCGA-KN-8437-01A-11R-2315-07	AMN1|196394	392.4399
TCGA-KN-8437-01A-11R-2315-07	AMN|81693	9.2784
TCGA-KN-8437-01A-11R-2315-07	AMOTL1|154810	1154.6392
TCGA-KN-8437-01A-11R-2315-07	AMOTL2|51421	968.3849
TCGA-KN-8437-01A-11R-2315-07	AMOT|154796	1203.7801
TCGA-KN-8437-01A-11R-2315-07	AMPD1|270	1.0309
TCGA-KN-8437-01A-11R-2315-07	AMPD2|271	760.4811
TCGA-KN-8437-01A-11R-2315-07	AMPD3|272	1186.9416
TCGA-KN-8437-01A-11R-2315-07	AMPH|273	2.7491
TCGA-KN-8437-01A-11R-2315-07	AMTN|401138	0
TCGA-KN-8437-01A-11R-2315-07	AMT|275	412.3368
TCGA-KN-8437-01A-11R-2315-07	AMY1A|276	1.3746
TCGA-KN-8437-01A-11R-2315-07	AMY2A|279	1.3746
TCGA-KN-8437-01A-11R-2315-07	AMY2B|280	156.2165
TCGA-KN-8437-01A-11R-2315-07	AMZ1|155185	.3436
TCGA-KN-8437-01A-11R-2315-07	AMZ2P1|201283	268.0412
TCGA-KN-8437-01A-11R-2315-07	AMZ2|51321	2053.6082
TCGA-KN-8437-01A-11R-2315-07	ANAPC10|10393	121.6495
TCGA-KN-8437-01A-11R-2315-07	ANAPC11|51529	902.7491
TCGA-KN-8437-01A-11R-2315-07	ANAPC13|25847	1631.2612
TCGA-KN-8437-01A-11R-2315-07	ANAPC16|119504	3092.7835
TCGA-KN-8437-01A-11R-2315-07	ANAPC1|64682	547.4227
TCGA-KN-8437-01A-11R-2315-07	ANAPC2|29882	566.6667
TCGA-KN-8437-01A-11R-2315-07	ANAPC4|29945	349.1409
TCGA-KN-8437-01A-11R-2315-07	ANAPC5|51433	1369.0722
TCGA-KN-8437-01A-11R-2315-07	ANAPC7|51434	959.4502
TCGA-KN-8437-01A-11R-2315-07	ANGEL1|23357	488.6598
TCGA-KN-8437-01A-11R-2315-07	ANGEL2|90806	429.8969
TCGA-KN-8437-01A-11R-2315-07	ANGPT1|284	466.6667
TCGA-KN-8437-01A-11R-2315-07	ANGPT2|285	76.2887
TCGA-KN-8437-01A-11R-2315-07	ANGPT4|51378	13.7457
TCGA-KN-8437-01A-11R-2315-07	ANGPTL1|9068	75.2577
TCGA-KN-8437-01A-11R-2315-07	ANGPTL2|23452	353.6082
TCGA-KN-8437-01A-11R-2315-07	ANGPTL3|27329	8.9347
TCGA-KN-8437-01A-11R-2315-07	ANGPTL4|51129	48.11
TCGA-KN-8437-01A-11R-2315-07	ANGPTL5|253935	0
TCGA-KN-8437-01A-11R-2315-07	ANGPTL6|83854	3.732
TCGA-KN-8437-01A-11R-2315-07	ANGPTL7|10218	0
TCGA-KN-8437-01A-11R-2315-07	ANG|283	15.5808
TCGA-KN-8437-01A-11R-2315-07	ANK1|286	1.3746
TCGA-KN-8437-01A-11R-2315-07	ANK2|287	18.5567
TCGA-KN-8437-01A-11R-2315-07	ANK3|288	2177.6632
TCGA-KN-8437-01A-11R-2315-07	ANKAR|150709	51.2027
TCGA-KN-8437-01A-11R-2315-07	ANKDD1A|348094	17.8694
TCGA-KN-8437-01A-11R-2315-07	ANKFN1|162282	.3436
TCGA-KN-8437-01A-11R-2315-07	ANKFY1|51479	2409.9656
TCGA-KN-8437-01A-11R-2315-07	ANKHD1-EIF4EBP3|404734	801.3643
TCGA-KN-8437-01A-11R-2315-07	ANKHD1|54882	1212.1684
TCGA-KN-8437-01A-11R-2315-07	ANKH|56172	922.6804
TCGA-KN-8437-01A-11R-2315-07	ANKIB1|54467	1990.378
TCGA-KN-8437-01A-11R-2315-07	ANKK1|255239	0
TCGA-KN-8437-01A-11R-2315-07	ANKLE1|126549	3.0928
TCGA-KN-8437-01A-11R-2315-07	ANKLE2|23141	996.5636
TCGA-KN-8437-01A-11R-2315-07	ANKMY1|51281	127.4914
TCGA-KN-8437-01A-11R-2315-07	ANKMY2|57037	2139.5189
TCGA-KN-8437-01A-11R-2315-07	ANKRA2|57763	195.8763
TCGA-KN-8437-01A-11R-2315-07	ANKRD10|55608	1161.4089
TCGA-KN-8437-01A-11R-2315-07	ANKRD11|29123	2999.4674
TCGA-KN-8437-01A-11R-2315-07	ANKRD12|23253	1396.2199
TCGA-KN-8437-01A-11R-2315-07	ANKRD13A|88455	1852.921
TCGA-KN-8437-01A-11R-2315-07	ANKRD13B|124930	53.6082
TCGA-KN-8437-01A-11R-2315-07	ANKRD13C|81573	766.6667
TCGA-KN-8437-01A-11R-2315-07	ANKRD13D|338692	348.4536
TCGA-KN-8437-01A-11R-2315-07	ANKRD16|54522	139.7251
TCGA-KN-8437-01A-11R-2315-07	ANKRD17|26057	2992.4399
TCGA-KN-8437-01A-11R-2315-07	ANKRD19|138649	20.2749
TCGA-KN-8437-01A-11R-2315-07	ANKRD1|27063	0
TCGA-KN-8437-01A-11R-2315-07	ANKRD20A3|441425	6.5292
TCGA-KN-8437-01A-11R-2315-07	ANKRD20A4|728747	.3436
TCGA-KN-8437-01A-11R-2315-07	ANKRD20B|729171	3.7801
TCGA-KN-8437-01A-11R-2315-07	ANKRD22|118932	51.5464
TCGA-KN-8437-01A-11R-2315-07	ANKRD23|200539	20.9622
TCGA-KN-8437-01A-11R-2315-07	ANKRD24|170961	131.9588
TCGA-KN-8437-01A-11R-2315-07	ANKRD26P1|124149	.3436
TCGA-KN-8437-01A-11R-2315-07	ANKRD26|22852	249.8282
TCGA-KN-8437-01A-11R-2315-07	ANKRD27|84079	598.2818
TCGA-KN-8437-01A-11R-2315-07	ANKRD28|23243	1664.9485
TCGA-KN-8437-01A-11R-2315-07	ANKRD29|147463	119.5876
TCGA-KN-8437-01A-11R-2315-07	ANKRD2|26287	18.5567
TCGA-KN-8437-01A-11R-2315-07	ANKRD30A|91074	0
TCGA-KN-8437-01A-11R-2315-07	ANKRD30B|374860	.3436
TCGA-KN-8437-01A-11R-2315-07	ANKRD31|256006	.3436
TCGA-KN-8437-01A-11R-2315-07	ANKRD32|84250	76.2887
TCGA-KN-8437-01A-11R-2315-07	ANKRD33|341405	.3436
TCGA-KN-8437-01A-11R-2315-07	ANKRD34A|284615	17.5258
TCGA-KN-8437-01A-11R-2315-07	ANKRD34B|340120	3903.7801
TCGA-KN-8437-01A-11R-2315-07	ANKRD34C|390616	.3436
TCGA-KN-8437-01A-11R-2315-07	ANKRD35|148741	3.4364
TCGA-KN-8437-01A-11R-2315-07	ANKRD36BP1|84832	65.2921
TCGA-KN-8437-01A-11R-2315-07	ANKRD36B|57730	19.9313
TCGA-KN-8437-01A-11R-2315-07	ANKRD36|375248	45.0172
TCGA-KN-8437-01A-11R-2315-07	ANKRD37|353322	40.8179
TCGA-KN-8437-01A-11R-2315-07	ANKRD39|51239	118.5567
TCGA-KN-8437-01A-11R-2315-07	ANKRD40|91369	1413.4021
TCGA-KN-8437-01A-11R-2315-07	ANKRD42|338699	435.7388
TCGA-KN-8437-01A-11R-2315-07	ANKRD43|134548	689.3471
TCGA-KN-8437-01A-11R-2315-07	ANKRD44|91526	117.1821
TCGA-KN-8437-01A-11R-2315-07	ANKRD45|339416	102.7491
TCGA-KN-8437-01A-11R-2315-07	ANKRD46|157567	829.4433
TCGA-KN-8437-01A-11R-2315-07	ANKRD49|54851	225.0859
TCGA-KN-8437-01A-11R-2315-07	ANKRD50|57182	635.7388
TCGA-KN-8437-01A-11R-2315-07	ANKRD52|283373	1552.2337
TCGA-KN-8437-01A-11R-2315-07	ANKRD53|79998	0
TCGA-KN-8437-01A-11R-2315-07	ANKRD54|129138	689.0034
TCGA-KN-8437-01A-11R-2315-07	ANKRD55|79722	.6873
TCGA-KN-8437-01A-11R-2315-07	ANKRD56|345079	208.9347
TCGA-KN-8437-01A-11R-2315-07	ANKRD57|65124	6231.2715
TCGA-KN-8437-01A-11R-2315-07	ANKRD58|347454	31.6151
TCGA-KN-8437-01A-11R-2315-07	ANKRD5|63926	240.5498
TCGA-KN-8437-01A-11R-2315-07	ANKRD6|22881	738.1478
TCGA-KN-8437-01A-11R-2315-07	ANKRD7|56311	10.9966
TCGA-KN-8437-01A-11R-2315-07	ANKRD9|122416	387.6289
TCGA-KN-8437-01A-11R-2315-07	ANKS1A|23294	1345.7045
TCGA-KN-8437-01A-11R-2315-07	ANKS1B|56899	30.2405
TCGA-KN-8437-01A-11R-2315-07	ANKS3|124401	373.5395
TCGA-KN-8437-01A-11R-2315-07	ANKS4B|257629	0
TCGA-KN-8437-01A-11R-2315-07	ANKS6|203286	968.3849
TCGA-KN-8437-01A-11R-2315-07	ANKZF1|55139	265.2921
TCGA-KN-8437-01A-11R-2315-07	ANLN|54443	38.8316
TCGA-KN-8437-01A-11R-2315-07	ANO10|55129	1227.4914
TCGA-KN-8437-01A-11R-2315-07	ANO1|55107	45.3608
TCGA-KN-8437-01A-11R-2315-07	ANO2|57101	7.5601
TCGA-KN-8437-01A-11R-2315-07	ANO3|63982	2.7491
TCGA-KN-8437-01A-11R-2315-07	ANO4|121601	1.0309
TCGA-KN-8437-01A-11R-2315-07	ANO5|203859	592.4399
TCGA-KN-8437-01A-11R-2315-07	ANO6|196527	3221.9931
TCGA-KN-8437-01A-11R-2315-07	ANO7|50636	26.4605
TCGA-KN-8437-01A-11R-2315-07	ANO8|57719	453.9519
TCGA-KN-8437-01A-11R-2315-07	ANO9|338440	17.1821
TCGA-KN-8437-01A-11R-2315-07	ANP32A|8125	1635.7388
TCGA-KN-8437-01A-11R-2315-07	ANP32B|10541	1551.2027
TCGA-KN-8437-01A-11R-2315-07	ANP32C|23520	2.7491
TCGA-KN-8437-01A-11R-2315-07	ANP32D|23519	0
TCGA-KN-8437-01A-11R-2315-07	ANP32E|81611	1186.5979
TCGA-KN-8437-01A-11R-2315-07	ANPEP|290	55.3265
TCGA-KN-8437-01A-11R-2315-07	ANTXR1|84168	451.2027
TCGA-KN-8437-01A-11R-2315-07	ANTXR2|118429	158.4192
TCGA-KN-8437-01A-11R-2315-07	ANTXRL|195977	0
TCGA-KN-8437-01A-11R-2315-07	ANUBL1|93550	175.2577
TCGA-KN-8437-01A-11R-2315-07	ANXA10|11199	.3436
TCGA-KN-8437-01A-11R-2315-07	ANXA11|311	2324.3986
TCGA-KN-8437-01A-11R-2315-07	ANXA13|312	.3436
TCGA-KN-8437-01A-11R-2315-07	ANXA1|301	363.9175
TCGA-KN-8437-01A-11R-2315-07	ANXA2P1|303	8.9347
TCGA-KN-8437-01A-11R-2315-07	ANXA2P2|304	475.945
TCGA-KN-8437-01A-11R-2315-07	ANXA2P3|305	.3436
TCGA-KN-8437-01A-11R-2315-07	ANXA2|302	1299.6564
TCGA-KN-8437-01A-11R-2315-07	ANXA3|306	1091.0653
TCGA-KN-8437-01A-11R-2315-07	ANXA4|307	2256.0137
TCGA-KN-8437-01A-11R-2315-07	ANXA5|308	9169.0722
TCGA-KN-8437-01A-11R-2315-07	ANXA6|309	6088.6598
TCGA-KN-8437-01A-11R-2315-07	ANXA7|310	3331.2715
TCGA-KN-8437-01A-11R-2315-07	ANXA8L1|728113	0
TCGA-KN-8437-01A-11R-2315-07	ANXA8L2|244	0
TCGA-KN-8437-01A-11R-2315-07	ANXA8|653145	0
TCGA-KN-8437-01A-11R-2315-07	ANXA9|8416	161.8557
TCGA-KN-8437-01A-11R-2315-07	AOAH|313	106.5292
TCGA-KN-8437-01A-11R-2315-07	AOC2|314	10.3093
TCGA-KN-8437-01A-11R-2315-07	AOC3|8639	504.4674
TCGA-KN-8437-01A-11R-2315-07	AOX1|316	5.1546
TCGA-KN-8437-01A-11R-2315-07	AOX2P|344454	0
TCGA-KN-8437-01A-11R-2315-07	AP1AR|55435	652.921
TCGA-KN-8437-01A-11R-2315-07	AP1B1|162	3475.6014
TCGA-KN-8437-01A-11R-2315-07	AP1G1|164	3139.8625
TCGA-KN-8437-01A-11R-2315-07	AP1G2|8906	295.2612
TCGA-KN-8437-01A-11R-2315-07	AP1M1|8907	942.6117
TCGA-KN-8437-01A-11R-2315-07	AP1M2|10053	2359.4502
TCGA-KN-8437-01A-11R-2315-07	AP1S1|1174	594.5017
TCGA-KN-8437-01A-11R-2315-07	AP1S2|8905	282.8179
TCGA-KN-8437-01A-11R-2315-07	AP1S3|130340	402.7491
TCGA-KN-8437-01A-11R-2315-07	AP2A1|160	1094.5704
TCGA-KN-8437-01A-11R-2315-07	AP2A2|161	3800.6873
TCGA-KN-8437-01A-11R-2315-07	AP2B1|163	5981.7869
TCGA-KN-8437-01A-11R-2315-07	AP2M1|1173	6059.4502
TCGA-KN-8437-01A-11R-2315-07	AP2S1|1175	1151.2027
TCGA-KN-8437-01A-11R-2315-07	AP3B1|8546	1621.6495
TCGA-KN-8437-01A-11R-2315-07	AP3B2|8120	3.4364
TCGA-KN-8437-01A-11R-2315-07	AP3D1|8943	4036.0825
TCGA-KN-8437-01A-11R-2315-07	AP3M1|26985	912.3711
TCGA-KN-8437-01A-11R-2315-07	AP3M2|10947	857.0447
TCGA-KN-8437-01A-11R-2315-07	AP3S1|1176	406.8729
TCGA-KN-8437-01A-11R-2315-07	AP3S2|10239	2208.8729
TCGA-KN-8437-01A-11R-2315-07	AP4B1|10717	232.1443
TCGA-KN-8437-01A-11R-2315-07	AP4E1|23431	270.4467
TCGA-KN-8437-01A-11R-2315-07	AP4M1|9179	198.622
TCGA-KN-8437-01A-11R-2315-07	AP4S1|11154	64.9485
TCGA-KN-8437-01A-11R-2315-07	APAF1|317	392.7835
TCGA-KN-8437-01A-11R-2315-07	APBA1|320	22.6804
TCGA-KN-8437-01A-11R-2315-07	APBA2|321	12.3711
TCGA-KN-8437-01A-11R-2315-07	APBA3|9546	302.7491
TCGA-KN-8437-01A-11R-2315-07	APBB1IP|54518	189.3471
TCGA-KN-8437-01A-11R-2315-07	APBB1|322	1236.0825
TCGA-KN-8437-01A-11R-2315-07	APBB2|323	1579.7251
TCGA-KN-8437-01A-11R-2315-07	APBB3|10307	118.5567
TCGA-KN-8437-01A-11R-2315-07	APC2|10297	2.0619
TCGA-KN-8437-01A-11R-2315-07	APCDD1L|164284	85.2234
TCGA-KN-8437-01A-11R-2315-07	APCDD1|147495	25.7732
TCGA-KN-8437-01A-11R-2315-07	APCS|325	0
TCGA-KN-8437-01A-11R-2315-07	APC|324	1220.6186
TCGA-KN-8437-01A-11R-2315-07	APEH|327	2697.2509
TCGA-KN-8437-01A-11R-2315-07	APEX1|328	1567.354
TCGA-KN-8437-01A-11R-2315-07	APEX2|27301	1031.2715
TCGA-KN-8437-01A-11R-2315-07	APH1A|51107	4983.5052
TCGA-KN-8437-01A-11R-2315-07	APH1B|83464	447.7663
TCGA-KN-8437-01A-11R-2315-07	API5|8539	2530.2405
TCGA-KN-8437-01A-11R-2315-07	APIP|51074	707.4158
TCGA-KN-8437-01A-11R-2315-07	APITD1|378708	565.9141
TCGA-KN-8437-01A-11R-2315-07	APLF|200558	108.5911
TCGA-KN-8437-01A-11R-2315-07	APLNR|187	561.8557
TCGA-KN-8437-01A-11R-2315-07	APLN|8862	74.9141
TCGA-KN-8437-01A-11R-2315-07	APLP1|333	25.4296
TCGA-KN-8437-01A-11R-2315-07	APLP2|334	29820.6186
TCGA-KN-8437-01A-11R-2315-07	APOA1BP|128240	2813.4021
TCGA-KN-8437-01A-11R-2315-07	APOA1|335	0
TCGA-KN-8437-01A-11R-2315-07	APOA2|336	1.3746
TCGA-KN-8437-01A-11R-2315-07	APOA4|337	0
TCGA-KN-8437-01A-11R-2315-07	APOA5|116519	0
TCGA-KN-8437-01A-11R-2315-07	APOB48R|55911	74.9141
TCGA-KN-8437-01A-11R-2315-07	APOBEC1|339	0
TCGA-KN-8437-01A-11R-2315-07	APOBEC2|10930	.3436
TCGA-KN-8437-01A-11R-2315-07	APOBEC3A|200315	8.5911
TCGA-KN-8437-01A-11R-2315-07	APOBEC3B|9582	14.7766
TCGA-KN-8437-01A-11R-2315-07	APOBEC3C|27350	44.3299
TCGA-KN-8437-01A-11R-2315-07	APOBEC3D|140564	18.2131
TCGA-KN-8437-01A-11R-2315-07	APOBEC3F|200316	73.5395
TCGA-KN-8437-01A-11R-2315-07	APOBEC3G|60489	54.9828
TCGA-KN-8437-01A-11R-2315-07	APOBEC3H|164668	2.4055
TCGA-KN-8437-01A-11R-2315-07	APOBEC4|403314	.3436
TCGA-KN-8437-01A-11R-2315-07	APOB|338	.3436
TCGA-KN-8437-01A-11R-2315-07	APOC1P1|342	0
TCGA-KN-8437-01A-11R-2315-07	APOC1|341	213.0584
TCGA-KN-8437-01A-11R-2315-07	APOC2|344	15.1203
TCGA-KN-8437-01A-11R-2315-07	APOC3|345	0
TCGA-KN-8437-01A-11R-2315-07	APOC4|346	0
TCGA-KN-8437-01A-11R-2315-07	APOD|347	35.0515
TCGA-KN-8437-01A-11R-2315-07	APOE|348	17238.8316
TCGA-KN-8437-01A-11R-2315-07	APOF|319	0
TCGA-KN-8437-01A-11R-2315-07	APOH|350	0
TCGA-KN-8437-01A-11R-2315-07	APOL1|8542	1053.6082
TCGA-KN-8437-01A-11R-2315-07	APOL2|23780	1267.354
TCGA-KN-8437-01A-11R-2315-07	APOL3|80833	362.8866
TCGA-KN-8437-01A-11R-2315-07	APOL4|80832	414.0893
TCGA-KN-8437-01A-11R-2315-07	APOL5|80831	0
TCGA-KN-8437-01A-11R-2315-07	APOL6|80830	671.134
TCGA-KN-8437-01A-11R-2315-07	APOLD1|81575	846.0481
TCGA-KN-8437-01A-11R-2315-07	APOM|55937	29.5533
TCGA-KN-8437-01A-11R-2315-07	APOOL|139322	772.5086
TCGA-KN-8437-01A-11R-2315-07	APOO|79135	1254.6392
TCGA-KN-8437-01A-11R-2315-07	APPBP2|10513	1487.9725
TCGA-KN-8437-01A-11R-2315-07	APPL1|26060	1842.6117
TCGA-KN-8437-01A-11R-2315-07	APPL2|55198	1626.8041
TCGA-KN-8437-01A-11R-2315-07	APP|351	39813.7457
TCGA-KN-8437-01A-11R-2315-07	APRT|353	1006.1856
TCGA-KN-8437-01A-11R-2315-07	APTX|54840	552.2337
TCGA-KN-8437-01A-11R-2315-07	AQP10|89872	0
TCGA-KN-8437-01A-11R-2315-07	AQP11|282679	32.9897
TCGA-KN-8437-01A-11R-2315-07	AQP12A|375318	0
TCGA-KN-8437-01A-11R-2315-07	AQP12B|653437	0
TCGA-KN-8437-01A-11R-2315-07	AQP1|358	284.3711
TCGA-KN-8437-01A-11R-2315-07	AQP2|359	628.5223
TCGA-KN-8437-01A-11R-2315-07	AQP3|360	182.1306
TCGA-KN-8437-01A-11R-2315-07	AQP4|361	2.7491
TCGA-KN-8437-01A-11R-2315-07	AQP5|362	2.0619
TCGA-KN-8437-01A-11R-2315-07	AQP6|363	3.0928
TCGA-KN-8437-01A-11R-2315-07	AQP7P1|375719	.3436
TCGA-KN-8437-01A-11R-2315-07	AQP7P3|441432	0
TCGA-KN-8437-01A-11R-2315-07	AQP7|364	70.7904
TCGA-KN-8437-01A-11R-2315-07	AQP8|343	.3436
TCGA-KN-8437-01A-11R-2315-07	AQP9|366	21.6495
TCGA-KN-8437-01A-11R-2315-07	AQPEP|206338	.6873
TCGA-KN-8437-01A-11R-2315-07	AQR|9716	871.134
TCGA-KN-8437-01A-11R-2315-07	ARAF|369	1585.9107
TCGA-KN-8437-01A-11R-2315-07	ARAP1|116985	2095.1443
TCGA-KN-8437-01A-11R-2315-07	ARAP2|116984	297.9381
TCGA-KN-8437-01A-11R-2315-07	ARAP3|64411	331.2715
TCGA-KN-8437-01A-11R-2315-07	ARCN1|372	3089.0034
TCGA-KN-8437-01A-11R-2315-07	ARC|23237	36.0825
TCGA-KN-8437-01A-11R-2315-07	AREG|374	2.4055
TCGA-KN-8437-01A-11R-2315-07	ARF1|375	7762.8866
TCGA-KN-8437-01A-11R-2315-07	ARF3|377	5881.7869
TCGA-KN-8437-01A-11R-2315-07	ARF4|378	2557.3883
TCGA-KN-8437-01A-11R-2315-07	ARF5|381	2229.5189
TCGA-KN-8437-01A-11R-2315-07	ARF6|382	2389.3471
TCGA-KN-8437-01A-11R-2315-07	ARFGAP1|55738	707.9038
TCGA-KN-8437-01A-11R-2315-07	ARFGAP2|84364	1605.4983
TCGA-KN-8437-01A-11R-2315-07	ARFGAP3|26286	2023.0241
TCGA-KN-8437-01A-11R-2315-07	ARFGEF1|10565	4392.0447
TCGA-KN-8437-01A-11R-2315-07	ARFGEF2|10564	3815.4639
TCGA-KN-8437-01A-11R-2315-07	ARFIP1|27236	942.268
TCGA-KN-8437-01A-11R-2315-07	ARFIP2|23647	551.5464
TCGA-KN-8437-01A-11R-2315-07	ARFRP1|10139	724.3986
TCGA-KN-8437-01A-11R-2315-07	ARG1|383	.3436
TCGA-KN-8437-01A-11R-2315-07	ARG2|384	3665.2887
TCGA-KN-8437-01A-11R-2315-07	ARGFXP2|503640	0
TCGA-KN-8437-01A-11R-2315-07	ARGFX|503582	0
TCGA-KN-8437-01A-11R-2315-07	ARGLU1|55082	1063.9175
TCGA-KN-8437-01A-11R-2315-07	ARHGAP10|79658	62.1993
TCGA-KN-8437-01A-11R-2315-07	ARHGAP11A|9824	73.1959
TCGA-KN-8437-01A-11R-2315-07	ARHGAP11B|89839	3.4364
TCGA-KN-8437-01A-11R-2315-07	ARHGAP12|94134	1094.8454
TCGA-KN-8437-01A-11R-2315-07	ARHGAP15|55843	47.079
TCGA-KN-8437-01A-11R-2315-07	ARHGAP17|55114	1085.567
TCGA-KN-8437-01A-11R-2315-07	ARHGAP18|93663	1359.4502
TCGA-KN-8437-01A-11R-2315-07	ARHGAP19|84986	189.0034
TCGA-KN-8437-01A-11R-2315-07	ARHGAP1|392	2113.7457
TCGA-KN-8437-01A-11R-2315-07	ARHGAP20|57569	9.622
TCGA-KN-8437-01A-11R-2315-07	ARHGAP21|57584	1991.4089
TCGA-KN-8437-01A-11R-2315-07	ARHGAP22|58504	20.2749
TCGA-KN-8437-01A-11R-2315-07	ARHGAP23|57636	196.9072
TCGA-KN-8437-01A-11R-2315-07	ARHGAP24|83478	1939.8625
TCGA-KN-8437-01A-11R-2315-07	ARHGAP25|9938	157.0447
TCGA-KN-8437-01A-11R-2315-07	ARHGAP26|23092	272.1649
TCGA-KN-8437-01A-11R-2315-07	ARHGAP27|201176	924.3814
TCGA-KN-8437-01A-11R-2315-07	ARHGAP28|79822	90.0344
TCGA-KN-8437-01A-11R-2315-07	ARHGAP29|9411	1315.4639
TCGA-KN-8437-01A-11R-2315-07	ARHGAP30|257106	221.9931
TCGA-KN-8437-01A-11R-2315-07	ARHGAP31|57514	337.1134
TCGA-KN-8437-01A-11R-2315-07	ARHGAP32|9743	815.1203
TCGA-KN-8437-01A-11R-2315-07	ARHGAP33|115703	61.8557
TCGA-KN-8437-01A-11R-2315-07	ARHGAP36|158763	0
TCGA-KN-8437-01A-11R-2315-07	ARHGAP39|80728	319.244
TCGA-KN-8437-01A-11R-2315-07	ARHGAP42|143872	699.9691
TCGA-KN-8437-01A-11R-2315-07	ARHGAP4|393	2074.2268
TCGA-KN-8437-01A-11R-2315-07	ARHGAP5|394	3729.8969
TCGA-KN-8437-01A-11R-2315-07	ARHGAP6|395	883.1615
TCGA-KN-8437-01A-11R-2315-07	ARHGAP8|23779	442.4914
TCGA-KN-8437-01A-11R-2315-07	ARHGAP9|64333	53.2646
TCGA-KN-8437-01A-11R-2315-07	ARHGDIA|396	3250.8591
TCGA-KN-8437-01A-11R-2315-07	ARHGDIB|397	1127.1478
TCGA-KN-8437-01A-11R-2315-07	ARHGDIG|398	0
TCGA-KN-8437-01A-11R-2315-07	ARHGEF10L|55160	3790.378
TCGA-KN-8437-01A-11R-2315-07	ARHGEF10|9639	330.5842
TCGA-KN-8437-01A-11R-2315-07	ARHGEF11|9826	1392.0962
TCGA-KN-8437-01A-11R-2315-07	ARHGEF12|23365	6617.8694
TCGA-KN-8437-01A-11R-2315-07	ARHGEF15|22899	252.5773
TCGA-KN-8437-01A-11R-2315-07	ARHGEF16|27237	857.0447
TCGA-KN-8437-01A-11R-2315-07	ARHGEF17|9828	823.3677
TCGA-KN-8437-01A-11R-2315-07	ARHGEF18|23370	2161.512
TCGA-KN-8437-01A-11R-2315-07	ARHGEF19|128272	260.4811
TCGA-KN-8437-01A-11R-2315-07	ARHGEF1|9138	931.2715
TCGA-KN-8437-01A-11R-2315-07	ARHGEF2|9181	2072.8522
TCGA-KN-8437-01A-11R-2315-07	ARHGEF33|100271715	8.2474
TCGA-KN-8437-01A-11R-2315-07	ARHGEF35|445328	334.3643
TCGA-KN-8437-01A-11R-2315-07	ARHGEF37|389337	547.4227
TCGA-KN-8437-01A-11R-2315-07	ARHGEF38|54848	42.9553
TCGA-KN-8437-01A-11R-2315-07	ARHGEF3|50650	2293.4708
TCGA-KN-8437-01A-11R-2315-07	ARHGEF4|50649	15.8076
TCGA-KN-8437-01A-11R-2315-07	ARHGEF5|7984	478.6942
TCGA-KN-8437-01A-11R-2315-07	ARHGEF6|9459	610.9966
TCGA-KN-8437-01A-11R-2315-07	ARHGEF7|8874	1411.3402
TCGA-KN-8437-01A-11R-2315-07	ARHGEF9|23229	898.9691
TCGA-KN-8437-01A-11R-2315-07	ARID1A|8289	2431.6151
TCGA-KN-8437-01A-11R-2315-07	ARID1B|57492	1963.9175
TCGA-KN-8437-01A-11R-2315-07	ARID2|196528	659.4502
TCGA-KN-8437-01A-11R-2315-07	ARID3A|1820	72.8522
TCGA-KN-8437-01A-11R-2315-07	ARID3B|10620	88.3162
TCGA-KN-8437-01A-11R-2315-07	ARID3C|138715	0
TCGA-KN-8437-01A-11R-2315-07	ARID4A|5926	425.7732
TCGA-KN-8437-01A-11R-2315-07	ARID4B|51742	664.7079
TCGA-KN-8437-01A-11R-2315-07	ARID5A|10865	193.8144
TCGA-KN-8437-01A-11R-2315-07	ARID5B|84159	483.1615
TCGA-KN-8437-01A-11R-2315-07	ARIH1|25820	1554.2955
TCGA-KN-8437-01A-11R-2315-07	ARIH2|10425	1299.2612
TCGA-KN-8437-01A-11R-2315-07	ARL10|285598	37.1134
TCGA-KN-8437-01A-11R-2315-07	ARL11|115761	20.6186
TCGA-KN-8437-01A-11R-2315-07	ARL13A|392509	0
TCGA-KN-8437-01A-11R-2315-07	ARL13B|200894	356.701
TCGA-KN-8437-01A-11R-2315-07	ARL14|80117	0
TCGA-KN-8437-01A-11R-2315-07	ARL15|54622	1214.7766
TCGA-KN-8437-01A-11R-2315-07	ARL16|339231	446.0481
TCGA-KN-8437-01A-11R-2315-07	ARL17A|51326	84.7698
TCGA-KN-8437-01A-11R-2315-07	ARL17B|641522	.7973
TCGA-KN-8437-01A-11R-2315-07	ARL1|400	3263.9175
TCGA-KN-8437-01A-11R-2315-07	ARL2BP|23568	2156.3574
TCGA-KN-8437-01A-11R-2315-07	ARL2|402	917.1821
TCGA-KN-8437-01A-11R-2315-07	ARL3|403	518.2131
TCGA-KN-8437-01A-11R-2315-07	ARL4A|10124	728.5223
TCGA-KN-8437-01A-11R-2315-07	ARL4C|10123	101.0309
TCGA-KN-8437-01A-11R-2315-07	ARL4D|379	1807.5601
TCGA-KN-8437-01A-11R-2315-07	ARL5A|26225	876.6323
TCGA-KN-8437-01A-11R-2315-07	ARL5B|221079	263.9175
TCGA-KN-8437-01A-11R-2315-07	ARL5C|390790	.3436
TCGA-KN-8437-01A-11R-2315-07	ARL6IP1|23204	5872.5086
TCGA-KN-8437-01A-11R-2315-07	ARL6IP4|51329	1868.7285
TCGA-KN-8437-01A-11R-2315-07	ARL6IP5|10550	1872.5086
TCGA-KN-8437-01A-11R-2315-07	ARL6IP6|151188	191.7526
TCGA-KN-8437-01A-11R-2315-07	ARL6|84100	170.1031
TCGA-KN-8437-01A-11R-2315-07	ARL8A|127829	1092.7835
TCGA-KN-8437-01A-11R-2315-07	ARL8B|55207	2354.6392
TCGA-KN-8437-01A-11R-2315-07	ARL9|132946	0
TCGA-KN-8437-01A-11R-2315-07	ARMC10|83787	577.9759
TCGA-KN-8437-01A-11R-2315-07	ARMC1|55156	781.0997
TCGA-KN-8437-01A-11R-2315-07	ARMC2|84071	65.6357
TCGA-KN-8437-01A-11R-2315-07	ARMC3|219681	3.0928
TCGA-KN-8437-01A-11R-2315-07	ARMC4|55130	.6873
TCGA-KN-8437-01A-11R-2315-07	ARMC5|79798	267.6976
TCGA-KN-8437-01A-11R-2315-07	ARMC6|93436	566.646
TCGA-KN-8437-01A-11R-2315-07	ARMC7|79637	633.3333
TCGA-KN-8437-01A-11R-2315-07	ARMC8|25852	815.1203
TCGA-KN-8437-01A-11R-2315-07	ARMC9|80210	170.1031
TCGA-KN-8437-01A-11R-2315-07	ARMCX1|51309	534.7079
TCGA-KN-8437-01A-11R-2315-07	ARMCX2|9823	787.6289
TCGA-KN-8437-01A-11R-2315-07	ARMCX3|51566	2304.4674
TCGA-KN-8437-01A-11R-2315-07	ARMCX5|64860	302.0619
TCGA-KN-8437-01A-11R-2315-07	ARMCX6|54470	242.9553
TCGA-KN-8437-01A-11R-2315-07	ARMS2|387715	0
TCGA-KN-8437-01A-11R-2315-07	ARNT2|9915	1505.1546
TCGA-KN-8437-01A-11R-2315-07	ARNTL2|56938	41.5808
TCGA-KN-8437-01A-11R-2315-07	ARNTL|406	225.7732
TCGA-KN-8437-01A-11R-2315-07	ARNT|405	1236.4261
TCGA-KN-8437-01A-11R-2315-07	ARPC1A|10552	2038.6632
TCGA-KN-8437-01A-11R-2315-07	ARPC1B|10095	961.3368
TCGA-KN-8437-01A-11R-2315-07	ARPC2|10109	3222.6804
TCGA-KN-8437-01A-11R-2315-07	ARPC3|10094	2220.9622
TCGA-KN-8437-01A-11R-2315-07	ARPC4|10093	2930.945
TCGA-KN-8437-01A-11R-2315-07	ARPC5L|81873	974.2268
TCGA-KN-8437-01A-11R-2315-07	ARPC5|10092	1453.6082
TCGA-KN-8437-01A-11R-2315-07	ARPM1|84517	72.5086
TCGA-KN-8437-01A-11R-2315-07	ARPP19|10776	3564.6048
TCGA-KN-8437-01A-11R-2315-07	ARPP21|10777	0
TCGA-KN-8437-01A-11R-2315-07	ARR3|407	0
TCGA-KN-8437-01A-11R-2315-07	ARRB1|408	267.354
TCGA-KN-8437-01A-11R-2315-07	ARRB2|409	592.7835
TCGA-KN-8437-01A-11R-2315-07	ARRDC1|92714	636.4261
TCGA-KN-8437-01A-11R-2315-07	ARRDC2|27106	243.9863
TCGA-KN-8437-01A-11R-2315-07	ARRDC3|57561	1071.8213
TCGA-KN-8437-01A-11R-2315-07	ARRDC4|91947	288.6598
TCGA-KN-8437-01A-11R-2315-07	ARRDC5|645432	1.0309
TCGA-KN-8437-01A-11R-2315-07	ARSA|410	563.2302
TCGA-KN-8437-01A-11R-2315-07	ARSB|411	307.2165
TCGA-KN-8437-01A-11R-2315-07	ARSD|414	6639.8625
TCGA-KN-8437-01A-11R-2315-07	ARSE|415	1002.4055
TCGA-KN-8437-01A-11R-2315-07	ARSF|416	0
TCGA-KN-8437-01A-11R-2315-07	ARSG|22901	130.9278
TCGA-KN-8437-01A-11R-2315-07	ARSH|347527	.6873
TCGA-KN-8437-01A-11R-2315-07	ARSI|340075	1.0309
TCGA-KN-8437-01A-11R-2315-07	ARSJ|79642	276.9759
TCGA-KN-8437-01A-11R-2315-07	ARSK|153642	382.8179
TCGA-KN-8437-01A-11R-2315-07	ART1|417	0
TCGA-KN-8437-01A-11R-2315-07	ART3|419	.3436
TCGA-KN-8437-01A-11R-2315-07	ART4|420	5.8419
TCGA-KN-8437-01A-11R-2315-07	ART5|116969	0
TCGA-KN-8437-01A-11R-2315-07	ARTN|9048	67.6976
TCGA-KN-8437-01A-11R-2315-07	ARV1|64801	822.3368
TCGA-KN-8437-01A-11R-2315-07	ARVCF|421	102.7491
TCGA-KN-8437-01A-11R-2315-07	ARX|170302	.6873
TCGA-KN-8437-01A-11R-2315-07	AR|367	20.6186
TCGA-KN-8437-01A-11R-2315-07	AS3MT|57412	1152.5773
TCGA-KN-8437-01A-11R-2315-07	ASAH1|427	12745.0172
TCGA-KN-8437-01A-11R-2315-07	ASAH2B|653308	36.0825
TCGA-KN-8437-01A-11R-2315-07	ASAH2|56624	5.1546
TCGA-KN-8437-01A-11R-2315-07	ASAM|79827	1.3746
TCGA-KN-8437-01A-11R-2315-07	ASAP1IT1|29065	0
TCGA-KN-8437-01A-11R-2315-07	ASAP1|50807	878.6942
TCGA-KN-8437-01A-11R-2315-07	ASAP2|8853	3650.5155
TCGA-KN-8437-01A-11R-2315-07	ASAP3|55616	1565.2921
TCGA-KN-8437-01A-11R-2315-07	ASB10|136371	0
TCGA-KN-8437-01A-11R-2315-07	ASB11|140456	0
TCGA-KN-8437-01A-11R-2315-07	ASB12|142689	4.811
TCGA-KN-8437-01A-11R-2315-07	ASB13|79754	391.7526
TCGA-KN-8437-01A-11R-2315-07	ASB14|142686	4.811
TCGA-KN-8437-01A-11R-2315-07	ASB15|142685	0
TCGA-KN-8437-01A-11R-2315-07	ASB16|92591	52.9038
TCGA-KN-8437-01A-11R-2315-07	ASB17|127247	.3436
TCGA-KN-8437-01A-11R-2315-07	ASB18|401036	0
TCGA-KN-8437-01A-11R-2315-07	ASB1|51665	361.4089
TCGA-KN-8437-01A-11R-2315-07	ASB2|51676	4.811
TCGA-KN-8437-01A-11R-2315-07	ASB3|51130	185.2234
TCGA-KN-8437-01A-11R-2315-07	ASB4|51666	0
TCGA-KN-8437-01A-11R-2315-07	ASB5|140458	0
TCGA-KN-8437-01A-11R-2315-07	ASB6|140459	1521.3814
TCGA-KN-8437-01A-11R-2315-07	ASB7|140460	499.3127
TCGA-KN-8437-01A-11R-2315-07	ASB8|140461	1288.6598
TCGA-KN-8437-01A-11R-2315-07	ASB9|140462	22.6804
TCGA-KN-8437-01A-11R-2315-07	ASCC1|51008	488.6598
TCGA-KN-8437-01A-11R-2315-07	ASCC2|84164	1301.3746
TCGA-KN-8437-01A-11R-2315-07	ASCC3|10973	891.7526
TCGA-KN-8437-01A-11R-2315-07	ASCL1|429	0
TCGA-KN-8437-01A-11R-2315-07	ASCL2|430	10.3093
TCGA-KN-8437-01A-11R-2315-07	ASCL3|56676	.3436
TCGA-KN-8437-01A-11R-2315-07	ASCL4|121549	0
TCGA-KN-8437-01A-11R-2315-07	ASF1A|25842	459.4502
TCGA-KN-8437-01A-11R-2315-07	ASF1B|55723	98.9691
TCGA-KN-8437-01A-11R-2315-07	ASFMR1|100126270	.3436
TCGA-KN-8437-01A-11R-2315-07	ASGR1|432	13.4021
TCGA-KN-8437-01A-11R-2315-07	ASGR2|433	1.0309
TCGA-KN-8437-01A-11R-2315-07	ASH1L|55870	1737.1409
TCGA-KN-8437-01A-11R-2315-07	ASH2L|9070	928.1787
TCGA-KN-8437-01A-11R-2315-07	ASIP|434	0
TCGA-KN-8437-01A-11R-2315-07	ASL|435	970.4467
TCGA-KN-8437-01A-11R-2315-07	ASMTL|8623	370.3952
TCGA-KN-8437-01A-11R-2315-07	ASMT|438	0
TCGA-KN-8437-01A-11R-2315-07	ASNA1|439	1630.9278
TCGA-KN-8437-01A-11R-2315-07	ASNSD1|54529	1084.1924
TCGA-KN-8437-01A-11R-2315-07	ASNS|440	3147.4227
TCGA-KN-8437-01A-11R-2315-07	ASPA|443	162.1993
TCGA-KN-8437-01A-11R-2315-07	ASPDH|554235	0
TCGA-KN-8437-01A-11R-2315-07	ASPG|374569	.3436
TCGA-KN-8437-01A-11R-2315-07	ASPHD1|253982	3.4364
TCGA-KN-8437-01A-11R-2315-07	ASPHD2|57168	102.4055
TCGA-KN-8437-01A-11R-2315-07	ASPH|444	1910.0997
TCGA-KN-8437-01A-11R-2315-07	ASPM|259266	31.9588
TCGA-KN-8437-01A-11R-2315-07	ASPN|54829	134.3643
TCGA-KN-8437-01A-11R-2315-07	ASPRV1|151516	48.2371
TCGA-KN-8437-01A-11R-2315-07	ASPSCR1|79058	537.457
TCGA-KN-8437-01A-11R-2315-07	ASRGL1|80150	523.7113
TCGA-KN-8437-01A-11R-2315-07	ASS1|445	895.8763
TCGA-KN-8437-01A-11R-2315-07	ASTE1|28990	124.0412
TCGA-KN-8437-01A-11R-2315-07	ASTL|431705	.3436
TCGA-KN-8437-01A-11R-2315-07	ASTN1|460	3.0928
TCGA-KN-8437-01A-11R-2315-07	ASTN2|23245	195.189
TCGA-KN-8437-01A-11R-2315-07	ASXL1|171023	919.5876
TCGA-KN-8437-01A-11R-2315-07	ASXL2|55252	1201.7182
TCGA-KN-8437-01A-11R-2315-07	ASXL3|80816	46.0481
TCGA-KN-8437-01A-11R-2315-07	ASZ1|136991	0
TCGA-KN-8437-01A-11R-2315-07	ATAD1|84896	2473.1959
TCGA-KN-8437-01A-11R-2315-07	ATAD2B|54454	267.354
TCGA-KN-8437-01A-11R-2315-07	ATAD2|29028	280.0687
TCGA-KN-8437-01A-11R-2315-07	ATAD3A|55210	740.2062
TCGA-KN-8437-01A-11R-2315-07	ATAD3B|83858	175.945
TCGA-KN-8437-01A-11R-2315-07	ATAD3C|219293	474.2268
TCGA-KN-8437-01A-11R-2315-07	ATAD5|79915	21.3058
TCGA-KN-8437-01A-11R-2315-07	ATCAY|85300	2.7491
TCGA-KN-8437-01A-11R-2315-07	ATE1|11101	462.543
TCGA-KN-8437-01A-11R-2315-07	ATF1|466	572.8522
TCGA-KN-8437-01A-11R-2315-07	ATF2|1386	773.1959
TCGA-KN-8437-01A-11R-2315-07	ATF3|467	472.1649
TCGA-KN-8437-01A-11R-2315-07	ATF4|468	9443.6426
TCGA-KN-8437-01A-11R-2315-07	ATF5|22809	262.1993
TCGA-KN-8437-01A-11R-2315-07	ATF6B|1388	1353.9897
TCGA-KN-8437-01A-11R-2315-07	ATF6|22926	1875.945
TCGA-KN-8437-01A-11R-2315-07	ATF7IP2|80063	87.9725
TCGA-KN-8437-01A-11R-2315-07	ATF7IP|55729	830.2405
TCGA-KN-8437-01A-11R-2315-07	ATF7|11016	1029.3299
TCGA-KN-8437-01A-11R-2315-07	ATG10|83734	127.4914
TCGA-KN-8437-01A-11R-2315-07	ATG12|9140	252.2337
TCGA-KN-8437-01A-11R-2315-07	ATG16L1|55054	597.5945
TCGA-KN-8437-01A-11R-2315-07	ATG16L2|89849	244.921
TCGA-KN-8437-01A-11R-2315-07	ATG2A|23130	685.9107
TCGA-KN-8437-01A-11R-2315-07	ATG2B|55102	824.055
TCGA-KN-8437-01A-11R-2315-07	ATG3|64422	1147.4227
TCGA-KN-8437-01A-11R-2315-07	ATG4A|115201	526.8041
TCGA-KN-8437-01A-11R-2315-07	ATG4B|23192	834.0206
TCGA-KN-8437-01A-11R-2315-07	ATG4C|84938	261.512
TCGA-KN-8437-01A-11R-2315-07	ATG4D|84971	861.0515
TCGA-KN-8437-01A-11R-2315-07	ATG5|9474	736.7698
TCGA-KN-8437-01A-11R-2315-07	ATG7|10533	655.3574
TCGA-KN-8437-01A-11R-2315-07	ATG9A|79065	1428.646
TCGA-KN-8437-01A-11R-2315-07	ATG9B|285973	3.4158
TCGA-KN-8437-01A-11R-2315-07	ATHL1|80162	82.1306
TCGA-KN-8437-01A-11R-2315-07	ATIC|471	1778.3505
TCGA-KN-8437-01A-11R-2315-07	ATL1|51062	90.0344
TCGA-KN-8437-01A-11R-2315-07	ATL2|64225	1143.6426
TCGA-KN-8437-01A-11R-2315-07	ATL3|25923	399.3127
TCGA-KN-8437-01A-11R-2315-07	ATMIN|23300	1802.7491
TCGA-KN-8437-01A-11R-2315-07	ATM|472	920.9622
TCGA-KN-8437-01A-11R-2315-07	ATN1|1822	4029.5533
TCGA-KN-8437-01A-11R-2315-07	ATOH1|474	0
TCGA-KN-8437-01A-11R-2315-07	ATOH7|220202	1.3746
TCGA-KN-8437-01A-11R-2315-07	ATOH8|84913	202.0619
TCGA-KN-8437-01A-11R-2315-07	ATOX1|475	629.8969
TCGA-KN-8437-01A-11R-2315-07	ATP10A|57194	20.9622
TCGA-KN-8437-01A-11R-2315-07	ATP10B|23120	59.4502
TCGA-KN-8437-01A-11R-2315-07	ATP10D|57205	924.3986
TCGA-KN-8437-01A-11R-2315-07	ATP11A|23250	843.9863
TCGA-KN-8437-01A-11R-2315-07	ATP11B|23200	1527.8351
TCGA-KN-8437-01A-11R-2315-07	ATP11C|286410	410.6529
TCGA-KN-8437-01A-11R-2315-07	ATP12A|479	188.3162
TCGA-KN-8437-01A-11R-2315-07	ATP13A1|57130	2036.4261
TCGA-KN-8437-01A-11R-2315-07	ATP13A2|23400	1200
TCGA-KN-8437-01A-11R-2315-07	ATP13A3|79572	2232.9897
TCGA-KN-8437-01A-11R-2315-07	ATP13A4|84239	2.7491
TCGA-KN-8437-01A-11R-2315-07	ATP13A5|344905	.6873
TCGA-KN-8437-01A-11R-2315-07	ATP1A1|476	27576.2715
TCGA-KN-8437-01A-11R-2315-07	ATP1A2|477	37.457
TCGA-KN-8437-01A-11R-2315-07	ATP1A3|478	27.8351
TCGA-KN-8437-01A-11R-2315-07	ATP1A4|480	.3436
TCGA-KN-8437-01A-11R-2315-07	ATP1B1|481	110926.921
TCGA-KN-8437-01A-11R-2315-07	ATP1B2|482	99.3127
TCGA-KN-8437-01A-11R-2315-07	ATP1B3|483	1433.677
TCGA-KN-8437-01A-11R-2315-07	ATP1B4|23439	0
TCGA-KN-8437-01A-11R-2315-07	ATP2A1|487	4.811
TCGA-KN-8437-01A-11R-2315-07	ATP2A2|488	4904.4674
TCGA-KN-8437-01A-11R-2315-07	ATP2A3|489	94.8454
TCGA-KN-8437-01A-11R-2315-07	ATP2B1|490	737.8007
TCGA-KN-8437-01A-11R-2315-07	ATP2B2|491	66.323
TCGA-KN-8437-01A-11R-2315-07	ATP2B3|492	.6873
TCGA-KN-8437-01A-11R-2315-07	ATP2B4|493	3856.701
TCGA-KN-8437-01A-11R-2315-07	ATP2C1|27032	4114.7904
TCGA-KN-8437-01A-11R-2315-07	ATP2C2|9914	580.0687
TCGA-KN-8437-01A-11R-2315-07	ATP4A|495	0
TCGA-KN-8437-01A-11R-2315-07	ATP4B|496	.3436
TCGA-KN-8437-01A-11R-2315-07	ATP5A1|498	32964.2612
TCGA-KN-8437-01A-11R-2315-07	ATP5B|506	50293.4708
TCGA-KN-8437-01A-11R-2315-07	ATP5C1|509	8367.6976
TCGA-KN-8437-01A-11R-2315-07	ATP5D|513	2343.299
TCGA-KN-8437-01A-11R-2315-07	ATP5EP2|432369	28.5223
TCGA-KN-8437-01A-11R-2315-07	ATP5E|514	3005.8419
TCGA-KN-8437-01A-11R-2315-07	ATP5F1|515	7935.7388
TCGA-KN-8437-01A-11R-2315-07	ATP5G1|516	3060.1375
TCGA-KN-8437-01A-11R-2315-07	ATP5G2|517	3614.7766
TCGA-KN-8437-01A-11R-2315-07	ATP5G3|518	12194.5017
TCGA-KN-8437-01A-11R-2315-07	ATP5H|10476	5723.0241
TCGA-KN-8437-01A-11R-2315-07	ATP5I|521	2022.3608
TCGA-KN-8437-01A-11R-2315-07	ATP5J2|9551	1632.9863
TCGA-KN-8437-01A-11R-2315-07	ATP5J|522	3473.8007
TCGA-KN-8437-01A-11R-2315-07	ATP5L2|267020	1.7182
TCGA-KN-8437-01A-11R-2315-07	ATP5L|10632	4536.7698
TCGA-KN-8437-01A-11R-2315-07	ATP5O|539	6463.2302
TCGA-KN-8437-01A-11R-2315-07	ATP5SL|55101	1166.323
TCGA-KN-8437-01A-11R-2315-07	ATP5S|27109	197.9381
TCGA-KN-8437-01A-11R-2315-07	ATP6AP1L|92270	46.0481
TCGA-KN-8437-01A-11R-2315-07	ATP6AP1|537	7028.866
TCGA-KN-8437-01A-11R-2315-07	ATP6AP2|10159	3751.5464
TCGA-KN-8437-01A-11R-2315-07	ATP6V0A1|535	1831.2715
TCGA-KN-8437-01A-11R-2315-07	ATP6V0A2|23545	527.8351
TCGA-KN-8437-01A-11R-2315-07	ATP6V0A4|50617	3113.0962
TCGA-KN-8437-01A-11R-2315-07	ATP6V0B|533	3833.3333
TCGA-KN-8437-01A-11R-2315-07	ATP6V0C|527	4583.5052
TCGA-KN-8437-01A-11R-2315-07	ATP6V0D1|9114	3515.4639
TCGA-KN-8437-01A-11R-2315-07	ATP6V0D2|245972	725.4296
TCGA-KN-8437-01A-11R-2315-07	ATP6V0E1|8992	2607.9038
TCGA-KN-8437-01A-11R-2315-07	ATP6V0E2|155066	3022.4399
TCGA-KN-8437-01A-11R-2315-07	ATP6V1A|523	6226.4605
TCGA-KN-8437-01A-11R-2315-07	ATP6V1B1|525	267.6976
TCGA-KN-8437-01A-11R-2315-07	ATP6V1B2|526	2806.1856
TCGA-KN-8437-01A-11R-2315-07	ATP6V1C1|528	2338.488
TCGA-KN-8437-01A-11R-2315-07	ATP6V1C2|245973	16.6323
TCGA-KN-8437-01A-11R-2315-07	ATP6V1D|51382	2545.0172
TCGA-KN-8437-01A-11R-2315-07	ATP6V1E1|529	3755.6701
TCGA-KN-8437-01A-11R-2315-07	ATP6V1E2|90423	68.0412
TCGA-KN-8437-01A-11R-2315-07	ATP6V1F|9296	2610.9416
TCGA-KN-8437-01A-11R-2315-07	ATP6V1G1|9550	3172.1649
TCGA-KN-8437-01A-11R-2315-07	ATP6V1G2|534	23.7113
TCGA-KN-8437-01A-11R-2315-07	ATP6V1G3|127124	0
TCGA-KN-8437-01A-11R-2315-07	ATP6V1H|51606	2849.4845
TCGA-KN-8437-01A-11R-2315-07	ATP7A|538	354.2955
TCGA-KN-8437-01A-11R-2315-07	ATP7B|540	520.2749
TCGA-KN-8437-01A-11R-2315-07	ATP8A1|10396	2264.6048
TCGA-KN-8437-01A-11R-2315-07	ATP8A2|51761	.3436
TCGA-KN-8437-01A-11R-2315-07	ATP8B1|5205	1041.7079
TCGA-KN-8437-01A-11R-2315-07	ATP8B2|57198	269.0722
TCGA-KN-8437-01A-11R-2315-07	ATP8B3|148229	8.2474
TCGA-KN-8437-01A-11R-2315-07	ATP8B4|79895	57.732
TCGA-KN-8437-01A-11R-2315-07	ATP8B5P|158381	25.7732
TCGA-KN-8437-01A-11R-2315-07	ATP9A|10079	1630.9278
TCGA-KN-8437-01A-11R-2315-07	ATP9B|374868	581.4433
TCGA-KN-8437-01A-11R-2315-07	ATPAF1|64756	3265.2955
TCGA-KN-8437-01A-11R-2315-07	ATPAF2|91647	559.3505
TCGA-KN-8437-01A-11R-2315-07	ATPBD4|89978	98.9691
TCGA-KN-8437-01A-11R-2315-07	ATPIF1|93974	3132.3024
TCGA-KN-8437-01A-11R-2315-07	ATRIP|84126	184.2474
TCGA-KN-8437-01A-11R-2315-07	ATRNL1|26033	117.5258
TCGA-KN-8437-01A-11R-2315-07	ATRN|8455	2994.1581
TCGA-KN-8437-01A-11R-2315-07	ATRX|546	1976.2887
TCGA-KN-8437-01A-11R-2315-07	ATR|545	602.4055
TCGA-KN-8437-01A-11R-2315-07	ATXN10|25814	1780.756
TCGA-KN-8437-01A-11R-2315-07	ATXN1L|342371	1402.5739
TCGA-KN-8437-01A-11R-2315-07	ATXN1|6310	631.9588
TCGA-KN-8437-01A-11R-2315-07	ATXN2L|11273	3020.6186
TCGA-KN-8437-01A-11R-2315-07	ATXN2|6311	1097.5945
TCGA-KN-8437-01A-11R-2315-07	ATXN3L|92552	0
TCGA-KN-8437-01A-11R-2315-07	ATXN3|4287	362.1993
TCGA-KN-8437-01A-11R-2315-07	ATXN7L1|222255	183.5052
TCGA-KN-8437-01A-11R-2315-07	ATXN7L2|127002	83.1615
TCGA-KN-8437-01A-11R-2315-07	ATXN7L3B|552889	2256.701
TCGA-KN-8437-01A-11R-2315-07	ATXN7L3|56970	1031.9588
TCGA-KN-8437-01A-11R-2315-07	ATXN7|6314	900.6873
TCGA-KN-8437-01A-11R-2315-07	ATXN8OS|6315	0
TCGA-KN-8437-01A-11R-2315-07	AUH|549	1068.3849
TCGA-KN-8437-01A-11R-2315-07	AUP1|550	1816.2096
TCGA-KN-8437-01A-11R-2315-07	AURKAIP1|54998	1967.6976
TCGA-KN-8437-01A-11R-2315-07	AURKAPS1|6791	4.811
TCGA-KN-8437-01A-11R-2315-07	AURKA|6790	267.6976
TCGA-KN-8437-01A-11R-2315-07	AURKB|9212	7.5601
TCGA-KN-8437-01A-11R-2315-07	AURKC|6795	5.1546
TCGA-KN-8437-01A-11R-2315-07	AUTS2|26053	130.2405
TCGA-KN-8437-01A-11R-2315-07	AVEN|57099	79.0378
TCGA-KN-8437-01A-11R-2315-07	AVIL|10677	17.5258
TCGA-KN-8437-01A-11R-2315-07	AVL9|23080	352.921
TCGA-KN-8437-01A-11R-2315-07	AVPI1|60370	336.7698
TCGA-KN-8437-01A-11R-2315-07	AVPR1A|552	33.3333
TCGA-KN-8437-01A-11R-2315-07	AVPR1B|553	0
TCGA-KN-8437-01A-11R-2315-07	AVPR2|554	100.6873
TCGA-KN-8437-01A-11R-2315-07	AVP|551	0
TCGA-KN-8437-01A-11R-2315-07	AWAT1|158833	0
TCGA-KN-8437-01A-11R-2315-07	AWAT2|158835	0
TCGA-KN-8437-01A-11R-2315-07	AXIN1|8312	595.5326
TCGA-KN-8437-01A-11R-2315-07	AXIN2|8313	42.268
TCGA-KN-8437-01A-11R-2315-07	AXL|558	476.2887
TCGA-KN-8437-01A-11R-2315-07	AZGP1|563	1.3746
TCGA-KN-8437-01A-11R-2315-07	AZI1|22994	474.5704
TCGA-KN-8437-01A-11R-2315-07	AZI2|64343	1390.0344
TCGA-KN-8437-01A-11R-2315-07	AZIN1|51582	2042.9553
TCGA-KN-8437-01A-11R-2315-07	AZU1|566	0
TCGA-KN-8437-01A-11R-2315-07	B2M|567	28012.7182
TCGA-KN-8437-01A-11R-2315-07	B3GALNT1|8706	1335.3952
TCGA-KN-8437-01A-11R-2315-07	B3GALNT2|148789	813.1649
TCGA-KN-8437-01A-11R-2315-07	B3GALT1|8708	.3436
TCGA-KN-8437-01A-11R-2315-07	B3GALT2|8707	2.7491
TCGA-KN-8437-01A-11R-2315-07	B3GALT4|8705	25.0859
TCGA-KN-8437-01A-11R-2315-07	B3GALT5|10317	1.0309
TCGA-KN-8437-01A-11R-2315-07	B3GALT6|126792	413.4021
TCGA-KN-8437-01A-11R-2315-07	B3GALTL|145173	475.6014
TCGA-KN-8437-01A-11R-2315-07	B3GAT1|27087	5.1546
TCGA-KN-8437-01A-11R-2315-07	B3GAT2|135152	2.1306
TCGA-KN-8437-01A-11R-2315-07	B3GAT3|26229	1347.7663
TCGA-KN-8437-01A-11R-2315-07	B3GNT1|11041	1010.6529
TCGA-KN-8437-01A-11R-2315-07	B3GNT2|10678	980.0687
TCGA-KN-8437-01A-11R-2315-07	B3GNT3|10331	2.0619
TCGA-KN-8437-01A-11R-2315-07	B3GNT4|79369	.3436
TCGA-KN-8437-01A-11R-2315-07	B3GNT5|84002	176.2887
TCGA-KN-8437-01A-11R-2315-07	B3GNT6|192134	.3436
TCGA-KN-8437-01A-11R-2315-07	B3GNT7|93010	1.3746
TCGA-KN-8437-01A-11R-2315-07	B3GNT8|374907	86.9416
TCGA-KN-8437-01A-11R-2315-07	B3GNT9|84752	484.0722
TCGA-KN-8437-01A-11R-2315-07	B3GNTL1|146712	48.5464
TCGA-KN-8437-01A-11R-2315-07	B4GALNT1|2583	8.7904
TCGA-KN-8437-01A-11R-2315-07	B4GALNT2|124872	.6873
TCGA-KN-8437-01A-11R-2315-07	B4GALNT3|283358	1796.5636
TCGA-KN-8437-01A-11R-2315-07	B4GALNT4|338707	0
TCGA-KN-8437-01A-11R-2315-07	B4GALT1|2683	5097.2509
TCGA-KN-8437-01A-11R-2315-07	B4GALT2|8704	378.3505
TCGA-KN-8437-01A-11R-2315-07	B4GALT3|8703	1039.8625
TCGA-KN-8437-01A-11R-2315-07	B4GALT4|8702	402.7491
TCGA-KN-8437-01A-11R-2315-07	B4GALT5|9334	976.9759
TCGA-KN-8437-01A-11R-2315-07	B4GALT6|9331	496.9072
TCGA-KN-8437-01A-11R-2315-07	B4GALT7|11285	1184.8797
TCGA-KN-8437-01A-11R-2315-07	B9D1|27077	231.622
TCGA-KN-8437-01A-11R-2315-07	B9D2|80776	75.945
TCGA-KN-8437-01A-11R-2315-07	BAALC|79870	30.5842
TCGA-KN-8437-01A-11R-2315-07	BAAT|570	1.3746
TCGA-KN-8437-01A-11R-2315-07	BACE1|23621	960.4124
TCGA-KN-8437-01A-11R-2315-07	BACE2|25825	4217.8694
TCGA-KN-8437-01A-11R-2315-07	BACH1|571	941.9244
TCGA-KN-8437-01A-11R-2315-07	BACH2|60468	28.1787
TCGA-KN-8437-01A-11R-2315-07	BAD|572	1274.5533
TCGA-KN-8437-01A-11R-2315-07	BAG1|573	5160.6564
TCGA-KN-8437-01A-11R-2315-07	BAG2|9532	148.7973
TCGA-KN-8437-01A-11R-2315-07	BAG3|9531	2156.701
TCGA-KN-8437-01A-11R-2315-07	BAG4|9530	260.1375
TCGA-KN-8437-01A-11R-2315-07	BAG5|9529	1586.9416
TCGA-KN-8437-01A-11R-2315-07	BAGE2|85319	2.4674
TCGA-KN-8437-01A-11R-2315-07	BAGE|574	0
TCGA-KN-8437-01A-11R-2315-07	BAHCC1|57597	219.244
TCGA-KN-8437-01A-11R-2315-07	BAHD1|22893	1078.3505
TCGA-KN-8437-01A-11R-2315-07	BAI1|575	2.0619
TCGA-KN-8437-01A-11R-2315-07	BAI2|576	39.8625
TCGA-KN-8437-01A-11R-2315-07	BAI3|577	13.0584
TCGA-KN-8437-01A-11R-2315-07	BAIAP2L1|55971	1469.4158
TCGA-KN-8437-01A-11R-2315-07	BAIAP2L2|80115	39.1753
TCGA-KN-8437-01A-11R-2315-07	BAIAP2|10458	1251.1821
TCGA-KN-8437-01A-11R-2315-07	BAIAP3|8938	1400.9966
TCGA-KN-8437-01A-11R-2315-07	BAK1|578	1098.9691
TCGA-KN-8437-01A-11R-2315-07	BAMBI|25805	31.9588
TCGA-KN-8437-01A-11R-2315-07	BANF1|8815	1147.079
TCGA-KN-8437-01A-11R-2315-07	BANF2|140836	0
TCGA-KN-8437-01A-11R-2315-07	BANK1|55024	81.7869
TCGA-KN-8437-01A-11R-2315-07	BANP|54971	176.9759
TCGA-KN-8437-01A-11R-2315-07	BAP1|8314	2427.8351
TCGA-KN-8437-01A-11R-2315-07	BARD1|580	57.732
TCGA-KN-8437-01A-11R-2315-07	BARHL1|56751	0
TCGA-KN-8437-01A-11R-2315-07	BARHL2|343472	0
TCGA-KN-8437-01A-11R-2315-07	BARX1|56033	0
TCGA-KN-8437-01A-11R-2315-07	BARX2|8538	745.0172
TCGA-KN-8437-01A-11R-2315-07	BASE|317716	0
TCGA-KN-8437-01A-11R-2315-07	BASP1|10409	3298.9691
TCGA-KN-8437-01A-11R-2315-07	BAT1|7919	2403.0928
TCGA-KN-8437-01A-11R-2315-07	BAT2L1|84726	3942.6976
TCGA-KN-8437-01A-11R-2315-07	BAT2L2|23215	2636.4261
TCGA-KN-8437-01A-11R-2315-07	BAT2|7916	6204.811
TCGA-KN-8437-01A-11R-2315-07	BAT3|7917	3132.9897
TCGA-KN-8437-01A-11R-2315-07	BAT4|7918	307.9038
TCGA-KN-8437-01A-11R-2315-07	BAT5|7920	1078.6942
TCGA-KN-8437-01A-11R-2315-07	BATF2|116071	153.6082
TCGA-KN-8437-01A-11R-2315-07	BATF3|55509	10.3093
TCGA-KN-8437-01A-11R-2315-07	BATF|10538	4.811
TCGA-KN-8437-01A-11R-2315-07	BAX|581	729.8969
TCGA-KN-8437-01A-11R-2315-07	BAZ1A|11177	238.8316
TCGA-KN-8437-01A-11R-2315-07	BAZ1B|9031	1592.7835
TCGA-KN-8437-01A-11R-2315-07	BAZ2A|11176	1856.268
TCGA-KN-8437-01A-11R-2315-07	BAZ2B|29994	698.0103
TCGA-KN-8437-01A-11R-2315-07	BBC3|27113	187.2852
TCGA-KN-8437-01A-11R-2315-07	BBOX1|8424	51.5464
TCGA-KN-8437-01A-11R-2315-07	BBS10|79738	413.7457
TCGA-KN-8437-01A-11R-2315-07	BBS12|166379	213.4021
TCGA-KN-8437-01A-11R-2315-07	BBS1|582	1893.8144
TCGA-KN-8437-01A-11R-2315-07	BBS2|583	1525.7732
TCGA-KN-8437-01A-11R-2315-07	BBS4|585	457.0447
TCGA-KN-8437-01A-11R-2315-07	BBS5|129880	393.9175
TCGA-KN-8437-01A-11R-2315-07	BBS7|55212	339.1753
TCGA-KN-8437-01A-11R-2315-07	BBS9|27241	418.5567
TCGA-KN-8437-01A-11R-2315-07	BBX|56987	1516.4948
TCGA-KN-8437-01A-11R-2315-07	BCAM|4059	4692.0962
TCGA-KN-8437-01A-11R-2315-07	BCAN|63827	14.7766
TCGA-KN-8437-01A-11R-2315-07	BCAP29|55973	738.1443
TCGA-KN-8437-01A-11R-2315-07	BCAP31|10134	3218.9003
TCGA-KN-8437-01A-11R-2315-07	BCAR1|9564	3075.945
TCGA-KN-8437-01A-11R-2315-07	BCAR3|8412	2327.1443
TCGA-KN-8437-01A-11R-2315-07	BCAR4|400500	0
TCGA-KN-8437-01A-11R-2315-07	BCAS1|8537	1.3746
TCGA-KN-8437-01A-11R-2315-07	BCAS2|10286	811.3643
TCGA-KN-8437-01A-11R-2315-07	BCAS3|54828	746.3918
TCGA-KN-8437-01A-11R-2315-07	BCAS4|55653	1482.8179
TCGA-KN-8437-01A-11R-2315-07	BCAT1|586	110.9966
TCGA-KN-8437-01A-11R-2315-07	BCAT2|587	1260.4811
TCGA-KN-8437-01A-11R-2315-07	BCCIP|56647	1257.4467
TCGA-KN-8437-01A-11R-2315-07	BCDIN3D|144233	164.2887
TCGA-KN-8437-01A-11R-2315-07	BCHE|590	220.6186
TCGA-KN-8437-01A-11R-2315-07	BCKDHA|593	1624.3986
TCGA-KN-8437-01A-11R-2315-07	BCKDHB|594	1218.9003
TCGA-KN-8437-01A-11R-2315-07	BCKDK|10295	1483.1615
TCGA-KN-8437-01A-11R-2315-07	BCL10|8915	799.6564
TCGA-KN-8437-01A-11R-2315-07	BCL11A|53335	1.7182
TCGA-KN-8437-01A-11R-2315-07	BCL11B|64919	2.4055
TCGA-KN-8437-01A-11R-2315-07	BCL2A1|597	10.6529
TCGA-KN-8437-01A-11R-2315-07	BCL2L10|10017	32.9897
TCGA-KN-8437-01A-11R-2315-07	BCL2L11|10018	340.2062
TCGA-KN-8437-01A-11R-2315-07	BCL2L12|83596	71.3299
TCGA-KN-8437-01A-11R-2315-07	BCL2L13|23786	1930.5842
TCGA-KN-8437-01A-11R-2315-07	BCL2L14|79370	1.0309
TCGA-KN-8437-01A-11R-2315-07	BCL2L15|440603	7.9038
TCGA-KN-8437-01A-11R-2315-07	BCL2L1|598	7452.921
TCGA-KN-8437-01A-11R-2315-07	BCL2L2|599	2905.2715
TCGA-KN-8437-01A-11R-2315-07	BCL2|596	856.3574
TCGA-KN-8437-01A-11R-2315-07	BCL3|602	225.7732
TCGA-KN-8437-01A-11R-2315-07	BCL6B|255877	387.6289
TCGA-KN-8437-01A-11R-2315-07	BCL6|604	121.6495
TCGA-KN-8437-01A-11R-2315-07	BCL7A|605	1074.5704
TCGA-KN-8437-01A-11R-2315-07	BCL7B|9275	1447.079
TCGA-KN-8437-01A-11R-2315-07	BCL7C|9274	855.3265
TCGA-KN-8437-01A-11R-2315-07	BCL8|606	2.0619
TCGA-KN-8437-01A-11R-2315-07	BCL9L|283149	919.244
TCGA-KN-8437-01A-11R-2315-07	BCL9|607	707.5601
TCGA-KN-8437-01A-11R-2315-07	BCLAF1|9774	1966.323
TCGA-KN-8437-01A-11R-2315-07	BCMO1|53630	102.7491
TCGA-KN-8437-01A-11R-2315-07	BCO2|83875	44.3299
TCGA-KN-8437-01A-11R-2315-07	BCORL1|63035	232.646
TCGA-KN-8437-01A-11R-2315-07	BCORL2|286554	0
TCGA-KN-8437-01A-11R-2315-07	BCOR|54880	653.2646
TCGA-KN-8437-01A-11R-2315-07	BCR|613	3278.0069
TCGA-KN-8437-01A-11R-2315-07	BCS1L|617	542.6701
TCGA-KN-8437-01A-11R-2315-07	BCYRN1|618	0
TCGA-KN-8437-01A-11R-2315-07	BDH1|622	1849.1409
TCGA-KN-8437-01A-11R-2315-07	BDH2|56898	2303.7801
TCGA-KN-8437-01A-11R-2315-07	BDKRB1|623	.6873
TCGA-KN-8437-01A-11R-2315-07	BDKRB2|624	30.9278
TCGA-KN-8437-01A-11R-2315-07	BDNFOS|497258	98.9141
TCGA-KN-8437-01A-11R-2315-07	BDNF|627	2.8041
TCGA-KN-8437-01A-11R-2315-07	BDP1|55814	764.2612
TCGA-KN-8437-01A-11R-2315-07	BEAN|146227	2.0619
TCGA-KN-8437-01A-11R-2315-07	BECN1|8678	2011.1306
TCGA-KN-8437-01A-11R-2315-07	BEGAIN|57596	14.7766
TCGA-KN-8437-01A-11R-2315-07	BEND2|139105	0
TCGA-KN-8437-01A-11R-2315-07	BEND3|57673	160.1375
TCGA-KN-8437-01A-11R-2315-07	BEND4|389206	0
TCGA-KN-8437-01A-11R-2315-07	BEND5|79656	207.5601
TCGA-KN-8437-01A-11R-2315-07	BEND6|221336	7.5601
TCGA-KN-8437-01A-11R-2315-07	BEND7|222389	480.0687
TCGA-KN-8437-01A-11R-2315-07	BEST1|7439	39.1753
TCGA-KN-8437-01A-11R-2315-07	BEST2|54831	0
TCGA-KN-8437-01A-11R-2315-07	BEST3|144453	1.0309
TCGA-KN-8437-01A-11R-2315-07	BEST4|266675	.6873
TCGA-KN-8437-01A-11R-2315-07	BET1L|51272	1191.7526
TCGA-KN-8437-01A-11R-2315-07	BET1|10282	493.4708
TCGA-KN-8437-01A-11R-2315-07	BET3L|100128327	.6873
TCGA-KN-8437-01A-11R-2315-07	BEX1|55859	15.4639
TCGA-KN-8437-01A-11R-2315-07	BEX2|84707	989.3471
TCGA-KN-8437-01A-11R-2315-07	BEX4|56271	1244.3299
TCGA-KN-8437-01A-11R-2315-07	BEX5|340542	293.1271
TCGA-KN-8437-01A-11R-2315-07	BEYLA|497634	0
TCGA-KN-8437-01A-11R-2315-07	BFAR|51283	1436.7698
TCGA-KN-8437-01A-11R-2315-07	BFSP1|631	16.8385
TCGA-KN-8437-01A-11R-2315-07	BFSP2|8419	64.9485
TCGA-KN-8437-01A-11R-2315-07	BGLAP|632	20.7216
TCGA-KN-8437-01A-11R-2315-07	BGN|633	2896.2199
TCGA-KN-8437-01A-11R-2315-07	BHLHA15|168620	0
TCGA-KN-8437-01A-11R-2315-07	BHLHB9|80823	236.0825
TCGA-KN-8437-01A-11R-2315-07	BHLHE22|27319	1.0309
TCGA-KN-8437-01A-11R-2315-07	BHLHE23|128408	0
TCGA-KN-8437-01A-11R-2315-07	BHLHE40|8553	10041.9244
TCGA-KN-8437-01A-11R-2315-07	BHLHE41|79365	652.2337
TCGA-KN-8437-01A-11R-2315-07	BHMT2|23743	952.2337
TCGA-KN-8437-01A-11R-2315-07	BHMT|635	4.811
TCGA-KN-8437-01A-11R-2315-07	BICC1|80114	712.0275
TCGA-KN-8437-01A-11R-2315-07	BICD1|636	173.5395
TCGA-KN-8437-01A-11R-2315-07	BICD2|23299	1280.0687
TCGA-KN-8437-01A-11R-2315-07	BID|637	103.5498
TCGA-KN-8437-01A-11R-2315-07	BIK|638	24.7423
TCGA-KN-8437-01A-11R-2315-07	BIN1|274	601.0309
TCGA-KN-8437-01A-11R-2315-07	BIN2|51411	107.9038
TCGA-KN-8437-01A-11R-2315-07	BIN3|55909	306.8729
TCGA-KN-8437-01A-11R-2315-07	BIRC2|329	1357.0447
TCGA-KN-8437-01A-11R-2315-07	BIRC3|330	88.6598
TCGA-KN-8437-01A-11R-2315-07	BIRC5|332	21.7148
TCGA-KN-8437-01A-11R-2315-07	BIRC6|57448	1883.5052
TCGA-KN-8437-01A-11R-2315-07	BIRC7|79444	3.0928
TCGA-KN-8437-01A-11R-2315-07	BIRC8|112401	0
TCGA-KN-8437-01A-11R-2315-07	BIVM|54841	1037.6838
TCGA-KN-8437-01A-11R-2315-07	BLCAP|10904	3303.7801
TCGA-KN-8437-01A-11R-2315-07	BLID|414899	0
TCGA-KN-8437-01A-11R-2315-07	BLK|640	.6873
TCGA-KN-8437-01A-11R-2315-07	BLMH|642	1055.3265
TCGA-KN-8437-01A-11R-2315-07	BLM|641	19.5876
TCGA-KN-8437-01A-11R-2315-07	BLNK|29760	2089.3471
TCGA-KN-8437-01A-11R-2315-07	BLOC1S1|2647	828.866
TCGA-KN-8437-01A-11R-2315-07	BLOC1S2|282991	891.7526
TCGA-KN-8437-01A-11R-2315-07	BLOC1S3|388552	255.6701
TCGA-KN-8437-01A-11R-2315-07	BLVRA|644	735.7388
TCGA-KN-8437-01A-11R-2315-07	BLVRB|645	1499.6564
TCGA-KN-8437-01A-11R-2315-07	BLZF1|8548	704.4674
TCGA-KN-8437-01A-11R-2315-07	BMF|90427	60.8247
TCGA-KN-8437-01A-11R-2315-07	BMI1|648	2390.811
TCGA-KN-8437-01A-11R-2315-07	BMP10|27302	0
TCGA-KN-8437-01A-11R-2315-07	BMP15|9210	0
TCGA-KN-8437-01A-11R-2315-07	BMP1|649	202.7491
TCGA-KN-8437-01A-11R-2315-07	BMP2K|55589	316.4948
TCGA-KN-8437-01A-11R-2315-07	BMP2|650	41.5808
TCGA-KN-8437-01A-11R-2315-07	BMP3|651	0
TCGA-KN-8437-01A-11R-2315-07	BMP4|652	59.7938
TCGA-KN-8437-01A-11R-2315-07	BMP5|653	8.5911
TCGA-KN-8437-01A-11R-2315-07	BMP6|654	27.3127
TCGA-KN-8437-01A-11R-2315-07	BMP7|655	.3436
TCGA-KN-8437-01A-11R-2315-07	BMP8A|353500	36.7698
TCGA-KN-8437-01A-11R-2315-07	BMP8B|656	8.9347
TCGA-KN-8437-01A-11R-2315-07	BMPER|168667	5.4983
TCGA-KN-8437-01A-11R-2315-07	BMPR1A|657	554.6392
TCGA-KN-8437-01A-11R-2315-07	BMPR1B|658	37.1134
TCGA-KN-8437-01A-11R-2315-07	BMPR2|659	2087.9725
TCGA-KN-8437-01A-11R-2315-07	BMS1P4|729096	11.0378
TCGA-KN-8437-01A-11R-2315-07	BMS1P5|399761	95.8763
TCGA-KN-8437-01A-11R-2315-07	BMS1|9790	1076.6323
TCGA-KN-8437-01A-11R-2315-07	BMX|660	.6873
TCGA-KN-8437-01A-11R-2315-07	BNC1|646	5.4983
TCGA-KN-8437-01A-11R-2315-07	BNC2|54796	28.866
TCGA-KN-8437-01A-11R-2315-07	BNIP1|662	300
TCGA-KN-8437-01A-11R-2315-07	BNIP2|663	372.8522
TCGA-KN-8437-01A-11R-2315-07	BNIP3L|665	997.9381
TCGA-KN-8437-01A-11R-2315-07	BNIP3|664	1264.9485
TCGA-KN-8437-01A-11R-2315-07	BNIPL|149428	3.7801
TCGA-KN-8437-01A-11R-2315-07	BOC|91653	243.6426
TCGA-KN-8437-01A-11R-2315-07	BOD1L|259282	1291.4089
TCGA-KN-8437-01A-11R-2315-07	BOD1|91272	875.2577
TCGA-KN-8437-01A-11R-2315-07	BOK|666	397.9381
TCGA-KN-8437-01A-11R-2315-07	BOLA1|51027	270.1031
TCGA-KN-8437-01A-11R-2315-07	BOLA2|552900	844.0412
TCGA-KN-8437-01A-11R-2315-07	BOLA3|388962	803.0928
TCGA-KN-8437-01A-11R-2315-07	BOLL|66037	.6873
TCGA-KN-8437-01A-11R-2315-07	BOP1|23246	182.1306
TCGA-KN-8437-01A-11R-2315-07	BPESC1|60467	0
TCGA-KN-8437-01A-11R-2315-07	BPGM|669	1634.3643
TCGA-KN-8437-01A-11R-2315-07	BPHL|670	633.3333
TCGA-KN-8437-01A-11R-2315-07	BPIL1|80341	0
TCGA-KN-8437-01A-11R-2315-07	BPIL2|254240	0
TCGA-KN-8437-01A-11R-2315-07	BPIL3|128859	0
TCGA-KN-8437-01A-11R-2315-07	BPI|671	0
TCGA-KN-8437-01A-11R-2315-07	BPNT1|10380	802.4055
TCGA-KN-8437-01A-11R-2315-07	BPTF|2186	1416.8385
TCGA-KN-8437-01A-11R-2315-07	BPY2|9083	0
TCGA-KN-8437-01A-11R-2315-07	BRAF|673	304.811
TCGA-KN-8437-01A-11R-2315-07	BRAP|8315	588.3162
TCGA-KN-8437-01A-11R-2315-07	BRCA1|672	125.4296
TCGA-KN-8437-01A-11R-2315-07	BRCA2|675	26.8041
TCGA-KN-8437-01A-11R-2315-07	BRCC3|79184	703.7801
TCGA-KN-8437-01A-11R-2315-07	BRD1|23774	770.4467
TCGA-KN-8437-01A-11R-2315-07	BRD2|6046	4631.6151
TCGA-KN-8437-01A-11R-2315-07	BRD3|8019	723.8694
TCGA-KN-8437-01A-11R-2315-07	BRD4|23476	2332.646
TCGA-KN-8437-01A-11R-2315-07	BRD7P3|23629	.6873
TCGA-KN-8437-01A-11R-2315-07	BRD7|29117	1125.7732
TCGA-KN-8437-01A-11R-2315-07	BRD8|10902	726.8041
TCGA-KN-8437-01A-11R-2315-07	BRD9|65980	415.8076
TCGA-KN-8437-01A-11R-2315-07	BRDT|676	0
TCGA-KN-8437-01A-11R-2315-07	BREA2|286076	1.3746
TCGA-KN-8437-01A-11R-2315-07	BRE|9577	1073.5395
TCGA-KN-8437-01A-11R-2315-07	BRF1|2972	957.0447
TCGA-KN-8437-01A-11R-2315-07	BRF2|55290	395.8763
TCGA-KN-8437-01A-11R-2315-07	BRI3BP|140707	235.0515
TCGA-KN-8437-01A-11R-2315-07	BRI3|25798	2400
TCGA-KN-8437-01A-11R-2315-07	BRIP1|83990	23.7113
TCGA-KN-8437-01A-11R-2315-07	BRIX1|55299	309.2784
TCGA-KN-8437-01A-11R-2315-07	BRMS1L|84312	314.0893
TCGA-KN-8437-01A-11R-2315-07	BRMS1|25855	699.3127
TCGA-KN-8437-01A-11R-2315-07	BRP44L|51660	5158.4192
TCGA-KN-8437-01A-11R-2315-07	BRP44|25874	2254.9828
TCGA-KN-8437-01A-11R-2315-07	BRPF1|7862	472.5086
TCGA-KN-8437-01A-11R-2315-07	BRPF3|27154	1000.3436
TCGA-KN-8437-01A-11R-2315-07	BRS3|680	.3436
TCGA-KN-8437-01A-11R-2315-07	BRSK1|84446	6.8729
TCGA-KN-8437-01A-11R-2315-07	BRSK2|9024	60.4811
TCGA-KN-8437-01A-11R-2315-07	BRWD1|54014	825.4296
TCGA-KN-8437-01A-11R-2315-07	BRWD3|254065	134.7079
TCGA-KN-8437-01A-11R-2315-07	BSCL2|26580	2055.6254
TCGA-KN-8437-01A-11R-2315-07	BSDC1|55108	1532.646
TCGA-KN-8437-01A-11R-2315-07	BSG|682	31106.8729
TCGA-KN-8437-01A-11R-2315-07	BSND|7809	882.8179
TCGA-KN-8437-01A-11R-2315-07	BSN|8927	52.921
TCGA-KN-8437-01A-11R-2315-07	BSPH1|100131137	0
TCGA-KN-8437-01A-11R-2315-07	BSPRY|54836	849.8282
TCGA-KN-8437-01A-11R-2315-07	BST1|683	23.7113
TCGA-KN-8437-01A-11R-2315-07	BST2|684	1029.2096
TCGA-KN-8437-01A-11R-2315-07	BSX|390259	0
TCGA-KN-8437-01A-11R-2315-07	BTAF1|9044	753.6082
TCGA-KN-8437-01A-11R-2315-07	BTBD10|84280	652.2337
TCGA-KN-8437-01A-11R-2315-07	BTBD11|121551	2669.7595
TCGA-KN-8437-01A-11R-2315-07	BTBD12|84464	282.1306
TCGA-KN-8437-01A-11R-2315-07	BTBD16|118663	0
TCGA-KN-8437-01A-11R-2315-07	BTBD17|388419	0
TCGA-KN-8437-01A-11R-2315-07	BTBD18|643376	0
TCGA-KN-8437-01A-11R-2315-07	BTBD19|149478	4.4674
TCGA-KN-8437-01A-11R-2315-07	BTBD1|53339	2250.5155
TCGA-KN-8437-01A-11R-2315-07	BTBD2|55643	1145.0172
TCGA-KN-8437-01A-11R-2315-07	BTBD3|22903	1135.0515
TCGA-KN-8437-01A-11R-2315-07	BTBD6|90135	1495.5326
TCGA-KN-8437-01A-11R-2315-07	BTBD7|55727	1066.6667
TCGA-KN-8437-01A-11R-2315-07	BTBD8|284697	12.3711
TCGA-KN-8437-01A-11R-2315-07	BTBD9|114781	1218.9003
TCGA-KN-8437-01A-11R-2315-07	BTC|685	154.6392
TCGA-KN-8437-01A-11R-2315-07	BTD|686	620.9622
TCGA-KN-8437-01A-11R-2315-07	BTF3L1|690	0
TCGA-KN-8437-01A-11R-2315-07	BTF3L4|91408	889.3471
TCGA-KN-8437-01A-11R-2315-07	BTF3|689	3032.646
TCGA-KN-8437-01A-11R-2315-07	BTG1|694	1679.7251
TCGA-KN-8437-01A-11R-2315-07	BTG2|7832	1836.4261
TCGA-KN-8437-01A-11R-2315-07	BTG3|10950	972.1649
TCGA-KN-8437-01A-11R-2315-07	BTG4|54766	0
TCGA-KN-8437-01A-11R-2315-07	BTK|695	69.7595
TCGA-KN-8437-01A-11R-2315-07	BTLA|151888	1.7182
TCGA-KN-8437-01A-11R-2315-07	BTN1A1|696	0
TCGA-KN-8437-01A-11R-2315-07	BTN2A1|11120	647.7663
TCGA-KN-8437-01A-11R-2315-07	BTN2A2|10385	334.0206
TCGA-KN-8437-01A-11R-2315-07	BTN2A3|54718	10.6529
TCGA-KN-8437-01A-11R-2315-07	BTN3A1|11119	493.8144
TCGA-KN-8437-01A-11R-2315-07	BTN3A2|11118	680.4124
TCGA-KN-8437-01A-11R-2315-07	BTN3A3|10384	396.2199
TCGA-KN-8437-01A-11R-2315-07	BTNL2|56244	.3436
TCGA-KN-8437-01A-11R-2315-07	BTNL3|10917	2.7491
TCGA-KN-8437-01A-11R-2315-07	BTNL8|79908	0
TCGA-KN-8437-01A-11R-2315-07	BTNL9|153579	330.9278
TCGA-KN-8437-01A-11R-2315-07	BTRC|8945	563.9175
TCGA-KN-8437-01A-11R-2315-07	BUB1B|701	54.2955
TCGA-KN-8437-01A-11R-2315-07	BUB1|699	63.5739
TCGA-KN-8437-01A-11R-2315-07	BUB3|9184	957.3883
TCGA-KN-8437-01A-11R-2315-07	BUD13|84811	273.1959
TCGA-KN-8437-01A-11R-2315-07	BUD31|8896	1608.3024
TCGA-KN-8437-01A-11R-2315-07	BVES|11149	53.2646
TCGA-KN-8437-01A-11R-2315-07	BYSL|705	173.8832
TCGA-KN-8437-01A-11R-2315-07	BZRAP1|9256	360.8247
TCGA-KN-8437-01A-11R-2315-07	BZW1|9689	2716.8385
TCGA-KN-8437-01A-11R-2315-07	BZW2|28969	3365.6357
TCGA-KN-8437-01A-11R-2315-07	C10orf105|414152	3.0928
TCGA-KN-8437-01A-11R-2315-07	C10orf107|219621	0
TCGA-KN-8437-01A-11R-2315-07	C10orf108|414235	4.1237
TCGA-KN-8437-01A-11R-2315-07	C10orf10|11067	138.488
TCGA-KN-8437-01A-11R-2315-07	C10orf110|55853	2.4845
TCGA-KN-8437-01A-11R-2315-07	C10orf111|221060	12.7148
TCGA-KN-8437-01A-11R-2315-07	C10orf113|387638	0
TCGA-KN-8437-01A-11R-2315-07	C10orf114|399726	33.3333
TCGA-KN-8437-01A-11R-2315-07	C10orf116|10974	131.0344
TCGA-KN-8437-01A-11R-2315-07	C10orf118|55088	771.8213
TCGA-KN-8437-01A-11R-2315-07	C10orf119|79892	1292.7835
TCGA-KN-8437-01A-11R-2315-07	C10orf11|83938	127.8351
TCGA-KN-8437-01A-11R-2315-07	C10orf120|399814	0
TCGA-KN-8437-01A-11R-2315-07	C10orf122|387718	0
TCGA-KN-8437-01A-11R-2315-07	C10orf125|282969	14.0893
TCGA-KN-8437-01A-11R-2315-07	C10orf128|170371	7.9038
TCGA-KN-8437-01A-11R-2315-07	C10orf129|142827	0
TCGA-KN-8437-01A-11R-2315-07	C10orf12|26148	86.4021
TCGA-KN-8437-01A-11R-2315-07	C10orf131|100127889	4.4674
TCGA-KN-8437-01A-11R-2315-07	C10orf137|26098	374.5704
TCGA-KN-8437-01A-11R-2315-07	C10orf140|387640	23.9381
TCGA-KN-8437-01A-11R-2315-07	C10orf18|54906	1092.4399
TCGA-KN-8437-01A-11R-2315-07	C10orf25|220979	21.9931
TCGA-KN-8437-01A-11R-2315-07	C10orf26|54838	1240.9553
TCGA-KN-8437-01A-11R-2315-07	C10orf27|219793	0
TCGA-KN-8437-01A-11R-2315-07	C10orf28|27291	222.6804
TCGA-KN-8437-01A-11R-2315-07	C10orf2|56652	209.2784
TCGA-KN-8437-01A-11R-2315-07	C10orf32|119032	1354.9828
TCGA-KN-8437-01A-11R-2315-07	C10orf35|219738	237.8007
TCGA-KN-8437-01A-11R-2315-07	C10orf40|283025	0
TCGA-KN-8437-01A-11R-2315-07	C10orf41|100131213	231.0344
TCGA-KN-8437-01A-11R-2315-07	C10orf46|143384	1214.7766
TCGA-KN-8437-01A-11R-2315-07	C10orf47|254427	46.3918
TCGA-KN-8437-01A-11R-2315-07	C10orf4|118924	357.0447
TCGA-KN-8437-01A-11R-2315-07	C10orf50|645528	0
TCGA-KN-8437-01A-11R-2315-07	C10orf53|282966	0
TCGA-KN-8437-01A-11R-2315-07	C10orf54|64115	534.0206
TCGA-KN-8437-01A-11R-2315-07	C10orf55|414236	.8522
TCGA-KN-8437-01A-11R-2315-07	C10orf57|80195	452.8213
TCGA-KN-8437-01A-11R-2315-07	C10orf58|84293	3367.354
TCGA-KN-8437-01A-11R-2315-07	C10orf62|414157	3.7801
TCGA-KN-8437-01A-11R-2315-07	C10orf67|256815	37.1134
TCGA-KN-8437-01A-11R-2315-07	C10orf68|79741	9.7629
TCGA-KN-8437-01A-11R-2315-07	C10orf71|118461	1.0309
TCGA-KN-8437-01A-11R-2315-07	C10orf72|196740	154.6392
TCGA-KN-8437-01A-11R-2315-07	C10orf75|90271	55.3265
TCGA-KN-8437-01A-11R-2315-07	C10orf76|79591	710.9966
TCGA-KN-8437-01A-11R-2315-07	C10orf78|119392	87.9725
TCGA-KN-8437-01A-11R-2315-07	C10orf79|80217	18.9003
TCGA-KN-8437-01A-11R-2315-07	C10orf81|79949	0
TCGA-KN-8437-01A-11R-2315-07	C10orf82|143379	1.0309
TCGA-KN-8437-01A-11R-2315-07	C10orf84|63877	883.1615
TCGA-KN-8437-01A-11R-2315-07	C10orf88|80007	206.1856
TCGA-KN-8437-01A-11R-2315-07	C10orf90|118611	.3436
TCGA-KN-8437-01A-11R-2315-07	C10orf91|170393	.3436
TCGA-KN-8437-01A-11R-2315-07	C10orf93|255352	18.2131
TCGA-KN-8437-01A-11R-2315-07	C10orf95|79946	3.89
TCGA-KN-8437-01A-11R-2315-07	C10orf96|374355	0
TCGA-KN-8437-01A-11R-2315-07	C10orf99|387695	0
TCGA-KN-8437-01A-11R-2315-07	C11orf10|746	555.3265
TCGA-KN-8437-01A-11R-2315-07	C11orf16|56673	.6873
TCGA-KN-8437-01A-11R-2315-07	C11orf17|56672	476.9759
TCGA-KN-8437-01A-11R-2315-07	C11orf1|64776	507.1409
TCGA-KN-8437-01A-11R-2315-07	C11orf20|25858	6.9828
TCGA-KN-8437-01A-11R-2315-07	C11orf21|29125	4.1237
TCGA-KN-8437-01A-11R-2315-07	C11orf24|53838	480.756
TCGA-KN-8437-01A-11R-2315-07	C11orf2|738	1200
TCGA-KN-8437-01A-11R-2315-07	C11orf30|56946	378.3505
TCGA-KN-8437-01A-11R-2315-07	C11orf31|280636	677.6632
TCGA-KN-8437-01A-11R-2315-07	C11orf34|349633	0
TCGA-KN-8437-01A-11R-2315-07	C11orf35|256329	72.7216
TCGA-KN-8437-01A-11R-2315-07	C11orf36|283303	0
TCGA-KN-8437-01A-11R-2315-07	C11orf40|143501	0
TCGA-KN-8437-01A-11R-2315-07	C11orf41|25758	800
TCGA-KN-8437-01A-11R-2315-07	C11orf42|160298	.3436
TCGA-KN-8437-01A-11R-2315-07	C11orf45|219833	187.9725
TCGA-KN-8437-01A-11R-2315-07	C11orf46|120534	727.8351
TCGA-KN-8437-01A-11R-2315-07	C11orf48|79081	359.4021
TCGA-KN-8437-01A-11R-2315-07	C11orf49|79096	583.1615
TCGA-KN-8437-01A-11R-2315-07	C11orf51|25906	531.4948
TCGA-KN-8437-01A-11R-2315-07	C11orf52|91894	425.9313
TCGA-KN-8437-01A-11R-2315-07	C11orf53|341032	.3436
TCGA-KN-8437-01A-11R-2315-07	C11orf54|28970	1597.5945
TCGA-KN-8437-01A-11R-2315-07	C11orf57|55216	917.5258
TCGA-KN-8437-01A-11R-2315-07	C11orf58|10944	2622.3368
TCGA-KN-8437-01A-11R-2315-07	C11orf59|55004	2393.1271
TCGA-KN-8437-01A-11R-2315-07	C11orf61|79684	126.1168
TCGA-KN-8437-01A-11R-2315-07	C11orf63|79864	222.3368
TCGA-KN-8437-01A-11R-2315-07	C11orf64|283197	0
TCGA-KN-8437-01A-11R-2315-07	C11orf65|160140	10.6529
TCGA-KN-8437-01A-11R-2315-07	C11orf66|220004	34.0206
TCGA-KN-8437-01A-11R-2315-07	C11orf67|28971	174.2268
TCGA-KN-8437-01A-11R-2315-07	C11orf68|83638	979.0378
TCGA-KN-8437-01A-11R-2315-07	C11orf70|85016	42.6117
TCGA-KN-8437-01A-11R-2315-07	C11orf71|54494	355.6701
TCGA-KN-8437-01A-11R-2315-07	C11orf73|51501	291.7526
TCGA-KN-8437-01A-11R-2315-07	C11orf74|119710	179.7251
TCGA-KN-8437-01A-11R-2315-07	C11orf75|56935	353.6082
TCGA-KN-8437-01A-11R-2315-07	C11orf80|79703	247.7663
TCGA-KN-8437-01A-11R-2315-07	C11orf82|220042	27.4914
TCGA-KN-8437-01A-11R-2315-07	C11orf83|790955	316.1512
TCGA-KN-8437-01A-11R-2315-07	C11orf84|144097	256.701
TCGA-KN-8437-01A-11R-2315-07	C11orf85|283129	0
TCGA-KN-8437-01A-11R-2315-07	C11orf86|254439	0
TCGA-KN-8437-01A-11R-2315-07	C11orf87|399947	0
TCGA-KN-8437-01A-11R-2315-07	C11orf88|399949	.3436
TCGA-KN-8437-01A-11R-2315-07	C11orf90|387804	0
TCGA-KN-8437-01A-11R-2315-07	C11orf92|399948	583.1649
TCGA-KN-8437-01A-11R-2315-07	C11orf93|120376	117.866
TCGA-KN-8437-01A-11R-2315-07	C11orf94|143678	0
TCGA-KN-8437-01A-11R-2315-07	C11orf95|65998	248.7973
TCGA-KN-8437-01A-11R-2315-07	C11orf9|745	305.4983
TCGA-KN-8437-01A-11R-2315-07	C12orf10|60314	704.4674
TCGA-KN-8437-01A-11R-2315-07	C12orf11|55726	673.1959
TCGA-KN-8437-01A-11R-2315-07	C12orf12|196477	0
TCGA-KN-8437-01A-11R-2315-07	C12orf23|90488	1486.9416
TCGA-KN-8437-01A-11R-2315-07	C12orf24|29902	52.921
TCGA-KN-8437-01A-11R-2315-07	C12orf26|84190	95.189
TCGA-KN-8437-01A-11R-2315-07	C12orf27|283460	29.8969
TCGA-KN-8437-01A-11R-2315-07	C12orf29|91298	335.7285
TCGA-KN-8437-01A-11R-2315-07	C12orf32|83695	667.6976
TCGA-KN-8437-01A-11R-2315-07	C12orf34|84915	1491.4089
TCGA-KN-8437-01A-11R-2315-07	C12orf35|55196	653.9519
TCGA-KN-8437-01A-11R-2315-07	C12orf36|283422	0
TCGA-KN-8437-01A-11R-2315-07	C12orf39|80763	13.0584
TCGA-KN-8437-01A-11R-2315-07	C12orf40|283461	0
TCGA-KN-8437-01A-11R-2315-07	C12orf41|54934	636.4261
TCGA-KN-8437-01A-11R-2315-07	C12orf42|374470	.3436
TCGA-KN-8437-01A-11R-2315-07	C12orf43|64897	285.2234
TCGA-KN-8437-01A-11R-2315-07	C12orf44|60673	786.2543
TCGA-KN-8437-01A-11R-2315-07	C12orf45|121053	64.2612
TCGA-KN-8437-01A-11R-2315-07	C12orf47|51275	311.567
TCGA-KN-8437-01A-11R-2315-07	C12orf48|55010	59.7938
TCGA-KN-8437-01A-11R-2315-07	C12orf49|79794	1264.6048
TCGA-KN-8437-01A-11R-2315-07	C12orf4|57102	377.6632
TCGA-KN-8437-01A-11R-2315-07	C12orf50|160419	0
TCGA-KN-8437-01A-11R-2315-07	C12orf51|283450	1175.2577
TCGA-KN-8437-01A-11R-2315-07	C12orf52|84934	640.5498
TCGA-KN-8437-01A-11R-2315-07	C12orf53|196500	3.4364
TCGA-KN-8437-01A-11R-2315-07	C12orf54|121273	0
TCGA-KN-8437-01A-11R-2315-07	C12orf56|115749	0
TCGA-KN-8437-01A-11R-2315-07	C12orf57|113246	1113.0584
TCGA-KN-8437-01A-11R-2315-07	C12orf59|120939	15138.488
TCGA-KN-8437-01A-11R-2315-07	C12orf5|57103	485.9107
TCGA-KN-8437-01A-11R-2315-07	C12orf60|144608	34.3643
TCGA-KN-8437-01A-11R-2315-07	C12orf61|283416	9.2784
TCGA-KN-8437-01A-11R-2315-07	C12orf62|84987	800.3436
TCGA-KN-8437-01A-11R-2315-07	C12orf63|374467	.3436
TCGA-KN-8437-01A-11R-2315-07	C12orf65|91574	596.2199
TCGA-KN-8437-01A-11R-2315-07	C12orf66|144577	128.866
TCGA-KN-8437-01A-11R-2315-07	C12orf68|387856	10.6529
TCGA-KN-8437-01A-11R-2315-07	C12orf69|440087	1.0309
TCGA-KN-8437-01A-11R-2315-07	C12orf70|341346	.3436
TCGA-KN-8437-01A-11R-2315-07	C12orf71|728858	0
TCGA-KN-8437-01A-11R-2315-07	C12orf72|254013	115.1203
TCGA-KN-8437-01A-11R-2315-07	C12orf73|728568	193.1271
TCGA-KN-8437-01A-11R-2315-07	C12orf74|338809	6.1856
TCGA-KN-8437-01A-11R-2315-07	C12orf75|387882	321.6495
TCGA-KN-8437-01A-11R-2315-07	C12orf76|400073	116.4948
TCGA-KN-8437-01A-11R-2315-07	C12orf77|196415	0
TCGA-KN-8437-01A-11R-2315-07	C13orf15|28984	157.3883
TCGA-KN-8437-01A-11R-2315-07	C13orf16|121793	2.0619
TCGA-KN-8437-01A-11R-2315-07	C13orf18|80183	23.0241
TCGA-KN-8437-01A-11R-2315-07	C13orf1|57213	445.0172
TCGA-KN-8437-01A-11R-2315-07	C13orf23|80209	1869.0722
TCGA-KN-8437-01A-11R-2315-07	C13orf26|122046	0
TCGA-KN-8437-01A-11R-2315-07	C13orf27|93081	122.3368
TCGA-KN-8437-01A-11R-2315-07	C13orf28|122258	0
TCGA-KN-8437-01A-11R-2315-07	C13orf29|283487	19.9313
TCGA-KN-8437-01A-11R-2315-07	C13orf30|144809	0
TCGA-KN-8437-01A-11R-2315-07	C13orf31|144811	312.0275
TCGA-KN-8437-01A-11R-2315-07	C13orf33|84935	2.0619
TCGA-KN-8437-01A-11R-2315-07	C13orf34|79866	35.9691
TCGA-KN-8437-01A-11R-2315-07	C13orf35|400165	0
TCGA-KN-8437-01A-11R-2315-07	C13orf36|400120	0
TCGA-KN-8437-01A-11R-2315-07	C13orf37|440145	319.9313
TCGA-KN-8437-01A-11R-2315-07	C13orf38|728591	10.9416
TCGA-KN-8437-01A-11R-2315-07	C13orf39|196541	.6873
TCGA-KN-8437-01A-11R-2315-07	C14orf101|54916	444.6735
TCGA-KN-8437-01A-11R-2315-07	C14orf102|55051	298.6254
TCGA-KN-8437-01A-11R-2315-07	C14orf104|55172	468.3849
TCGA-KN-8437-01A-11R-2315-07	C14orf105|55195	1372.1649
TCGA-KN-8437-01A-11R-2315-07	C14orf106|55320	200.6873
TCGA-KN-8437-01A-11R-2315-07	C14orf109|26175	569.7595
TCGA-KN-8437-01A-11R-2315-07	C14orf115|55237	0
TCGA-KN-8437-01A-11R-2315-07	C14orf118|55668	202.0619
TCGA-KN-8437-01A-11R-2315-07	C14orf119|55017	634.3643
TCGA-KN-8437-01A-11R-2315-07	C14orf126|112487	248.5017
TCGA-KN-8437-01A-11R-2315-07	C14orf128|84837	107.2165
TCGA-KN-8437-01A-11R-2315-07	C14orf129|51527	513.0584
TCGA-KN-8437-01A-11R-2315-07	C14orf132|56967	111.6838
TCGA-KN-8437-01A-11R-2315-07	C14orf135|64430	956.701
TCGA-KN-8437-01A-11R-2315-07	C14orf138|79609	47.079
TCGA-KN-8437-01A-11R-2315-07	C14orf139|79686	13.7457
TCGA-KN-8437-01A-11R-2315-07	C14orf142|84520	257.0447
TCGA-KN-8437-01A-11R-2315-07	C14orf143|90141	78.0069
TCGA-KN-8437-01A-11R-2315-07	C14orf145|145508	51.89
TCGA-KN-8437-01A-11R-2315-07	C14orf147|171546	1690.378
TCGA-KN-8437-01A-11R-2315-07	C14orf148|122945	4.811
TCGA-KN-8437-01A-11R-2315-07	C14orf149|112849	53.2646
TCGA-KN-8437-01A-11R-2315-07	C14orf153|84334	618.7354
TCGA-KN-8437-01A-11R-2315-07	C14orf156|81892	484.5361
TCGA-KN-8437-01A-11R-2315-07	C14orf159|80017	3092.7835
TCGA-KN-8437-01A-11R-2315-07	C14orf162|56936	0
TCGA-KN-8437-01A-11R-2315-07	C14orf165|414767	0
TCGA-KN-8437-01A-11R-2315-07	C14orf166B|145497	0
TCGA-KN-8437-01A-11R-2315-07	C14orf166|51637	1387.9725
TCGA-KN-8437-01A-11R-2315-07	C14orf167|55449	1061.3574
TCGA-KN-8437-01A-11R-2315-07	C14orf169|79697	317.8694
TCGA-KN-8437-01A-11R-2315-07	C14orf174|161394	51.2027
TCGA-KN-8437-01A-11R-2315-07	C14orf176|643382	10.9966
TCGA-KN-8437-01A-11R-2315-07	C14orf177|283598	0
TCGA-KN-8437-01A-11R-2315-07	C14orf178|283579	.3436
TCGA-KN-8437-01A-11R-2315-07	C14orf179|112752	230.5842
TCGA-KN-8437-01A-11R-2315-07	C14orf180|400258	2.7491
TCGA-KN-8437-01A-11R-2315-07	C14orf181|400223	24.055
TCGA-KN-8437-01A-11R-2315-07	C14orf182|283551	.3436
TCGA-KN-8437-01A-11R-2315-07	C14orf183|196913	.3436
TCGA-KN-8437-01A-11R-2315-07	C14orf184|650662	0
TCGA-KN-8437-01A-11R-2315-07	C14orf19|280655	1.7182
TCGA-KN-8437-01A-11R-2315-07	C14orf1|11161	796.5636
TCGA-KN-8437-01A-11R-2315-07	C14orf21|161424	178.6942
TCGA-KN-8437-01A-11R-2315-07	C14orf23|387978	0
TCGA-KN-8437-01A-11R-2315-07	C14orf28|122525	53.6082
TCGA-KN-8437-01A-11R-2315-07	C14orf2|9556	1067.6976
TCGA-KN-8437-01A-11R-2315-07	C14orf33|100129075	33.3333
TCGA-KN-8437-01A-11R-2315-07	C14orf34|645687	0
TCGA-KN-8437-01A-11R-2315-07	C14orf37|145407	196.2199
TCGA-KN-8437-01A-11R-2315-07	C14orf39|317761	0
TCGA-KN-8437-01A-11R-2315-07	C14orf43|91748	669.7595
TCGA-KN-8437-01A-11R-2315-07	C14orf45|80127	182.0344
TCGA-KN-8437-01A-11R-2315-07	C14orf48|256369	0
TCGA-KN-8437-01A-11R-2315-07	C14orf49|161176	15.4639
TCGA-KN-8437-01A-11R-2315-07	C14orf4|64207	567.6976
TCGA-KN-8437-01A-11R-2315-07	C14orf50|145376	10.6529
TCGA-KN-8437-01A-11R-2315-07	C14orf53|440184	.6873
TCGA-KN-8437-01A-11R-2315-07	C14orf64|388011	23.3677
TCGA-KN-8437-01A-11R-2315-07	C14orf68|283600	.3436
TCGA-KN-8437-01A-11R-2315-07	C14orf70|283601	0
TCGA-KN-8437-01A-11R-2315-07	C14orf72|145200	0
TCGA-KN-8437-01A-11R-2315-07	C14orf73|91828	1.3746
TCGA-KN-8437-01A-11R-2315-07	C14orf79|122616	355.6701
TCGA-KN-8437-01A-11R-2315-07	C14orf80|283643	85.9107
TCGA-KN-8437-01A-11R-2315-07	C14orf86|283592	0
TCGA-KN-8437-01A-11R-2315-07	C14orf93|60686	195.8763
TCGA-KN-8437-01A-11R-2315-07	C15orf17|57184	1372.1649
TCGA-KN-8437-01A-11R-2315-07	C15orf21|283651	13.7457
TCGA-KN-8437-01A-11R-2315-07	C15orf23|90417	128.1787
TCGA-KN-8437-01A-11R-2315-07	C15orf24|56851	1516.8385
TCGA-KN-8437-01A-11R-2315-07	C15orf26|161502	0
TCGA-KN-8437-01A-11R-2315-07	C15orf27|123591	122.6804
TCGA-KN-8437-01A-11R-2315-07	C15orf28|80035	1.0309
TCGA-KN-8437-01A-11R-2315-07	C15orf29|79768	372.1649
TCGA-KN-8437-01A-11R-2315-07	C15orf2|23742	.6873
TCGA-KN-8437-01A-11R-2315-07	C15orf32|145858	0
TCGA-KN-8437-01A-11R-2315-07	C15orf33|196951	49.3162
TCGA-KN-8437-01A-11R-2315-07	C15orf34|80072	31.6151
TCGA-KN-8437-01A-11R-2315-07	C15orf37|283687	58.8763
TCGA-KN-8437-01A-11R-2315-07	C15orf38|348110	294.2199
TCGA-KN-8437-01A-11R-2315-07	C15orf39|56905	472.5086
TCGA-KN-8437-01A-11R-2315-07	C15orf40|123207	334.7354
TCGA-KN-8437-01A-11R-2315-07	C15orf41|84529	268.3849
TCGA-KN-8437-01A-11R-2315-07	C15orf42|90381	4.811
TCGA-KN-8437-01A-11R-2315-07	C15orf43|145645	0
TCGA-KN-8437-01A-11R-2315-07	C15orf44|81556	888.3162
TCGA-KN-8437-01A-11R-2315-07	C15orf48|84419	112.7148
TCGA-KN-8437-01A-11R-2315-07	C15orf50|414926	0
TCGA-KN-8437-01A-11R-2315-07	C15orf51|196968	4.4674
TCGA-KN-8437-01A-11R-2315-07	C15orf52|388115	438.488
TCGA-KN-8437-01A-11R-2315-07	C15orf53|400359	0
TCGA-KN-8437-01A-11R-2315-07	C15orf54|400360	2.7491
TCGA-KN-8437-01A-11R-2315-07	C15orf55|256646	0
TCGA-KN-8437-01A-11R-2315-07	C15orf56|644809	40.2062
TCGA-KN-8437-01A-11R-2315-07	C15orf57|90416	365.9038
TCGA-KN-8437-01A-11R-2315-07	C15orf58|390637	63.9175
TCGA-KN-8437-01A-11R-2315-07	C15orf59|388135	349.8282
TCGA-KN-8437-01A-11R-2315-07	C15orf5|81698	0
TCGA-KN-8437-01A-11R-2315-07	C15orf60|283677	0
TCGA-KN-8437-01A-11R-2315-07	C15orf61|145853	256.701
TCGA-KN-8437-01A-11R-2315-07	C15orf62|643338	13.0584
TCGA-KN-8437-01A-11R-2315-07	C15orf63|25764	375
TCGA-KN-8437-01A-11R-2315-07	C16orf11|146325	55.3265
TCGA-KN-8437-01A-11R-2315-07	C16orf13|84326	338.8316
TCGA-KN-8437-01A-11R-2315-07	C16orf3|750	2.7491
TCGA-KN-8437-01A-11R-2315-07	C16orf42|115939	917.2165
TCGA-KN-8437-01A-11R-2315-07	C16orf45|89927	841.2371
TCGA-KN-8437-01A-11R-2315-07	C16orf46|123775	35.3952
TCGA-KN-8437-01A-11R-2315-07	C16orf48|84080	278.0069
TCGA-KN-8437-01A-11R-2315-07	C16orf52|730094	439.5189
TCGA-KN-8437-01A-11R-2315-07	C16orf53|79447	941.1787
TCGA-KN-8437-01A-11R-2315-07	C16orf54|283897	12.7148
TCGA-KN-8437-01A-11R-2315-07	C16orf55|124045	113.7457
TCGA-KN-8437-01A-11R-2315-07	C16orf57|79650	807.5601
TCGA-KN-8437-01A-11R-2315-07	C16orf58|64755	2059.3505
TCGA-KN-8437-01A-11R-2315-07	C16orf59|80178	34.3643
TCGA-KN-8437-01A-11R-2315-07	C16orf5|29965	2057.3883
TCGA-KN-8437-01A-11R-2315-07	C16orf61|56942	681.3849
TCGA-KN-8437-01A-11R-2315-07	C16orf62|57020	1655.3265
TCGA-KN-8437-01A-11R-2315-07	C16orf63|123811	652.5773
TCGA-KN-8437-01A-11R-2315-07	C16orf68|79091	150.5155
TCGA-KN-8437-01A-11R-2315-07	C16orf70|80262	464.1959
TCGA-KN-8437-01A-11R-2315-07	C16orf71|146562	15.4639
TCGA-KN-8437-01A-11R-2315-07	C16orf72|29035	2057.0447
TCGA-KN-8437-01A-11R-2315-07	C16orf73|254528	.3608
TCGA-KN-8437-01A-11R-2315-07	C16orf74|404550	24.3986
TCGA-KN-8437-01A-11R-2315-07	C16orf75|116028	262.1993
TCGA-KN-8437-01A-11R-2315-07	C16orf78|123970	0
TCGA-KN-8437-01A-11R-2315-07	C16orf79|283870	16.6357
TCGA-KN-8437-01A-11R-2315-07	C16orf7|9605	875.8797
TCGA-KN-8437-01A-11R-2315-07	C16orf80|29105	460.1375
TCGA-KN-8437-01A-11R-2315-07	C16orf81|283860	0
TCGA-KN-8437-01A-11R-2315-07	C16orf82|162083	0
TCGA-KN-8437-01A-11R-2315-07	C16orf86|388284	56.0137
TCGA-KN-8437-01A-11R-2315-07	C16orf87|388272	186.9416
TCGA-KN-8437-01A-11R-2315-07	C16orf88|400506	209.9656
TCGA-KN-8437-01A-11R-2315-07	C16orf89|146556	2587.9725
TCGA-KN-8437-01A-11R-2315-07	C16orf90|646174	0
TCGA-KN-8437-01A-11R-2315-07	C16orf91|283951	188.3162
TCGA-KN-8437-01A-11R-2315-07	C16orf92|146378	0
TCGA-KN-8437-01A-11R-2315-07	C16orf93|90835	25.7732
TCGA-KN-8437-01A-11R-2315-07	C17orf100|388327	64.2612
TCGA-KN-8437-01A-11R-2315-07	C17orf101|79701	413.7457
[truncated: 18,532 more rows]
