# Supplementary material for: Dysfunctional miRNA-Mediated Regulation in Chromophobe Renal Cell Carcinoma
Source: PLoS One. 2016 Jun 3;11(6):e0156324. doi: 10.1371/journal.pone.0156324 (PMC4892590; doi:10.1371/journal.pone.0156324)
Supplement: S2 File — (ZIP) [file pone.0156324.s002.zip › S2_File mRNA expression profile downloaded from TCGA/case/unc.edu__IlluminaHiSeq_RNASeqV2__TCGA-KO-8403-01A-11R-2315-07__expression_rsem_gene_normalized.txt]

barcode	gene_id	normalized_count
TCGA-KO-8403-01A-11R-2315-07	?|100130426	.4346
TCGA-KO-8403-01A-11R-2315-07	?|100133144	4.4464
TCGA-KO-8403-01A-11R-2315-07	?|100134869	13.3739
TCGA-KO-8403-01A-11R-2315-07	?|10357	75.6536
TCGA-KO-8403-01A-11R-2315-07	?|10431	968.3799
TCGA-KO-8403-01A-11R-2315-07	?|136542	0
TCGA-KO-8403-01A-11R-2315-07	?|155060	108.2256
TCGA-KO-8403-01A-11R-2315-07	?|26823	0
TCGA-KO-8403-01A-11R-2315-07	?|280660	0
TCGA-KO-8403-01A-11R-2315-07	?|317712	0
TCGA-KO-8403-01A-11R-2315-07	?|340602	.4346
TCGA-KO-8403-01A-11R-2315-07	?|388795	.8693
TCGA-KO-8403-01A-11R-2315-07	?|390284	14.7778
TCGA-KO-8403-01A-11R-2315-07	?|391343	0
TCGA-KO-8403-01A-11R-2315-07	?|391714	0
TCGA-KO-8403-01A-11R-2315-07	?|404770	0
TCGA-KO-8403-01A-11R-2315-07	?|441362	0
TCGA-KO-8403-01A-11R-2315-07	?|442388	0
TCGA-KO-8403-01A-11R-2315-07	?|553137	44.3334
TCGA-KO-8403-01A-11R-2315-07	?|57714	149.5165
TCGA-KO-8403-01A-11R-2315-07	?|645851	5.2157
TCGA-KO-8403-01A-11R-2315-07	?|652919	0
TCGA-KO-8403-01A-11R-2315-07	?|653553	822.7752
TCGA-KO-8403-01A-11R-2315-07	?|728045	0
TCGA-KO-8403-01A-11R-2315-07	?|728603	0
TCGA-KO-8403-01A-11R-2315-07	?|728788	3.0425
TCGA-KO-8403-01A-11R-2315-07	?|729884	180.8106
TCGA-KO-8403-01A-11R-2315-07	?|8225	675.8666
TCGA-KO-8403-01A-11R-2315-07	?|90288	1.7386
TCGA-KO-8403-01A-11R-2315-07	A1BG|1	41.2083
TCGA-KO-8403-01A-11R-2315-07	A1CF|29974	0
TCGA-KO-8403-01A-11R-2315-07	A2BP1|54715	0
TCGA-KO-8403-01A-11R-2315-07	A2LD1|87769	36.675
TCGA-KO-8403-01A-11R-2315-07	A2ML1|144568	0
TCGA-KO-8403-01A-11R-2315-07	A2M|2	15502.7187
TCGA-KO-8403-01A-11R-2315-07	A4GALT|53947	227.7518
TCGA-KO-8403-01A-11R-2315-07	A4GNT|51146	0
TCGA-KO-8403-01A-11R-2315-07	AAA1|404744	0
TCGA-KO-8403-01A-11R-2315-07	AAAS|8086	847.1151
TCGA-KO-8403-01A-11R-2315-07	AACSL|729522	0
TCGA-KO-8403-01A-11R-2315-07	AACS|65985	482.0167
TCGA-KO-8403-01A-11R-2315-07	AADACL2|344752	0
TCGA-KO-8403-01A-11R-2315-07	AADACL3|126767	0
TCGA-KO-8403-01A-11R-2315-07	AADACL4|343066	0
TCGA-KO-8403-01A-11R-2315-07	AADAC|13	.4346
TCGA-KO-8403-01A-11R-2315-07	AADAT|51166	85.1896
TCGA-KO-8403-01A-11R-2315-07	AAGAB|79719	1768.1191
TCGA-KO-8403-01A-11R-2315-07	AAK1|22848	1184.3964
TCGA-KO-8403-01A-11R-2315-07	AAMP|14	1453.0045
TCGA-KO-8403-01A-11R-2315-07	AANAT|15	.4346
TCGA-KO-8403-01A-11R-2315-07	AARS2|57505	470.7074
TCGA-KO-8403-01A-11R-2315-07	AARSD1|80755	406.3892
TCGA-KO-8403-01A-11R-2315-07	AARS|16	7631.4245
TCGA-KO-8403-01A-11R-2315-07	AASDHPPT|60496	1220.4716
TCGA-KO-8403-01A-11R-2315-07	AASDH|132949	317.2878
TCGA-KO-8403-01A-11R-2315-07	AASS|10157	470.7161
TCGA-KO-8403-01A-11R-2315-07	AATF|26574	600.6737
TCGA-KO-8403-01A-11R-2315-07	AATK|9625	49.5491
TCGA-KO-8403-01A-11R-2315-07	ABAT|18	359.0134
TCGA-KO-8403-01A-11R-2315-07	ABCA10|10349	16.951
TCGA-KO-8403-01A-11R-2315-07	ABCA11P|79963	93.8477
TCGA-KO-8403-01A-11R-2315-07	ABCA12|26154	46.9412
TCGA-KO-8403-01A-11R-2315-07	ABCA13|154664	74.7582
TCGA-KO-8403-01A-11R-2315-07	ABCA17P|650655	11.3007
TCGA-KO-8403-01A-11R-2315-07	ABCA1|19	1652.4742
TCGA-KO-8403-01A-11R-2315-07	ABCA2|20	3689.2318
TCGA-KO-8403-01A-11R-2315-07	ABCA3|21	610.6704
TCGA-KO-8403-01A-11R-2315-07	ABCA4|24	11.7353
TCGA-KO-8403-01A-11R-2315-07	ABCA5|23461	1293.4913
TCGA-KO-8403-01A-11R-2315-07	ABCA6|23460	4.3464
TCGA-KO-8403-01A-11R-2315-07	ABCA7|10347	227.3172
TCGA-KO-8403-01A-11R-2315-07	ABCA8|10351	0
TCGA-KO-8403-01A-11R-2315-07	ABCA9|10350	2.1732
TCGA-KO-8403-01A-11R-2315-07	ABCB10|23456	158.2093
TCGA-KO-8403-01A-11R-2315-07	ABCB11|8647	0
TCGA-KO-8403-01A-11R-2315-07	ABCB1|5243	129.0883
TCGA-KO-8403-01A-11R-2315-07	ABCB4|5244	35.2059
TCGA-KO-8403-01A-11R-2315-07	ABCB5|340273	4.3464
TCGA-KO-8403-01A-11R-2315-07	ABCB6|10058	96.2425
TCGA-KO-8403-01A-11R-2315-07	ABCB7|22	767.5758
TCGA-KO-8403-01A-11R-2315-07	ABCB8|11194	796.2621
TCGA-KO-8403-01A-11R-2315-07	ABCB9|23457	168.6841
TCGA-KO-8403-01A-11R-2315-07	ABCC10|89845	279.9087
TCGA-KO-8403-01A-11R-2315-07	ABCC11|85320	1.3039
TCGA-KO-8403-01A-11R-2315-07	ABCC12|94160	0
TCGA-KO-8403-01A-11R-2315-07	ABCC13|150000	.4346
TCGA-KO-8403-01A-11R-2315-07	ABCC1|4363	854.504
TCGA-KO-8403-01A-11R-2315-07	ABCC2|1244	1.7386
TCGA-KO-8403-01A-11R-2315-07	ABCC3|8714	43.4641
TCGA-KO-8403-01A-11R-2315-07	ABCC4|10257	601.1083
TCGA-KO-8403-01A-11R-2315-07	ABCC5|10057	3018.1463
TCGA-KO-8403-01A-11R-2315-07	ABCC6P1|653190	.8693
TCGA-KO-8403-01A-11R-2315-07	ABCC6P2|730013	2.6078
TCGA-KO-8403-01A-11R-2315-07	ABCC6|368	6.9543
TCGA-KO-8403-01A-11R-2315-07	ABCC8|6833	1.7386
TCGA-KO-8403-01A-11R-2315-07	ABCC9|10060	69.9772
TCGA-KO-8403-01A-11R-2315-07	ABCD1|215	569.8142
TCGA-KO-8403-01A-11R-2315-07	ABCD2|225	19.5588
TCGA-KO-8403-01A-11R-2315-07	ABCD3|5825	1067.0434
TCGA-KO-8403-01A-11R-2315-07	ABCD4|5826	615.0168
TCGA-KO-8403-01A-11R-2315-07	ABCE1|6059	1038.7917
TCGA-KO-8403-01A-11R-2315-07	ABCF1|23	917.9615
TCGA-KO-8403-01A-11R-2315-07	ABCF2|10061	1555.5797
TCGA-KO-8403-01A-11R-2315-07	ABCF3|55324	1689.4491
TCGA-KO-8403-01A-11R-2315-07	ABCG1|9619	3337.1727
TCGA-KO-8403-01A-11R-2315-07	ABCG2|9429	445.5069
TCGA-KO-8403-01A-11R-2315-07	ABCG4|64137	21.732
TCGA-KO-8403-01A-11R-2315-07	ABCG5|64240	.4346
TCGA-KO-8403-01A-11R-2315-07	ABCG8|64241	0
TCGA-KO-8403-01A-11R-2315-07	ABHD10|55347	2611.3224
TCGA-KO-8403-01A-11R-2315-07	ABHD11|83451	1638.5961
TCGA-KO-8403-01A-11R-2315-07	ABHD12B|145447	0
TCGA-KO-8403-01A-11R-2315-07	ABHD12|26090	3946.5392
TCGA-KO-8403-01A-11R-2315-07	ABHD13|84945	303.3793
TCGA-KO-8403-01A-11R-2315-07	ABHD14A|25864	382.0493
TCGA-KO-8403-01A-11R-2315-07	ABHD14B|84836	1751.1681
TCGA-KO-8403-01A-11R-2315-07	ABHD15|116236	257.3074
TCGA-KO-8403-01A-11R-2315-07	ABHD1|84696	1.3039
TCGA-KO-8403-01A-11R-2315-07	ABHD2|11057	8976.2034
TCGA-KO-8403-01A-11R-2315-07	ABHD3|171586	3220.2543
TCGA-KO-8403-01A-11R-2315-07	ABHD4|63874	1224.3834
TCGA-KO-8403-01A-11R-2315-07	ABHD5|51099	581.9841
TCGA-KO-8403-01A-11R-2315-07	ABHD6|57406	1044.8767
TCGA-KO-8403-01A-11R-2315-07	ABHD8|79575	588.9384
TCGA-KO-8403-01A-11R-2315-07	ABI1|10006	765.5634
TCGA-KO-8403-01A-11R-2315-07	ABI2|10152	673.2587
TCGA-KO-8403-01A-11R-2315-07	ABI3BP|25890	110.8334
TCGA-KO-8403-01A-11R-2315-07	ABI3|51225	487.2324
TCGA-KO-8403-01A-11R-2315-07	ABL1|25	1410.4096
TCGA-KO-8403-01A-11R-2315-07	ABL2|27	542.4318
TCGA-KO-8403-01A-11R-2315-07	ABLIM1|3983	1551.6679
TCGA-KO-8403-01A-11R-2315-07	ABLIM2|84448	16.5164
TCGA-KO-8403-01A-11R-2315-07	ABLIM3|22885	158.2093
TCGA-KO-8403-01A-11R-2315-07	ABO|28	13.9085
TCGA-KO-8403-01A-11R-2315-07	ABP1|26	13.0392
TCGA-KO-8403-01A-11R-2315-07	ABRA|137735	1.7386
TCGA-KO-8403-01A-11R-2315-07	ABR|29	1567.7496
TCGA-KO-8403-01A-11R-2315-07	ABT1|29777	388.1343
TCGA-KO-8403-01A-11R-2315-07	ABTB1|80325	419.8631
TCGA-KO-8403-01A-11R-2315-07	ABTB2|25841	1816.3642
TCGA-KO-8403-01A-11R-2315-07	ACAA1|30	2169.7273
TCGA-KO-8403-01A-11R-2315-07	ACAA2|10449	3434.5322
TCGA-KO-8403-01A-11R-2315-07	ACACA|31	1264.805
TCGA-KO-8403-01A-11R-2315-07	ACACB|32	2131.4789
TCGA-KO-8403-01A-11R-2315-07	ACAD10|80724	1992.3938
TCGA-KO-8403-01A-11R-2315-07	ACAD11|84129	628.9254
TCGA-KO-8403-01A-11R-2315-07	ACAD8|27034	1071.8244
TCGA-KO-8403-01A-11R-2315-07	ACAD9|28976	1391.7157
TCGA-KO-8403-01A-11R-2315-07	ACADL|33	1047.4845
TCGA-KO-8403-01A-11R-2315-07	ACADM|34	1578.6157
TCGA-KO-8403-01A-11R-2315-07	ACADSB|36	1072.259
TCGA-KO-8403-01A-11R-2315-07	ACADS|35	2174.943
TCGA-KO-8403-01A-11R-2315-07	ACADVL|37	3864.379
TCGA-KO-8403-01A-11R-2315-07	ACAN|176	112.1373
TCGA-KO-8403-01A-11R-2315-07	ACAP1|9744	40.8562
TCGA-KO-8403-01A-11R-2315-07	ACAP2|23527	1004.0204
TCGA-KO-8403-01A-11R-2315-07	ACAP3|116983	291.6962
TCGA-KO-8403-01A-11R-2315-07	ACAT1|38	17140.4977
TCGA-KO-8403-01A-11R-2315-07	ACAT2|39	273.3674
TCGA-KO-8403-01A-11R-2315-07	ACBD3|64746	631.5332
TCGA-KO-8403-01A-11R-2315-07	ACBD4|79777	208.6276
TCGA-KO-8403-01A-11R-2315-07	ACBD5|91452	805.3895
TCGA-KO-8403-01A-11R-2315-07	ACBD6|84320	279.4741
TCGA-KO-8403-01A-11R-2315-07	ACBD7|414149	12.6046
TCGA-KO-8403-01A-11R-2315-07	ACCN1|40	15.2124
TCGA-KO-8403-01A-11R-2315-07	ACCN2|41	158.6439
TCGA-KO-8403-01A-11R-2315-07	ACCN3|9311	8.6928
TCGA-KO-8403-01A-11R-2315-07	ACCN4|55515	.4346
TCGA-KO-8403-01A-11R-2315-07	ACCN5|51802	0
TCGA-KO-8403-01A-11R-2315-07	ACCSL|390110	.4346
TCGA-KO-8403-01A-11R-2315-07	ACCS|84680	301.6408
TCGA-KO-8403-01A-11R-2315-07	ACD|65057	282.0819
TCGA-KO-8403-01A-11R-2315-07	ACE2|59272	3.4771
TCGA-KO-8403-01A-11R-2315-07	ACER1|125981	0
TCGA-KO-8403-01A-11R-2315-07	ACER2|340485	43.4641
TCGA-KO-8403-01A-11R-2315-07	ACER3|55331	281.2126
TCGA-KO-8403-01A-11R-2315-07	ACE|1636	460.2847
TCGA-KO-8403-01A-11R-2315-07	ACHE|43	15.6471
TCGA-KO-8403-01A-11R-2315-07	ACIN1|22985	2499.6197
TCGA-KO-8403-01A-11R-2315-07	ACLY|47	1111.8114
TCGA-KO-8403-01A-11R-2315-07	ACMSD|130013	.8693
TCGA-KO-8403-01A-11R-2315-07	ACN9|57001	49.9837
TCGA-KO-8403-01A-11R-2315-07	ACO1|48	2035.8579
TCGA-KO-8403-01A-11R-2315-07	ACO2|50	13302.3318
TCGA-KO-8403-01A-11R-2315-07	ACOT11|26027	1887.3541
TCGA-KO-8403-01A-11R-2315-07	ACOT12|134526	0
TCGA-KO-8403-01A-11R-2315-07	ACOT13|55856	542.6622
TCGA-KO-8403-01A-11R-2315-07	ACOT1|641371	6879.0612
TCGA-KO-8403-01A-11R-2315-07	ACOT2|10965	1609.0405
TCGA-KO-8403-01A-11R-2315-07	ACOT4|122970	428.1213
TCGA-KO-8403-01A-11R-2315-07	ACOT6|641372	77.3661
TCGA-KO-8403-01A-11R-2315-07	ACOT7|11332	254.2649
TCGA-KO-8403-01A-11R-2315-07	ACOT8|10005	876.7967
TCGA-KO-8403-01A-11R-2315-07	ACOT9|23597	445.0723
TCGA-KO-8403-01A-11R-2315-07	ACOX1|51	1011.4093
TCGA-KO-8403-01A-11R-2315-07	ACOX2|8309	57.8072
TCGA-KO-8403-01A-11R-2315-07	ACOX3|8310	414.2128
TCGA-KO-8403-01A-11R-2315-07	ACOXL|55289	7.8235
TCGA-KO-8403-01A-11R-2315-07	ACP1|52	1613.8216
TCGA-KO-8403-01A-11R-2315-07	ACP2|53	859.7197
TCGA-KO-8403-01A-11R-2315-07	ACP5|54	683.6901
TCGA-KO-8403-01A-11R-2315-07	ACP6|51205	265.5656
TCGA-KO-8403-01A-11R-2315-07	ACPL2|92370	232.9675
TCGA-KO-8403-01A-11R-2315-07	ACPP|55	114.7452
TCGA-KO-8403-01A-11R-2315-07	ACPT|93650	1.3039
TCGA-KO-8403-01A-11R-2315-07	ACRBP|84519	8.2582
TCGA-KO-8403-01A-11R-2315-07	ACRC|93953	8.2582
TCGA-KO-8403-01A-11R-2315-07	ACRV1|56	1.7386
TCGA-KO-8403-01A-11R-2315-07	ACR|49	3.4771
TCGA-KO-8403-01A-11R-2315-07	ACSBG1|23205	4.3464
TCGA-KO-8403-01A-11R-2315-07	ACSBG2|81616	0
TCGA-KO-8403-01A-11R-2315-07	ACSF2|80221	335.9774
TCGA-KO-8403-01A-11R-2315-07	ACSF3|197322	508.0952
TCGA-KO-8403-01A-11R-2315-07	ACSL1|2180	18445.7242
TCGA-KO-8403-01A-11R-2315-07	ACSL3|2181	3046.8326
TCGA-KO-8403-01A-11R-2315-07	ACSL4|2182	1560.3608
TCGA-KO-8403-01A-11R-2315-07	ACSL5|51703	409.8663
TCGA-KO-8403-01A-11R-2315-07	ACSL6|23305	24.3399
TCGA-KO-8403-01A-11R-2315-07	ACSM1|116285	1.7386
TCGA-KO-8403-01A-11R-2315-07	ACSM2A|123876	6.5196
TCGA-KO-8403-01A-11R-2315-07	ACSM2B|348158	.8693
TCGA-KO-8403-01A-11R-2315-07	ACSM3|6296	613.1479
TCGA-KO-8403-01A-11R-2315-07	ACSM4|341392	0
TCGA-KO-8403-01A-11R-2315-07	ACSM5|54988	21.732
TCGA-KO-8403-01A-11R-2315-07	ACSS1|84532	2832.9892
TCGA-KO-8403-01A-11R-2315-07	ACSS2|55902	1118.331
TCGA-KO-8403-01A-11R-2315-07	ACSS3|79611	5813.3217
TCGA-KO-8403-01A-11R-2315-07	ACTA1|58	.8693
TCGA-KO-8403-01A-11R-2315-07	ACTA2|59	2374.9343
TCGA-KO-8403-01A-11R-2315-07	ACTBL2|345651	25.2092
TCGA-KO-8403-01A-11R-2315-07	ACTB|60	93088.7754
TCGA-KO-8403-01A-11R-2315-07	ACTC1|70	229.925
TCGA-KO-8403-01A-11R-2315-07	ACTG1|71	29882.8643
TCGA-KO-8403-01A-11R-2315-07	ACTG2|72	69.9772
TCGA-KO-8403-01A-11R-2315-07	ACTL6A|86	605.4547
TCGA-KO-8403-01A-11R-2315-07	ACTL6B|51412	0
TCGA-KO-8403-01A-11R-2315-07	ACTL7A|10881	.4346
TCGA-KO-8403-01A-11R-2315-07	ACTL7B|10880	0
TCGA-KO-8403-01A-11R-2315-07	ACTL8|81569	0
TCGA-KO-8403-01A-11R-2315-07	ACTL9|284382	0
TCGA-KO-8403-01A-11R-2315-07	ACTN1|87	1748.1256
TCGA-KO-8403-01A-11R-2315-07	ACTN2|88	10.4314
TCGA-KO-8403-01A-11R-2315-07	ACTN3|89	.4346
TCGA-KO-8403-01A-11R-2315-07	ACTN4|81	13071.0247
TCGA-KO-8403-01A-11R-2315-07	ACTR10|55860	1355.2103
TCGA-KO-8403-01A-11R-2315-07	ACTR1A|10121	1982.8317
TCGA-KO-8403-01A-11R-2315-07	ACTR1B|10120	737.1509
TCGA-KO-8403-01A-11R-2315-07	ACTR2|10097	3201.1301
TCGA-KO-8403-01A-11R-2315-07	ACTR3B|57180	215.5819
TCGA-KO-8403-01A-11R-2315-07	ACTR3C|653857	242.5296
TCGA-KO-8403-01A-11R-2315-07	ACTR3|10096	2897.3161
TCGA-KO-8403-01A-11R-2315-07	ACTR5|79913	208.193
TCGA-KO-8403-01A-11R-2315-07	ACTR6|64431	495.056
TCGA-KO-8403-01A-11R-2315-07	ACTR8|93973	688.4712
TCGA-KO-8403-01A-11R-2315-07	ACTRT1|139741	0
TCGA-KO-8403-01A-11R-2315-07	ACTRT2|140625	0
TCGA-KO-8403-01A-11R-2315-07	ACVR1B|91	1965.0114
TCGA-KO-8403-01A-11R-2315-07	ACVR1C|130399	60.4151
TCGA-KO-8403-01A-11R-2315-07	ACVR1|90	726.2849
TCGA-KO-8403-01A-11R-2315-07	ACVR2A|92	254.6996
TCGA-KO-8403-01A-11R-2315-07	ACVR2B|93	224.2747
TCGA-KO-8403-01A-11R-2315-07	ACVRL1|94	678.0398
TCGA-KO-8403-01A-11R-2315-07	ACY1|95	1061.8277
TCGA-KO-8403-01A-11R-2315-07	ACY3|91703	6.085
TCGA-KO-8403-01A-11R-2315-07	ACYP1|97	74.7582
TCGA-KO-8403-01A-11R-2315-07	ACYP2|98	483.7553
TCGA-KO-8403-01A-11R-2315-07	ADAD1|132612	0
TCGA-KO-8403-01A-11R-2315-07	ADAD2|161931	1.7386
TCGA-KO-8403-01A-11R-2315-07	ADAL|161823	284.2551
TCGA-KO-8403-01A-11R-2315-07	ADAM10|102	1546.4522
TCGA-KO-8403-01A-11R-2315-07	ADAM11|4185	1.7386
TCGA-KO-8403-01A-11R-2315-07	ADAM12|8038	21.2974
TCGA-KO-8403-01A-11R-2315-07	ADAM15|8751	828.4255
TCGA-KO-8403-01A-11R-2315-07	ADAM17|6868	275.5623
TCGA-KO-8403-01A-11R-2315-07	ADAM18|8749	0
TCGA-KO-8403-01A-11R-2315-07	ADAM19|8728	84.755
TCGA-KO-8403-01A-11R-2315-07	ADAM20|8748	1.7386
TCGA-KO-8403-01A-11R-2315-07	ADAM21P1|145241	0
TCGA-KO-8403-01A-11R-2315-07	ADAM21|8747	3.4771
TCGA-KO-8403-01A-11R-2315-07	ADAM22|53616	63.4576
TCGA-KO-8403-01A-11R-2315-07	ADAM23|8745	.8693
TCGA-KO-8403-01A-11R-2315-07	ADAM28|10863	227.7518
TCGA-KO-8403-01A-11R-2315-07	ADAM29|11086	0
TCGA-KO-8403-01A-11R-2315-07	ADAM2|2515	0
TCGA-KO-8403-01A-11R-2315-07	ADAM30|11085	0
TCGA-KO-8403-01A-11R-2315-07	ADAM32|203102	59.1112
TCGA-KO-8403-01A-11R-2315-07	ADAM33|80332	3.4771
TCGA-KO-8403-01A-11R-2315-07	ADAM3A|1587	0
TCGA-KO-8403-01A-11R-2315-07	ADAM5P|255926	0
TCGA-KO-8403-01A-11R-2315-07	ADAM6|8755	1390.2206
TCGA-KO-8403-01A-11R-2315-07	ADAM7|8756	0
TCGA-KO-8403-01A-11R-2315-07	ADAM8|101	33.0327
TCGA-KO-8403-01A-11R-2315-07	ADAM9|8754	1855.4819
TCGA-KO-8403-01A-11R-2315-07	ADAMDEC1|27299	220.3629
TCGA-KO-8403-01A-11R-2315-07	ADAMTS10|81794	88.2321
TCGA-KO-8403-01A-11R-2315-07	ADAMTS12|81792	29.1209
TCGA-KO-8403-01A-11R-2315-07	ADAMTS13|11093	59.1112
TCGA-KO-8403-01A-11R-2315-07	ADAMTS14|140766	9.9967
TCGA-KO-8403-01A-11R-2315-07	ADAMTS15|170689	8.2582
TCGA-KO-8403-01A-11R-2315-07	ADAMTS16|170690	79.5393
TCGA-KO-8403-01A-11R-2315-07	ADAMTS17|170691	44.3334
TCGA-KO-8403-01A-11R-2315-07	ADAMTS18|170692	2.6078
TCGA-KO-8403-01A-11R-2315-07	ADAMTS19|171019	87.7975
TCGA-KO-8403-01A-11R-2315-07	ADAMTS1|9510	1689.0145
TCGA-KO-8403-01A-11R-2315-07	ADAMTS20|80070	0
TCGA-KO-8403-01A-11R-2315-07	ADAMTS2|9509	9.1275
TCGA-KO-8403-01A-11R-2315-07	ADAMTS3|9508	91.7092
TCGA-KO-8403-01A-11R-2315-07	ADAMTS4|9507	1036.1839
TCGA-KO-8403-01A-11R-2315-07	ADAMTS5|11096	616.7554
TCGA-KO-8403-01A-11R-2315-07	ADAMTS6|11174	20.4281
TCGA-KO-8403-01A-11R-2315-07	ADAMTS7|11173	156.4707
TCGA-KO-8403-01A-11R-2315-07	ADAMTS8|11095	13.9085
TCGA-KO-8403-01A-11R-2315-07	ADAMTS9|56999	247.3107
TCGA-KO-8403-01A-11R-2315-07	ADAMTSL1|92949	780.615
TCGA-KO-8403-01A-11R-2315-07	ADAMTSL2|9719	432.4677
TCGA-KO-8403-01A-11R-2315-07	ADAMTSL3|57188	73.8889
TCGA-KO-8403-01A-11R-2315-07	ADAMTSL4|54507	56.5033
TCGA-KO-8403-01A-11R-2315-07	ADAMTSL5|339366	7.3889
TCGA-KO-8403-01A-11R-2315-07	ADAP1|11033	1336.0035
TCGA-KO-8403-01A-11R-2315-07	ADAP2|55803	318.1571
TCGA-KO-8403-01A-11R-2315-07	ADARB1|104	303.3793
TCGA-KO-8403-01A-11R-2315-07	ADARB2|105	.4346
TCGA-KO-8403-01A-11R-2315-07	ADAR|103	3607.5193
TCGA-KO-8403-01A-11R-2315-07	ADAT1|23536	189.9381
TCGA-KO-8403-01A-11R-2315-07	ADAT2|134637	45.6373
TCGA-KO-8403-01A-11R-2315-07	ADAT3|113179	84.755
TCGA-KO-8403-01A-11R-2315-07	ADA|100	59.1112
TCGA-KO-8403-01A-11R-2315-07	ADCK1|57143	473.7586
TCGA-KO-8403-01A-11R-2315-07	ADCK2|90956	1393.024
TCGA-KO-8403-01A-11R-2315-07	ADCK4|79934	483.7553
TCGA-KO-8403-01A-11R-2315-07	ADCK5|203054	126.4805
TCGA-KO-8403-01A-11R-2315-07	ADCY10|55811	.8693
TCGA-KO-8403-01A-11R-2315-07	ADCY1|107	1618.168
TCGA-KO-8403-01A-11R-2315-07	ADCY2|108	.8693
TCGA-KO-8403-01A-11R-2315-07	ADCY3|109	416.0035
TCGA-KO-8403-01A-11R-2315-07	ADCY4|196883	305.1179
TCGA-KO-8403-01A-11R-2315-07	ADCY5|111	142.1276
TCGA-KO-8403-01A-11R-2315-07	ADCY6|112	1401.7168
TCGA-KO-8403-01A-11R-2315-07	ADCY7|113	258.1767
TCGA-KO-8403-01A-11R-2315-07	ADCY8|114	.4346
TCGA-KO-8403-01A-11R-2315-07	ADCY9|115	611.9744
TCGA-KO-8403-01A-11R-2315-07	ADCYAP1R1|117	.8693
TCGA-KO-8403-01A-11R-2315-07	ADCYAP1|116	2834.2932
TCGA-KO-8403-01A-11R-2315-07	ADC|113451	38.2484
TCGA-KO-8403-01A-11R-2315-07	ADD1|118	4633.2718
TCGA-KO-8403-01A-11R-2315-07	ADD2|119	38.683
TCGA-KO-8403-01A-11R-2315-07	ADD3|120	1120.5042
TCGA-KO-8403-01A-11R-2315-07	ADH1A|124	11.3007
TCGA-KO-8403-01A-11R-2315-07	ADH1B|125	78.2354
TCGA-KO-8403-01A-11R-2315-07	ADH1C|126	5502.9882
TCGA-KO-8403-01A-11R-2315-07	ADH4|127	60.4151
TCGA-KO-8403-01A-11R-2315-07	ADH5|128	3084.6463
TCGA-KO-8403-01A-11R-2315-07	ADH6|130	109.9641
TCGA-KO-8403-01A-11R-2315-07	ADH7|131	2.1732
TCGA-KO-8403-01A-11R-2315-07	ADHFE1|137872	285.5591
TCGA-KO-8403-01A-11R-2315-07	ADI1|55256	2211.0181
TCGA-KO-8403-01A-11R-2315-07	ADIG|149685	.4346
TCGA-KO-8403-01A-11R-2315-07	ADIPOQ|9370	0
TCGA-KO-8403-01A-11R-2315-07	ADIPOR1|51094	1745.5178
TCGA-KO-8403-01A-11R-2315-07	ADIPOR2|79602	3966.5327
TCGA-KO-8403-01A-11R-2315-07	ADK|132	318.5918
TCGA-KO-8403-01A-11R-2315-07	ADM2|79924	1128.3277
TCGA-KO-8403-01A-11R-2315-07	ADM|133	1196.1317
TCGA-KO-8403-01A-11R-2315-07	ADNP2|22850	703.6836
TCGA-KO-8403-01A-11R-2315-07	ADNP|23394	1806.8021
TCGA-KO-8403-01A-11R-2315-07	ADORA1|134	19.1242
TCGA-KO-8403-01A-11R-2315-07	ADORA2A|135	124.3073
TCGA-KO-8403-01A-11R-2315-07	ADORA2B|136	15.6471
TCGA-KO-8403-01A-11R-2315-07	ADORA3|140	163.8596
TCGA-KO-8403-01A-11R-2315-07	ADO|84890	319.8957
TCGA-KO-8403-01A-11R-2315-07	ADPGK|83440	1439.4915
TCGA-KO-8403-01A-11R-2315-07	ADPRHL1|113622	21.732
TCGA-KO-8403-01A-11R-2315-07	ADPRHL2|54936	498.9677
TCGA-KO-8403-01A-11R-2315-07	ADPRH|141	319.8957
TCGA-KO-8403-01A-11R-2315-07	ADRA1A|148	1.3039
TCGA-KO-8403-01A-11R-2315-07	ADRA1B|147	9.1275
TCGA-KO-8403-01A-11R-2315-07	ADRA1D|146	0
TCGA-KO-8403-01A-11R-2315-07	ADRA2A|150	8.6928
TCGA-KO-8403-01A-11R-2315-07	ADRA2B|151	22.1667
TCGA-KO-8403-01A-11R-2315-07	ADRA2C|152	66.9347
TCGA-KO-8403-01A-11R-2315-07	ADRB1|153	144.3008
TCGA-KO-8403-01A-11R-2315-07	ADRB2|154	323.8075
TCGA-KO-8403-01A-11R-2315-07	ADRB3|155	0
TCGA-KO-8403-01A-11R-2315-07	ADRBK1|156	1512.9849
TCGA-KO-8403-01A-11R-2315-07	ADRBK2|157	349.8859
TCGA-KO-8403-01A-11R-2315-07	ADRM1|11047	1757.2531
TCGA-KO-8403-01A-11R-2315-07	ADSL|158	701.945
TCGA-KO-8403-01A-11R-2315-07	ADSSL1|122622	303.814
TCGA-KO-8403-01A-11R-2315-07	ADSS|159	957.9485
TCGA-KO-8403-01A-11R-2315-07	AEBP1|165	544.1704
TCGA-KO-8403-01A-11R-2315-07	AEBP2|121536	896.6641
TCGA-KO-8403-01A-11R-2315-07	AEN|64782	798.8699
TCGA-KO-8403-01A-11R-2315-07	AES|166	20135.608
TCGA-KO-8403-01A-11R-2315-07	AFAP1L1|134265	3098.9895
TCGA-KO-8403-01A-11R-2315-07	AFAP1L2|84632	268.6081
TCGA-KO-8403-01A-11R-2315-07	AFAP1|60312	208.1886
TCGA-KO-8403-01A-11R-2315-07	AFARP1|246182	1.7386
TCGA-KO-8403-01A-11R-2315-07	AFF1|4299	5403.4554
TCGA-KO-8403-01A-11R-2315-07	AFF2|2334	6.085
TCGA-KO-8403-01A-11R-2315-07	AFF3|3899	9.5621
TCGA-KO-8403-01A-11R-2315-07	AFF4|27125	2720.8519
TCGA-KO-8403-01A-11R-2315-07	AFG3L1|172	236.8793
TCGA-KO-8403-01A-11R-2315-07	AFG3L2|10939	5608.5277
TCGA-KO-8403-01A-11R-2315-07	AFMID|125061	136.9119
TCGA-KO-8403-01A-11R-2315-07	AFM|173	.8693
TCGA-KO-8403-01A-11R-2315-07	AFP|174	0
TCGA-KO-8403-01A-11R-2315-07	AFTPH|54812	1223.9487
TCGA-KO-8403-01A-11R-2315-07	AG2|387763	2048.0278
TCGA-KO-8403-01A-11R-2315-07	AGAP11|119385	18.2593
TCGA-KO-8403-01A-11R-2315-07	AGAP1|116987	104.7485
TCGA-KO-8403-01A-11R-2315-07	AGAP2|116986	46.8152
TCGA-KO-8403-01A-11R-2315-07	AGAP3|116988	545.4743
TCGA-KO-8403-01A-11R-2315-07	AGAP4|119016	87.7975
TCGA-KO-8403-01A-11R-2315-07	AGAP5|729092	10.4314
TCGA-KO-8403-01A-11R-2315-07	AGAP6|414189	47.3759
TCGA-KO-8403-01A-11R-2315-07	AGAP7|653268	3.0425
TCGA-KO-8403-01A-11R-2315-07	AGAP8|728404	21.732
TCGA-KO-8403-01A-11R-2315-07	AGA|175	344.6702
TCGA-KO-8403-01A-11R-2315-07	AGBL1|123624	0
TCGA-KO-8403-01A-11R-2315-07	AGBL2|79841	3.0425
TCGA-KO-8403-01A-11R-2315-07	AGBL3|340351	4.781
TCGA-KO-8403-01A-11R-2315-07	AGBL4|84871	1.7386
TCGA-KO-8403-01A-11R-2315-07	AGBL5|60509	304.6876
TCGA-KO-8403-01A-11R-2315-07	AGER|177	24.7745
TCGA-KO-8403-01A-11R-2315-07	AGFG1|3267	1033.1414
TCGA-KO-8403-01A-11R-2315-07	AGFG2|3268	485.4939
TCGA-KO-8403-01A-11R-2315-07	AGGF1|55109	885.7981
TCGA-KO-8403-01A-11R-2315-07	AGK|55750	825.8177
TCGA-KO-8403-01A-11R-2315-07	AGL|178	1382.158
TCGA-KO-8403-01A-11R-2315-07	AGMAT|79814	21.732
TCGA-KO-8403-01A-11R-2315-07	AGPAT1|10554	1067.4867
TCGA-KO-8403-01A-11R-2315-07	AGPAT2|10555	3378.0289
TCGA-KO-8403-01A-11R-2315-07	AGPAT3|56894	1518.2006
TCGA-KO-8403-01A-11R-2315-07	AGPAT4|56895	74.7582
TCGA-KO-8403-01A-11R-2315-07	AGPAT5|55326	1291.7527
TCGA-KO-8403-01A-11R-2315-07	AGPAT6|137964	2944.2573
TCGA-KO-8403-01A-11R-2315-07	AGPAT9|84803	3580.5716
TCGA-KO-8403-01A-11R-2315-07	AGPHD1|123688	43.4641
TCGA-KO-8403-01A-11R-2315-07	AGPS|8540	627.6214
TCGA-KO-8403-01A-11R-2315-07	AGR2|10551	3.9118
TCGA-KO-8403-01A-11R-2315-07	AGR3|155465	2.1732
TCGA-KO-8403-01A-11R-2315-07	AGRN|375790	3753.5586
TCGA-KO-8403-01A-11R-2315-07	AGRP|181	.4346
TCGA-KO-8403-01A-11R-2315-07	AGTPBP1|23287	250.3531
TCGA-KO-8403-01A-11R-2315-07	AGTR1|185	14.3431
TCGA-KO-8403-01A-11R-2315-07	AGTR2|186	0
TCGA-KO-8403-01A-11R-2315-07	AGTRAP|57085	327.2846
TCGA-KO-8403-01A-11R-2315-07	AGT|183	56.0687
TCGA-KO-8403-01A-11R-2315-07	AGXT2L1|64850	0
TCGA-KO-8403-01A-11R-2315-07	AGXT2L2|85007	552.4938
TCGA-KO-8403-01A-11R-2315-07	AGXT2|64902	.4346
TCGA-KO-8403-01A-11R-2315-07	AGXT|189	1.3039
TCGA-KO-8403-01A-11R-2315-07	AHCTF1|25909	758.4483
TCGA-KO-8403-01A-11R-2315-07	AHCYL1|10768	3179.398
TCGA-KO-8403-01A-11R-2315-07	AHCYL2|23382	3207.215
TCGA-KO-8403-01A-11R-2315-07	AHCY|191	2361.8385
TCGA-KO-8403-01A-11R-2315-07	AHDC1|27245	438.9873
TCGA-KO-8403-01A-11R-2315-07	AHI1|54806	184.2877
TCGA-KO-8403-01A-11R-2315-07	AHNAK2|113146	72.585
TCGA-KO-8403-01A-11R-2315-07	AHNAK|79026	11255.4602
TCGA-KO-8403-01A-11R-2315-07	AHRR|57491	13.9085
TCGA-KO-8403-01A-11R-2315-07	AHR|196	780.615
TCGA-KO-8403-01A-11R-2315-07	AHSA1|10598	3797.0227
TCGA-KO-8403-01A-11R-2315-07	AHSA2|130872	317.7225
TCGA-KO-8403-01A-11R-2315-07	AHSG|197	0
TCGA-KO-8403-01A-11R-2315-07	AHSP|51327	.8693
TCGA-KO-8403-01A-11R-2315-07	AICDA|57379	0
TCGA-KO-8403-01A-11R-2315-07	AIDA|64853	587.2172
TCGA-KO-8403-01A-11R-2315-07	AIF1L|83543	8236.01
TCGA-KO-8403-01A-11R-2315-07	AIF1|199	537.6508
TCGA-KO-8403-01A-11R-2315-07	AIFM1|9131	3543.6271
TCGA-KO-8403-01A-11R-2315-07	AIFM2|84883	1183.9618
TCGA-KO-8403-01A-11R-2315-07	AIFM3|150209	62.045
TCGA-KO-8403-01A-11R-2315-07	AIG1|51390	669.7816
TCGA-KO-8403-01A-11R-2315-07	AIM1L|55057	.4346
TCGA-KO-8403-01A-11R-2315-07	AIM1|202	877.5399
TCGA-KO-8403-01A-11R-2315-07	AIM2|9447	5.2157
TCGA-KO-8403-01A-11R-2315-07	AIMP1|9255	1148.0735
TCGA-KO-8403-01A-11R-2315-07	AIMP2|7965	791.6592
TCGA-KO-8403-01A-11R-2315-07	AIPL1|23746	0
TCGA-KO-8403-01A-11R-2315-07	AIP|9049	1662.936
TCGA-KO-8403-01A-11R-2315-07	AIRE|326	0
TCGA-KO-8403-01A-11R-2315-07	AJAP1|55966	6.5196
TCGA-KO-8403-01A-11R-2315-07	AK1|203	1423.4489
TCGA-KO-8403-01A-11R-2315-07	AK2|204	1950.2336
TCGA-KO-8403-01A-11R-2315-07	AK3L1|205	13.9085
TCGA-KO-8403-01A-11R-2315-07	AK3|50808	2603.4989
TCGA-KO-8403-01A-11R-2315-07	AK5|26289	3.4771
TCGA-KO-8403-01A-11R-2315-07	AK7|122481	37.8138
TCGA-KO-8403-01A-11R-2315-07	AKAP10|11216	283.3859
TCGA-KO-8403-01A-11R-2315-07	AKAP11|11215	778.4418
TCGA-KO-8403-01A-11R-2315-07	AKAP12|9590	313.3761
TCGA-KO-8403-01A-11R-2315-07	AKAP13|11214	1866.3479
TCGA-KO-8403-01A-11R-2315-07	AKAP14|158798	0
TCGA-KO-8403-01A-11R-2315-07	AKAP1|8165	1881.1257
TCGA-KO-8403-01A-11R-2315-07	AKAP2|11217	3692.961
TCGA-KO-8403-01A-11R-2315-07	AKAP3|10566	29.9902
TCGA-KO-8403-01A-11R-2315-07	AKAP4|8852	0
TCGA-KO-8403-01A-11R-2315-07	AKAP5|9495	19.9935
TCGA-KO-8403-01A-11R-2315-07	AKAP6|9472	711.9418
TCGA-KO-8403-01A-11R-2315-07	AKAP7|9465	526.3501
TCGA-KO-8403-01A-11R-2315-07	AKAP8L|26993	869.7164
TCGA-KO-8403-01A-11R-2315-07	AKAP8|10270	575.4645
TCGA-KO-8403-01A-11R-2315-07	AKAP9|10142	3173.7477
TCGA-KO-8403-01A-11R-2315-07	AKD1|221264	133.0001
TCGA-KO-8403-01A-11R-2315-07	AKIRIN1|79647	1072.259
TCGA-KO-8403-01A-11R-2315-07	AKIRIN2|55122	748.017
TCGA-KO-8403-01A-11R-2315-07	AKNAD1|254268	8.2582
TCGA-KO-8403-01A-11R-2315-07	AKNA|80709	890.1445
TCGA-KO-8403-01A-11R-2315-07	AKR1A1|10327	1286.1024
TCGA-KO-8403-01A-11R-2315-07	AKR1B10|57016	0
TCGA-KO-8403-01A-11R-2315-07	AKR1B15|441282	.4346
TCGA-KO-8403-01A-11R-2315-07	AKR1B1|231	3359.774
TCGA-KO-8403-01A-11R-2315-07	AKR1C1|1645	2124.5246
TCGA-KO-8403-01A-11R-2315-07	AKR1C2|1646	43.0294
TCGA-KO-8403-01A-11R-2315-07	AKR1C3|8644	170.3792
TCGA-KO-8403-01A-11R-2315-07	AKR1C4|1109	0
TCGA-KO-8403-01A-11R-2315-07	AKR1CL1|340811	0
TCGA-KO-8403-01A-11R-2315-07	AKR1D1|6718	3.9118
TCGA-KO-8403-01A-11R-2315-07	AKR1E2|83592	49.1144
TCGA-KO-8403-01A-11R-2315-07	AKR7A2|8574	633.2718
TCGA-KO-8403-01A-11R-2315-07	AKR7A3|22977	23.4706
TCGA-KO-8403-01A-11R-2315-07	AKR7L|246181	21.732
TCGA-KO-8403-01A-11R-2315-07	AKT1S1|84335	881.4517
TCGA-KO-8403-01A-11R-2315-07	AKT1|207	4226.8825
TCGA-KO-8403-01A-11R-2315-07	AKT2|208	5236.1187
TCGA-KO-8403-01A-11R-2315-07	AKT3|10000	970.1184
TCGA-KO-8403-01A-11R-2315-07	AKTIP|64400	1222.6448
TCGA-KO-8403-01A-11R-2315-07	ALAD|210	1039.661
TCGA-KO-8403-01A-11R-2315-07	ALAS1|211	3410.1923
TCGA-KO-8403-01A-11R-2315-07	ALAS2|212	.8693
TCGA-KO-8403-01A-11R-2315-07	ALB|213	.8693
TCGA-KO-8403-01A-11R-2315-07	ALCAM|214	11370.64
TCGA-KO-8403-01A-11R-2315-07	ALDH16A1|126133	647.6149
TCGA-KO-8403-01A-11R-2315-07	ALDH18A1|5832	1043.5727
TCGA-KO-8403-01A-11R-2315-07	ALDH1A1|216	10601.7603
TCGA-KO-8403-01A-11R-2315-07	ALDH1A2|8854	3302.836
TCGA-KO-8403-01A-11R-2315-07	ALDH1A3|220	322.6687
TCGA-KO-8403-01A-11R-2315-07	ALDH1B1|219	593.2848
TCGA-KO-8403-01A-11R-2315-07	ALDH1L1|10840	2574.8126
TCGA-KO-8403-01A-11R-2315-07	ALDH1L2|160428	49.1144
TCGA-KO-8403-01A-11R-2315-07	ALDH2|217	3467.9996
TCGA-KO-8403-01A-11R-2315-07	ALDH3A1|218	26.9477
TCGA-KO-8403-01A-11R-2315-07	ALDH3A2|224	1477.3443
TCGA-KO-8403-01A-11R-2315-07	ALDH3B1|221	335.5428
TCGA-KO-8403-01A-11R-2315-07	ALDH3B2|222	31.7288
TCGA-KO-8403-01A-11R-2315-07	ALDH4A1|8659	428.9905
TCGA-KO-8403-01A-11R-2315-07	ALDH5A1|7915	797.566
TCGA-KO-8403-01A-11R-2315-07	ALDH6A1|4329	1424.5137
TCGA-KO-8403-01A-11R-2315-07	ALDH7A1|501	2304.9006
TCGA-KO-8403-01A-11R-2315-07	ALDH8A1|64577	26.0785
TCGA-KO-8403-01A-11R-2315-07	ALDH9A1|223	1161.7951
TCGA-KO-8403-01A-11R-2315-07	ALDOA|226	47822.6665
TCGA-KO-8403-01A-11R-2315-07	ALDOB|229	127.7844
TCGA-KO-8403-01A-11R-2315-07	ALDOC|230	127.3498
TCGA-KO-8403-01A-11R-2315-07	ALG10B|144245	226.8825
TCGA-KO-8403-01A-11R-2315-07	ALG10|84920	66.9347
TCGA-KO-8403-01A-11R-2315-07	ALG11|440138	15.6471
TCGA-KO-8403-01A-11R-2315-07	ALG12|79087	1300.0109
TCGA-KO-8403-01A-11R-2315-07	ALG13|79868	989.2426
TCGA-KO-8403-01A-11R-2315-07	ALG14|199857	175.5949
TCGA-KO-8403-01A-11R-2315-07	ALG1L2|644974	0
TCGA-KO-8403-01A-11R-2315-07	ALG1L|200810	15.2907
TCGA-KO-8403-01A-11R-2315-07	ALG1|56052	877.9181
TCGA-KO-8403-01A-11R-2315-07	ALG2|85365	2328.3712
TCGA-KO-8403-01A-11R-2315-07	ALG3|10195	965.772
TCGA-KO-8403-01A-11R-2315-07	ALG5|29880	535.9122
TCGA-KO-8403-01A-11R-2315-07	ALG6|29929	124.3073
TCGA-KO-8403-01A-11R-2315-07	ALG8|79053	763.2294
TCGA-KO-8403-01A-11R-2315-07	ALG9|79796	699.3372
TCGA-KO-8403-01A-11R-2315-07	ALKBH1|8846	348.1473
TCGA-KO-8403-01A-11R-2315-07	ALKBH2|121642	153.4282
TCGA-KO-8403-01A-11R-2315-07	ALKBH3|221120	475.0625
TCGA-KO-8403-01A-11R-2315-07	ALKBH4|54784	373.8172
TCGA-KO-8403-01A-11R-2315-07	ALKBH5|54890	1834.128
TCGA-KO-8403-01A-11R-2315-07	ALKBH6|84964	210.3662
TCGA-KO-8403-01A-11R-2315-07	ALKBH7|84266	2332.7176
TCGA-KO-8403-01A-11R-2315-07	ALKBH8|91801	164.2943
TCGA-KO-8403-01A-11R-2315-07	ALK|238	0
TCGA-KO-8403-01A-11R-2315-07	ALLC|55821	0
TCGA-KO-8403-01A-11R-2315-07	ALMS1P|200420	1.3039
TCGA-KO-8403-01A-11R-2315-07	ALMS1|7840	299.9022
TCGA-KO-8403-01A-11R-2315-07	ALOX12B|242	3.0425
TCGA-KO-8403-01A-11R-2315-07	ALOX12P2|245	38.683
TCGA-KO-8403-01A-11R-2315-07	ALOX12|239	1.7429
TCGA-KO-8403-01A-11R-2315-07	ALOX15B|247	5.2157
TCGA-KO-8403-01A-11R-2315-07	ALOX15|246	.4346
TCGA-KO-8403-01A-11R-2315-07	ALOX5AP|241	394.6539
TCGA-KO-8403-01A-11R-2315-07	ALOX5|240	234.2714
TCGA-KO-8403-01A-11R-2315-07	ALOXE3|59344	2.1732
TCGA-KO-8403-01A-11R-2315-07	ALPI|248	.4346
TCGA-KO-8403-01A-11R-2315-07	ALPK1|80216	360.7519
TCGA-KO-8403-01A-11R-2315-07	ALPK2|115701	6.9543
TCGA-KO-8403-01A-11R-2315-07	ALPK3|57538	3986.9608
TCGA-KO-8403-01A-11R-2315-07	ALPL|249	339.4545
TCGA-KO-8403-01A-11R-2315-07	ALPPL2|251	0
TCGA-KO-8403-01A-11R-2315-07	ALPP|250	0
TCGA-KO-8403-01A-11R-2315-07	ALS2CL|259173	1131.8048
TCGA-KO-8403-01A-11R-2315-07	ALS2CR11|151254	0
TCGA-KO-8403-01A-11R-2315-07	ALS2CR12|130540	1.7386
TCGA-KO-8403-01A-11R-2315-07	ALS2CR4|65062	123.8727
TCGA-KO-8403-01A-11R-2315-07	ALS2CR8|79800	93.4478
TCGA-KO-8403-01A-11R-2315-07	ALS2|57679	367.7062
TCGA-KO-8403-01A-11R-2315-07	ALX1|8092	70.4118
TCGA-KO-8403-01A-11R-2315-07	ALX3|257	12.1699
TCGA-KO-8403-01A-11R-2315-07	ALX4|60529	0
TCGA-KO-8403-01A-11R-2315-07	AMAC1L2|83650	.4346
TCGA-KO-8403-01A-11R-2315-07	AMAC1L3|643664	0
TCGA-KO-8403-01A-11R-2315-07	AMAC1|146861	0
TCGA-KO-8403-01A-11R-2315-07	AMACR|23600	12650.2228
TCGA-KO-8403-01A-11R-2315-07	AMBN|258	1.3039
TCGA-KO-8403-01A-11R-2315-07	AMBP|259	2.1732
TCGA-KO-8403-01A-11R-2315-07	AMBRA1|55626	1282.6252
TCGA-KO-8403-01A-11R-2315-07	AMD1|262	1605.5634
TCGA-KO-8403-01A-11R-2315-07	AMDHD1|144193	.8693
TCGA-KO-8403-01A-11R-2315-07	AMDHD2|51005	406.2675
TCGA-KO-8403-01A-11R-2315-07	AMELX|265	0
TCGA-KO-8403-01A-11R-2315-07	AMELY|266	0
TCGA-KO-8403-01A-11R-2315-07	AMFR|267	8554.1671
TCGA-KO-8403-01A-11R-2315-07	AMHR2|269	0
TCGA-KO-8403-01A-11R-2315-07	AMH|268	5.6503
TCGA-KO-8403-01A-11R-2315-07	AMICA1|120425	95.621
TCGA-KO-8403-01A-11R-2315-07	AMIGO1|57463	64.7615
TCGA-KO-8403-01A-11R-2315-07	AMIGO2|347902	840.5955
TCGA-KO-8403-01A-11R-2315-07	AMIGO3|386724	107.7909
TCGA-KO-8403-01A-11R-2315-07	AMMECR1L|83607	323.8075
TCGA-KO-8403-01A-11R-2315-07	AMMECR1|9949	201.6734
TCGA-KO-8403-01A-11R-2315-07	AMN1|196394	252.5264
TCGA-KO-8403-01A-11R-2315-07	AMN|81693	1.3039
TCGA-KO-8403-01A-11R-2315-07	AMOTL1|154810	1280.452
TCGA-KO-8403-01A-11R-2315-07	AMOTL2|51421	1121.3735
TCGA-KO-8403-01A-11R-2315-07	AMOT|154796	348.1473
TCGA-KO-8403-01A-11R-2315-07	AMPD1|270	.4346
TCGA-KO-8403-01A-11R-2315-07	AMPD2|271	305.9872
TCGA-KO-8403-01A-11R-2315-07	AMPD3|272	1561.6647
TCGA-KO-8403-01A-11R-2315-07	AMPH|273	4.781
TCGA-KO-8403-01A-11R-2315-07	AMTN|401138	2.1732
TCGA-KO-8403-01A-11R-2315-07	AMT|275	373.5869
TCGA-KO-8403-01A-11R-2315-07	AMY1A|276	6.9543
TCGA-KO-8403-01A-11R-2315-07	AMY2A|279	10.866
TCGA-KO-8403-01A-11R-2315-07	AMY2B|280	429.3774
TCGA-KO-8403-01A-11R-2315-07	AMZ1|155185	1.7386
TCGA-KO-8403-01A-11R-2315-07	AMZ2P1|201283	129.0883
TCGA-KO-8403-01A-11R-2315-07	AMZ2|51321	997.9355
TCGA-KO-8403-01A-11R-2315-07	ANAPC10|10393	149.5165
TCGA-KO-8403-01A-11R-2315-07	ANAPC11|51529	1070.9551
TCGA-KO-8403-01A-11R-2315-07	ANAPC13|25847	2913.9846
TCGA-KO-8403-01A-11R-2315-07	ANAPC16|119504	1666.8478
TCGA-KO-8403-01A-11R-2315-07	ANAPC1|64682	286.863
TCGA-KO-8403-01A-11R-2315-07	ANAPC2|29882	850.5922
TCGA-KO-8403-01A-11R-2315-07	ANAPC4|29945	310.7682
TCGA-KO-8403-01A-11R-2315-07	ANAPC5|51433	1727.2628
TCGA-KO-8403-01A-11R-2315-07	ANAPC7|51434	880.5824
TCGA-KO-8403-01A-11R-2315-07	ANGEL1|23357	1000.9779
TCGA-KO-8403-01A-11R-2315-07	ANGEL2|90806	303.3793
TCGA-KO-8403-01A-11R-2315-07	ANGPT1|284	2202.76
TCGA-KO-8403-01A-11R-2315-07	ANGPT2|285	803.2163
TCGA-KO-8403-01A-11R-2315-07	ANGPT4|51378	4.3464
TCGA-KO-8403-01A-11R-2315-07	ANGPTL1|9068	864.9353
TCGA-KO-8403-01A-11R-2315-07	ANGPTL2|23452	370.314
TCGA-KO-8403-01A-11R-2315-07	ANGPTL3|27329	6.5196
TCGA-KO-8403-01A-11R-2315-07	ANGPTL4|51129	39.987
TCGA-KO-8403-01A-11R-2315-07	ANGPTL5|253935	0
TCGA-KO-8403-01A-11R-2315-07	ANGPTL6|83854	.5172
TCGA-KO-8403-01A-11R-2315-07	ANGPTL7|10218	0
TCGA-KO-8403-01A-11R-2315-07	ANG|283	25.6351
TCGA-KO-8403-01A-11R-2315-07	ANK1|286	9.5621
TCGA-KO-8403-01A-11R-2315-07	ANK2|287	56.0687
TCGA-KO-8403-01A-11R-2315-07	ANK3|288	1352.1678
TCGA-KO-8403-01A-11R-2315-07	ANKAR|150709	25.2092
TCGA-KO-8403-01A-11R-2315-07	ANKDD1A|348094	45.6373
TCGA-KO-8403-01A-11R-2315-07	ANKFN1|162282	0
TCGA-KO-8403-01A-11R-2315-07	ANKFY1|51479	1049.2231
TCGA-KO-8403-01A-11R-2315-07	ANKHD1-EIF4EBP3|404734	1041.6212
TCGA-KO-8403-01A-11R-2315-07	ANKHD1|54882	1575.195
TCGA-KO-8403-01A-11R-2315-07	ANKH|56172	332.5003
TCGA-KO-8403-01A-11R-2315-07	ANKIB1|54467	759.3176
TCGA-KO-8403-01A-11R-2315-07	ANKK1|255239	6.5196
TCGA-KO-8403-01A-11R-2315-07	ANKLE1|126549	3.9552
TCGA-KO-8403-01A-11R-2315-07	ANKLE2|23141	1100.5107
TCGA-KO-8403-01A-11R-2315-07	ANKMY1|51281	98.6635
TCGA-KO-8403-01A-11R-2315-07	ANKMY2|57037	1145.2787
TCGA-KO-8403-01A-11R-2315-07	ANKRA2|57763	270.3466
TCGA-KO-8403-01A-11R-2315-07	ANKRD10|55608	725.2809
TCGA-KO-8403-01A-11R-2315-07	ANKRD11|29123	2831.8635
TCGA-KO-8403-01A-11R-2315-07	ANKRD12|23253	1404.7593
TCGA-KO-8403-01A-11R-2315-07	ANKRD13A|88455	2449.636
TCGA-KO-8403-01A-11R-2315-07	ANKRD13B|124930	17.8203
TCGA-KO-8403-01A-11R-2315-07	ANKRD13C|81573	313.8107
TCGA-KO-8403-01A-11R-2315-07	ANKRD13D|338692	399.8696
TCGA-KO-8403-01A-11R-2315-07	ANKRD16|54522	70.8465
TCGA-KO-8403-01A-11R-2315-07	ANKRD17|26057	2226.6652
TCGA-KO-8403-01A-11R-2315-07	ANKRD19|138649	53.4608
TCGA-KO-8403-01A-11R-2315-07	ANKRD1|27063	3.4771
TCGA-KO-8403-01A-11R-2315-07	ANKRD20A3|441425	14.7778
TCGA-KO-8403-01A-11R-2315-07	ANKRD20A4|728747	4.781
TCGA-KO-8403-01A-11R-2315-07	ANKRD20B|729171	7.3889
TCGA-KO-8403-01A-11R-2315-07	ANKRD22|118932	299.8892
TCGA-KO-8403-01A-11R-2315-07	ANKRD23|200539	9.5621
TCGA-KO-8403-01A-11R-2315-07	ANKRD24|170961	12.6046
TCGA-KO-8403-01A-11R-2315-07	ANKRD26P1|124149	.4346
TCGA-KO-8403-01A-11R-2315-07	ANKRD26|22852	169.9446
TCGA-KO-8403-01A-11R-2315-07	ANKRD27|84079	740.6281
TCGA-KO-8403-01A-11R-2315-07	ANKRD28|23243	1263.501
TCGA-KO-8403-01A-11R-2315-07	ANKRD29|147463	466.3697
TCGA-KO-8403-01A-11R-2315-07	ANKRD2|26287	3.9118
TCGA-KO-8403-01A-11R-2315-07	ANKRD30A|91074	7.3889
TCGA-KO-8403-01A-11R-2315-07	ANKRD30B|374860	3.0425
TCGA-KO-8403-01A-11R-2315-07	ANKRD31|256006	1.7386
TCGA-KO-8403-01A-11R-2315-07	ANKRD32|84250	55.1994
TCGA-KO-8403-01A-11R-2315-07	ANKRD33|341405	4.781
TCGA-KO-8403-01A-11R-2315-07	ANKRD34A|284615	6.085
TCGA-KO-8403-01A-11R-2315-07	ANKRD34B|340120	3.4771
TCGA-KO-8403-01A-11R-2315-07	ANKRD34C|390616	0
TCGA-KO-8403-01A-11R-2315-07	ANKRD35|148741	5.2157
TCGA-KO-8403-01A-11R-2315-07	ANKRD36BP1|84832	29.5556
TCGA-KO-8403-01A-11R-2315-07	ANKRD36B|57730	33.4673
TCGA-KO-8403-01A-11R-2315-07	ANKRD36|375248	104.7485
TCGA-KO-8403-01A-11R-2315-07	ANKRD37|353322	178.4722
TCGA-KO-8403-01A-11R-2315-07	ANKRD39|51239	82.1471
TCGA-KO-8403-01A-11R-2315-07	ANKRD40|91369	605.8894
TCGA-KO-8403-01A-11R-2315-07	ANKRD42|338699	460.7193
TCGA-KO-8403-01A-11R-2315-07	ANKRD43|134548	7.8235
TCGA-KO-8403-01A-11R-2315-07	ANKRD44|91526	85.6243
TCGA-KO-8403-01A-11R-2315-07	ANKRD45|339416	6.9543
TCGA-KO-8403-01A-11R-2315-07	ANKRD46|157567	606.8369
TCGA-KO-8403-01A-11R-2315-07	ANKRD49|54851	295.9904
TCGA-KO-8403-01A-11R-2315-07	ANKRD50|57182	615.0168
TCGA-KO-8403-01A-11R-2315-07	ANKRD52|283373	595.0234
TCGA-KO-8403-01A-11R-2315-07	ANKRD53|79998	5.2157
TCGA-KO-8403-01A-11R-2315-07	ANKRD54|129138	440.7259
TCGA-KO-8403-01A-11R-2315-07	ANKRD55|79722	1.7386
TCGA-KO-8403-01A-11R-2315-07	ANKRD56|345079	718.0267
TCGA-KO-8403-01A-11R-2315-07	ANKRD57|65124	635.445
TCGA-KO-8403-01A-11R-2315-07	ANKRD58|347454	42.1602
TCGA-KO-8403-01A-11R-2315-07	ANKRD5|63926	205.5851
TCGA-KO-8403-01A-11R-2315-07	ANKRD6|22881	166.5935
TCGA-KO-8403-01A-11R-2315-07	ANKRD7|56311	11.3007
TCGA-KO-8403-01A-11R-2315-07	ANKRD9|122416	820.1673
TCGA-KO-8403-01A-11R-2315-07	ANKS1A|23294	1056.1773
TCGA-KO-8403-01A-11R-2315-07	ANKS1B|56899	86.0589
TCGA-KO-8403-01A-11R-2315-07	ANKS3|124401	377.7029
TCGA-KO-8403-01A-11R-2315-07	ANKS4B|257629	.8693
TCGA-KO-8403-01A-11R-2315-07	ANKS6|203286	334.2388
TCGA-KO-8403-01A-11R-2315-07	ANKZF1|55139	220.3629
TCGA-KO-8403-01A-11R-2315-07	ANLN|54443	49.5491
TCGA-KO-8403-01A-11R-2315-07	ANO10|55129	2210.1489
TCGA-KO-8403-01A-11R-2315-07	ANO1|55107	289.4708
TCGA-KO-8403-01A-11R-2315-07	ANO2|57101	43.8987
TCGA-KO-8403-01A-11R-2315-07	ANO3|63982	3.0425
TCGA-KO-8403-01A-11R-2315-07	ANO4|121601	1606.4327
TCGA-KO-8403-01A-11R-2315-07	ANO5|203859	1190.916
TCGA-KO-8403-01A-11R-2315-07	ANO6|196527	3755.2972
TCGA-KO-8403-01A-11R-2315-07	ANO7|50636	37.3791
TCGA-KO-8403-01A-11R-2315-07	ANO8|57719	121.6994
TCGA-KO-8403-01A-11R-2315-07	ANO9|338440	306.8565
TCGA-KO-8403-01A-11R-2315-07	ANP32A|8125	3581.4408
TCGA-KO-8403-01A-11R-2315-07	ANP32B|10541	2503.0968
TCGA-KO-8403-01A-11R-2315-07	ANP32C|23520	3.4771
TCGA-KO-8403-01A-11R-2315-07	ANP32D|23519	0
TCGA-KO-8403-01A-11R-2315-07	ANP32E|81611	554.6018
TCGA-KO-8403-01A-11R-2315-07	ANPEP|290	76.0622
TCGA-KO-8403-01A-11R-2315-07	ANTXR1|84168	1770.2923
TCGA-KO-8403-01A-11R-2315-07	ANTXR2|118429	161.2518
TCGA-KO-8403-01A-11R-2315-07	ANTXRL|195977	0
TCGA-KO-8403-01A-11R-2315-07	ANUBL1|93550	56.0687
TCGA-KO-8403-01A-11R-2315-07	ANXA10|11199	.4346
TCGA-KO-8403-01A-11R-2315-07	ANXA11|311	4973.5956
TCGA-KO-8403-01A-11R-2315-07	ANXA13|312	.8693
TCGA-KO-8403-01A-11R-2315-07	ANXA1|301	4295.9904
TCGA-KO-8403-01A-11R-2315-07	ANXA2P1|303	47.8105
TCGA-KO-8403-01A-11R-2315-07	ANXA2P2|304	2584.3747
TCGA-KO-8403-01A-11R-2315-07	ANXA2P3|305	2.1732
TCGA-KO-8403-01A-11R-2315-07	ANXA2|302	7636.2056
TCGA-KO-8403-01A-11R-2315-07	ANXA3|306	219.9283
TCGA-KO-8403-01A-11R-2315-07	ANXA4|307	2741.7147
TCGA-KO-8403-01A-11R-2315-07	ANXA5|308	5052.7002
TCGA-KO-8403-01A-11R-2315-07	ANXA6|309	2768.2278
TCGA-KO-8403-01A-11R-2315-07	ANXA7|310	2682.6035
TCGA-KO-8403-01A-11R-2315-07	ANXA8L1|728113	0
TCGA-KO-8403-01A-11R-2315-07	ANXA8L2|244	0
TCGA-KO-8403-01A-11R-2315-07	ANXA8|653145	.8693
TCGA-KO-8403-01A-11R-2315-07	ANXA9|8416	74.7582
TCGA-KO-8403-01A-11R-2315-07	AOAH|313	149.0818
TCGA-KO-8403-01A-11R-2315-07	AOC2|314	19.1242
TCGA-KO-8403-01A-11R-2315-07	AOC3|8639	379.8761
TCGA-KO-8403-01A-11R-2315-07	AOX1|316	155.6014
TCGA-KO-8403-01A-11R-2315-07	AOX2P|344454	0
TCGA-KO-8403-01A-11R-2315-07	AP1AR|55435	939.2589
TCGA-KO-8403-01A-11R-2315-07	AP1B1|162	4565.4678
TCGA-KO-8403-01A-11R-2315-07	AP1G1|164	3073.3456
TCGA-KO-8403-01A-11R-2315-07	AP1G2|8906	900.8497
TCGA-KO-8403-01A-11R-2315-07	AP1M1|8907	1200.0435
TCGA-KO-8403-01A-11R-2315-07	AP1M2|10053	2083.2337
TCGA-KO-8403-01A-11R-2315-07	AP1S1|1174	805.8242
TCGA-KO-8403-01A-11R-2315-07	AP1S2|8905	345.5395
TCGA-KO-8403-01A-11R-2315-07	AP1S3|130340	128.2191
TCGA-KO-8403-01A-11R-2315-07	AP2A1|160	1213.0914
TCGA-KO-8403-01A-11R-2315-07	AP2A2|161	1597.3052
TCGA-KO-8403-01A-11R-2315-07	AP2B1|163	3653.1566
TCGA-KO-8403-01A-11R-2315-07	AP2M1|1173	7272.8458
TCGA-KO-8403-01A-11R-2315-07	AP2S1|1175	1308.269
TCGA-KO-8403-01A-11R-2315-07	AP3B1|8546	1846.3544
TCGA-KO-8403-01A-11R-2315-07	AP3B2|8120	53.4608
TCGA-KO-8403-01A-11R-2315-07	AP3D1|8943	3985.2222
TCGA-KO-8403-01A-11R-2315-07	AP3M1|26985	528.9579
TCGA-KO-8403-01A-11R-2315-07	AP3M2|10947	399.435
TCGA-KO-8403-01A-11R-2315-07	AP3S1|1176	1064.0009
TCGA-KO-8403-01A-11R-2315-07	AP3S2|10239	3039.787
TCGA-KO-8403-01A-11R-2315-07	AP4B1|10717	193.011
TCGA-KO-8403-01A-11R-2315-07	AP4E1|23431	283.8205
TCGA-KO-8403-01A-11R-2315-07	AP4M1|9179	234.5322
TCGA-KO-8403-01A-11R-2315-07	AP4S1|11154	133.8694
TCGA-KO-8403-01A-11R-2315-07	APAF1|317	396.8271
TCGA-KO-8403-01A-11R-2315-07	APBA1|320	85.6243
TCGA-KO-8403-01A-11R-2315-07	APBA2|321	15.6471
TCGA-KO-8403-01A-11R-2315-07	APBA3|9546	372.4872
TCGA-KO-8403-01A-11R-2315-07	APBB1IP|54518	300.7715
TCGA-KO-8403-01A-11R-2315-07	APBB1|322	1092.6872
TCGA-KO-8403-01A-11R-2315-07	APBB2|323	1961.5343
TCGA-KO-8403-01A-11R-2315-07	APBB3|10307	340.3238
TCGA-KO-8403-01A-11R-2315-07	APC2|10297	7.9105
TCGA-KO-8403-01A-11R-2315-07	APCDD1L|164284	1.3039
TCGA-KO-8403-01A-11R-2315-07	APCDD1|147495	913.1805
TCGA-KO-8403-01A-11R-2315-07	APCS|325	0
TCGA-KO-8403-01A-11R-2315-07	APC|324	720.6346
TCGA-KO-8403-01A-11R-2315-07	APEH|327	4077.8007
TCGA-KO-8403-01A-11R-2315-07	APEX1|328	2073.237
TCGA-KO-8403-01A-11R-2315-07	APEX2|27301	773.2261
TCGA-KO-8403-01A-11R-2315-07	APH1A|51107	2808.2147
TCGA-KO-8403-01A-11R-2315-07	APH1B|83464	1124.8506
TCGA-KO-8403-01A-11R-2315-07	API5|8539	2418.3418
TCGA-KO-8403-01A-11R-2315-07	APIP|51074	490.1836
TCGA-KO-8403-01A-11R-2315-07	APITD1|378708	123.0034
TCGA-KO-8403-01A-11R-2315-07	APLF|200558	33.4673
TCGA-KO-8403-01A-11R-2315-07	APLNR|187	846.2458
TCGA-KO-8403-01A-11R-2315-07	APLN|8862	260.3499
TCGA-KO-8403-01A-11R-2315-07	APLP1|333	83.0164
TCGA-KO-8403-01A-11R-2315-07	APLP2|334	76084.755
TCGA-KO-8403-01A-11R-2315-07	APOA1BP|128240	2225.3613
TCGA-KO-8403-01A-11R-2315-07	APOA1|335	1.3039
TCGA-KO-8403-01A-11R-2315-07	APOA2|336	0
TCGA-KO-8403-01A-11R-2315-07	APOA4|337	0
TCGA-KO-8403-01A-11R-2315-07	APOA5|116519	0
TCGA-KO-8403-01A-11R-2315-07	APOB48R|55911	389.8729
TCGA-KO-8403-01A-11R-2315-07	APOBEC1|339	0
TCGA-KO-8403-01A-11R-2315-07	APOBEC2|10930	.8693
TCGA-KO-8403-01A-11R-2315-07	APOBEC3A|200315	19.6762
TCGA-KO-8403-01A-11R-2315-07	APOBEC3B|9582	321.0823
TCGA-KO-8403-01A-11R-2315-07	APOBEC3C|27350	51.7223
TCGA-KO-8403-01A-11R-2315-07	APOBEC3D|140564	121.6994
TCGA-KO-8403-01A-11R-2315-07	APOBEC3F|200316	168.6407
TCGA-KO-8403-01A-11R-2315-07	APOBEC3G|60489	185.5917
TCGA-KO-8403-01A-11R-2315-07	APOBEC3H|164668	4.781
TCGA-KO-8403-01A-11R-2315-07	APOBEC4|403314	0
TCGA-KO-8403-01A-11R-2315-07	APOB|338	46.9412
TCGA-KO-8403-01A-11R-2315-07	APOC1P1|342	2.1732
TCGA-KO-8403-01A-11R-2315-07	APOC1|341	1288.2756
TCGA-KO-8403-01A-11R-2315-07	APOC2|344	281.2126
TCGA-KO-8403-01A-11R-2315-07	APOC3|345	0
TCGA-KO-8403-01A-11R-2315-07	APOC4|346	3.0425
TCGA-KO-8403-01A-11R-2315-07	APOD|347	246.0067
TCGA-KO-8403-01A-11R-2315-07	APOE|348	7541.4539
TCGA-KO-8403-01A-11R-2315-07	APOF|319	0
TCGA-KO-8403-01A-11R-2315-07	APOH|350	0
TCGA-KO-8403-01A-11R-2315-07	APOL1|8542	3920.8954
TCGA-KO-8403-01A-11R-2315-07	APOL2|23780	2202.76
TCGA-KO-8403-01A-11R-2315-07	APOL3|80833	371.618
TCGA-KO-8403-01A-11R-2315-07	APOL4|80832	154.2975
TCGA-KO-8403-01A-11R-2315-07	APOL5|80831	1.7386
TCGA-KO-8403-01A-11R-2315-07	APOL6|80830	2198.4136
TCGA-KO-8403-01A-11R-2315-07	APOLD1|81575	1787.6779
TCGA-KO-8403-01A-11R-2315-07	APOM|55937	43.4641
TCGA-KO-8403-01A-11R-2315-07	APOOL|139322	229.4904
TCGA-KO-8403-01A-11R-2315-07	APOO|79135	1226.1219
TCGA-KO-8403-01A-11R-2315-07	APPBP2|10513	448.1147
TCGA-KO-8403-01A-11R-2315-07	APPL1|26060	1090.514
TCGA-KO-8403-01A-11R-2315-07	APPL2|55198	575.4645
TCGA-KO-8403-01A-11R-2315-07	APP|351	31670.1076
TCGA-KO-8403-01A-11R-2315-07	APRT|353	3472.346
TCGA-KO-8403-01A-11R-2315-07	APTX|54840	712.811
TCGA-KO-8403-01A-11R-2315-07	AQP10|89872	0
TCGA-KO-8403-01A-11R-2315-07	AQP11|282679	33.4673
TCGA-KO-8403-01A-11R-2315-07	AQP12A|375318	1.3039
TCGA-KO-8403-01A-11R-2315-07	AQP12B|653437	26.9477
TCGA-KO-8403-01A-11R-2315-07	AQP1|358	5177.0075
TCGA-KO-8403-01A-11R-2315-07	AQP2|359	15.2124
TCGA-KO-8403-01A-11R-2315-07	AQP3|360	1290.8834
TCGA-KO-8403-01A-11R-2315-07	AQP4|361	1.7386
TCGA-KO-8403-01A-11R-2315-07	AQP5|362	.8693
TCGA-KO-8403-01A-11R-2315-07	AQP6|363	156.9054
TCGA-KO-8403-01A-11R-2315-07	AQP7P1|375719	2.6078
TCGA-KO-8403-01A-11R-2315-07	AQP7P3|441432	0
TCGA-KO-8403-01A-11R-2315-07	AQP7|364	470.7161
TCGA-KO-8403-01A-11R-2315-07	AQP8|343	.8693
TCGA-KO-8403-01A-11R-2315-07	AQP9|366	89.1014
TCGA-KO-8403-01A-11R-2315-07	AQPEP|206338	0
TCGA-KO-8403-01A-11R-2315-07	AQR|9716	1335.6514
TCGA-KO-8403-01A-11R-2315-07	ARAF|369	1578.181
TCGA-KO-8403-01A-11R-2315-07	ARAP1|116985	6666.0176
TCGA-KO-8403-01A-11R-2315-07	ARAP2|116984	373.7912
TCGA-KO-8403-01A-11R-2315-07	ARAP3|64411	538.52
TCGA-KO-8403-01A-11R-2315-07	ARCN1|372	6210.1489
TCGA-KO-8403-01A-11R-2315-07	ARC|23237	12.1699
TCGA-KO-8403-01A-11R-2315-07	AREG|374	119.0916
TCGA-KO-8403-01A-11R-2315-07	ARF1|375	10608.7145
TCGA-KO-8403-01A-11R-2315-07	ARF3|377	7201.9993
TCGA-KO-8403-01A-11R-2315-07	ARF4|378	5641.204
TCGA-KO-8403-01A-11R-2315-07	ARF5|381	3229.7381
TCGA-KO-8403-01A-11R-2315-07	ARF6|382	2576.9858
TCGA-KO-8403-01A-11R-2315-07	ARFGAP1|55738	1706.4001
TCGA-KO-8403-01A-11R-2315-07	ARFGAP2|84364	2154.5148
TCGA-KO-8403-01A-11R-2315-07	ARFGAP3|26286	1508.6385
TCGA-KO-8403-01A-11R-2315-07	ARFGEF1|10565	4460.3282
TCGA-KO-8403-01A-11R-2315-07	ARFGEF2|10564	3067.6953
TCGA-KO-8403-01A-11R-2315-07	ARFIP1|27236	1493.8607
TCGA-KO-8403-01A-11R-2315-07	ARFIP2|23647	1312.6155
TCGA-KO-8403-01A-11R-2315-07	ARFRP1|10139	1152.6676
TCGA-KO-8403-01A-11R-2315-07	ARG1|383	.4346
TCGA-KO-8403-01A-11R-2315-07	ARG2|384	3593.9802
TCGA-KO-8403-01A-11R-2315-07	ARGFXP2|503640	0
TCGA-KO-8403-01A-11R-2315-07	ARGFX|503582	0
TCGA-KO-8403-01A-11R-2315-07	ARGLU1|55082	649.7881
TCGA-KO-8403-01A-11R-2315-07	ARHGAP10|79658	78.2354
TCGA-KO-8403-01A-11R-2315-07	ARHGAP11A|9824	74.7582
TCGA-KO-8403-01A-11R-2315-07	ARHGAP11B|89839	4.781
TCGA-KO-8403-01A-11R-2315-07	ARHGAP12|94134	1316.5272
TCGA-KO-8403-01A-11R-2315-07	ARHGAP15|55843	59.9804
TCGA-KO-8403-01A-11R-2315-07	ARHGAP17|55114	1415.1907
TCGA-KO-8403-01A-11R-2315-07	ARHGAP18|93663	2942.9534
TCGA-KO-8403-01A-11R-2315-07	ARHGAP19|84986	133.4347
TCGA-KO-8403-01A-11R-2315-07	ARHGAP1|392	2318.3744
TCGA-KO-8403-01A-11R-2315-07	ARHGAP20|57569	18.2549
TCGA-KO-8403-01A-11R-2315-07	ARHGAP21|57584	2300.5542
TCGA-KO-8403-01A-11R-2315-07	ARHGAP22|58504	83.451
TCGA-KO-8403-01A-11R-2315-07	ARHGAP23|57636	520.6998
TCGA-KO-8403-01A-11R-2315-07	ARHGAP24|83478	1164.8376
TCGA-KO-8403-01A-11R-2315-07	ARHGAP25|9938	289.4708
TCGA-KO-8403-01A-11R-2315-07	ARHGAP26|23092	231.6636
TCGA-KO-8403-01A-11R-2315-07	ARHGAP27|201176	711.5071
TCGA-KO-8403-01A-11R-2315-07	ARHGAP28|79822	410.301
TCGA-KO-8403-01A-11R-2315-07	ARHGAP29|9411	1095.7297
TCGA-KO-8403-01A-11R-2315-07	ARHGAP30|257106	328.5885
TCGA-KO-8403-01A-11R-2315-07	ARHGAP31|57514	1037.9224
TCGA-KO-8403-01A-11R-2315-07	ARHGAP32|9743	382.9186
TCGA-KO-8403-01A-11R-2315-07	ARHGAP33|115703	109.0949
TCGA-KO-8403-01A-11R-2315-07	ARHGAP36|158763	0
TCGA-KO-8403-01A-11R-2315-07	ARHGAP39|80728	87.3628
TCGA-KO-8403-01A-11R-2315-07	ARHGAP42|143872	184.7224
TCGA-KO-8403-01A-11R-2315-07	ARHGAP4|393	1384.3312
TCGA-KO-8403-01A-11R-2315-07	ARHGAP5|394	3645.7677
TCGA-KO-8403-01A-11R-2315-07	ARHGAP6|395	2517.44
TCGA-KO-8403-01A-11R-2315-07	ARHGAP8|23779	821.2974
TCGA-KO-8403-01A-11R-2315-07	ARHGAP9|64333	195.5884
TCGA-KO-8403-01A-11R-2315-07	ARHGDIA|396	4867.9778
TCGA-KO-8403-01A-11R-2315-07	ARHGDIB|397	2686.0806
TCGA-KO-8403-01A-11R-2315-07	ARHGDIG|398	.4346
TCGA-KO-8403-01A-11R-2315-07	ARHGEF10L|55160	1220.4716
TCGA-KO-8403-01A-11R-2315-07	ARHGEF10|9639	597.6312
TCGA-KO-8403-01A-11R-2315-07	ARHGEF11|9826	950.5596
TCGA-KO-8403-01A-11R-2315-07	ARHGEF12|23365	7427.578
TCGA-KO-8403-01A-11R-2315-07	ARHGEF15|22899	509.8337
TCGA-KO-8403-01A-11R-2315-07	ARHGEF16|27237	399.0003
TCGA-KO-8403-01A-11R-2315-07	ARHGEF17|9828	2401.8255
TCGA-KO-8403-01A-11R-2315-07	ARHGEF18|23370	1172.2264
TCGA-KO-8403-01A-11R-2315-07	ARHGEF19|128272	22.1667
TCGA-KO-8403-01A-11R-2315-07	ARHGEF1|9138	950.125
TCGA-KO-8403-01A-11R-2315-07	ARHGEF2|9181	849.2883
TCGA-KO-8403-01A-11R-2315-07	ARHGEF33|100271715	2.6078
TCGA-KO-8403-01A-11R-2315-07	ARHGEF35|445328	571.9874
TCGA-KO-8403-01A-11R-2315-07	ARHGEF37|389337	404.6507
TCGA-KO-8403-01A-11R-2315-07	ARHGEF38|54848	36.5098
TCGA-KO-8403-01A-11R-2315-07	ARHGEF3|50650	974.8995
TCGA-KO-8403-01A-11R-2315-07	ARHGEF4|50649	16.0817
TCGA-KO-8403-01A-11R-2315-07	ARHGEF5|7984	629.7946
TCGA-KO-8403-01A-11R-2315-07	ARHGEF6|9459	1425.1874
TCGA-KO-8403-01A-11R-2315-07	ARHGEF7|8874	981.4191
TCGA-KO-8403-01A-11R-2315-07	ARHGEF9|23229	317.7225
TCGA-KO-8403-01A-11R-2315-07	ARID1A|8289	1426.926
TCGA-KO-8403-01A-11R-2315-07	ARID1B|57492	1183.9618
TCGA-KO-8403-01A-11R-2315-07	ARID2|196528	575.8992
TCGA-KO-8403-01A-11R-2315-07	ARID3A|1820	238.1832
TCGA-KO-8403-01A-11R-2315-07	ARID3B|10620	71.2811
TCGA-KO-8403-01A-11R-2315-07	ARID3C|138715	.4346
TCGA-KO-8403-01A-11R-2315-07	ARID4A|5926	470.7161
TCGA-KO-8403-01A-11R-2315-07	ARID4B|51742	617.1553
TCGA-KO-8403-01A-11R-2315-07	ARID5A|10865	477.6703
TCGA-KO-8403-01A-11R-2315-07	ARID5B|84159	401.6082
TCGA-KO-8403-01A-11R-2315-07	ARIH1|25820	1583.3967
TCGA-KO-8403-01A-11R-2315-07	ARIH2|10425	1621.5625
TCGA-KO-8403-01A-11R-2315-07	ARL10|285598	16.0817
TCGA-KO-8403-01A-11R-2315-07	ARL11|115761	85.6243
TCGA-KO-8403-01A-11R-2315-07	ARL13A|392509	0
TCGA-KO-8403-01A-11R-2315-07	ARL13B|200894	167.3367
TCGA-KO-8403-01A-11R-2315-07	ARL14|80117	6.5196
TCGA-KO-8403-01A-11R-2315-07	ARL15|54622	761.0562
TCGA-KO-8403-01A-11R-2315-07	ARL16|339231	134.7387
TCGA-KO-8403-01A-11R-2315-07	ARL17A|51326	59.5197
TCGA-KO-8403-01A-11R-2315-07	ARL17B|641522	.4607
TCGA-KO-8403-01A-11R-2315-07	ARL1|400	4482.4514
TCGA-KO-8403-01A-11R-2315-07	ARL2BP|23568	1366.0763
TCGA-KO-8403-01A-11R-2315-07	ARL2|402	1130.5009
TCGA-KO-8403-01A-11R-2315-07	ARL3|403	444.6376
TCGA-KO-8403-01A-11R-2315-07	ARL4A|10124	330.3271
TCGA-KO-8403-01A-11R-2315-07	ARL4C|10123	430.2945
TCGA-KO-8403-01A-11R-2315-07	ARL4D|379	1450.8313
TCGA-KO-8403-01A-11R-2315-07	ARL5A|26225	1870.2597
TCGA-KO-8403-01A-11R-2315-07	ARL5B|221079	133.8694
TCGA-KO-8403-01A-11R-2315-07	ARL5C|390790	.4346
TCGA-KO-8403-01A-11R-2315-07	ARL6IP1|23204	8803.651
TCGA-KO-8403-01A-11R-2315-07	ARL6IP4|51329	3765.7286
TCGA-KO-8403-01A-11R-2315-07	ARL6IP5|10550	6718.2441
TCGA-KO-8403-01A-11R-2315-07	ARL6IP6|151188	102.5752
TCGA-KO-8403-01A-11R-2315-07	ARL6|84100	643.2685
TCGA-KO-8403-01A-11R-2315-07	ARL8A|127829	974.8995
TCGA-KO-8403-01A-11R-2315-07	ARL8B|55207	3753.9933
TCGA-KO-8403-01A-11R-2315-07	ARL9|132946	2.1732
TCGA-KO-8403-01A-11R-2315-07	ARMC10|83787	727.0368
TCGA-KO-8403-01A-11R-2315-07	ARMC1|55156	763.664
TCGA-KO-8403-01A-11R-2315-07	ARMC2|84071	10.866
TCGA-KO-8403-01A-11R-2315-07	ARMC3|219681	.4346
TCGA-KO-8403-01A-11R-2315-07	ARMC4|55130	6.5196
TCGA-KO-8403-01A-11R-2315-07	ARMC5|79798	575.8992
TCGA-KO-8403-01A-11R-2315-07	ARMC6|93436	887.5236
TCGA-KO-8403-01A-11R-2315-07	ARMC7|79637	183.8531
TCGA-KO-8403-01A-11R-2315-07	ARMC8|25852	785.8307
TCGA-KO-8403-01A-11R-2315-07	ARMC9|80210	70.8465
TCGA-KO-8403-01A-11R-2315-07	ARMCX1|51309	401.1735
TCGA-KO-8403-01A-11R-2315-07	ARMCX2|9823	3354.9929
TCGA-KO-8403-01A-11R-2315-07	ARMCX3|51566	3403.2381
TCGA-KO-8403-01A-11R-2315-07	ARMCX5|64860	491.1442
TCGA-KO-8403-01A-11R-2315-07	ARMCX6|54470	348.1473
TCGA-KO-8403-01A-11R-2315-07	ARMS2|387715	0
TCGA-KO-8403-01A-11R-2315-07	ARNT2|9915	1499.511
TCGA-KO-8403-01A-11R-2315-07	ARNTL2|56938	10.4314
TCGA-KO-8403-01A-11R-2315-07	ARNTL|406	141.2583
TCGA-KO-8403-01A-11R-2315-07	ARNT|405	532.8697
TCGA-KO-8403-01A-11R-2315-07	ARPC1A|10552	4984.7354
TCGA-KO-8403-01A-11R-2315-07	ARPC1B|10095	2100.3455
TCGA-KO-8403-01A-11R-2315-07	ARPC2|10109	2358.3614
TCGA-KO-8403-01A-11R-2315-07	ARPC3|10094	5243.9422
TCGA-KO-8403-01A-11R-2315-07	ARPC4|10093	4185.4221
TCGA-KO-8403-01A-11R-2315-07	ARPC5L|81873	1056.1773
TCGA-KO-8403-01A-11R-2315-07	ARPC5|10092	1813.3217
TCGA-KO-8403-01A-11R-2315-07	ARPM1|84517	33.0327
TCGA-KO-8403-01A-11R-2315-07	ARPP19|10776	3949.5817
TCGA-KO-8403-01A-11R-2315-07	ARPP21|10777	2.6078
TCGA-KO-8403-01A-11R-2315-07	ARR3|407	0
TCGA-KO-8403-01A-11R-2315-07	ARRB1|408	206.4544
TCGA-KO-8403-01A-11R-2315-07	ARRB2|409	1968.0539
TCGA-KO-8403-01A-11R-2315-07	ARRDC1|92714	1260.8932
TCGA-KO-8403-01A-11R-2315-07	ARRDC2|27106	515.0494
TCGA-KO-8403-01A-11R-2315-07	ARRDC3|57561	1079.2133
TCGA-KO-8403-01A-11R-2315-07	ARRDC4|91947	192.5459
TCGA-KO-8403-01A-11R-2315-07	ARRDC5|645432	1.3039
TCGA-KO-8403-01A-11R-2315-07	ARSA|410	1148.7558
TCGA-KO-8403-01A-11R-2315-07	ARSB|411	211.6701
TCGA-KO-8403-01A-11R-2315-07	ARSD|414	1552.5372
TCGA-KO-8403-01A-11R-2315-07	ARSE|415	220.7976
TCGA-KO-8403-01A-11R-2315-07	ARSF|416	0
TCGA-KO-8403-01A-11R-2315-07	ARSG|22901	163.8596
TCGA-KO-8403-01A-11R-2315-07	ARSH|347527	0
TCGA-KO-8403-01A-11R-2315-07	ARSI|340075	0
TCGA-KO-8403-01A-11R-2315-07	ARSJ|79642	742.8013
TCGA-KO-8403-01A-11R-2315-07	ARSK|153642	349.8859
TCGA-KO-8403-01A-11R-2315-07	ART1|417	.4346
TCGA-KO-8403-01A-11R-2315-07	ART3|419	3.9118
TCGA-KO-8403-01A-11R-2315-07	ART4|420	4.781
TCGA-KO-8403-01A-11R-2315-07	ART5|116969	521.1344
TCGA-KO-8403-01A-11R-2315-07	ARTN|9048	54.3301
TCGA-KO-8403-01A-11R-2315-07	ARV1|64801	415.9513
TCGA-KO-8403-01A-11R-2315-07	ARVCF|421	205.1505
TCGA-KO-8403-01A-11R-2315-07	ARX|170302	.4346
TCGA-KO-8403-01A-11R-2315-07	AR|367	53.8955
TCGA-KO-8403-01A-11R-2315-07	AS3MT|57412	510.703
TCGA-KO-8403-01A-11R-2315-07	ASAH1|427	14383.5706
TCGA-KO-8403-01A-11R-2315-07	ASAH2B|653308	1.7386
TCGA-KO-8403-01A-11R-2315-07	ASAH2|56624	7.8235
TCGA-KO-8403-01A-11R-2315-07	ASAM|79827	1.7386
TCGA-KO-8403-01A-11R-2315-07	ASAP1IT1|29065	0
TCGA-KO-8403-01A-11R-2315-07	ASAP1|50807	758.4483
TCGA-KO-8403-01A-11R-2315-07	ASAP2|8853	1000.5433
TCGA-KO-8403-01A-11R-2315-07	ASAP3|55616	1224.818
TCGA-KO-8403-01A-11R-2315-07	ASB10|136371	0
TCGA-KO-8403-01A-11R-2315-07	ASB11|140456	18.6896
TCGA-KO-8403-01A-11R-2315-07	ASB12|142689	5.6503
TCGA-KO-8403-01A-11R-2315-07	ASB13|79754	307.7257
TCGA-KO-8403-01A-11R-2315-07	ASB14|142686	13.9085
TCGA-KO-8403-01A-11R-2315-07	ASB15|142685	0
TCGA-KO-8403-01A-11R-2315-07	ASB16|92591	69.6469
TCGA-KO-8403-01A-11R-2315-07	ASB17|127247	0
TCGA-KO-8403-01A-11R-2315-07	ASB18|401036	0
TCGA-KO-8403-01A-11R-2315-07	ASB1|51665	191.8592
TCGA-KO-8403-01A-11R-2315-07	ASB2|51676	32.5981
TCGA-KO-8403-01A-11R-2315-07	ASB3|51130	162.9903
TCGA-KO-8403-01A-11R-2315-07	ASB4|51666	3.4771
TCGA-KO-8403-01A-11R-2315-07	ASB5|140458	69.9772
TCGA-KO-8403-01A-11R-2315-07	ASB6|140459	949.0818
TCGA-KO-8403-01A-11R-2315-07	ASB7|140460	457.2422
TCGA-KO-8403-01A-11R-2315-07	ASB8|140461	1392.5894
TCGA-KO-8403-01A-11R-2315-07	ASB9|140462	114.7452
TCGA-KO-8403-01A-11R-2315-07	ASCC1|51008	279.9087
TCGA-KO-8403-01A-11R-2315-07	ASCC2|84164	1613.8216
TCGA-KO-8403-01A-11R-2315-07	ASCC3|10973	621.9711
TCGA-KO-8403-01A-11R-2315-07	ASCL1|429	3.4771
TCGA-KO-8403-01A-11R-2315-07	ASCL2|430	21.2974
TCGA-KO-8403-01A-11R-2315-07	ASCL3|56676	0
TCGA-KO-8403-01A-11R-2315-07	ASCL4|121549	81.2778
TCGA-KO-8403-01A-11R-2315-07	ASF1A|25842	333.3696
TCGA-KO-8403-01A-11R-2315-07	ASF1B|55723	61.2844
TCGA-KO-8403-01A-11R-2315-07	ASFMR1|100126270	.8693
TCGA-KO-8403-01A-11R-2315-07	ASGR1|432	11.7353
TCGA-KO-8403-01A-11R-2315-07	ASGR2|433	3.0425
TCGA-KO-8403-01A-11R-2315-07	ASH1L|55870	822.1884
TCGA-KO-8403-01A-11R-2315-07	ASH2L|9070	794.0889
TCGA-KO-8403-01A-11R-2315-07	ASIP|434	.4346
TCGA-KO-8403-01A-11R-2315-07	ASL|435	747.1477
TCGA-KO-8403-01A-11R-2315-07	ASMTL|8623	409.8663
TCGA-KO-8403-01A-11R-2315-07	ASMT|438	0
TCGA-KO-8403-01A-11R-2315-07	ASNA1|439	2277.0836
TCGA-KO-8403-01A-11R-2315-07	ASNSD1|54529	605.0201
TCGA-KO-8403-01A-11R-2315-07	ASNS|440	1648.5929
TCGA-KO-8403-01A-11R-2315-07	ASPA|443	49.5491
TCGA-KO-8403-01A-11R-2315-07	ASPDH|554235	1.7386
TCGA-KO-8403-01A-11R-2315-07	ASPG|374569	41.2909
TCGA-KO-8403-01A-11R-2315-07	ASPHD1|253982	7.8235
TCGA-KO-8403-01A-11R-2315-07	ASPHD2|57168	1014.0172
TCGA-KO-8403-01A-11R-2315-07	ASPH|444	3442.0819
TCGA-KO-8403-01A-11R-2315-07	ASPM|259266	43.8987
TCGA-KO-8403-01A-11R-2315-07	ASPN|54829	66.0654
TCGA-KO-8403-01A-11R-2315-07	ASPRV1|151516	20.8628
TCGA-KO-8403-01A-11R-2315-07	ASPSCR1|79058	420.7324
TCGA-KO-8403-01A-11R-2315-07	ASRGL1|80150	123.438
TCGA-KO-8403-01A-11R-2315-07	ASS1|445	907.0955
TCGA-KO-8403-01A-11R-2315-07	ASTE1|28990	125.2287
TCGA-KO-8403-01A-11R-2315-07	ASTL|431705	.4346
TCGA-KO-8403-01A-11R-2315-07	ASTN1|460	6.5196
TCGA-KO-8403-01A-11R-2315-07	ASTN2|23245	2666.9564
TCGA-KO-8403-01A-11R-2315-07	ASXL1|171023	1842.8773
TCGA-KO-8403-01A-11R-2315-07	ASXL2|55252	312.5068
TCGA-KO-8403-01A-11R-2315-07	ASXL3|80816	61.719
TCGA-KO-8403-01A-11R-2315-07	ASZ1|136991	9.1275
TCGA-KO-8403-01A-11R-2315-07	ATAD1|84896	1064.4355
TCGA-KO-8403-01A-11R-2315-07	ATAD2B|54454	159.9478
TCGA-KO-8403-01A-11R-2315-07	ATAD2|29028	338.1506
TCGA-KO-8403-01A-11R-2315-07	ATAD3A|55210	541.5625
TCGA-KO-8403-01A-11R-2315-07	ATAD3B|83858	212.974
TCGA-KO-8403-01A-11R-2315-07	ATAD3C|219293	152.9936
TCGA-KO-8403-01A-11R-2315-07	ATAD5|79915	10.4314
TCGA-KO-8403-01A-11R-2315-07	ATCAY|85300	.4346
TCGA-KO-8403-01A-11R-2315-07	ATE1|11101	108.2256
TCGA-KO-8403-01A-11R-2315-07	ATF1|466	417.2552
TCGA-KO-8403-01A-11R-2315-07	ATF2|1386	216.0165
TCGA-KO-8403-01A-11R-2315-07	ATF3|467	3255.0255
TCGA-KO-8403-01A-11R-2315-07	ATF4|468	7832.6633
TCGA-KO-8403-01A-11R-2315-07	ATF5|22809	1822.8838
TCGA-KO-8403-01A-11R-2315-07	ATF6B|1388	1440.3999
TCGA-KO-8403-01A-11R-2315-07	ATF6|22926	917.5269
TCGA-KO-8403-01A-11R-2315-07	ATF7IP2|80063	55.1994
TCGA-KO-8403-01A-11R-2315-07	ATF7IP|55729	936.2165
TCGA-KO-8403-01A-11R-2315-07	ATF7|11016	795.3928
TCGA-KO-8403-01A-11R-2315-07	ATG10|83734	135.1733
TCGA-KO-8403-01A-11R-2315-07	ATG12|9140	468.1082
TCGA-KO-8403-01A-11R-2315-07	ATG16L1|55054	277.7355
TCGA-KO-8403-01A-11R-2315-07	ATG16L2|89849	324.3768
TCGA-KO-8403-01A-11R-2315-07	ATG2A|23130	1163.099
TCGA-KO-8403-01A-11R-2315-07	ATG2B|55102	936.6511
TCGA-KO-8403-01A-11R-2315-07	ATG3|64422	1286.1024
TCGA-KO-8403-01A-11R-2315-07	ATG4A|115201	1168.7493
TCGA-KO-8403-01A-11R-2315-07	ATG4B|23192	717.1574
TCGA-KO-8403-01A-11R-2315-07	ATG4C|84938	139.0851
TCGA-KO-8403-01A-11R-2315-07	ATG4D|84971	1223.7531
TCGA-KO-8403-01A-11R-2315-07	ATG5|9474	590.2423
TCGA-KO-8403-01A-11R-2315-07	ATG7|10533	848.7493
TCGA-KO-8403-01A-11R-2315-07	ATG9A|79065	782.6013
TCGA-KO-8403-01A-11R-2315-07	ATG9B|285973	6.1589
TCGA-KO-8403-01A-11R-2315-07	ATHL1|80162	1175.2689
TCGA-KO-8403-01A-11R-2315-07	ATIC|471	684.1247
TCGA-KO-8403-01A-11R-2315-07	ATL1|51062	56.938
TCGA-KO-8403-01A-11R-2315-07	ATL2|64225	1763.7727
TCGA-KO-8403-01A-11R-2315-07	ATL3|25923	372.4872
TCGA-KO-8403-01A-11R-2315-07	ATMIN|23300	1907.6388
TCGA-KO-8403-01A-11R-2315-07	ATM|472	821.9059
TCGA-KO-8403-01A-11R-2315-07	ATN1|1822	4586.7652
TCGA-KO-8403-01A-11R-2315-07	ATOH1|474	0
TCGA-KO-8403-01A-11R-2315-07	ATOH7|220202	0
TCGA-KO-8403-01A-11R-2315-07	ATOH8|84913	96.4903
TCGA-KO-8403-01A-11R-2315-07	ATOX1|475	1438.2267
TCGA-KO-8403-01A-11R-2315-07	ATP10A|57194	26.5131
TCGA-KO-8403-01A-11R-2315-07	ATP10B|23120	20.4281
TCGA-KO-8403-01A-11R-2315-07	ATP10D|57205	3293.2739
TCGA-KO-8403-01A-11R-2315-07	ATP11A|23250	425.0788
TCGA-KO-8403-01A-11R-2315-07	ATP11B|23200	901.4452
TCGA-KO-8403-01A-11R-2315-07	ATP11C|286410	661.5234
TCGA-KO-8403-01A-11R-2315-07	ATP12A|479	0
TCGA-KO-8403-01A-11R-2315-07	ATP13A1|57130	2054.9821
TCGA-KO-8403-01A-11R-2315-07	ATP13A2|23400	465.5004
TCGA-KO-8403-01A-11R-2315-07	ATP13A3|79572	1059.6545
TCGA-KO-8403-01A-11R-2315-07	ATP13A4|84239	.4346
TCGA-KO-8403-01A-11R-2315-07	ATP13A5|344905	83.451
TCGA-KO-8403-01A-11R-2315-07	ATP1A1|476	21986.274
TCGA-KO-8403-01A-11R-2315-07	ATP1A2|477	73.4543
TCGA-KO-8403-01A-11R-2315-07	ATP1A3|478	2.6078
TCGA-KO-8403-01A-11R-2315-07	ATP1A4|480	24.7745
TCGA-KO-8403-01A-11R-2315-07	ATP1B1|481	30170.64
TCGA-KO-8403-01A-11R-2315-07	ATP1B2|482	134.7387
TCGA-KO-8403-01A-11R-2315-07	ATP1B3|483	2432.685
TCGA-KO-8403-01A-11R-2315-07	ATP1B4|23439	0
TCGA-KO-8403-01A-11R-2315-07	ATP2A1|487	2.1732
TCGA-KO-8403-01A-11R-2315-07	ATP2A2|488	4942.7361
TCGA-KO-8403-01A-11R-2315-07	ATP2A3|489	409.4317
TCGA-KO-8403-01A-11R-2315-07	ATP2B1|490	1370.8573
TCGA-KO-8403-01A-11R-2315-07	ATP2B2|491	1466.913
TCGA-KO-8403-01A-11R-2315-07	ATP2B3|492	0
TCGA-KO-8403-01A-11R-2315-07	ATP2B4|493	2595.6753
TCGA-KO-8403-01A-11R-2315-07	ATP2C1|27032	4176.412
TCGA-KO-8403-01A-11R-2315-07	ATP2C2|9914	960.1217
TCGA-KO-8403-01A-11R-2315-07	ATP4A|495	0
TCGA-KO-8403-01A-11R-2315-07	ATP4B|496	10.866
TCGA-KO-8403-01A-11R-2315-07	ATP5A1|498	31607.0846
TCGA-KO-8403-01A-11R-2315-07	ATP5B|506	34931.2181
TCGA-KO-8403-01A-11R-2315-07	ATP5C1|509	4464.1965
TCGA-KO-8403-01A-11R-2315-07	ATP5D|513	4528.9579
TCGA-KO-8403-01A-11R-2315-07	ATP5EP2|432369	101.2713
TCGA-KO-8403-01A-11R-2315-07	ATP5E|514	9549.4947
TCGA-KO-8403-01A-11R-2315-07	ATP5F1|515	3734.8691
TCGA-KO-8403-01A-11R-2315-07	ATP5G1|516	1662.936
TCGA-KO-8403-01A-11R-2315-07	ATP5G2|517	6764.316
TCGA-KO-8403-01A-11R-2315-07	ATP5G3|518	6092.7958
TCGA-KO-8403-01A-11R-2315-07	ATP5H|10476	4360.3173
TCGA-KO-8403-01A-11R-2315-07	ATP5I|521	3918.6961
TCGA-KO-8403-01A-11R-2315-07	ATP5J2|9551	3304.7615
TCGA-KO-8403-01A-11R-2315-07	ATP5J|522	2444.2769
TCGA-KO-8403-01A-11R-2315-07	ATP5L2|267020	2.1732
TCGA-KO-8403-01A-11R-2315-07	ATP5L|10632	7875.2581
TCGA-KO-8403-01A-11R-2315-07	ATP5O|539	5461.6973
TCGA-KO-8403-01A-11R-2315-07	ATP5SL|55101	1319.5697
TCGA-KO-8403-01A-11R-2315-07	ATP5S|27109	285.5591
TCGA-KO-8403-01A-11R-2315-07	ATP6AP1L|92270	52.5915
TCGA-KO-8403-01A-11R-2315-07	ATP6AP1|537	9787.6779
TCGA-KO-8403-01A-11R-2315-07	ATP6AP2|10159	15907.8561
TCGA-KO-8403-01A-11R-2315-07	ATP6V0A1|535	864.5007
TCGA-KO-8403-01A-11R-2315-07	ATP6V0A2|23545	472.8893
TCGA-KO-8403-01A-11R-2315-07	ATP6V0A4|50617	18036.6533
TCGA-KO-8403-01A-11R-2315-07	ATP6V0B|533	7797.4574
TCGA-KO-8403-01A-11R-2315-07	ATP6V0C|527	20787.5693
TCGA-KO-8403-01A-11R-2315-07	ATP6V0D1|9114	3644.8984
TCGA-KO-8403-01A-11R-2315-07	ATP6V0D2|245972	39418.8851
TCGA-KO-8403-01A-11R-2315-07	ATP6V0E1|8992	9606.4327
TCGA-KO-8403-01A-11R-2315-07	ATP6V0E2|155066	2771.6962
TCGA-KO-8403-01A-11R-2315-07	ATP6V1A|523	20390.3075
TCGA-KO-8403-01A-11R-2315-07	ATP6V1B1|525	12231.2289
TCGA-KO-8403-01A-11R-2315-07	ATP6V1B2|526	2369.6621
TCGA-KO-8403-01A-11R-2315-07	ATP6V1C1|528	2992.9371
TCGA-KO-8403-01A-11R-2315-07	ATP6V1C2|245973	610.8008
TCGA-KO-8403-01A-11R-2315-07	ATP6V1D|51382	6294.4692
TCGA-KO-8403-01A-11R-2315-07	ATP6V1E1|529	8887.5367
TCGA-KO-8403-01A-11R-2315-07	ATP6V1E2|90423	38.2484
TCGA-KO-8403-01A-11R-2315-07	ATP6V1F|9296	6016.273
TCGA-KO-8403-01A-11R-2315-07	ATP6V1G1|9550	3734.8691
TCGA-KO-8403-01A-11R-2315-07	ATP6V1G2|534	3.9118
TCGA-KO-8403-01A-11R-2315-07	ATP6V1G3|127124	1339.1285
TCGA-KO-8403-01A-11R-2315-07	ATP6V1H|51606	3820.928
TCGA-KO-8403-01A-11R-2315-07	ATP7A|538	633.7064
TCGA-KO-8403-01A-11R-2315-07	ATP7B|540	180.376
TCGA-KO-8403-01A-11R-2315-07	ATP8A1|10396	726.7195
TCGA-KO-8403-01A-11R-2315-07	ATP8A2|51761	12.1699
TCGA-KO-8403-01A-11R-2315-07	ATP8B1|5205	1399.4567
TCGA-KO-8403-01A-11R-2315-07	ATP8B2|57198	156.0361
TCGA-KO-8403-01A-11R-2315-07	ATP8B3|148229	12.6046
TCGA-KO-8403-01A-11R-2315-07	ATP8B4|79895	1414.7561
TCGA-KO-8403-01A-11R-2315-07	ATP8B5P|158381	51.7223
TCGA-KO-8403-01A-11R-2315-07	ATP9A|10079	1242.6383
TCGA-KO-8403-01A-11R-2315-07	ATP9B|374868	734.5431
TCGA-KO-8403-01A-11R-2315-07	ATPAF1|64756	2792.6893
TCGA-KO-8403-01A-11R-2315-07	ATPAF2|91647	328.5885
TCGA-KO-8403-01A-11R-2315-07	ATPBD4|89978	343.8009
TCGA-KO-8403-01A-11R-2315-07	ATPIF1|93974	1529.0666
TCGA-KO-8403-01A-11R-2315-07	ATRIP|84126	261.1627
TCGA-KO-8403-01A-11R-2315-07	ATRNL1|26033	561.556
TCGA-KO-8403-01A-11R-2315-07	ATRN|8455	2032.8154
TCGA-KO-8403-01A-11R-2315-07	ATRX|546	1824.6224
TCGA-KO-8403-01A-11R-2315-07	ATR|545	732.8045
TCGA-KO-8403-01A-11R-2315-07	ATXN10|25814	1614.2562
TCGA-KO-8403-01A-11R-2315-07	ATXN1L|342371	728.0235
TCGA-KO-8403-01A-11R-2315-07	ATXN1|6310	317.7225
TCGA-KO-8403-01A-11R-2315-07	ATXN2L|11273	2756.9271
TCGA-KO-8403-01A-11R-2315-07	ATXN2|6311	1137.0205
TCGA-KO-8403-01A-11R-2315-07	ATXN3L|92552	0
TCGA-KO-8403-01A-11R-2315-07	ATXN3|4287	309.4643
TCGA-KO-8403-01A-11R-2315-07	ATXN7L1|222255	192.9805
TCGA-KO-8403-01A-11R-2315-07	ATXN7L2|127002	49.9837
TCGA-KO-8403-01A-11R-2315-07	ATXN7L3B|552889	3832.6633
TCGA-KO-8403-01A-11R-2315-07	ATXN7L3|56970	753.2326
TCGA-KO-8403-01A-11R-2315-07	ATXN7|6314	869.2818
TCGA-KO-8403-01A-11R-2315-07	ATXN8OS|6315	0
TCGA-KO-8403-01A-11R-2315-07	AUH|549	1713.3543
TCGA-KO-8403-01A-11R-2315-07	AUP1|550	1741.0105
TCGA-KO-8403-01A-11R-2315-07	AURKAIP1|54998	1833.3152
TCGA-KO-8403-01A-11R-2315-07	AURKAPS1|6791	7.3889
TCGA-KO-8403-01A-11R-2315-07	AURKA|6790	216.0165
TCGA-KO-8403-01A-11R-2315-07	AURKB|9212	15.6471
TCGA-KO-8403-01A-11R-2315-07	AURKC|6795	16.5164
TCGA-KO-8403-01A-11R-2315-07	AUTS2|26053	792.3503
TCGA-KO-8403-01A-11R-2315-07	AVEN|57099	179.5067
TCGA-KO-8403-01A-11R-2315-07	AVIL|10677	52.1569
TCGA-KO-8403-01A-11R-2315-07	AVL9|23080	256.8728
TCGA-KO-8403-01A-11R-2315-07	AVPI1|60370	165.1635
TCGA-KO-8403-01A-11R-2315-07	AVPR1A|552	625.8829
TCGA-KO-8403-01A-11R-2315-07	AVPR1B|553	.4346
TCGA-KO-8403-01A-11R-2315-07	AVPR2|554	182.1145
TCGA-KO-8403-01A-11R-2315-07	AVP|551	.8693
TCGA-KO-8403-01A-11R-2315-07	AWAT1|158833	0
TCGA-KO-8403-01A-11R-2315-07	AWAT2|158835	.4346
TCGA-KO-8403-01A-11R-2315-07	AXIN1|8312	761.9255
TCGA-KO-8403-01A-11R-2315-07	AXIN2|8313	54.7648
TCGA-KO-8403-01A-11R-2315-07	AXL|558	812.7784
TCGA-KO-8403-01A-11R-2315-07	AZGP1|563	4740.1934
TCGA-KO-8403-01A-11R-2315-07	AZI1|22994	242.5296
TCGA-KO-8403-01A-11R-2315-07	AZI2|64343	908.8341
TCGA-KO-8403-01A-11R-2315-07	AZIN1|51582	3536.2382
TCGA-KO-8403-01A-11R-2315-07	AZU1|566	0
TCGA-KO-8403-01A-11R-2315-07	B2M|567	113733.7825
TCGA-KO-8403-01A-11R-2315-07	B3GALNT1|8706	413.3435
TCGA-KO-8403-01A-11R-2315-07	B3GALNT2|148789	284.668
TCGA-KO-8403-01A-11R-2315-07	B3GALT1|8708	.4346
TCGA-KO-8403-01A-11R-2315-07	B3GALT2|8707	3.9118
TCGA-KO-8403-01A-11R-2315-07	B3GALT4|8705	219.9283
TCGA-KO-8403-01A-11R-2315-07	B3GALT5|10317	0
TCGA-KO-8403-01A-11R-2315-07	B3GALT6|126792	313.3761
TCGA-KO-8403-01A-11R-2315-07	B3GALTL|145173	538.9547
TCGA-KO-8403-01A-11R-2315-07	B3GAT1|27087	3.9118
TCGA-KO-8403-01A-11R-2315-07	B3GAT2|135152	8.645
TCGA-KO-8403-01A-11R-2315-07	B3GAT3|26229	1556.0143
TCGA-KO-8403-01A-11R-2315-07	B3GNT1|11041	558.9482
TCGA-KO-8403-01A-11R-2315-07	B3GNT2|10678	806.6935
TCGA-KO-8403-01A-11R-2315-07	B3GNT3|10331	2.6078
TCGA-KO-8403-01A-11R-2315-07	B3GNT4|79369	2.6078
TCGA-KO-8403-01A-11R-2315-07	B3GNT5|84002	465.935
TCGA-KO-8403-01A-11R-2315-07	B3GNT6|192134	0
TCGA-KO-8403-01A-11R-2315-07	B3GNT7|93010	70.8465
TCGA-KO-8403-01A-11R-2315-07	B3GNT8|374907	181.2452
TCGA-KO-8403-01A-11R-2315-07	B3GNT9|84752	363.8509
TCGA-KO-8403-01A-11R-2315-07	B3GNTL1|146712	40.9649
TCGA-KO-8403-01A-11R-2315-07	B4GALNT1|2583	42.0645
TCGA-KO-8403-01A-11R-2315-07	B4GALNT2|124872	264.2617
TCGA-KO-8403-01A-11R-2315-07	B4GALNT3|283358	1000.1087
TCGA-KO-8403-01A-11R-2315-07	B4GALNT4|338707	0
TCGA-KO-8403-01A-11R-2315-07	B4GALT1|2683	3920.8954
TCGA-KO-8403-01A-11R-2315-07	B4GALT2|8704	798.4353
TCGA-KO-8403-01A-11R-2315-07	B4GALT3|8703	728.8928
TCGA-KO-8403-01A-11R-2315-07	B4GALT4|8702	668.4777
TCGA-KO-8403-01A-11R-2315-07	B4GALT5|9334	1026.1871
TCGA-KO-8403-01A-11R-2315-07	B4GALT6|9331	688.0365
TCGA-KO-8403-01A-11R-2315-07	B4GALT7|11285	1582.5274
TCGA-KO-8403-01A-11R-2315-07	B9D1|27077	156.5837
TCGA-KO-8403-01A-11R-2315-07	B9D2|80776	115.1798
TCGA-KO-8403-01A-11R-2315-07	BAALC|79870	476.3664
TCGA-KO-8403-01A-11R-2315-07	BAAT|570	1.7386
TCGA-KO-8403-01A-11R-2315-07	BACE1|23621	1040.0956
TCGA-KO-8403-01A-11R-2315-07	BACE2|25825	6804.7376
TCGA-KO-8403-01A-11R-2315-07	BACH1|571	729.3274
TCGA-KO-8403-01A-11R-2315-07	BACH2|60468	65.6308
TCGA-KO-8403-01A-11R-2315-07	BAD|572	1288.1582
TCGA-KO-8403-01A-11R-2315-07	BAG1|573	8968.4755
TCGA-KO-8403-01A-11R-2315-07	BAG2|9532	182.1145
TCGA-KO-8403-01A-11R-2315-07	BAG3|9531	1177.0075
TCGA-KO-8403-01A-11R-2315-07	BAG4|9530	146.9086
TCGA-KO-8403-01A-11R-2315-07	BAG5|9529	1183.5271
TCGA-KO-8403-01A-11R-2315-07	BAGE2|85319	1.4082
TCGA-KO-8403-01A-11R-2315-07	BAGE|574	.3303
TCGA-KO-8403-01A-11R-2315-07	BAHCC1|57597	381.6147
TCGA-KO-8403-01A-11R-2315-07	BAHD1|22893	1470.8247
TCGA-KO-8403-01A-11R-2315-07	BAI1|575	6.9543
TCGA-KO-8403-01A-11R-2315-07	BAI2|576	87.3628
TCGA-KO-8403-01A-11R-2315-07	BAI3|577	3.0425
TCGA-KO-8403-01A-11R-2315-07	BAIAP2L1|55971	2161.9037
TCGA-KO-8403-01A-11R-2315-07	BAIAP2L2|80115	4.781
TCGA-KO-8403-01A-11R-2315-07	BAIAP2|10458	340.7584
TCGA-KO-8403-01A-11R-2315-07	BAIAP3|8938	599.9522
TCGA-KO-8403-01A-11R-2315-07	BAK1|578	380.3108
TCGA-KO-8403-01A-11R-2315-07	BAMBI|25805	515.0494
TCGA-KO-8403-01A-11R-2315-07	BANF1|8815	3378.0289
TCGA-KO-8403-01A-11R-2315-07	BANF2|140836	0
TCGA-KO-8403-01A-11R-2315-07	BANK1|55024	168.206
TCGA-KO-8403-01A-11R-2315-07	BANP|54971	175.5949
TCGA-KO-8403-01A-11R-2315-07	BAP1|8314	2503.5315
TCGA-KO-8403-01A-11R-2315-07	BARD1|580	11.3007
TCGA-KO-8403-01A-11R-2315-07	BARHL1|56751	0
TCGA-KO-8403-01A-11R-2315-07	BARHL2|343472	0
TCGA-KO-8403-01A-11R-2315-07	BARX1|56033	1.3039
TCGA-KO-8403-01A-11R-2315-07	BARX2|8538	102.1406
TCGA-KO-8403-01A-11R-2315-07	BASE|317716	0
TCGA-KO-8403-01A-11R-2315-07	BASP1|10409	1108.7689
TCGA-KO-8403-01A-11R-2315-07	BAT1|7919	2679.9957
TCGA-KO-8403-01A-11R-2315-07	BAT2L1|84726	4073.8716
TCGA-KO-8403-01A-11R-2315-07	BAT2L2|23215	1818.9721
TCGA-KO-8403-01A-11R-2315-07	BAT2|7916	3434.9669
TCGA-KO-8403-01A-11R-2315-07	BAT3|7917	2590.4596
TCGA-KO-8403-01A-11R-2315-07	BAT4|7918	302.9447
TCGA-KO-8403-01A-11R-2315-07	BAT5|7920	674.5626
TCGA-KO-8403-01A-11R-2315-07	BATF2|116071	110.3988
TCGA-KO-8403-01A-11R-2315-07	BATF3|55509	17.3856
TCGA-KO-8403-01A-11R-2315-07	BATF|10538	28.6863
TCGA-KO-8403-01A-11R-2315-07	BAX|581	508.9645
TCGA-KO-8403-01A-11R-2315-07	BAZ1A|11177	524.6115
TCGA-KO-8403-01A-11R-2315-07	BAZ1B|9031	2148.4299
TCGA-KO-8403-01A-11R-2315-07	BAZ2A|11176	1848.6798
TCGA-KO-8403-01A-11R-2315-07	BAZ2B|29994	484.4811
TCGA-KO-8403-01A-11R-2315-07	BBC3|27113	202.9773
TCGA-KO-8403-01A-11R-2315-07	BBOX1|8424	5.6503
TCGA-KO-8403-01A-11R-2315-07	BBS10|79738	294.6865
TCGA-KO-8403-01A-11R-2315-07	BBS12|166379	317.2878
TCGA-KO-8403-01A-11R-2315-07	BBS1|582	1135.7166
TCGA-KO-8403-01A-11R-2315-07	BBS2|583	970.9877
TCGA-KO-8403-01A-11R-2315-07	BBS4|585	432.9023
TCGA-KO-8403-01A-11R-2315-07	BBS5|129880	156.9054
TCGA-KO-8403-01A-11R-2315-07	BBS7|55212	312.9414
TCGA-KO-8403-01A-11R-2315-07	BBS9|27241	397.2618
TCGA-KO-8403-01A-11R-2315-07	BBX|56987	2067.5867
TCGA-KO-8403-01A-11R-2315-07	BCAM|4059	6711.2898
TCGA-KO-8403-01A-11R-2315-07	BCAN|63827	7.3889
TCGA-KO-8403-01A-11R-2315-07	BCAP29|55973	813.6477
TCGA-KO-8403-01A-11R-2315-07	BCAP31|10134	6706.5087
TCGA-KO-8403-01A-11R-2315-07	BCAR1|9564	4871.0203
TCGA-KO-8403-01A-11R-2315-07	BCAR3|8412	933.5391
TCGA-KO-8403-01A-11R-2315-07	BCAR4|400500	.4346
TCGA-KO-8403-01A-11R-2315-07	BCAS1|8537	8.6928
TCGA-KO-8403-01A-11R-2315-07	BCAS2|10286	661.5278
TCGA-KO-8403-01A-11R-2315-07	BCAS3|54828	326.4153
TCGA-KO-8403-01A-11R-2315-07	BCAS4|55653	1568.1843
TCGA-KO-8403-01A-11R-2315-07	BCAT1|586	257.742
TCGA-KO-8403-01A-11R-2315-07	BCAT2|587	1171.3572
TCGA-KO-8403-01A-11R-2315-07	BCCIP|56647	902.2319
TCGA-KO-8403-01A-11R-2315-07	BCDIN3D|144233	136.7989
TCGA-KO-8403-01A-11R-2315-07	BCHE|590	3.9118
TCGA-KO-8403-01A-11R-2315-07	BCKDHA|593	1261.7625
TCGA-KO-8403-01A-11R-2315-07	BCKDHB|594	1183.9618
TCGA-KO-8403-01A-11R-2315-07	BCKDK|10295	898.8373
TCGA-KO-8403-01A-11R-2315-07	BCL10|8915	266.8652
TCGA-KO-8403-01A-11R-2315-07	BCL11A|53335	1.7386
TCGA-KO-8403-01A-11R-2315-07	BCL11B|64919	19.1242
TCGA-KO-8403-01A-11R-2315-07	BCL2A1|597	47.8105
TCGA-KO-8403-01A-11R-2315-07	BCL2L10|10017	44.768
TCGA-KO-8403-01A-11R-2315-07	BCL2L11|10018	938.8243
TCGA-KO-8403-01A-11R-2315-07	BCL2L12|83596	134.7995
TCGA-KO-8403-01A-11R-2315-07	BCL2L13|23786	2620.8845
TCGA-KO-8403-01A-11R-2315-07	BCL2L14|79370	6.5196
TCGA-KO-8403-01A-11R-2315-07	BCL2L15|440603	6.9543
TCGA-KO-8403-01A-11R-2315-07	BCL2L1|598	6151.4723
TCGA-KO-8403-01A-11R-2315-07	BCL2L2|599	1871.8766
TCGA-KO-8403-01A-11R-2315-07	BCL2|596	2731.7179
TCGA-KO-8403-01A-11R-2315-07	BCL3|602	617.6247
TCGA-KO-8403-01A-11R-2315-07	BCL6B|255877	625.0136
TCGA-KO-8403-01A-11R-2315-07	BCL6|604	668.043
TCGA-KO-8403-01A-11R-2315-07	BCL7A|605	703.6836
TCGA-KO-8403-01A-11R-2315-07	BCL7B|9275	1645.5504
TCGA-KO-8403-01A-11R-2315-07	BCL7C|9274	653.6999
TCGA-KO-8403-01A-11R-2315-07	BCL8|606	6.5196
TCGA-KO-8403-01A-11R-2315-07	BCL9L|283149	1034.4453
TCGA-KO-8403-01A-11R-2315-07	BCL9|607	615.8861
TCGA-KO-8403-01A-11R-2315-07	BCLAF1|9774	2000.652
TCGA-KO-8403-01A-11R-2315-07	BCMO1|53630	2.6078
TCGA-KO-8403-01A-11R-2315-07	BCO2|83875	744.5398
TCGA-KO-8403-01A-11R-2315-07	BCORL1|63035	282.9512
TCGA-KO-8403-01A-11R-2315-07	BCORL2|286554	0
TCGA-KO-8403-01A-11R-2315-07	BCOR|54880	666.7391
TCGA-KO-8403-01A-11R-2315-07	BCR|613	3173.3131
TCGA-KO-8403-01A-11R-2315-07	BCS1L|617	303.814
TCGA-KO-8403-01A-11R-2315-07	BCYRN1|618	0
TCGA-KO-8403-01A-11R-2315-07	BDH1|622	1812.8871
TCGA-KO-8403-01A-11R-2315-07	BDH2|56898	2885.5808
TCGA-KO-8403-01A-11R-2315-07	BDKRB1|623	99.0981
TCGA-KO-8403-01A-11R-2315-07	BDKRB2|624	1640.3347
TCGA-KO-8403-01A-11R-2315-07	BDNFOS|497258	69.7903
TCGA-KO-8403-01A-11R-2315-07	BDNF|627	31.9157
TCGA-KO-8403-01A-11R-2315-07	BDP1|55814	896.6641
TCGA-KO-8403-01A-11R-2315-07	BEAN|146227	3.0425
TCGA-KO-8403-01A-11R-2315-07	BECN1|8678	1158.7656
TCGA-KO-8403-01A-11R-2315-07	BEGAIN|57596	10.866
TCGA-KO-8403-01A-11R-2315-07	BEND2|139105	0
TCGA-KO-8403-01A-11R-2315-07	BEND3|57673	46.0719
TCGA-KO-8403-01A-11R-2315-07	BEND4|389206	2.1732
TCGA-KO-8403-01A-11R-2315-07	BEND5|79656	75.1929
TCGA-KO-8403-01A-11R-2315-07	BEND6|221336	92.1439
TCGA-KO-8403-01A-11R-2315-07	BEND7|222389	399.8696
TCGA-KO-8403-01A-11R-2315-07	BEST1|7439	197.7746
TCGA-KO-8403-01A-11R-2315-07	BEST2|54831	0
TCGA-KO-8403-01A-11R-2315-07	BEST3|144453	1.7386
TCGA-KO-8403-01A-11R-2315-07	BEST4|266675	6.085
TCGA-KO-8403-01A-11R-2315-07	BET1L|51272	2804.3029
TCGA-KO-8403-01A-11R-2315-07	BET1|10282	1359.122
TCGA-KO-8403-01A-11R-2315-07	BET3L|100128327	.4346
TCGA-KO-8403-01A-11R-2315-07	BEX1|55859	54.3301
TCGA-KO-8403-01A-11R-2315-07	BEX2|84707	1631.2072
TCGA-KO-8403-01A-11R-2315-07	BEX4|56271	3112.0287
TCGA-KO-8403-01A-11R-2315-07	BEX5|340542	636.7489
TCGA-KO-8403-01A-11R-2315-07	BEYLA|497634	0
TCGA-KO-8403-01A-11R-2315-07	BFAR|51283	1692.0569
TCGA-KO-8403-01A-11R-2315-07	BFSP1|631	11.7353
TCGA-KO-8403-01A-11R-2315-07	BFSP2|8419	26.0785
TCGA-KO-8403-01A-11R-2315-07	BGLAP|632	43.6379
TCGA-KO-8403-01A-11R-2315-07	BGN|633	2631.7505
TCGA-KO-8403-01A-11R-2315-07	BHLHA15|168620	.8693
TCGA-KO-8403-01A-11R-2315-07	BHLHB9|80823	134.304
TCGA-KO-8403-01A-11R-2315-07	BHLHE22|27319	3.0425
TCGA-KO-8403-01A-11R-2315-07	BHLHE23|128408	0
TCGA-KO-8403-01A-11R-2315-07	BHLHE40|8553	11590.1337
TCGA-KO-8403-01A-11R-2315-07	BHLHE41|79365	229.925
TCGA-KO-8403-01A-11R-2315-07	BHMT2|23743	187.3302
TCGA-KO-8403-01A-11R-2315-07	BHMT|635	12.6046
TCGA-KO-8403-01A-11R-2315-07	BICC1|80114	3.0425
TCGA-KO-8403-01A-11R-2315-07	BICD1|636	56.0687
TCGA-KO-8403-01A-11R-2315-07	BICD2|23299	911.0073
TCGA-KO-8403-01A-11R-2315-07	BID|637	323.3467
TCGA-KO-8403-01A-11R-2315-07	BIK|638	101.706
TCGA-KO-8403-01A-11R-2315-07	BIN1|274	734.5431
TCGA-KO-8403-01A-11R-2315-07	BIN2|51411	289.4708
TCGA-KO-8403-01A-11R-2315-07	BIN3|55909	535.0429
TCGA-KO-8403-01A-11R-2315-07	BIRC2|329	1025.3178
TCGA-KO-8403-01A-11R-2315-07	BIRC3|330	237.7486
TCGA-KO-8403-01A-11R-2315-07	BIRC5|332	29.6208
TCGA-KO-8403-01A-11R-2315-07	BIRC6|57448	1264.3703
TCGA-KO-8403-01A-11R-2315-07	BIRC7|79444	2.6078
TCGA-KO-8403-01A-11R-2315-07	BIRC8|112401	0
TCGA-KO-8403-01A-11R-2315-07	BIVM|54841	242.095
TCGA-KO-8403-01A-11R-2315-07	BLCAP|10904	3900.4672
TCGA-KO-8403-01A-11R-2315-07	BLID|414899	.8693
TCGA-KO-8403-01A-11R-2315-07	BLK|640	.4346
TCGA-KO-8403-01A-11R-2315-07	BLMH|642	316.8532
TCGA-KO-8403-01A-11R-2315-07	BLM|641	23.4706
TCGA-KO-8403-01A-11R-2315-07	BLNK|29760	791.9157
TCGA-KO-8403-01A-11R-2315-07	BLOC1S1|2647	2974.9256
TCGA-KO-8403-01A-11R-2315-07	BLOC1S2|282991	599.8044
TCGA-KO-8403-01A-11R-2315-07	BLOC1S3|388552	363.3598
TCGA-KO-8403-01A-11R-2315-07	BLVRA|644	425.9481
TCGA-KO-8403-01A-11R-2315-07	BLVRB|645	1554.2758
TCGA-KO-8403-01A-11R-2315-07	BLZF1|8548	415.9513
TCGA-KO-8403-01A-11R-2315-07	BMF|90427	834.0758
TCGA-KO-8403-01A-11R-2315-07	BMI1|648	1214.8473
TCGA-KO-8403-01A-11R-2315-07	BMP10|27302	0
TCGA-KO-8403-01A-11R-2315-07	BMP15|9210	0
TCGA-KO-8403-01A-11R-2315-07	BMP1|649	221.2322
TCGA-KO-8403-01A-11R-2315-07	BMP2K|55589	575.8992
TCGA-KO-8403-01A-11R-2315-07	BMP2|650	212.1047
TCGA-KO-8403-01A-11R-2315-07	BMP3|651	.4346
TCGA-KO-8403-01A-11R-2315-07	BMP4|652	33.0327
TCGA-KO-8403-01A-11R-2315-07	BMP5|653	0
TCGA-KO-8403-01A-11R-2315-07	BMP6|654	88.9188
TCGA-KO-8403-01A-11R-2315-07	BMP7|655	3.0425
TCGA-KO-8403-01A-11R-2315-07	BMP8A|353500	19.9935
TCGA-KO-8403-01A-11R-2315-07	BMP8B|656	3.9118
TCGA-KO-8403-01A-11R-2315-07	BMPER|168667	9.1275
TCGA-KO-8403-01A-11R-2315-07	BMPR1A|657	251.2224
TCGA-KO-8403-01A-11R-2315-07	BMPR1B|658	3958.2745
TCGA-KO-8403-01A-11R-2315-07	BMPR2|659	1590.351
TCGA-KO-8403-01A-11R-2315-07	BMS1P4|729096	16.5164
TCGA-KO-8403-01A-11R-2315-07	BMS1P5|399761	33.902
TCGA-KO-8403-01A-11R-2315-07	BMS1|9790	884.0595
TCGA-KO-8403-01A-11R-2315-07	BMX|660	42.5948
TCGA-KO-8403-01A-11R-2315-07	BNC1|646	350.3205
TCGA-KO-8403-01A-11R-2315-07	BNC2|54796	133.0001
TCGA-KO-8403-01A-11R-2315-07	BNIP1|662	368.5755
TCGA-KO-8403-01A-11R-2315-07	BNIP2|663	434.2062
TCGA-KO-8403-01A-11R-2315-07	BNIP3L|665	1138.3245
TCGA-KO-8403-01A-11R-2315-07	BNIP3|664	770.1836
TCGA-KO-8403-01A-11R-2315-07	BNIPL|149428	2.1732
TCGA-KO-8403-01A-11R-2315-07	BOC|91653	102.5752
TCGA-KO-8403-01A-11R-2315-07	BOD1L|259282	1603.3902
TCGA-KO-8403-01A-11R-2315-07	BOD1|91272	961.4256
TCGA-KO-8403-01A-11R-2315-07	BOK|666	2266.2175
TCGA-KO-8403-01A-11R-2315-07	BOLA1|51027	237.3139
TCGA-KO-8403-01A-11R-2315-07	BOLA2|552900	1078.3397
TCGA-KO-8403-01A-11R-2315-07	BOLA3|388962	422.9056
TCGA-KO-8403-01A-11R-2315-07	BOLL|66037	0
TCGA-KO-8403-01A-11R-2315-07	BOP1|23246	237.7486
TCGA-KO-8403-01A-11R-2315-07	BPESC1|60467	0
TCGA-KO-8403-01A-11R-2315-07	BPGM|669	4319.461
TCGA-KO-8403-01A-11R-2315-07	BPHL|670	223.8401
TCGA-KO-8403-01A-11R-2315-07	BPIL1|80341	5.2157
TCGA-KO-8403-01A-11R-2315-07	BPIL2|254240	0
TCGA-KO-8403-01A-11R-2315-07	BPIL3|128859	0
TCGA-KO-8403-01A-11R-2315-07	BPI|671	0
TCGA-KO-8403-01A-11R-2315-07	BPNT1|10380	324.6767
TCGA-KO-8403-01A-11R-2315-07	BPTF|2186	887.102
TCGA-KO-8403-01A-11R-2315-07	BPY2|9083	0
TCGA-KO-8403-01A-11R-2315-07	BRAF|673	359.0134
TCGA-KO-8403-01A-11R-2315-07	BRAP|8315	788.0039
TCGA-KO-8403-01A-11R-2315-07	BRCA1|672	45.2027
TCGA-KO-8403-01A-11R-2315-07	BRCA2|675	10.866
TCGA-KO-8403-01A-11R-2315-07	BRCC3|79184	894.9256
TCGA-KO-8403-01A-11R-2315-07	BRD1|23774	749.3209
TCGA-KO-8403-01A-11R-2315-07	BRD2|6046	3712.2677
TCGA-KO-8403-01A-11R-2315-07	BRD3|8019	816.6598
TCGA-KO-8403-01A-11R-2315-07	BRD4|23476	2018.9069
TCGA-KO-8403-01A-11R-2315-07	BRD7P3|23629	0
TCGA-KO-8403-01A-11R-2315-07	BRD7|29117	1796.8054
TCGA-KO-8403-01A-11R-2315-07	BRD8|10902	728.4581
TCGA-KO-8403-01A-11R-2315-07	BRD9|65980	864.5007
TCGA-KO-8403-01A-11R-2315-07	BRDT|676	0
TCGA-KO-8403-01A-11R-2315-07	BREA2|286076	3.0425
TCGA-KO-8403-01A-11R-2315-07	BRE|9577	397.1183
TCGA-KO-8403-01A-11R-2315-07	BRF1|2972	869.3165
TCGA-KO-8403-01A-11R-2315-07	BRF2|55290	365.0983
TCGA-KO-8403-01A-11R-2315-07	BRI3BP|140707	139.9544
TCGA-KO-8403-01A-11R-2315-07	BRI3|25798	3830.4901
TCGA-KO-8403-01A-11R-2315-07	BRIP1|83990	4.3464
TCGA-KO-8403-01A-11R-2315-07	BRIX1|55299	496.3599
TCGA-KO-8403-01A-11R-2315-07	BRMS1L|84312	232.5329
TCGA-KO-8403-01A-11R-2315-07	BRMS1|25855	1256.5468
TCGA-KO-8403-01A-11R-2315-07	BRP44L|51660	3432.7937
TCGA-KO-8403-01A-11R-2315-07	BRP44|25874	1028.3603
TCGA-KO-8403-01A-11R-2315-07	BRPF1|7862	528.0887
TCGA-KO-8403-01A-11R-2315-07	BRPF3|27154	1602.9556
TCGA-KO-8403-01A-11R-2315-07	BRS3|680	0
TCGA-KO-8403-01A-11R-2315-07	BRSK1|84446	9.5621
TCGA-KO-8403-01A-11R-2315-07	BRSK2|9024	5.2157
TCGA-KO-8403-01A-11R-2315-07	BRWD1|54014	488.5363
TCGA-KO-8403-01A-11R-2315-07	BRWD3|254065	364.6637
TCGA-KO-8403-01A-11R-2315-07	BSCL2|26580	1736.6728
TCGA-KO-8403-01A-11R-2315-07	BSDC1|55108	1815.4949
TCGA-KO-8403-01A-11R-2315-07	BSG|682	74089.7533
TCGA-KO-8403-01A-11R-2315-07	BSND|7809	1061.393
TCGA-KO-8403-01A-11R-2315-07	BSN|8927	136.4772
TCGA-KO-8403-01A-11R-2315-07	BSPH1|100131137	0
TCGA-KO-8403-01A-11R-2315-07	BSPRY|54836	1413.8868
TCGA-KO-8403-01A-11R-2315-07	BST1|683	9.5621
TCGA-KO-8403-01A-11R-2315-07	BST2|684	576.7684
TCGA-KO-8403-01A-11R-2315-07	BSX|390259	0
TCGA-KO-8403-01A-11R-2315-07	BTAF1|9044	454.6344
TCGA-KO-8403-01A-11R-2315-07	BTBD10|84280	505.0527
TCGA-KO-8403-01A-11R-2315-07	BTBD11|121551	3.0425
TCGA-KO-8403-01A-11R-2315-07	BTBD12|84464	240.791
TCGA-KO-8403-01A-11R-2315-07	BTBD16|118663	0
TCGA-KO-8403-01A-11R-2315-07	BTBD17|388419	.4346
TCGA-KO-8403-01A-11R-2315-07	BTBD18|643376	.4346
TCGA-KO-8403-01A-11R-2315-07	BTBD19|149478	14.3431
TCGA-KO-8403-01A-11R-2315-07	BTBD1|53339	2312.7241
TCGA-KO-8403-01A-11R-2315-07	BTBD2|55643	1605.5634
TCGA-KO-8403-01A-11R-2315-07	BTBD3|22903	1070.5205
TCGA-KO-8403-01A-11R-2315-07	BTBD6|90135	1775.4732
TCGA-KO-8403-01A-11R-2315-07	BTBD7|55727	646.311
TCGA-KO-8403-01A-11R-2315-07	BTBD8|284697	.8693
TCGA-KO-8403-01A-11R-2315-07	BTBD9|114781	507.2259
TCGA-KO-8403-01A-11R-2315-07	BTC|685	97.3596
TCGA-KO-8403-01A-11R-2315-07	BTD|686	652.8306
TCGA-KO-8403-01A-11R-2315-07	BTF3L1|690	0
TCGA-KO-8403-01A-11R-2315-07	BTF3L4|91408	512.4416
TCGA-KO-8403-01A-11R-2315-07	BTF3|689	8039.5523
TCGA-KO-8403-01A-11R-2315-07	BTG1|694	3186.7869
TCGA-KO-8403-01A-11R-2315-07	BTG2|7832	1759.8609
TCGA-KO-8403-01A-11R-2315-07	BTG3|10950	2779.5284
TCGA-KO-8403-01A-11R-2315-07	BTG4|54766	0
TCGA-KO-8403-01A-11R-2315-07	BTK|695	162.121
TCGA-KO-8403-01A-11R-2315-07	BTLA|151888	1.7386
TCGA-KO-8403-01A-11R-2315-07	BTN1A1|696	.4346
TCGA-KO-8403-01A-11R-2315-07	BTN2A1|11120	409.8663
TCGA-KO-8403-01A-11R-2315-07	BTN2A2|10385	392.9154
TCGA-KO-8403-01A-11R-2315-07	BTN2A3|54718	16.5164
TCGA-KO-8403-01A-11R-2315-07	BTN3A1|11119	395.9578
TCGA-KO-8403-01A-11R-2315-07	BTN3A2|11118	771.4876
TCGA-KO-8403-01A-11R-2315-07	BTN3A3|10384	493.3174
TCGA-KO-8403-01A-11R-2315-07	BTNL2|56244	.4346
TCGA-KO-8403-01A-11R-2315-07	BTNL3|10917	.4346
TCGA-KO-8403-01A-11R-2315-07	BTNL8|79908	3.0425
TCGA-KO-8403-01A-11R-2315-07	BTNL9|153579	689.3404
TCGA-KO-8403-01A-11R-2315-07	BTRC|8945	330.7617
TCGA-KO-8403-01A-11R-2315-07	BUB1B|701	36.5098
TCGA-KO-8403-01A-11R-2315-07	BUB1|699	64.7615
TCGA-KO-8403-01A-11R-2315-07	BUB3|9184	718.4614
TCGA-KO-8403-01A-11R-2315-07	BUD13|84811	394.6539
TCGA-KO-8403-01A-11R-2315-07	BUD31|8896	1656.2643
TCGA-KO-8403-01A-11R-2315-07	BVES|11149	43.0294
TCGA-KO-8403-01A-11R-2315-07	BYSL|705	200.8041
TCGA-KO-8403-01A-11R-2315-07	BZRAP1|9256	162.9903
TCGA-KO-8403-01A-11R-2315-07	BZW1|9689	1744.6485
TCGA-KO-8403-01A-11R-2315-07	BZW2|28969	683.2555
TCGA-KO-8403-01A-11R-2315-07	C10orf105|414152	2.6078
TCGA-KO-8403-01A-11R-2315-07	C10orf107|219621	1.3039
TCGA-KO-8403-01A-11R-2315-07	C10orf108|414235	141.2583
TCGA-KO-8403-01A-11R-2315-07	C10orf10|11067	1662.936
TCGA-KO-8403-01A-11R-2315-07	C10orf110|55853	6.0372
TCGA-KO-8403-01A-11R-2315-07	C10orf111|221060	3.9118
TCGA-KO-8403-01A-11R-2315-07	C10orf113|387638	0
TCGA-KO-8403-01A-11R-2315-07	C10orf114|399726	26.5131
TCGA-KO-8403-01A-11R-2315-07	C10orf116|10974	526.5718
TCGA-KO-8403-01A-11R-2315-07	C10orf118|55088	505.922
TCGA-KO-8403-01A-11R-2315-07	C10orf119|79892	771.9222
TCGA-KO-8403-01A-11R-2315-07	C10orf11|83938	193.4152
TCGA-KO-8403-01A-11R-2315-07	C10orf120|399814	0
TCGA-KO-8403-01A-11R-2315-07	C10orf122|387718	0
TCGA-KO-8403-01A-11R-2315-07	C10orf125|282969	33.902
TCGA-KO-8403-01A-11R-2315-07	C10orf128|170371	12.6046
TCGA-KO-8403-01A-11R-2315-07	C10orf129|142827	1.3039
TCGA-KO-8403-01A-11R-2315-07	C10orf12|26148	77.679
TCGA-KO-8403-01A-11R-2315-07	C10orf131|100127889	.8693
TCGA-KO-8403-01A-11R-2315-07	C10orf137|26098	121.2648
TCGA-KO-8403-01A-11R-2315-07	C10orf140|387640	6.5196
TCGA-KO-8403-01A-11R-2315-07	C10orf18|54906	813.2131
TCGA-KO-8403-01A-11R-2315-07	C10orf25|220979	54.3301
TCGA-KO-8403-01A-11R-2315-07	C10orf26|54838	2733.7607
TCGA-KO-8403-01A-11R-2315-07	C10orf27|219793	.4346
TCGA-KO-8403-01A-11R-2315-07	C10orf28|27291	632.4025
TCGA-KO-8403-01A-11R-2315-07	C10orf2|56652	133.0001
TCGA-KO-8403-01A-11R-2315-07	C10orf32|119032	781.9189
TCGA-KO-8403-01A-11R-2315-07	C10orf35|219738	96.4903
TCGA-KO-8403-01A-11R-2315-07	C10orf40|283025	0
TCGA-KO-8403-01A-11R-2315-07	C10orf41|100131213	129.7925
TCGA-KO-8403-01A-11R-2315-07	C10orf46|143384	1227.8605
TCGA-KO-8403-01A-11R-2315-07	C10orf47|254427	77.8007
TCGA-KO-8403-01A-11R-2315-07	C10orf4|118924	299.9022
TCGA-KO-8403-01A-11R-2315-07	C10orf50|645528	0
TCGA-KO-8403-01A-11R-2315-07	C10orf53|282966	0
TCGA-KO-8403-01A-11R-2315-07	C10orf54|64115	659.7849
TCGA-KO-8403-01A-11R-2315-07	C10orf55|414236	5.0723
TCGA-KO-8403-01A-11R-2315-07	C10orf57|80195	437.6834
TCGA-KO-8403-01A-11R-2315-07	C10orf58|84293	2351.8418
TCGA-KO-8403-01A-11R-2315-07	C10orf62|414157	.8693
TCGA-KO-8403-01A-11R-2315-07	C10orf67|256815	2.6078
TCGA-KO-8403-01A-11R-2315-07	C10orf68|79741	.4346
TCGA-KO-8403-01A-11R-2315-07	C10orf71|118461	0
TCGA-KO-8403-01A-11R-2315-07	C10orf72|196740	472.02
TCGA-KO-8403-01A-11R-2315-07	C10orf75|90271	293.3826
TCGA-KO-8403-01A-11R-2315-07	C10orf76|79591	501.1409
TCGA-KO-8403-01A-11R-2315-07	C10orf78|119392	59.9804
TCGA-KO-8403-01A-11R-2315-07	C10orf79|80217	1.3039
TCGA-KO-8403-01A-11R-2315-07	C10orf81|79949	2.1732
TCGA-KO-8403-01A-11R-2315-07	C10orf82|143379	4.3464
TCGA-KO-8403-01A-11R-2315-07	C10orf84|63877	412.0396
TCGA-KO-8403-01A-11R-2315-07	C10orf88|80007	111.7027
TCGA-KO-8403-01A-11R-2315-07	C10orf90|118611	0
TCGA-KO-8403-01A-11R-2315-07	C10orf91|170393	.4346
TCGA-KO-8403-01A-11R-2315-07	C10orf93|255352	15.2124
TCGA-KO-8403-01A-11R-2315-07	C10orf95|79946	12.735
TCGA-KO-8403-01A-11R-2315-07	C10orf96|374355	0
TCGA-KO-8403-01A-11R-2315-07	C10orf99|387695	0
TCGA-KO-8403-01A-11R-2315-07	C11orf10|746	1137.0205
TCGA-KO-8403-01A-11R-2315-07	C11orf16|56673	4.3464
TCGA-KO-8403-01A-11R-2315-07	C11orf17|56672	425.9481
TCGA-KO-8403-01A-11R-2315-07	C11orf1|64776	456.3208
TCGA-KO-8403-01A-11R-2315-07	C11orf20|25858	13.2739
TCGA-KO-8403-01A-11R-2315-07	C11orf21|29125	3.4771
TCGA-KO-8403-01A-11R-2315-07	C11orf24|53838	620.2325
TCGA-KO-8403-01A-11R-2315-07	C11orf2|738	3289.3622
TCGA-KO-8403-01A-11R-2315-07	C11orf30|56946	452.4612
TCGA-KO-8403-01A-11R-2315-07	C11orf31|280636	2193.6325
TCGA-KO-8403-01A-11R-2315-07	C11orf34|349633	0
TCGA-KO-8403-01A-11R-2315-07	C11orf35|256329	123.8813
TCGA-KO-8403-01A-11R-2315-07	C11orf36|283303	0
TCGA-KO-8403-01A-11R-2315-07	C11orf40|143501	0
TCGA-KO-8403-01A-11R-2315-07	C11orf41|25758	76.9314
TCGA-KO-8403-01A-11R-2315-07	C11orf42|160298	.4346
TCGA-KO-8403-01A-11R-2315-07	C11orf45|219833	33.902
TCGA-KO-8403-01A-11R-2315-07	C11orf46|120534	1083.1251
TCGA-KO-8403-01A-11R-2315-07	C11orf48|79081	578.1245
TCGA-KO-8403-01A-11R-2315-07	C11orf49|79096	527.2194
TCGA-KO-8403-01A-11R-2315-07	C11orf51|25906	1464.3747
TCGA-KO-8403-01A-11R-2315-07	C11orf52|91894	452.0265
TCGA-KO-8403-01A-11R-2315-07	C11orf53|341032	45.2027
TCGA-KO-8403-01A-11R-2315-07	C11orf54|28970	928.3929
TCGA-KO-8403-01A-11R-2315-07	C11orf57|55216	723.6771
TCGA-KO-8403-01A-11R-2315-07	C11orf58|10944	4264.2617
TCGA-KO-8403-01A-11R-2315-07	C11orf59|55004	3425.4048
TCGA-KO-8403-01A-11R-2315-07	C11orf61|79684	160.3825
TCGA-KO-8403-01A-11R-2315-07	C11orf63|79864	126.9151
TCGA-KO-8403-01A-11R-2315-07	C11orf64|283197	0
TCGA-KO-8403-01A-11R-2315-07	C11orf65|160140	5.6503
TCGA-KO-8403-01A-11R-2315-07	C11orf66|220004	18.6896
TCGA-KO-8403-01A-11R-2315-07	C11orf67|28971	308.595
TCGA-KO-8403-01A-11R-2315-07	C11orf68|83638	1128.3277
TCGA-KO-8403-01A-11R-2315-07	C11orf70|85016	6.9543
TCGA-KO-8403-01A-11R-2315-07	C11orf71|54494	580.6802
TCGA-KO-8403-01A-11R-2315-07	C11orf73|51501	403.3467
TCGA-KO-8403-01A-11R-2315-07	C11orf74|119710	224.2747
TCGA-KO-8403-01A-11R-2315-07	C11orf75|56935	587.6345
TCGA-KO-8403-01A-11R-2315-07	C11orf80|79703	393.7846
TCGA-KO-8403-01A-11R-2315-07	C11orf82|220042	13.4739
TCGA-KO-8403-01A-11R-2315-07	C11orf83|790955	814.4127
TCGA-KO-8403-01A-11R-2315-07	C11orf84|144097	342.497
TCGA-KO-8403-01A-11R-2315-07	C11orf85|283129	0
TCGA-KO-8403-01A-11R-2315-07	C11orf86|254439	0
TCGA-KO-8403-01A-11R-2315-07	C11orf87|399947	6.085
TCGA-KO-8403-01A-11R-2315-07	C11orf88|399949	2.1732
TCGA-KO-8403-01A-11R-2315-07	C11orf90|387804	0
TCGA-KO-8403-01A-11R-2315-07	C11orf92|399948	1496.8684
TCGA-KO-8403-01A-11R-2315-07	C11orf93|120376	903.6532
TCGA-KO-8403-01A-11R-2315-07	C11orf94|143678	0
TCGA-KO-8403-01A-11R-2315-07	C11orf95|65998	820.602
TCGA-KO-8403-01A-11R-2315-07	C11orf9|745	5.2157
TCGA-KO-8403-01A-11R-2315-07	C12orf10|60314	1032.2721
TCGA-KO-8403-01A-11R-2315-07	C12orf11|55726	610.6704
TCGA-KO-8403-01A-11R-2315-07	C12orf12|196477	0
TCGA-KO-8403-01A-11R-2315-07	C12orf23|90488	2364.0117
TCGA-KO-8403-01A-11R-2315-07	C12orf24|29902	60.4151
TCGA-KO-8403-01A-11R-2315-07	C12orf26|84190	98.2288
TCGA-KO-8403-01A-11R-2315-07	C12orf27|283460	0
TCGA-KO-8403-01A-11R-2315-07	C12orf29|91298	402.0602
TCGA-KO-8403-01A-11R-2315-07	C12orf32|83695	373.7912
TCGA-KO-8403-01A-11R-2315-07	C12orf34|84915	508.9645
TCGA-KO-8403-01A-11R-2315-07	C12orf35|55196	594.5887
TCGA-KO-8403-01A-11R-2315-07	C12orf36|283422	0
TCGA-KO-8403-01A-11R-2315-07	C12orf39|80763	239.0525
TCGA-KO-8403-01A-11R-2315-07	C12orf40|283461	0
TCGA-KO-8403-01A-11R-2315-07	C12orf41|54934	431.5984
TCGA-KO-8403-01A-11R-2315-07	C12orf42|374470	.8693
TCGA-KO-8403-01A-11R-2315-07	C12orf43|64897	370.7487
TCGA-KO-8403-01A-11R-2315-07	C12orf44|60673	1439.0959
TCGA-KO-8403-01A-11R-2315-07	C12orf45|121053	136.4772
TCGA-KO-8403-01A-11R-2315-07	C12orf47|51275	304.8832
TCGA-KO-8403-01A-11R-2315-07	C12orf48|55010	37.0488
TCGA-KO-8403-01A-11R-2315-07	C12orf49|79794	868.4125
TCGA-KO-8403-01A-11R-2315-07	C12orf4|57102	335.9774
TCGA-KO-8403-01A-11R-2315-07	C12orf50|160419	.4346
TCGA-KO-8403-01A-11R-2315-07	C12orf51|283450	1158.3179
TCGA-KO-8403-01A-11R-2315-07	C12orf52|84934	458.1115
TCGA-KO-8403-01A-11R-2315-07	C12orf53|196500	4.781
TCGA-KO-8403-01A-11R-2315-07	C12orf54|121273	.4346
TCGA-KO-8403-01A-11R-2315-07	C12orf56|115749	0
TCGA-KO-8403-01A-11R-2315-07	C12orf57|113246	863.1968
TCGA-KO-8403-01A-11R-2315-07	C12orf59|120939	24.3399
TCGA-KO-8403-01A-11R-2315-07	C12orf5|57103	735.847
TCGA-KO-8403-01A-11R-2315-07	C12orf60|144608	103.4445
TCGA-KO-8403-01A-11R-2315-07	C12orf61|283416	33.4673
TCGA-KO-8403-01A-11R-2315-07	C12orf62|84987	1825.9263
TCGA-KO-8403-01A-11R-2315-07	C12orf63|374467	3.4771
TCGA-KO-8403-01A-11R-2315-07	C12orf65|91574	615.8861
TCGA-KO-8403-01A-11R-2315-07	C12orf66|144577	99.0981
TCGA-KO-8403-01A-11R-2315-07	C12orf68|387856	13.9085
TCGA-KO-8403-01A-11R-2315-07	C12orf69|440087	29.1209
TCGA-KO-8403-01A-11R-2315-07	C12orf70|341346	0
TCGA-KO-8403-01A-11R-2315-07	C12orf71|728858	0
TCGA-KO-8403-01A-11R-2315-07	C12orf72|254013	82.1471
TCGA-KO-8403-01A-11R-2315-07	C12orf73|728568	173.8564
TCGA-KO-8403-01A-11R-2315-07	C12orf74|338809	.4346
TCGA-KO-8403-01A-11R-2315-07	C12orf75|387882	7353.2544
TCGA-KO-8403-01A-11R-2315-07	C12orf76|400073	132.5655
TCGA-KO-8403-01A-11R-2315-07	C12orf77|196415	3.4771
TCGA-KO-8403-01A-11R-2315-07	C13orf15|28984	1150.4944
TCGA-KO-8403-01A-11R-2315-07	C13orf16|121793	1.3039
TCGA-KO-8403-01A-11R-2315-07	C13orf18|80183	37.8138
TCGA-KO-8403-01A-11R-2315-07	C13orf1|57213	320.765
TCGA-KO-8403-01A-11R-2315-07	C13orf23|80209	488.5363
TCGA-KO-8403-01A-11R-2315-07	C13orf26|122046	0
TCGA-KO-8403-01A-11R-2315-07	C13orf27|93081	79.5393
TCGA-KO-8403-01A-11R-2315-07	C13orf28|122258	0
TCGA-KO-8403-01A-11R-2315-07	C13orf29|283487	44.3334
TCGA-KO-8403-01A-11R-2315-07	C13orf30|144809	0
TCGA-KO-8403-01A-11R-2315-07	C13orf31|144811	171.6831
TCGA-KO-8403-01A-11R-2315-07	C13orf33|84935	69.1079
TCGA-KO-8403-01A-11R-2315-07	C13orf34|79866	33.7672
TCGA-KO-8403-01A-11R-2315-07	C13orf35|400165	0
TCGA-KO-8403-01A-11R-2315-07	C13orf36|400120	3.4771
TCGA-KO-8403-01A-11R-2315-07	C13orf37|440145	235.5754
TCGA-KO-8403-01A-11R-2315-07	C13orf38|728591	8.6928
TCGA-KO-8403-01A-11R-2315-07	C13orf39|196541	.4346
TCGA-KO-8403-01A-11R-2315-07	C14orf101|54916	714.9842
TCGA-KO-8403-01A-11R-2315-07	C14orf102|55051	344.2356
TCGA-KO-8403-01A-11R-2315-07	C14orf104|55172	333.8042
TCGA-KO-8403-01A-11R-2315-07	C14orf105|55195	687.6019
TCGA-KO-8403-01A-11R-2315-07	C14orf106|55320	298.1636
TCGA-KO-8403-01A-11R-2315-07	C14orf109|26175	620.2325
TCGA-KO-8403-01A-11R-2315-07	C14orf115|55237	0
TCGA-KO-8403-01A-11R-2315-07	C14orf118|55668	360.7519
TCGA-KO-8403-01A-11R-2315-07	C14orf119|55017	1460.828
TCGA-KO-8403-01A-11R-2315-07	C14orf126|112487	313.1935
TCGA-KO-8403-01A-11R-2315-07	C14orf128|84837	116.9184
TCGA-KO-8403-01A-11R-2315-07	C14orf129|51527	438.9873
TCGA-KO-8403-01A-11R-2315-07	C14orf132|56967	1005.759
TCGA-KO-8403-01A-11R-2315-07	C14orf135|64430	2516.5707
TCGA-KO-8403-01A-11R-2315-07	C14orf138|79609	71.2811
TCGA-KO-8403-01A-11R-2315-07	C14orf139|79686	40.4216
TCGA-KO-8403-01A-11R-2315-07	C14orf142|84520	361.1866
TCGA-KO-8403-01A-11R-2315-07	C14orf143|90141	40.4216
TCGA-KO-8403-01A-11R-2315-07	C14orf145|145508	59.1112
TCGA-KO-8403-01A-11R-2315-07	C14orf147|171546	1443.0077
TCGA-KO-8403-01A-11R-2315-07	C14orf148|122945	6.085
TCGA-KO-8403-01A-11R-2315-07	C14orf149|112849	71.7157
TCGA-KO-8403-01A-11R-2315-07	C14orf153|84334	814.0737
TCGA-KO-8403-01A-11R-2315-07	C14orf156|81892	738.0202
TCGA-KO-8403-01A-11R-2315-07	C14orf159|80017	4936.2165
TCGA-KO-8403-01A-11R-2315-07	C14orf162|56936	0
TCGA-KO-8403-01A-11R-2315-07	C14orf165|414767	0
TCGA-KO-8403-01A-11R-2315-07	C14orf166B|145497	0
TCGA-KO-8403-01A-11R-2315-07	C14orf166|51637	2899.4893
TCGA-KO-8403-01A-11R-2315-07	C14orf167|55449	910.1945
TCGA-KO-8403-01A-11R-2315-07	C14orf169|79697	352.0591
TCGA-KO-8403-01A-11R-2315-07	C14orf174|161394	11.7353
TCGA-KO-8403-01A-11R-2315-07	C14orf176|643382	29.9902
TCGA-KO-8403-01A-11R-2315-07	C14orf177|283598	0
TCGA-KO-8403-01A-11R-2315-07	C14orf178|283579	.4346
TCGA-KO-8403-01A-11R-2315-07	C14orf179|112752	376.8336
TCGA-KO-8403-01A-11R-2315-07	C14orf180|400258	34.3366
TCGA-KO-8403-01A-11R-2315-07	C14orf181|400223	61.2844
TCGA-KO-8403-01A-11R-2315-07	C14orf182|283551	.8693
TCGA-KO-8403-01A-11R-2315-07	C14orf183|196913	0
TCGA-KO-8403-01A-11R-2315-07	C14orf184|650662	1.7386
TCGA-KO-8403-01A-11R-2315-07	C14orf19|280655	3.4771
TCGA-KO-8403-01A-11R-2315-07	C14orf1|11161	1515.5927
TCGA-KO-8403-01A-11R-2315-07	C14orf21|161424	168.6407
TCGA-KO-8403-01A-11R-2315-07	C14orf23|387978	0
TCGA-KO-8403-01A-11R-2315-07	C14orf28|122525	190.8073
TCGA-KO-8403-01A-11R-2315-07	C14orf2|9556	2615.6688
TCGA-KO-8403-01A-11R-2315-07	C14orf33|100129075	35.2059
TCGA-KO-8403-01A-11R-2315-07	C14orf34|645687	0
TCGA-KO-8403-01A-11R-2315-07	C14orf37|145407	311.6375
TCGA-KO-8403-01A-11R-2315-07	C14orf39|317761	4.3464
TCGA-KO-8403-01A-11R-2315-07	C14orf43|91748	1593.3935
TCGA-KO-8403-01A-11R-2315-07	C14orf45|80127	67.1737
TCGA-KO-8403-01A-11R-2315-07	C14orf48|256369	.4346
TCGA-KO-8403-01A-11R-2315-07	C14orf49|161176	11.7353
TCGA-KO-8403-01A-11R-2315-07	C14orf4|64207	1623.8183
TCGA-KO-8403-01A-11R-2315-07	C14orf50|145376	36.9445
TCGA-KO-8403-01A-11R-2315-07	C14orf53|440184	3.9118
TCGA-KO-8403-01A-11R-2315-07	C14orf64|388011	3.0425
TCGA-KO-8403-01A-11R-2315-07	C14orf68|283600	.8693
TCGA-KO-8403-01A-11R-2315-07	C14orf70|283601	0
TCGA-KO-8403-01A-11R-2315-07	C14orf72|145200	42.1602
TCGA-KO-8403-01A-11R-2315-07	C14orf73|91828	2.1732
TCGA-KO-8403-01A-11R-2315-07	C14orf79|122616	157.7746
TCGA-KO-8403-01A-11R-2315-07	C14orf80|283643	73.4543
TCGA-KO-8403-01A-11R-2315-07	C14orf86|283592	0
TCGA-KO-8403-01A-11R-2315-07	C14orf93|60686	161.6864
TCGA-KO-8403-01A-11R-2315-07	C15orf17|57184	1342.6057
TCGA-KO-8403-01A-11R-2315-07	C15orf21|283651	16.5164
TCGA-KO-8403-01A-11R-2315-07	C15orf23|90417	193.8498
TCGA-KO-8403-01A-11R-2315-07	C15orf24|56851	2188.4168
TCGA-KO-8403-01A-11R-2315-07	C15orf26|161502	1.7386
TCGA-KO-8403-01A-11R-2315-07	C15orf27|123591	55.634
TCGA-KO-8403-01A-11R-2315-07	C15orf28|80035	3.0425
TCGA-KO-8403-01A-11R-2315-07	C15orf29|79768	290.3401
TCGA-KO-8403-01A-11R-2315-07	C15orf2|23742	1.3039
TCGA-KO-8403-01A-11R-2315-07	C15orf32|145858	0
TCGA-KO-8403-01A-11R-2315-07	C15orf33|196951	7.8583
TCGA-KO-8403-01A-11R-2315-07	C15orf34|80072	51.7223
TCGA-KO-8403-01A-11R-2315-07	C15orf37|283687	69.8859
TCGA-KO-8403-01A-11R-2315-07	C15orf38|348110	210.4575
TCGA-KO-8403-01A-11R-2315-07	C15orf39|56905	855.8079
TCGA-KO-8403-01A-11R-2315-07	C15orf40|123207	380.3108
TCGA-KO-8403-01A-11R-2315-07	C15orf41|84529	69.9772
TCGA-KO-8403-01A-11R-2315-07	C15orf42|90381	7.4497
TCGA-KO-8403-01A-11R-2315-07	C15orf43|145645	0
TCGA-KO-8403-01A-11R-2315-07	C15orf44|81556	1080.9519
TCGA-KO-8403-01A-11R-2315-07	C15orf48|84419	31.7288
TCGA-KO-8403-01A-11R-2315-07	C15orf50|414926	0
TCGA-KO-8403-01A-11R-2315-07	C15orf51|196968	3.0425
TCGA-KO-8403-01A-11R-2315-07	C15orf52|388115	1337.8246
TCGA-KO-8403-01A-11R-2315-07	C15orf53|400359	0
TCGA-KO-8403-01A-11R-2315-07	C15orf54|400360	1.7386
TCGA-KO-8403-01A-11R-2315-07	C15orf55|256646	2.1732
TCGA-KO-8403-01A-11R-2315-07	C15orf56|644809	93.0131
TCGA-KO-8403-01A-11R-2315-07	C15orf57|90416	830.8421
TCGA-KO-8403-01A-11R-2315-07	C15orf58|390637	56.0687
TCGA-KO-8403-01A-11R-2315-07	C15orf59|388135	3010.7574
TCGA-KO-8403-01A-11R-2315-07	C15orf5|81698	.8693
TCGA-KO-8403-01A-11R-2315-07	C15orf60|283677	0
TCGA-KO-8403-01A-11R-2315-07	C15orf61|145853	298.5983
TCGA-KO-8403-01A-11R-2315-07	C15orf62|643338	9.1275
TCGA-KO-8403-01A-11R-2315-07	C15orf63|25764	723.2424
TCGA-KO-8403-01A-11R-2315-07	C16orf11|146325	4.3464
TCGA-KO-8403-01A-11R-2315-07	C16orf13|84326	601.1083
TCGA-KO-8403-01A-11R-2315-07	C16orf3|750	2.1732
TCGA-KO-8403-01A-11R-2315-07	C16orf42|115939	1402.4383
TCGA-KO-8403-01A-11R-2315-07	C16orf45|89927	246.0067
TCGA-KO-8403-01A-11R-2315-07	C16orf46|123775	29.5556
TCGA-KO-8403-01A-11R-2315-07	C16orf48|84080	307.2911
TCGA-KO-8403-01A-11R-2315-07	C16orf52|730094	490.2749
TCGA-KO-8403-01A-11R-2315-07	C16orf53|79447	1023.7749
TCGA-KO-8403-01A-11R-2315-07	C16orf54|283897	27.817
TCGA-KO-8403-01A-11R-2315-07	C16orf55|124045	42.5948
TCGA-KO-8403-01A-11R-2315-07	C16orf57|79650	685.4287
TCGA-KO-8403-01A-11R-2315-07	C16orf58|64755	2449.2013
TCGA-KO-8403-01A-11R-2315-07	C16orf59|80178	22.1667
TCGA-KO-8403-01A-11R-2315-07	C16orf5|29965	2494.8386
TCGA-KO-8403-01A-11R-2315-07	C16orf61|56942	1096.3686
TCGA-KO-8403-01A-11R-2315-07	C16orf62|57020	1606.4327
TCGA-KO-8403-01A-11R-2315-07	C16orf63|123811	571.5528
TCGA-KO-8403-01A-11R-2315-07	C16orf68|79091	143.8661
TCGA-KO-8403-01A-11R-2315-07	C16orf70|80262	390.6118
TCGA-KO-8403-01A-11R-2315-07	C16orf71|146562	14.3431
TCGA-KO-8403-01A-11R-2315-07	C16orf72|29035	774.9647
TCGA-KO-8403-01A-11R-2315-07	C16orf73|254528	0
TCGA-KO-8403-01A-11R-2315-07	C16orf74|404550	7.8235
TCGA-KO-8403-01A-11R-2315-07	C16orf75|116028	268.1734
TCGA-KO-8403-01A-11R-2315-07	C16orf78|123970	0
TCGA-KO-8403-01A-11R-2315-07	C16orf79|283870	14.969
TCGA-KO-8403-01A-11R-2315-07	C16orf7|9605	878.7308
TCGA-KO-8403-01A-11R-2315-07	C16orf80|29105	601.1083
TCGA-KO-8403-01A-11R-2315-07	C16orf81|283860	0
TCGA-KO-8403-01A-11R-2315-07	C16orf82|162083	0
TCGA-KO-8403-01A-11R-2315-07	C16orf86|388284	58.6765
TCGA-KO-8403-01A-11R-2315-07	C16orf87|388272	93.8824
TCGA-KO-8403-01A-11R-2315-07	C16orf88|400506	328.1539
TCGA-KO-8403-01A-11R-2315-07	C16orf89|146556	66.9347
TCGA-KO-8403-01A-11R-2315-07	C16orf90|646174	.8693
TCGA-KO-8403-01A-11R-2315-07	C16orf91|283951	275.1277
TCGA-KO-8403-01A-11R-2315-07	C16orf92|146378	0
TCGA-KO-8403-01A-11R-2315-07	C16orf93|90835	16.0817
TCGA-KO-8403-01A-11R-2315-07	C17orf100|388327	40.4216
TCGA-KO-8403-01A-11R-2315-07	C17orf101|79701	316.3925
[truncated: 18,532 more rows]
