# Supplementary material for: Dysfunctional miRNA-Mediated Regulation in Chromophobe Renal Cell Carcinoma
Source: PLoS One. 2016 Jun 3;11(6):e0156324. doi: 10.1371/journal.pone.0156324 (PMC4892590; doi:10.1371/journal.pone.0156324)
Supplement: S2 File — (ZIP) [file pone.0156324.s002.zip › S2_File mRNA expression profile downloaded from TCGA/case/unc.edu__IlluminaHiSeq_RNASeqV2__TCGA-KO-8404-01A-11R-2315-07__expression_rsem_gene_normalized.txt]

barcode	gene_id	normalized_count
TCGA-KO-8404-01A-11R-2315-07	?|100130426	0
TCGA-KO-8404-01A-11R-2315-07	?|100133144	4.9342
TCGA-KO-8404-01A-11R-2315-07	?|100134869	0
TCGA-KO-8404-01A-11R-2315-07	?|10357	59.6765
TCGA-KO-8404-01A-11R-2315-07	?|10431	860.7456
TCGA-KO-8404-01A-11R-2315-07	?|136542	0
TCGA-KO-8404-01A-11R-2315-07	?|155060	582.7851
TCGA-KO-8404-01A-11R-2315-07	?|26823	1.6447
TCGA-KO-8404-01A-11R-2315-07	?|280660	13.1579
TCGA-KO-8404-01A-11R-2315-07	?|317712	0
TCGA-KO-8404-01A-11R-2315-07	?|340602	131.0307
TCGA-KO-8404-01A-11R-2315-07	?|388795	1.6447
TCGA-KO-8404-01A-11R-2315-07	?|390284	13.7061
TCGA-KO-8404-01A-11R-2315-07	?|391343	56.4693
TCGA-KO-8404-01A-11R-2315-07	?|391714	0
TCGA-KO-8404-01A-11R-2315-07	?|404770	0
TCGA-KO-8404-01A-11R-2315-07	?|441362	0
TCGA-KO-8404-01A-11R-2315-07	?|442388	0
TCGA-KO-8404-01A-11R-2315-07	?|553137	.5482
TCGA-KO-8404-01A-11R-2315-07	?|57714	287.8289
TCGA-KO-8404-01A-11R-2315-07	?|645851	1.0965
TCGA-KO-8404-01A-11R-2315-07	?|652919	1.0965
TCGA-KO-8404-01A-11R-2315-07	?|653553	1925.4386
TCGA-KO-8404-01A-11R-2315-07	?|728045	0
TCGA-KO-8404-01A-11R-2315-07	?|728603	0
TCGA-KO-8404-01A-11R-2315-07	?|728788	.5482
TCGA-KO-8404-01A-11R-2315-07	?|729884	.5482
TCGA-KO-8404-01A-11R-2315-07	?|8225	1732.4561
TCGA-KO-8404-01A-11R-2315-07	?|90288	12.6096
TCGA-KO-8404-01A-11R-2315-07	A1BG|1	155.6689
TCGA-KO-8404-01A-11R-2315-07	A1CF|29974	.5482
TCGA-KO-8404-01A-11R-2315-07	A2BP1|54715	1.6447
TCGA-KO-8404-01A-11R-2315-07	A2LD1|87769	58.2566
TCGA-KO-8404-01A-11R-2315-07	A2ML1|144568	0
TCGA-KO-8404-01A-11R-2315-07	A2M|2	2932.352
TCGA-KO-8404-01A-11R-2315-07	A4GALT|53947	528.5088
TCGA-KO-8404-01A-11R-2315-07	A4GNT|51146	1.0965
TCGA-KO-8404-01A-11R-2315-07	AAA1|404744	0
TCGA-KO-8404-01A-11R-2315-07	AAAS|8086	1055.9211
TCGA-KO-8404-01A-11R-2315-07	AACSL|729522	59.2105
TCGA-KO-8404-01A-11R-2315-07	AACS|65985	481.9079
TCGA-KO-8404-01A-11R-2315-07	AADACL2|344752	0
TCGA-KO-8404-01A-11R-2315-07	AADACL3|126767	0
TCGA-KO-8404-01A-11R-2315-07	AADACL4|343066	1.0965
TCGA-KO-8404-01A-11R-2315-07	AADAC|13	0
TCGA-KO-8404-01A-11R-2315-07	AADAT|51166	35.636
TCGA-KO-8404-01A-11R-2315-07	AAGAB|79719	796.6009
TCGA-KO-8404-01A-11R-2315-07	AAK1|22848	1609.1009
TCGA-KO-8404-01A-11R-2315-07	AAMP|14	1313.0482
TCGA-KO-8404-01A-11R-2315-07	AANAT|15	2.7412
TCGA-KO-8404-01A-11R-2315-07	AARS2|57505	385.9375
TCGA-KO-8404-01A-11R-2315-07	AARSD1|80755	765.3509
TCGA-KO-8404-01A-11R-2315-07	AARS|16	1738.4868
TCGA-KO-8404-01A-11R-2315-07	AASDHPPT|60496	769.1886
TCGA-KO-8404-01A-11R-2315-07	AASDH|132949	121.7105
TCGA-KO-8404-01A-11R-2315-07	AASS|10157	447.3684
TCGA-KO-8404-01A-11R-2315-07	AATF|26574	1220.943
TCGA-KO-8404-01A-11R-2315-07	AATK|9625	189.8684
TCGA-KO-8404-01A-11R-2315-07	ABAT|18	109.1009
TCGA-KO-8404-01A-11R-2315-07	ABCA10|10349	6.5789
TCGA-KO-8404-01A-11R-2315-07	ABCA11P|79963	53.1853
TCGA-KO-8404-01A-11R-2315-07	ABCA12|26154	0
TCGA-KO-8404-01A-11R-2315-07	ABCA13|154664	24.1228
TCGA-KO-8404-01A-11R-2315-07	ABCA17P|650655	1.6447
TCGA-KO-8404-01A-11R-2315-07	ABCA1|19	2313.0482
TCGA-KO-8404-01A-11R-2315-07	ABCA2|20	1272.4781
TCGA-KO-8404-01A-11R-2315-07	ABCA3|21	81.6886
TCGA-KO-8404-01A-11R-2315-07	ABCA4|24	3.8377
TCGA-KO-8404-01A-11R-2315-07	ABCA5|23461	140.8991
TCGA-KO-8404-01A-11R-2315-07	ABCA6|23460	240.1316
TCGA-KO-8404-01A-11R-2315-07	ABCA7|10347	532.8947
TCGA-KO-8404-01A-11R-2315-07	ABCA8|10351	3.2895
TCGA-KO-8404-01A-11R-2315-07	ABCA9|10350	174.8904
TCGA-KO-8404-01A-11R-2315-07	ABCB10|23456	145.8333
TCGA-KO-8404-01A-11R-2315-07	ABCB11|8647	0
TCGA-KO-8404-01A-11R-2315-07	ABCB1|5243	2.193
TCGA-KO-8404-01A-11R-2315-07	ABCB4|5244	100.8772
TCGA-KO-8404-01A-11R-2315-07	ABCB5|340273	407.8947
TCGA-KO-8404-01A-11R-2315-07	ABCB6|10058	525.1919
TCGA-KO-8404-01A-11R-2315-07	ABCB7|22	160.636
TCGA-KO-8404-01A-11R-2315-07	ABCB8|11194	1332.7851
TCGA-KO-8404-01A-11R-2315-07	ABCB9|23457	166.409
TCGA-KO-8404-01A-11R-2315-07	ABCC10|89845	557.5658
TCGA-KO-8404-01A-11R-2315-07	ABCC11|85320	0
TCGA-KO-8404-01A-11R-2315-07	ABCC12|94160	0
TCGA-KO-8404-01A-11R-2315-07	ABCC13|150000	0
TCGA-KO-8404-01A-11R-2315-07	ABCC1|4363	841.0088
TCGA-KO-8404-01A-11R-2315-07	ABCC2|1244	4.386
TCGA-KO-8404-01A-11R-2315-07	ABCC3|8714	360.1974
TCGA-KO-8404-01A-11R-2315-07	ABCC4|10257	206.6886
TCGA-KO-8404-01A-11R-2315-07	ABCC5|10057	909.5395
TCGA-KO-8404-01A-11R-2315-07	ABCC6P1|653190	1.0965
TCGA-KO-8404-01A-11R-2315-07	ABCC6P2|730013	1.0965
TCGA-KO-8404-01A-11R-2315-07	ABCC6|368	7.6754
TCGA-KO-8404-01A-11R-2315-07	ABCC8|6833	1.0965
TCGA-KO-8404-01A-11R-2315-07	ABCC9|10060	129.9342
TCGA-KO-8404-01A-11R-2315-07	ABCD1|215	873.3553
TCGA-KO-8404-01A-11R-2315-07	ABCD2|225	23.5746
TCGA-KO-8404-01A-11R-2315-07	ABCD3|5825	709.4298
TCGA-KO-8404-01A-11R-2315-07	ABCD4|5826	764.8026
TCGA-KO-8404-01A-11R-2315-07	ABCE1|6059	1415.5702
TCGA-KO-8404-01A-11R-2315-07	ABCF1|23	944.0789
TCGA-KO-8404-01A-11R-2315-07	ABCF2|10061	1597.5877
TCGA-KO-8404-01A-11R-2315-07	ABCF3|55324	1362.3904
TCGA-KO-8404-01A-11R-2315-07	ABCG1|9619	858.5526
TCGA-KO-8404-01A-11R-2315-07	ABCG2|9429	20.8333
TCGA-KO-8404-01A-11R-2315-07	ABCG4|64137	6.5789
TCGA-KO-8404-01A-11R-2315-07	ABCG5|64240	3.8377
TCGA-KO-8404-01A-11R-2315-07	ABCG8|64241	0
TCGA-KO-8404-01A-11R-2315-07	ABHD10|55347	702.3026
TCGA-KO-8404-01A-11R-2315-07	ABHD11|83451	1011.5132
TCGA-KO-8404-01A-11R-2315-07	ABHD12B|145447	0
TCGA-KO-8404-01A-11R-2315-07	ABHD12|26090	3830.5921
TCGA-KO-8404-01A-11R-2315-07	ABHD13|84945	219.2982
TCGA-KO-8404-01A-11R-2315-07	ABHD14A|25864	937.5
TCGA-KO-8404-01A-11R-2315-07	ABHD14B|84836	1563.5965
TCGA-KO-8404-01A-11R-2315-07	ABHD15|116236	347.0395
TCGA-KO-8404-01A-11R-2315-07	ABHD1|84696	14.2544
TCGA-KO-8404-01A-11R-2315-07	ABHD2|11057	2108.0044
TCGA-KO-8404-01A-11R-2315-07	ABHD3|171586	364.5833
TCGA-KO-8404-01A-11R-2315-07	ABHD4|63874	1516.4474
TCGA-KO-8404-01A-11R-2315-07	ABHD5|51099	458.3333
TCGA-KO-8404-01A-11R-2315-07	ABHD6|57406	371.1623
TCGA-KO-8404-01A-11R-2315-07	ABHD8|79575	1205.0439
TCGA-KO-8404-01A-11R-2315-07	ABI1|10006	632.4726
TCGA-KO-8404-01A-11R-2315-07	ABI2|10152	879.386
TCGA-KO-8404-01A-11R-2315-07	ABI3BP|25890	162.2807
TCGA-KO-8404-01A-11R-2315-07	ABI3|51225	681.4693
TCGA-KO-8404-01A-11R-2315-07	ABL1|25	3843.75
TCGA-KO-8404-01A-11R-2315-07	ABL2|27	1094.2982
TCGA-KO-8404-01A-11R-2315-07	ABLIM1|3983	236.8421
TCGA-KO-8404-01A-11R-2315-07	ABLIM2|84448	63.0482
TCGA-KO-8404-01A-11R-2315-07	ABLIM3|22885	998.9035
TCGA-KO-8404-01A-11R-2315-07	ABO|28	2.7412
TCGA-KO-8404-01A-11R-2315-07	ABP1|26	6.0307
TCGA-KO-8404-01A-11R-2315-07	ABRA|137735	0
TCGA-KO-8404-01A-11R-2315-07	ABR|29	6172.1491
TCGA-KO-8404-01A-11R-2315-07	ABT1|29777	571.8202
TCGA-KO-8404-01A-11R-2315-07	ABTB1|80325	949.0132
TCGA-KO-8404-01A-11R-2315-07	ABTB2|25841	110.7456
TCGA-KO-8404-01A-11R-2315-07	ACAA1|30	1006.5789
TCGA-KO-8404-01A-11R-2315-07	ACAA2|10449	547.1491
TCGA-KO-8404-01A-11R-2315-07	ACACA|31	925.4386
TCGA-KO-8404-01A-11R-2315-07	ACACB|32	239.5833
TCGA-KO-8404-01A-11R-2315-07	ACAD10|80724	734.1009
TCGA-KO-8404-01A-11R-2315-07	ACAD11|84129	716.557
TCGA-KO-8404-01A-11R-2315-07	ACAD8|27034	198.4649
TCGA-KO-8404-01A-11R-2315-07	ACAD9|28976	859.0844
TCGA-KO-8404-01A-11R-2315-07	ACADL|33	0
TCGA-KO-8404-01A-11R-2315-07	ACADM|34	398.5746
TCGA-KO-8404-01A-11R-2315-07	ACADSB|36	152.9605
TCGA-KO-8404-01A-11R-2315-07	ACADS|35	293.8596
TCGA-KO-8404-01A-11R-2315-07	ACADVL|37	5927.6042
TCGA-KO-8404-01A-11R-2315-07	ACAN|176	1610.1974
TCGA-KO-8404-01A-11R-2315-07	ACAP1|9744	118.9693
TCGA-KO-8404-01A-11R-2315-07	ACAP2|23527	720.3947
TCGA-KO-8404-01A-11R-2315-07	ACAP3|116983	2683.1634
TCGA-KO-8404-01A-11R-2315-07	ACAT1|38	254.386
TCGA-KO-8404-01A-11R-2315-07	ACAT2|39	158.3388
TCGA-KO-8404-01A-11R-2315-07	ACBD3|64746	683.114
TCGA-KO-8404-01A-11R-2315-07	ACBD4|79777	268.0921
TCGA-KO-8404-01A-11R-2315-07	ACBD5|91452	347.0395
TCGA-KO-8404-01A-11R-2315-07	ACBD6|84320	518.0921
TCGA-KO-8404-01A-11R-2315-07	ACBD7|414149	11.5132
TCGA-KO-8404-01A-11R-2315-07	ACCN1|40	0
TCGA-KO-8404-01A-11R-2315-07	ACCN2|41	155.1535
TCGA-KO-8404-01A-11R-2315-07	ACCN3|9311	95.943
TCGA-KO-8404-01A-11R-2315-07	ACCN4|55515	3.8377
TCGA-KO-8404-01A-11R-2315-07	ACCN5|51802	0
TCGA-KO-8404-01A-11R-2315-07	ACCSL|390110	0
TCGA-KO-8404-01A-11R-2315-07	ACCS|84680	381.5789
TCGA-KO-8404-01A-11R-2315-07	ACD|65057	1019.7368
TCGA-KO-8404-01A-11R-2315-07	ACE2|59272	.5482
TCGA-KO-8404-01A-11R-2315-07	ACER1|125981	0
TCGA-KO-8404-01A-11R-2315-07	ACER2|340485	2.7412
TCGA-KO-8404-01A-11R-2315-07	ACER3|55331	462.7193
TCGA-KO-8404-01A-11R-2315-07	ACE|1636	321.2719
TCGA-KO-8404-01A-11R-2315-07	ACHE|43	77.8509
TCGA-KO-8404-01A-11R-2315-07	ACIN1|22985	3936.4035
TCGA-KO-8404-01A-11R-2315-07	ACLY|47	3037.8289
TCGA-KO-8404-01A-11R-2315-07	ACMSD|130013	0
TCGA-KO-8404-01A-11R-2315-07	ACN9|57001	141.4474
TCGA-KO-8404-01A-11R-2315-07	ACO1|48	633.2237
TCGA-KO-8404-01A-11R-2315-07	ACO2|50	1974.3257
TCGA-KO-8404-01A-11R-2315-07	ACOT11|26027	93.75
TCGA-KO-8404-01A-11R-2315-07	ACOT12|134526	0
TCGA-KO-8404-01A-11R-2315-07	ACOT13|55856	912.9934
TCGA-KO-8404-01A-11R-2315-07	ACOT1|641371	368.4211
TCGA-KO-8404-01A-11R-2315-07	ACOT2|10965	180.3728
TCGA-KO-8404-01A-11R-2315-07	ACOT4|122970	53.1798
TCGA-KO-8404-01A-11R-2315-07	ACOT6|641372	1.0965
TCGA-KO-8404-01A-11R-2315-07	ACOT7|11332	807.0175
TCGA-KO-8404-01A-11R-2315-07	ACOT8|10005	1016.5461
TCGA-KO-8404-01A-11R-2315-07	ACOT9|23597	779.6053
TCGA-KO-8404-01A-11R-2315-07	ACOX1|51	684.2105
TCGA-KO-8404-01A-11R-2315-07	ACOX2|8309	2.193
TCGA-KO-8404-01A-11R-2315-07	ACOX3|8310	427.6316
TCGA-KO-8404-01A-11R-2315-07	ACOXL|55289	4.386
TCGA-KO-8404-01A-11R-2315-07	ACP1|52	787.8289
TCGA-KO-8404-01A-11R-2315-07	ACP2|53	2063.0482
TCGA-KO-8404-01A-11R-2315-07	ACP5|54	3604.7149
TCGA-KO-8404-01A-11R-2315-07	ACP6|51205	125
TCGA-KO-8404-01A-11R-2315-07	ACPL2|92370	197.9167
TCGA-KO-8404-01A-11R-2315-07	ACPP|55	30.7018
TCGA-KO-8404-01A-11R-2315-07	ACPT|93650	0
TCGA-KO-8404-01A-11R-2315-07	ACRBP|84519	51.5351
TCGA-KO-8404-01A-11R-2315-07	ACRC|93953	16.4474
TCGA-KO-8404-01A-11R-2315-07	ACRV1|56	2.7412
TCGA-KO-8404-01A-11R-2315-07	ACR|49	.5482
TCGA-KO-8404-01A-11R-2315-07	ACSBG1|23205	3.8377
TCGA-KO-8404-01A-11R-2315-07	ACSBG2|81616	6.0307
TCGA-KO-8404-01A-11R-2315-07	ACSF2|80221	493.9693
TCGA-KO-8404-01A-11R-2315-07	ACSF3|197322	527.9605
TCGA-KO-8404-01A-11R-2315-07	ACSL1|2180	6711.0746
TCGA-KO-8404-01A-11R-2315-07	ACSL3|2181	739.0351
TCGA-KO-8404-01A-11R-2315-07	ACSL4|2182	1302.6316
TCGA-KO-8404-01A-11R-2315-07	ACSL5|51703	230.8114
TCGA-KO-8404-01A-11R-2315-07	ACSL6|23305	13.1579
TCGA-KO-8404-01A-11R-2315-07	ACSM1|116285	0
TCGA-KO-8404-01A-11R-2315-07	ACSM2A|123876	0
TCGA-KO-8404-01A-11R-2315-07	ACSM2B|348158	0
TCGA-KO-8404-01A-11R-2315-07	ACSM3|6296	16.1513
TCGA-KO-8404-01A-11R-2315-07	ACSM4|341392	.5482
TCGA-KO-8404-01A-11R-2315-07	ACSM5|54988	20.8333
TCGA-KO-8404-01A-11R-2315-07	ACSS1|84532	1174.3421
TCGA-KO-8404-01A-11R-2315-07	ACSS2|55902	1031.7982
TCGA-KO-8404-01A-11R-2315-07	ACSS3|79611	46.6009
TCGA-KO-8404-01A-11R-2315-07	ACTA1|58	14.8026
TCGA-KO-8404-01A-11R-2315-07	ACTA2|59	873.8925
TCGA-KO-8404-01A-11R-2315-07	ACTBL2|345651	4.9342
TCGA-KO-8404-01A-11R-2315-07	ACTB|60	204234.1338
TCGA-KO-8404-01A-11R-2315-07	ACTC1|70	4.386
TCGA-KO-8404-01A-11R-2315-07	ACTG1|71	57336.0746
TCGA-KO-8404-01A-11R-2315-07	ACTG2|72	101.9737
TCGA-KO-8404-01A-11R-2315-07	ACTL6A|86	841.0088
TCGA-KO-8404-01A-11R-2315-07	ACTL6B|51412	0
TCGA-KO-8404-01A-11R-2315-07	ACTL7A|10881	0
TCGA-KO-8404-01A-11R-2315-07	ACTL7B|10880	1.6447
TCGA-KO-8404-01A-11R-2315-07	ACTL8|81569	9.3202
TCGA-KO-8404-01A-11R-2315-07	ACTL9|284382	0
TCGA-KO-8404-01A-11R-2315-07	ACTN1|87	6491.7763
TCGA-KO-8404-01A-11R-2315-07	ACTN2|88	6.0307
TCGA-KO-8404-01A-11R-2315-07	ACTN3|89	5.4825
TCGA-KO-8404-01A-11R-2315-07	ACTN4|81	5711.7379
TCGA-KO-8404-01A-11R-2315-07	ACTR10|55860	823.4649
TCGA-KO-8404-01A-11R-2315-07	ACTR1A|10121	3360.1974
TCGA-KO-8404-01A-11R-2315-07	ACTR1B|10120	2090.4605
TCGA-KO-8404-01A-11R-2315-07	ACTR2|10097	3735.1974
TCGA-KO-8404-01A-11R-2315-07	ACTR3B|57180	184.2105
TCGA-KO-8404-01A-11R-2315-07	ACTR3C|653857	72.9167
TCGA-KO-8404-01A-11R-2315-07	ACTR3|10096	4873.3553
TCGA-KO-8404-01A-11R-2315-07	ACTR5|79913	212.1711
TCGA-KO-8404-01A-11R-2315-07	ACTR6|64431	222.5877
TCGA-KO-8404-01A-11R-2315-07	ACTR8|93973	353.0702
TCGA-KO-8404-01A-11R-2315-07	ACTRT1|139741	0
TCGA-KO-8404-01A-11R-2315-07	ACTRT2|140625	0
TCGA-KO-8404-01A-11R-2315-07	ACVR1B|91	995.0658
TCGA-KO-8404-01A-11R-2315-07	ACVR1C|130399	15.3509
TCGA-KO-8404-01A-11R-2315-07	ACVR1|90	1264.8026
TCGA-KO-8404-01A-11R-2315-07	ACVR2A|92	238.4868
TCGA-KO-8404-01A-11R-2315-07	ACVR2B|93	129.386
TCGA-KO-8404-01A-11R-2315-07	ACVRL1|94	847.0395
TCGA-KO-8404-01A-11R-2315-07	ACY1|95	695.7237
TCGA-KO-8404-01A-11R-2315-07	ACY3|91703	13.7061
TCGA-KO-8404-01A-11R-2315-07	ACYP1|97	299.8904
TCGA-KO-8404-01A-11R-2315-07	ACYP2|98	224.7807
TCGA-KO-8404-01A-11R-2315-07	ADAD1|132612	9.8684
TCGA-KO-8404-01A-11R-2315-07	ADAD2|161931	.5482
TCGA-KO-8404-01A-11R-2315-07	ADAL|161823	238.4868
TCGA-KO-8404-01A-11R-2315-07	ADAM10|102	452.3026
TCGA-KO-8404-01A-11R-2315-07	ADAM11|4185	58.6623
TCGA-KO-8404-01A-11R-2315-07	ADAM12|8038	2792.7632
TCGA-KO-8404-01A-11R-2315-07	ADAM15|8751	2821.8586
TCGA-KO-8404-01A-11R-2315-07	ADAM17|6868	401.864
TCGA-KO-8404-01A-11R-2315-07	ADAM18|8749	0
TCGA-KO-8404-01A-11R-2315-07	ADAM19|8728	1037.2807
TCGA-KO-8404-01A-11R-2315-07	ADAM20|8748	1.6447
TCGA-KO-8404-01A-11R-2315-07	ADAM21P1|145241	0
TCGA-KO-8404-01A-11R-2315-07	ADAM21|8747	2.193
TCGA-KO-8404-01A-11R-2315-07	ADAM22|53616	6.0307
TCGA-KO-8404-01A-11R-2315-07	ADAM23|8745	1.6447
TCGA-KO-8404-01A-11R-2315-07	ADAM28|10863	174.3421
TCGA-KO-8404-01A-11R-2315-07	ADAM29|11086	0
TCGA-KO-8404-01A-11R-2315-07	ADAM2|2515	0
TCGA-KO-8404-01A-11R-2315-07	ADAM30|11085	0
TCGA-KO-8404-01A-11R-2315-07	ADAM32|203102	13.7061
TCGA-KO-8404-01A-11R-2315-07	ADAM33|80332	16396.9682
TCGA-KO-8404-01A-11R-2315-07	ADAM3A|1587	0
TCGA-KO-8404-01A-11R-2315-07	ADAM5P|255926	0
TCGA-KO-8404-01A-11R-2315-07	ADAM6|8755	572.1985
TCGA-KO-8404-01A-11R-2315-07	ADAM7|8756	0
TCGA-KO-8404-01A-11R-2315-07	ADAM8|101	1567.4342
TCGA-KO-8404-01A-11R-2315-07	ADAM9|8754	2172.6974
TCGA-KO-8404-01A-11R-2315-07	ADAMDEC1|27299	1496.1623
TCGA-KO-8404-01A-11R-2315-07	ADAMTS10|81794	140.3509
TCGA-KO-8404-01A-11R-2315-07	ADAMTS12|81792	217.1053
TCGA-KO-8404-01A-11R-2315-07	ADAMTS13|11093	19.1886
TCGA-KO-8404-01A-11R-2315-07	ADAMTS14|140766	572.9167
TCGA-KO-8404-01A-11R-2315-07	ADAMTS15|170689	9.3202
TCGA-KO-8404-01A-11R-2315-07	ADAMTS16|170690	44.4079
TCGA-KO-8404-01A-11R-2315-07	ADAMTS17|170691	67.9825
TCGA-KO-8404-01A-11R-2315-07	ADAMTS18|170692	10.4167
TCGA-KO-8404-01A-11R-2315-07	ADAMTS19|171019	0
TCGA-KO-8404-01A-11R-2315-07	ADAMTS1|9510	448.4649
TCGA-KO-8404-01A-11R-2315-07	ADAMTS20|80070	3.2895
TCGA-KO-8404-01A-11R-2315-07	ADAMTS2|9509	2187.5
TCGA-KO-8404-01A-11R-2315-07	ADAMTS3|9508	55.9211
TCGA-KO-8404-01A-11R-2315-07	ADAMTS4|9507	2235.1974
TCGA-KO-8404-01A-11R-2315-07	ADAMTS5|11096	250
TCGA-KO-8404-01A-11R-2315-07	ADAMTS6|11174	41.6667
TCGA-KO-8404-01A-11R-2315-07	ADAMTS7|11173	808.6623
TCGA-KO-8404-01A-11R-2315-07	ADAMTS8|11095	0
TCGA-KO-8404-01A-11R-2315-07	ADAMTS9|56999	327.3026
TCGA-KO-8404-01A-11R-2315-07	ADAMTSL1|92949	157.3465
TCGA-KO-8404-01A-11R-2315-07	ADAMTSL2|9719	25.7675
TCGA-KO-8404-01A-11R-2315-07	ADAMTSL3|57188	.5482
TCGA-KO-8404-01A-11R-2315-07	ADAMTSL4|54507	1461.0746
TCGA-KO-8404-01A-11R-2315-07	ADAMTSL5|339366	477.5219
TCGA-KO-8404-01A-11R-2315-07	ADAP1|11033	455.6579
TCGA-KO-8404-01A-11R-2315-07	ADAP2|55803	975.8772
TCGA-KO-8404-01A-11R-2315-07	ADARB1|104	1327.3026
TCGA-KO-8404-01A-11R-2315-07	ADARB2|105	.5482
TCGA-KO-8404-01A-11R-2315-07	ADAR|103	4757.1272
TCGA-KO-8404-01A-11R-2315-07	ADAT1|23536	59.7588
TCGA-KO-8404-01A-11R-2315-07	ADAT2|134637	122.807
TCGA-KO-8404-01A-11R-2315-07	ADAT3|113179	299.8904
TCGA-KO-8404-01A-11R-2315-07	ADA|100	298.2456
TCGA-KO-8404-01A-11R-2315-07	ADCK1|57143	206.1404
TCGA-KO-8404-01A-11R-2315-07	ADCK2|90956	570.7237
TCGA-KO-8404-01A-11R-2315-07	ADCK4|79934	348.6842
TCGA-KO-8404-01A-11R-2315-07	ADCK5|203054	423.2456
TCGA-KO-8404-01A-11R-2315-07	ADCY10|55811	1.0965
TCGA-KO-8404-01A-11R-2315-07	ADCY1|107	1176.5351
TCGA-KO-8404-01A-11R-2315-07	ADCY2|108	6.0307
TCGA-KO-8404-01A-11R-2315-07	ADCY3|109	966.7818
TCGA-KO-8404-01A-11R-2315-07	ADCY4|196883	48.7939
TCGA-KO-8404-01A-11R-2315-07	ADCY5|111	0
TCGA-KO-8404-01A-11R-2315-07	ADCY6|112	1036.1842
TCGA-KO-8404-01A-11R-2315-07	ADCY7|113	1043.3114
TCGA-KO-8404-01A-11R-2315-07	ADCY8|114	3.2895
TCGA-KO-8404-01A-11R-2315-07	ADCY9|115	438.0482
TCGA-KO-8404-01A-11R-2315-07	ADCYAP1R1|117	0
TCGA-KO-8404-01A-11R-2315-07	ADCYAP1|116	8.2237
TCGA-KO-8404-01A-11R-2315-07	ADC|113451	296.6009
TCGA-KO-8404-01A-11R-2315-07	ADD1|118	4908.443
TCGA-KO-8404-01A-11R-2315-07	ADD2|119	0
TCGA-KO-8404-01A-11R-2315-07	ADD3|120	493.9693
TCGA-KO-8404-01A-11R-2315-07	ADH1A|124	0
TCGA-KO-8404-01A-11R-2315-07	ADH1B|125	8.2237
TCGA-KO-8404-01A-11R-2315-07	ADH1C|126	2.7412
TCGA-KO-8404-01A-11R-2315-07	ADH4|127	0
TCGA-KO-8404-01A-11R-2315-07	ADH5|128	3024.1228
TCGA-KO-8404-01A-11R-2315-07	ADH6|130	0
TCGA-KO-8404-01A-11R-2315-07	ADH7|131	10.9649
TCGA-KO-8404-01A-11R-2315-07	ADHFE1|137872	39.4737
TCGA-KO-8404-01A-11R-2315-07	ADI1|55256	1473.136
TCGA-KO-8404-01A-11R-2315-07	ADIG|149685	0
TCGA-KO-8404-01A-11R-2315-07	ADIPOQ|9370	1.0965
TCGA-KO-8404-01A-11R-2315-07	ADIPOR1|51094	2440.7895
TCGA-KO-8404-01A-11R-2315-07	ADIPOR2|79602	2003.2895
TCGA-KO-8404-01A-11R-2315-07	ADK|132	148.0263
TCGA-KO-8404-01A-11R-2315-07	ADM2|79924	88.2675
TCGA-KO-8404-01A-11R-2315-07	ADM|133	4530.1535
TCGA-KO-8404-01A-11R-2315-07	ADNP2|22850	303.1798
TCGA-KO-8404-01A-11R-2315-07	ADNP|23394	1133.7719
TCGA-KO-8404-01A-11R-2315-07	ADORA1|134	174.3421
TCGA-KO-8404-01A-11R-2315-07	ADORA2A|135	135.4167
TCGA-KO-8404-01A-11R-2315-07	ADORA2B|136	70.7237
TCGA-KO-8404-01A-11R-2315-07	ADORA3|140	726.9737
TCGA-KO-8404-01A-11R-2315-07	ADO|84890	473.6842
TCGA-KO-8404-01A-11R-2315-07	ADPGK|83440	1643.6184
TCGA-KO-8404-01A-11R-2315-07	ADPRHL1|113622	12.6096
TCGA-KO-8404-01A-11R-2315-07	ADPRHL2|54936	1533.9912
TCGA-KO-8404-01A-11R-2315-07	ADPRH|141	324.0132
TCGA-KO-8404-01A-11R-2315-07	ADRA1A|148	0
TCGA-KO-8404-01A-11R-2315-07	ADRA1B|147	8.2237
TCGA-KO-8404-01A-11R-2315-07	ADRA1D|146	20.2851
TCGA-KO-8404-01A-11R-2315-07	ADRA2A|150	6.5789
TCGA-KO-8404-01A-11R-2315-07	ADRA2B|151	14.2544
TCGA-KO-8404-01A-11R-2315-07	ADRA2C|152	13.1579
TCGA-KO-8404-01A-11R-2315-07	ADRB1|153	9.3202
TCGA-KO-8404-01A-11R-2315-07	ADRB2|154	23.5746
TCGA-KO-8404-01A-11R-2315-07	ADRB3|155	7.1272
TCGA-KO-8404-01A-11R-2315-07	ADRBK1|156	5654.057
TCGA-KO-8404-01A-11R-2315-07	ADRBK2|157	616.2281
TCGA-KO-8404-01A-11R-2315-07	ADRM1|11047	4158.9912
TCGA-KO-8404-01A-11R-2315-07	ADSL|158	641.4474
TCGA-KO-8404-01A-11R-2315-07	ADSSL1|122622	130.4825
TCGA-KO-8404-01A-11R-2315-07	ADSS|159	516.4474
TCGA-KO-8404-01A-11R-2315-07	AEBP1|165	85553.7993
TCGA-KO-8404-01A-11R-2315-07	AEBP2|121536	415.5702
TCGA-KO-8404-01A-11R-2315-07	AEN|64782	834.4298
TCGA-KO-8404-01A-11R-2315-07	AES|166	18558.6623
TCGA-KO-8404-01A-11R-2315-07	AFAP1L1|134265	232.4561
TCGA-KO-8404-01A-11R-2315-07	AFAP1L2|84632	29.057
TCGA-KO-8404-01A-11R-2315-07	AFAP1|60312	1484.0954
TCGA-KO-8404-01A-11R-2315-07	AFARP1|246182	8.7719
TCGA-KO-8404-01A-11R-2315-07	AFF1|4299	1544.4079
TCGA-KO-8404-01A-11R-2315-07	AFF2|2334	27.9605
TCGA-KO-8404-01A-11R-2315-07	AFF3|3899	7.6754
TCGA-KO-8404-01A-11R-2315-07	AFF4|27125	2583.8816
TCGA-KO-8404-01A-11R-2315-07	AFG3L1|172	373.9035
TCGA-KO-8404-01A-11R-2315-07	AFG3L2|10939	1206.1349
TCGA-KO-8404-01A-11R-2315-07	AFMID|125061	207.7851
TCGA-KO-8404-01A-11R-2315-07	AFM|173	0
TCGA-KO-8404-01A-11R-2315-07	AFP|174	15.8991
TCGA-KO-8404-01A-11R-2315-07	AFTPH|54812	637.0614
TCGA-KO-8404-01A-11R-2315-07	AG2|387763	473.6842
TCGA-KO-8404-01A-11R-2315-07	AGAP11|119385	19.1886
TCGA-KO-8404-01A-11R-2315-07	AGAP1|116987	158.443
TCGA-KO-8404-01A-11R-2315-07	AGAP2|116986	130.3289
TCGA-KO-8404-01A-11R-2315-07	AGAP3|116988	6275.2193
TCGA-KO-8404-01A-11R-2315-07	AGAP4|119016	238.4868
TCGA-KO-8404-01A-11R-2315-07	AGAP5|729092	27.9605
TCGA-KO-8404-01A-11R-2315-07	AGAP6|414189	130.4825
TCGA-KO-8404-01A-11R-2315-07	AGAP7|653268	47.1491
TCGA-KO-8404-01A-11R-2315-07	AGAP8|728404	4.386
TCGA-KO-8404-01A-11R-2315-07	AGA|175	200.1096
TCGA-KO-8404-01A-11R-2315-07	AGBL1|123624	1.0965
TCGA-KO-8404-01A-11R-2315-07	AGBL2|79841	16.9956
TCGA-KO-8404-01A-11R-2315-07	AGBL3|340351	1.0965
TCGA-KO-8404-01A-11R-2315-07	AGBL4|84871	6.5789
TCGA-KO-8404-01A-11R-2315-07	AGBL5|60509	614.0844
TCGA-KO-8404-01A-11R-2315-07	AGER|177	111.2939
TCGA-KO-8404-01A-11R-2315-07	AGFG1|3267	781.25
TCGA-KO-8404-01A-11R-2315-07	AGFG2|3268	411.7325
TCGA-KO-8404-01A-11R-2315-07	AGGF1|55109	966.557
TCGA-KO-8404-01A-11R-2315-07	AGK|55750	538.3772
TCGA-KO-8404-01A-11R-2315-07	AGL|178	422.6974
TCGA-KO-8404-01A-11R-2315-07	AGMAT|79814	16.9956
TCGA-KO-8404-01A-11R-2315-07	AGPAT1|10554	2880.8443
TCGA-KO-8404-01A-11R-2315-07	AGPAT2|10555	2091.0088
TCGA-KO-8404-01A-11R-2315-07	AGPAT3|56894	1561.9518
TCGA-KO-8404-01A-11R-2315-07	AGPAT4|56895	867.3246
TCGA-KO-8404-01A-11R-2315-07	AGPAT5|55326	552.0833
TCGA-KO-8404-01A-11R-2315-07	AGPAT6|137964	4767.5439
TCGA-KO-8404-01A-11R-2315-07	AGPAT9|84803	23.5746
TCGA-KO-8404-01A-11R-2315-07	AGPHD1|123688	13.7061
TCGA-KO-8404-01A-11R-2315-07	AGPS|8540	1006.0307
TCGA-KO-8404-01A-11R-2315-07	AGR2|10551	3.2895
TCGA-KO-8404-01A-11R-2315-07	AGR3|155465	0
TCGA-KO-8404-01A-11R-2315-07	AGRN|375790	3778.5088
TCGA-KO-8404-01A-11R-2315-07	AGRP|181	0
TCGA-KO-8404-01A-11R-2315-07	AGTPBP1|23287	275.7675
TCGA-KO-8404-01A-11R-2315-07	AGTR1|185	388.1579
TCGA-KO-8404-01A-11R-2315-07	AGTR2|186	0
TCGA-KO-8404-01A-11R-2315-07	AGTRAP|57085	1898.0263
TCGA-KO-8404-01A-11R-2315-07	AGT|183	662.8289
TCGA-KO-8404-01A-11R-2315-07	AGXT2L1|64850	.5482
TCGA-KO-8404-01A-11R-2315-07	AGXT2L2|85007	903.6184
TCGA-KO-8404-01A-11R-2315-07	AGXT2|64902	2.193
TCGA-KO-8404-01A-11R-2315-07	AGXT|189	.5482
TCGA-KO-8404-01A-11R-2315-07	AHCTF1|25909	1171.6009
TCGA-KO-8404-01A-11R-2315-07	AHCYL1|10768	1660.0877
TCGA-KO-8404-01A-11R-2315-07	AHCYL2|23382	289.4737
TCGA-KO-8404-01A-11R-2315-07	AHCY|191	5294.4079
TCGA-KO-8404-01A-11R-2315-07	AHDC1|27245	1022.4781
TCGA-KO-8404-01A-11R-2315-07	AHI1|54806	84.9781
TCGA-KO-8404-01A-11R-2315-07	AHNAK2|113146	2792.7632
TCGA-KO-8404-01A-11R-2315-07	AHNAK|79026	13703.3991
TCGA-KO-8404-01A-11R-2315-07	AHRR|57491	81.1404
TCGA-KO-8404-01A-11R-2315-07	AHR|196	928.1798
TCGA-KO-8404-01A-11R-2315-07	AHSA1|10598	2555.3728
TCGA-KO-8404-01A-11R-2315-07	AHSA2|130872	1973.136
TCGA-KO-8404-01A-11R-2315-07	AHSG|197	1.6447
TCGA-KO-8404-01A-11R-2315-07	AHSP|51327	.5482
TCGA-KO-8404-01A-11R-2315-07	AICDA|57379	1.0965
TCGA-KO-8404-01A-11R-2315-07	AIDA|64853	1760.0713
TCGA-KO-8404-01A-11R-2315-07	AIF1L|83543	16.9956
TCGA-KO-8404-01A-11R-2315-07	AIF1|199	1731.3596
TCGA-KO-8404-01A-11R-2315-07	AIFM1|9131	678.1798
TCGA-KO-8404-01A-11R-2315-07	AIFM2|84883	588.8158
TCGA-KO-8404-01A-11R-2315-07	AIFM3|150209	53.1031
TCGA-KO-8404-01A-11R-2315-07	AIG1|51390	564.693
TCGA-KO-8404-01A-11R-2315-07	AIM1L|55057	2.193
TCGA-KO-8404-01A-11R-2315-07	AIM1|202	562.5
TCGA-KO-8404-01A-11R-2315-07	AIM2|9447	228.0702
TCGA-KO-8404-01A-11R-2315-07	AIMP1|9255	1081.1239
TCGA-KO-8404-01A-11R-2315-07	AIMP2|7965	348.1414
TCGA-KO-8404-01A-11R-2315-07	AIPL1|23746	2.193
TCGA-KO-8404-01A-11R-2315-07	AIP|9049	3300.4386
TCGA-KO-8404-01A-11R-2315-07	AIRE|326	2.193
TCGA-KO-8404-01A-11R-2315-07	AJAP1|55966	9.3202
TCGA-KO-8404-01A-11R-2315-07	AK1|203	1050.9868
TCGA-KO-8404-01A-11R-2315-07	AK2|204	2441.3377
TCGA-KO-8404-01A-11R-2315-07	AK3L1|205	656.7982
TCGA-KO-8404-01A-11R-2315-07	AK3|50808	428.1798
TCGA-KO-8404-01A-11R-2315-07	AK5|26289	1027.4123
TCGA-KO-8404-01A-11R-2315-07	AK7|122481	1.0965
TCGA-KO-8404-01A-11R-2315-07	AKAP10|11216	164.4737
TCGA-KO-8404-01A-11R-2315-07	AKAP11|11215	538.9254
TCGA-KO-8404-01A-11R-2315-07	AKAP12|9590	197.3684
TCGA-KO-8404-01A-11R-2315-07	AKAP13|11214	3616.2281
TCGA-KO-8404-01A-11R-2315-07	AKAP14|158798	0
TCGA-KO-8404-01A-11R-2315-07	AKAP1|8165	453.3991
TCGA-KO-8404-01A-11R-2315-07	AKAP2|11217	345.3454
TCGA-KO-8404-01A-11R-2315-07	AKAP3|10566	12.0614
TCGA-KO-8404-01A-11R-2315-07	AKAP4|8852	0
TCGA-KO-8404-01A-11R-2315-07	AKAP5|9495	23.0263
TCGA-KO-8404-01A-11R-2315-07	AKAP6|9472	4.9342
TCGA-KO-8404-01A-11R-2315-07	AKAP7|9465	71.8202
TCGA-KO-8404-01A-11R-2315-07	AKAP8L|26993	1287.8289
TCGA-KO-8404-01A-11R-2315-07	AKAP8|10270	673.7939
TCGA-KO-8404-01A-11R-2315-07	AKAP9|10142	334.9781
TCGA-KO-8404-01A-11R-2315-07	AKD1|221264	61.4035
TCGA-KO-8404-01A-11R-2315-07	AKIRIN1|79647	918.3114
TCGA-KO-8404-01A-11R-2315-07	AKIRIN2|55122	440.7895
TCGA-KO-8404-01A-11R-2315-07	AKNAD1|254268	38.3772
TCGA-KO-8404-01A-11R-2315-07	AKNA|80709	1468.75
TCGA-KO-8404-01A-11R-2315-07	AKR1A1|10327	2438.5965
TCGA-KO-8404-01A-11R-2315-07	AKR1B10|57016	9.8684
TCGA-KO-8404-01A-11R-2315-07	AKR1B15|441282	5.4825
TCGA-KO-8404-01A-11R-2315-07	AKR1B1|231	4814.693
TCGA-KO-8404-01A-11R-2315-07	AKR1C1|1645	33.9912
TCGA-KO-8404-01A-11R-2315-07	AKR1C2|1646	2.193
TCGA-KO-8404-01A-11R-2315-07	AKR1C3|8644	42.7632
TCGA-KO-8404-01A-11R-2315-07	AKR1C4|1109	0
TCGA-KO-8404-01A-11R-2315-07	AKR1CL1|340811	0
TCGA-KO-8404-01A-11R-2315-07	AKR1D1|6718	3.8377
TCGA-KO-8404-01A-11R-2315-07	AKR1E2|83592	1.0965
TCGA-KO-8404-01A-11R-2315-07	AKR7A2|8574	1014.8026
TCGA-KO-8404-01A-11R-2315-07	AKR7A3|22977	30.7018
TCGA-KO-8404-01A-11R-2315-07	AKR7L|246181	23.0263
TCGA-KO-8404-01A-11R-2315-07	AKT1S1|84335	4120.614
TCGA-KO-8404-01A-11R-2315-07	AKT1|207	6027.4123
TCGA-KO-8404-01A-11R-2315-07	AKT2|208	1662.8289
TCGA-KO-8404-01A-11R-2315-07	AKT3|10000	524.1228
TCGA-KO-8404-01A-11R-2315-07	AKTIP|64400	462.7083
TCGA-KO-8404-01A-11R-2315-07	ALAD|210	1032.3465
TCGA-KO-8404-01A-11R-2315-07	ALAS1|211	641.4474
TCGA-KO-8404-01A-11R-2315-07	ALAS2|212	2.193
TCGA-KO-8404-01A-11R-2315-07	ALB|213	1.0965
TCGA-KO-8404-01A-11R-2315-07	ALCAM|214	562.5
TCGA-KO-8404-01A-11R-2315-07	ALDH16A1|126133	1372.807
TCGA-KO-8404-01A-11R-2315-07	ALDH18A1|5832	1174.8904
TCGA-KO-8404-01A-11R-2315-07	ALDH1A1|216	27.9605
TCGA-KO-8404-01A-11R-2315-07	ALDH1A2|8854	684.7588
TCGA-KO-8404-01A-11R-2315-07	ALDH1A3|220	6.6941
TCGA-KO-8404-01A-11R-2315-07	ALDH1B1|219	346.4912
TCGA-KO-8404-01A-11R-2315-07	ALDH1L1|10840	14.8026
TCGA-KO-8404-01A-11R-2315-07	ALDH1L2|160428	141.4474
TCGA-KO-8404-01A-11R-2315-07	ALDH2|217	1091.557
TCGA-KO-8404-01A-11R-2315-07	ALDH3A1|218	0
TCGA-KO-8404-01A-11R-2315-07	ALDH3A2|224	760.4167
TCGA-KO-8404-01A-11R-2315-07	ALDH3B1|221	957.7851
TCGA-KO-8404-01A-11R-2315-07	ALDH3B2|222	1.6447
TCGA-KO-8404-01A-11R-2315-07	ALDH4A1|8659	262.0614
TCGA-KO-8404-01A-11R-2315-07	ALDH5A1|7915	30.1535
TCGA-KO-8404-01A-11R-2315-07	ALDH6A1|4329	80.011
TCGA-KO-8404-01A-11R-2315-07	ALDH7A1|501	891.9956
TCGA-KO-8404-01A-11R-2315-07	ALDH8A1|64577	15.8991
TCGA-KO-8404-01A-11R-2315-07	ALDH9A1|223	901.864
TCGA-KO-8404-01A-11R-2315-07	ALDOA|226	34478.0428
TCGA-KO-8404-01A-11R-2315-07	ALDOB|229	11.5132
TCGA-KO-8404-01A-11R-2315-07	ALDOC|230	1610.7456
TCGA-KO-8404-01A-11R-2315-07	ALG10B|144245	133.7719
TCGA-KO-8404-01A-11R-2315-07	ALG10|84920	43.8596
TCGA-KO-8404-01A-11R-2315-07	ALG11|440138	17.5439
TCGA-KO-8404-01A-11R-2315-07	ALG12|79087	740.6798
TCGA-KO-8404-01A-11R-2315-07	ALG13|79868	278.5088
TCGA-KO-8404-01A-11R-2315-07	ALG14|199857	167.7632
TCGA-KO-8404-01A-11R-2315-07	ALG1L2|644974	0
TCGA-KO-8404-01A-11R-2315-07	ALG1L|200810	10.9814
TCGA-KO-8404-01A-11R-2315-07	ALG1|56052	704.3695
TCGA-KO-8404-01A-11R-2315-07	ALG2|85365	765.8991
TCGA-KO-8404-01A-11R-2315-07	ALG3|10195	2285.636
TCGA-KO-8404-01A-11R-2315-07	ALG5|29880	389.8026
TCGA-KO-8404-01A-11R-2315-07	ALG6|29929	202.8509
TCGA-KO-8404-01A-11R-2315-07	ALG8|79053	1135.4167
TCGA-KO-8404-01A-11R-2315-07	ALG9|79796	442.4342
TCGA-KO-8404-01A-11R-2315-07	ALKBH1|8846	163.3772
TCGA-KO-8404-01A-11R-2315-07	ALKBH2|121642	343.2018
TCGA-KO-8404-01A-11R-2315-07	ALKBH3|221120	358.0044
TCGA-KO-8404-01A-11R-2315-07	ALKBH4|54784	536.9737
TCGA-KO-8404-01A-11R-2315-07	ALKBH5|54890	3156.5406
TCGA-KO-8404-01A-11R-2315-07	ALKBH6|84964	237.9386
TCGA-KO-8404-01A-11R-2315-07	ALKBH7|84266	1147.4781
TCGA-KO-8404-01A-11R-2315-07	ALKBH8|91801	94.8465
TCGA-KO-8404-01A-11R-2315-07	ALK|238	18.0921
TCGA-KO-8404-01A-11R-2315-07	ALLC|55821	.5482
TCGA-KO-8404-01A-11R-2315-07	ALMS1P|200420	3.2895
TCGA-KO-8404-01A-11R-2315-07	ALMS1|7840	308.6623
TCGA-KO-8404-01A-11R-2315-07	ALOX12B|242	0
TCGA-KO-8404-01A-11R-2315-07	ALOX12P2|245	6.0307
TCGA-KO-8404-01A-11R-2315-07	ALOX12|239	10.4221
TCGA-KO-8404-01A-11R-2315-07	ALOX15B|247	41.6667
TCGA-KO-8404-01A-11R-2315-07	ALOX15|246	0
TCGA-KO-8404-01A-11R-2315-07	ALOX5AP|241	478.6184
TCGA-KO-8404-01A-11R-2315-07	ALOX5|240	697.3684
TCGA-KO-8404-01A-11R-2315-07	ALOXE3|59344	.5482
TCGA-KO-8404-01A-11R-2315-07	ALPI|248	0
TCGA-KO-8404-01A-11R-2315-07	ALPK1|80216	473.136
TCGA-KO-8404-01A-11R-2315-07	ALPK2|115701	112.3904
TCGA-KO-8404-01A-11R-2315-07	ALPK3|57538	156.25
TCGA-KO-8404-01A-11R-2315-07	ALPL|249	241.7763
TCGA-KO-8404-01A-11R-2315-07	ALPPL2|251	0
TCGA-KO-8404-01A-11R-2315-07	ALPP|250	.5482
TCGA-KO-8404-01A-11R-2315-07	ALS2CL|259173	280.1535
TCGA-KO-8404-01A-11R-2315-07	ALS2CR11|151254	40.5702
TCGA-KO-8404-01A-11R-2315-07	ALS2CR12|130540	11.5132
TCGA-KO-8404-01A-11R-2315-07	ALS2CR4|65062	368.9693
TCGA-KO-8404-01A-11R-2315-07	ALS2CR8|79800	71.2719
TCGA-KO-8404-01A-11R-2315-07	ALS2|57679	506.0307
TCGA-KO-8404-01A-11R-2315-07	ALX1|8092	0
TCGA-KO-8404-01A-11R-2315-07	ALX3|257	25.7675
TCGA-KO-8404-01A-11R-2315-07	ALX4|60529	0
TCGA-KO-8404-01A-11R-2315-07	AMAC1L2|83650	.5482
TCGA-KO-8404-01A-11R-2315-07	AMAC1L3|643664	10.9649
TCGA-KO-8404-01A-11R-2315-07	AMAC1|146861	1.6447
TCGA-KO-8404-01A-11R-2315-07	AMACR|23600	327.8509
TCGA-KO-8404-01A-11R-2315-07	AMBN|258	0
TCGA-KO-8404-01A-11R-2315-07	AMBP|259	0
TCGA-KO-8404-01A-11R-2315-07	AMBRA1|55626	1015.8991
TCGA-KO-8404-01A-11R-2315-07	AMD1|262	933.0537
TCGA-KO-8404-01A-11R-2315-07	AMDHD1|144193	7.6754
TCGA-KO-8404-01A-11R-2315-07	AMDHD2|51005	911.1458
TCGA-KO-8404-01A-11R-2315-07	AMELX|265	19.1886
TCGA-KO-8404-01A-11R-2315-07	AMELY|266	0
TCGA-KO-8404-01A-11R-2315-07	AMFR|267	2180.3728
TCGA-KO-8404-01A-11R-2315-07	AMHR2|269	0
TCGA-KO-8404-01A-11R-2315-07	AMH|268	162.2807
TCGA-KO-8404-01A-11R-2315-07	AMICA1|120425	612.9386
TCGA-KO-8404-01A-11R-2315-07	AMIGO1|57463	8.7719
TCGA-KO-8404-01A-11R-2315-07	AMIGO2|347902	69.6272
TCGA-KO-8404-01A-11R-2315-07	AMIGO3|386724	597.0395
TCGA-KO-8404-01A-11R-2315-07	AMMECR1L|83607	814.693
TCGA-KO-8404-01A-11R-2315-07	AMMECR1|9949	270.2851
TCGA-KO-8404-01A-11R-2315-07	AMN1|196394	98.6842
TCGA-KO-8404-01A-11R-2315-07	AMN|81693	6.5789
TCGA-KO-8404-01A-11R-2315-07	AMOTL1|154810	889.2544
TCGA-KO-8404-01A-11R-2315-07	AMOTL2|51421	263.7061
TCGA-KO-8404-01A-11R-2315-07	AMOT|154796	50.9868
TCGA-KO-8404-01A-11R-2315-07	AMPD1|270	.5482
TCGA-KO-8404-01A-11R-2315-07	AMPD2|271	2998.3553
TCGA-KO-8404-01A-11R-2315-07	AMPD3|272	450.1096
TCGA-KO-8404-01A-11R-2315-07	AMPH|273	933.6623
TCGA-KO-8404-01A-11R-2315-07	AMTN|401138	0
TCGA-KO-8404-01A-11R-2315-07	AMT|275	160.1864
TCGA-KO-8404-01A-11R-2315-07	AMY1A|276	4.9342
TCGA-KO-8404-01A-11R-2315-07	AMY2A|279	1.0965
TCGA-KO-8404-01A-11R-2315-07	AMY2B|280	123.1689
TCGA-KO-8404-01A-11R-2315-07	AMZ1|155185	20.8333
TCGA-KO-8404-01A-11R-2315-07	AMZ2P1|201283	274.6711
TCGA-KO-8404-01A-11R-2315-07	AMZ2|51321	1435.8553
TCGA-KO-8404-01A-11R-2315-07	ANAPC10|10393	134.8684
TCGA-KO-8404-01A-11R-2315-07	ANAPC11|51529	2476.9737
TCGA-KO-8404-01A-11R-2315-07	ANAPC13|25847	1099.8684
TCGA-KO-8404-01A-11R-2315-07	ANAPC16|119504	1290.0219
TCGA-KO-8404-01A-11R-2315-07	ANAPC1|64682	327.8509
TCGA-KO-8404-01A-11R-2315-07	ANAPC2|29882	643.6404
TCGA-KO-8404-01A-11R-2315-07	ANAPC4|29945	692.9825
TCGA-KO-8404-01A-11R-2315-07	ANAPC5|51433	1417.2149
TCGA-KO-8404-01A-11R-2315-07	ANAPC7|51434	1103.6184
TCGA-KO-8404-01A-11R-2315-07	ANGEL1|23357	480.8114
TCGA-KO-8404-01A-11R-2315-07	ANGEL2|90806	360.1974
TCGA-KO-8404-01A-11R-2315-07	ANGPT1|284	40.0219
TCGA-KO-8404-01A-11R-2315-07	ANGPT2|285	122.2588
TCGA-KO-8404-01A-11R-2315-07	ANGPT4|51378	0
TCGA-KO-8404-01A-11R-2315-07	ANGPTL1|9068	138.7061
TCGA-KO-8404-01A-11R-2315-07	ANGPTL2|23452	8607.4561
TCGA-KO-8404-01A-11R-2315-07	ANGPTL3|27329	0
TCGA-KO-8404-01A-11R-2315-07	ANGPTL4|51129	915.5702
TCGA-KO-8404-01A-11R-2315-07	ANGPTL5|253935	0
TCGA-KO-8404-01A-11R-2315-07	ANGPTL6|83854	7.5548
TCGA-KO-8404-01A-11R-2315-07	ANGPTL7|10218	0
TCGA-KO-8404-01A-11R-2315-07	ANG|283	167.7577
TCGA-KO-8404-01A-11R-2315-07	ANK1|286	77.3026
TCGA-KO-8404-01A-11R-2315-07	ANK2|287	53.7281
TCGA-KO-8404-01A-11R-2315-07	ANK3|288	35.636
TCGA-KO-8404-01A-11R-2315-07	ANKAR|150709	29.6053
TCGA-KO-8404-01A-11R-2315-07	ANKDD1A|348094	187.5
TCGA-KO-8404-01A-11R-2315-07	ANKFN1|162282	13.7061
TCGA-KO-8404-01A-11R-2315-07	ANKFY1|51479	1474.7807
TCGA-KO-8404-01A-11R-2315-07	ANKHD1-EIF4EBP3|404734	343.6623
TCGA-KO-8404-01A-11R-2315-07	ANKHD1|54882	1405.8882
TCGA-KO-8404-01A-11R-2315-07	ANKH|56172	2062.5
TCGA-KO-8404-01A-11R-2315-07	ANKIB1|54467	1031.25
TCGA-KO-8404-01A-11R-2315-07	ANKK1|255239	7.6754
TCGA-KO-8404-01A-11R-2315-07	ANKLE1|126549	18.0921
TCGA-KO-8404-01A-11R-2315-07	ANKLE2|23141	2175.9868
TCGA-KO-8404-01A-11R-2315-07	ANKMY1|51281	91.557
TCGA-KO-8404-01A-11R-2315-07	ANKMY2|57037	365.6798
TCGA-KO-8404-01A-11R-2315-07	ANKRA2|57763	188.0482
TCGA-KO-8404-01A-11R-2315-07	ANKRD10|55608	1248.3553
TCGA-KO-8404-01A-11R-2315-07	ANKRD11|29123	3964.6382
TCGA-KO-8404-01A-11R-2315-07	ANKRD12|23253	804.2763
TCGA-KO-8404-01A-11R-2315-07	ANKRD13A|88455	783.9912
TCGA-KO-8404-01A-11R-2315-07	ANKRD13B|124930	452.3026
TCGA-KO-8404-01A-11R-2315-07	ANKRD13C|81573	498.3553
TCGA-KO-8404-01A-11R-2315-07	ANKRD13D|338692	2692.4342
TCGA-KO-8404-01A-11R-2315-07	ANKRD16|54522	93.2018
TCGA-KO-8404-01A-11R-2315-07	ANKRD17|26057	1155.7018
TCGA-KO-8404-01A-11R-2315-07	ANKRD19|138649	171.6009
TCGA-KO-8404-01A-11R-2315-07	ANKRD1|27063	4.9342
TCGA-KO-8404-01A-11R-2315-07	ANKRD20A3|441425	4.386
TCGA-KO-8404-01A-11R-2315-07	ANKRD20A4|728747	1.0965
TCGA-KO-8404-01A-11R-2315-07	ANKRD20B|729171	4.386
TCGA-KO-8404-01A-11R-2315-07	ANKRD22|118932	275.7675
TCGA-KO-8404-01A-11R-2315-07	ANKRD23|200539	74.0132
TCGA-KO-8404-01A-11R-2315-07	ANKRD24|170961	41.1184
TCGA-KO-8404-01A-11R-2315-07	ANKRD26P1|124149	.5482
TCGA-KO-8404-01A-11R-2315-07	ANKRD26|22852	83.8816
TCGA-KO-8404-01A-11R-2315-07	ANKRD27|84079	587.7193
TCGA-KO-8404-01A-11R-2315-07	ANKRD28|23243	921.6009
TCGA-KO-8404-01A-11R-2315-07	ANKRD29|147463	73.4649
TCGA-KO-8404-01A-11R-2315-07	ANKRD2|26287	.5482
TCGA-KO-8404-01A-11R-2315-07	ANKRD30A|91074	0
TCGA-KO-8404-01A-11R-2315-07	ANKRD30B|374860	23.0263
TCGA-KO-8404-01A-11R-2315-07	ANKRD31|256006	4.386
TCGA-KO-8404-01A-11R-2315-07	ANKRD32|84250	264.2544
TCGA-KO-8404-01A-11R-2315-07	ANKRD33|341405	2.193
TCGA-KO-8404-01A-11R-2315-07	ANKRD34A|284615	273.5746
TCGA-KO-8404-01A-11R-2315-07	ANKRD34B|340120	0
TCGA-KO-8404-01A-11R-2315-07	ANKRD34C|390616	.5482
TCGA-KO-8404-01A-11R-2315-07	ANKRD35|148741	50.9868
TCGA-KO-8404-01A-11R-2315-07	ANKRD36BP1|84832	14.2544
TCGA-KO-8404-01A-11R-2315-07	ANKRD36B|57730	30.7018
TCGA-KO-8404-01A-11R-2315-07	ANKRD36|375248	224.2325
TCGA-KO-8404-01A-11R-2315-07	ANKRD37|353322	418.5307
TCGA-KO-8404-01A-11R-2315-07	ANKRD39|51239	291.6667
TCGA-KO-8404-01A-11R-2315-07	ANKRD40|91369	1335.5263
TCGA-KO-8404-01A-11R-2315-07	ANKRD42|338699	446.2719
TCGA-KO-8404-01A-11R-2315-07	ANKRD43|134548	7.6754
TCGA-KO-8404-01A-11R-2315-07	ANKRD44|91526	18.0921
TCGA-KO-8404-01A-11R-2315-07	ANKRD45|339416	1.6447
TCGA-KO-8404-01A-11R-2315-07	ANKRD46|157567	185.307
TCGA-KO-8404-01A-11R-2315-07	ANKRD49|54851	414.4737
TCGA-KO-8404-01A-11R-2315-07	ANKRD50|57182	365.1316
TCGA-KO-8404-01A-11R-2315-07	ANKRD52|283373	2162.8289
TCGA-KO-8404-01A-11R-2315-07	ANKRD53|79998	16.9956
TCGA-KO-8404-01A-11R-2315-07	ANKRD54|129138	1585.5263
TCGA-KO-8404-01A-11R-2315-07	ANKRD55|79722	1.6447
TCGA-KO-8404-01A-11R-2315-07	ANKRD56|345079	0
TCGA-KO-8404-01A-11R-2315-07	ANKRD57|65124	149.6711
TCGA-KO-8404-01A-11R-2315-07	ANKRD58|347454	50.4386
TCGA-KO-8404-01A-11R-2315-07	ANKRD5|63926	89.9123
TCGA-KO-8404-01A-11R-2315-07	ANKRD6|22881	99.3257
TCGA-KO-8404-01A-11R-2315-07	ANKRD7|56311	10.9649
TCGA-KO-8404-01A-11R-2315-07	ANKRD9|122416	763.7061
TCGA-KO-8404-01A-11R-2315-07	ANKS1A|23294	668.8596
TCGA-KO-8404-01A-11R-2315-07	ANKS1B|56899	6.5789
TCGA-KO-8404-01A-11R-2315-07	ANKS3|124401	1099.2325
TCGA-KO-8404-01A-11R-2315-07	ANKS4B|257629	1.6447
TCGA-KO-8404-01A-11R-2315-07	ANKS6|203286	546.0526
TCGA-KO-8404-01A-11R-2315-07	ANKZF1|55139	345.943
TCGA-KO-8404-01A-11R-2315-07	ANLN|54443	888.1579
TCGA-KO-8404-01A-11R-2315-07	ANO10|55129	1284.5395
TCGA-KO-8404-01A-11R-2315-07	ANO1|55107	27.4123
TCGA-KO-8404-01A-11R-2315-07	ANO2|57101	3.8377
TCGA-KO-8404-01A-11R-2315-07	ANO3|63982	77.8509
TCGA-KO-8404-01A-11R-2315-07	ANO4|121601	2.193
TCGA-KO-8404-01A-11R-2315-07	ANO5|203859	18.6404
TCGA-KO-8404-01A-11R-2315-07	ANO6|196527	1342.1053
TCGA-KO-8404-01A-11R-2315-07	ANO7|50636	24.6711
TCGA-KO-8404-01A-11R-2315-07	ANO8|57719	436.4035
TCGA-KO-8404-01A-11R-2315-07	ANO9|338440	31.7982
TCGA-KO-8404-01A-11R-2315-07	ANP32A|8125	2270.2851
TCGA-KO-8404-01A-11R-2315-07	ANP32B|10541	1972.5877
TCGA-KO-8404-01A-11R-2315-07	ANP32C|23520	7.6754
TCGA-KO-8404-01A-11R-2315-07	ANP32D|23519	1.0965
TCGA-KO-8404-01A-11R-2315-07	ANP32E|81611	1567.4342
TCGA-KO-8404-01A-11R-2315-07	ANPEP|290	2240.1316
TCGA-KO-8404-01A-11R-2315-07	ANTXR1|84168	4132.6754
TCGA-KO-8404-01A-11R-2315-07	ANTXR2|118429	2134.3202
TCGA-KO-8404-01A-11R-2315-07	ANTXRL|195977	1.0965
TCGA-KO-8404-01A-11R-2315-07	ANUBL1|93550	24.6711
TCGA-KO-8404-01A-11R-2315-07	ANXA10|11199	1.0965
TCGA-KO-8404-01A-11R-2315-07	ANXA11|311	2957.2368
TCGA-KO-8404-01A-11R-2315-07	ANXA13|312	3.2895
TCGA-KO-8404-01A-11R-2315-07	ANXA1|301	7131.0307
TCGA-KO-8404-01A-11R-2315-07	ANXA2P1|303	96.4912
TCGA-KO-8404-01A-11R-2315-07	ANXA2P2|304	2908.9912
TCGA-KO-8404-01A-11R-2315-07	ANXA2P3|305	52.6316
TCGA-KO-8404-01A-11R-2315-07	ANXA2|302	13856.3596
TCGA-KO-8404-01A-11R-2315-07	ANXA3|306	16.9956
TCGA-KO-8404-01A-11R-2315-07	ANXA4|307	1060.307
TCGA-KO-8404-01A-11R-2315-07	ANXA5|308	10729.7149
TCGA-KO-8404-01A-11R-2315-07	ANXA6|309	4401.3158
TCGA-KO-8404-01A-11R-2315-07	ANXA7|310	1286.1842
TCGA-KO-8404-01A-11R-2315-07	ANXA8L1|728113	0
TCGA-KO-8404-01A-11R-2315-07	ANXA8L2|244	1.0965
TCGA-KO-8404-01A-11R-2315-07	ANXA8|653145	1.6447
TCGA-KO-8404-01A-11R-2315-07	ANXA9|8416	8.7719
TCGA-KO-8404-01A-11R-2315-07	AOAH|313	213.2675
TCGA-KO-8404-01A-11R-2315-07	AOC2|314	23.5746
TCGA-KO-8404-01A-11R-2315-07	AOC3|8639	192.4342
TCGA-KO-8404-01A-11R-2315-07	AOX1|316	83.8816
TCGA-KO-8404-01A-11R-2315-07	AOX2P|344454	0
TCGA-KO-8404-01A-11R-2315-07	AP1AR|55435	364.0351
TCGA-KO-8404-01A-11R-2315-07	AP1B1|162	6425.9868
TCGA-KO-8404-01A-11R-2315-07	AP1G1|164	1018.0921
TCGA-KO-8404-01A-11R-2315-07	AP1G2|8906	1096.8695
TCGA-KO-8404-01A-11R-2315-07	AP1M1|8907	4445.1754
TCGA-KO-8404-01A-11R-2315-07	AP1M2|10053	15.3509
TCGA-KO-8404-01A-11R-2315-07	AP1S1|1174	2031.25
TCGA-KO-8404-01A-11R-2315-07	AP1S2|8905	1224.2325
TCGA-KO-8404-01A-11R-2315-07	AP1S3|130340	39.4737
TCGA-KO-8404-01A-11R-2315-07	AP2A1|160	3637.5658
TCGA-KO-8404-01A-11R-2315-07	AP2A2|161	2824.5614
TCGA-KO-8404-01A-11R-2315-07	AP2B1|163	3805.9211
TCGA-KO-8404-01A-11R-2315-07	AP2M1|1173	11615.1316
TCGA-KO-8404-01A-11R-2315-07	AP2S1|1175	4632.1272
TCGA-KO-8404-01A-11R-2315-07	AP3B1|8546	952.8509
TCGA-KO-8404-01A-11R-2315-07	AP3B2|8120	0
TCGA-KO-8404-01A-11R-2315-07	AP3D1|8943	6764.2544
TCGA-KO-8404-01A-11R-2315-07	AP3M1|26985	440.7895
TCGA-KO-8404-01A-11R-2315-07	AP3M2|10947	592.6535
TCGA-KO-8404-01A-11R-2315-07	AP3S1|1176	1929.2763
TCGA-KO-8404-01A-11R-2315-07	AP3S2|10239	1476.5241
TCGA-KO-8404-01A-11R-2315-07	AP4B1|10717	311.1678
TCGA-KO-8404-01A-11R-2315-07	AP4E1|23431	407.3465
TCGA-KO-8404-01A-11R-2315-07	AP4M1|9179	439.2489
TCGA-KO-8404-01A-11R-2315-07	AP4S1|11154	112.9386
TCGA-KO-8404-01A-11R-2315-07	APAF1|317	423.2456
TCGA-KO-8404-01A-11R-2315-07	APBA1|320	377.193
TCGA-KO-8404-01A-11R-2315-07	APBA2|321	294.9561
TCGA-KO-8404-01A-11R-2315-07	APBA3|9546	544.4079
TCGA-KO-8404-01A-11R-2315-07	APBB1IP|54518	1097.5877
TCGA-KO-8404-01A-11R-2315-07	APBB1|322	720.943
TCGA-KO-8404-01A-11R-2315-07	APBB2|323	1639.8026
TCGA-KO-8404-01A-11R-2315-07	APBB3|10307	1067.4342
TCGA-KO-8404-01A-11R-2315-07	APC2|10297	38.5252
TCGA-KO-8404-01A-11R-2315-07	APCDD1L|164284	112.9386
TCGA-KO-8404-01A-11R-2315-07	APCDD1|147495	430.3728
TCGA-KO-8404-01A-11R-2315-07	APCS|325	0
TCGA-KO-8404-01A-11R-2315-07	APC|324	554.8246
TCGA-KO-8404-01A-11R-2315-07	APEH|327	1742.3246
TCGA-KO-8404-01A-11R-2315-07	APEX1|328	2310.307
TCGA-KO-8404-01A-11R-2315-07	APEX2|27301	1212.1711
TCGA-KO-8404-01A-11R-2315-07	APH1A|51107	4289.4737
TCGA-KO-8404-01A-11R-2315-07	APH1B|83464	484.6491
TCGA-KO-8404-01A-11R-2315-07	API5|8539	1554.8246
TCGA-KO-8404-01A-11R-2315-07	APIP|51074	338.7226
TCGA-KO-8404-01A-11R-2315-07	APITD1|378708	250.2467
TCGA-KO-8404-01A-11R-2315-07	APLF|200558	56.4693
TCGA-KO-8404-01A-11R-2315-07	APLNR|187	159.5395
TCGA-KO-8404-01A-11R-2315-07	APLN|8862	1058.114
TCGA-KO-8404-01A-11R-2315-07	APLP1|333	334.9781
TCGA-KO-8404-01A-11R-2315-07	APLP2|334	14020.8333
TCGA-KO-8404-01A-11R-2315-07	APOA1BP|128240	1459.9781
TCGA-KO-8404-01A-11R-2315-07	APOA1|335	10.9649
TCGA-KO-8404-01A-11R-2315-07	APOA2|336	0
TCGA-KO-8404-01A-11R-2315-07	APOA4|337	0
TCGA-KO-8404-01A-11R-2315-07	APOA5|116519	1.6447
TCGA-KO-8404-01A-11R-2315-07	APOB48R|55911	538.9254
TCGA-KO-8404-01A-11R-2315-07	APOBEC1|339	0
TCGA-KO-8404-01A-11R-2315-07	APOBEC2|10930	0
TCGA-KO-8404-01A-11R-2315-07	APOBEC3A|200315	14.8026
TCGA-KO-8404-01A-11R-2315-07	APOBEC3B|9582	181.4693
TCGA-KO-8404-01A-11R-2315-07	APOBEC3C|27350	169.4079
TCGA-KO-8404-01A-11R-2315-07	APOBEC3D|140564	71.8202
TCGA-KO-8404-01A-11R-2315-07	APOBEC3F|200316	214.364
TCGA-KO-8404-01A-11R-2315-07	APOBEC3G|60489	361.8421
TCGA-KO-8404-01A-11R-2315-07	APOBEC3H|164668	3.2895
TCGA-KO-8404-01A-11R-2315-07	APOBEC4|403314	0
TCGA-KO-8404-01A-11R-2315-07	APOB|338	2.7412
TCGA-KO-8404-01A-11R-2315-07	APOC1P1|342	6.0307
TCGA-KO-8404-01A-11R-2315-07	APOC1|341	1958.3333
TCGA-KO-8404-01A-11R-2315-07	APOC2|344	1638.7061
TCGA-KO-8404-01A-11R-2315-07	APOC3|345	0
TCGA-KO-8404-01A-11R-2315-07	APOC4|346	2.193
TCGA-KO-8404-01A-11R-2315-07	APOD|347	1584.9781
TCGA-KO-8404-01A-11R-2315-07	APOE|348	44124.4518
TCGA-KO-8404-01A-11R-2315-07	APOF|319	8.7719
TCGA-KO-8404-01A-11R-2315-07	APOH|350	0
TCGA-KO-8404-01A-11R-2315-07	APOL1|8542	3584.4298
TCGA-KO-8404-01A-11R-2315-07	APOL2|23780	2410.636
TCGA-KO-8404-01A-11R-2315-07	APOL3|80833	525.2193
TCGA-KO-8404-01A-11R-2315-07	APOL4|80832	98.136
TCGA-KO-8404-01A-11R-2315-07	APOL5|80831	0
TCGA-KO-8404-01A-11R-2315-07	APOL6|80830	1243.4211
TCGA-KO-8404-01A-11R-2315-07	APOLD1|81575	144.1338
TCGA-KO-8404-01A-11R-2315-07	APOM|55937	41.1842
TCGA-KO-8404-01A-11R-2315-07	APOOL|139322	59.7588
TCGA-KO-8404-01A-11R-2315-07	APOO|79135	253.8377
TCGA-KO-8404-01A-11R-2315-07	APPBP2|10513	552.6316
TCGA-KO-8404-01A-11R-2315-07	APPL1|26060	901.3158
TCGA-KO-8404-01A-11R-2315-07	APPL2|55198	811.9518
TCGA-KO-8404-01A-11R-2315-07	APP|351	17250
TCGA-KO-8404-01A-11R-2315-07	APRT|353	3381.5789
TCGA-KO-8404-01A-11R-2315-07	APTX|54840	525.7675
TCGA-KO-8404-01A-11R-2315-07	AQP10|89872	6.0307
TCGA-KO-8404-01A-11R-2315-07	AQP11|282679	63.5965
TCGA-KO-8404-01A-11R-2315-07	AQP12A|375318	0
TCGA-KO-8404-01A-11R-2315-07	AQP12B|653437	0
TCGA-KO-8404-01A-11R-2315-07	AQP1|358	402.4123
TCGA-KO-8404-01A-11R-2315-07	AQP2|359	4.386
TCGA-KO-8404-01A-11R-2315-07	AQP3|360	13.7061
TCGA-KO-8404-01A-11R-2315-07	AQP4|361	0
TCGA-KO-8404-01A-11R-2315-07	AQP5|362	.5482
TCGA-KO-8404-01A-11R-2315-07	AQP6|363	.5482
TCGA-KO-8404-01A-11R-2315-07	AQP7P1|375719	1.0965
TCGA-KO-8404-01A-11R-2315-07	AQP7P3|441432	0
TCGA-KO-8404-01A-11R-2315-07	AQP7|364	.5482
TCGA-KO-8404-01A-11R-2315-07	AQP8|343	1.6447
TCGA-KO-8404-01A-11R-2315-07	AQP9|366	1201.7544
TCGA-KO-8404-01A-11R-2315-07	AQPEP|206338	15.3509
TCGA-KO-8404-01A-11R-2315-07	AQR|9716	657.3465
TCGA-KO-8404-01A-11R-2315-07	ARAF|369	889.2544
TCGA-KO-8404-01A-11R-2315-07	ARAP1|116985	5283.4156
TCGA-KO-8404-01A-11R-2315-07	ARAP2|116984	64.1447
TCGA-KO-8404-01A-11R-2315-07	ARAP3|64411	584.4298
TCGA-KO-8404-01A-11R-2315-07	ARCN1|372	2355.2632
TCGA-KO-8404-01A-11R-2315-07	ARC|23237	52.6316
TCGA-KO-8404-01A-11R-2315-07	AREG|374	7.6754
TCGA-KO-8404-01A-11R-2315-07	ARF1|375	11791.1184
TCGA-KO-8404-01A-11R-2315-07	ARF3|377	4803.1798
TCGA-KO-8404-01A-11R-2315-07	ARF4|378	4964.9123
TCGA-KO-8404-01A-11R-2315-07	ARF5|381	6509.8081
TCGA-KO-8404-01A-11R-2315-07	ARF6|382	2854.7149
TCGA-KO-8404-01A-11R-2315-07	ARFGAP1|55738	7302.6316
TCGA-KO-8404-01A-11R-2315-07	ARFGAP2|84364	2783.9912
TCGA-KO-8404-01A-11R-2315-07	ARFGAP3|26286	819.6272
TCGA-KO-8404-01A-11R-2315-07	ARFGEF1|10565	920.4276
TCGA-KO-8404-01A-11R-2315-07	ARFGEF2|10564	1165.0219
TCGA-KO-8404-01A-11R-2315-07	ARFIP1|27236	669.4079
TCGA-KO-8404-01A-11R-2315-07	ARFIP2|23647	1500.5482
TCGA-KO-8404-01A-11R-2315-07	ARFRP1|10139	2680.9211
TCGA-KO-8404-01A-11R-2315-07	ARG1|383	2.7412
TCGA-KO-8404-01A-11R-2315-07	ARG2|384	478.284
TCGA-KO-8404-01A-11R-2315-07	ARGFXP2|503640	.5482
TCGA-KO-8404-01A-11R-2315-07	ARGFX|503582	1.6447
TCGA-KO-8404-01A-11R-2315-07	ARGLU1|55082	595.3947
TCGA-KO-8404-01A-11R-2315-07	ARHGAP10|79658	1207.7851
TCGA-KO-8404-01A-11R-2315-07	ARHGAP11A|9824	518.0921
TCGA-KO-8404-01A-11R-2315-07	ARHGAP11B|89839	26.3158
TCGA-KO-8404-01A-11R-2315-07	ARHGAP12|94134	445.1754
TCGA-KO-8404-01A-11R-2315-07	ARHGAP15|55843	70.1754
TCGA-KO-8404-01A-11R-2315-07	ARHGAP17|55114	1421.0526
TCGA-KO-8404-01A-11R-2315-07	ARHGAP18|93663	859.1009
TCGA-KO-8404-01A-11R-2315-07	ARHGAP19|84986	284.5395
TCGA-KO-8404-01A-11R-2315-07	ARHGAP1|392	8218.2018
TCGA-KO-8404-01A-11R-2315-07	ARHGAP20|57569	22.4781
TCGA-KO-8404-01A-11R-2315-07	ARHGAP21|57584	741.2281
TCGA-KO-8404-01A-11R-2315-07	ARHGAP22|58504	411.1842
TCGA-KO-8404-01A-11R-2315-07	ARHGAP23|57636	1429.2763
TCGA-KO-8404-01A-11R-2315-07	ARHGAP24|83478	956.6886
TCGA-KO-8404-01A-11R-2315-07	ARHGAP25|9938	321.8202
TCGA-KO-8404-01A-11R-2315-07	ARHGAP26|23092	528.5088
TCGA-KO-8404-01A-11R-2315-07	ARHGAP27|201176	1360.0055
TCGA-KO-8404-01A-11R-2315-07	ARHGAP28|79822	381.5789
TCGA-KO-8404-01A-11R-2315-07	ARHGAP29|9411	288.3772
TCGA-KO-8404-01A-11R-2315-07	ARHGAP30|257106	1196.2719
TCGA-KO-8404-01A-11R-2315-07	ARHGAP31|57514	426.5351
TCGA-KO-8404-01A-11R-2315-07	ARHGAP32|9743	294.4079
TCGA-KO-8404-01A-11R-2315-07	ARHGAP33|115703	383.7719
TCGA-KO-8404-01A-11R-2315-07	ARHGAP36|158763	0
TCGA-KO-8404-01A-11R-2315-07	ARHGAP39|80728	304.8246
TCGA-KO-8404-01A-11R-2315-07	ARHGAP42|143872	529.6053
TCGA-KO-8404-01A-11R-2315-07	ARHGAP4|393	2842.1053
TCGA-KO-8404-01A-11R-2315-07	ARHGAP5|394	1279.6053
TCGA-KO-8404-01A-11R-2315-07	ARHGAP6|395	141.4474
TCGA-KO-8404-01A-11R-2315-07	ARHGAP8|23779	4.9342
TCGA-KO-8404-01A-11R-2315-07	ARHGAP9|64333	552.6316
TCGA-KO-8404-01A-11R-2315-07	ARHGDIA|396	16578.3991
TCGA-KO-8404-01A-11R-2315-07	ARHGDIB|397	4491.7763
TCGA-KO-8404-01A-11R-2315-07	ARHGDIG|398	0
TCGA-KO-8404-01A-11R-2315-07	ARHGEF10L|55160	1273.0263
TCGA-KO-8404-01A-11R-2315-07	ARHGEF10|9639	731.3596
TCGA-KO-8404-01A-11R-2315-07	ARHGEF11|9826	2425.4386
TCGA-KO-8404-01A-11R-2315-07	ARHGEF12|23365	881.0307
TCGA-KO-8404-01A-11R-2315-07	ARHGEF15|22899	126.6447
TCGA-KO-8404-01A-11R-2315-07	ARHGEF16|27237	15.8991
TCGA-KO-8404-01A-11R-2315-07	ARHGEF17|9828	1270.8333
TCGA-KO-8404-01A-11R-2315-07	ARHGEF18|23370	2219.2982
TCGA-KO-8404-01A-11R-2315-07	ARHGEF19|128272	858.0044
TCGA-KO-8404-01A-11R-2315-07	ARHGEF1|9138	3033.443
TCGA-KO-8404-01A-11R-2315-07	ARHGEF2|9181	2671.0526
TCGA-KO-8404-01A-11R-2315-07	ARHGEF33|100271715	6.0307
TCGA-KO-8404-01A-11R-2315-07	ARHGEF35|445328	35.636
TCGA-KO-8404-01A-11R-2315-07	ARHGEF37|389337	32.3465
TCGA-KO-8404-01A-11R-2315-07	ARHGEF38|54848	0
TCGA-KO-8404-01A-11R-2315-07	ARHGEF3|50650	320.7237
TCGA-KO-8404-01A-11R-2315-07	ARHGEF4|50649	.5482
TCGA-KO-8404-01A-11R-2315-07	ARHGEF5|7984	53.7281
TCGA-KO-8404-01A-11R-2315-07	ARHGEF6|9459	756.0307
TCGA-KO-8404-01A-11R-2315-07	ARHGEF7|8874	638.7061
TCGA-KO-8404-01A-11R-2315-07	ARHGEF9|23229	345.943
TCGA-KO-8404-01A-11R-2315-07	ARID1A|8289	1338.2675
TCGA-KO-8404-01A-11R-2315-07	ARID1B|57492	636.5132
TCGA-KO-8404-01A-11R-2315-07	ARID2|196528	365.1316
TCGA-KO-8404-01A-11R-2315-07	ARID3A|1820	395.8333
TCGA-KO-8404-01A-11R-2315-07	ARID3B|10620	111.8421
TCGA-KO-8404-01A-11R-2315-07	ARID3C|138715	0
TCGA-KO-8404-01A-11R-2315-07	ARID4A|5926	241.2281
TCGA-KO-8404-01A-11R-2315-07	ARID4B|51742	667.7632
TCGA-KO-8404-01A-11R-2315-07	ARID5A|10865	1600.3289
TCGA-KO-8404-01A-11R-2315-07	ARID5B|84159	428.1798
TCGA-KO-8404-01A-11R-2315-07	ARIH1|25820	843.75
TCGA-KO-8404-01A-11R-2315-07	ARIH2|10425	1678.0208
TCGA-KO-8404-01A-11R-2315-07	ARL10|285598	53.7281
TCGA-KO-8404-01A-11R-2315-07	ARL11|115761	199.0132
TCGA-KO-8404-01A-11R-2315-07	ARL13A|392509	0
TCGA-KO-8404-01A-11R-2315-07	ARL13B|200894	258.2237
TCGA-KO-8404-01A-11R-2315-07	ARL14|80117	0
TCGA-KO-8404-01A-11R-2315-07	ARL15|54622	142.5439
TCGA-KO-8404-01A-11R-2315-07	ARL16|339231	822.9167
TCGA-KO-8404-01A-11R-2315-07	ARL17A|51326	109.6765
TCGA-KO-8404-01A-11R-2315-07	ARL17B|641522	1.1568
TCGA-KO-8404-01A-11R-2315-07	ARL1|400	934.7588
TCGA-KO-8404-01A-11R-2315-07	ARL2BP|23568	1747.2588
TCGA-KO-8404-01A-11R-2315-07	ARL2|402	2120.0658
TCGA-KO-8404-01A-11R-2315-07	ARL3|403	329.4956
TCGA-KO-8404-01A-11R-2315-07	ARL4A|10124	398.5746
TCGA-KO-8404-01A-11R-2315-07	ARL4C|10123	6770.8333
TCGA-KO-8404-01A-11R-2315-07	ARL4D|379	486.2939
TCGA-KO-8404-01A-11R-2315-07	ARL5A|26225	446.8202
TCGA-KO-8404-01A-11R-2315-07	ARL5B|221079	63.0482
TCGA-KO-8404-01A-11R-2315-07	ARL5C|390790	3.2895
TCGA-KO-8404-01A-11R-2315-07	ARL6IP1|23204	4273.5746
TCGA-KO-8404-01A-11R-2315-07	ARL6IP4|51329	5548.7939
TCGA-KO-8404-01A-11R-2315-07	ARL6IP5|10550	2305.3728
TCGA-KO-8404-01A-11R-2315-07	ARL6IP6|151188	304.2763
TCGA-KO-8404-01A-11R-2315-07	ARL6|84100	64.693
TCGA-KO-8404-01A-11R-2315-07	ARL8A|127829	1072.9167
TCGA-KO-8404-01A-11R-2315-07	ARL8B|55207	2641.4474
TCGA-KO-8404-01A-11R-2315-07	ARL9|132946	2.193
TCGA-KO-8404-01A-11R-2315-07	ARMC10|83787	520.7237
TCGA-KO-8404-01A-11R-2315-07	ARMC1|55156	466.557
TCGA-KO-8404-01A-11R-2315-07	ARMC2|84071	31.7982
TCGA-KO-8404-01A-11R-2315-07	ARMC3|219681	1.6447
TCGA-KO-8404-01A-11R-2315-07	ARMC4|55130	4.386
TCGA-KO-8404-01A-11R-2315-07	ARMC5|79798	730.8114
TCGA-KO-8404-01A-11R-2315-07	ARMC6|93436	1325.1096
TCGA-KO-8404-01A-11R-2315-07	ARMC7|79637	629.9342
TCGA-KO-8404-01A-11R-2315-07	ARMC8|25852	450.1096
TCGA-KO-8404-01A-11R-2315-07	ARMC9|80210	461.6228
TCGA-KO-8404-01A-11R-2315-07	ARMCX1|51309	366.7763
TCGA-KO-8404-01A-11R-2315-07	ARMCX2|9823	693.5307
TCGA-KO-8404-01A-11R-2315-07	ARMCX3|51566	1124.4518
TCGA-KO-8404-01A-11R-2315-07	ARMCX5|64860	154.057
TCGA-KO-8404-01A-11R-2315-07	ARMCX6|54470	248.3553
TCGA-KO-8404-01A-11R-2315-07	ARMS2|387715	.5482
TCGA-KO-8404-01A-11R-2315-07	ARNT2|9915	1279.6053
TCGA-KO-8404-01A-11R-2315-07	ARNTL2|56938	23.0263
TCGA-KO-8404-01A-11R-2315-07	ARNTL|406	232.4561
TCGA-KO-8404-01A-11R-2315-07	ARNT|405	1814.693
TCGA-KO-8404-01A-11R-2315-07	ARPC1A|10552	3808.3607
TCGA-KO-8404-01A-11R-2315-07	ARPC1B|10095	7993.7226
TCGA-KO-8404-01A-11R-2315-07	ARPC2|10109	3122.807
TCGA-KO-8404-01A-11R-2315-07	ARPC3|10094	4843.75
TCGA-KO-8404-01A-11R-2315-07	ARPC4|10093	7263.7226
TCGA-KO-8404-01A-11R-2315-07	ARPC5L|81873	808.114
TCGA-KO-8404-01A-11R-2315-07	ARPC5|10092	5092.1053
TCGA-KO-8404-01A-11R-2315-07	ARPM1|84517	2.193
TCGA-KO-8404-01A-11R-2315-07	ARPP19|10776	2240.6798
TCGA-KO-8404-01A-11R-2315-07	ARPP21|10777	0
TCGA-KO-8404-01A-11R-2315-07	ARR3|407	1.0965
TCGA-KO-8404-01A-11R-2315-07	ARRB1|408	240.6798
TCGA-KO-8404-01A-11R-2315-07	ARRB2|409	2563.0482
TCGA-KO-8404-01A-11R-2315-07	ARRDC1|92714	926.5351
TCGA-KO-8404-01A-11R-2315-07	ARRDC2|27106	2190.7895
TCGA-KO-8404-01A-11R-2315-07	ARRDC3|57561	2700.1096
TCGA-KO-8404-01A-11R-2315-07	ARRDC4|91947	621.7105
TCGA-KO-8404-01A-11R-2315-07	ARRDC5|645432	13.7061
TCGA-KO-8404-01A-11R-2315-07	ARSA|410	710.5263
TCGA-KO-8404-01A-11R-2315-07	ARSB|411	707.7851
TCGA-KO-8404-01A-11R-2315-07	ARSD|414	544.4079
TCGA-KO-8404-01A-11R-2315-07	ARSE|415	9.8684
TCGA-KO-8404-01A-11R-2315-07	ARSF|416	7.6754
TCGA-KO-8404-01A-11R-2315-07	ARSG|22901	54.8246
TCGA-KO-8404-01A-11R-2315-07	ARSH|347527	0
TCGA-KO-8404-01A-11R-2315-07	ARSI|340075	1047.1491
TCGA-KO-8404-01A-11R-2315-07	ARSJ|79642	67.4342
TCGA-KO-8404-01A-11R-2315-07	ARSK|153642	463.2675
TCGA-KO-8404-01A-11R-2315-07	ART1|417	0
TCGA-KO-8404-01A-11R-2315-07	ART3|419	.5482
TCGA-KO-8404-01A-11R-2315-07	ART4|420	0
TCGA-KO-8404-01A-11R-2315-07	ART5|116969	2.193
TCGA-KO-8404-01A-11R-2315-07	ARTN|9048	38.9254
TCGA-KO-8404-01A-11R-2315-07	ARV1|64801	512.6096
TCGA-KO-8404-01A-11R-2315-07	ARVCF|421	168.3114
TCGA-KO-8404-01A-11R-2315-07	ARX|170302	.5482
TCGA-KO-8404-01A-11R-2315-07	AR|367	2.7412
TCGA-KO-8404-01A-11R-2315-07	AS3MT|57412	22.4781
TCGA-KO-8404-01A-11R-2315-07	ASAH1|427	1530.7018
TCGA-KO-8404-01A-11R-2315-07	ASAH2B|653308	.5482
TCGA-KO-8404-01A-11R-2315-07	ASAH2|56624	1.0965
TCGA-KO-8404-01A-11R-2315-07	ASAM|79827	182.5658
TCGA-KO-8404-01A-11R-2315-07	ASAP1IT1|29065	0
TCGA-KO-8404-01A-11R-2315-07	ASAP1|50807	1265.8991
TCGA-KO-8404-01A-11R-2315-07	ASAP2|8853	726.4254
TCGA-KO-8404-01A-11R-2315-07	ASAP3|55616	2213.2675
TCGA-KO-8404-01A-11R-2315-07	ASB10|136371	0
TCGA-KO-8404-01A-11R-2315-07	ASB11|140456	0
TCGA-KO-8404-01A-11R-2315-07	ASB12|142689	0
TCGA-KO-8404-01A-11R-2315-07	ASB13|79754	516.9956
TCGA-KO-8404-01A-11R-2315-07	ASB14|142686	9.3202
TCGA-KO-8404-01A-11R-2315-07	ASB15|142685	0
TCGA-KO-8404-01A-11R-2315-07	ASB16|92591	18.2511
TCGA-KO-8404-01A-11R-2315-07	ASB17|127247	0
TCGA-KO-8404-01A-11R-2315-07	ASB18|401036	0
TCGA-KO-8404-01A-11R-2315-07	ASB1|51665	575.1096
TCGA-KO-8404-01A-11R-2315-07	ASB2|51676	1.6447
TCGA-KO-8404-01A-11R-2315-07	ASB3|51130	360.6524
TCGA-KO-8404-01A-11R-2315-07	ASB4|51666	0
TCGA-KO-8404-01A-11R-2315-07	ASB5|140458	2.193
TCGA-KO-8404-01A-11R-2315-07	ASB6|140459	1188.4923
TCGA-KO-8404-01A-11R-2315-07	ASB7|140460	305.9211
TCGA-KO-8404-01A-11R-2315-07	ASB8|140461	322.3684
TCGA-KO-8404-01A-11R-2315-07	ASB9|140462	109.6491
TCGA-KO-8404-01A-11R-2315-07	ASCC1|51008	181.4693
TCGA-KO-8404-01A-11R-2315-07	ASCC2|84164	2937.5
TCGA-KO-8404-01A-11R-2315-07	ASCC3|10973	413.9254
TCGA-KO-8404-01A-11R-2315-07	ASCL1|429	20.2851
TCGA-KO-8404-01A-11R-2315-07	ASCL2|430	65.2412
TCGA-KO-8404-01A-11R-2315-07	ASCL3|56676	0
TCGA-KO-8404-01A-11R-2315-07	ASCL4|121549	.5482
TCGA-KO-8404-01A-11R-2315-07	ASF1A|25842	316.886
TCGA-KO-8404-01A-11R-2315-07	ASF1B|55723	859.6491
TCGA-KO-8404-01A-11R-2315-07	ASFMR1|100126270	2.193
TCGA-KO-8404-01A-11R-2315-07	ASGR1|432	120.0658
TCGA-KO-8404-01A-11R-2315-07	ASGR2|433	61.9518
TCGA-KO-8404-01A-11R-2315-07	ASH1L|55870	753.5746
TCGA-KO-8404-01A-11R-2315-07	ASH2L|9070	659.5395
TCGA-KO-8404-01A-11R-2315-07	ASIP|434	641.4474
TCGA-KO-8404-01A-11R-2315-07	ASL|435	989.5833
TCGA-KO-8404-01A-11R-2315-07	ASMTL|8623	701.7544
TCGA-KO-8404-01A-11R-2315-07	ASMT|438	0
TCGA-KO-8404-01A-11R-2315-07	ASNA1|439	2349.2325
TCGA-KO-8404-01A-11R-2315-07	ASNSD1|54529	731.3596
TCGA-KO-8404-01A-11R-2315-07	ASNS|440	725.3289
TCGA-KO-8404-01A-11R-2315-07	ASPA|443	9.3202
TCGA-KO-8404-01A-11R-2315-07	ASPDH|554235	.5482
TCGA-KO-8404-01A-11R-2315-07	ASPG|374569	1.0965
TCGA-KO-8404-01A-11R-2315-07	ASPHD1|253982	111.8421
TCGA-KO-8404-01A-11R-2315-07	ASPHD2|57168	161.7325
TCGA-KO-8404-01A-11R-2315-07	ASPH|444	3532.8947
TCGA-KO-8404-01A-11R-2315-07	ASPM|259266	363.4868
TCGA-KO-8404-01A-11R-2315-07	ASPN|54829	4597.5877
TCGA-KO-8404-01A-11R-2315-07	ASPRV1|151516	152.4397
TCGA-KO-8404-01A-11R-2315-07	ASPSCR1|79058	1346.4912
TCGA-KO-8404-01A-11R-2315-07	ASRGL1|80150	28.5088
TCGA-KO-8404-01A-11R-2315-07	ASS1|445	647.4781
TCGA-KO-8404-01A-11R-2315-07	ASTE1|28990	119.0022
TCGA-KO-8404-01A-11R-2315-07	ASTL|431705	0
TCGA-KO-8404-01A-11R-2315-07	ASTN1|460	.5482
TCGA-KO-8404-01A-11R-2315-07	ASTN2|23245	1075.1096
TCGA-KO-8404-01A-11R-2315-07	ASXL1|171023	2000.5482
TCGA-KO-8404-01A-11R-2315-07	ASXL2|55252	70.7237
TCGA-KO-8404-01A-11R-2315-07	ASXL3|80816	0
TCGA-KO-8404-01A-11R-2315-07	ASZ1|136991	.5482
TCGA-KO-8404-01A-11R-2315-07	ATAD1|84896	550.4386
TCGA-KO-8404-01A-11R-2315-07	ATAD2B|54454	209.9781
TCGA-KO-8404-01A-11R-2315-07	ATAD2|29028	643.6404
TCGA-KO-8404-01A-11R-2315-07	ATAD3A|55210	2331.6886
TCGA-KO-8404-01A-11R-2315-07	ATAD3B|83858	1461.6228
TCGA-KO-8404-01A-11R-2315-07	ATAD3C|219293	18.0921
TCGA-KO-8404-01A-11R-2315-07	ATAD5|79915	91.0088
TCGA-KO-8404-01A-11R-2315-07	ATCAY|85300	2.7412
TCGA-KO-8404-01A-11R-2315-07	ATE1|11101	26.864
TCGA-KO-8404-01A-11R-2315-07	ATF1|466	286.7325
TCGA-KO-8404-01A-11R-2315-07	ATF2|1386	209.9781
TCGA-KO-8404-01A-11R-2315-07	ATF3|467	358.0044
TCGA-KO-8404-01A-11R-2315-07	ATF4|468	10019.7368
TCGA-KO-8404-01A-11R-2315-07	ATF5|22809	2745.0658
TCGA-KO-8404-01A-11R-2315-07	ATF6B|1388	2050.4386
TCGA-KO-8404-01A-11R-2315-07	ATF6|22926	570.7237
TCGA-KO-8404-01A-11R-2315-07	ATF7IP2|80063	35.636
TCGA-KO-8404-01A-11R-2315-07	ATF7IP|55729	749.4518
TCGA-KO-8404-01A-11R-2315-07	ATF7|11016	1126.0965
TCGA-KO-8404-01A-11R-2315-07	ATG10|83734	167.2149
TCGA-KO-8404-01A-11R-2315-07	ATG12|9140	757.1272
TCGA-KO-8404-01A-11R-2315-07	ATG16L1|55054	507.1272
TCGA-KO-8404-01A-11R-2315-07	ATG16L2|89849	873.6513
TCGA-KO-8404-01A-11R-2315-07	ATG2A|23130	934.7588
TCGA-KO-8404-01A-11R-2315-07	ATG2B|55102	623.3553
TCGA-KO-8404-01A-11R-2315-07	ATG3|64422	851.9737
TCGA-KO-8404-01A-11R-2315-07	ATG4A|115201	182.0175
TCGA-KO-8404-01A-11R-2315-07	ATG4B|23192	1154.6053
TCGA-KO-8404-01A-11R-2315-07	ATG4C|84938	217.6535
TCGA-KO-8404-01A-11R-2315-07	ATG4D|84971	821.9463
TCGA-KO-8404-01A-11R-2315-07	ATG5|9474	319.6272
TCGA-KO-8404-01A-11R-2315-07	ATG7|10533	1083.7664
TCGA-KO-8404-01A-11R-2315-07	ATG9A|79065	1625.5757
TCGA-KO-8404-01A-11R-2315-07	ATG9B|285973	5.7237
TCGA-KO-8404-01A-11R-2315-07	ATHL1|80162	1630.4825
TCGA-KO-8404-01A-11R-2315-07	ATIC|471	631.5789
TCGA-KO-8404-01A-11R-2315-07	ATL1|51062	24.1228
TCGA-KO-8404-01A-11R-2315-07	ATL2|64225	849.7807
TCGA-KO-8404-01A-11R-2315-07	ATL3|25923	385.9649
TCGA-KO-8404-01A-11R-2315-07	ATMIN|23300	1046.0526
TCGA-KO-8404-01A-11R-2315-07	ATM|472	631.5789
TCGA-KO-8404-01A-11R-2315-07	ATN1|1822	5808.114
TCGA-KO-8404-01A-11R-2315-07	ATOH1|474	.5482
TCGA-KO-8404-01A-11R-2315-07	ATOH7|220202	1.6447
TCGA-KO-8404-01A-11R-2315-07	ATOH8|84913	288.3772
TCGA-KO-8404-01A-11R-2315-07	ATOX1|475	1984.1009
TCGA-KO-8404-01A-11R-2315-07	ATP10A|57194	657.8947
TCGA-KO-8404-01A-11R-2315-07	ATP10B|23120	1.6447
TCGA-KO-8404-01A-11R-2315-07	ATP10D|57205	523.0263
TCGA-KO-8404-01A-11R-2315-07	ATP11A|23250	472.5877
TCGA-KO-8404-01A-11R-2315-07	ATP11B|23200	542.7632
TCGA-KO-8404-01A-11R-2315-07	ATP11C|286410	214.9123
TCGA-KO-8404-01A-11R-2315-07	ATP12A|479	0
TCGA-KO-8404-01A-11R-2315-07	ATP13A1|57130	2998.9035
TCGA-KO-8404-01A-11R-2315-07	ATP13A2|23400	831.1404
TCGA-KO-8404-01A-11R-2315-07	ATP13A3|79572	2191.886
TCGA-KO-8404-01A-11R-2315-07	ATP13A4|84239	0
TCGA-KO-8404-01A-11R-2315-07	ATP13A5|344905	0
TCGA-KO-8404-01A-11R-2315-07	ATP1A1|476	8642.5384
TCGA-KO-8404-01A-11R-2315-07	ATP1A2|477	30.7018
TCGA-KO-8404-01A-11R-2315-07	ATP1A3|478	2.7412
TCGA-KO-8404-01A-11R-2315-07	ATP1A4|480	0
TCGA-KO-8404-01A-11R-2315-07	ATP1B1|481	1121.2829
TCGA-KO-8404-01A-11R-2315-07	ATP1B2|482	10.9649
TCGA-KO-8404-01A-11R-2315-07	ATP1B3|483	2558.114
TCGA-KO-8404-01A-11R-2315-07	ATP1B4|23439	.5482
TCGA-KO-8404-01A-11R-2315-07	ATP2A1|487	19.7368
TCGA-KO-8404-01A-11R-2315-07	ATP2A2|488	4901.864
TCGA-KO-8404-01A-11R-2315-07	ATP2A3|489	2934.7588
TCGA-KO-8404-01A-11R-2315-07	ATP2B1|490	1390.8991
TCGA-KO-8404-01A-11R-2315-07	ATP2B2|491	2.193
TCGA-KO-8404-01A-11R-2315-07	ATP2B3|492	2.7412
TCGA-KO-8404-01A-11R-2315-07	ATP2B4|493	2130.4825
TCGA-KO-8404-01A-11R-2315-07	ATP2C1|27032	1443.4978
TCGA-KO-8404-01A-11R-2315-07	ATP2C2|9914	6.5789
TCGA-KO-8404-01A-11R-2315-07	ATP4A|495	0
TCGA-KO-8404-01A-11R-2315-07	ATP4B|496	0
TCGA-KO-8404-01A-11R-2315-07	ATP5A1|498	2663.9254
TCGA-KO-8404-01A-11R-2315-07	ATP5B|506	5606.3596
TCGA-KO-8404-01A-11R-2315-07	ATP5C1|509	1858.5526
TCGA-KO-8404-01A-11R-2315-07	ATP5D|513	5097.5877
TCGA-KO-8404-01A-11R-2315-07	ATP5EP2|432369	235.1974
TCGA-KO-8404-01A-11R-2315-07	ATP5E|514	6338.8158
TCGA-KO-8404-01A-11R-2315-07	ATP5F1|515	1941.886
TCGA-KO-8404-01A-11R-2315-07	ATP5G1|516	1359.1009
TCGA-KO-8404-01A-11R-2315-07	ATP5G2|517	6748.3553
TCGA-KO-8404-01A-11R-2315-07	ATP5G3|518	2911.1842
TCGA-KO-8404-01A-11R-2315-07	ATP5H|10476	4428.7281
TCGA-KO-8404-01A-11R-2315-07	ATP5I|521	3843.2401
TCGA-KO-8404-01A-11R-2315-07	ATP5J2|9551	3617.3246
TCGA-KO-8404-01A-11R-2315-07	ATP5J|522	1535.7511
TCGA-KO-8404-01A-11R-2315-07	ATP5L2|267020	2.7412
TCGA-KO-8404-01A-11R-2315-07	ATP5L|10632	1795.5044
TCGA-KO-8404-01A-11R-2315-07	ATP5O|539	2941.3377
TCGA-KO-8404-01A-11R-2315-07	ATP5SL|55101	1005.4825
TCGA-KO-8404-01A-11R-2315-07	ATP5S|27109	97.5877
TCGA-KO-8404-01A-11R-2315-07	ATP6AP1L|92270	75.1096
TCGA-KO-8404-01A-11R-2315-07	ATP6AP1|537	4977.5219
TCGA-KO-8404-01A-11R-2315-07	ATP6AP2|10159	5743.4211
TCGA-KO-8404-01A-11R-2315-07	ATP6V0A1|535	2968.75
TCGA-KO-8404-01A-11R-2315-07	ATP6V0A2|23545	550.4386
TCGA-KO-8404-01A-11R-2315-07	ATP6V0A4|50617	12.0614
TCGA-KO-8404-01A-11R-2315-07	ATP6V0B|533	5283.443
TCGA-KO-8404-01A-11R-2315-07	ATP6V0C|527	5626.6447
TCGA-KO-8404-01A-11R-2315-07	ATP6V0D1|9114	3831.1404
TCGA-KO-8404-01A-11R-2315-07	ATP6V0D2|245972	405.1535
TCGA-KO-8404-01A-11R-2315-07	ATP6V0E1|8992	4665.0219
TCGA-KO-8404-01A-11R-2315-07	ATP6V0E2|155066	858.9474
TCGA-KO-8404-01A-11R-2315-07	ATP6V1A|523	2690.2412
TCGA-KO-8404-01A-11R-2315-07	ATP6V1B1|525	120.614
TCGA-KO-8404-01A-11R-2315-07	ATP6V1B2|526	5791.6667
TCGA-KO-8404-01A-11R-2315-07	ATP6V1C1|528	1938.0482
TCGA-KO-8404-01A-11R-2315-07	ATP6V1C2|245973	75.0877
TCGA-KO-8404-01A-11R-2315-07	ATP6V1D|51382	1018.6404
TCGA-KO-8404-01A-11R-2315-07	ATP6V1E1|529	2414.4737
TCGA-KO-8404-01A-11R-2315-07	ATP6V1E2|90423	69.0789
TCGA-KO-8404-01A-11R-2315-07	ATP6V1F|9296	6081.0143
TCGA-KO-8404-01A-11R-2315-07	ATP6V1G1|9550	3180.3728
TCGA-KO-8404-01A-11R-2315-07	ATP6V1G2|534	17.489
TCGA-KO-8404-01A-11R-2315-07	ATP6V1G3|127124	2.193
TCGA-KO-8404-01A-11R-2315-07	ATP6V1H|51606	691.886
TCGA-KO-8404-01A-11R-2315-07	ATP7A|538	194.6272
TCGA-KO-8404-01A-11R-2315-07	ATP7B|540	65.2412
TCGA-KO-8404-01A-11R-2315-07	ATP8A1|10396	31.25
TCGA-KO-8404-01A-11R-2315-07	ATP8A2|51761	.5482
TCGA-KO-8404-01A-11R-2315-07	ATP8B1|5205	174.1447
TCGA-KO-8404-01A-11R-2315-07	ATP8B2|57198	1811.9518
TCGA-KO-8404-01A-11R-2315-07	ATP8B3|148229	116.2281
TCGA-KO-8404-01A-11R-2315-07	ATP8B4|79895	225.8772
TCGA-KO-8404-01A-11R-2315-07	ATP8B5P|158381	65.7895
TCGA-KO-8404-01A-11R-2315-07	ATP9A|10079	897.4781
TCGA-KO-8404-01A-11R-2315-07	ATP9B|374868	207.7851
TCGA-KO-8404-01A-11R-2315-07	ATPAF1|64756	885.4167
TCGA-KO-8404-01A-11R-2315-07	ATPAF2|91647	618.9693
TCGA-KO-8404-01A-11R-2315-07	ATPBD4|89978	108.0044
TCGA-KO-8404-01A-11R-2315-07	ATPIF1|93974	2653.5088
TCGA-KO-8404-01A-11R-2315-07	ATRIP|84126	434.216
TCGA-KO-8404-01A-11R-2315-07	ATRNL1|26033	10.9649
TCGA-KO-8404-01A-11R-2315-07	ATRN|8455	1475.3289
TCGA-KO-8404-01A-11R-2315-07	ATRX|546	723.6842
TCGA-KO-8404-01A-11R-2315-07	ATR|545	381.0307
TCGA-KO-8404-01A-11R-2315-07	ATXN10|25814	1266.9956
TCGA-KO-8404-01A-11R-2315-07	ATXN1L|342371	981.9079
TCGA-KO-8404-01A-11R-2315-07	ATXN1|6310	751.6447
TCGA-KO-8404-01A-11R-2315-07	ATXN2L|11273	5638.7061
TCGA-KO-8404-01A-11R-2315-07	ATXN2|6311	740.6798
TCGA-KO-8404-01A-11R-2315-07	ATXN3L|92552	0
TCGA-KO-8404-01A-11R-2315-07	ATXN3|4287	298.2456
TCGA-KO-8404-01A-11R-2315-07	ATXN7L1|222255	165.0219
TCGA-KO-8404-01A-11R-2315-07	ATXN7L2|127002	296.6009
TCGA-KO-8404-01A-11R-2315-07	ATXN7L3B|552889	1476.4254
TCGA-KO-8404-01A-11R-2315-07	ATXN7L3|56970	2979.1667
TCGA-KO-8404-01A-11R-2315-07	ATXN7|6314	487.3904
TCGA-KO-8404-01A-11R-2315-07	ATXN8OS|6315	0
TCGA-KO-8404-01A-11R-2315-07	AUH|549	183.6623
TCGA-KO-8404-01A-11R-2315-07	AUP1|550	9897.3136
TCGA-KO-8404-01A-11R-2315-07	AURKAIP1|54998	4538.3772
TCGA-KO-8404-01A-11R-2315-07	AURKAPS1|6791	95.3947
TCGA-KO-8404-01A-11R-2315-07	AURKA|6790	753.8377
TCGA-KO-8404-01A-11R-2315-07	AURKB|9212	764.2544
TCGA-KO-8404-01A-11R-2315-07	AURKC|6795	10.9649
TCGA-KO-8404-01A-11R-2315-07	AUTS2|26053	921.0526
TCGA-KO-8404-01A-11R-2315-07	AVEN|57099	439.693
TCGA-KO-8404-01A-11R-2315-07	AVIL|10677	80.5921
TCGA-KO-8404-01A-11R-2315-07	AVL9|23080	183.6623
TCGA-KO-8404-01A-11R-2315-07	AVPI1|60370	419.9561
TCGA-KO-8404-01A-11R-2315-07	AVPR1A|552	32.3465
TCGA-KO-8404-01A-11R-2315-07	AVPR1B|553	0
TCGA-KO-8404-01A-11R-2315-07	AVPR2|554	4.9342
TCGA-KO-8404-01A-11R-2315-07	AVP|551	0
TCGA-KO-8404-01A-11R-2315-07	AWAT1|158833	0
TCGA-KO-8404-01A-11R-2315-07	AWAT2|158835	4.386
TCGA-KO-8404-01A-11R-2315-07	AXIN1|8312	2127.7412
TCGA-KO-8404-01A-11R-2315-07	AXIN2|8313	272.4781
TCGA-KO-8404-01A-11R-2315-07	AXL|558	148.5746
TCGA-KO-8404-01A-11R-2315-07	AZGP1|563	5.4825
TCGA-KO-8404-01A-11R-2315-07	AZI1|22994	847.0395
TCGA-KO-8404-01A-11R-2315-07	AZI2|64343	652.4123
TCGA-KO-8404-01A-11R-2315-07	AZIN1|51582	1907.8947
TCGA-KO-8404-01A-11R-2315-07	AZU1|566	1.0965
TCGA-KO-8404-01A-11R-2315-07	B2M|567	32711.6228
TCGA-KO-8404-01A-11R-2315-07	B3GALNT1|8706	282.8947
TCGA-KO-8404-01A-11R-2315-07	B3GALNT2|148789	221.3487
TCGA-KO-8404-01A-11R-2315-07	B3GALT1|8708	.5482
TCGA-KO-8404-01A-11R-2315-07	B3GALT2|8707	.5482
TCGA-KO-8404-01A-11R-2315-07	B3GALT4|8705	148.0263
TCGA-KO-8404-01A-11R-2315-07	B3GALT5|10317	1.0965
TCGA-KO-8404-01A-11R-2315-07	B3GALT6|126792	1615.6798
TCGA-KO-8404-01A-11R-2315-07	B3GALTL|145173	376.0965
TCGA-KO-8404-01A-11R-2315-07	B3GAT1|27087	2.7412
TCGA-KO-8404-01A-11R-2315-07	B3GAT2|135152	4.5066
TCGA-KO-8404-01A-11R-2315-07	B3GAT3|26229	3625
TCGA-KO-8404-01A-11R-2315-07	B3GNT1|11041	1325.6579
TCGA-KO-8404-01A-11R-2315-07	B3GNT2|10678	1377.7412
TCGA-KO-8404-01A-11R-2315-07	B3GNT3|10331	1.6447
TCGA-KO-8404-01A-11R-2315-07	B3GNT4|79369	88.8158
TCGA-KO-8404-01A-11R-2315-07	B3GNT5|84002	735.1974
TCGA-KO-8404-01A-11R-2315-07	B3GNT6|192134	1.6447
TCGA-KO-8404-01A-11R-2315-07	B3GNT7|93010	573.4649
TCGA-KO-8404-01A-11R-2315-07	B3GNT8|374907	64.693
TCGA-KO-8404-01A-11R-2315-07	B3GNT9|84752	1915.4496
TCGA-KO-8404-01A-11R-2315-07	B3GNTL1|146712	311.2719
TCGA-KO-8404-01A-11R-2315-07	B4GALNT1|2583	229.682
TCGA-KO-8404-01A-11R-2315-07	B4GALNT2|124872	0
TCGA-KO-8404-01A-11R-2315-07	B4GALNT3|283358	1.6447
TCGA-KO-8404-01A-11R-2315-07	B4GALNT4|338707	2.193
TCGA-KO-8404-01A-11R-2315-07	B4GALT1|2683	5485.1974
TCGA-KO-8404-01A-11R-2315-07	B4GALT2|8704	2867.3246
TCGA-KO-8404-01A-11R-2315-07	B4GALT3|8703	1289.4737
TCGA-KO-8404-01A-11R-2315-07	B4GALT4|8702	559.7588
TCGA-KO-8404-01A-11R-2315-07	B4GALT5|9334	2043.3114
TCGA-KO-8404-01A-11R-2315-07	B4GALT6|9331	187.5
TCGA-KO-8404-01A-11R-2315-07	B4GALT7|11285	2698.4649
TCGA-KO-8404-01A-11R-2315-07	B9D1|27077	217.1656
TCGA-KO-8404-01A-11R-2315-07	B9D2|80776	111.2939
TCGA-KO-8404-01A-11R-2315-07	BAALC|79870	600.8772
TCGA-KO-8404-01A-11R-2315-07	BAAT|570	.5482
TCGA-KO-8404-01A-11R-2315-07	BACE1|23621	1100.3289
TCGA-KO-8404-01A-11R-2315-07	BACE2|25825	851.9737
TCGA-KO-8404-01A-11R-2315-07	BACH1|571	912.2807
TCGA-KO-8404-01A-11R-2315-07	BACH2|60468	121.7105
TCGA-KO-8404-01A-11R-2315-07	BAD|572	2972.5055
TCGA-KO-8404-01A-11R-2315-07	BAG1|573	659.4024
TCGA-KO-8404-01A-11R-2315-07	BAG2|9532	230.8114
TCGA-KO-8404-01A-11R-2315-07	BAG3|9531	888.7061
TCGA-KO-8404-01A-11R-2315-07	BAG4|9530	60.8553
TCGA-KO-8404-01A-11R-2315-07	BAG5|9529	713.8158
TCGA-KO-8404-01A-11R-2315-07	BAGE2|85319	2.5822
TCGA-KO-8404-01A-11R-2315-07	BAGE|574	4.2982
TCGA-KO-8404-01A-11R-2315-07	BAHCC1|57597	334.9781
TCGA-KO-8404-01A-11R-2315-07	BAHD1|22893	1131.0307
TCGA-KO-8404-01A-11R-2315-07	BAI1|575	2.7412
TCGA-KO-8404-01A-11R-2315-07	BAI2|576	201.2061
TCGA-KO-8404-01A-11R-2315-07	BAI3|577	.5482
TCGA-KO-8404-01A-11R-2315-07	BAIAP2L1|55971	917.2149
TCGA-KO-8404-01A-11R-2315-07	BAIAP2L2|80115	34.5395
TCGA-KO-8404-01A-11R-2315-07	BAIAP2|10458	1351.25
TCGA-KO-8404-01A-11R-2315-07	BAIAP3|8938	27.5055
TCGA-KO-8404-01A-11R-2315-07	BAK1|578	947.9167
TCGA-KO-8404-01A-11R-2315-07	BAMBI|25805	296.6009
TCGA-KO-8404-01A-11R-2315-07	BANF1|8815	8525.2193
TCGA-KO-8404-01A-11R-2315-07	BANF2|140836	0
TCGA-KO-8404-01A-11R-2315-07	BANK1|55024	30.1535
TCGA-KO-8404-01A-11R-2315-07	BANP|54971	400.2193
TCGA-KO-8404-01A-11R-2315-07	BAP1|8314	5208.3333
TCGA-KO-8404-01A-11R-2315-07	BARD1|580	2.7412
TCGA-KO-8404-01A-11R-2315-07	BARHL1|56751	0
TCGA-KO-8404-01A-11R-2315-07	BARHL2|343472	0
TCGA-KO-8404-01A-11R-2315-07	BARX1|56033	680.9211
TCGA-KO-8404-01A-11R-2315-07	BARX2|8538	0
TCGA-KO-8404-01A-11R-2315-07	BASE|317716	0
TCGA-KO-8404-01A-11R-2315-07	BASP1|10409	7375.5482
TCGA-KO-8404-01A-11R-2315-07	BAT1|7919	4601.4803
TCGA-KO-8404-01A-11R-2315-07	BAT2L1|84726	2704.9342
TCGA-KO-8404-01A-11R-2315-07	BAT2L2|23215	2862.3904
TCGA-KO-8404-01A-11R-2315-07	BAT2|7916	6082.2368
TCGA-KO-8404-01A-11R-2315-07	BAT3|7917	4130.9649
TCGA-KO-8404-01A-11R-2315-07	BAT4|7918	466.557
TCGA-KO-8404-01A-11R-2315-07	BAT5|7920	1029.6053
TCGA-KO-8404-01A-11R-2315-07	BATF2|116071	121.7105
TCGA-KO-8404-01A-11R-2315-07	BATF3|55509	32.8947
TCGA-KO-8404-01A-11R-2315-07	BATF|10538	349.2325
TCGA-KO-8404-01A-11R-2315-07	BAX|581	1205.0439
TCGA-KO-8404-01A-11R-2315-07	BAZ1A|11177	1031.7982
TCGA-KO-8404-01A-11R-2315-07	BAZ1B|9031	2724.7807
TCGA-KO-8404-01A-11R-2315-07	BAZ2A|11176	1685.4002
TCGA-KO-8404-01A-11R-2315-07	BAZ2B|29994	462.8783
TCGA-KO-8404-01A-11R-2315-07	BBC3|27113	513.1579
TCGA-KO-8404-01A-11R-2315-07	BBOX1|8424	3.8377
TCGA-KO-8404-01A-11R-2315-07	BBS10|79738	250
TCGA-KO-8404-01A-11R-2315-07	BBS12|166379	106.9079
TCGA-KO-8404-01A-11R-2315-07	BBS1|582	697.3684
TCGA-KO-8404-01A-11R-2315-07	BBS2|583	785.0877
TCGA-KO-8404-01A-11R-2315-07	BBS4|585	206.1404
TCGA-KO-8404-01A-11R-2315-07	BBS5|129880	342.6535
TCGA-KO-8404-01A-11R-2315-07	BBS7|55212	277.9605
TCGA-KO-8404-01A-11R-2315-07	BBS9|27241	319.0789
TCGA-KO-8404-01A-11R-2315-07	BBX|56987	695.7237
TCGA-KO-8404-01A-11R-2315-07	BCAM|4059	375
TCGA-KO-8404-01A-11R-2315-07	BCAN|63827	11.5132
TCGA-KO-8404-01A-11R-2315-07	BCAP29|55973	1192.9825
TCGA-KO-8404-01A-11R-2315-07	BCAP31|10134	5059.2105
TCGA-KO-8404-01A-11R-2315-07	BCAR1|9564	4974.2325
TCGA-KO-8404-01A-11R-2315-07	BCAR3|8412	206.1404
TCGA-KO-8404-01A-11R-2315-07	BCAR4|400500	0
TCGA-KO-8404-01A-11R-2315-07	BCAS1|8537	232.4561
TCGA-KO-8404-01A-11R-2315-07	BCAS2|10286	659.4408
TCGA-KO-8404-01A-11R-2315-07	BCAS3|54828	338.2675
TCGA-KO-8404-01A-11R-2315-07	BCAS4|55653	1235.7456
TCGA-KO-8404-01A-11R-2315-07	BCAT1|586	1865.6798
TCGA-KO-8404-01A-11R-2315-07	BCAT2|587	963.8158
TCGA-KO-8404-01A-11R-2315-07	BCCIP|56647	890.8224
TCGA-KO-8404-01A-11R-2315-07	BCDIN3D|144233	85.2796
TCGA-KO-8404-01A-11R-2315-07	BCHE|590	59.7588
TCGA-KO-8404-01A-11R-2315-07	BCKDHA|593	334.9781
TCGA-KO-8404-01A-11R-2315-07	BCKDHB|594	128.2895
TCGA-KO-8404-01A-11R-2315-07	BCKDK|10295	1567.4342
TCGA-KO-8404-01A-11R-2315-07	BCL10|8915	492.3246
TCGA-KO-8404-01A-11R-2315-07	BCL11A|53335	21.9298
TCGA-KO-8404-01A-11R-2315-07	BCL11B|64919	61.4035
TCGA-KO-8404-01A-11R-2315-07	BCL2A1|597	139.2544
TCGA-KO-8404-01A-11R-2315-07	BCL2L10|10017	1.6447
TCGA-KO-8404-01A-11R-2315-07	BCL2L11|10018	549.3421
TCGA-KO-8404-01A-11R-2315-07	BCL2L12|83596	561.2719
TCGA-KO-8404-01A-11R-2315-07	BCL2L13|23786	888.7061
TCGA-KO-8404-01A-11R-2315-07	BCL2L14|79370	1.6447
TCGA-KO-8404-01A-11R-2315-07	BCL2L15|440603	3.8377
TCGA-KO-8404-01A-11R-2315-07	BCL2L1|598	5466.0088
TCGA-KO-8404-01A-11R-2315-07	BCL2L2|599	1408.0976
TCGA-KO-8404-01A-11R-2315-07	BCL2|596	779.6053
TCGA-KO-8404-01A-11R-2315-07	BCL3|602	2733.5526
TCGA-KO-8404-01A-11R-2315-07	BCL6B|255877	212.7193
TCGA-KO-8404-01A-11R-2315-07	BCL6|604	2331.6886
TCGA-KO-8404-01A-11R-2315-07	BCL7A|605	248.3553
TCGA-KO-8404-01A-11R-2315-07	BCL7B|9275	2850.3289
TCGA-KO-8404-01A-11R-2315-07	BCL7C|9274	3224.2325
TCGA-KO-8404-01A-11R-2315-07	BCL8|606	3.2895
TCGA-KO-8404-01A-11R-2315-07	BCL9L|283149	2106.3542
TCGA-KO-8404-01A-11R-2315-07	BCL9|607	577.8509
TCGA-KO-8404-01A-11R-2315-07	BCLAF1|9774	1457.7851
TCGA-KO-8404-01A-11R-2315-07	BCMO1|53630	0
TCGA-KO-8404-01A-11R-2315-07	BCO2|83875	15.8991
TCGA-KO-8404-01A-11R-2315-07	BCORL1|63035	273.5746
TCGA-KO-8404-01A-11R-2315-07	BCORL2|286554	2.193
TCGA-KO-8404-01A-11R-2315-07	BCOR|54880	453.3991
TCGA-KO-8404-01A-11R-2315-07	BCR|613	918.3114
TCGA-KO-8404-01A-11R-2315-07	BCS1L|617	325.1096
TCGA-KO-8404-01A-11R-2315-07	BCYRN1|618	0
TCGA-KO-8404-01A-11R-2315-07	BDH1|622	377.193
TCGA-KO-8404-01A-11R-2315-07	BDH2|56898	387.6096
TCGA-KO-8404-01A-11R-2315-07	BDKRB1|623	27.4123
TCGA-KO-8404-01A-11R-2315-07	BDKRB2|624	42.2149
TCGA-KO-8404-01A-11R-2315-07	BDNFOS|497258	22.3465
TCGA-KO-8404-01A-11R-2315-07	BDNF|627	20.4167
TCGA-KO-8404-01A-11R-2315-07	BDP1|55814	824.0132
TCGA-KO-8404-01A-11R-2315-07	BEAN|146227	35.0877
TCGA-KO-8404-01A-11R-2315-07	BECN1|8678	609.068
TCGA-KO-8404-01A-11R-2315-07	BEGAIN|57596	66.3377
TCGA-KO-8404-01A-11R-2315-07	BEND2|139105	.5482
TCGA-KO-8404-01A-11R-2315-07	BEND3|57673	71.8202
TCGA-KO-8404-01A-11R-2315-07	BEND4|389206	0
TCGA-KO-8404-01A-11R-2315-07	BEND5|79656	191.3377
TCGA-KO-8404-01A-11R-2315-07	BEND6|221336	143.0921
TCGA-KO-8404-01A-11R-2315-07	BEND7|222389	5.4825
TCGA-KO-8404-01A-11R-2315-07	BEST1|7439	170.5318
TCGA-KO-8404-01A-11R-2315-07	BEST2|54831	2.7412
TCGA-KO-8404-01A-11R-2315-07	BEST3|144453	1.0965
TCGA-KO-8404-01A-11R-2315-07	BEST4|266675	7.6754
TCGA-KO-8404-01A-11R-2315-07	BET1L|51272	4100.8772
TCGA-KO-8404-01A-11R-2315-07	BET1|10282	887.6096
TCGA-KO-8404-01A-11R-2315-07	BET3L|100128327	.5482
TCGA-KO-8404-01A-11R-2315-07	BEX1|55859	4.9342
TCGA-KO-8404-01A-11R-2315-07	BEX2|84707	27.9605
TCGA-KO-8404-01A-11R-2315-07	BEX4|56271	410.0877
TCGA-KO-8404-01A-11R-2315-07	BEX5|340542	3.2895
TCGA-KO-8404-01A-11R-2315-07	BEYLA|497634	0
TCGA-KO-8404-01A-11R-2315-07	BFAR|51283	1850.8772
TCGA-KO-8404-01A-11R-2315-07	BFSP1|631	21.9298
TCGA-KO-8404-01A-11R-2315-07	BFSP2|8419	.5482
TCGA-KO-8404-01A-11R-2315-07	BGLAP|632	175.2357
TCGA-KO-8404-01A-11R-2315-07	BGN|633	51961.08
TCGA-KO-8404-01A-11R-2315-07	BHLHA15|168620	0
TCGA-KO-8404-01A-11R-2315-07	BHLHB9|80823	113.4868
TCGA-KO-8404-01A-11R-2315-07	BHLHE22|27319	211.6228
TCGA-KO-8404-01A-11R-2315-07	BHLHE23|128408	0
TCGA-KO-8404-01A-11R-2315-07	BHLHE40|8553	8393.0921
TCGA-KO-8404-01A-11R-2315-07	BHLHE41|79365	620.614
TCGA-KO-8404-01A-11R-2315-07	BHMT2|23743	9.3202
TCGA-KO-8404-01A-11R-2315-07	BHMT|635	2.193
TCGA-KO-8404-01A-11R-2315-07	BICC1|80114	16.4474
TCGA-KO-8404-01A-11R-2315-07	BICD1|636	97.5877
TCGA-KO-8404-01A-11R-2315-07	BICD2|23299	1479.1667
TCGA-KO-8404-01A-11R-2315-07	BID|637	704.386
TCGA-KO-8404-01A-11R-2315-07	BIK|638	1.0965
TCGA-KO-8404-01A-11R-2315-07	BIN1|274	1879.386
TCGA-KO-8404-01A-11R-2315-07	BIN2|51411	384.8684
TCGA-KO-8404-01A-11R-2315-07	BIN3|55909	1003.2895
TCGA-KO-8404-01A-11R-2315-07	BIRC2|329	1280.7018
TCGA-KO-8404-01A-11R-2315-07	BIRC3|330	59.2105
TCGA-KO-8404-01A-11R-2315-07	BIRC5|332	1022.5548
TCGA-KO-8404-01A-11R-2315-07	BIRC6|57448	876.0965
TCGA-KO-8404-01A-11R-2315-07	BIRC7|79444	16.9956
TCGA-KO-8404-01A-11R-2315-07	BIRC8|112401	1.0965
TCGA-KO-8404-01A-11R-2315-07	BIVM|54841	248.9035
TCGA-KO-8404-01A-11R-2315-07	BLCAP|10904	2884.3202
TCGA-KO-8404-01A-11R-2315-07	BLID|414899	0
TCGA-KO-8404-01A-11R-2315-07	BLK|640	.5482
TCGA-KO-8404-01A-11R-2315-07	BLMH|642	1124.4518
TCGA-KO-8404-01A-11R-2315-07	BLM|641	168.8596
TCGA-KO-8404-01A-11R-2315-07	BLNK|29760	82.7851
TCGA-KO-8404-01A-11R-2315-07	BLOC1S1|2647	2459.5888
TCGA-KO-8404-01A-11R-2315-07	BLOC1S2|282991	456.6886
TCGA-KO-8404-01A-11R-2315-07	BLOC1S3|388552	901.3158
TCGA-KO-8404-01A-11R-2315-07	BLVRA|644	1385.9649
TCGA-KO-8404-01A-11R-2315-07	BLVRB|645	1010.4167
TCGA-KO-8404-01A-11R-2315-07	BLZF1|8548	304.2763
TCGA-KO-8404-01A-11R-2315-07	BMF|90427	807.5658
TCGA-KO-8404-01A-11R-2315-07	BMI1|648	725.3728
TCGA-KO-8404-01A-11R-2315-07	BMP10|27302	0
TCGA-KO-8404-01A-11R-2315-07	BMP15|9210	0
TCGA-KO-8404-01A-11R-2315-07	BMP1|649	3283.443
TCGA-KO-8404-01A-11R-2315-07	BMP2K|55589	658.9912
TCGA-KO-8404-01A-11R-2315-07	BMP2|650	165.0219
TCGA-KO-8404-01A-11R-2315-07	BMP3|651	7.6754
TCGA-KO-8404-01A-11R-2315-07	BMP4|652	39.4737
TCGA-KO-8404-01A-11R-2315-07	BMP5|653	0
TCGA-KO-8404-01A-11R-2315-07	BMP6|654	67.4123
TCGA-KO-8404-01A-11R-2315-07	BMP7|655	335.5263
TCGA-KO-8404-01A-11R-2315-07	BMP8A|353500	41.7325
TCGA-KO-8404-01A-11R-2315-07	BMP8B|656	2.7412
TCGA-KO-8404-01A-11R-2315-07	BMPER|168667	620.0658
TCGA-KO-8404-01A-11R-2315-07	BMPR1A|657	163.9254
TCGA-KO-8404-01A-11R-2315-07	BMPR1B|658	618.4211
TCGA-KO-8404-01A-11R-2315-07	BMPR2|659	1311.4035
TCGA-KO-8404-01A-11R-2315-07	BMS1P4|729096	4.9342
TCGA-KO-8404-01A-11R-2315-07	BMS1P5|399761	29.6053
TCGA-KO-8404-01A-11R-2315-07	BMS1|9790	793.3114
TCGA-KO-8404-01A-11R-2315-07	BMX|660	5.4825
TCGA-KO-8404-01A-11R-2315-07	BNC1|646	16.9956
TCGA-KO-8404-01A-11R-2315-07	BNC2|54796	457.2368
TCGA-KO-8404-01A-11R-2315-07	BNIP1|662	482.4561
TCGA-KO-8404-01A-11R-2315-07	BNIP2|663	1262.0614
TCGA-KO-8404-01A-11R-2315-07	BNIP3L|665	4273.0263
TCGA-KO-8404-01A-11R-2315-07	BNIP3|664	1435.8553
TCGA-KO-8404-01A-11R-2315-07	BNIPL|149428	7.1272
TCGA-KO-8404-01A-11R-2315-07	BOC|91653	99.2325
TCGA-KO-8404-01A-11R-2315-07	BOD1L|259282	755.4825
TCGA-KO-8404-01A-11R-2315-07	BOD1|91272	1016.4474
TCGA-KO-8404-01A-11R-2315-07	BOK|666	89.9123
TCGA-KO-8404-01A-11R-2315-07	BOLA1|51027	508.2237
TCGA-KO-8404-01A-11R-2315-07	BOLA2|552900	3221.9134
TCGA-KO-8404-01A-11R-2315-07	BOLA3|388962	335.5263
TCGA-KO-8404-01A-11R-2315-07	BOLL|66037	.5482
TCGA-KO-8404-01A-11R-2315-07	BOP1|23246	238.4868
TCGA-KO-8404-01A-11R-2315-07	BPESC1|60467	1.6447
TCGA-KO-8404-01A-11R-2315-07	BPGM|669	623.3553
TCGA-KO-8404-01A-11R-2315-07	BPHL|670	219.2982
TCGA-KO-8404-01A-11R-2315-07	BPIL1|80341	1.0965
TCGA-KO-8404-01A-11R-2315-07	BPIL2|254240	0
TCGA-KO-8404-01A-11R-2315-07	BPIL3|128859	0
TCGA-KO-8404-01A-11R-2315-07	BPI|671	0
TCGA-KO-8404-01A-11R-2315-07	BPNT1|10380	237.3904
TCGA-KO-8404-01A-11R-2315-07	BPTF|2186	415.5702
TCGA-KO-8404-01A-11R-2315-07	BPY2|9083	0
TCGA-KO-8404-01A-11R-2315-07	BRAF|673	59.2105
TCGA-KO-8404-01A-11R-2315-07	BRAP|8315	473.6842
TCGA-KO-8404-01A-11R-2315-07	BRCA1|672	332.2368
TCGA-KO-8404-01A-11R-2315-07	BRCA2|675	25.7675
TCGA-KO-8404-01A-11R-2315-07	BRCC3|79184	168.3114
TCGA-KO-8404-01A-11R-2315-07	BRD1|23774	467.1053
TCGA-KO-8404-01A-11R-2315-07	BRD2|6046	2660.0877
TCGA-KO-8404-01A-11R-2315-07	BRD3|8019	633.8048
TCGA-KO-8404-01A-11R-2315-07	BRD4|23476	2983.0044
TCGA-KO-8404-01A-11R-2315-07	BRD7P3|23629	.5482
TCGA-KO-8404-01A-11R-2315-07	BRD7|29117	551.5351
TCGA-KO-8404-01A-11R-2315-07	BRD8|10902	1003.2895
TCGA-KO-8404-01A-11R-2315-07	BRD9|65980	2239.0351
TCGA-KO-8404-01A-11R-2315-07	BRDT|676	0
TCGA-KO-8404-01A-11R-2315-07	BREA2|286076	3.2895
TCGA-KO-8404-01A-11R-2315-07	BRE|9577	1935.8553
TCGA-KO-8404-01A-11R-2315-07	BRF1|2972	1703.9474
TCGA-KO-8404-01A-11R-2315-07	BRF2|55290	440.7895
TCGA-KO-8404-01A-11R-2315-07	BRI3BP|140707	368.9693
TCGA-KO-8404-01A-11R-2315-07	BRI3|25798	5031.25
TCGA-KO-8404-01A-11R-2315-07	BRIP1|83990	52.0833
TCGA-KO-8404-01A-11R-2315-07	BRIX1|55299	1163.9254
TCGA-KO-8404-01A-11R-2315-07	BRMS1L|84312	150.2193
TCGA-KO-8404-01A-11R-2315-07	BRMS1|25855	2636.5132
TCGA-KO-8404-01A-11R-2315-07	BRP44L|51660	310.307
TCGA-KO-8404-01A-11R-2315-07	BRP44|25874	770.8333
TCGA-KO-8404-01A-11R-2315-07	BRPF1|7862	821.2719
TCGA-KO-8404-01A-11R-2315-07	BRPF3|27154	449.0132
TCGA-KO-8404-01A-11R-2315-07	BRS3|680	0
TCGA-KO-8404-01A-11R-2315-07	BRSK1|84446	280.7018
TCGA-KO-8404-01A-11R-2315-07	BRSK2|9024	2.193
TCGA-KO-8404-01A-11R-2315-07	BRWD1|54014	674.3421
TCGA-KO-8404-01A-11R-2315-07	BRWD3|254065	74.0132
TCGA-KO-8404-01A-11R-2315-07	BSCL2|26580	2978.0702
TCGA-KO-8404-01A-11R-2315-07	BSDC1|55108	2028.5088
TCGA-KO-8404-01A-11R-2315-07	BSG|682	27779.057
TCGA-KO-8404-01A-11R-2315-07	BSND|7809	0
TCGA-KO-8404-01A-11R-2315-07	BSN|8927	37.2807
TCGA-KO-8404-01A-11R-2315-07	BSPH1|100131137	0
TCGA-KO-8404-01A-11R-2315-07	BSPRY|54836	5.4825
TCGA-KO-8404-01A-11R-2315-07	BST1|683	67.4342
TCGA-KO-8404-01A-11R-2315-07	BST2|684	1864.5833
TCGA-KO-8404-01A-11R-2315-07	BSX|390259	.5482
TCGA-KO-8404-01A-11R-2315-07	BTAF1|9044	376.6447
TCGA-KO-8404-01A-11R-2315-07	BTBD10|84280	410.636
TCGA-KO-8404-01A-11R-2315-07	BTBD11|121551	18.6404
TCGA-KO-8404-01A-11R-2315-07	BTBD12|84464	513.7061
TCGA-KO-8404-01A-11R-2315-07	BTBD16|118663	0
TCGA-KO-8404-01A-11R-2315-07	BTBD17|388419	1.6447
TCGA-KO-8404-01A-11R-2315-07	BTBD18|643376	2.193
TCGA-KO-8404-01A-11R-2315-07	BTBD19|149478	63.5965
TCGA-KO-8404-01A-11R-2315-07	BTBD1|53339	844.8465
TCGA-KO-8404-01A-11R-2315-07	BTBD2|55643	5073.4649
TCGA-KO-8404-01A-11R-2315-07	BTBD3|22903	697.9167
TCGA-KO-8404-01A-11R-2315-07	BTBD6|90135	4231.9079
TCGA-KO-8404-01A-11R-2315-07	BTBD7|55727	724.7807
TCGA-KO-8404-01A-11R-2315-07	BTBD8|284697	1.6447
TCGA-KO-8404-01A-11R-2315-07	BTBD9|114781	504.9342
TCGA-KO-8404-01A-11R-2315-07	BTC|685	0
TCGA-KO-8404-01A-11R-2315-07	BTD|686	162.2807
TCGA-KO-8404-01A-11R-2315-07	BTF3L1|690	.5482
TCGA-KO-8404-01A-11R-2315-07	BTF3L4|91408	895.8333
TCGA-KO-8404-01A-11R-2315-07	BTF3|689	5925.4386
TCGA-KO-8404-01A-11R-2315-07	BTG1|694	2459.4298
TCGA-KO-8404-01A-11R-2315-07	BTG2|7832	853.6184
TCGA-KO-8404-01A-11R-2315-07	BTG3|10950	708.8816
TCGA-KO-8404-01A-11R-2315-07	BTG4|54766	1.6447
TCGA-KO-8404-01A-11R-2315-07	BTK|695	356.9079
TCGA-KO-8404-01A-11R-2315-07	BTLA|151888	3.8377
TCGA-KO-8404-01A-11R-2315-07	BTN1A1|696	3.8377
TCGA-KO-8404-01A-11R-2315-07	BTN2A1|11120	420.5044
TCGA-KO-8404-01A-11R-2315-07	BTN2A2|10385	231.3596
TCGA-KO-8404-01A-11R-2315-07	BTN2A3|54718	25.7675
TCGA-KO-8404-01A-11R-2315-07	BTN3A1|11119	661.1842
TCGA-KO-8404-01A-11R-2315-07	BTN3A2|11118	1128.8377
TCGA-KO-8404-01A-11R-2315-07	BTN3A3|10384	405.1535
TCGA-KO-8404-01A-11R-2315-07	BTNL2|56244	0
TCGA-KO-8404-01A-11R-2315-07	BTNL3|10917	0
TCGA-KO-8404-01A-11R-2315-07	BTNL8|79908	0
TCGA-KO-8404-01A-11R-2315-07	BTNL9|153579	23.0263
TCGA-KO-8404-01A-11R-2315-07	BTRC|8945	256.0307
TCGA-KO-8404-01A-11R-2315-07	BUB1B|701	356.3596
TCGA-KO-8404-01A-11R-2315-07	BUB1|699	328.9474
TCGA-KO-8404-01A-11R-2315-07	BUB3|9184	1436.9518
TCGA-KO-8404-01A-11R-2315-07	BUD13|84811	235.1974
TCGA-KO-8404-01A-11R-2315-07	BUD31|8896	2454.4846
TCGA-KO-8404-01A-11R-2315-07	BVES|11149	6.5789
TCGA-KO-8404-01A-11R-2315-07	BYSL|705	335.5263
TCGA-KO-8404-01A-11R-2315-07	BZRAP1|9256	59.2105
TCGA-KO-8404-01A-11R-2315-07	BZW1|9689	3473.136
TCGA-KO-8404-01A-11R-2315-07	BZW2|28969	952.3026
TCGA-KO-8404-01A-11R-2315-07	C10orf105|414152	74.0132
TCGA-KO-8404-01A-11R-2315-07	C10orf107|219621	0
TCGA-KO-8404-01A-11R-2315-07	C10orf108|414235	2.193
TCGA-KO-8404-01A-11R-2315-07	C10orf10|11067	3817.4342
TCGA-KO-8404-01A-11R-2315-07	C10orf110|55853	2.7412
TCGA-KO-8404-01A-11R-2315-07	C10orf111|221060	2.7412
TCGA-KO-8404-01A-11R-2315-07	C10orf113|387638	0
TCGA-KO-8404-01A-11R-2315-07	C10orf114|399726	23.0263
TCGA-KO-8404-01A-11R-2315-07	C10orf116|10974	25.0603
TCGA-KO-8404-01A-11R-2315-07	C10orf118|55088	54.2763
TCGA-KO-8404-01A-11R-2315-07	C10orf119|79892	830.0439
TCGA-KO-8404-01A-11R-2315-07	C10orf11|83938	111.2939
TCGA-KO-8404-01A-11R-2315-07	C10orf120|399814	0
TCGA-KO-8404-01A-11R-2315-07	C10orf122|387718	0
TCGA-KO-8404-01A-11R-2315-07	C10orf125|282969	121.7105
TCGA-KO-8404-01A-11R-2315-07	C10orf128|170371	1.6447
TCGA-KO-8404-01A-11R-2315-07	C10orf129|142827	0
TCGA-KO-8404-01A-11R-2315-07	C10orf12|26148	28.8761
TCGA-KO-8404-01A-11R-2315-07	C10orf131|100127889	0
TCGA-KO-8404-01A-11R-2315-07	C10orf137|26098	264.8026
TCGA-KO-8404-01A-11R-2315-07	C10orf140|387640	9.8684
TCGA-KO-8404-01A-11R-2315-07	C10orf18|54906	416.1184
TCGA-KO-8404-01A-11R-2315-07	C10orf25|220979	34.7917
TCGA-KO-8404-01A-11R-2315-07	C10orf26|54838	2513.1579
TCGA-KO-8404-01A-11R-2315-07	C10orf27|219793	4.386
TCGA-KO-8404-01A-11R-2315-07	C10orf28|27291	220.3947
TCGA-KO-8404-01A-11R-2315-07	C10orf2|56652	299.8904
TCGA-KO-8404-01A-11R-2315-07	C10orf32|119032	175.9868
TCGA-KO-8404-01A-11R-2315-07	C10orf35|219738	4.9342
TCGA-KO-8404-01A-11R-2315-07	C10orf40|283025	0
TCGA-KO-8404-01A-11R-2315-07	C10orf41|100131213	164.1721
TCGA-KO-8404-01A-11R-2315-07	C10orf46|143384	898.0263
TCGA-KO-8404-01A-11R-2315-07	C10orf47|254427	6.5789
TCGA-KO-8404-01A-11R-2315-07	C10orf4|118924	145.2851
TCGA-KO-8404-01A-11R-2315-07	C10orf50|645528	2.193
TCGA-KO-8404-01A-11R-2315-07	C10orf53|282966	0
TCGA-KO-8404-01A-11R-2315-07	C10orf54|64115	1951.7544
TCGA-KO-8404-01A-11R-2315-07	C10orf55|414236	24.4189
TCGA-KO-8404-01A-11R-2315-07	C10orf57|80195	221.4912
TCGA-KO-8404-01A-11R-2315-07	C10orf58|84293	319.0789
TCGA-KO-8404-01A-11R-2315-07	C10orf62|414157	2.193
TCGA-KO-8404-01A-11R-2315-07	C10orf67|256815	6.0307
TCGA-KO-8404-01A-11R-2315-07	C10orf68|79741	1.1787
TCGA-KO-8404-01A-11R-2315-07	C10orf71|118461	1.0965
TCGA-KO-8404-01A-11R-2315-07	C10orf72|196740	921.6009
TCGA-KO-8404-01A-11R-2315-07	C10orf75|90271	121.1623
TCGA-KO-8404-01A-11R-2315-07	C10orf76|79591	737.3904
TCGA-KO-8404-01A-11R-2315-07	C10orf78|119392	156.25
TCGA-KO-8404-01A-11R-2315-07	C10orf79|80217	2.193
TCGA-KO-8404-01A-11R-2315-07	C10orf81|79949	3.8377
TCGA-KO-8404-01A-11R-2315-07	C10orf82|143379	0
TCGA-KO-8404-01A-11R-2315-07	C10orf84|63877	434.2105
TCGA-KO-8404-01A-11R-2315-07	C10orf88|80007	179.2763
TCGA-KO-8404-01A-11R-2315-07	C10orf90|118611	9.8684
TCGA-KO-8404-01A-11R-2315-07	C10orf91|170393	.5482
TCGA-KO-8404-01A-11R-2315-07	C10orf93|255352	0
TCGA-KO-8404-01A-11R-2315-07	C10orf95|79946	23.4046
TCGA-KO-8404-01A-11R-2315-07	C10orf96|374355	0
TCGA-KO-8404-01A-11R-2315-07	C10orf99|387695	0
TCGA-KO-8404-01A-11R-2315-07	C11orf10|746	1667.2149
TCGA-KO-8404-01A-11R-2315-07	C11orf16|56673	0
TCGA-KO-8404-01A-11R-2315-07	C11orf17|56672	504.386
TCGA-KO-8404-01A-11R-2315-07	C11orf1|64776	196.8202
TCGA-KO-8404-01A-11R-2315-07	C11orf20|25858	76.5077
TCGA-KO-8404-01A-11R-2315-07	C11orf21|29125	4.386
TCGA-KO-8404-01A-11R-2315-07	C11orf24|53838	3470.943
TCGA-KO-8404-01A-11R-2315-07	C11orf2|738	2078.3991
TCGA-KO-8404-01A-11R-2315-07	C11orf30|56946	229.1667
TCGA-KO-8404-01A-11R-2315-07	C11orf31|280636	1792.2149
TCGA-KO-8404-01A-11R-2315-07	C11orf34|349633	0
TCGA-KO-8404-01A-11R-2315-07	C11orf35|256329	110.6798
TCGA-KO-8404-01A-11R-2315-07	C11orf36|283303	0
TCGA-KO-8404-01A-11R-2315-07	C11orf40|143501	0
TCGA-KO-8404-01A-11R-2315-07	C11orf41|25758	648.0263
TCGA-KO-8404-01A-11R-2315-07	C11orf42|160298	.5482
TCGA-KO-8404-01A-11R-2315-07	C11orf45|219833	94.8465
TCGA-KO-8404-01A-11R-2315-07	C11orf46|120534	510.9649
TCGA-KO-8404-01A-11R-2315-07	C11orf48|79081	1233.9364
TCGA-KO-8404-01A-11R-2315-07	C11orf49|79096	771.9298
TCGA-KO-8404-01A-11R-2315-07	C11orf51|25906	987.33
TCGA-KO-8404-01A-11R-2315-07	C11orf52|91894	2.193
TCGA-KO-8404-01A-11R-2315-07	C11orf53|341032	0
TCGA-KO-8404-01A-11R-2315-07	C11orf54|28970	191.3377
TCGA-KO-8404-01A-11R-2315-07	C11orf57|55216	480.8114
TCGA-KO-8404-01A-11R-2315-07	C11orf58|10944	2428.7281
TCGA-KO-8404-01A-11R-2315-07	C11orf59|55004	7780.7018
TCGA-KO-8404-01A-11R-2315-07	C11orf61|79684	191.886
TCGA-KO-8404-01A-11R-2315-07	C11orf63|79864	72.3684
TCGA-KO-8404-01A-11R-2315-07	C11orf64|283197	0
TCGA-KO-8404-01A-11R-2315-07	C11orf65|160140	3.2895
TCGA-KO-8404-01A-11R-2315-07	C11orf66|220004	9.3202
TCGA-KO-8404-01A-11R-2315-07	C11orf67|28971	338.2675
TCGA-KO-8404-01A-11R-2315-07	C11orf68|83638	1855.8114
TCGA-KO-8404-01A-11R-2315-07	C11orf70|85016	35.0877
TCGA-KO-8404-01A-11R-2315-07	C11orf71|54494	242.8728
TCGA-KO-8404-01A-11R-2315-07	C11orf73|51501	803.1798
TCGA-KO-8404-01A-11R-2315-07	C11orf74|119710	280.1535
TCGA-KO-8404-01A-11R-2315-07	C11orf75|56935	432.5658
TCGA-KO-8404-01A-11R-2315-07	C11orf80|79703	178.1798
TCGA-KO-8404-01A-11R-2315-07	C11orf82|220042	211.0746
TCGA-KO-8404-01A-11R-2315-07	C11orf83|790955	807.5658
TCGA-KO-8404-01A-11R-2315-07	C11orf84|144097	2469.2982
TCGA-KO-8404-01A-11R-2315-07	C11orf85|283129	.5482
TCGA-KO-8404-01A-11R-2315-07	C11orf86|254439	1.0965
TCGA-KO-8404-01A-11R-2315-07	C11orf87|399947	0
TCGA-KO-8404-01A-11R-2315-07	C11orf88|399949	1.6447
TCGA-KO-8404-01A-11R-2315-07	C11orf90|387804	0
TCGA-KO-8404-01A-11R-2315-07	C11orf92|399948	1.6447
TCGA-KO-8404-01A-11R-2315-07	C11orf93|120376	1.0965
TCGA-KO-8404-01A-11R-2315-07	C11orf94|143678	1.6447
TCGA-KO-8404-01A-11R-2315-07	C11orf95|65998	938.0482
TCGA-KO-8404-01A-11R-2315-07	C11orf9|745	57.5658
TCGA-KO-8404-01A-11R-2315-07	C12orf10|60314	1433.114
TCGA-KO-8404-01A-11R-2315-07	C12orf11|55726	481.9079
TCGA-KO-8404-01A-11R-2315-07	C12orf12|196477	0
TCGA-KO-8404-01A-11R-2315-07	C12orf23|90488	1152.4123
TCGA-KO-8404-01A-11R-2315-07	C12orf24|29902	203.3991
TCGA-KO-8404-01A-11R-2315-07	C12orf26|84190	24.1228
TCGA-KO-8404-01A-11R-2315-07	C12orf27|283460	1.6447
TCGA-KO-8404-01A-11R-2315-07	C12orf29|91298	378.4156
TCGA-KO-8404-01A-11R-2315-07	C12orf32|83695	768.6404
TCGA-KO-8404-01A-11R-2315-07	C12orf34|84915	68.5307
TCGA-KO-8404-01A-11R-2315-07	C12orf35|55196	658.9912
TCGA-KO-8404-01A-11R-2315-07	C12orf36|283422	0
TCGA-KO-8404-01A-11R-2315-07	C12orf39|80763	0
TCGA-KO-8404-01A-11R-2315-07	C12orf40|283461	0
TCGA-KO-8404-01A-11R-2315-07	C12orf41|54934	453.9474
TCGA-KO-8404-01A-11R-2315-07	C12orf42|374470	1.0965
TCGA-KO-8404-01A-11R-2315-07	C12orf43|64897	194.6272
TCGA-KO-8404-01A-11R-2315-07	C12orf44|60673	989.0351
TCGA-KO-8404-01A-11R-2315-07	C12orf45|121053	296.6009
TCGA-KO-8404-01A-11R-2315-07	C12orf47|51275	638.7281
TCGA-KO-8404-01A-11R-2315-07	C12orf48|55010	127.0833
TCGA-KO-8404-01A-11R-2315-07	C12orf49|79794	311.9518
TCGA-KO-8404-01A-11R-2315-07	C12orf4|57102	307.5658
TCGA-KO-8404-01A-11R-2315-07	C12orf50|160419	2.193
TCGA-KO-8404-01A-11R-2315-07	C12orf51|283450	539.4737
TCGA-KO-8404-01A-11R-2315-07	C12orf52|84934	666.6667
TCGA-KO-8404-01A-11R-2315-07	C12orf53|196500	5.4825
TCGA-KO-8404-01A-11R-2315-07	C12orf54|121273	.5482
TCGA-KO-8404-01A-11R-2315-07	C12orf56|115749	23.5746
TCGA-KO-8404-01A-11R-2315-07	C12orf57|113246	2713.8158
TCGA-KO-8404-01A-11R-2315-07	C12orf59|120939	15.3509
TCGA-KO-8404-01A-11R-2315-07	C12orf5|57103	336.0746
TCGA-KO-8404-01A-11R-2315-07	C12orf60|144608	4.386
TCGA-KO-8404-01A-11R-2315-07	C12orf61|283416	179.2763
TCGA-KO-8404-01A-11R-2315-07	C12orf62|84987	534.5395
TCGA-KO-8404-01A-11R-2315-07	C12orf63|374467	0
TCGA-KO-8404-01A-11R-2315-07	C12orf65|91574	655.7018
TCGA-KO-8404-01A-11R-2315-07	C12orf66|144577	53.1798
TCGA-KO-8404-01A-11R-2315-07	C12orf68|387856	6.0307
TCGA-KO-8404-01A-11R-2315-07	C12orf69|440087	9.3202
TCGA-KO-8404-01A-11R-2315-07	C12orf70|341346	3.8377
TCGA-KO-8404-01A-11R-2315-07	C12orf71|728858	0
TCGA-KO-8404-01A-11R-2315-07	C12orf72|254013	32.3465
TCGA-KO-8404-01A-11R-2315-07	C12orf73|728568	186.4035
TCGA-KO-8404-01A-11R-2315-07	C12orf74|338809	0
TCGA-KO-8404-01A-11R-2315-07	C12orf75|387882	703.9474
TCGA-KO-8404-01A-11R-2315-07	C12orf76|400073	184.2105
TCGA-KO-8404-01A-11R-2315-07	C12orf77|196415	0
TCGA-KO-8404-01A-11R-2315-07	C13orf15|28984	344.2982
TCGA-KO-8404-01A-11R-2315-07	C13orf16|121793	53.1798
TCGA-KO-8404-01A-11R-2315-07	C13orf18|80183	708.8816
TCGA-KO-8404-01A-11R-2315-07	C13orf1|57213	214.9123
TCGA-KO-8404-01A-11R-2315-07	C13orf23|80209	536.7325
TCGA-KO-8404-01A-11R-2315-07	C13orf26|122046	0
TCGA-KO-8404-01A-11R-2315-07	C13orf27|93081	121.1623
TCGA-KO-8404-01A-11R-2315-07	C13orf28|122258	0
TCGA-KO-8404-01A-11R-2315-07	C13orf29|283487	327.3026
TCGA-KO-8404-01A-11R-2315-07	C13orf30|144809	13.1579
TCGA-KO-8404-01A-11R-2315-07	C13orf31|144811	343.2018
TCGA-KO-8404-01A-11R-2315-07	C13orf33|84935	280.7018
TCGA-KO-8404-01A-11R-2315-07	C13orf34|79866	151.1075
TCGA-KO-8404-01A-11R-2315-07	C13orf35|400165	0
TCGA-KO-8404-01A-11R-2315-07	C13orf36|400120	0
TCGA-KO-8404-01A-11R-2315-07	C13orf37|440145	376.0965
TCGA-KO-8404-01A-11R-2315-07	C13orf38|728591	8.2237
TCGA-KO-8404-01A-11R-2315-07	C13orf39|196541	0
TCGA-KO-8404-01A-11R-2315-07	C14orf101|54916	338.8158
TCGA-KO-8404-01A-11R-2315-07	C14orf102|55051	218.75
TCGA-KO-8404-01A-11R-2315-07	C14orf104|55172	262.0614
TCGA-KO-8404-01A-11R-2315-07	C14orf105|55195	.5482
TCGA-KO-8404-01A-11R-2315-07	C14orf106|55320	179.2763
TCGA-KO-8404-01A-11R-2315-07	C14orf109|26175	258.7719
TCGA-KO-8404-01A-11R-2315-07	C14orf115|55237	1.0965
TCGA-KO-8404-01A-11R-2315-07	C14orf118|55668	116.7763
TCGA-KO-8404-01A-11R-2315-07	C14orf119|55017	1330.0439
TCGA-KO-8404-01A-11R-2315-07	C14orf126|112487	197.2862
TCGA-KO-8404-01A-11R-2315-07	C14orf128|84837	154.6053
TCGA-KO-8404-01A-11R-2315-07	C14orf129|51527	364.0351
TCGA-KO-8404-01A-11R-2315-07	C14orf132|56967	743.9693
TCGA-KO-8404-01A-11R-2315-07	C14orf135|64430	1003.8377
TCGA-KO-8404-01A-11R-2315-07	C14orf138|79609	220.943
TCGA-KO-8404-01A-11R-2315-07	C14orf139|79686	113.4868
TCGA-KO-8404-01A-11R-2315-07	C14orf142|84520	227.5219
TCGA-KO-8404-01A-11R-2315-07	C14orf143|90141	92.6535
TCGA-KO-8404-01A-11R-2315-07	C14orf145|145508	99.7807
TCGA-KO-8404-01A-11R-2315-07	C14orf147|171546	1077.8509
TCGA-KO-8404-01A-11R-2315-07	C14orf148|122945	4.386
TCGA-KO-8404-01A-11R-2315-07	C14orf149|112849	166.1184
TCGA-KO-8404-01A-11R-2315-07	C14orf153|84334	1294.1338
TCGA-KO-8404-01A-11R-2315-07	C14orf156|81892	1578.3991
TCGA-KO-8404-01A-11R-2315-07	C14orf159|80017	1300.9868
TCGA-KO-8404-01A-11R-2315-07	C14orf162|56936	1.0965
TCGA-KO-8404-01A-11R-2315-07	C14orf165|414767	0
TCGA-KO-8404-01A-11R-2315-07	C14orf166B|145497	.5482
TCGA-KO-8404-01A-11R-2315-07	C14orf166|51637	2548.2456
TCGA-KO-8404-01A-11R-2315-07	C14orf167|55449	280.3947
TCGA-KO-8404-01A-11R-2315-07	C14orf169|79697	305.3728
TCGA-KO-8404-01A-11R-2315-07	C14orf174|161394	10.9649
TCGA-KO-8404-01A-11R-2315-07	C14orf176|643382	20.8333
TCGA-KO-8404-01A-11R-2315-07	C14orf177|283598	1.0965
TCGA-KO-8404-01A-11R-2315-07	C14orf178|283579	.5482
TCGA-KO-8404-01A-11R-2315-07	C14orf179|112752	466.0088
TCGA-KO-8404-01A-11R-2315-07	C14orf180|400258	0
TCGA-KO-8404-01A-11R-2315-07	C14orf181|400223	379.386
TCGA-KO-8404-01A-11R-2315-07	C14orf182|283551	12.0614
TCGA-KO-8404-01A-11R-2315-07	C14orf183|196913	.5482
TCGA-KO-8404-01A-11R-2315-07	C14orf184|650662	.5482
TCGA-KO-8404-01A-11R-2315-07	C14orf19|280655	9.8684
TCGA-KO-8404-01A-11R-2315-07	C14orf1|11161	1322.9167
TCGA-KO-8404-01A-11R-2315-07	C14orf21|161424	91.0088
TCGA-KO-8404-01A-11R-2315-07	C14orf23|387978	4.9342
TCGA-KO-8404-01A-11R-2315-07	C14orf28|122525	57.0175
TCGA-KO-8404-01A-11R-2315-07	C14orf2|9556	1408.443
TCGA-KO-8404-01A-11R-2315-07	C14orf33|100129075	43.8596
TCGA-KO-8404-01A-11R-2315-07	C14orf34|645687	895.2851
TCGA-KO-8404-01A-11R-2315-07	C14orf37|145407	61.2171
TCGA-KO-8404-01A-11R-2315-07	C14orf39|317761	0
TCGA-KO-8404-01A-11R-2315-07	C14orf43|91748	881.5789
TCGA-KO-8404-01A-11R-2315-07	C14orf45|80127	65.8224
TCGA-KO-8404-01A-11R-2315-07	C14orf48|256369	.5482
TCGA-KO-8404-01A-11R-2315-07	C14orf49|161176	35.636
TCGA-KO-8404-01A-11R-2315-07	C14orf4|64207	1088.2675
TCGA-KO-8404-01A-11R-2315-07	C14orf50|145376	.5482
TCGA-KO-8404-01A-11R-2315-07	C14orf53|440184	0
TCGA-KO-8404-01A-11R-2315-07	C14orf64|388011	11.5132
TCGA-KO-8404-01A-11R-2315-07	C14orf68|283600	.5482
TCGA-KO-8404-01A-11R-2315-07	C14orf70|283601	0
TCGA-KO-8404-01A-11R-2315-07	C14orf72|145200	7.1272
TCGA-KO-8404-01A-11R-2315-07	C14orf73|91828	3.2895
TCGA-KO-8404-01A-11R-2315-07	C14orf79|122616	377.193
TCGA-KO-8404-01A-11R-2315-07	C14orf80|283643	665.5702
TCGA-KO-8404-01A-11R-2315-07	C14orf86|283592	0
TCGA-KO-8404-01A-11R-2315-07	C14orf93|60686	276.3158
TCGA-KO-8404-01A-11R-2315-07	C15orf17|57184	1552.0833
TCGA-KO-8404-01A-11R-2315-07	C15orf21|283651	15.3509
TCGA-KO-8404-01A-11R-2315-07	C15orf23|90417	593.75
TCGA-KO-8404-01A-11R-2315-07	C15orf24|56851	1756.5789
TCGA-KO-8404-01A-11R-2315-07	C15orf26|161502	6.5789
TCGA-KO-8404-01A-11R-2315-07	C15orf27|123591	16.9956
TCGA-KO-8404-01A-11R-2315-07	C15orf28|80035	2.7412
TCGA-KO-8404-01A-11R-2315-07	C15orf29|79768	375
TCGA-KO-8404-01A-11R-2315-07	C15orf2|23742	7.6754
TCGA-KO-8404-01A-11R-2315-07	C15orf32|145858	0
TCGA-KO-8404-01A-11R-2315-07	C15orf33|196951	3.8925
TCGA-KO-8404-01A-11R-2315-07	C15orf34|80072	77.3026
TCGA-KO-8404-01A-11R-2315-07	C15orf37|283687	33.3388
TCGA-KO-8404-01A-11R-2315-07	C15orf38|348110	272.3794
TCGA-KO-8404-01A-11R-2315-07	C15orf39|56905	1290.5702
TCGA-KO-8404-01A-11R-2315-07	C15orf40|123207	270.2851
TCGA-KO-8404-01A-11R-2315-07	C15orf41|84529	192.4342
TCGA-KO-8404-01A-11R-2315-07	C15orf42|90381	319.2325
TCGA-KO-8404-01A-11R-2315-07	C15orf43|145645	0
TCGA-KO-8404-01A-11R-2315-07	C15orf44|81556	532.3465
TCGA-KO-8404-01A-11R-2315-07	C15orf48|84419	52.6316
TCGA-KO-8404-01A-11R-2315-07	C15orf50|414926	0
TCGA-KO-8404-01A-11R-2315-07	C15orf51|196968	7.6754
TCGA-KO-8404-01A-11R-2315-07	C15orf52|388115	135.9649
TCGA-KO-8404-01A-11R-2315-07	C15orf53|400359	0
TCGA-KO-8404-01A-11R-2315-07	C15orf54|400360	3.2895
TCGA-KO-8404-01A-11R-2315-07	C15orf55|256646	1.6447
TCGA-KO-8404-01A-11R-2315-07	C15orf56|644809	1.0965
TCGA-KO-8404-01A-11R-2315-07	C15orf57|90416	679.1064
TCGA-KO-8404-01A-11R-2315-07	C15orf58|390637	19.1886
TCGA-KO-8404-01A-11R-2315-07	C15orf59|388135	13.7061
TCGA-KO-8404-01A-11R-2315-07	C15orf5|81698	1.6447
TCGA-KO-8404-01A-11R-2315-07	C15orf60|283677	2.193
TCGA-KO-8404-01A-11R-2315-07	C15orf61|145853	395.8333
TCGA-KO-8404-01A-11R-2315-07	C15orf62|643338	21.3816
TCGA-KO-8404-01A-11R-2315-07	C15orf63|25764	900.3454
TCGA-KO-8404-01A-11R-2315-07	C16orf11|146325	1.6447
TCGA-KO-8404-01A-11R-2315-07	C16orf13|84326	2479.7149
TCGA-KO-8404-01A-11R-2315-07	C16orf3|750	1.6447
TCGA-KO-8404-01A-11R-2315-07	C16orf42|115939	2255.9375
TCGA-KO-8404-01A-11R-2315-07	C16orf45|89927	135.9649
TCGA-KO-8404-01A-11R-2315-07	C16orf46|123775	24.6711
TCGA-KO-8404-01A-11R-2315-07	C16orf48|84080	1113.4868
TCGA-KO-8404-01A-11R-2315-07	C16orf52|730094	386.5132
TCGA-KO-8404-01A-11R-2315-07	C16orf53|79447	2566.7818
TCGA-KO-8404-01A-11R-2315-07	C16orf54|283897	39.4737
TCGA-KO-8404-01A-11R-2315-07	C16orf55|124045	391.9956
TCGA-KO-8404-01A-11R-2315-07	C16orf57|79650	1511.5132
TCGA-KO-8404-01A-11R-2315-07	C16orf58|64755	3320.7237
TCGA-KO-8404-01A-11R-2315-07	C16orf59|80178	480.2632
TCGA-KO-8404-01A-11R-2315-07	C16orf5|29965	968.75
TCGA-KO-8404-01A-11R-2315-07	C16orf61|56942	554.6985
TCGA-KO-8404-01A-11R-2315-07	C16orf62|57020	975.8772
TCGA-KO-8404-01A-11R-2315-07	C16orf63|123811	585.5263
TCGA-KO-8404-01A-11R-2315-07	C16orf68|79091	344.2982
TCGA-KO-8404-01A-11R-2315-07	C16orf70|80262	907.5384
TCGA-KO-8404-01A-11R-2315-07	C16orf71|146562	14.2544
TCGA-KO-8404-01A-11R-2315-07	C16orf72|29035	772.4781
TCGA-KO-8404-01A-11R-2315-07	C16orf73|254528	0
TCGA-KO-8404-01A-11R-2315-07	C16orf74|404550	55.3728
TCGA-KO-8404-01A-11R-2315-07	C16orf75|116028	355.2632
TCGA-KO-8404-01A-11R-2315-07	C16orf78|123970	0
TCGA-KO-8404-01A-11R-2315-07	C16orf79|283870	61.5351
TCGA-KO-8404-01A-11R-2315-07	C16orf7|9605	1163.3169
TCGA-KO-8404-01A-11R-2315-07	C16orf80|29105	421.0526
TCGA-KO-8404-01A-11R-2315-07	C16orf81|283860	.5482
TCGA-KO-8404-01A-11R-2315-07	C16orf82|162083	.5482
TCGA-KO-8404-01A-11R-2315-07	C16orf86|388284	61.4035
TCGA-KO-8404-01A-11R-2315-07	C16orf87|388272	87.7193
TCGA-KO-8404-01A-11R-2315-07	C16orf88|400506	361.2939
TCGA-KO-8404-01A-11R-2315-07	C16orf89|146556	10.9649
TCGA-KO-8404-01A-11R-2315-07	C16orf90|646174	1.6447
TCGA-KO-8404-01A-11R-2315-07	C16orf91|283951	307.5658
TCGA-KO-8404-01A-11R-2315-07	C16orf92|146378	0
TCGA-KO-8404-01A-11R-2315-07	C16orf93|90835	101.4254
TCGA-KO-8404-01A-11R-2315-07	C17orf100|388327	154.057
TCGA-KO-8404-01A-11R-2315-07	C17orf101|79701	598.136
[truncated: 18,532 more rows]
