# Supplementary material for: Dysfunctional miRNA-Mediated Regulation in Chromophobe Renal Cell Carcinoma
Source: PLoS One. 2016 Jun 3;11(6):e0156324. doi: 10.1371/journal.pone.0156324 (PMC4892590; doi:10.1371/journal.pone.0156324)
Supplement: S2 File — (ZIP) [file pone.0156324.s002.zip › S2_File mRNA expression profile downloaded from TCGA/case/unc.edu__IlluminaHiSeq_RNASeqV2__TCGA-KO-8405-01A-11R-2315-07__expression_rsem_gene_normalized.txt]

barcode	gene_id	normalized_count
TCGA-KO-8405-01A-11R-2315-07	?|100130426	0
TCGA-KO-8405-01A-11R-2315-07	?|100133144	.4801
TCGA-KO-8405-01A-11R-2315-07	?|100134869	7.6812
TCGA-KO-8405-01A-11R-2315-07	?|10357	75.0936
TCGA-KO-8405-01A-11R-2315-07	?|10431	1133.4614
TCGA-KO-8405-01A-11R-2315-07	?|136542	0
TCGA-KO-8405-01A-11R-2315-07	?|155060	125.3
TCGA-KO-8405-01A-11R-2315-07	?|26823	0
TCGA-KO-8405-01A-11R-2315-07	?|280660	0
TCGA-KO-8405-01A-11R-2315-07	?|317712	0
TCGA-KO-8405-01A-11R-2315-07	?|340602	0
TCGA-KO-8405-01A-11R-2315-07	?|388795	1.4402
TCGA-KO-8405-01A-11R-2315-07	?|390284	41.2866
TCGA-KO-8405-01A-11R-2315-07	?|391343	0
TCGA-KO-8405-01A-11R-2315-07	?|391714	0
TCGA-KO-8405-01A-11R-2315-07	?|404770	0
TCGA-KO-8405-01A-11R-2315-07	?|441362	0
TCGA-KO-8405-01A-11R-2315-07	?|442388	0
TCGA-KO-8405-01A-11R-2315-07	?|553137	1.4402
TCGA-KO-8405-01A-11R-2315-07	?|57714	292.8469
TCGA-KO-8405-01A-11R-2315-07	?|645851	5.7609
TCGA-KO-8405-01A-11R-2315-07	?|652919	0
TCGA-KO-8405-01A-11R-2315-07	?|653553	1897.2636
TCGA-KO-8405-01A-11R-2315-07	?|728045	0
TCGA-KO-8405-01A-11R-2315-07	?|728603	.9602
TCGA-KO-8405-01A-11R-2315-07	?|728788	.9602
TCGA-KO-8405-01A-11R-2315-07	?|729884	1085.4537
TCGA-KO-8405-01A-11R-2315-07	?|8225	963.0341
TCGA-KO-8405-01A-11R-2315-07	?|90288	.4801
TCGA-KO-8405-01A-11R-2315-07	A1BG|1	74.2439
TCGA-KO-8405-01A-11R-2315-07	A1CF|29974	0
TCGA-KO-8405-01A-11R-2315-07	A2BP1|54715	0
TCGA-KO-8405-01A-11R-2315-07	A2LD1|87769	57.4364
TCGA-KO-8405-01A-11R-2315-07	A2ML1|144568	0
TCGA-KO-8405-01A-11R-2315-07	A2M|2	14815.9818
TCGA-KO-8405-01A-11R-2315-07	A4GALT|53947	954.8728
TCGA-KO-8405-01A-11R-2315-07	A4GNT|51146	0
TCGA-KO-8405-01A-11R-2315-07	AAA1|404744	0
TCGA-KO-8405-01A-11R-2315-07	AAAS|8086	722.9957
TCGA-KO-8405-01A-11R-2315-07	AACSL|729522	0
TCGA-KO-8405-01A-11R-2315-07	AACS|65985	948.1517
TCGA-KO-8405-01A-11R-2315-07	AADACL2|344752	0
TCGA-KO-8405-01A-11R-2315-07	AADACL3|126767	0
TCGA-KO-8405-01A-11R-2315-07	AADACL4|343066	0
TCGA-KO-8405-01A-11R-2315-07	AADAC|13	0
TCGA-KO-8405-01A-11R-2315-07	AADAT|51166	68.651
TCGA-KO-8405-01A-11R-2315-07	AAGAB|79719	1347.0955
TCGA-KO-8405-01A-11R-2315-07	AAK1|22848	693.2309
TCGA-KO-8405-01A-11R-2315-07	AAMP|14	1460.8737
TCGA-KO-8405-01A-11R-2315-07	AANAT|15	0
TCGA-KO-8405-01A-11R-2315-07	AARS2|57505	450.3072
TCGA-KO-8405-01A-11R-2315-07	AARSD1|80755	365.3385
TCGA-KO-8405-01A-11R-2315-07	AARS|16	2475.276
TCGA-KO-8405-01A-11R-2315-07	AASDHPPT|60496	1011.9539
TCGA-KO-8405-01A-11R-2315-07	AASDH|132949	164.6663
TCGA-KO-8405-01A-11R-2315-07	AASS|10157	91.6947
TCGA-KO-8405-01A-11R-2315-07	AATF|26574	625.5401
TCGA-KO-8405-01A-11R-2315-07	AATK|9625	151.7043
TCGA-KO-8405-01A-11R-2315-07	ABAT|18	117.1387
TCGA-KO-8405-01A-11R-2315-07	ABCA10|10349	20.1632
TCGA-KO-8405-01A-11R-2315-07	ABCA11P|79963	71.3154
TCGA-KO-8405-01A-11R-2315-07	ABCA12|26154	24.4839
TCGA-KO-8405-01A-11R-2315-07	ABCA13|154664	11.0418
TCGA-KO-8405-01A-11R-2315-07	ABCA17P|650655	3.3605
TCGA-KO-8405-01A-11R-2315-07	ABCA1|19	1426.7595
TCGA-KO-8405-01A-11R-2315-07	ABCA2|20	4264.0422
TCGA-KO-8405-01A-11R-2315-07	ABCA3|21	638.0221
TCGA-KO-8405-01A-11R-2315-07	ABCA4|24	8.1613
TCGA-KO-8405-01A-11R-2315-07	ABCA5|23461	773.4037
TCGA-KO-8405-01A-11R-2315-07	ABCA6|23460	26.4042
TCGA-KO-8405-01A-11R-2315-07	ABCA7|10347	334.1335
TCGA-KO-8405-01A-11R-2315-07	ABCA8|10351	91.6947
TCGA-KO-8405-01A-11R-2315-07	ABCA9|10350	16.3226
TCGA-KO-8405-01A-11R-2315-07	ABCB10|23456	244.3591
TCGA-KO-8405-01A-11R-2315-07	ABCB11|8647	0
TCGA-KO-8405-01A-11R-2315-07	ABCB1|5243	24.964
TCGA-KO-8405-01A-11R-2315-07	ABCB4|5244	13.4422
TCGA-KO-8405-01A-11R-2315-07	ABCB5|340273	2.8805
TCGA-KO-8405-01A-11R-2315-07	ABCB6|10058	109.1311
TCGA-KO-8405-01A-11R-2315-07	ABCB7|22	542.9669
TCGA-KO-8405-01A-11R-2315-07	ABCB8|11194	1194.9112
TCGA-KO-8405-01A-11R-2315-07	ABCB9|23457	92.9477
TCGA-KO-8405-01A-11R-2315-07	ABCC10|89845	334.6135
TCGA-KO-8405-01A-11R-2315-07	ABCC11|85320	0
TCGA-KO-8405-01A-11R-2315-07	ABCC12|94160	0
TCGA-KO-8405-01A-11R-2315-07	ABCC13|150000	3.8406
TCGA-KO-8405-01A-11R-2315-07	ABCC1|4363	650.9842
TCGA-KO-8405-01A-11R-2315-07	ABCC2|1244	3.3605
TCGA-KO-8405-01A-11R-2315-07	ABCC3|8714	597.2156
TCGA-KO-8405-01A-11R-2315-07	ABCC4|10257	1223.2357
TCGA-KO-8405-01A-11R-2315-07	ABCC5|10057	1942.3908
TCGA-KO-8405-01A-11R-2315-07	ABCC6P1|653190	2.8805
TCGA-KO-8405-01A-11R-2315-07	ABCC6P2|730013	10.5617
TCGA-KO-8405-01A-11R-2315-07	ABCC6|368	131.061
TCGA-KO-8405-01A-11R-2315-07	ABCC8|6833	2.8805
TCGA-KO-8405-01A-11R-2315-07	ABCC9|10060	96.4954
TCGA-KO-8405-01A-11R-2315-07	ABCD1|215	798.3677
TCGA-KO-8405-01A-11R-2315-07	ABCD2|225	2.8805
TCGA-KO-8405-01A-11R-2315-07	ABCD3|5825	893.903
TCGA-KO-8405-01A-11R-2315-07	ABCD4|5826	883.8214
TCGA-KO-8405-01A-11R-2315-07	ABCE1|6059	1099.3759
TCGA-KO-8405-01A-11R-2315-07	ABCF1|23	1074.892
TCGA-KO-8405-01A-11R-2315-07	ABCF2|10061	1308.6894
TCGA-KO-8405-01A-11R-2315-07	ABCF3|55324	1313.4902
TCGA-KO-8405-01A-11R-2315-07	ABCG1|9619	1829.0927
TCGA-KO-8405-01A-11R-2315-07	ABCG2|9429	228.5166
TCGA-KO-8405-01A-11R-2315-07	ABCG4|64137	50.8881
TCGA-KO-8405-01A-11R-2315-07	ABCG5|64240	3.3605
TCGA-KO-8405-01A-11R-2315-07	ABCG8|64241	3.8406
TCGA-KO-8405-01A-11R-2315-07	ABHD10|55347	1478.6366
TCGA-KO-8405-01A-11R-2315-07	ABHD11|83451	3379.7408
TCGA-KO-8405-01A-11R-2315-07	ABHD12B|145447	.4801
TCGA-KO-8405-01A-11R-2315-07	ABHD12|26090	3726.3562
TCGA-KO-8405-01A-11R-2315-07	ABHD13|84945	282.7652
TCGA-KO-8405-01A-11R-2315-07	ABHD14A|25864	209.7936
TCGA-KO-8405-01A-11R-2315-07	ABHD14B|84836	2140.1824
TCGA-KO-8405-01A-11R-2315-07	ABHD15|116236	292.8469
TCGA-KO-8405-01A-11R-2315-07	ABHD1|84696	4.8008
TCGA-KO-8405-01A-11R-2315-07	ABHD2|11057	5043.687
TCGA-KO-8405-01A-11R-2315-07	ABHD3|171586	1881.9011
TCGA-KO-8405-01A-11R-2315-07	ABHD4|63874	1275.084
TCGA-KO-8405-01A-11R-2315-07	ABHD5|51099	577.5324
TCGA-KO-8405-01A-11R-2315-07	ABHD6|57406	727.3164
TCGA-KO-8405-01A-11R-2315-07	ABHD8|79575	342.2948
TCGA-KO-8405-01A-11R-2315-07	ABI1|10006	1115.8137
TCGA-KO-8405-01A-11R-2315-07	ABI2|10152	558.3293
TCGA-KO-8405-01A-11R-2315-07	ABI3BP|25890	60.0096
TCGA-KO-8405-01A-11R-2315-07	ABI3|51225	413.8262
TCGA-KO-8405-01A-11R-2315-07	ABL1|25	2592.8949
TCGA-KO-8405-01A-11R-2315-07	ABL2|27	727.3164
TCGA-KO-8405-01A-11R-2315-07	ABLIM1|3983	1358.1373
TCGA-KO-8405-01A-11R-2315-07	ABLIM2|84448	42.2468
TCGA-KO-8405-01A-11R-2315-07	ABLIM3|22885	78.7326
TCGA-KO-8405-01A-11R-2315-07	ABO|28	5.7609
TCGA-KO-8405-01A-11R-2315-07	ABP1|26	57.1291
TCGA-KO-8405-01A-11R-2315-07	ABRA|137735	1.9203
TCGA-KO-8405-01A-11R-2315-07	ABR|29	2688.9102
TCGA-KO-8405-01A-11R-2315-07	ABT1|29777	463.7542
TCGA-KO-8405-01A-11R-2315-07	ABTB1|80325	634.6615
TCGA-KO-8405-01A-11R-2315-07	ABTB2|25841	1409.5055
TCGA-KO-8405-01A-11R-2315-07	ACAA1|30	2126.2602
TCGA-KO-8405-01A-11R-2315-07	ACAA2|10449	3487.278
TCGA-KO-8405-01A-11R-2315-07	ACACA|31	602.4964
TCGA-KO-8405-01A-11R-2315-07	ACACB|32	1715.7945
TCGA-KO-8405-01A-11R-2315-07	ACAD10|80724	1379.7408
TCGA-KO-8405-01A-11R-2315-07	ACAD11|84129	408.5454
TCGA-KO-8405-01A-11R-2315-07	ACAD8|27034	799.3279
TCGA-KO-8405-01A-11R-2315-07	ACAD9|28976	1052.3284
TCGA-KO-8405-01A-11R-2315-07	ACADL|33	744.5991
TCGA-KO-8405-01A-11R-2315-07	ACADM|34	832.4532
TCGA-KO-8405-01A-11R-2315-07	ACADSB|36	879.0206
TCGA-KO-8405-01A-11R-2315-07	ACADS|35	3687.9501
TCGA-KO-8405-01A-11R-2315-07	ACADVL|37	8002.8469
TCGA-KO-8405-01A-11R-2315-07	ACAN|176	26.8843
TCGA-KO-8405-01A-11R-2315-07	ACAP1|9744	120.4993
TCGA-KO-8405-01A-11R-2315-07	ACAP2|23527	584.2535
TCGA-KO-8405-01A-11R-2315-07	ACAP3|116983	470.0192
TCGA-KO-8405-01A-11R-2315-07	ACAT1|38	12653.8646
TCGA-KO-8405-01A-11R-2315-07	ACAT2|39	259.9232
TCGA-KO-8405-01A-11R-2315-07	ACBD3|64746	876.6203
TCGA-KO-8405-01A-11R-2315-07	ACBD4|79777	161.3058
TCGA-KO-8405-01A-11R-2315-07	ACBD5|91452	945.7513
TCGA-KO-8405-01A-11R-2315-07	ACBD6|84320	311.0898
TCGA-KO-8405-01A-11R-2315-07	ACBD7|414149	10.5617
TCGA-KO-8405-01A-11R-2315-07	ACCN1|40	44.1671
TCGA-KO-8405-01A-11R-2315-07	ACCN2|41	15.3625
TCGA-KO-8405-01A-11R-2315-07	ACCN3|9311	14.8824
TCGA-KO-8405-01A-11R-2315-07	ACCN4|55515	0
TCGA-KO-8405-01A-11R-2315-07	ACCN5|51802	.9602
TCGA-KO-8405-01A-11R-2315-07	ACCSL|390110	0
TCGA-KO-8405-01A-11R-2315-07	ACCS|84680	469.035
TCGA-KO-8405-01A-11R-2315-07	ACD|65057	355.2568
TCGA-KO-8405-01A-11R-2315-07	ACE2|59272	11.0418
TCGA-KO-8405-01A-11R-2315-07	ACER1|125981	0
TCGA-KO-8405-01A-11R-2315-07	ACER2|340485	116.6587
TCGA-KO-8405-01A-11R-2315-07	ACER3|55331	347.0955
TCGA-KO-8405-01A-11R-2315-07	ACE|1636	120.4993
TCGA-KO-8405-01A-11R-2315-07	ACHE|43	100.8161
TCGA-KO-8405-01A-11R-2315-07	ACIN1|22985	2265.0024
TCGA-KO-8405-01A-11R-2315-07	ACLY|47	1265.9626
TCGA-KO-8405-01A-11R-2315-07	ACMSD|130013	.9602
TCGA-KO-8405-01A-11R-2315-07	ACN9|57001	167.0667
TCGA-KO-8405-01A-11R-2315-07	ACO1|48	1918.3869
TCGA-KO-8405-01A-11R-2315-07	ACO2|50	9997.2828
TCGA-KO-8405-01A-11R-2315-07	ACOT11|26027	616.9563
TCGA-KO-8405-01A-11R-2315-07	ACOT12|134526	0
TCGA-KO-8405-01A-11R-2315-07	ACOT13|55856	598.1085
TCGA-KO-8405-01A-11R-2315-07	ACOT1|641371	2256.361
TCGA-KO-8405-01A-11R-2315-07	ACOT2|10965	855.4969
TCGA-KO-8405-01A-11R-2315-07	ACOT4|122970	313.4902
TCGA-KO-8405-01A-11R-2315-07	ACOT6|641372	15.8425
TCGA-KO-8405-01A-11R-2315-07	ACOT7|11332	629.3807
TCGA-KO-8405-01A-11R-2315-07	ACOT8|10005	1033.2453
TCGA-KO-8405-01A-11R-2315-07	ACOT9|23597	914.0663
TCGA-KO-8405-01A-11R-2315-07	ACOX1|51	832.9333
TCGA-KO-8405-01A-11R-2315-07	ACOX2|8309	233.3173
TCGA-KO-8405-01A-11R-2315-07	ACOX3|8310	535.2856
TCGA-KO-8405-01A-11R-2315-07	ACOXL|55289	1.4402
TCGA-KO-8405-01A-11R-2315-07	ACP1|52	1663.9462
TCGA-KO-8405-01A-11R-2315-07	ACP2|53	1605.3769
TCGA-KO-8405-01A-11R-2315-07	ACP5|54	11821.4114
TCGA-KO-8405-01A-11R-2315-07	ACP6|51205	139.2223
TCGA-KO-8405-01A-11R-2315-07	ACPL2|92370	117.1387
TCGA-KO-8405-01A-11R-2315-07	ACPP|55	196.3514
TCGA-KO-8405-01A-11R-2315-07	ACPT|93650	0
TCGA-KO-8405-01A-11R-2315-07	ACRBP|84519	60.0096
TCGA-KO-8405-01A-11R-2315-07	ACRC|93953	8.6414
TCGA-KO-8405-01A-11R-2315-07	ACRV1|56	1.4402
TCGA-KO-8405-01A-11R-2315-07	ACR|49	13.9222
TCGA-KO-8405-01A-11R-2315-07	ACSBG1|23205	113.7782
TCGA-KO-8405-01A-11R-2315-07	ACSBG2|81616	.4801
TCGA-KO-8405-01A-11R-2315-07	ACSF2|80221	206.9131
TCGA-KO-8405-01A-11R-2315-07	ACSF3|197322	416.7067
TCGA-KO-8405-01A-11R-2315-07	ACSL1|2180	13421.5074
TCGA-KO-8405-01A-11R-2315-07	ACSL3|2181	2056.6491
TCGA-KO-8405-01A-11R-2315-07	ACSL4|2182	1102.7364
TCGA-KO-8405-01A-11R-2315-07	ACSL5|51703	611.1378
TCGA-KO-8405-01A-11R-2315-07	ACSL6|23305	25.4441
TCGA-KO-8405-01A-11R-2315-07	ACSM1|116285	5.2808
TCGA-KO-8405-01A-11R-2315-07	ACSM2A|123876	12.0019
TCGA-KO-8405-01A-11R-2315-07	ACSM2B|348158	4.3207
TCGA-KO-8405-01A-11R-2315-07	ACSM3|6296	1045.5737
TCGA-KO-8405-01A-11R-2315-07	ACSM4|341392	0
TCGA-KO-8405-01A-11R-2315-07	ACSM5|54988	42.2468
TCGA-KO-8405-01A-11R-2315-07	ACSS1|84532	3680.2688
TCGA-KO-8405-01A-11R-2315-07	ACSS2|55902	1628.4205
TCGA-KO-8405-01A-11R-2315-07	ACSS3|79611	2274.6039
TCGA-KO-8405-01A-11R-2315-07	ACTA1|58	16.3226
TCGA-KO-8405-01A-11R-2315-07	ACTA2|59	5696.1018
TCGA-KO-8405-01A-11R-2315-07	ACTBL2|345651	54.2487
TCGA-KO-8405-01A-11R-2315-07	ACTB|60	132177.7196
TCGA-KO-8405-01A-11R-2315-07	ACTC1|70	16.8027
TCGA-KO-8405-01A-11R-2315-07	ACTG1|71	57776.7643
TCGA-KO-8405-01A-11R-2315-07	ACTG2|72	22.0835
TCGA-KO-8405-01A-11R-2315-07	ACTL6A|86	467.1147
TCGA-KO-8405-01A-11R-2315-07	ACTL6B|51412	0
TCGA-KO-8405-01A-11R-2315-07	ACTL7A|10881	0
TCGA-KO-8405-01A-11R-2315-07	ACTL7B|10880	0
TCGA-KO-8405-01A-11R-2315-07	ACTL8|81569	0
TCGA-KO-8405-01A-11R-2315-07	ACTL9|284382	0
TCGA-KO-8405-01A-11R-2315-07	ACTN1|87	2530.4849
TCGA-KO-8405-01A-11R-2315-07	ACTN2|88	4.3207
TCGA-KO-8405-01A-11R-2315-07	ACTN3|89	2.4004
TCGA-KO-8405-01A-11R-2315-07	ACTN4|81	13416.3706
TCGA-KO-8405-01A-11R-2315-07	ACTR10|55860	1149.784
TCGA-KO-8405-01A-11R-2315-07	ACTR1A|10121	3217.4748
TCGA-KO-8405-01A-11R-2315-07	ACTR1B|10120	1247.2396
TCGA-KO-8405-01A-11R-2315-07	ACTR2|10097	3672.5876
TCGA-KO-8405-01A-11R-2315-07	ACTR3B|57180	129.1407
TCGA-KO-8405-01A-11R-2315-07	ACTR3C|653857	326.4522
TCGA-KO-8405-01A-11R-2315-07	ACTR3|10096	3470.9554
TCGA-KO-8405-01A-11R-2315-07	ACTR5|79913	218.4349
TCGA-KO-8405-01A-11R-2315-07	ACTR6|64431	281.325
TCGA-KO-8405-01A-11R-2315-07	ACTR8|93973	563.6102
TCGA-KO-8405-01A-11R-2315-07	ACTRT1|139741	0
TCGA-KO-8405-01A-11R-2315-07	ACTRT2|140625	0
TCGA-KO-8405-01A-11R-2315-07	ACVR1B|91	1618.3389
TCGA-KO-8405-01A-11R-2315-07	ACVR1C|130399	70.0912
TCGA-KO-8405-01A-11R-2315-07	ACVR1|90	884.3015
TCGA-KO-8405-01A-11R-2315-07	ACVR2A|92	253.9606
TCGA-KO-8405-01A-11R-2315-07	ACVR2B|93	144.5031
TCGA-KO-8405-01A-11R-2315-07	ACVRL1|94	648.5838
TCGA-KO-8405-01A-11R-2315-07	ACY1|95	943.831
TCGA-KO-8405-01A-11R-2315-07	ACY3|91703	12.0019
TCGA-KO-8405-01A-11R-2315-07	ACYP1|97	50.4081
TCGA-KO-8405-01A-11R-2315-07	ACYP2|98	293.807
TCGA-KO-8405-01A-11R-2315-07	ADAD1|132612	0
TCGA-KO-8405-01A-11R-2315-07	ADAD2|161931	.4801
TCGA-KO-8405-01A-11R-2315-07	ADAL|161823	349.4959
TCGA-KO-8405-01A-11R-2315-07	ADAM10|102	1453.1925
TCGA-KO-8405-01A-11R-2315-07	ADAM11|4185	3.3605
TCGA-KO-8405-01A-11R-2315-07	ADAM12|8038	365.3385
TCGA-KO-8405-01A-11R-2315-07	ADAM15|8751	1013.9222
TCGA-KO-8405-01A-11R-2315-07	ADAM17|6868	330.7729
TCGA-KO-8405-01A-11R-2315-07	ADAM18|8749	0
TCGA-KO-8405-01A-11R-2315-07	ADAM19|8728	322.6116
TCGA-KO-8405-01A-11R-2315-07	ADAM20|8748	2.4004
TCGA-KO-8405-01A-11R-2315-07	ADAM21P1|145241	0
TCGA-KO-8405-01A-11R-2315-07	ADAM21|8747	.9602
TCGA-KO-8405-01A-11R-2315-07	ADAM22|53616	14.4023
TCGA-KO-8405-01A-11R-2315-07	ADAM23|8745	9.1215
TCGA-KO-8405-01A-11R-2315-07	ADAM28|10863	127.7004
TCGA-KO-8405-01A-11R-2315-07	ADAM29|11086	.4801
TCGA-KO-8405-01A-11R-2315-07	ADAM2|2515	23.0437
TCGA-KO-8405-01A-11R-2315-07	ADAM30|11085	0
TCGA-KO-8405-01A-11R-2315-07	ADAM32|203102	12.0019
TCGA-KO-8405-01A-11R-2315-07	ADAM33|80332	6.7211
TCGA-KO-8405-01A-11R-2315-07	ADAM3A|1587	0
TCGA-KO-8405-01A-11R-2315-07	ADAM5P|255926	0
TCGA-KO-8405-01A-11R-2315-07	ADAM6|8755	2318.7998
TCGA-KO-8405-01A-11R-2315-07	ADAM7|8756	0
TCGA-KO-8405-01A-11R-2315-07	ADAM8|101	960.6337
TCGA-KO-8405-01A-11R-2315-07	ADAM9|8754	2297.6476
TCGA-KO-8405-01A-11R-2315-07	ADAMDEC1|27299	24.4839
TCGA-KO-8405-01A-11R-2315-07	ADAMTS10|81794	67.2108
TCGA-KO-8405-01A-11R-2315-07	ADAMTS12|81792	27.3644
TCGA-KO-8405-01A-11R-2315-07	ADAMTS13|11093	95.0552
TCGA-KO-8405-01A-11R-2315-07	ADAMTS14|140766	87.374
TCGA-KO-8405-01A-11R-2315-07	ADAMTS15|170689	5.7609
TCGA-KO-8405-01A-11R-2315-07	ADAMTS16|170690	4.8008
TCGA-KO-8405-01A-11R-2315-07	ADAMTS17|170691	120.4993
TCGA-KO-8405-01A-11R-2315-07	ADAMTS18|170692	50.8881
TCGA-KO-8405-01A-11R-2315-07	ADAMTS19|171019	0
TCGA-KO-8405-01A-11R-2315-07	ADAMTS1|9510	3041.7667
TCGA-KO-8405-01A-11R-2315-07	ADAMTS20|80070	0
TCGA-KO-8405-01A-11R-2315-07	ADAMTS2|9509	180.0288
TCGA-KO-8405-01A-11R-2315-07	ADAMTS3|9508	60.4897
TCGA-KO-8405-01A-11R-2315-07	ADAMTS4|9507	2122.4196
TCGA-KO-8405-01A-11R-2315-07	ADAMTS5|11096	89.2943
TCGA-KO-8405-01A-11R-2315-07	ADAMTS6|11174	27.8445
TCGA-KO-8405-01A-11R-2315-07	ADAMTS7|11173	100.3361
TCGA-KO-8405-01A-11R-2315-07	ADAMTS8|11095	18.723
TCGA-KO-8405-01A-11R-2315-07	ADAMTS9|56999	670.6673
TCGA-KO-8405-01A-11R-2315-07	ADAMTSL1|92949	3299.5679
TCGA-KO-8405-01A-11R-2315-07	ADAMTSL2|9719	347.5756
TCGA-KO-8405-01A-11R-2315-07	ADAMTSL3|57188	40.8065
TCGA-KO-8405-01A-11R-2315-07	ADAMTSL4|54507	317.8108
TCGA-KO-8405-01A-11R-2315-07	ADAMTSL5|339366	52.8084
TCGA-KO-8405-01A-11R-2315-07	ADAP1|11033	1438.6942
TCGA-KO-8405-01A-11R-2315-07	ADAP2|55803	393.1829
TCGA-KO-8405-01A-11R-2315-07	ADARB1|104	286.1258
TCGA-KO-8405-01A-11R-2315-07	ADARB2|105	1.4402
TCGA-KO-8405-01A-11R-2315-07	ADAR|103	3646.6635
TCGA-KO-8405-01A-11R-2315-07	ADAT1|23536	166.5867
TCGA-KO-8405-01A-11R-2315-07	ADAT2|134637	53.7686
TCGA-KO-8405-01A-11R-2315-07	ADAT3|113179	68.1709
TCGA-KO-8405-01A-11R-2315-07	ADA|100	135.3817
TCGA-KO-8405-01A-11R-2315-07	ADCK1|57143	311.0898
TCGA-KO-8405-01A-11R-2315-07	ADCK2|90956	1870.3793
TCGA-KO-8405-01A-11R-2315-07	ADCK4|79934	626.0202
TCGA-KO-8405-01A-11R-2315-07	ADCK5|203054	344.2151
TCGA-KO-8405-01A-11R-2315-07	ADCY10|55811	.9602
TCGA-KO-8405-01A-11R-2315-07	ADCY1|107	33.1253
TCGA-KO-8405-01A-11R-2315-07	ADCY2|108	.4801
TCGA-KO-8405-01A-11R-2315-07	ADCY3|109	726.3706
TCGA-KO-8405-01A-11R-2315-07	ADCY4|196883	238.1181
TCGA-KO-8405-01A-11R-2315-07	ADCY5|111	1044.6471
TCGA-KO-8405-01A-11R-2315-07	ADCY6|112	1162.266
TCGA-KO-8405-01A-11R-2315-07	ADCY7|113	640.9025
TCGA-KO-8405-01A-11R-2315-07	ADCY8|114	0
TCGA-KO-8405-01A-11R-2315-07	ADCY9|115	329.8128
TCGA-KO-8405-01A-11R-2315-07	ADCYAP1R1|117	0
TCGA-KO-8405-01A-11R-2315-07	ADCYAP1|116	2669.2271
TCGA-KO-8405-01A-11R-2315-07	ADC|113451	46.0874
TCGA-KO-8405-01A-11R-2315-07	ADD1|118	5782.0451
TCGA-KO-8405-01A-11R-2315-07	ADD2|119	27.8445
TCGA-KO-8405-01A-11R-2315-07	ADD3|120	831.493
TCGA-KO-8405-01A-11R-2315-07	ADH1A|124	1.4402
TCGA-KO-8405-01A-11R-2315-07	ADH1B|125	220.8353
TCGA-KO-8405-01A-11R-2315-07	ADH1C|126	121.4594
TCGA-KO-8405-01A-11R-2315-07	ADH4|127	7.6812
TCGA-KO-8405-01A-11R-2315-07	ADH5|128	2697.0715
TCGA-KO-8405-01A-11R-2315-07	ADH6|130	8.6414
TCGA-KO-8405-01A-11R-2315-07	ADH7|131	.4801
TCGA-KO-8405-01A-11R-2315-07	ADHFE1|137872	133.4614
TCGA-KO-8405-01A-11R-2315-07	ADI1|55256	1903.0245
TCGA-KO-8405-01A-11R-2315-07	ADIG|149685	5.2808
TCGA-KO-8405-01A-11R-2315-07	ADIPOQ|9370	0
TCGA-KO-8405-01A-11R-2315-07	ADIPOR1|51094	2300.048
TCGA-KO-8405-01A-11R-2315-07	ADIPOR2|79602	2208.3533
TCGA-KO-8405-01A-11R-2315-07	ADK|132	271.7235
TCGA-KO-8405-01A-11R-2315-07	ADM2|79924	645.7033
TCGA-KO-8405-01A-11R-2315-07	ADM|133	2393.663
TCGA-KO-8405-01A-11R-2315-07	ADNP2|22850	731.6371
TCGA-KO-8405-01A-11R-2315-07	ADNP|23394	1718.675
TCGA-KO-8405-01A-11R-2315-07	ADORA1|134	58.0893
TCGA-KO-8405-01A-11R-2315-07	ADORA2A|135	201.1522
TCGA-KO-8405-01A-11R-2315-07	ADORA2B|136	77.7724
TCGA-KO-8405-01A-11R-2315-07	ADORA3|140	158.9054
TCGA-KO-8405-01A-11R-2315-07	ADO|84890	446.9515
TCGA-KO-8405-01A-11R-2315-07	ADPGK|83440	2114.9304
TCGA-KO-8405-01A-11R-2315-07	ADPRHL1|113622	15.8425
TCGA-KO-8405-01A-11R-2315-07	ADPRHL2|54936	861.7379
TCGA-KO-8405-01A-11R-2315-07	ADPRH|141	463.7542
TCGA-KO-8405-01A-11R-2315-07	ADRA1A|148	.4801
TCGA-KO-8405-01A-11R-2315-07	ADRA1B|147	2.8805
TCGA-KO-8405-01A-11R-2315-07	ADRA1D|146	0
TCGA-KO-8405-01A-11R-2315-07	ADRA2A|150	6.241
TCGA-KO-8405-01A-11R-2315-07	ADRA2B|151	22.5636
TCGA-KO-8405-01A-11R-2315-07	ADRA2C|152	38.8862
TCGA-KO-8405-01A-11R-2315-07	ADRB1|153	99.3759
TCGA-KO-8405-01A-11R-2315-07	ADRB2|154	47.0475
TCGA-KO-8405-01A-11R-2315-07	ADRB3|155	.4801
TCGA-KO-8405-01A-11R-2315-07	ADRBK1|156	2797.8877
TCGA-KO-8405-01A-11R-2315-07	ADRBK2|157	316.3706
TCGA-KO-8405-01A-11R-2315-07	ADRM1|11047	2469.5151
TCGA-KO-8405-01A-11R-2315-07	ADSL|158	875.18
TCGA-KO-8405-01A-11R-2315-07	ADSSL1|122622	82.0931
TCGA-KO-8405-01A-11R-2315-07	ADSS|159	859.8176
TCGA-KO-8405-01A-11R-2315-07	AEBP1|165	4262.602
TCGA-KO-8405-01A-11R-2315-07	AEBP2|121536	544.8872
TCGA-KO-8405-01A-11R-2315-07	AEN|64782	1204.9928
TCGA-KO-8405-01A-11R-2315-07	AES|166	13368.699
TCGA-KO-8405-01A-11R-2315-07	AFAP1L1|134265	297.6476
TCGA-KO-8405-01A-11R-2315-07	AFAP1L2|84632	158.4253
TCGA-KO-8405-01A-11R-2315-07	AFAP1|60312	407.1003
TCGA-KO-8405-01A-11R-2315-07	AFARP1|246182	5.7609
TCGA-KO-8405-01A-11R-2315-07	AFF1|4299	1762.8421
TCGA-KO-8405-01A-11R-2315-07	AFF2|2334	3.8406
TCGA-KO-8405-01A-11R-2315-07	AFF3|3899	7.2012
TCGA-KO-8405-01A-11R-2315-07	AFF4|27125	1320.6913
TCGA-KO-8405-01A-11R-2315-07	AFG3L1|172	427.7484
TCGA-KO-8405-01A-11R-2315-07	AFG3L2|10939	4473.0341
TCGA-KO-8405-01A-11R-2315-07	AFMID|125061	188.1901
TCGA-KO-8405-01A-11R-2315-07	AFM|173	.4801
TCGA-KO-8405-01A-11R-2315-07	AFP|174	0
TCGA-KO-8405-01A-11R-2315-07	AFTPH|54812	887.662
TCGA-KO-8405-01A-11R-2315-07	AG2|387763	2198.2717
TCGA-KO-8405-01A-11R-2315-07	AGAP11|119385	17.2876
TCGA-KO-8405-01A-11R-2315-07	AGAP1|116987	153.1445
TCGA-KO-8405-01A-11R-2315-07	AGAP2|116986	99.2799
TCGA-KO-8405-01A-11R-2315-07	AGAP3|116988	2093.615
TCGA-KO-8405-01A-11R-2315-07	AGAP4|119016	113.2981
TCGA-KO-8405-01A-11R-2315-07	AGAP5|729092	17.2156
TCGA-KO-8405-01A-11R-2315-07	AGAP6|414189	76.3322
TCGA-KO-8405-01A-11R-2315-07	AGAP7|653268	21.1234
TCGA-KO-8405-01A-11R-2315-07	AGAP8|728404	6.241
TCGA-KO-8405-01A-11R-2315-07	AGA|175	742.6788
TCGA-KO-8405-01A-11R-2315-07	AGBL1|123624	0
TCGA-KO-8405-01A-11R-2315-07	AGBL2|79841	12.482
TCGA-KO-8405-01A-11R-2315-07	AGBL3|340351	2.4004
TCGA-KO-8405-01A-11R-2315-07	AGBL4|84871	1.9203
TCGA-KO-8405-01A-11R-2315-07	AGBL5|60509	402.7892
TCGA-KO-8405-01A-11R-2315-07	AGER|177	46.5675
TCGA-KO-8405-01A-11R-2315-07	AGFG1|3267	1116.6587
TCGA-KO-8405-01A-11R-2315-07	AGFG2|3268	359.5775
TCGA-KO-8405-01A-11R-2315-07	AGGF1|55109	485.3577
TCGA-KO-8405-01A-11R-2315-07	AGK|55750	963.5142
TCGA-KO-8405-01A-11R-2315-07	AGL|178	906.385
TCGA-KO-8405-01A-11R-2315-07	AGMAT|79814	24.4839
TCGA-KO-8405-01A-11R-2315-07	AGPAT1|10554	1113.7494
TCGA-KO-8405-01A-11R-2315-07	AGPAT2|10555	5078.2525
TCGA-KO-8405-01A-11R-2315-07	AGPAT3|56894	2703.7926
TCGA-KO-8405-01A-11R-2315-07	AGPAT4|56895	211.7139
TCGA-KO-8405-01A-11R-2315-07	AGPAT5|55326	1964.9544
TCGA-KO-8405-01A-11R-2315-07	AGPAT6|137964	3349.4959
TCGA-KO-8405-01A-11R-2315-07	AGPAT9|84803	2296.2074
TCGA-KO-8405-01A-11R-2315-07	AGPHD1|123688	44.1671
TCGA-KO-8405-01A-11R-2315-07	AGPS|8540	637.0619
TCGA-KO-8405-01A-11R-2315-07	AGR2|10551	0
TCGA-KO-8405-01A-11R-2315-07	AGR3|155465	.4801
TCGA-KO-8405-01A-11R-2315-07	AGRN|375790	4361.0178
TCGA-KO-8405-01A-11R-2315-07	AGRP|181	9.6015
TCGA-KO-8405-01A-11R-2315-07	AGTPBP1|23287	239.5583
TCGA-KO-8405-01A-11R-2315-07	AGTR1|185	41.2866
TCGA-KO-8405-01A-11R-2315-07	AGTR2|186	0
TCGA-KO-8405-01A-11R-2315-07	AGTRAP|57085	660.1056
TCGA-KO-8405-01A-11R-2315-07	AGT|183	141.6227
TCGA-KO-8405-01A-11R-2315-07	AGXT2L1|64850	0
TCGA-KO-8405-01A-11R-2315-07	AGXT2L2|85007	394.2679
TCGA-KO-8405-01A-11R-2315-07	AGXT2|64902	1.9203
TCGA-KO-8405-01A-11R-2315-07	AGXT|189	.4801
TCGA-KO-8405-01A-11R-2315-07	AHCTF1|25909	568.4109
TCGA-KO-8405-01A-11R-2315-07	AHCYL1|10768	2573.6918
TCGA-KO-8405-01A-11R-2315-07	AHCYL2|23382	2453.1925
TCGA-KO-8405-01A-11R-2315-07	AHCY|191	2659.6255
TCGA-KO-8405-01A-11R-2315-07	AHDC1|27245	520.8833
TCGA-KO-8405-01A-11R-2315-07	AHI1|54806	112.338
TCGA-KO-8405-01A-11R-2315-07	AHNAK2|113146	1876.1402
TCGA-KO-8405-01A-11R-2315-07	AHNAK|79026	21920.3072
TCGA-KO-8405-01A-11R-2315-07	AHRR|57491	37.446
TCGA-KO-8405-01A-11R-2315-07	AHR|196	1722.5156
TCGA-KO-8405-01A-11R-2315-07	AHSA1|10598	2731.6371
TCGA-KO-8405-01A-11R-2315-07	AHSA2|130872	506.481
TCGA-KO-8405-01A-11R-2315-07	AHSG|197	0
TCGA-KO-8405-01A-11R-2315-07	AHSP|51327	.4801
TCGA-KO-8405-01A-11R-2315-07	AICDA|57379	.9602
TCGA-KO-8405-01A-11R-2315-07	AIDA|64853	716.4714
TCGA-KO-8405-01A-11R-2315-07	AIF1L|83543	464.7144
TCGA-KO-8405-01A-11R-2315-07	AIF1|199	879.0206
TCGA-KO-8405-01A-11R-2315-07	AIFM1|9131	4461.8339
TCGA-KO-8405-01A-11R-2315-07	AIFM2|84883	688.4301
TCGA-KO-8405-01A-11R-2315-07	AIFM3|150209	42.7124
TCGA-KO-8405-01A-11R-2315-07	AIG1|51390	556.8891
TCGA-KO-8405-01A-11R-2315-07	AIM1L|55057	.4801
TCGA-KO-8405-01A-11R-2315-07	AIM1|202	1035.0456
TCGA-KO-8405-01A-11R-2315-07	AIM2|9447	9.1215
TCGA-KO-8405-01A-11R-2315-07	AIMP1|9255	1081.6755
TCGA-KO-8405-01A-11R-2315-07	AIMP2|7965	673.2837
TCGA-KO-8405-01A-11R-2315-07	AIPL1|23746	0
TCGA-KO-8405-01A-11R-2315-07	AIP|9049	1268.3629
TCGA-KO-8405-01A-11R-2315-07	AIRE|326	0
TCGA-KO-8405-01A-11R-2315-07	AJAP1|55966	18.723
TCGA-KO-8405-01A-11R-2315-07	AK1|203	2891.5026
TCGA-KO-8405-01A-11R-2315-07	AK2|204	1802.2036
TCGA-KO-8405-01A-11R-2315-07	AK3L1|205	5.7609
TCGA-KO-8405-01A-11R-2315-07	AK3|50808	2794.047
TCGA-KO-8405-01A-11R-2315-07	AK5|26289	.9602
TCGA-KO-8405-01A-11R-2315-07	AK7|122481	22.5636
TCGA-KO-8405-01A-11R-2315-07	AKAP10|11216	259.7216
TCGA-KO-8405-01A-11R-2315-07	AKAP11|11215	558.3293
TCGA-KO-8405-01A-11R-2315-07	AKAP12|9590	951.0322
TCGA-KO-8405-01A-11R-2315-07	AKAP13|11214	2840.6145
TCGA-KO-8405-01A-11R-2315-07	AKAP14|158798	.4801
TCGA-KO-8405-01A-11R-2315-07	AKAP1|8165	1422.9477
TCGA-KO-8405-01A-11R-2315-07	AKAP2|11217	2540.0672
TCGA-KO-8405-01A-11R-2315-07	AKAP3|10566	9.1215
TCGA-KO-8405-01A-11R-2315-07	AKAP4|8852	0
TCGA-KO-8405-01A-11R-2315-07	AKAP5|9495	40.8065
TCGA-KO-8405-01A-11R-2315-07	AKAP6|9472	257.3212
TCGA-KO-8405-01A-11R-2315-07	AKAP7|9465	136.8219
TCGA-KO-8405-01A-11R-2315-07	AKAP8L|26993	739.3183
TCGA-KO-8405-01A-11R-2315-07	AKAP8|10270	503.6006
TCGA-KO-8405-01A-11R-2315-07	AKAP9|10142	3513.2021
TCGA-KO-8405-01A-11R-2315-07	AKD1|221264	132.5012
TCGA-KO-8405-01A-11R-2315-07	AKIRIN1|79647	1145.4633
TCGA-KO-8405-01A-11R-2315-07	AKIRIN2|55122	984.6375
TCGA-KO-8405-01A-11R-2315-07	AKNAD1|254268	10.5617
TCGA-KO-8405-01A-11R-2315-07	AKNA|80709	1581.8531
TCGA-KO-8405-01A-11R-2315-07	AKR1A1|10327	2469.035
TCGA-KO-8405-01A-11R-2315-07	AKR1B10|57016	1.4402
TCGA-KO-8405-01A-11R-2315-07	AKR1B15|441282	0
TCGA-KO-8405-01A-11R-2315-07	AKR1B1|231	4375.9001
TCGA-KO-8405-01A-11R-2315-07	AKR1C1|1645	1307.2492
TCGA-KO-8405-01A-11R-2315-07	AKR1C2|1646	160.8257
TCGA-KO-8405-01A-11R-2315-07	AKR1C3|8644	194.9112
TCGA-KO-8405-01A-11R-2315-07	AKR1C4|1109	0
TCGA-KO-8405-01A-11R-2315-07	AKR1CL1|340811	.4801
TCGA-KO-8405-01A-11R-2315-07	AKR1D1|6718	1.9203
TCGA-KO-8405-01A-11R-2315-07	AKR1E2|83592	4.8008
TCGA-KO-8405-01A-11R-2315-07	AKR7A2|8574	585.6937
TCGA-KO-8405-01A-11R-2315-07	AKR7A3|22977	134.9016
TCGA-KO-8405-01A-11R-2315-07	AKR7L|246181	8.6414
TCGA-KO-8405-01A-11R-2315-07	AKT1S1|84335	898.2237
TCGA-KO-8405-01A-11R-2315-07	AKT1|207	5902.0643
TCGA-KO-8405-01A-11R-2315-07	AKT2|208	3766.6827
TCGA-KO-8405-01A-11R-2315-07	AKT3|10000	669.7072
TCGA-KO-8405-01A-11R-2315-07	AKTIP|64400	1143.1877
TCGA-KO-8405-01A-11R-2315-07	ALAD|210	1012.9621
TCGA-KO-8405-01A-11R-2315-07	ALAS1|211	2491.1186
TCGA-KO-8405-01A-11R-2315-07	ALAS2|212	0
TCGA-KO-8405-01A-11R-2315-07	ALB|213	4.3207
TCGA-KO-8405-01A-11R-2315-07	ALCAM|214	1873.7398
TCGA-KO-8405-01A-11R-2315-07	ALDH16A1|126133	611.6179
TCGA-KO-8405-01A-11R-2315-07	ALDH18A1|5832	1141.1426
TCGA-KO-8405-01A-11R-2315-07	ALDH1A1|216	2438.3101
TCGA-KO-8405-01A-11R-2315-07	ALDH1A2|8854	78.2525
TCGA-KO-8405-01A-11R-2315-07	ALDH1A3|220	520.8737
TCGA-KO-8405-01A-11R-2315-07	ALDH1B1|219	735.9578
TCGA-KO-8405-01A-11R-2315-07	ALDH1L1|10840	1208.3533
TCGA-KO-8405-01A-11R-2315-07	ALDH1L2|160428	151.7043
TCGA-KO-8405-01A-11R-2315-07	ALDH2|217	2187.23
TCGA-KO-8405-01A-11R-2315-07	ALDH3A1|218	10.0816
TCGA-KO-8405-01A-11R-2315-07	ALDH3A2|224	1036.9659
TCGA-KO-8405-01A-11R-2315-07	ALDH3B1|221	918.3869
TCGA-KO-8405-01A-11R-2315-07	ALDH3B2|222	18.2429
TCGA-KO-8405-01A-11R-2315-07	ALDH4A1|8659	375.9001
TCGA-KO-8405-01A-11R-2315-07	ALDH5A1|7915	347.5756
TCGA-KO-8405-01A-11R-2315-07	ALDH6A1|4329	136.9227
TCGA-KO-8405-01A-11R-2315-07	ALDH7A1|501	799.808
TCGA-KO-8405-01A-11R-2315-07	ALDH8A1|64577	5.2808
TCGA-KO-8405-01A-11R-2315-07	ALDH9A1|223	1511.7619
TCGA-KO-8405-01A-11R-2315-07	ALDOA|226	42875.7561
TCGA-KO-8405-01A-11R-2315-07	ALDOB|229	245.3193
TCGA-KO-8405-01A-11R-2315-07	ALDOC|230	100.8161
TCGA-KO-8405-01A-11R-2315-07	ALG10B|144245	153.1445
TCGA-KO-8405-01A-11R-2315-07	ALG10|84920	42.7268
TCGA-KO-8405-01A-11R-2315-07	ALG11|440138	18.723
TCGA-KO-8405-01A-11R-2315-07	ALG12|79087	1383.1013
TCGA-KO-8405-01A-11R-2315-07	ALG13|79868	632.2612
TCGA-KO-8405-01A-11R-2315-07	ALG14|199857	156.9851
TCGA-KO-8405-01A-11R-2315-07	ALG1L2|644974	0
TCGA-KO-8405-01A-11R-2315-07	ALG1L|200810	32.9525
TCGA-KO-8405-01A-11R-2315-07	ALG1|56052	776.2746
TCGA-KO-8405-01A-11R-2315-07	ALG2|85365	1587.614
TCGA-KO-8405-01A-11R-2315-07	ALG3|10195	950.5521
TCGA-KO-8405-01A-11R-2315-07	ALG5|29880	485.8377
TCGA-KO-8405-01A-11R-2315-07	ALG6|29929	131.061
TCGA-KO-8405-01A-11R-2315-07	ALG8|79053	704.2727
TCGA-KO-8405-01A-11R-2315-07	ALG9|79796	530.965
TCGA-KO-8405-01A-11R-2315-07	ALKBH1|8846	262.602
TCGA-KO-8405-01A-11R-2315-07	ALKBH2|121642	102.7364
TCGA-KO-8405-01A-11R-2315-07	ALKBH3|221120	314.9304
TCGA-KO-8405-01A-11R-2315-07	ALKBH4|54784	342.626
TCGA-KO-8405-01A-11R-2315-07	ALKBH5|54890	1413.3461
TCGA-KO-8405-01A-11R-2315-07	ALKBH6|84964	195.3913
TCGA-KO-8405-01A-11R-2315-07	ALKBH7|84266	1171.3874
TCGA-KO-8405-01A-11R-2315-07	ALKBH8|91801	104.6567
TCGA-KO-8405-01A-11R-2315-07	ALK|238	92.6548
TCGA-KO-8405-01A-11R-2315-07	ALLC|55821	0
TCGA-KO-8405-01A-11R-2315-07	ALMS1P|200420	0
TCGA-KO-8405-01A-11R-2315-07	ALMS1|7840	210.2736
TCGA-KO-8405-01A-11R-2315-07	ALOX12B|242	0
TCGA-KO-8405-01A-11R-2315-07	ALOX12P2|245	29.7648
TCGA-KO-8405-01A-11R-2315-07	ALOX12|239	8.1613
TCGA-KO-8405-01A-11R-2315-07	ALOX15B|247	108.9774
TCGA-KO-8405-01A-11R-2315-07	ALOX15|246	0
TCGA-KO-8405-01A-11R-2315-07	ALOX5AP|241	627.4604
TCGA-KO-8405-01A-11R-2315-07	ALOX5|240	1262.1219
TCGA-KO-8405-01A-11R-2315-07	ALOXE3|59344	2.4004
TCGA-KO-8405-01A-11R-2315-07	ALPI|248	0
TCGA-KO-8405-01A-11R-2315-07	ALPK1|80216	386.4618
TCGA-KO-8405-01A-11R-2315-07	ALPK2|115701	44.1671
TCGA-KO-8405-01A-11R-2315-07	ALPK3|57538	3483.4373
TCGA-KO-8405-01A-11R-2315-07	ALPL|249	397.0235
TCGA-KO-8405-01A-11R-2315-07	ALPPL2|251	0
TCGA-KO-8405-01A-11R-2315-07	ALPP|250	0
TCGA-KO-8405-01A-11R-2315-07	ALS2CL|259173	1502.6404
TCGA-KO-8405-01A-11R-2315-07	ALS2CR11|151254	.9602
TCGA-KO-8405-01A-11R-2315-07	ALS2CR12|130540	1.4402
TCGA-KO-8405-01A-11R-2315-07	ALS2CR4|65062	86.8939
TCGA-KO-8405-01A-11R-2315-07	ALS2CR8|79800	78.7326
TCGA-KO-8405-01A-11R-2315-07	ALS2|57679	409.5055
TCGA-KO-8405-01A-11R-2315-07	ALX1|8092	1.9203
TCGA-KO-8405-01A-11R-2315-07	ALX3|257	24.4839
TCGA-KO-8405-01A-11R-2315-07	ALX4|60529	0
TCGA-KO-8405-01A-11R-2315-07	AMAC1L2|83650	3.3605
TCGA-KO-8405-01A-11R-2315-07	AMAC1L3|643664	.9602
TCGA-KO-8405-01A-11R-2315-07	AMAC1|146861	0
TCGA-KO-8405-01A-11R-2315-07	AMACR|23600	645.2232
TCGA-KO-8405-01A-11R-2315-07	AMBN|258	.4801
TCGA-KO-8405-01A-11R-2315-07	AMBP|259	3.8406
TCGA-KO-8405-01A-11R-2315-07	AMBRA1|55626	1194.9112
TCGA-KO-8405-01A-11R-2315-07	AMD1|262	1299.5103
TCGA-KO-8405-01A-11R-2315-07	AMDHD1|144193	16.3226
TCGA-KO-8405-01A-11R-2315-07	AMDHD2|51005	555.5833
TCGA-KO-8405-01A-11R-2315-07	AMELX|265	0
TCGA-KO-8405-01A-11R-2315-07	AMELY|266	0
TCGA-KO-8405-01A-11R-2315-07	AMFR|267	6338.9342
TCGA-KO-8405-01A-11R-2315-07	AMHR2|269	.4801
TCGA-KO-8405-01A-11R-2315-07	AMH|268	7.2012
TCGA-KO-8405-01A-11R-2315-07	AMICA1|120425	411.9059
TCGA-KO-8405-01A-11R-2315-07	AMIGO1|57463	28.3245
TCGA-KO-8405-01A-11R-2315-07	AMIGO2|347902	1409.4719
TCGA-KO-8405-01A-11R-2315-07	AMIGO3|386724	54.2487
TCGA-KO-8405-01A-11R-2315-07	AMMECR1L|83607	542.4868
TCGA-KO-8405-01A-11R-2315-07	AMMECR1|9949	156.025
TCGA-KO-8405-01A-11R-2315-07	AMN1|196394	183.8694
TCGA-KO-8405-01A-11R-2315-07	AMN|81693	6.7211
TCGA-KO-8405-01A-11R-2315-07	AMOTL1|154810	346.1354
TCGA-KO-8405-01A-11R-2315-07	AMOTL2|51421	2545.3673
TCGA-KO-8405-01A-11R-2315-07	AMOT|154796	708.1133
TCGA-KO-8405-01A-11R-2315-07	AMPD1|270	0
TCGA-KO-8405-01A-11R-2315-07	AMPD2|271	602.4964
TCGA-KO-8405-01A-11R-2315-07	AMPD3|272	2016.3226
TCGA-KO-8405-01A-11R-2315-07	AMPH|273	2.4004
TCGA-KO-8405-01A-11R-2315-07	AMTN|401138	81.6131
TCGA-KO-8405-01A-11R-2315-07	AMT|275	391.3442
TCGA-KO-8405-01A-11R-2315-07	AMY1A|276	1.4402
TCGA-KO-8405-01A-11R-2315-07	AMY2A|279	1.4402
TCGA-KO-8405-01A-11R-2315-07	AMY2B|280	158.4253
TCGA-KO-8405-01A-11R-2315-07	AMZ1|155185	3.3605
TCGA-KO-8405-01A-11R-2315-07	AMZ2P1|201283	132.5012
TCGA-KO-8405-01A-11R-2315-07	AMZ2|51321	1001.4402
TCGA-KO-8405-01A-11R-2315-07	ANAPC10|10393	136.3418
TCGA-KO-8405-01A-11R-2315-07	ANAPC11|51529	1306.7691
TCGA-KO-8405-01A-11R-2315-07	ANAPC13|25847	2400.8113
TCGA-KO-8405-01A-11R-2315-07	ANAPC16|119504	1972.6356
TCGA-KO-8405-01A-11R-2315-07	ANAPC1|64682	162.746
TCGA-KO-8405-01A-11R-2315-07	ANAPC2|29882	1014.8824
TCGA-KO-8405-01A-11R-2315-07	ANAPC4|29945	330.2928
TCGA-KO-8405-01A-11R-2315-07	ANAPC5|51433	2004.3207
TCGA-KO-8405-01A-11R-2315-07	ANAPC7|51434	800.288
TCGA-KO-8405-01A-11R-2315-07	ANGEL1|23357	674.988
TCGA-KO-8405-01A-11R-2315-07	ANGEL2|90806	329.3327
TCGA-KO-8405-01A-11R-2315-07	ANGPT1|284	571.2914
TCGA-KO-8405-01A-11R-2315-07	ANGPT2|285	463.2741
TCGA-KO-8405-01A-11R-2315-07	ANGPT4|51378	2.8805
TCGA-KO-8405-01A-11R-2315-07	ANGPTL1|9068	204.9928
TCGA-KO-8405-01A-11R-2315-07	ANGPTL2|23452	617.3788
TCGA-KO-8405-01A-11R-2315-07	ANGPTL3|27329	1.4402
TCGA-KO-8405-01A-11R-2315-07	ANGPTL4|51129	616.4186
TCGA-KO-8405-01A-11R-2315-07	ANGPTL5|253935	0
TCGA-KO-8405-01A-11R-2315-07	ANGPTL6|83854	3.8118
TCGA-KO-8405-01A-11R-2315-07	ANGPTL7|10218	3.3605
TCGA-KO-8405-01A-11R-2315-07	ANG|283	85.0696
TCGA-KO-8405-01A-11R-2315-07	ANK1|286	17.7628
TCGA-KO-8405-01A-11R-2315-07	ANK2|287	41.7667
TCGA-KO-8405-01A-11R-2315-07	ANK3|288	1004.3207
TCGA-KO-8405-01A-11R-2315-07	ANKAR|150709	24.0038
TCGA-KO-8405-01A-11R-2315-07	ANKDD1A|348094	102.7364
TCGA-KO-8405-01A-11R-2315-07	ANKFN1|162282	0
TCGA-KO-8405-01A-11R-2315-07	ANKFY1|51479	1301.0082
TCGA-KO-8405-01A-11R-2315-07	ANKHD1-EIF4EBP3|404734	382.3764
TCGA-KO-8405-01A-11R-2315-07	ANKHD1|54882	740.941
TCGA-KO-8405-01A-11R-2315-07	ANKH|56172	1164.1863
TCGA-KO-8405-01A-11R-2315-07	ANKIB1|54467	939.5103
TCGA-KO-8405-01A-11R-2315-07	ANKK1|255239	3.3605
TCGA-KO-8405-01A-11R-2315-07	ANKLE1|126549	8.6414
TCGA-KO-8405-01A-11R-2315-07	ANKLE2|23141	1686.9899
TCGA-KO-8405-01A-11R-2315-07	ANKMY1|51281	98.8958
TCGA-KO-8405-01A-11R-2315-07	ANKMY2|57037	659.6255
TCGA-KO-8405-01A-11R-2315-07	ANKRA2|57763	120.9794
TCGA-KO-8405-01A-11R-2315-07	ANKRD10|55608	1393.5286
TCGA-KO-8405-01A-11R-2315-07	ANKRD11|29123	2730.4273
TCGA-KO-8405-01A-11R-2315-07	ANKRD12|23253	893.4229
TCGA-KO-8405-01A-11R-2315-07	ANKRD13A|88455	1978.3965
TCGA-KO-8405-01A-11R-2315-07	ANKRD13B|124930	19.6831
TCGA-KO-8405-01A-11R-2315-07	ANKRD13C|81573	403.2645
TCGA-KO-8405-01A-11R-2315-07	ANKRD13D|338692	697.5516
TCGA-KO-8405-01A-11R-2315-07	ANKRD16|54522	68.8478
TCGA-KO-8405-01A-11R-2315-07	ANKRD17|26057	1648.5838
TCGA-KO-8405-01A-11R-2315-07	ANKRD19|138649	94.0951
TCGA-KO-8405-01A-11R-2315-07	ANKRD1|27063	675.9482
TCGA-KO-8405-01A-11R-2315-07	ANKRD20A3|441425	12.0019
TCGA-KO-8405-01A-11R-2315-07	ANKRD20A4|728747	2.4004
TCGA-KO-8405-01A-11R-2315-07	ANKRD20B|729171	8.6414
TCGA-KO-8405-01A-11R-2315-07	ANKRD22|118932	211.7139
TCGA-KO-8405-01A-11R-2315-07	ANKRD23|200539	13.4422
TCGA-KO-8405-01A-11R-2315-07	ANKRD24|170961	4.8008
TCGA-KO-8405-01A-11R-2315-07	ANKRD26P1|124149	0
TCGA-KO-8405-01A-11R-2315-07	ANKRD26|22852	96.9755
TCGA-KO-8405-01A-11R-2315-07	ANKRD27|84079	704.7528
TCGA-KO-8405-01A-11R-2315-07	ANKRD28|23243	942.3908
TCGA-KO-8405-01A-11R-2315-07	ANKRD29|147463	926.0682
TCGA-KO-8405-01A-11R-2315-07	ANKRD2|26287	.9602
TCGA-KO-8405-01A-11R-2315-07	ANKRD30A|91074	4.3207
TCGA-KO-8405-01A-11R-2315-07	ANKRD30B|374860	0
TCGA-KO-8405-01A-11R-2315-07	ANKRD31|256006	.9602
TCGA-KO-8405-01A-11R-2315-07	ANKRD32|84250	30.2448
TCGA-KO-8405-01A-11R-2315-07	ANKRD33|341405	0
TCGA-KO-8405-01A-11R-2315-07	ANKRD34A|284615	9.6015
TCGA-KO-8405-01A-11R-2315-07	ANKRD34B|340120	12.9621
TCGA-KO-8405-01A-11R-2315-07	ANKRD34C|390616	0
TCGA-KO-8405-01A-11R-2315-07	ANKRD35|148741	11.0418
TCGA-KO-8405-01A-11R-2315-07	ANKRD36BP1|84832	26.8843
TCGA-KO-8405-01A-11R-2315-07	ANKRD36B|57730	8.6414
TCGA-KO-8405-01A-11R-2315-07	ANKRD36|375248	52.8084
TCGA-KO-8405-01A-11R-2315-07	ANKRD37|353322	58.1277
TCGA-KO-8405-01A-11R-2315-07	ANKRD39|51239	121.4594
TCGA-KO-8405-01A-11R-2315-07	ANKRD40|91369	829.0927
TCGA-KO-8405-01A-11R-2315-07	ANKRD42|338699	191.0706
TCGA-KO-8405-01A-11R-2315-07	ANKRD43|134548	47.5276
TCGA-KO-8405-01A-11R-2315-07	ANKRD44|91526	52.3284
TCGA-KO-8405-01A-11R-2315-07	ANKRD45|339416	5.2808
TCGA-KO-8405-01A-11R-2315-07	ANKRD46|157567	504.5607
TCGA-KO-8405-01A-11R-2315-07	ANKRD49|54851	257.3212
TCGA-KO-8405-01A-11R-2315-07	ANKRD50|57182	766.6827
TCGA-KO-8405-01A-11R-2315-07	ANKRD52|283373	802.6884
TCGA-KO-8405-01A-11R-2315-07	ANKRD53|79998	12.482
TCGA-KO-8405-01A-11R-2315-07	ANKRD54|129138	665.3865
TCGA-KO-8405-01A-11R-2315-07	ANKRD55|79722	7.2012
TCGA-KO-8405-01A-11R-2315-07	ANKRD56|345079	288.0461
TCGA-KO-8405-01A-11R-2315-07	ANKRD57|65124	986.5578
TCGA-KO-8405-01A-11R-2315-07	ANKRD58|347454	57.1291
TCGA-KO-8405-01A-11R-2315-07	ANKRD5|63926	178.1085
TCGA-KO-8405-01A-11R-2315-07	ANKRD6|22881	125.3
TCGA-KO-8405-01A-11R-2315-07	ANKRD7|56311	7.6812
TCGA-KO-8405-01A-11R-2315-07	ANKRD9|122416	607.7772
TCGA-KO-8405-01A-11R-2315-07	ANKS1A|23294	468.555
TCGA-KO-8405-01A-11R-2315-07	ANKS1B|56899	4.3207
TCGA-KO-8405-01A-11R-2315-07	ANKS3|124401	420.5473
TCGA-KO-8405-01A-11R-2315-07	ANKS4B|257629	0
TCGA-KO-8405-01A-11R-2315-07	ANKS6|203286	514.6423
TCGA-KO-8405-01A-11R-2315-07	ANKZF1|55139	205.4729
TCGA-KO-8405-01A-11R-2315-07	ANLN|54443	19.2031
TCGA-KO-8405-01A-11R-2315-07	ANO10|55129	2348.0557
TCGA-KO-8405-01A-11R-2315-07	ANO1|55107	300.5281
TCGA-KO-8405-01A-11R-2315-07	ANO2|57101	30.2448
TCGA-KO-8405-01A-11R-2315-07	ANO3|63982	5.7609
TCGA-KO-8405-01A-11R-2315-07	ANO4|121601	433.9894
TCGA-KO-8405-01A-11R-2315-07	ANO5|203859	736.9179
TCGA-KO-8405-01A-11R-2315-07	ANO6|196527	2475.7561
TCGA-KO-8405-01A-11R-2315-07	ANO7|50636	27.3644
TCGA-KO-8405-01A-11R-2315-07	ANO8|57719	253.0005
TCGA-KO-8405-01A-11R-2315-07	ANO9|338440	332.2132
TCGA-KO-8405-01A-11R-2315-07	ANP32A|8125	1770.5233
TCGA-KO-8405-01A-11R-2315-07	ANP32B|10541	1969.2751
TCGA-KO-8405-01A-11R-2315-07	ANP32C|23520	5.2808
TCGA-KO-8405-01A-11R-2315-07	ANP32D|23519	.9602
TCGA-KO-8405-01A-11R-2315-07	ANP32E|81611	453.6726
TCGA-KO-8405-01A-11R-2315-07	ANPEP|290	692.7508
TCGA-KO-8405-01A-11R-2315-07	ANTXR1|84168	1029.2847
TCGA-KO-8405-01A-11R-2315-07	ANTXR2|118429	397.5036
TCGA-KO-8405-01A-11R-2315-07	ANTXRL|195977	0
TCGA-KO-8405-01A-11R-2315-07	ANUBL1|93550	42.2468
TCGA-KO-8405-01A-11R-2315-07	ANXA10|11199	.9602
TCGA-KO-8405-01A-11R-2315-07	ANXA11|311	8328.8526
TCGA-KO-8405-01A-11R-2315-07	ANXA13|312	0
TCGA-KO-8405-01A-11R-2315-07	ANXA1|301	7986.5578
TCGA-KO-8405-01A-11R-2315-07	ANXA2P1|303	240.9986
TCGA-KO-8405-01A-11R-2315-07	ANXA2P2|304	6109.4575
TCGA-KO-8405-01A-11R-2315-07	ANXA2P3|305	78.7326
TCGA-KO-8405-01A-11R-2315-07	ANXA2|302	15614.9784
TCGA-KO-8405-01A-11R-2315-07	ANXA3|306	951.9923
TCGA-KO-8405-01A-11R-2315-07	ANXA4|307	4577.5324
TCGA-KO-8405-01A-11R-2315-07	ANXA5|308	7599.6159
TCGA-KO-8405-01A-11R-2315-07	ANXA6|309	2675.9482
TCGA-KO-8405-01A-11R-2315-07	ANXA7|310	2709.0735
TCGA-KO-8405-01A-11R-2315-07	ANXA8L1|728113	0
TCGA-KO-8405-01A-11R-2315-07	ANXA8L2|244	2.8805
TCGA-KO-8405-01A-11R-2315-07	ANXA8|653145	2.4004
TCGA-KO-8405-01A-11R-2315-07	ANXA9|8416	63.3701
TCGA-KO-8405-01A-11R-2315-07	AOAH|313	203.5526
TCGA-KO-8405-01A-11R-2315-07	AOC2|314	24.4839
TCGA-KO-8405-01A-11R-2315-07	AOC3|8639	681.229
TCGA-KO-8405-01A-11R-2315-07	AOX1|316	15.3625
TCGA-KO-8405-01A-11R-2315-07	AOX2P|344454	0
TCGA-KO-8405-01A-11R-2315-07	AP1AR|55435	548.7278
TCGA-KO-8405-01A-11R-2315-07	AP1B1|162	8263.0821
TCGA-KO-8405-01A-11R-2315-07	AP1G1|164	2589.5343
TCGA-KO-8405-01A-11R-2315-07	AP1G2|8906	1020.1584
TCGA-KO-8405-01A-11R-2315-07	AP1M1|8907	1257.8012
TCGA-KO-8405-01A-11R-2315-07	AP1M2|10053	1696.1114
TCGA-KO-8405-01A-11R-2315-07	AP1S1|1174	1036.4858
TCGA-KO-8405-01A-11R-2315-07	AP1S2|8905	612.578
TCGA-KO-8405-01A-11R-2315-07	AP1S3|130340	312.53
TCGA-KO-8405-01A-11R-2315-07	AP2A1|160	1292.3908
TCGA-KO-8405-01A-11R-2315-07	AP2A2|161	1767.1627
TCGA-KO-8405-01A-11R-2315-07	AP2B1|163	3431.109
TCGA-KO-8405-01A-11R-2315-07	AP2M1|1173	6669.2271
TCGA-KO-8405-01A-11R-2315-07	AP2S1|1175	1807.0091
TCGA-KO-8405-01A-11R-2315-07	AP3B1|8546	884.3015
TCGA-KO-8405-01A-11R-2315-07	AP3B2|8120	13.9222
TCGA-KO-8405-01A-11R-2315-07	AP3D1|8943	3589.5343
TCGA-KO-8405-01A-11R-2315-07	AP3M1|26985	722.0355
TCGA-KO-8405-01A-11R-2315-07	AP3M2|10947	264.0422
TCGA-KO-8405-01A-11R-2315-07	AP3S1|1176	533.8454
TCGA-KO-8405-01A-11R-2315-07	AP3S2|10239	2157.4076
TCGA-KO-8405-01A-11R-2315-07	AP4B1|10717	177.4556
TCGA-KO-8405-01A-11R-2315-07	AP4E1|23431	233.3173
TCGA-KO-8405-01A-11R-2315-07	AP4M1|9179	298.0701
TCGA-KO-8405-01A-11R-2315-07	AP4S1|11154	100.3361
TCGA-KO-8405-01A-11R-2315-07	APAF1|317	328.8526
TCGA-KO-8405-01A-11R-2315-07	APBA1|320	82.5732
TCGA-KO-8405-01A-11R-2315-07	APBA2|321	12.0019
TCGA-KO-8405-01A-11R-2315-07	APBA3|9546	294.7672
TCGA-KO-8405-01A-11R-2315-07	APBB1IP|54518	328.8526
TCGA-KO-8405-01A-11R-2315-07	APBB1|322	1572.2516
TCGA-KO-8405-01A-11R-2315-07	APBB2|323	1150.7441
TCGA-KO-8405-01A-11R-2315-07	APBB3|10307	259.2415
TCGA-KO-8405-01A-11R-2315-07	APC2|10297	8.723
TCGA-KO-8405-01A-11R-2315-07	APCDD1L|164284	103.2165
TCGA-KO-8405-01A-11R-2315-07	APCDD1|147495	123.8598
TCGA-KO-8405-01A-11R-2315-07	APCS|325	0
TCGA-KO-8405-01A-11R-2315-07	APC|324	313.0101
TCGA-KO-8405-01A-11R-2315-07	APEH|327	3129.6207
TCGA-KO-8405-01A-11R-2315-07	APEX1|328	2078.7326
TCGA-KO-8405-01A-11R-2315-07	APEX2|27301	646.1834
TCGA-KO-8405-01A-11R-2315-07	APH1A|51107	3130.1008
TCGA-KO-8405-01A-11R-2315-07	APH1B|83464	922.2276
TCGA-KO-8405-01A-11R-2315-07	API5|8539	2213.6342
TCGA-KO-8405-01A-11R-2315-07	APIP|51074	830.7249
TCGA-KO-8405-01A-11R-2315-07	APITD1|378708	87.374
TCGA-KO-8405-01A-11R-2315-07	APLF|200558	60.9698
TCGA-KO-8405-01A-11R-2315-07	APLNR|187	600.5761
TCGA-KO-8405-01A-11R-2315-07	APLN|8862	237.1579
TCGA-KO-8405-01A-11R-2315-07	APLP1|333	23.0437
TCGA-KO-8405-01A-11R-2315-07	APLP2|334	43046.0874
TCGA-KO-8405-01A-11R-2315-07	APOA1BP|128240	2383.1013
TCGA-KO-8405-01A-11R-2315-07	APOA1|335	1.9203
TCGA-KO-8405-01A-11R-2315-07	APOA2|336	0
TCGA-KO-8405-01A-11R-2315-07	APOA4|337	0
TCGA-KO-8405-01A-11R-2315-07	APOA5|116519	0
TCGA-KO-8405-01A-11R-2315-07	APOB48R|55911	1024.4839
TCGA-KO-8405-01A-11R-2315-07	APOBEC1|339	.4801
TCGA-KO-8405-01A-11R-2315-07	APOBEC2|10930	3.3605
TCGA-KO-8405-01A-11R-2315-07	APOBEC3A|200315	235.2376
TCGA-KO-8405-01A-11R-2315-07	APOBEC3B|9582	516.5627
TCGA-KO-8405-01A-11R-2315-07	APOBEC3C|27350	158.4253
TCGA-KO-8405-01A-11R-2315-07	APOBEC3D|140564	51.8483
TCGA-KO-8405-01A-11R-2315-07	APOBEC3F|200316	160.3457
TCGA-KO-8405-01A-11R-2315-07	APOBEC3G|60489	294.7672
TCGA-KO-8405-01A-11R-2315-07	APOBEC3H|164668	16.8027
TCGA-KO-8405-01A-11R-2315-07	APOBEC4|403314	.4801
TCGA-KO-8405-01A-11R-2315-07	APOB|338	.4801
TCGA-KO-8405-01A-11R-2315-07	APOC1P1|342	4.3207
TCGA-KO-8405-01A-11R-2315-07	APOC1|341	22408.5454
TCGA-KO-8405-01A-11R-2315-07	APOC2|344	1453.6726
TCGA-KO-8405-01A-11R-2315-07	APOC3|345	0
TCGA-KO-8405-01A-11R-2315-07	APOC4|346	11.5218
TCGA-KO-8405-01A-11R-2315-07	APOD|347	44.6471
TCGA-KO-8405-01A-11R-2315-07	APOE|348	102201.8963
TCGA-KO-8405-01A-11R-2315-07	APOF|319	1.4402
TCGA-KO-8405-01A-11R-2315-07	APOH|350	0
TCGA-KO-8405-01A-11R-2315-07	APOL1|8542	4105.6169
TCGA-KO-8405-01A-11R-2315-07	APOL2|23780	2484.3975
TCGA-KO-8405-01A-11R-2315-07	APOL3|80833	385.5017
TCGA-KO-8405-01A-11R-2315-07	APOL4|80832	204.0326
TCGA-KO-8405-01A-11R-2315-07	APOL5|80831	0
TCGA-KO-8405-01A-11R-2315-07	APOL6|80830	2028.3245
TCGA-KO-8405-01A-11R-2315-07	APOLD1|81575	419.1071
TCGA-KO-8405-01A-11R-2315-07	APOM|55937	50.4081
TCGA-KO-8405-01A-11R-2315-07	APOOL|139322	179.5487
TCGA-KO-8405-01A-11R-2315-07	APOO|79135	995.6793
TCGA-KO-8405-01A-11R-2315-07	APPBP2|10513	452.7124
TCGA-KO-8405-01A-11R-2315-07	APPL1|26060	817.0811
TCGA-KO-8405-01A-11R-2315-07	APPL2|55198	455.5929
TCGA-KO-8405-01A-11R-2315-07	APP|351	36084.4935
TCGA-KO-8405-01A-11R-2315-07	APRT|353	4393.663
TCGA-KO-8405-01A-11R-2315-07	APTX|54840	639.4623
TCGA-KO-8405-01A-11R-2315-07	AQP10|89872	0
TCGA-KO-8405-01A-11R-2315-07	AQP11|282679	36.9659
TCGA-KO-8405-01A-11R-2315-07	AQP12A|375318	0
TCGA-KO-8405-01A-11R-2315-07	AQP12B|653437	.9602
TCGA-KO-8405-01A-11R-2315-07	AQP1|358	1706.193
TCGA-KO-8405-01A-11R-2315-07	AQP2|359	29.7648
TCGA-KO-8405-01A-11R-2315-07	AQP3|360	464.2343
TCGA-KO-8405-01A-11R-2315-07	AQP4|361	.4801
TCGA-KO-8405-01A-11R-2315-07	AQP5|362	.4801
TCGA-KO-8405-01A-11R-2315-07	AQP6|363	12.0019
TCGA-KO-8405-01A-11R-2315-07	AQP7P1|375719	5.2808
TCGA-KO-8405-01A-11R-2315-07	AQP7P3|441432	.4801
TCGA-KO-8405-01A-11R-2315-07	AQP7|364	341.8147
TCGA-KO-8405-01A-11R-2315-07	AQP8|343	2.4004
TCGA-KO-8405-01A-11R-2315-07	AQP9|366	481.037
TCGA-KO-8405-01A-11R-2315-07	AQPEP|206338	.4801
TCGA-KO-8405-01A-11R-2315-07	AQR|9716	1024.4839
TCGA-KO-8405-01A-11R-2315-07	ARAF|369	1510.8017
TCGA-KO-8405-01A-11R-2315-07	ARAP1|116985	9348.4782
TCGA-KO-8405-01A-11R-2315-07	ARAP2|116984	421.0274
TCGA-KO-8405-01A-11R-2315-07	ARAP3|64411	351.8963
TCGA-KO-8405-01A-11R-2315-07	ARCN1|372	5474.796
TCGA-KO-8405-01A-11R-2315-07	ARC|23237	21.1234
TCGA-KO-8405-01A-11R-2315-07	AREG|374	78.2525
TCGA-KO-8405-01A-11R-2315-07	ARF1|375	12374.4599
TCGA-KO-8405-01A-11R-2315-07	ARF3|377	5646.1834
TCGA-KO-8405-01A-11R-2315-07	ARF4|378	5704.7528
TCGA-KO-8405-01A-11R-2315-07	ARF5|381	4097.7532
TCGA-KO-8405-01A-11R-2315-07	ARF6|382	2463.2741
TCGA-KO-8405-01A-11R-2315-07	ARFGAP1|55738	2429.6687
TCGA-KO-8405-01A-11R-2315-07	ARFGAP2|84364	2030.7249
TCGA-KO-8405-01A-11R-2315-07	ARFGAP3|26286	2019.6831
TCGA-KO-8405-01A-11R-2315-07	ARFGEF1|10565	2245.9193
TCGA-KO-8405-01A-11R-2315-07	ARFGEF2|10564	2935.6697
TCGA-KO-8405-01A-11R-2315-07	ARFIP1|27236	1197.3116
TCGA-KO-8405-01A-11R-2315-07	ARFIP2|23647	1204.5127
TCGA-KO-8405-01A-11R-2315-07	ARFRP1|10139	1036.0058
TCGA-KO-8405-01A-11R-2315-07	ARG1|383	.4801
TCGA-KO-8405-01A-11R-2315-07	ARG2|384	384.892
TCGA-KO-8405-01A-11R-2315-07	ARGFXP2|503640	.9602
TCGA-KO-8405-01A-11R-2315-07	ARGFX|503582	0
TCGA-KO-8405-01A-11R-2315-07	ARGLU1|55082	975.9962
TCGA-KO-8405-01A-11R-2315-07	ARHGAP10|79658	204.5127
TCGA-KO-8405-01A-11R-2315-07	ARHGAP11A|9824	36.4858
TCGA-KO-8405-01A-11R-2315-07	ARHGAP11B|89839	1.9203
TCGA-KO-8405-01A-11R-2315-07	ARHGAP12|94134	960.6337
TCGA-KO-8405-01A-11R-2315-07	ARHGAP15|55843	144.9832
TCGA-KO-8405-01A-11R-2315-07	ARHGAP17|55114	1706.6731
TCGA-KO-8405-01A-11R-2315-07	ARHGAP18|93663	2339.4143
TCGA-KO-8405-01A-11R-2315-07	ARHGAP19|84986	114.2583
TCGA-KO-8405-01A-11R-2315-07	ARHGAP1|392	3131.541
TCGA-KO-8405-01A-11R-2315-07	ARHGAP20|57569	8.1613
TCGA-KO-8405-01A-11R-2315-07	ARHGAP21|57584	1773.8838
TCGA-KO-8405-01A-11R-2315-07	ARHGAP22|58504	122.8997
TCGA-KO-8405-01A-11R-2315-07	ARHGAP23|57636	738.3581
TCGA-KO-8405-01A-11R-2315-07	ARHGAP24|83478	882.3812
TCGA-KO-8405-01A-11R-2315-07	ARHGAP25|9938	511.7619
TCGA-KO-8405-01A-11R-2315-07	ARHGAP26|23092	231.8771
TCGA-KO-8405-01A-11R-2315-07	ARHGAP27|201176	932.3092
TCGA-KO-8405-01A-11R-2315-07	ARHGAP28|79822	28.8046
TCGA-KO-8405-01A-11R-2315-07	ARHGAP29|9411	1250.12
TCGA-KO-8405-01A-11R-2315-07	ARHGAP30|257106	830.5329
TCGA-KO-8405-01A-11R-2315-07	ARHGAP31|57514	1014.4023
TCGA-KO-8405-01A-11R-2315-07	ARHGAP32|9743	311.5699
TCGA-KO-8405-01A-11R-2315-07	ARHGAP33|115703	88.8142
TCGA-KO-8405-01A-11R-2315-07	ARHGAP36|158763	0
TCGA-KO-8405-01A-11R-2315-07	ARHGAP39|80728	87.374
TCGA-KO-8405-01A-11R-2315-07	ARHGAP42|143872	259.1551
TCGA-KO-8405-01A-11R-2315-07	ARHGAP4|393	1627.4604
TCGA-KO-8405-01A-11R-2315-07	ARHGAP5|394	1946.2314
TCGA-KO-8405-01A-11R-2315-07	ARHGAP6|395	663.9462
TCGA-KO-8405-01A-11R-2315-07	ARHGAP8|23779	505.6457
TCGA-KO-8405-01A-11R-2315-07	ARHGAP9|64333	272.2036
TCGA-KO-8405-01A-11R-2315-07	ARHGDIA|396	8553.5286
TCGA-KO-8405-01A-11R-2315-07	ARHGDIB|397	4210.2736
TCGA-KO-8405-01A-11R-2315-07	ARHGDIG|398	.9602
TCGA-KO-8405-01A-11R-2315-07	ARHGEF10L|55160	1134.9016
TCGA-KO-8405-01A-11R-2315-07	ARHGEF10|9639	411.4258
TCGA-KO-8405-01A-11R-2315-07	ARHGEF11|9826	1133.4614
TCGA-KO-8405-01A-11R-2315-07	ARHGEF12|23365	4882.3812
TCGA-KO-8405-01A-11R-2315-07	ARHGEF15|22899	314.4503
TCGA-KO-8405-01A-11R-2315-07	ARHGEF16|27237	611.1378
TCGA-KO-8405-01A-11R-2315-07	ARHGEF17|9828	1440.2304
TCGA-KO-8405-01A-11R-2315-07	ARHGEF18|23370	1606.8171
TCGA-KO-8405-01A-11R-2315-07	ARHGEF19|128272	39.8464
TCGA-KO-8405-01A-11R-2315-07	ARHGEF1|9138	1379.7408
TCGA-KO-8405-01A-11R-2315-07	ARHGEF2|9181	1072.4916
TCGA-KO-8405-01A-11R-2315-07	ARHGEF33|100271715	2.4004
TCGA-KO-8405-01A-11R-2315-07	ARHGEF35|445328	373.4998
TCGA-KO-8405-01A-11R-2315-07	ARHGEF37|389337	138.7422
TCGA-KO-8405-01A-11R-2315-07	ARHGEF38|54848	79.6928
TCGA-KO-8405-01A-11R-2315-07	ARHGEF3|50650	940.4705
TCGA-KO-8405-01A-11R-2315-07	ARHGEF4|50649	2.8805
TCGA-KO-8405-01A-11R-2315-07	ARHGEF5|7984	443.591
TCGA-KO-8405-01A-11R-2315-07	ARHGEF6|9459	536.7259
TCGA-KO-8405-01A-11R-2315-07	ARHGEF7|8874	1208.3533
TCGA-KO-8405-01A-11R-2315-07	ARHGEF9|23229	454.1527
TCGA-KO-8405-01A-11R-2315-07	ARID1A|8289	1223.7158
TCGA-KO-8405-01A-11R-2315-07	ARID1B|57492	934.2295
TCGA-KO-8405-01A-11R-2315-07	ARID2|196528	471.4354
TCGA-KO-8405-01A-11R-2315-07	ARID3A|1820	207.3932
TCGA-KO-8405-01A-11R-2315-07	ARID3B|10620	157.9453
TCGA-KO-8405-01A-11R-2315-07	ARID3C|138715	0
TCGA-KO-8405-01A-11R-2315-07	ARID4A|5926	279.8848
TCGA-KO-8405-01A-11R-2315-07	ARID4B|51742	524.2439
TCGA-KO-8405-01A-11R-2315-07	ARID5A|10865	1546.8075
TCGA-KO-8405-01A-11R-2315-07	ARID5B|84159	775.8041
TCGA-KO-8405-01A-11R-2315-07	ARIH1|25820	1610.1776
TCGA-KO-8405-01A-11R-2315-07	ARIH2|10425	1315.8185
TCGA-KO-8405-01A-11R-2315-07	ARL10|285598	12.9621
TCGA-KO-8405-01A-11R-2315-07	ARL11|115761	157.4652
TCGA-KO-8405-01A-11R-2315-07	ARL13A|392509	0
TCGA-KO-8405-01A-11R-2315-07	ARL13B|200894	147.8637
TCGA-KO-8405-01A-11R-2315-07	ARL14|80117	137.782
TCGA-KO-8405-01A-11R-2315-07	ARL15|54622	463.2741
TCGA-KO-8405-01A-11R-2315-07	ARL16|339231	390.3024
TCGA-KO-8405-01A-11R-2315-07	ARL17A|51326	60.7153
TCGA-KO-8405-01A-11R-2315-07	ARL17B|641522	0
TCGA-KO-8405-01A-11R-2315-07	ARL1|400	2682.1892
TCGA-KO-8405-01A-11R-2315-07	ARL2BP|23568	2207.8733
TCGA-KO-8405-01A-11R-2315-07	ARL2|402	1619.2991
TCGA-KO-8405-01A-11R-2315-07	ARL3|403	368.699
TCGA-KO-8405-01A-11R-2315-07	ARL4A|10124	337.494
TCGA-KO-8405-01A-11R-2315-07	ARL4C|10123	1828.1325
TCGA-KO-8405-01A-11R-2315-07	ARL4D|379	448.3917
TCGA-KO-8405-01A-11R-2315-07	ARL5A|26225	1665.8665
TCGA-KO-8405-01A-11R-2315-07	ARL5B|221079	205.4729
TCGA-KO-8405-01A-11R-2315-07	ARL5C|390790	0
TCGA-KO-8405-01A-11R-2315-07	ARL6IP1|23204	6468.555
TCGA-KO-8405-01A-11R-2315-07	ARL6IP4|51329	2776.2842
TCGA-KO-8405-01A-11R-2315-07	ARL6IP5|10550	7047.5276
TCGA-KO-8405-01A-11R-2315-07	ARL6IP6|151188	178.1085
TCGA-KO-8405-01A-11R-2315-07	ARL6|84100	165.1464
TCGA-KO-8405-01A-11R-2315-07	ARL8A|127829	1963.9942
TCGA-KO-8405-01A-11R-2315-07	ARL8B|55207	3002.8805
TCGA-KO-8405-01A-11R-2315-07	ARL9|132946	5.7609
TCGA-KO-8405-01A-11R-2315-07	ARMC10|83787	785.8761
TCGA-KO-8405-01A-11R-2315-07	ARMC1|55156	616.4186
TCGA-KO-8405-01A-11R-2315-07	ARMC2|84071	31.205
TCGA-KO-8405-01A-11R-2315-07	ARMC3|219681	0
TCGA-KO-8405-01A-11R-2315-07	ARMC4|55130	7.2012
TCGA-KO-8405-01A-11R-2315-07	ARMC5|79798	668.747
TCGA-KO-8405-01A-11R-2315-07	ARMC6|93436	961.5651
TCGA-KO-8405-01A-11R-2315-07	ARMC7|79637	314.9304
TCGA-KO-8405-01A-11R-2315-07	ARMC8|25852	556.8891
TCGA-KO-8405-01A-11R-2315-07	ARMC9|80210	141.6227
TCGA-KO-8405-01A-11R-2315-07	ARMCX1|51309	398.9438
TCGA-KO-8405-01A-11R-2315-07	ARMCX2|9823	987.518
TCGA-KO-8405-01A-11R-2315-07	ARMCX3|51566	2156.025
TCGA-KO-8405-01A-11R-2315-07	ARMCX5|64860	301.4882
TCGA-KO-8405-01A-11R-2315-07	ARMCX6|54470	340.8545
TCGA-KO-8405-01A-11R-2315-07	ARMS2|387715	1.9203
TCGA-KO-8405-01A-11R-2315-07	ARNT2|9915	1873.2597
TCGA-KO-8405-01A-11R-2315-07	ARNTL2|56938	41.2866
TCGA-KO-8405-01A-11R-2315-07	ARNTL|406	125.7801
TCGA-KO-8405-01A-11R-2315-07	ARNT|405	515.6025
TCGA-KO-8405-01A-11R-2315-07	ARPC1A|10552	4646.7739
TCGA-KO-8405-01A-11R-2315-07	ARPC1B|10095	4533.2549
TCGA-KO-8405-01A-11R-2315-07	ARPC2|10109	3208.3533
TCGA-KO-8405-01A-11R-2315-07	ARPC3|10094	5415.7465
TCGA-KO-8405-01A-11R-2315-07	ARPC4|10093	4581.4402
TCGA-KO-8405-01A-11R-2315-07	ARPC5L|81873	1132.0211
TCGA-KO-8405-01A-11R-2315-07	ARPC5|10092	3842.5348
TCGA-KO-8405-01A-11R-2315-07	ARPM1|84517	58.0893
TCGA-KO-8405-01A-11R-2315-07	ARPP19|10776	4735.4777
TCGA-KO-8405-01A-11R-2315-07	ARPP21|10777	0
TCGA-KO-8405-01A-11R-2315-07	ARR3|407	.4801
TCGA-KO-8405-01A-11R-2315-07	ARRB1|408	176.1882
TCGA-KO-8405-01A-11R-2315-07	ARRB2|409	2128.1805
TCGA-KO-8405-01A-11R-2315-07	ARRDC1|92714	2061.9299
TCGA-KO-8405-01A-11R-2315-07	ARRDC2|27106	558.8094
TCGA-KO-8405-01A-11R-2315-07	ARRDC3|57561	1215.0744
TCGA-KO-8405-01A-11R-2315-07	ARRDC4|91947	1120.9794
TCGA-KO-8405-01A-11R-2315-07	ARRDC5|645432	7.2012
TCGA-KO-8405-01A-11R-2315-07	ARSA|410	1615.9386
TCGA-KO-8405-01A-11R-2315-07	ARSB|411	440.7105
TCGA-KO-8405-01A-11R-2315-07	ARSD|414	1937.59
TCGA-KO-8405-01A-11R-2315-07	ARSE|415	561.6899
TCGA-KO-8405-01A-11R-2315-07	ARSF|416	0
TCGA-KO-8405-01A-11R-2315-07	ARSG|22901	92.6548
TCGA-KO-8405-01A-11R-2315-07	ARSH|347527	0
TCGA-KO-8405-01A-11R-2315-07	ARSI|340075	24.4839
TCGA-KO-8405-01A-11R-2315-07	ARSJ|79642	2289.0062
TCGA-KO-8405-01A-11R-2315-07	ARSK|153642	124.3399
TCGA-KO-8405-01A-11R-2315-07	ART1|417	0
TCGA-KO-8405-01A-11R-2315-07	ART3|419	0
TCGA-KO-8405-01A-11R-2315-07	ART4|420	3.8406
TCGA-KO-8405-01A-11R-2315-07	ART5|116969	214.5943
TCGA-KO-8405-01A-11R-2315-07	ARTN|9048	60.9698
TCGA-KO-8405-01A-11R-2315-07	ARV1|64801	338.4542
TCGA-KO-8405-01A-11R-2315-07	ARVCF|421	1002.8805
TCGA-KO-8405-01A-11R-2315-07	ARX|170302	0
TCGA-KO-8405-01A-11R-2315-07	AR|367	2.8805
TCGA-KO-8405-01A-11R-2315-07	AS3MT|57412	499.76
TCGA-KO-8405-01A-11R-2315-07	ASAH1|427	10439.7504
TCGA-KO-8405-01A-11R-2315-07	ASAH2B|653308	.4801
TCGA-KO-8405-01A-11R-2315-07	ASAH2|56624	1.4402
TCGA-KO-8405-01A-11R-2315-07	ASAM|79827	3.3605
TCGA-KO-8405-01A-11R-2315-07	ASAP1IT1|29065	0
TCGA-KO-8405-01A-11R-2315-07	ASAP1|50807	658.6654
TCGA-KO-8405-01A-11R-2315-07	ASAP2|8853	367.2588
TCGA-KO-8405-01A-11R-2315-07	ASAP3|55616	1229.4767
TCGA-KO-8405-01A-11R-2315-07	ASB10|136371	0
TCGA-KO-8405-01A-11R-2315-07	ASB11|140456	15.8425
TCGA-KO-8405-01A-11R-2315-07	ASB12|142689	2.8805
TCGA-KO-8405-01A-11R-2315-07	ASB13|79754	240.5185
TCGA-KO-8405-01A-11R-2315-07	ASB14|142686	9.6111
TCGA-KO-8405-01A-11R-2315-07	ASB15|142685	0
TCGA-KO-8405-01A-11R-2315-07	ASB16|92591	51.469
TCGA-KO-8405-01A-11R-2315-07	ASB17|127247	0
TCGA-KO-8405-01A-11R-2315-07	ASB18|401036	0
TCGA-KO-8405-01A-11R-2315-07	ASB1|51665	325.7225
TCGA-KO-8405-01A-11R-2315-07	ASB2|51676	28.8046
TCGA-KO-8405-01A-11R-2315-07	ASB3|51130	164.1863
TCGA-KO-8405-01A-11R-2315-07	ASB4|51666	0
TCGA-KO-8405-01A-11R-2315-07	ASB5|140458	163.2261
TCGA-KO-8405-01A-11R-2315-07	ASB6|140459	1054.8536
TCGA-KO-8405-01A-11R-2315-07	ASB7|140460	416.7067
TCGA-KO-8405-01A-11R-2315-07	ASB8|140461	721.0754
TCGA-KO-8405-01A-11R-2315-07	ASB9|140462	415.7465
TCGA-KO-8405-01A-11R-2315-07	ASCC1|51008	291.4066
TCGA-KO-8405-01A-11R-2315-07	ASCC2|84164	1445.0312
TCGA-KO-8405-01A-11R-2315-07	ASCC3|10973	552.0883
TCGA-KO-8405-01A-11R-2315-07	ASCL1|429	.4801
TCGA-KO-8405-01A-11R-2315-07	ASCL2|430	18.2429
TCGA-KO-8405-01A-11R-2315-07	ASCL3|56676	0
TCGA-KO-8405-01A-11R-2315-07	ASCL4|121549	51.8483
TCGA-KO-8405-01A-11R-2315-07	ASF1A|25842	282.7652
TCGA-KO-8405-01A-11R-2315-07	ASF1B|55723	42.7268
TCGA-KO-8405-01A-11R-2315-07	ASFMR1|100126270	1.9251
TCGA-KO-8405-01A-11R-2315-07	ASGR1|432	46.0874
TCGA-KO-8405-01A-11R-2315-07	ASGR2|433	30.7249
TCGA-KO-8405-01A-11R-2315-07	ASH1L|55870	477.9021
TCGA-KO-8405-01A-11R-2315-07	ASH2L|9070	699.4719
TCGA-KO-8405-01A-11R-2315-07	ASIP|434	4.8008
TCGA-KO-8405-01A-11R-2315-07	ASL|435	630.8209
TCGA-KO-8405-01A-11R-2315-07	ASMTL|8623	706.553
TCGA-KO-8405-01A-11R-2315-07	ASMT|438	3.3605
TCGA-KO-8405-01A-11R-2315-07	ASNA1|439	2041.7667
TCGA-KO-8405-01A-11R-2315-07	ASNSD1|54529	600.5761
TCGA-KO-8405-01A-11R-2315-07	ASNS|440	558.3293
TCGA-KO-8405-01A-11R-2315-07	ASPA|443	23.0437
TCGA-KO-8405-01A-11R-2315-07	ASPDH|554235	3.3605
TCGA-KO-8405-01A-11R-2315-07	ASPG|374569	106.5771
TCGA-KO-8405-01A-11R-2315-07	ASPHD1|253982	20.1632
TCGA-KO-8405-01A-11R-2315-07	ASPHD2|57168	798.8478
TCGA-KO-8405-01A-11R-2315-07	ASPH|444	2065.5257
TCGA-KO-8405-01A-11R-2315-07	ASPM|259266	10.5617
TCGA-KO-8405-01A-11R-2315-07	ASPN|54829	256.8411
TCGA-KO-8405-01A-11R-2315-07	ASPRV1|151516	35.0456
TCGA-KO-8405-01A-11R-2315-07	ASPSCR1|79058	433.5094
TCGA-KO-8405-01A-11R-2315-07	ASRGL1|80150	433.9894
TCGA-KO-8405-01A-11R-2315-07	ASS1|445	407.1051
TCGA-KO-8405-01A-11R-2315-07	ASTE1|28990	96.0922
TCGA-KO-8405-01A-11R-2315-07	ASTL|431705	1.4402
TCGA-KO-8405-01A-11R-2315-07	ASTN1|460	0
TCGA-KO-8405-01A-11R-2315-07	ASTN2|23245	1323.0917
TCGA-KO-8405-01A-11R-2315-07	ASXL1|171023	1773.8838
TCGA-KO-8405-01A-11R-2315-07	ASXL2|55252	207.8733
TCGA-KO-8405-01A-11R-2315-07	ASXL3|80816	42.2468
TCGA-KO-8405-01A-11R-2315-07	ASZ1|136991	2.8805
TCGA-KO-8405-01A-11R-2315-07	ATAD1|84896	1105.1368
TCGA-KO-8405-01A-11R-2315-07	ATAD2B|54454	133.9414
TCGA-KO-8405-01A-11R-2315-07	ATAD2|29028	149.3039
TCGA-KO-8405-01A-11R-2315-07	ATAD3A|55210	626.5002
TCGA-KO-8405-01A-11R-2315-07	ATAD3B|83858	327.8925
TCGA-KO-8405-01A-11R-2315-07	ATAD3C|219293	124.3399
TCGA-KO-8405-01A-11R-2315-07	ATAD5|79915	9.6015
TCGA-KO-8405-01A-11R-2315-07	ATCAY|85300	5.7609
TCGA-KO-8405-01A-11R-2315-07	ATE1|11101	108.9774
TCGA-KO-8405-01A-11R-2315-07	ATF1|466	331.253
TCGA-KO-8405-01A-11R-2315-07	ATF2|1386	196.3514
TCGA-KO-8405-01A-11R-2315-07	ATF3|467	4937.1099
TCGA-KO-8405-01A-11R-2315-07	ATF4|468	8231.8771
TCGA-KO-8405-01A-11R-2315-07	ATF5|22809	1702.8325
TCGA-KO-8405-01A-11R-2315-07	ATF6B|1388	1281.8051
TCGA-KO-8405-01A-11R-2315-07	ATF6|22926	606.337
TCGA-KO-8405-01A-11R-2315-07	ATF7IP2|80063	88.8142
TCGA-KO-8405-01A-11R-2315-07	ATF7IP|55729	405.6649
TCGA-KO-8405-01A-11R-2315-07	ATF7|11016	583.7734
TCGA-KO-8405-01A-11R-2315-07	ATG10|83734	61.9299
TCGA-KO-8405-01A-11R-2315-07	ATG12|9140	344.2151
TCGA-KO-8405-01A-11R-2315-07	ATG16L1|55054	355.7369
TCGA-KO-8405-01A-11R-2315-07	ATG16L2|89849	540.5857
TCGA-KO-8405-01A-11R-2315-07	ATG2A|23130	1026.8843
TCGA-KO-8405-01A-11R-2315-07	ATG2B|55102	657.7052
TCGA-KO-8405-01A-11R-2315-07	ATG3|64422	861.2578
TCGA-KO-8405-01A-11R-2315-07	ATG4A|115201	701.8723
TCGA-KO-8405-01A-11R-2315-07	ATG4B|23192	998.5598
TCGA-KO-8405-01A-11R-2315-07	ATG4C|84938	99.856
TCGA-KO-8405-01A-11R-2315-07	ATG4D|84971	1399.2319
TCGA-KO-8405-01A-11R-2315-07	ATG5|9474	709.5535
TCGA-KO-8405-01A-11R-2315-07	ATG7|10533	917.8637
TCGA-KO-8405-01A-11R-2315-07	ATG9A|79065	947.518
TCGA-KO-8405-01A-11R-2315-07	ATG9B|285973	93.1445
TCGA-KO-8405-01A-11R-2315-07	ATHL1|80162	284.6855
TCGA-KO-8405-01A-11R-2315-07	ATIC|471	695.1512
TCGA-KO-8405-01A-11R-2315-07	ATL1|51062	124.82
TCGA-KO-8405-01A-11R-2315-07	ATL2|64225	1110.4177
TCGA-KO-8405-01A-11R-2315-07	ATL3|25923	620.7393
TCGA-KO-8405-01A-11R-2315-07	ATMIN|23300	1580.8929
TCGA-KO-8405-01A-11R-2315-07	ATM|472	684.5895
TCGA-KO-8405-01A-11R-2315-07	ATN1|1822	4167.5468
TCGA-KO-8405-01A-11R-2315-07	ATOH1|474	0
TCGA-KO-8405-01A-11R-2315-07	ATOH7|220202	.4801
TCGA-KO-8405-01A-11R-2315-07	ATOH8|84913	22.0835
TCGA-KO-8405-01A-11R-2315-07	ATOX1|475	1279.8848
TCGA-KO-8405-01A-11R-2315-07	ATP10A|57194	164.6663
TCGA-KO-8405-01A-11R-2315-07	ATP10B|23120	13.4422
TCGA-KO-8405-01A-11R-2315-07	ATP10D|57205	1171.3874
TCGA-KO-8405-01A-11R-2315-07	ATP11A|23250	708.1133
TCGA-KO-8405-01A-11R-2315-07	ATP11B|23200	695.1512
TCGA-KO-8405-01A-11R-2315-07	ATP11C|286410	457.0331
TCGA-KO-8405-01A-11R-2315-07	ATP12A|479	0
TCGA-KO-8405-01A-11R-2315-07	ATP13A1|57130	1865.0984
TCGA-KO-8405-01A-11R-2315-07	ATP13A2|23400	622.1795
TCGA-KO-8405-01A-11R-2315-07	ATP13A3|79572	1882.8613
TCGA-KO-8405-01A-11R-2315-07	ATP13A4|84239	0
TCGA-KO-8405-01A-11R-2315-07	ATP13A5|344905	0
TCGA-KO-8405-01A-11R-2315-07	ATP1A1|476	43985.5593
TCGA-KO-8405-01A-11R-2315-07	ATP1A2|477	10.0816
TCGA-KO-8405-01A-11R-2315-07	ATP1A3|478	6.241
TCGA-KO-8405-01A-11R-2315-07	ATP1A4|480	2.8805
TCGA-KO-8405-01A-11R-2315-07	ATP1B1|481	19528.2381
TCGA-KO-8405-01A-11R-2315-07	ATP1B2|482	48.4878
TCGA-KO-8405-01A-11R-2315-07	ATP1B3|483	3434.9496
TCGA-KO-8405-01A-11R-2315-07	ATP1B4|23439	.4801
TCGA-KO-8405-01A-11R-2315-07	ATP2A1|487	116.1786
TCGA-KO-8405-01A-11R-2315-07	ATP2A2|488	4041.7667
TCGA-KO-8405-01A-11R-2315-07	ATP2A3|489	1145.9434
TCGA-KO-8405-01A-11R-2315-07	ATP2B1|490	973.5958
TCGA-KO-8405-01A-11R-2315-07	ATP2B2|491	821.8915
TCGA-KO-8405-01A-11R-2315-07	ATP2B3|492	.9602
TCGA-KO-8405-01A-11R-2315-07	ATP2B4|493	1315.8905
TCGA-KO-8405-01A-11R-2315-07	ATP2C1|27032	2709.4767
TCGA-KO-8405-01A-11R-2315-07	ATP2C2|9914	89.2943
TCGA-KO-8405-01A-11R-2315-07	ATP4A|495	3.8406
TCGA-KO-8405-01A-11R-2315-07	ATP4B|496	1.9203
TCGA-KO-8405-01A-11R-2315-07	ATP5A1|498	34375.9001
TCGA-KO-8405-01A-11R-2315-07	ATP5B|506	34699.4719
TCGA-KO-8405-01A-11R-2315-07	ATP5C1|509	5405.1848
TCGA-KO-8405-01A-11R-2315-07	ATP5D|513	3955.8329
TCGA-KO-8405-01A-11R-2315-07	ATP5EP2|432369	356.217
TCGA-KO-8405-01A-11R-2315-07	ATP5E|514	10756.6011
TCGA-KO-8405-01A-11R-2315-07	ATP5F1|515	4131.061
TCGA-KO-8405-01A-11R-2315-07	ATP5G1|516	2394.6231
TCGA-KO-8405-01A-11R-2315-07	ATP5G2|517	5962.0739
TCGA-KO-8405-01A-11R-2315-07	ATP5G3|518	7780.1248
TCGA-KO-8405-01A-11R-2315-07	ATP5H|10476	3705.2328
TCGA-KO-8405-01A-11R-2315-07	ATP5I|521	4119.6255
TCGA-KO-8405-01A-11R-2315-07	ATP5J2|9551	4100.3361
TCGA-KO-8405-01A-11R-2315-07	ATP5J|522	4187.8108
TCGA-KO-8405-01A-11R-2315-07	ATP5L2|267020	8.6414
TCGA-KO-8405-01A-11R-2315-07	ATP5L|10632	9286.6059
TCGA-KO-8405-01A-11R-2315-07	ATP5O|539	6284.2055
TCGA-KO-8405-01A-11R-2315-07	ATP5SL|55101	1298.1277
TCGA-KO-8405-01A-11R-2315-07	ATP5S|27109	175.7081
TCGA-KO-8405-01A-11R-2315-07	ATP6AP1L|92270	18.723
TCGA-KO-8405-01A-11R-2315-07	ATP6AP1|537	9879.0206
TCGA-KO-8405-01A-11R-2315-07	ATP6AP2|10159	21003.8406
TCGA-KO-8405-01A-11R-2315-07	ATP6V0A1|535	1033.1253
TCGA-KO-8405-01A-11R-2315-07	ATP6V0A2|23545	492.5588
TCGA-KO-8405-01A-11R-2315-07	ATP6V0A4|50617	9612.554
TCGA-KO-8405-01A-11R-2315-07	ATP6V0B|533	7360.0576
TCGA-KO-8405-01A-11R-2315-07	ATP6V0C|527	18977.0427
TCGA-KO-8405-01A-11R-2315-07	ATP6V0D1|9114	4587.1339
TCGA-KO-8405-01A-11R-2315-07	ATP6V0D2|245972	29874.7
TCGA-KO-8405-01A-11R-2315-07	ATP6V0E1|8992	5179.0687
TCGA-KO-8405-01A-11R-2315-07	ATP6V0E2|155066	1243.1301
TCGA-KO-8405-01A-11R-2315-07	ATP6V1A|523	11340.3745
TCGA-KO-8405-01A-11R-2315-07	ATP6V1B1|525	9439.7504
TCGA-KO-8405-01A-11R-2315-07	ATP6V1B2|526	3754.2007
TCGA-KO-8405-01A-11R-2315-07	ATP6V1C1|528	2240.9986
TCGA-KO-8405-01A-11R-2315-07	ATP6V1C2|245973	2948.4974
TCGA-KO-8405-01A-11R-2315-07	ATP6V1D|51382	3894.3831
TCGA-KO-8405-01A-11R-2315-07	ATP6V1E1|529	7727.3164
TCGA-KO-8405-01A-11R-2315-07	ATP6V1E2|90423	41.2866
TCGA-KO-8405-01A-11R-2315-07	ATP6V1F|9296	10274.4983
TCGA-KO-8405-01A-11R-2315-07	ATP6V1G1|9550	4559.2895
TCGA-KO-8405-01A-11R-2315-07	ATP6V1G2|534	5.2808
TCGA-KO-8405-01A-11R-2315-07	ATP6V1G3|127124	2072.4916
TCGA-KO-8405-01A-11R-2315-07	ATP6V1H|51606	4173.7878
TCGA-KO-8405-01A-11R-2315-07	ATP7A|538	661.0658
TCGA-KO-8405-01A-11R-2315-07	ATP7B|540	145.9434
TCGA-KO-8405-01A-11R-2315-07	ATP8A1|10396	1132.5012
TCGA-KO-8405-01A-11R-2315-07	ATP8A2|51761	66.7307
TCGA-KO-8405-01A-11R-2315-07	ATP8B1|5205	1396.2746
TCGA-KO-8405-01A-11R-2315-07	ATP8B2|57198	245.3193
TCGA-KO-8405-01A-11R-2315-07	ATP8B3|148229	21.1234
TCGA-KO-8405-01A-11R-2315-07	ATP8B4|79895	1489.1983
TCGA-KO-8405-01A-11R-2315-07	ATP8B5P|158381	52.3284
TCGA-KO-8405-01A-11R-2315-07	ATP9A|10079	2655.3048
TCGA-KO-8405-01A-11R-2315-07	ATP9B|374868	624.0999
TCGA-KO-8405-01A-11R-2315-07	ATPAF1|64756	2093.3077
TCGA-KO-8405-01A-11R-2315-07	ATPAF2|91647	295.7273
TCGA-KO-8405-01A-11R-2315-07	ATPBD4|89978	302.9285
TCGA-KO-8405-01A-11R-2315-07	ATPIF1|93974	1493.0389
TCGA-KO-8405-01A-11R-2315-07	ATRIP|84126	141.0898
TCGA-KO-8405-01A-11R-2315-07	ATRNL1|26033	147.8637
TCGA-KO-8405-01A-11R-2315-07	ATRN|8455	1220.3553
TCGA-KO-8405-01A-11R-2315-07	ATRX|546	1026.4042
TCGA-KO-8405-01A-11R-2315-07	ATR|545	517.5228
TCGA-KO-8405-01A-11R-2315-07	ATXN10|25814	1647.6236
TCGA-KO-8405-01A-11R-2315-07	ATXN1L|342371	824.0182
TCGA-KO-8405-01A-11R-2315-07	ATXN1|6310	528.0845
TCGA-KO-8405-01A-11R-2315-07	ATXN2L|11273	2789.2463
TCGA-KO-8405-01A-11R-2315-07	ATXN2|6311	823.3317
TCGA-KO-8405-01A-11R-2315-07	ATXN3L|92552	0
TCGA-KO-8405-01A-11R-2315-07	ATXN3|4287	241.9587
TCGA-KO-8405-01A-11R-2315-07	ATXN7L1|222255	141.6227
TCGA-KO-8405-01A-11R-2315-07	ATXN7L2|127002	100.3361
TCGA-KO-8405-01A-11R-2315-07	ATXN7L3B|552889	1969.7552
TCGA-KO-8405-01A-11R-2315-07	ATXN7L3|56970	1144.023
TCGA-KO-8405-01A-11R-2315-07	ATXN7|6314	459.4335
TCGA-KO-8405-01A-11R-2315-07	ATXN8OS|6315	0
TCGA-KO-8405-01A-11R-2315-07	AUH|549	2276.0442
TCGA-KO-8405-01A-11R-2315-07	AUP1|550	2692.7316
TCGA-KO-8405-01A-11R-2315-07	AURKAIP1|54998	2396.5434
TCGA-KO-8405-01A-11R-2315-07	AURKAPS1|6791	11.5218
TCGA-KO-8405-01A-11R-2315-07	AURKA|6790	191.0706
TCGA-KO-8405-01A-11R-2315-07	AURKB|9212	8.1613
TCGA-KO-8405-01A-11R-2315-07	AURKC|6795	54.7288
TCGA-KO-8405-01A-11R-2315-07	AUTS2|26053	315.4105
TCGA-KO-8405-01A-11R-2315-07	AVEN|57099	183.3893
TCGA-KO-8405-01A-11R-2315-07	AVIL|10677	40.8065
TCGA-KO-8405-01A-11R-2315-07	AVL9|23080	248.6798
TCGA-KO-8405-01A-11R-2315-07	AVPI1|60370	356.6971
TCGA-KO-8405-01A-11R-2315-07	AVPR1A|552	284.2055
TCGA-KO-8405-01A-11R-2315-07	AVPR1B|553	0
TCGA-KO-8405-01A-11R-2315-07	AVPR2|554	27.3644
TCGA-KO-8405-01A-11R-2315-07	AVP|551	0
TCGA-KO-8405-01A-11R-2315-07	AWAT1|158833	0
TCGA-KO-8405-01A-11R-2315-07	AWAT2|158835	0
TCGA-KO-8405-01A-11R-2315-07	AXIN1|8312	1255.4009
TCGA-KO-8405-01A-11R-2315-07	AXIN2|8313	42.2468
TCGA-KO-8405-01A-11R-2315-07	AXL|558	935.6697
TCGA-KO-8405-01A-11R-2315-07	AZGP1|563	106.5771
TCGA-KO-8405-01A-11R-2315-07	AZI1|22994	212.674
TCGA-KO-8405-01A-11R-2315-07	AZI2|64343	904.4647
TCGA-KO-8405-01A-11R-2315-07	AZIN1|51582	3084.4935
TCGA-KO-8405-01A-11R-2315-07	AZU1|566	5.7609
TCGA-KO-8405-01A-11R-2315-07	B2M|567	113430.6289
TCGA-KO-8405-01A-11R-2315-07	B3GALNT1|8706	373.0197
TCGA-KO-8405-01A-11R-2315-07	B3GALNT2|148789	299.3423
TCGA-KO-8405-01A-11R-2315-07	B3GALT1|8708	.4801
TCGA-KO-8405-01A-11R-2315-07	B3GALT2|8707	12.482
TCGA-KO-8405-01A-11R-2315-07	B3GALT4|8705	389.3423
TCGA-KO-8405-01A-11R-2315-07	B3GALT5|10317	0
TCGA-KO-8405-01A-11R-2315-07	B3GALT6|126792	548.7278
TCGA-KO-8405-01A-11R-2315-07	B3GALTL|145173	335.5737
TCGA-KO-8405-01A-11R-2315-07	B3GAT1|27087	5.2808
TCGA-KO-8405-01A-11R-2315-07	B3GAT2|135152	7.0331
TCGA-KO-8405-01A-11R-2315-07	B3GAT3|26229	1449.832
TCGA-KO-8405-01A-11R-2315-07	B3GNT1|11041	437.35
TCGA-KO-8405-01A-11R-2315-07	B3GNT2|10678	831.493
TCGA-KO-8405-01A-11R-2315-07	B3GNT3|10331	35.0456
TCGA-KO-8405-01A-11R-2315-07	B3GNT4|79369	8.1613
TCGA-KO-8405-01A-11R-2315-07	B3GNT5|84002	720.1152
TCGA-KO-8405-01A-11R-2315-07	B3GNT6|192134	.4801
TCGA-KO-8405-01A-11R-2315-07	B3GNT7|93010	197.3116
TCGA-KO-8405-01A-11R-2315-07	B3GNT8|374907	437.8301
TCGA-KO-8405-01A-11R-2315-07	B3GNT9|84752	140.2832
TCGA-KO-8405-01A-11R-2315-07	B3GNTL1|146712	67.2828
TCGA-KO-8405-01A-11R-2315-07	B4GALNT1|2583	17.7628
TCGA-KO-8405-01A-11R-2315-07	B4GALNT2|124872	87.8541
TCGA-KO-8405-01A-11R-2315-07	B4GALNT3|283358	674.5079
TCGA-KO-8405-01A-11R-2315-07	B4GALNT4|338707	.4801
TCGA-KO-8405-01A-11R-2315-07	B4GALT1|2683	4001.9203
TCGA-KO-8405-01A-11R-2315-07	B4GALT2|8704	1052.3284
TCGA-KO-8405-01A-11R-2315-07	B4GALT3|8703	687.47
TCGA-KO-8405-01A-11R-2315-07	B4GALT4|8702	396.5434
TCGA-KO-8405-01A-11R-2315-07	B4GALT5|9334	2474.3159
TCGA-KO-8405-01A-11R-2315-07	B4GALT6|9331	548.2477
TCGA-KO-8405-01A-11R-2315-07	B4GALT7|11285	913.5862
TCGA-KO-8405-01A-11R-2315-07	B9D1|27077	59.2991
TCGA-KO-8405-01A-11R-2315-07	B9D2|80776	90.2544
TCGA-KO-8405-01A-11R-2315-07	BAALC|79870	3095.5353
TCGA-KO-8405-01A-11R-2315-07	BAAT|570	.4801
TCGA-KO-8405-01A-11R-2315-07	BACE1|23621	1149.3039
TCGA-KO-8405-01A-11R-2315-07	BACE2|25825	7049.4479
TCGA-KO-8405-01A-11R-2315-07	BACH1|571	1019.6831
TCGA-KO-8405-01A-11R-2315-07	BACH2|60468	137.302
TCGA-KO-8405-01A-11R-2315-07	BAD|572	1218.891
TCGA-KO-8405-01A-11R-2315-07	BAG1|573	3711.0034
TCGA-KO-8405-01A-11R-2315-07	BAG2|9532	126.7403
TCGA-KO-8405-01A-11R-2315-07	BAG3|9531	1993.759
TCGA-KO-8405-01A-11R-2315-07	BAG4|9530	142.5828
TCGA-KO-8405-01A-11R-2315-07	BAG5|9529	1343.2549
TCGA-KO-8405-01A-11R-2315-07	BAGE2|85319	1.5554
TCGA-KO-8405-01A-11R-2315-07	BAGE|574	0
TCGA-KO-8405-01A-11R-2315-07	BAHCC1|57597	302.9285
TCGA-KO-8405-01A-11R-2315-07	BAHD1|22893	1469.035
TCGA-KO-8405-01A-11R-2315-07	BAI1|575	22.5636
TCGA-KO-8405-01A-11R-2315-07	BAI2|576	46.0874
TCGA-KO-8405-01A-11R-2315-07	BAI3|577	.4801
TCGA-KO-8405-01A-11R-2315-07	BAIAP2L1|55971	2253.0005
TCGA-KO-8405-01A-11R-2315-07	BAIAP2L2|80115	7.2012
TCGA-KO-8405-01A-11R-2315-07	BAIAP2|10458	518.483
TCGA-KO-8405-01A-11R-2315-07	BAIAP3|8938	819.8896
TCGA-KO-8405-01A-11R-2315-07	BAK1|578	593.855
TCGA-KO-8405-01A-11R-2315-07	BAMBI|25805	40.3265
TCGA-KO-8405-01A-11R-2315-07	BANF1|8815	4495.4393
TCGA-KO-8405-01A-11R-2315-07	BANF2|140836	0
TCGA-KO-8405-01A-11R-2315-07	BANK1|55024	219.8752
TCGA-KO-8405-01A-11R-2315-07	BANP|54971	263.5622
TCGA-KO-8405-01A-11R-2315-07	BAP1|8314	2394.6231
TCGA-KO-8405-01A-11R-2315-07	BARD1|580	2.8805
TCGA-KO-8405-01A-11R-2315-07	BARHL1|56751	0
TCGA-KO-8405-01A-11R-2315-07	BARHL2|343472	0
TCGA-KO-8405-01A-11R-2315-07	BARX1|56033	.9602
TCGA-KO-8405-01A-11R-2315-07	BARX2|8538	173.7878
TCGA-KO-8405-01A-11R-2315-07	BASE|317716	0
TCGA-KO-8405-01A-11R-2315-07	BASP1|10409	1248.1997
TCGA-KO-8405-01A-11R-2315-07	BAT1|7919	3269.8032
TCGA-KO-8405-01A-11R-2315-07	BAT2L1|84726	3262.746
TCGA-KO-8405-01A-11R-2315-07	BAT2L2|23215	1493.519
TCGA-KO-8405-01A-11R-2315-07	BAT2|7916	2960.1536
TCGA-KO-8405-01A-11R-2315-07	BAT3|7917	3421.5074
TCGA-KO-8405-01A-11R-2315-07	BAT4|7918	294.2871
TCGA-KO-8405-01A-11R-2315-07	BAT5|7920	743.1589
TCGA-KO-8405-01A-11R-2315-07	BATF2|116071	452.2324
TCGA-KO-8405-01A-11R-2315-07	BATF3|55509	84.9736
TCGA-KO-8405-01A-11R-2315-07	BATF|10538	92.6548
TCGA-KO-8405-01A-11R-2315-07	BAX|581	1144.5031
TCGA-KO-8405-01A-11R-2315-07	BAZ1A|11177	623.1397
TCGA-KO-8405-01A-11R-2315-07	BAZ1B|9031	1576.0922
TCGA-KO-8405-01A-11R-2315-07	BAZ2A|11176	1645.3048
TCGA-KO-8405-01A-11R-2315-07	BAZ2B|29994	333.6054
TCGA-KO-8405-01A-11R-2315-07	BBC3|27113	550.168
TCGA-KO-8405-01A-11R-2315-07	BBOX1|8424	9.6015
TCGA-KO-8405-01A-11R-2315-07	BBS10|79738	281.8051
TCGA-KO-8405-01A-11R-2315-07	BBS12|166379	169.9472
TCGA-KO-8405-01A-11R-2315-07	BBS1|582	662.0259
TCGA-KO-8405-01A-11R-2315-07	BBS2|583	812.77
TCGA-KO-8405-01A-11R-2315-07	BBS4|585	299.5679
TCGA-KO-8405-01A-11R-2315-07	BBS5|129880	160.8257
TCGA-KO-8405-01A-11R-2315-07	BBS7|55212	278.9246
TCGA-KO-8405-01A-11R-2315-07	BBS9|27241	187.71
TCGA-KO-8405-01A-11R-2315-07	BBX|56987	1416.7067
TCGA-KO-8405-01A-11R-2315-07	BCAM|4059	14036.9659
TCGA-KO-8405-01A-11R-2315-07	BCAN|63827	2.4004
TCGA-KO-8405-01A-11R-2315-07	BCAP29|55973	1470.9554
TCGA-KO-8405-01A-11R-2315-07	BCAP31|10134	8059.5295
TCGA-KO-8405-01A-11R-2315-07	BCAR1|9564	5757.0811
TCGA-KO-8405-01A-11R-2315-07	BCAR3|8412	374.4599
TCGA-KO-8405-01A-11R-2315-07	BCAR4|400500	0
TCGA-KO-8405-01A-11R-2315-07	BCAS1|8537	49.4479
TCGA-KO-8405-01A-11R-2315-07	BCAS2|10286	525.3625
TCGA-KO-8405-01A-11R-2315-07	BCAS3|54828	417.6668
TCGA-KO-8405-01A-11R-2315-07	BCAS4|55653	2271.2434
TCGA-KO-8405-01A-11R-2315-07	BCAT1|586	1436.8699
TCGA-KO-8405-01A-11R-2315-07	BCAT2|587	994.2391
TCGA-KO-8405-01A-11R-2315-07	BCCIP|56647	678.7182
TCGA-KO-8405-01A-11R-2315-07	BCDIN3D|144233	214.4743
TCGA-KO-8405-01A-11R-2315-07	BCHE|590	.4801
TCGA-KO-8405-01A-11R-2315-07	BCKDHA|593	1392.2228
TCGA-KO-8405-01A-11R-2315-07	BCKDHB|594	700.9121
TCGA-KO-8405-01A-11R-2315-07	BCKDK|10295	1192.9909
TCGA-KO-8405-01A-11R-2315-07	BCL10|8915	548.2477
TCGA-KO-8405-01A-11R-2315-07	BCL11A|53335	30.7249
TCGA-KO-8405-01A-11R-2315-07	BCL11B|64919	76.3322
TCGA-KO-8405-01A-11R-2315-07	BCL2A1|597	501.6803
TCGA-KO-8405-01A-11R-2315-07	BCL2L10|10017	29.7648
TCGA-KO-8405-01A-11R-2315-07	BCL2L11|10018	376.3802
TCGA-KO-8405-01A-11R-2315-07	BCL2L12|83596	158.1517
TCGA-KO-8405-01A-11R-2315-07	BCL2L13|23786	3382.6212
TCGA-KO-8405-01A-11R-2315-07	BCL2L14|79370	24.4839
TCGA-KO-8405-01A-11R-2315-07	BCL2L15|440603	23.0437
TCGA-KO-8405-01A-11R-2315-07	BCL2L1|598	6970.7153
TCGA-KO-8405-01A-11R-2315-07	BCL2L2|599	1400.7153
TCGA-KO-8405-01A-11R-2315-07	BCL2|596	1899.6639
TCGA-KO-8405-01A-11R-2315-07	BCL3|602	1850.6961
TCGA-KO-8405-01A-11R-2315-07	BCL6B|255877	542.0067
TCGA-KO-8405-01A-11R-2315-07	BCL6|604	919.3471
TCGA-KO-8405-01A-11R-2315-07	BCL7A|605	634.6615
TCGA-KO-8405-01A-11R-2315-07	BCL7B|9275	1943.831
TCGA-KO-8405-01A-11R-2315-07	BCL7C|9274	844.9352
TCGA-KO-8405-01A-11R-2315-07	BCL8|606	5.7609
TCGA-KO-8405-01A-11R-2315-07	BCL9L|283149	1569.8512
TCGA-KO-8405-01A-11R-2315-07	BCL9|607	544.8872
TCGA-KO-8405-01A-11R-2315-07	BCLAF1|9774	1296.6875
TCGA-KO-8405-01A-11R-2315-07	BCMO1|53630	4.8008
TCGA-KO-8405-01A-11R-2315-07	BCO2|83875	162.746
TCGA-KO-8405-01A-11R-2315-07	BCORL1|63035	174.2679
TCGA-KO-8405-01A-11R-2315-07	BCORL2|286554	8.1613
TCGA-KO-8405-01A-11R-2315-07	BCOR|54880	487.758
TCGA-KO-8405-01A-11R-2315-07	BCR|613	4044.1671
TCGA-KO-8405-01A-11R-2315-07	BCS1L|617	263.0821
TCGA-KO-8405-01A-11R-2315-07	BCYRN1|618	0
TCGA-KO-8405-01A-11R-2315-07	BDH1|622	944.7912
TCGA-KO-8405-01A-11R-2315-07	BDH2|56898	1885.2616
TCGA-KO-8405-01A-11R-2315-07	BDKRB1|623	118.579
TCGA-KO-8405-01A-11R-2315-07	BDKRB2|624	1612.0979
TCGA-KO-8405-01A-11R-2315-07	BDNFOS|497258	82.41
TCGA-KO-8405-01A-11R-2315-07	BDNF|627	9.7648
TCGA-KO-8405-01A-11R-2315-07	BDP1|55814	392.7028
TCGA-KO-8405-01A-11R-2315-07	BEAN|146227	73.9318
TCGA-KO-8405-01A-11R-2315-07	BECN1|8678	1180.312
TCGA-KO-8405-01A-11R-2315-07	BEGAIN|57596	9.1215
TCGA-KO-8405-01A-11R-2315-07	BEND2|139105	0
TCGA-KO-8405-01A-11R-2315-07	BEND3|57673	57.1291
TCGA-KO-8405-01A-11R-2315-07	BEND4|389206	1.4402
TCGA-KO-8405-01A-11R-2315-07	BEND5|79656	72.9717
TCGA-KO-8405-01A-11R-2315-07	BEND6|221336	60.9698
TCGA-KO-8405-01A-11R-2315-07	BEND7|222389	330.7729
TCGA-KO-8405-01A-11R-2315-07	BEST1|7439	54.2535
TCGA-KO-8405-01A-11R-2315-07	BEST2|54831	.4801
TCGA-KO-8405-01A-11R-2315-07	BEST3|144453	1.9203
TCGA-KO-8405-01A-11R-2315-07	BEST4|266675	16.3226
TCGA-KO-8405-01A-11R-2315-07	BET1L|51272	3121.9395
TCGA-KO-8405-01A-11R-2315-07	BET1|10282	947.1916
TCGA-KO-8405-01A-11R-2315-07	BET3L|100128327	1.4402
TCGA-KO-8405-01A-11R-2315-07	BEX1|55859	5.7609
TCGA-KO-8405-01A-11R-2315-07	BEX2|84707	268.843
TCGA-KO-8405-01A-11R-2315-07	BEX4|56271	1646.1834
TCGA-KO-8405-01A-11R-2315-07	BEX5|340542	138.7422
TCGA-KO-8405-01A-11R-2315-07	BEYLA|497634	0
TCGA-KO-8405-01A-11R-2315-07	BFAR|51283	1767.6428
TCGA-KO-8405-01A-11R-2315-07	BFSP1|631	25.4441
TCGA-KO-8405-01A-11R-2315-07	BFSP2|8419	15.3625
TCGA-KO-8405-01A-11R-2315-07	BGLAP|632	27.4316
TCGA-KO-8405-01A-11R-2315-07	BGN|633	8151.7043
TCGA-KO-8405-01A-11R-2315-07	BHLHA15|168620	.9602
TCGA-KO-8405-01A-11R-2315-07	BHLHB9|80823	69.1311
TCGA-KO-8405-01A-11R-2315-07	BHLHE22|27319	25.4441
TCGA-KO-8405-01A-11R-2315-07	BHLHE23|128408	0
TCGA-KO-8405-01A-11R-2315-07	BHLHE40|8553	8834.3735
TCGA-KO-8405-01A-11R-2315-07	BHLHE41|79365	161.7859
TCGA-KO-8405-01A-11R-2315-07	BHMT2|23743	65.7705
TCGA-KO-8405-01A-11R-2315-07	BHMT|635	18.2429
TCGA-KO-8405-01A-11R-2315-07	BICC1|80114	21.1234
TCGA-KO-8405-01A-11R-2315-07	BICD1|636	107.0571
TCGA-KO-8405-01A-11R-2315-07	BICD2|23299	1479.5967
TCGA-KO-8405-01A-11R-2315-07	BID|637	510.072
TCGA-KO-8405-01A-11R-2315-07	BIK|638	105.1368
TCGA-KO-8405-01A-11R-2315-07	BIN1|274	646.1834
TCGA-KO-8405-01A-11R-2315-07	BIN2|51411	384.5415
TCGA-KO-8405-01A-11R-2315-07	BIN3|55909	732.5972
TCGA-KO-8405-01A-11R-2315-07	BIRC2|329	1252.5204
TCGA-KO-8405-01A-11R-2315-07	BIRC3|330	335.5737
TCGA-KO-8405-01A-11R-2315-07	BIRC5|332	10.2304
TCGA-KO-8405-01A-11R-2315-07	BIRC6|57448	1032.6452
TCGA-KO-8405-01A-11R-2315-07	BIRC7|79444	210.2736
TCGA-KO-8405-01A-11R-2315-07	BIRC8|112401	0
TCGA-KO-8405-01A-11R-2315-07	BIVM|54841	365.3385
TCGA-KO-8405-01A-11R-2315-07	BLCAP|10904	3688.9102
TCGA-KO-8405-01A-11R-2315-07	BLID|414899	0
TCGA-KO-8405-01A-11R-2315-07	BLK|640	5.2808
TCGA-KO-8405-01A-11R-2315-07	BLMH|642	462.794
TCGA-KO-8405-01A-11R-2315-07	BLM|641	46.5675
TCGA-KO-8405-01A-11R-2315-07	BLNK|29760	697.0715
TCGA-KO-8405-01A-11R-2315-07	BLOC1S1|2647	2140.8353
TCGA-KO-8405-01A-11R-2315-07	BLOC1S2|282991	1122.8997
TCGA-KO-8405-01A-11R-2315-07	BLOC1S3|388552	313.4902
TCGA-KO-8405-01A-11R-2315-07	BLVRA|644	739.7984
TCGA-KO-8405-01A-11R-2315-07	BLVRB|645	1587.614
TCGA-KO-8405-01A-11R-2315-07	BLZF1|8548	432.5492
TCGA-KO-8405-01A-11R-2315-07	BMF|90427	1237.638
TCGA-KO-8405-01A-11R-2315-07	BMI1|648	873.6678
TCGA-KO-8405-01A-11R-2315-07	BMP10|27302	0
TCGA-KO-8405-01A-11R-2315-07	BMP15|9210	0
TCGA-KO-8405-01A-11R-2315-07	BMP1|649	477.1964
TCGA-KO-8405-01A-11R-2315-07	BMP2K|55589	534.3255
TCGA-KO-8405-01A-11R-2315-07	BMP2|650	140.1824
TCGA-KO-8405-01A-11R-2315-07	BMP3|651	0
TCGA-KO-8405-01A-11R-2315-07	BMP4|652	32.1651
TCGA-KO-8405-01A-11R-2315-07	BMP5|653	7.2012
TCGA-KO-8405-01A-11R-2315-07	BMP6|654	75.1272
TCGA-KO-8405-01A-11R-2315-07	BMP7|655	0
TCGA-KO-8405-01A-11R-2315-07	BMP8A|353500	170.4273
TCGA-KO-8405-01A-11R-2315-07	BMP8B|656	6.241
TCGA-KO-8405-01A-11R-2315-07	BMPER|168667	2.8805
TCGA-KO-8405-01A-11R-2315-07	BMPR1A|657	248.6798
TCGA-KO-8405-01A-11R-2315-07	BMPR1B|658	1985.1176
TCGA-KO-8405-01A-11R-2315-07	BMPR2|659	1768.1229
TCGA-KO-8405-01A-11R-2315-07	BMS1P4|729096	5.8281
TCGA-KO-8405-01A-11R-2315-07	BMS1P5|399761	20.6433
TCGA-KO-8405-01A-11R-2315-07	BMS1|9790	606.8171
TCGA-KO-8405-01A-11R-2315-07	BMX|660	5.7609
TCGA-KO-8405-01A-11R-2315-07	BNC1|646	31.205
TCGA-KO-8405-01A-11R-2315-07	BNC2|54796	152.6644
TCGA-KO-8405-01A-11R-2315-07	BNIP1|662	200.6721
TCGA-KO-8405-01A-11R-2315-07	BNIP2|663	673.5478
TCGA-KO-8405-01A-11R-2315-07	BNIP3L|665	1168.0269
TCGA-KO-8405-01A-11R-2315-07	BNIP3|664	643.783
TCGA-KO-8405-01A-11R-2315-07	BNIPL|149428	3.3605
TCGA-KO-8405-01A-11R-2315-07	BOC|91653	414.3063
TCGA-KO-8405-01A-11R-2315-07	BOD1L|259282	1251.0802
TCGA-KO-8405-01A-11R-2315-07	BOD1|91272	506.9611
TCGA-KO-8405-01A-11R-2315-07	BOK|666	2072.4916
TCGA-KO-8405-01A-11R-2315-07	BOLA1|51027	250.12
TCGA-KO-8405-01A-11R-2315-07	BOLA2|552900	2214.4599
TCGA-KO-8405-01A-11R-2315-07	BOLA3|388962	430.6289
TCGA-KO-8405-01A-11R-2315-07	BOLL|66037	2.8805
TCGA-KO-8405-01A-11R-2315-07	BOP1|23246	325.012
TCGA-KO-8405-01A-11R-2315-07	BPESC1|60467	0
TCGA-KO-8405-01A-11R-2315-07	BPGM|669	4904.4647
TCGA-KO-8405-01A-11R-2315-07	BPHL|670	400.3841
TCGA-KO-8405-01A-11R-2315-07	BPIL1|80341	0
TCGA-KO-8405-01A-11R-2315-07	BPIL2|254240	0
TCGA-KO-8405-01A-11R-2315-07	BPIL3|128859	0
TCGA-KO-8405-01A-11R-2315-07	BPI|671	1.4402
TCGA-KO-8405-01A-11R-2315-07	BPNT1|10380	417.1867
TCGA-KO-8405-01A-11R-2315-07	BPTF|2186	737.8781
TCGA-KO-8405-01A-11R-2315-07	BPY2|9083	0
TCGA-KO-8405-01A-11R-2315-07	BRAF|673	160.8257
TCGA-KO-8405-01A-11R-2315-07	BRAP|8315	486.7979
TCGA-KO-8405-01A-11R-2315-07	BRCA1|672	23.0437
TCGA-KO-8405-01A-11R-2315-07	BRCA2|675	17.2828
TCGA-KO-8405-01A-11R-2315-07	BRCC3|79184	519.4431
TCGA-KO-8405-01A-11R-2315-07	BRD1|23774	850.216
TCGA-KO-8405-01A-11R-2315-07	BRD2|6046	3791.6467
TCGA-KO-8405-01A-11R-2315-07	BRD3|8019	949.0062
TCGA-KO-8405-01A-11R-2315-07	BRD4|23476	1751.8003
TCGA-KO-8405-01A-11R-2315-07	BRD7P3|23629	0
TCGA-KO-8405-01A-11R-2315-07	BRD7|29117	1561.2098
TCGA-KO-8405-01A-11R-2315-07	BRD8|10902	312.53
TCGA-KO-8405-01A-11R-2315-07	BRD9|65980	538.1661
TCGA-KO-8405-01A-11R-2315-07	BRDT|676	0
TCGA-KO-8405-01A-11R-2315-07	BREA2|286076	2.8805
TCGA-KO-8405-01A-11R-2315-07	BRE|9577	361.2914
TCGA-KO-8405-01A-11R-2315-07	BRF1|2972	603.4566
TCGA-KO-8405-01A-11R-2315-07	BRF2|55290	409.0254
TCGA-KO-8405-01A-11R-2315-07	BRI3BP|140707	88.3341
TCGA-KO-8405-01A-11R-2315-07	BRI3|25798	4507.9213
TCGA-KO-8405-01A-11R-2315-07	BRIP1|83990	4.3207
TCGA-KO-8405-01A-11R-2315-07	BRIX1|55299	289.4863
TCGA-KO-8405-01A-11R-2315-07	BRMS1L|84312	238.5982
TCGA-KO-8405-01A-11R-2315-07	BRMS1|25855	1450.312
TCGA-KO-8405-01A-11R-2315-07	BRP44L|51660	3463.2741
TCGA-KO-8405-01A-11R-2315-07	BRP44|25874	1002.4004
TCGA-KO-8405-01A-11R-2315-07	BRPF1|7862	530.4849
TCGA-KO-8405-01A-11R-2315-07	BRPF3|27154	828.1325
TCGA-KO-8405-01A-11R-2315-07	BRS3|680	0
TCGA-KO-8405-01A-11R-2315-07	BRSK1|84446	15.3625
TCGA-KO-8405-01A-11R-2315-07	BRSK2|9024	1.9203
TCGA-KO-8405-01A-11R-2315-07	BRWD1|54014	701.3922
TCGA-KO-8405-01A-11R-2315-07	BRWD3|254065	114.7384
TCGA-KO-8405-01A-11R-2315-07	BSCL2|26580	1767.59
TCGA-KO-8405-01A-11R-2315-07	BSDC1|55108	1659.1455
TCGA-KO-8405-01A-11R-2315-07	BSG|682	41042.7268
TCGA-KO-8405-01A-11R-2315-07	BSND|7809	1006.7211
TCGA-KO-8405-01A-11R-2315-07	BSN|8927	18.723
TCGA-KO-8405-01A-11R-2315-07	BSPH1|100131137	0
TCGA-KO-8405-01A-11R-2315-07	BSPRY|54836	2038.8862
TCGA-KO-8405-01A-11R-2315-07	BST1|683	107.0571
TCGA-KO-8405-01A-11R-2315-07	BST2|684	2530.0048
TCGA-KO-8405-01A-11R-2315-07	BSX|390259	0
TCGA-KO-8405-01A-11R-2315-07	BTAF1|9044	426.3082
TCGA-KO-8405-01A-11R-2315-07	BTBD10|84280	635.1416
TCGA-KO-8405-01A-11R-2315-07	BTBD11|121551	16.3226
TCGA-KO-8405-01A-11R-2315-07	BTBD12|84464	281.325
TCGA-KO-8405-01A-11R-2315-07	BTBD16|118663	.9602
TCGA-KO-8405-01A-11R-2315-07	BTBD17|388419	0
TCGA-KO-8405-01A-11R-2315-07	BTBD18|643376	1.4402
TCGA-KO-8405-01A-11R-2315-07	BTBD19|149478	14.8824
TCGA-KO-8405-01A-11R-2315-07	BTBD1|53339	2160.8257
TCGA-KO-8405-01A-11R-2315-07	BTBD2|55643	2126.7403
TCGA-KO-8405-01A-11R-2315-07	BTBD3|22903	587.614
TCGA-KO-8405-01A-11R-2315-07	BTBD6|90135	1184.3495
TCGA-KO-8405-01A-11R-2315-07	BTBD7|55727	594.8152
TCGA-KO-8405-01A-11R-2315-07	BTBD8|284697	.4801
TCGA-KO-8405-01A-11R-2315-07	BTBD9|114781	555.9289
TCGA-KO-8405-01A-11R-2315-07	BTC|685	49.928
TCGA-KO-8405-01A-11R-2315-07	BTD|686	404.2247
TCGA-KO-8405-01A-11R-2315-07	BTF3L1|690	0
TCGA-KO-8405-01A-11R-2315-07	BTF3L4|91408	541.0466
TCGA-KO-8405-01A-11R-2315-07	BTF3|689	3838.6942
TCGA-KO-8405-01A-11R-2315-07	BTG1|694	4579.4527
TCGA-KO-8405-01A-11R-2315-07	BTG2|7832	1694.6711
TCGA-KO-8405-01A-11R-2315-07	BTG3|10950	1883.8214
TCGA-KO-8405-01A-11R-2315-07	BTG4|54766	0
TCGA-KO-8405-01A-11R-2315-07	BTK|695	402.7844
TCGA-KO-8405-01A-11R-2315-07	BTLA|151888	9.6015
TCGA-KO-8405-01A-11R-2315-07	BTN1A1|696	0
TCGA-KO-8405-01A-11R-2315-07	BTN2A1|11120	417.1867
TCGA-KO-8405-01A-11R-2315-07	BTN2A2|10385	361.4978
TCGA-KO-8405-01A-11R-2315-07	BTN2A3|54718	10.5617
TCGA-KO-8405-01A-11R-2315-07	BTN3A1|11119	341.3346
TCGA-KO-8405-01A-11R-2315-07	BTN3A2|11118	765.2424
TCGA-KO-8405-01A-11R-2315-07	BTN3A3|10384	472.8757
TCGA-KO-8405-01A-11R-2315-07	BTNL2|56244	0
TCGA-KO-8405-01A-11R-2315-07	BTNL3|10917	0
TCGA-KO-8405-01A-11R-2315-07	BTNL8|79908	2.4004
TCGA-KO-8405-01A-11R-2315-07	BTNL9|153579	69.1311
TCGA-KO-8405-01A-11R-2315-07	BTRC|8945	332.2132
TCGA-KO-8405-01A-11R-2315-07	BUB1B|701	14.8824
TCGA-KO-8405-01A-11R-2315-07	BUB1|699	37.9261
TCGA-KO-8405-01A-11R-2315-07	BUB3|9184	807.9693
TCGA-KO-8405-01A-11R-2315-07	BUD13|84811	324.5319
TCGA-KO-8405-01A-11R-2315-07	BUD31|8896	2015.9818
TCGA-KO-8405-01A-11R-2315-07	BVES|11149	55.6889
TCGA-KO-8405-01A-11R-2315-07	BYSL|705	234.2775
TCGA-KO-8405-01A-11R-2315-07	BZRAP1|9256	96.4954
TCGA-KO-8405-01A-11R-2315-07	BZW1|9689	2740.2784
TCGA-KO-8405-01A-11R-2315-07	BZW2|28969	803.6486
TCGA-KO-8405-01A-11R-2315-07	C10orf105|414152	6.7211
TCGA-KO-8405-01A-11R-2315-07	C10orf107|219621	7.6812
TCGA-KO-8405-01A-11R-2315-07	C10orf108|414235	13.4422
TCGA-KO-8405-01A-11R-2315-07	C10orf10|11067	3242.9189
TCGA-KO-8405-01A-11R-2315-07	C10orf110|55853	5.5641
TCGA-KO-8405-01A-11R-2315-07	C10orf111|221060	4.8008
TCGA-KO-8405-01A-11R-2315-07	C10orf113|387638	0
TCGA-KO-8405-01A-11R-2315-07	C10orf114|399726	12.9621
TCGA-KO-8405-01A-11R-2315-07	C10orf116|10974	232.8997
TCGA-KO-8405-01A-11R-2315-07	C10orf118|55088	296.6875
TCGA-KO-8405-01A-11R-2315-07	C10orf119|79892	870.3793
TCGA-KO-8405-01A-11R-2315-07	C10orf11|83938	133.4614
TCGA-KO-8405-01A-11R-2315-07	C10orf120|399814	0
TCGA-KO-8405-01A-11R-2315-07	C10orf122|387718	0
TCGA-KO-8405-01A-11R-2315-07	C10orf125|282969	259.2415
TCGA-KO-8405-01A-11R-2315-07	C10orf128|170371	25.4441
TCGA-KO-8405-01A-11R-2315-07	C10orf129|142827	0
TCGA-KO-8405-01A-11R-2315-07	C10orf12|26148	46.9083
TCGA-KO-8405-01A-11R-2315-07	C10orf131|100127889	1.4402
TCGA-KO-8405-01A-11R-2315-07	C10orf137|26098	119.059
TCGA-KO-8405-01A-11R-2315-07	C10orf140|387640	7.6812
TCGA-KO-8405-01A-11R-2315-07	C10orf18|54906	772.4436
TCGA-KO-8405-01A-11R-2315-07	C10orf25|220979	59.5295
TCGA-KO-8405-01A-11R-2315-07	C10orf26|54838	2348.3005
TCGA-KO-8405-01A-11R-2315-07	C10orf27|219793	75.3721
TCGA-KO-8405-01A-11R-2315-07	C10orf28|27291	570.8113
TCGA-KO-8405-01A-11R-2315-07	C10orf2|56652	185.7897
TCGA-KO-8405-01A-11R-2315-07	C10orf32|119032	809.4095
TCGA-KO-8405-01A-11R-2315-07	C10orf35|219738	123.3797
TCGA-KO-8405-01A-11R-2315-07	C10orf40|283025	0
TCGA-KO-8405-01A-11R-2315-07	C10orf41|100131213	93.1349
TCGA-KO-8405-01A-11R-2315-07	C10orf46|143384	976.9563
TCGA-KO-8405-01A-11R-2315-07	C10orf47|254427	157.9453
TCGA-KO-8405-01A-11R-2315-07	C10orf4|118924	182.9093
TCGA-KO-8405-01A-11R-2315-07	C10orf50|645528	1.9203
TCGA-KO-8405-01A-11R-2315-07	C10orf53|282966	0
TCGA-KO-8405-01A-11R-2315-07	C10orf54|64115	632.7412
TCGA-KO-8405-01A-11R-2315-07	C10orf55|414236	11.9491
TCGA-KO-8405-01A-11R-2315-07	C10orf57|80195	543.447
TCGA-KO-8405-01A-11R-2315-07	C10orf58|84293	1604.4167
TCGA-KO-8405-01A-11R-2315-07	C10orf62|414157	0
TCGA-KO-8405-01A-11R-2315-07	C10orf67|256815	31.205
TCGA-KO-8405-01A-11R-2315-07	C10orf68|79741	.4801
TCGA-KO-8405-01A-11R-2315-07	C10orf71|118461	5.7609
TCGA-KO-8405-01A-11R-2315-07	C10orf72|196740	158.9054
TCGA-KO-8405-01A-11R-2315-07	C10orf75|90271	160.3457
TCGA-KO-8405-01A-11R-2315-07	C10orf76|79591	609.6976
TCGA-KO-8405-01A-11R-2315-07	C10orf78|119392	74.4119
TCGA-KO-8405-01A-11R-2315-07	C10orf79|80217	4.3207
TCGA-KO-8405-01A-11R-2315-07	C10orf81|79949	5.2808
TCGA-KO-8405-01A-11R-2315-07	C10orf82|143379	15.8425
TCGA-KO-8405-01A-11R-2315-07	C10orf84|63877	416.2266
TCGA-KO-8405-01A-11R-2315-07	C10orf88|80007	96.0154
TCGA-KO-8405-01A-11R-2315-07	C10orf90|118611	.4801
TCGA-KO-8405-01A-11R-2315-07	C10orf91|170393	.4801
TCGA-KO-8405-01A-11R-2315-07	C10orf93|255352	1.9203
TCGA-KO-8405-01A-11R-2315-07	C10orf95|79946	8.0509
TCGA-KO-8405-01A-11R-2315-07	C10orf96|374355	0
TCGA-KO-8405-01A-11R-2315-07	C10orf99|387695	0
TCGA-KO-8405-01A-11R-2315-07	C11orf10|746	1389.3423
TCGA-KO-8405-01A-11R-2315-07	C11orf16|56673	.4801
TCGA-KO-8405-01A-11R-2315-07	C11orf17|56672	577.5324
TCGA-KO-8405-01A-11R-2315-07	C11orf1|64776	432.0307
TCGA-KO-8405-01A-11R-2315-07	C11orf20|25858	3.9558
TCGA-KO-8405-01A-11R-2315-07	C11orf21|29125	19.2031
TCGA-KO-8405-01A-11R-2315-07	C11orf24|53838	963.9942
TCGA-KO-8405-01A-11R-2315-07	C11orf2|738	3050.8881
TCGA-KO-8405-01A-11R-2315-07	C11orf30|56946	301.0082
TCGA-KO-8405-01A-11R-2315-07	C11orf31|280636	1888.1421
TCGA-KO-8405-01A-11R-2315-07	C11orf34|349633	1.9203
TCGA-KO-8405-01A-11R-2315-07	C11orf35|256329	126.8795
TCGA-KO-8405-01A-11R-2315-07	C11orf36|283303	0
TCGA-KO-8405-01A-11R-2315-07	C11orf40|143501	0
TCGA-KO-8405-01A-11R-2315-07	C11orf41|25758	68.1709
TCGA-KO-8405-01A-11R-2315-07	C11orf42|160298	.4801
TCGA-KO-8405-01A-11R-2315-07	C11orf45|219833	46.0874
TCGA-KO-8405-01A-11R-2315-07	C11orf46|120534	733.5574
TCGA-KO-8405-01A-11R-2315-07	C11orf48|79081	831.0418
TCGA-KO-8405-01A-11R-2315-07	C11orf49|79096	716.2746
TCGA-KO-8405-01A-11R-2315-07	C11orf51|25906	1380.2784
TCGA-KO-8405-01A-11R-2315-07	C11orf52|91894	505.5593
TCGA-KO-8405-01A-11R-2315-07	C11orf53|341032	236.1978
TCGA-KO-8405-01A-11R-2315-07	C11orf54|28970	555.4489
TCGA-KO-8405-01A-11R-2315-07	C11orf57|55216	665.3865
TCGA-KO-8405-01A-11R-2315-07	C11orf58|10944	3831.013
TCGA-KO-8405-01A-11R-2315-07	C11orf59|55004	3790.6865
TCGA-KO-8405-01A-11R-2315-07	C11orf61|79684	253.4806
TCGA-KO-8405-01A-11R-2315-07	C11orf63|79864	181.9491
TCGA-KO-8405-01A-11R-2315-07	C11orf64|283197	0
TCGA-KO-8405-01A-11R-2315-07	C11orf65|160140	10.0816
TCGA-KO-8405-01A-11R-2315-07	C11orf66|220004	30.2448
TCGA-KO-8405-01A-11R-2315-07	C11orf67|28971	240.12
TCGA-KO-8405-01A-11R-2315-07	C11orf68|83638	1315.8905
TCGA-KO-8405-01A-11R-2315-07	C11orf70|85016	3.3605
TCGA-KO-8405-01A-11R-2315-07	C11orf71|54494	557.8493
TCGA-KO-8405-01A-11R-2315-07	C11orf73|51501	485.3577
TCGA-KO-8405-01A-11R-2315-07	C11orf74|119710	203.5526
TCGA-KO-8405-01A-11R-2315-07	C11orf75|56935	465.1944
TCGA-KO-8405-01A-11R-2315-07	C11orf80|79703	530.4849
TCGA-KO-8405-01A-11R-2315-07	C11orf82|220042	17.2828
TCGA-KO-8405-01A-11R-2315-07	C11orf83|790955	798.8478
TCGA-KO-8405-01A-11R-2315-07	C11orf84|144097	613.0581
TCGA-KO-8405-01A-11R-2315-07	C11orf85|283129	0
TCGA-KO-8405-01A-11R-2315-07	C11orf86|254439	0
TCGA-KO-8405-01A-11R-2315-07	C11orf87|399947	2.8805
TCGA-KO-8405-01A-11R-2315-07	C11orf88|399949	1.9203
TCGA-KO-8405-01A-11R-2315-07	C11orf90|387804	0
TCGA-KO-8405-01A-11R-2315-07	C11orf92|399948	1044.3927
TCGA-KO-8405-01A-11R-2315-07	C11orf93|120376	666.6011
TCGA-KO-8405-01A-11R-2315-07	C11orf94|143678	.9602
TCGA-KO-8405-01A-11R-2315-07	C11orf95|65998	848.2957
TCGA-KO-8405-01A-11R-2315-07	C11orf9|745	55.6889
TCGA-KO-8405-01A-11R-2315-07	C12orf10|60314	794.047
TCGA-KO-8405-01A-11R-2315-07	C12orf11|55726	465.6745
TCGA-KO-8405-01A-11R-2315-07	C12orf12|196477	0
TCGA-KO-8405-01A-11R-2315-07	C12orf23|90488	1689.3903
TCGA-KO-8405-01A-11R-2315-07	C12orf24|29902	31.6851
TCGA-KO-8405-01A-11R-2315-07	C12orf26|84190	73.4518
TCGA-KO-8405-01A-11R-2315-07	C12orf27|283460	.4801
TCGA-KO-8405-01A-11R-2315-07	C12orf29|91298	376.2026
TCGA-KO-8405-01A-11R-2315-07	C12orf32|83695	290.4465
TCGA-KO-8405-01A-11R-2315-07	C12orf34|84915	303.4085
TCGA-KO-8405-01A-11R-2315-07	C12orf35|55196	630.3409
TCGA-KO-8405-01A-11R-2315-07	C12orf36|283422	5.2808
TCGA-KO-8405-01A-11R-2315-07	C12orf39|80763	123.8598
TCGA-KO-8405-01A-11R-2315-07	C12orf40|283461	0
TCGA-KO-8405-01A-11R-2315-07	C12orf41|54934	519.4431
TCGA-KO-8405-01A-11R-2315-07	C12orf42|374470	.9602
TCGA-KO-8405-01A-11R-2315-07	C12orf43|64897	275.084
TCGA-KO-8405-01A-11R-2315-07	C12orf44|60673	1812.29
TCGA-KO-8405-01A-11R-2315-07	C12orf45|121053	148.8238
TCGA-KO-8405-01A-11R-2315-07	C12orf47|51275	263.6774
TCGA-KO-8405-01A-11R-2315-07	C12orf48|55010	38.8958
TCGA-KO-8405-01A-11R-2315-07	C12orf49|79794	1122.4196
TCGA-KO-8405-01A-11R-2315-07	C12orf4|57102	344.2151
TCGA-KO-8405-01A-11R-2315-07	C12orf50|160419	.4801
TCGA-KO-8405-01A-11R-2315-07	C12orf51|283450	835.8137
TCGA-KO-8405-01A-11R-2315-07	C12orf52|84934	236.6779
TCGA-KO-8405-01A-11R-2315-07	C12orf53|196500	1.4402
TCGA-KO-8405-01A-11R-2315-07	C12orf54|121273	.4801
TCGA-KO-8405-01A-11R-2315-07	C12orf56|115749	28.3245
TCGA-KO-8405-01A-11R-2315-07	C12orf57|113246	886.2218
TCGA-KO-8405-01A-11R-2315-07	C12orf59|120939	368.2189
TCGA-KO-8405-01A-11R-2315-07	C12orf5|57103	506.481
TCGA-KO-8405-01A-11R-2315-07	C12orf60|144608	21.1234
TCGA-KO-8405-01A-11R-2315-07	C12orf61|283416	34.0855
TCGA-KO-8405-01A-11R-2315-07	C12orf62|84987	1121.4594
TCGA-KO-8405-01A-11R-2315-07	C12orf63|374467	.9602
TCGA-KO-8405-01A-11R-2315-07	C12orf65|91574	431.109
TCGA-KO-8405-01A-11R-2315-07	C12orf66|144577	79.2127
TCGA-KO-8405-01A-11R-2315-07	C12orf68|387856	36.0058
TCGA-KO-8405-01A-11R-2315-07	C12orf69|440087	163.2261
TCGA-KO-8405-01A-11R-2315-07	C12orf70|341346	3.3605
TCGA-KO-8405-01A-11R-2315-07	C12orf71|728858	0
TCGA-KO-8405-01A-11R-2315-07	C12orf72|254013	53.7686
TCGA-KO-8405-01A-11R-2315-07	C12orf73|728568	180.5089
TCGA-KO-8405-01A-11R-2315-07	C12orf74|338809	2.4004
TCGA-KO-8405-01A-11R-2315-07	C12orf75|387882	7375.9001
TCGA-KO-8405-01A-11R-2315-07	C12orf76|400073	84.9736
TCGA-KO-8405-01A-11R-2315-07	C12orf77|196415	7.2012
TCGA-KO-8405-01A-11R-2315-07	C13orf15|28984	636.1018
TCGA-KO-8405-01A-11R-2315-07	C13orf16|121793	1.4402
TCGA-KO-8405-01A-11R-2315-07	C13orf18|80183	93.615
TCGA-KO-8405-01A-11R-2315-07	C13orf1|57213	204.5127
TCGA-KO-8405-01A-11R-2315-07	C13orf23|80209	594.3351
TCGA-KO-8405-01A-11R-2315-07	C13orf26|122046	0
TCGA-KO-8405-01A-11R-2315-07	C13orf27|93081	89.7744
TCGA-KO-8405-01A-11R-2315-07	C13orf28|122258	0
TCGA-KO-8405-01A-11R-2315-07	C13orf29|283487	126.2602
TCGA-KO-8405-01A-11R-2315-07	C13orf30|144809	0
TCGA-KO-8405-01A-11R-2315-07	C13orf31|144811	318.771
TCGA-KO-8405-01A-11R-2315-07	C13orf33|84935	315.8905
TCGA-KO-8405-01A-11R-2315-07	C13orf34|79866	49.5775
TCGA-KO-8405-01A-11R-2315-07	C13orf35|400165	0
TCGA-KO-8405-01A-11R-2315-07	C13orf36|400120	0
TCGA-KO-8405-01A-11R-2315-07	C13orf37|440145	189.6303
TCGA-KO-8405-01A-11R-2315-07	C13orf38|728591	6.7211
TCGA-KO-8405-01A-11R-2315-07	C13orf39|196541	0
TCGA-KO-8405-01A-11R-2315-07	C14orf101|54916	405.6649
TCGA-KO-8405-01A-11R-2315-07	C14orf102|55051	212.194
TCGA-KO-8405-01A-11R-2315-07	C14orf104|55172	218.4349
TCGA-KO-8405-01A-11R-2315-07	C14orf105|55195	413.8262
TCGA-KO-8405-01A-11R-2315-07	C14orf106|55320	187.23
TCGA-KO-8405-01A-11R-2315-07	C14orf109|26175	666.8267
TCGA-KO-8405-01A-11R-2315-07	C14orf115|55237	0
TCGA-KO-8405-01A-11R-2315-07	C14orf118|55668	278.9246
TCGA-KO-8405-01A-11R-2315-07	C14orf119|55017	1402.3044
TCGA-KO-8405-01A-11R-2315-07	C14orf126|112487	298.3149
TCGA-KO-8405-01A-11R-2315-07	C14orf128|84837	122.4196
TCGA-KO-8405-01A-11R-2315-07	C14orf129|51527	686.5098
TCGA-KO-8405-01A-11R-2315-07	C14orf132|56967	348.0557
TCGA-KO-8405-01A-11R-2315-07	C14orf135|64430	1854.5367
TCGA-KO-8405-01A-11R-2315-07	C14orf138|79609	75.3721
TCGA-KO-8405-01A-11R-2315-07	C14orf139|79686	54.7288
TCGA-KO-8405-01A-11R-2315-07	C14orf142|84520	305.3289
TCGA-KO-8405-01A-11R-2315-07	C14orf143|90141	46.5675
TCGA-KO-8405-01A-11R-2315-07	C14orf145|145508	27.8445
TCGA-KO-8405-01A-11R-2315-07	C14orf147|171546	1387.422
TCGA-KO-8405-01A-11R-2315-07	C14orf148|122945	1.9203
TCGA-KO-8405-01A-11R-2315-07	C14orf149|112849	74.892
TCGA-KO-8405-01A-11R-2315-07	C14orf153|84334	873.4902
TCGA-KO-8405-01A-11R-2315-07	C14orf156|81892	686.0298
TCGA-KO-8405-01A-11R-2315-07	C14orf159|80017	2704.2727
TCGA-KO-8405-01A-11R-2315-07	C14orf162|56936	.4801
TCGA-KO-8405-01A-11R-2315-07	C14orf165|414767	0
TCGA-KO-8405-01A-11R-2315-07	C14orf166B|145497	0
TCGA-KO-8405-01A-11R-2315-07	C14orf166|51637	1971.6755
TCGA-KO-8405-01A-11R-2315-07	C14orf167|55449	574.8104
TCGA-KO-8405-01A-11R-2315-07	C14orf169|79697	335.5737
TCGA-KO-8405-01A-11R-2315-07	C14orf174|161394	4.3207
TCGA-KO-8405-01A-11R-2315-07	C14orf176|643382	25.4441
TCGA-KO-8405-01A-11R-2315-07	C14orf177|283598	0
TCGA-KO-8405-01A-11R-2315-07	C14orf178|283579	0
TCGA-KO-8405-01A-11R-2315-07	C14orf179|112752	325.012
TCGA-KO-8405-01A-11R-2315-07	C14orf180|400258	0
TCGA-KO-8405-01A-11R-2315-07	C14orf181|400223	45.6073
TCGA-KO-8405-01A-11R-2315-07	C14orf182|283551	2.4004
TCGA-KO-8405-01A-11R-2315-07	C14orf183|196913	0
TCGA-KO-8405-01A-11R-2315-07	C14orf184|650662	0
TCGA-KO-8405-01A-11R-2315-07	C14orf19|280655	13.9222
TCGA-KO-8405-01A-11R-2315-07	C14orf1|11161	1340.8545
TCGA-KO-8405-01A-11R-2315-07	C14orf21|161424	136.3418
TCGA-KO-8405-01A-11R-2315-07	C14orf23|387978	0
TCGA-KO-8405-01A-11R-2315-07	C14orf28|122525	93.615
TCGA-KO-8405-01A-11R-2315-07	C14orf2|9556	2005.7609
TCGA-KO-8405-01A-11R-2315-07	C14orf33|100129075	80.6529
TCGA-KO-8405-01A-11R-2315-07	C14orf34|645687	1.9203
TCGA-KO-8405-01A-11R-2315-07	C14orf37|145407	170.9073
TCGA-KO-8405-01A-11R-2315-07	C14orf39|317761	5.7609
TCGA-KO-8405-01A-11R-2315-07	C14orf43|91748	1509.3615
TCGA-KO-8405-01A-11R-2315-07	C14orf45|80127	71.4306
TCGA-KO-8405-01A-11R-2315-07	C14orf48|256369	0
TCGA-KO-8405-01A-11R-2315-07	C14orf49|161176	12.9621
TCGA-KO-8405-01A-11R-2315-07	C14orf4|64207	1037.9261
TCGA-KO-8405-01A-11R-2315-07	C14orf50|145376	16.3226
TCGA-KO-8405-01A-11R-2315-07	C14orf53|440184	0
TCGA-KO-8405-01A-11R-2315-07	C14orf64|388011	9.6015
TCGA-KO-8405-01A-11R-2315-07	C14orf68|283600	.9602
TCGA-KO-8405-01A-11R-2315-07	C14orf70|283601	0
TCGA-KO-8405-01A-11R-2315-07	C14orf72|145200	26.4042
TCGA-KO-8405-01A-11R-2315-07	C14orf73|91828	2.4004
TCGA-KO-8405-01A-11R-2315-07	C14orf79|122616	100.8161
TCGA-KO-8405-01A-11R-2315-07	C14orf80|283643	87.8541
TCGA-KO-8405-01A-11R-2315-07	C14orf86|283592	0
TCGA-KO-8405-01A-11R-2315-07	C14orf93|60686	142.5828
TCGA-KO-8405-01A-11R-2315-07	C15orf17|57184	1590.4945
TCGA-KO-8405-01A-11R-2315-07	C15orf21|283651	25.4441
TCGA-KO-8405-01A-11R-2315-07	C15orf23|90417	224.6759
TCGA-KO-8405-01A-11R-2315-07	C15orf24|56851	2061.4498
TCGA-KO-8405-01A-11R-2315-07	C15orf26|161502	.9602
TCGA-KO-8405-01A-11R-2315-07	C15orf27|123591	76.3322
TCGA-KO-8405-01A-11R-2315-07	C15orf28|80035	4.3207
TCGA-KO-8405-01A-11R-2315-07	C15orf29|79768	495.9193
TCGA-KO-8405-01A-11R-2315-07	C15orf2|23742	0
TCGA-KO-8405-01A-11R-2315-07	C15orf32|145858	0
TCGA-KO-8405-01A-11R-2315-07	C15orf33|196951	7.2684
TCGA-KO-8405-01A-11R-2315-07	C15orf34|80072	52.8084
TCGA-KO-8405-01A-11R-2315-07	C15orf37|283687	147.9597
TCGA-KO-8405-01A-11R-2315-07	C15orf38|348110	245.3769
TCGA-KO-8405-01A-11R-2315-07	C15orf39|56905	929.9088
TCGA-KO-8405-01A-11R-2315-07	C15orf40|123207	424.9448
TCGA-KO-8405-01A-11R-2315-07	C15orf41|84529	68.1709
TCGA-KO-8405-01A-11R-2315-07	C15orf42|90381	4.8248
TCGA-KO-8405-01A-11R-2315-07	C15orf43|145645	0
TCGA-KO-8405-01A-11R-2315-07	C15orf44|81556	1134.4215
TCGA-KO-8405-01A-11R-2315-07	C15orf48|84419	514.1623
TCGA-KO-8405-01A-11R-2315-07	C15orf50|414926	0
TCGA-KO-8405-01A-11R-2315-07	C15orf51|196968	9.6015
TCGA-KO-8405-01A-11R-2315-07	C15orf52|388115	1130.1008
TCGA-KO-8405-01A-11R-2315-07	C15orf53|400359	.9602
TCGA-KO-8405-01A-11R-2315-07	C15orf54|400360	.4801
TCGA-KO-8405-01A-11R-2315-07	C15orf55|256646	1.4402
TCGA-KO-8405-01A-11R-2315-07	C15orf56|644809	118.579
TCGA-KO-8405-01A-11R-2315-07	C15orf57|90416	685.1608
TCGA-KO-8405-01A-11R-2315-07	C15orf58|390637	58.5694
TCGA-KO-8405-01A-11R-2315-07	C15orf59|388135	3879.9808
TCGA-KO-8405-01A-11R-2315-07	C15orf5|81698	0
TCGA-KO-8405-01A-11R-2315-07	C15orf60|283677	0
TCGA-KO-8405-01A-11R-2315-07	C15orf61|145853	304.3687
TCGA-KO-8405-01A-11R-2315-07	C15orf62|643338	43.687
TCGA-KO-8405-01A-11R-2315-07	C15orf63|25764	910.9458
TCGA-KO-8405-01A-11R-2315-07	C16orf11|146325	5.2808
TCGA-KO-8405-01A-11R-2315-07	C16orf13|84326	663.4662
TCGA-KO-8405-01A-11R-2315-07	C16orf3|750	2.8805
TCGA-KO-8405-01A-11R-2315-07	C16orf42|115939	1392.7844
TCGA-KO-8405-01A-11R-2315-07	C16orf45|89927	474.3159
TCGA-KO-8405-01A-11R-2315-07	C16orf46|123775	25.4441
TCGA-KO-8405-01A-11R-2315-07	C16orf48|84080	345.6553
TCGA-KO-8405-01A-11R-2315-07	C16orf52|730094	428.7086
TCGA-KO-8405-01A-11R-2315-07	C16orf53|79447	1070.9217
TCGA-KO-8405-01A-11R-2315-07	C16orf54|283897	107.0571
TCGA-KO-8405-01A-11R-2315-07	C16orf55|124045	55.6889
TCGA-KO-8405-01A-11R-2315-07	C16orf57|79650	1456.553
TCGA-KO-8405-01A-11R-2315-07	C16orf58|64755	3752.8901
TCGA-KO-8405-01A-11R-2315-07	C16orf59|80178	24.0038
TCGA-KO-8405-01A-11R-2315-07	C16orf5|29965	4477.6764
TCGA-KO-8405-01A-11R-2315-07	C16orf61|56942	1274.2967
TCGA-KO-8405-01A-11R-2315-07	C16orf62|57020	1550.6481
TCGA-KO-8405-01A-11R-2315-07	C16orf63|123811	649.0639
TCGA-KO-8405-01A-11R-2315-07	C16orf68|79091	195.8713
TCGA-KO-8405-01A-11R-2315-07	C16orf70|80262	429.6015
TCGA-KO-8405-01A-11R-2315-07	C16orf71|146562	16.3226
TCGA-KO-8405-01A-11R-2315-07	C16orf72|29035	1062.41
TCGA-KO-8405-01A-11R-2315-07	C16orf73|254528	0
TCGA-KO-8405-01A-11R-2315-07	C16orf74|404550	87.374
TCGA-KO-8405-01A-11R-2315-07	C16orf75|116028	104.1767
TCGA-KO-8405-01A-11R-2315-07	C16orf78|123970	0
TCGA-KO-8405-01A-11R-2315-07	C16orf79|283870	17.686
TCGA-KO-8405-01A-11R-2315-07	C16orf7|9605	1238.7086
TCGA-KO-8405-01A-11R-2315-07	C16orf80|29105	768.1229
TCGA-KO-8405-01A-11R-2315-07	C16orf81|283860	.4801
TCGA-KO-8405-01A-11R-2315-07	C16orf82|162083	0
TCGA-KO-8405-01A-11R-2315-07	C16orf86|388284	57.1291
TCGA-KO-8405-01A-11R-2315-07	C16orf87|388272	119.059
TCGA-KO-8405-01A-11R-2315-07	C16orf88|400506	358.6174
TCGA-KO-8405-01A-11R-2315-07	C16orf89|146556	923.1877
TCGA-KO-8405-01A-11R-2315-07	C16orf90|646174	.9602
TCGA-KO-8405-01A-11R-2315-07	C16orf91|283951	387.9021
TCGA-KO-8405-01A-11R-2315-07	C16orf92|146378	0
TCGA-KO-8405-01A-11R-2315-07	C16orf93|90835	22.0835
TCGA-KO-8405-01A-11R-2315-07	C17orf100|388327	47.5276
TCGA-KO-8405-01A-11R-2315-07	C17orf101|79701	312.53
[truncated: 18,532 more rows]
