# Supplementary material for: Dysfunctional miRNA-Mediated Regulation in Chromophobe Renal Cell Carcinoma
Source: PLoS One. 2016 Jun 3;11(6):e0156324. doi: 10.1371/journal.pone.0156324 (PMC4892590; doi:10.1371/journal.pone.0156324)
Supplement: S2 File — (ZIP) [file pone.0156324.s002.zip › S2_File mRNA expression profile downloaded from TCGA/case/unc.edu__IlluminaHiSeq_RNASeqV2__TCGA-KO-8406-01A-11R-2315-07__expression_rsem_gene_normalized.txt]

barcode	gene_id	normalized_count
TCGA-KO-8406-01A-11R-2315-07	?|100130426	0
TCGA-KO-8406-01A-11R-2315-07	?|100133144	3.5704
TCGA-KO-8406-01A-11R-2315-07	?|100134869	14.7395
TCGA-KO-8406-01A-11R-2315-07	?|10357	65.341
TCGA-KO-8406-01A-11R-2315-07	?|10431	509.7501
TCGA-KO-8406-01A-11R-2315-07	?|136542	0
TCGA-KO-8406-01A-11R-2315-07	?|155060	144.2827
TCGA-KO-8406-01A-11R-2315-07	?|26823	.3662
TCGA-KO-8406-01A-11R-2315-07	?|280660	0
TCGA-KO-8406-01A-11R-2315-07	?|317712	0
TCGA-KO-8406-01A-11R-2315-07	?|340602	0
TCGA-KO-8406-01A-11R-2315-07	?|388795	0
TCGA-KO-8406-01A-11R-2315-07	?|390284	39.5496
TCGA-KO-8406-01A-11R-2315-07	?|391343	0
TCGA-KO-8406-01A-11R-2315-07	?|391714	.3662
TCGA-KO-8406-01A-11R-2315-07	?|404770	0
TCGA-KO-8406-01A-11R-2315-07	?|441362	0
TCGA-KO-8406-01A-11R-2315-07	?|442388	0
TCGA-KO-8406-01A-11R-2315-07	?|553137	2.5634
TCGA-KO-8406-01A-11R-2315-07	?|57714	398.7915
TCGA-KO-8406-01A-11R-2315-07	?|645851	4.3944
TCGA-KO-8406-01A-11R-2315-07	?|652919	131.3412
TCGA-KO-8406-01A-11R-2315-07	?|653553	774.8787
TCGA-KO-8406-01A-11R-2315-07	?|728045	0
TCGA-KO-8406-01A-11R-2315-07	?|728603	0
TCGA-KO-8406-01A-11R-2315-07	?|728788	4.3944
TCGA-KO-8406-01A-11R-2315-07	?|729884	34.0566
TCGA-KO-8406-01A-11R-2315-07	?|8225	534.2855
TCGA-KO-8406-01A-11R-2315-07	?|90288	1.831
TCGA-KO-8406-01A-11R-2315-07	A1BG|1	8.115
TCGA-KO-8406-01A-11R-2315-07	A1CF|29974	0
TCGA-KO-8406-01A-11R-2315-07	A2BP1|54715	0
TCGA-KO-8406-01A-11R-2315-07	A2LD1|87769	22.6421
TCGA-KO-8406-01A-11R-2315-07	A2ML1|144568	0
TCGA-KO-8406-01A-11R-2315-07	A2M|2	6134.128
TCGA-KO-8406-01A-11R-2315-07	A4GALT|53947	73.9724
TCGA-KO-8406-01A-11R-2315-07	A4GNT|51146	0
TCGA-KO-8406-01A-11R-2315-07	AAA1|404744	0
TCGA-KO-8406-01A-11R-2315-07	AAAS|8086	771.9491
TCGA-KO-8406-01A-11R-2315-07	AACSL|729522	0
TCGA-KO-8406-01A-11R-2315-07	AACS|65985	864.2314
TCGA-KO-8406-01A-11R-2315-07	AADACL2|344752	0
TCGA-KO-8406-01A-11R-2315-07	AADACL3|126767	0
TCGA-KO-8406-01A-11R-2315-07	AADACL4|343066	0
TCGA-KO-8406-01A-11R-2315-07	AADAC|13	0
TCGA-KO-8406-01A-11R-2315-07	AADAT|51166	54.5638
TCGA-KO-8406-01A-11R-2315-07	AAGAB|79719	1789.252
TCGA-KO-8406-01A-11R-2315-07	AAK1|22848	1063.0779
TCGA-KO-8406-01A-11R-2315-07	AAMP|14	1214.6846
TCGA-KO-8406-01A-11R-2315-07	AANAT|15	.3662
TCGA-KO-8406-01A-11R-2315-07	AARS2|57505	467.6188
TCGA-KO-8406-01A-11R-2315-07	AARSD1|80755	282.7062
TCGA-KO-8406-01A-11R-2315-07	AARS|16	3068.3878
TCGA-KO-8406-01A-11R-2315-07	AASDHPPT|60496	1084.6288
TCGA-KO-8406-01A-11R-2315-07	AASDH|132949	371.6928
TCGA-KO-8406-01A-11R-2315-07	AASS|10157	357.0448
TCGA-KO-8406-01A-11R-2315-07	AATF|26574	440.9045
TCGA-KO-8406-01A-11R-2315-07	AATK|9625	32.958
TCGA-KO-8406-01A-11R-2315-07	ABAT|18	307.2416
TCGA-KO-8406-01A-11R-2315-07	ABCA10|10349	12.4508
TCGA-KO-8406-01A-11R-2315-07	ABCA11P|79963	76.0414
TCGA-KO-8406-01A-11R-2315-07	ABCA12|26154	3.2958
TCGA-KO-8406-01A-11R-2315-07	ABCA13|154664	20.5072
TCGA-KO-8406-01A-11R-2315-07	ABCA17P|650655	11.7184
TCGA-KO-8406-01A-11R-2315-07	ABCA1|19	1627.747
TCGA-KO-8406-01A-11R-2315-07	ABCA2|20	4119.0149
TCGA-KO-8406-01A-11R-2315-07	ABCA3|21	1416.8269
TCGA-KO-8406-01A-11R-2315-07	ABCA4|24	4.7606
TCGA-KO-8406-01A-11R-2315-07	ABCA5|23461	1318.6853
TCGA-KO-8406-01A-11R-2315-07	ABCA6|23460	7.324
TCGA-KO-8406-01A-11R-2315-07	ABCA7|10347	285.2696
TCGA-KO-8406-01A-11R-2315-07	ABCA8|10351	34.4228
TCGA-KO-8406-01A-11R-2315-07	ABCA9|10350	2.9296
TCGA-KO-8406-01A-11R-2315-07	ABCB10|23456	217.8889
TCGA-KO-8406-01A-11R-2315-07	ABCB11|8647	0
TCGA-KO-8406-01A-11R-2315-07	ABCB1|5243	4.7606
TCGA-KO-8406-01A-11R-2315-07	ABCB4|5244	.3662
TCGA-KO-8406-01A-11R-2315-07	ABCB5|340273	1.0986
TCGA-KO-8406-01A-11R-2315-07	ABCB6|10058	26.5971
TCGA-KO-8406-01A-11R-2315-07	ABCB7|22	959.8096
TCGA-KO-8406-01A-11R-2315-07	ABCB8|11194	1046.5989
TCGA-KO-8406-01A-11R-2315-07	ABCB9|23457	186.0295
TCGA-KO-8406-01A-11R-2315-07	ABCC10|89845	246.4524
TCGA-KO-8406-01A-11R-2315-07	ABCC11|85320	1.831
TCGA-KO-8406-01A-11R-2315-07	ABCC12|94160	0
TCGA-KO-8406-01A-11R-2315-07	ABCC13|150000	0
TCGA-KO-8406-01A-11R-2315-07	ABCC1|4363	1170.3744
TCGA-KO-8406-01A-11R-2315-07	ABCC2|1244	2.5634
TCGA-KO-8406-01A-11R-2315-07	ABCC3|8714	16.1128
TCGA-KO-8406-01A-11R-2315-07	ABCC4|10257	812.2311
TCGA-KO-8406-01A-11R-2315-07	ABCC5|10057	4333.2418
TCGA-KO-8406-01A-11R-2315-07	ABCC6P1|653190	.3662
TCGA-KO-8406-01A-11R-2315-07	ABCC6P2|730013	9.8874
TCGA-KO-8406-01A-11R-2315-07	ABCC6|368	61.1554
TCGA-KO-8406-01A-11R-2315-07	ABCC8|6833	.7324
TCGA-KO-8406-01A-11R-2315-07	ABCC9|10060	137.3249
TCGA-KO-8406-01A-11R-2315-07	ABCD1|215	442.7355
TCGA-KO-8406-01A-11R-2315-07	ABCD2|225	19.0424
TCGA-KO-8406-01A-11R-2315-07	ABCD3|5825	964.5702
TCGA-KO-8406-01A-11R-2315-07	ABCD4|5826	629.8636
TCGA-KO-8406-01A-11R-2315-07	ABCE1|6059	913.6684
TCGA-KO-8406-01A-11R-2315-07	ABCF1|23	927.9502
TCGA-KO-8406-01A-11R-2315-07	ABCF2|10061	1726.2657
TCGA-KO-8406-01A-11R-2315-07	ABCF3|55324	1468.8272
TCGA-KO-8406-01A-11R-2315-07	ABCG1|9619	2522.0178
TCGA-KO-8406-01A-11R-2315-07	ABCG2|9429	78.7329
TCGA-KO-8406-01A-11R-2315-07	ABCG4|64137	11.3522
TCGA-KO-8406-01A-11R-2315-07	ABCG5|64240	.7324
TCGA-KO-8406-01A-11R-2315-07	ABCG8|64241	0
TCGA-KO-8406-01A-11R-2315-07	ABHD10|55347	2566.3279
TCGA-KO-8406-01A-11R-2315-07	ABHD11|83451	1571.3632
TCGA-KO-8406-01A-11R-2315-07	ABHD12B|145447	0
TCGA-KO-8406-01A-11R-2315-07	ABHD12|26090	2780.921
TCGA-KO-8406-01A-11R-2315-07	ABHD13|84945	264.03
TCGA-KO-8406-01A-11R-2315-07	ABHD14A|25864	366.1668
TCGA-KO-8406-01A-11R-2315-07	ABHD14B|84836	2011.1691
TCGA-KO-8406-01A-11R-2315-07	ABHD15|116236	250.8468
TCGA-KO-8406-01A-11R-2315-07	ABHD1|84696	1.4648
TCGA-KO-8406-01A-11R-2315-07	ABHD2|11057	15318.8684
TCGA-KO-8406-01A-11R-2315-07	ABHD3|171586	2088.071
TCGA-KO-8406-01A-11R-2315-07	ABHD4|63874	897.9218
TCGA-KO-8406-01A-11R-2315-07	ABHD5|51099	451.8905
TCGA-KO-8406-01A-11R-2315-07	ABHD6|57406	890.5978
TCGA-KO-8406-01A-11R-2315-07	ABHD8|79575	407.2141
TCGA-KO-8406-01A-11R-2315-07	ABI1|10006	732.9232
TCGA-KO-8406-01A-11R-2315-07	ABI2|10152	689.188
TCGA-KO-8406-01A-11R-2315-07	ABI3BP|25890	82.0287
TCGA-KO-8406-01A-11R-2315-07	ABI3|51225	114.2543
TCGA-KO-8406-01A-11R-2315-07	ABL1|25	1634.3495
TCGA-KO-8406-01A-11R-2315-07	ABL2|27	403.9183
TCGA-KO-8406-01A-11R-2315-07	ABLIM1|3983	473.4963
TCGA-KO-8406-01A-11R-2315-07	ABLIM2|84448	10.6198
TCGA-KO-8406-01A-11R-2315-07	ABLIM3|22885	80.5639
TCGA-KO-8406-01A-11R-2315-07	ABO|28	2.5634
TCGA-KO-8406-01A-11R-2315-07	ABP1|26	8.4226
TCGA-KO-8406-01A-11R-2315-07	ABRA|137735	0
TCGA-KO-8406-01A-11R-2315-07	ABR|29	1338.0939
TCGA-KO-8406-01A-11R-2315-07	ABT1|29777	277.2132
TCGA-KO-8406-01A-11R-2315-07	ABTB1|80325	440.1721
TCGA-KO-8406-01A-11R-2315-07	ABTB2|25841	2976.8379
TCGA-KO-8406-01A-11R-2315-07	ACAA1|30	1476.5174
TCGA-KO-8406-01A-11R-2315-07	ACAA2|10449	3965.211
TCGA-KO-8406-01A-11R-2315-07	ACACA|31	1770.5758
TCGA-KO-8406-01A-11R-2315-07	ACACB|32	3256.6145
TCGA-KO-8406-01A-11R-2315-07	ACAD10|80724	2095.7612
TCGA-KO-8406-01A-11R-2315-07	ACAD11|84129	589.0177
TCGA-KO-8406-01A-11R-2315-07	ACAD8|27034	1206.6282
TCGA-KO-8406-01A-11R-2315-07	ACAD9|28976	1380.5621
TCGA-KO-8406-01A-11R-2315-07	ACADL|33	1913.0276
TCGA-KO-8406-01A-11R-2315-07	ACADM|34	755.4701
TCGA-KO-8406-01A-11R-2315-07	ACADSB|36	1373.9815
TCGA-KO-8406-01A-11R-2315-07	ACADS|35	2765.9068
TCGA-KO-8406-01A-11R-2315-07	ACADVL|37	3904.0264
TCGA-KO-8406-01A-11R-2315-07	ACAN|176	17.9438
TCGA-KO-8406-01A-11R-2315-07	ACAP1|9744	8.4226
TCGA-KO-8406-01A-11R-2315-07	ACAP2|23527	1364.0941
TCGA-KO-8406-01A-11R-2315-07	ACAP3|116983	307.7323
TCGA-KO-8406-01A-11R-2315-07	ACAT1|38	91115.9938
TCGA-KO-8406-01A-11R-2315-07	ACAT2|39	219.7418
TCGA-KO-8406-01A-11R-2315-07	ACBD3|64746	738.9911
TCGA-KO-8406-01A-11R-2315-07	ACBD4|79777	219.3537
TCGA-KO-8406-01A-11R-2315-07	ACBD5|91452	1224.572
TCGA-KO-8406-01A-11R-2315-07	ACBD6|84320	183.0999
TCGA-KO-8406-01A-11R-2315-07	ACBD7|414149	20.5072
TCGA-KO-8406-01A-11R-2315-07	ACCN1|40	6.2254
TCGA-KO-8406-01A-11R-2315-07	ACCN2|41	472.0315
TCGA-KO-8406-01A-11R-2315-07	ACCN3|9311	3.2958
TCGA-KO-8406-01A-11R-2315-07	ACCN4|55515	0
TCGA-KO-8406-01A-11R-2315-07	ACCN5|51802	0
TCGA-KO-8406-01A-11R-2315-07	ACCSL|390110	0
TCGA-KO-8406-01A-11R-2315-07	ACCS|84680	292.2274
TCGA-KO-8406-01A-11R-2315-07	ACD|65057	274.2836
TCGA-KO-8406-01A-11R-2315-07	ACE2|59272	5.8592
TCGA-KO-8406-01A-11R-2315-07	ACER1|125981	0
TCGA-KO-8406-01A-11R-2315-07	ACER2|340485	80.1977
TCGA-KO-8406-01A-11R-2315-07	ACER3|55331	300.65
TCGA-KO-8406-01A-11R-2315-07	ACE|1636	223.3819
TCGA-KO-8406-01A-11R-2315-07	ACHE|43	12.0846
TCGA-KO-8406-01A-11R-2315-07	ACIN1|22985	2460.8624
TCGA-KO-8406-01A-11R-2315-07	ACLY|47	1287.5584
TCGA-KO-8406-01A-11R-2315-07	ACMSD|130013	.7324
TCGA-KO-8406-01A-11R-2315-07	ACN9|57001	115.7191
TCGA-KO-8406-01A-11R-2315-07	ACO1|48	2109.6768
TCGA-KO-8406-01A-11R-2315-07	ACO2|50	14554.5876
TCGA-KO-8406-01A-11R-2315-07	ACOT11|26027	1575.0911
TCGA-KO-8406-01A-11R-2315-07	ACOT12|134526	2.5634
TCGA-KO-8406-01A-11R-2315-07	ACOT13|55856	391.7019
TCGA-KO-8406-01A-11R-2315-07	ACOT1|641371	2734.8274
TCGA-KO-8406-01A-11R-2315-07	ACOT2|10965	1179.4818
TCGA-KO-8406-01A-11R-2315-07	ACOT4|122970	515.2431
TCGA-KO-8406-01A-11R-2315-07	ACOT6|641372	19.4086
TCGA-KO-8406-01A-11R-2315-07	ACOT7|11332	203.9733
TCGA-KO-8406-01A-11R-2315-07	ACOT8|10005	850.5502
TCGA-KO-8406-01A-11R-2315-07	ACOT9|23597	357.411
TCGA-KO-8406-01A-11R-2315-07	ACOX1|51	1143.7664
TCGA-KO-8406-01A-11R-2315-07	ACOX2|8309	7.324
TCGA-KO-8406-01A-11R-2315-07	ACOX3|8310	455.1863
TCGA-KO-8406-01A-11R-2315-07	ACOXL|55289	4.3944
TCGA-KO-8406-01A-11R-2315-07	ACP1|52	1312.0937
TCGA-KO-8406-01A-11R-2315-07	ACP2|53	756.9349
TCGA-KO-8406-01A-11R-2315-07	ACP5|54	737.8925
TCGA-KO-8406-01A-11R-2315-07	ACP6|51205	282.7062
TCGA-KO-8406-01A-11R-2315-07	ACPL2|92370	227.7763
TCGA-KO-8406-01A-11R-2315-07	ACPP|55	106.1979
TCGA-KO-8406-01A-11R-2315-07	ACPT|93650	.7324
TCGA-KO-8406-01A-11R-2315-07	ACRBP|84519	2.1972
TCGA-KO-8406-01A-11R-2315-07	ACRC|93953	5.1268
TCGA-KO-8406-01A-11R-2315-07	ACRV1|56	.3662
TCGA-KO-8406-01A-11R-2315-07	ACR|49	.3662
TCGA-KO-8406-01A-11R-2315-07	ACSBG1|23205	1.831
TCGA-KO-8406-01A-11R-2315-07	ACSBG2|81616	1.0986
TCGA-KO-8406-01A-11R-2315-07	ACSF2|80221	187.4943
TCGA-KO-8406-01A-11R-2315-07	ACSF3|197322	406.8479
TCGA-KO-8406-01A-11R-2315-07	ACSL1|2180	24133.6629
TCGA-KO-8406-01A-11R-2315-07	ACSL3|2181	3262.8399
TCGA-KO-8406-01A-11R-2315-07	ACSL4|2182	1375.4463
TCGA-KO-8406-01A-11R-2315-07	ACSL5|51703	599.469
TCGA-KO-8406-01A-11R-2315-07	ACSL6|23305	11.7184
TCGA-KO-8406-01A-11R-2315-07	ACSM1|116285	6.2254
TCGA-KO-8406-01A-11R-2315-07	ACSM2A|123876	6.2254
TCGA-KO-8406-01A-11R-2315-07	ACSM2B|348158	.7324
TCGA-KO-8406-01A-11R-2315-07	ACSM3|6296	965.8995
TCGA-KO-8406-01A-11R-2315-07	ACSM4|341392	0
TCGA-KO-8406-01A-11R-2315-07	ACSM5|54988	8.4226
TCGA-KO-8406-01A-11R-2315-07	ACSS1|84532	3244.5299
TCGA-KO-8406-01A-11R-2315-07	ACSS2|55902	1174.0364
TCGA-KO-8406-01A-11R-2315-07	ACSS3|79611	3244.1637
TCGA-KO-8406-01A-11R-2315-07	ACTA1|58	15.7466
TCGA-KO-8406-01A-11R-2315-07	ACTA2|59	958.5938
TCGA-KO-8406-01A-11R-2315-07	ACTBL2|345651	13.9156
TCGA-KO-8406-01A-11R-2315-07	ACTB|60	81722.6037
TCGA-KO-8406-01A-11R-2315-07	ACTC1|70	599.8352
TCGA-KO-8406-01A-11R-2315-07	ACTG1|71	37083.9513
TCGA-KO-8406-01A-11R-2315-07	ACTG2|72	10.6198
TCGA-KO-8406-01A-11R-2315-07	ACTL6A|86	559.5532
TCGA-KO-8406-01A-11R-2315-07	ACTL6B|51412	0
TCGA-KO-8406-01A-11R-2315-07	ACTL7A|10881	0
TCGA-KO-8406-01A-11R-2315-07	ACTL7B|10880	0
TCGA-KO-8406-01A-11R-2315-07	ACTL8|81569	0
TCGA-KO-8406-01A-11R-2315-07	ACTL9|284382	0
TCGA-KO-8406-01A-11R-2315-07	ACTN1|87	1090.9091
TCGA-KO-8406-01A-11R-2315-07	ACTN2|88	3.662
TCGA-KO-8406-01A-11R-2315-07	ACTN3|89	0
TCGA-KO-8406-01A-11R-2315-07	ACTN4|81	14126.2181
TCGA-KO-8406-01A-11R-2315-07	ACTR10|55860	1278.0372
TCGA-KO-8406-01A-11R-2315-07	ACTR1A|10121	1618.2367
TCGA-KO-8406-01A-11R-2315-07	ACTR1B|10120	1020.9649
TCGA-KO-8406-01A-11R-2315-07	ACTR2|10097	2717.5684
TCGA-KO-8406-01A-11R-2315-07	ACTR3B|57180	240.9594
TCGA-KO-8406-01A-11R-2315-07	ACTR3C|653857	263.6638
TCGA-KO-8406-01A-11R-2315-07	ACTR3|10096	2447.313
TCGA-KO-8406-01A-11R-2315-07	ACTR5|79913	187.8605
TCGA-KO-8406-01A-11R-2315-07	ACTR6|64431	487.7781
TCGA-KO-8406-01A-11R-2315-07	ACTR8|93973	841.5271
TCGA-KO-8406-01A-11R-2315-07	ACTRT1|139741	0
TCGA-KO-8406-01A-11R-2315-07	ACTRT2|140625	0
TCGA-KO-8406-01A-11R-2315-07	ACVR1B|91	2632.6101
TCGA-KO-8406-01A-11R-2315-07	ACVR1C|130399	99.9725
TCGA-KO-8406-01A-11R-2315-07	ACVR1|90	636.4552
TCGA-KO-8406-01A-11R-2315-07	ACVR2A|92	209.4663
TCGA-KO-8406-01A-11R-2315-07	ACVR2B|93	271.354
TCGA-KO-8406-01A-11R-2315-07	ACVRL1|94	324.0868
TCGA-KO-8406-01A-11R-2315-07	ACY1|95	949.5889
TCGA-KO-8406-01A-11R-2315-07	ACY3|91703	6.2254
TCGA-KO-8406-01A-11R-2315-07	ACYP1|97	69.9442
TCGA-KO-8406-01A-11R-2315-07	ACYP2|98	265.861
TCGA-KO-8406-01A-11R-2315-07	ADAD1|132612	0
TCGA-KO-8406-01A-11R-2315-07	ADAD2|161931	0
TCGA-KO-8406-01A-11R-2315-07	ADAL|161823	376.0872
TCGA-KO-8406-01A-11R-2315-07	ADAM10|102	2133.1136
TCGA-KO-8406-01A-11R-2315-07	ADAM11|4185	.7324
TCGA-KO-8406-01A-11R-2315-07	ADAM12|8038	16.1128
TCGA-KO-8406-01A-11R-2315-07	ADAM15|8751	457.801
TCGA-KO-8406-01A-11R-2315-07	ADAM17|6868	264.3962
TCGA-KO-8406-01A-11R-2315-07	ADAM18|8749	0
TCGA-KO-8406-01A-11R-2315-07	ADAM19|8728	86.0569
TCGA-KO-8406-01A-11R-2315-07	ADAM20|8748	3.662
TCGA-KO-8406-01A-11R-2315-07	ADAM21P1|145241	.3662
TCGA-KO-8406-01A-11R-2315-07	ADAM21|8747	1.0986
TCGA-KO-8406-01A-11R-2315-07	ADAM22|53616	316.3966
TCGA-KO-8406-01A-11R-2315-07	ADAM23|8745	6.5916
TCGA-KO-8406-01A-11R-2315-07	ADAM28|10863	28.1974
TCGA-KO-8406-01A-11R-2315-07	ADAM29|11086	.3662
TCGA-KO-8406-01A-11R-2315-07	ADAM2|2515	9.155
TCGA-KO-8406-01A-11R-2315-07	ADAM30|11085	0
TCGA-KO-8406-01A-11R-2315-07	ADAM32|203102	58.2258
TCGA-KO-8406-01A-11R-2315-07	ADAM33|80332	1.4648
TCGA-KO-8406-01A-11R-2315-07	ADAM3A|1587	0
TCGA-KO-8406-01A-11R-2315-07	ADAM5P|255926	0
TCGA-KO-8406-01A-11R-2315-07	ADAM6|8755	21.2469
TCGA-KO-8406-01A-11R-2315-07	ADAM7|8756	.3662
TCGA-KO-8406-01A-11R-2315-07	ADAM8|101	16.8452
TCGA-KO-8406-01A-11R-2315-07	ADAM9|8754	3078.6414
TCGA-KO-8406-01A-11R-2315-07	ADAMDEC1|27299	45.0426
TCGA-KO-8406-01A-11R-2315-07	ADAMTS10|81794	31.127
TCGA-KO-8406-01A-11R-2315-07	ADAMTS12|81792	58.2258
TCGA-KO-8406-01A-11R-2315-07	ADAMTS13|11093	131.8319
TCGA-KO-8406-01A-11R-2315-07	ADAMTS14|140766	7.6902
TCGA-KO-8406-01A-11R-2315-07	ADAMTS15|170689	8.4226
TCGA-KO-8406-01A-11R-2315-07	ADAMTS16|170690	24.5354
TCGA-KO-8406-01A-11R-2315-07	ADAMTS17|170691	88.6203
TCGA-KO-8406-01A-11R-2315-07	ADAMTS18|170692	1.0986
TCGA-KO-8406-01A-11R-2315-07	ADAMTS19|171019	72.8738
TCGA-KO-8406-01A-11R-2315-07	ADAMTS1|9510	532.8207
TCGA-KO-8406-01A-11R-2315-07	ADAMTS20|80070	0
TCGA-KO-8406-01A-11R-2315-07	ADAMTS2|9509	12.817
TCGA-KO-8406-01A-11R-2315-07	ADAMTS3|9508	83.4935
TCGA-KO-8406-01A-11R-2315-07	ADAMTS4|9507	275.3822
TCGA-KO-8406-01A-11R-2315-07	ADAMTS5|11096	441.2707
TCGA-KO-8406-01A-11R-2315-07	ADAMTS6|11174	4.0282
TCGA-KO-8406-01A-11R-2315-07	ADAMTS7|11173	92.6485
TCGA-KO-8406-01A-11R-2315-07	ADAMTS8|11095	2.9296
TCGA-KO-8406-01A-11R-2315-07	ADAMTS9|56999	145.7475
TCGA-KO-8406-01A-11R-2315-07	ADAMTSL1|92949	954.6828
TCGA-KO-8406-01A-11R-2315-07	ADAMTSL2|9719	203.9733
TCGA-KO-8406-01A-11R-2315-07	ADAMTSL3|57188	111.3247
TCGA-KO-8406-01A-11R-2315-07	ADAMTSL4|54507	10.986
TCGA-KO-8406-01A-11R-2315-07	ADAMTSL5|339366	4.3944
TCGA-KO-8406-01A-11R-2315-07	ADAP1|11033	1206.6026
TCGA-KO-8406-01A-11R-2315-07	ADAP2|55803	89.3527
TCGA-KO-8406-01A-11R-2315-07	ADARB1|104	172.8463
TCGA-KO-8406-01A-11R-2315-07	ADARB2|105	1.0986
TCGA-KO-8406-01A-11R-2315-07	ADAR|103	4092.6485
TCGA-KO-8406-01A-11R-2315-07	ADAT1|23536	435.7777
TCGA-KO-8406-01A-11R-2315-07	ADAT2|134637	35.5214
TCGA-KO-8406-01A-11R-2315-07	ADAT3|113179	65.916
TCGA-KO-8406-01A-11R-2315-07	ADA|100	9.155
TCGA-KO-8406-01A-11R-2315-07	ADCK1|57143	290.0302
TCGA-KO-8406-01A-11R-2315-07	ADCK2|90956	1435.5214
TCGA-KO-8406-01A-11R-2315-07	ADCK4|79934	532.8207
TCGA-KO-8406-01A-11R-2315-07	ADCK5|203054	131.0995
TCGA-KO-8406-01A-11R-2315-07	ADCY10|55811	1.831
TCGA-KO-8406-01A-11R-2315-07	ADCY1|107	966.4012
TCGA-KO-8406-01A-11R-2315-07	ADCY2|108	.3662
TCGA-KO-8406-01A-11R-2315-07	ADCY3|109	274.9574
TCGA-KO-8406-01A-11R-2315-07	ADCY4|196883	126.7051
TCGA-KO-8406-01A-11R-2315-07	ADCY5|111	38.451
TCGA-KO-8406-01A-11R-2315-07	ADCY6|112	2591.5957
TCGA-KO-8406-01A-11R-2315-07	ADCY7|113	114.2543
TCGA-KO-8406-01A-11R-2315-07	ADCY8|114	0
TCGA-KO-8406-01A-11R-2315-07	ADCY9|115	1673.5329
TCGA-KO-8406-01A-11R-2315-07	ADCYAP1R1|117	2.1972
TCGA-KO-8406-01A-11R-2315-07	ADCYAP1|116	1581.2506
TCGA-KO-8406-01A-11R-2315-07	ADC|113451	16.479
TCGA-KO-8406-01A-11R-2315-07	ADD1|118	5414.6297
TCGA-KO-8406-01A-11R-2315-07	ADD2|119	.7324
TCGA-KO-8406-01A-11R-2315-07	ADD3|120	1408.4043
TCGA-KO-8406-01A-11R-2315-07	ADH1A|124	.7324
TCGA-KO-8406-01A-11R-2315-07	ADH1B|125	42.4792
TCGA-KO-8406-01A-11R-2315-07	ADH1C|126	60.7892
TCGA-KO-8406-01A-11R-2315-07	ADH4|127	0
TCGA-KO-8406-01A-11R-2315-07	ADH5|128	2926.6685
TCGA-KO-8406-01A-11R-2315-07	ADH6|130	5.1268
TCGA-KO-8406-01A-11R-2315-07	ADH7|131	.7324
TCGA-KO-8406-01A-11R-2315-07	ADHFE1|137872	171.7477
TCGA-KO-8406-01A-11R-2315-07	ADI1|55256	1977.8449
TCGA-KO-8406-01A-11R-2315-07	ADIG|149685	.3662
TCGA-KO-8406-01A-11R-2315-07	ADIPOQ|9370	1.0986
TCGA-KO-8406-01A-11R-2315-07	ADIPOR1|51094	1478.7146
TCGA-KO-8406-01A-11R-2315-07	ADIPOR2|79602	4355.2138
TCGA-KO-8406-01A-11R-2315-07	ADK|132	280.509
TCGA-KO-8406-01A-11R-2315-07	ADM2|79924	91.9161
TCGA-KO-8406-01A-11R-2315-07	ADM|133	1711.9839
TCGA-KO-8406-01A-11R-2315-07	ADNP2|22850	1098.9655
TCGA-KO-8406-01A-11R-2315-07	ADNP|23394	2742.47
TCGA-KO-8406-01A-11R-2315-07	ADORA1|134	6.5916
TCGA-KO-8406-01A-11R-2315-07	ADORA2A|135	51.268
TCGA-KO-8406-01A-11R-2315-07	ADORA2B|136	6.9578
TCGA-KO-8406-01A-11R-2315-07	ADORA3|140	27.0988
TCGA-KO-8406-01A-11R-2315-07	ADO|84890	324.0868
TCGA-KO-8406-01A-11R-2315-07	ADPGK|83440	1363.2226
TCGA-KO-8406-01A-11R-2315-07	ADPRHL1|113622	17.5776
TCGA-KO-8406-01A-11R-2315-07	ADPRHL2|54936	388.9041
TCGA-KO-8406-01A-11R-2315-07	ADPRH|141	214.9593
TCGA-KO-8406-01A-11R-2315-07	ADRA1A|148	2.5634
TCGA-KO-8406-01A-11R-2315-07	ADRA1B|147	19.4086
TCGA-KO-8406-01A-11R-2315-07	ADRA1D|146	1.0986
TCGA-KO-8406-01A-11R-2315-07	ADRA2A|150	8.0564
TCGA-KO-8406-01A-11R-2315-07	ADRA2B|151	102.1697
TCGA-KO-8406-01A-11R-2315-07	ADRA2C|152	8.0564
TCGA-KO-8406-01A-11R-2315-07	ADRB1|153	250.4806
TCGA-KO-8406-01A-11R-2315-07	ADRB2|154	513.7783
TCGA-KO-8406-01A-11R-2315-07	ADRB3|155	.3662
TCGA-KO-8406-01A-11R-2315-07	ADRBK1|156	1493.7288
TCGA-KO-8406-01A-11R-2315-07	ADRBK2|157	260.0018
TCGA-KO-8406-01A-11R-2315-07	ADRM1|11047	1360.7983
TCGA-KO-8406-01A-11R-2315-07	ADSL|158	588.1168
TCGA-KO-8406-01A-11R-2315-07	ADSSL1|122622	259.2694
TCGA-KO-8406-01A-11R-2315-07	ADSS|159	1006.6831
TCGA-KO-8406-01A-11R-2315-07	AEBP1|165	335.8052
TCGA-KO-8406-01A-11R-2315-07	AEBP2|121536	863.499
TCGA-KO-8406-01A-11R-2315-07	AEN|64782	1050.6271
TCGA-KO-8406-01A-11R-2315-07	AES|166	16066.2822
TCGA-KO-8406-01A-11R-2315-07	AFAP1L1|134265	1861.3934
TCGA-KO-8406-01A-11R-2315-07	AFAP1L2|84632	202.8747
TCGA-KO-8406-01A-11R-2315-07	AFAP1|60312	161.4904
TCGA-KO-8406-01A-11R-2315-07	AFARP1|246182	3.2958
TCGA-KO-8406-01A-11R-2315-07	AFF1|4299	5094.5711
TCGA-KO-8406-01A-11R-2315-07	AFF2|2334	7.6902
TCGA-KO-8406-01A-11R-2315-07	AFF3|3899	8.7888
TCGA-KO-8406-01A-11R-2315-07	AFF4|27125	4554.4264
TCGA-KO-8406-01A-11R-2315-07	AFG3L1|172	280.1428
TCGA-KO-8406-01A-11R-2315-07	AFG3L2|10939	5706.7436
TCGA-KO-8406-01A-11R-2315-07	AFMID|125061	88.6203
TCGA-KO-8406-01A-11R-2315-07	AFM|173	.7324
TCGA-KO-8406-01A-11R-2315-07	AFP|174	.3662
TCGA-KO-8406-01A-11R-2315-07	AFTPH|54812	1105.1909
TCGA-KO-8406-01A-11R-2315-07	AG2|387763	149.4095
TCGA-KO-8406-01A-11R-2315-07	AGAP11|119385	28.2194
TCGA-KO-8406-01A-11R-2315-07	AGAP1|116987	149.4095
TCGA-KO-8406-01A-11R-2315-07	AGAP2|116986	82.0434
TCGA-KO-8406-01A-11R-2315-07	AGAP3|116988	353.0166
TCGA-KO-8406-01A-11R-2315-07	AGAP4|119016	67.3808
TCGA-KO-8406-01A-11R-2315-07	AGAP5|729092	17.237
TCGA-KO-8406-01A-11R-2315-07	AGAP6|414189	34.789
TCGA-KO-8406-01A-11R-2315-07	AGAP7|653268	1.4648
TCGA-KO-8406-01A-11R-2315-07	AGAP8|728404	3.662
TCGA-KO-8406-01A-11R-2315-07	AGA|175	456.2849
TCGA-KO-8406-01A-11R-2315-07	AGBL1|123624	.3662
TCGA-KO-8406-01A-11R-2315-07	AGBL2|79841	3.2958
TCGA-KO-8406-01A-11R-2315-07	AGBL3|340351	2.1972
TCGA-KO-8406-01A-11R-2315-07	AGBL4|84871	1.831
TCGA-KO-8406-01A-11R-2315-07	AGBL5|60509	371.6964
TCGA-KO-8406-01A-11R-2315-07	AGER|177	11.3522
TCGA-KO-8406-01A-11R-2315-07	AGFG1|3267	1086.8809
TCGA-KO-8406-01A-11R-2315-07	AGFG2|3268	499.8627
TCGA-KO-8406-01A-11R-2315-07	AGGF1|55109	840.4285
TCGA-KO-8406-01A-11R-2315-07	AGK|55750	744.8503
TCGA-KO-8406-01A-11R-2315-07	AGL|178	1659.6173
TCGA-KO-8406-01A-11R-2315-07	AGMAT|79814	15.0142
TCGA-KO-8406-01A-11R-2315-07	AGPAT1|10554	1080.9887
TCGA-KO-8406-01A-11R-2315-07	AGPAT2|10555	2494.919
TCGA-KO-8406-01A-11R-2315-07	AGPAT3|56894	2056.9441
TCGA-KO-8406-01A-11R-2315-07	AGPAT4|56895	24.1692
TCGA-KO-8406-01A-11R-2315-07	AGPAT5|55326	1330.0375
TCGA-KO-8406-01A-11R-2315-07	AGPAT6|137964	3393.207
TCGA-KO-8406-01A-11R-2315-07	AGPAT9|84803	2701.8218
TCGA-KO-8406-01A-11R-2315-07	AGPHD1|123688	31.127
TCGA-KO-8406-01A-11R-2315-07	AGPS|8540	548.9334
TCGA-KO-8406-01A-11R-2315-07	AGR2|10551	1.0986
TCGA-KO-8406-01A-11R-2315-07	AGR3|155465	0
TCGA-KO-8406-01A-11R-2315-07	AGRN|375790	3418.1086
TCGA-KO-8406-01A-11R-2315-07	AGRP|181	1.0986
TCGA-KO-8406-01A-11R-2315-07	AGTPBP1|23287	216.4241
TCGA-KO-8406-01A-11R-2315-07	AGTR1|185	86.4231
TCGA-KO-8406-01A-11R-2315-07	AGTR2|186	0
TCGA-KO-8406-01A-11R-2315-07	AGTRAP|57085	238.7622
TCGA-KO-8406-01A-11R-2315-07	AGT|183	9.155
TCGA-KO-8406-01A-11R-2315-07	AGXT2L1|64850	.7324
TCGA-KO-8406-01A-11R-2315-07	AGXT2L2|85007	558.1617
TCGA-KO-8406-01A-11R-2315-07	AGXT2|64902	.7324
TCGA-KO-8406-01A-11R-2315-07	AGXT|189	0
TCGA-KO-8406-01A-11R-2315-07	AHCTF1|25909	759.1321
TCGA-KO-8406-01A-11R-2315-07	AHCYL1|10768	3174.9519
TCGA-KO-8406-01A-11R-2315-07	AHCYL2|23382	5102.9937
TCGA-KO-8406-01A-11R-2315-07	AHCY|191	1903.5064
TCGA-KO-8406-01A-11R-2315-07	AHDC1|27245	401.7211
TCGA-KO-8406-01A-11R-2315-07	AHI1|54806	168.4519
TCGA-KO-8406-01A-11R-2315-07	AHNAK2|113146	21.6058
TCGA-KO-8406-01A-11R-2315-07	AHNAK|79026	45331.1361
TCGA-KO-8406-01A-11R-2315-07	AHRR|57491	8.0564
TCGA-KO-8406-01A-11R-2315-07	AHR|196	974.8238
TCGA-KO-8406-01A-11R-2315-07	AHSA1|10598	2336.7207
TCGA-KO-8406-01A-11R-2315-07	AHSA2|130872	247.9172
TCGA-KO-8406-01A-11R-2315-07	AHSG|197	0
TCGA-KO-8406-01A-11R-2315-07	AHSP|51327	0
TCGA-KO-8406-01A-11R-2315-07	AICDA|57379	0
TCGA-KO-8406-01A-11R-2315-07	AIDA|64853	362.611
TCGA-KO-8406-01A-11R-2315-07	AIF1L|83543	3661.6314
TCGA-KO-8406-01A-11R-2315-07	AIF1|199	75.8034
TCGA-KO-8406-01A-11R-2315-07	AIFM1|9131	3178.9801
TCGA-KO-8406-01A-11R-2315-07	AIFM2|84883	801.9775
TCGA-KO-8406-01A-11R-2315-07	AIFM3|150209	54.2855
TCGA-KO-8406-01A-11R-2315-07	AIG1|51390	464.3413
TCGA-KO-8406-01A-11R-2315-07	AIM1L|55057	0
TCGA-KO-8406-01A-11R-2315-07	AIM1|202	1471.7568
TCGA-KO-8406-01A-11R-2315-07	AIM2|9447	.3662
TCGA-KO-8406-01A-11R-2315-07	AIMP1|9255	1118.3667
TCGA-KO-8406-01A-11R-2315-07	AIMP2|7965	734.0731
TCGA-KO-8406-01A-11R-2315-07	AIPL1|23746	0
TCGA-KO-8406-01A-11R-2315-07	AIP|9049	1328.9389
TCGA-KO-8406-01A-11R-2315-07	AIRE|326	0
TCGA-KO-8406-01A-11R-2315-07	AJAP1|55966	12.0846
TCGA-KO-8406-01A-11R-2315-07	AK1|203	1020.2325
TCGA-KO-8406-01A-11R-2315-07	AK2|204	1524.4896
TCGA-KO-8406-01A-11R-2315-07	AK3L1|205	12.4508
TCGA-KO-8406-01A-11R-2315-07	AK3|50808	2679.4837
TCGA-KO-8406-01A-11R-2315-07	AK5|26289	.7324
TCGA-KO-8406-01A-11R-2315-07	AK7|122481	40.282
TCGA-KO-8406-01A-11R-2315-07	AKAP10|11216	369.8618
TCGA-KO-8406-01A-11R-2315-07	AKAP11|11215	1441.7285
TCGA-KO-8406-01A-11R-2315-07	AKAP12|9590	235.1002
TCGA-KO-8406-01A-11R-2315-07	AKAP13|11214	3328.0234
TCGA-KO-8406-01A-11R-2315-07	AKAP14|158798	0
TCGA-KO-8406-01A-11R-2315-07	AKAP1|8165	1919.6192
TCGA-KO-8406-01A-11R-2315-07	AKAP2|11217	6887.9136
TCGA-KO-8406-01A-11R-2315-07	AKAP3|10566	19.0424
TCGA-KO-8406-01A-11R-2315-07	AKAP4|8852	.3662
TCGA-KO-8406-01A-11R-2315-07	AKAP5|9495	12.4508
TCGA-KO-8406-01A-11R-2315-07	AKAP6|9472	1408.4043
TCGA-KO-8406-01A-11R-2315-07	AKAP7|9465	233.6354
TCGA-KO-8406-01A-11R-2315-07	AKAP8L|26993	919.5276
TCGA-KO-8406-01A-11R-2315-07	AKAP8|10270	704.5683
TCGA-KO-8406-01A-11R-2315-07	AKAP9|10142	4598.7366
TCGA-KO-8406-01A-11R-2315-07	AKD1|221264	128.9023
TCGA-KO-8406-01A-11R-2315-07	AKIRIN1|79647	1145.4729
TCGA-KO-8406-01A-11R-2315-07	AKIRIN2|55122	595.807
TCGA-KO-8406-01A-11R-2315-07	AKNAD1|254268	13.5567
TCGA-KO-8406-01A-11R-2315-07	AKNA|80709	436.5101
TCGA-KO-8406-01A-11R-2315-07	AKR1A1|10327	845.5553
TCGA-KO-8406-01A-11R-2315-07	AKR1B10|57016	.3662
TCGA-KO-8406-01A-11R-2315-07	AKR1B15|441282	0
TCGA-KO-8406-01A-11R-2315-07	AKR1B1|231	1894.7176
TCGA-KO-8406-01A-11R-2315-07	AKR1C1|1645	1159.0222
TCGA-KO-8406-01A-11R-2315-07	AKR1C2|1646	20.8734
TCGA-KO-8406-01A-11R-2315-07	AKR1C3|8644	152.7053
TCGA-KO-8406-01A-11R-2315-07	AKR1C4|1109	0
TCGA-KO-8406-01A-11R-2315-07	AKR1CL1|340811	0
TCGA-KO-8406-01A-11R-2315-07	AKR1D1|6718	.7324
TCGA-KO-8406-01A-11R-2315-07	AKR1E2|83592	21.972
TCGA-KO-8406-01A-11R-2315-07	AKR7A2|8574	561.7504
TCGA-KO-8406-01A-11R-2315-07	AKR7A3|22977	5.493
TCGA-KO-8406-01A-11R-2315-07	AKR7L|246181	5.1268
TCGA-KO-8406-01A-11R-2315-07	AKT1S1|84335	865.33
TCGA-KO-8406-01A-11R-2315-07	AKT1|207	4501.3275
TCGA-KO-8406-01A-11R-2315-07	AKT2|208	5132.2897
TCGA-KO-8406-01A-11R-2315-07	AKT3|10000	1060.1483
TCGA-KO-8406-01A-11R-2315-07	AKTIP|64400	1471.8044
TCGA-KO-8406-01A-11R-2315-07	ALAD|210	1086.8809
TCGA-KO-8406-01A-11R-2315-07	ALAS1|211	2790.076
TCGA-KO-8406-01A-11R-2315-07	ALAS2|212	0
TCGA-KO-8406-01A-11R-2315-07	ALB|213	.7324
TCGA-KO-8406-01A-11R-2315-07	ALCAM|214	8376.8196
TCGA-KO-8406-01A-11R-2315-07	ALDH16A1|126133	431.3833
TCGA-KO-8406-01A-11R-2315-07	ALDH18A1|5832	830.1749
TCGA-KO-8406-01A-11R-2315-07	ALDH1A1|216	118.2825
TCGA-KO-8406-01A-11R-2315-07	ALDH1A2|8854	1798.0408
TCGA-KO-8406-01A-11R-2315-07	ALDH1A3|220	42.904
TCGA-KO-8406-01A-11R-2315-07	ALDH1B1|219	522.2009
TCGA-KO-8406-01A-11R-2315-07	ALDH1L1|10840	3237.2059
TCGA-KO-8406-01A-11R-2315-07	ALDH1L2|160428	35.1552
TCGA-KO-8406-01A-11R-2315-07	ALDH2|217	4600.9338
TCGA-KO-8406-01A-11R-2315-07	ALDH3A1|218	17.2114
TCGA-KO-8406-01A-11R-2315-07	ALDH3A2|224	1729.9277
TCGA-KO-8406-01A-11R-2315-07	ALDH3B1|221	44.3102
TCGA-KO-8406-01A-11R-2315-07	ALDH3B2|222	8.7888
TCGA-KO-8406-01A-11R-2315-07	ALDH4A1|8659	593.976
TCGA-KO-8406-01A-11R-2315-07	ALDH5A1|7915	669.7794
TCGA-KO-8406-01A-11R-2315-07	ALDH6A1|4329	1812.015
TCGA-KO-8406-01A-11R-2315-07	ALDH7A1|501	1746.4067
TCGA-KO-8406-01A-11R-2315-07	ALDH8A1|64577	14.2818
TCGA-KO-8406-01A-11R-2315-07	ALDH9A1|223	1262.6568
TCGA-KO-8406-01A-11R-2315-07	ALDOA|226	48334.7066
TCGA-KO-8406-01A-11R-2315-07	ALDOB|229	132.9305
TCGA-KO-8406-01A-11R-2315-07	ALDOC|230	140.6207
TCGA-KO-8406-01A-11R-2315-07	ALG10B|144245	421.1297
TCGA-KO-8406-01A-11R-2315-07	ALG10|84920	113.1557
TCGA-KO-8406-01A-11R-2315-07	ALG11|440138	23.4368
TCGA-KO-8406-01A-11R-2315-07	ALG12|79087	1196.0084
TCGA-KO-8406-01A-11R-2315-07	ALG13|79868	741.9207
TCGA-KO-8406-01A-11R-2315-07	ALG14|199857	163.3251
TCGA-KO-8406-01A-11R-2315-07	ALG1L2|644974	0
TCGA-KO-8406-01A-11R-2315-07	ALG1L|200810	19.5624
TCGA-KO-8406-01A-11R-2315-07	ALG1|56052	1005.5589
TCGA-KO-8406-01A-11R-2315-07	ALG2|85365	2020.6903
TCGA-KO-8406-01A-11R-2315-07	ALG3|10195	742.6531
TCGA-KO-8406-01A-11R-2315-07	ALG5|29880	501.6937
TCGA-KO-8406-01A-11R-2315-07	ALG6|29929	108.3951
TCGA-KO-8406-01A-11R-2315-07	ALG8|79053	692.8499
TCGA-KO-8406-01A-11R-2315-07	ALG9|79796	664.2864
TCGA-KO-8406-01A-11R-2315-07	ALKBH1|8846	283.0724
TCGA-KO-8406-01A-11R-2315-07	ALKBH2|121642	106.5641
TCGA-KO-8406-01A-11R-2315-07	ALKBH3|221120	322.622
TCGA-KO-8406-01A-11R-2315-07	ALKBH4|54784	388.6661
TCGA-KO-8406-01A-11R-2315-07	ALKBH5|54890	1661.2872
TCGA-KO-8406-01A-11R-2315-07	ALKBH6|84964	192.6211
TCGA-KO-8406-01A-11R-2315-07	ALKBH7|84266	1954.0419
TCGA-KO-8406-01A-11R-2315-07	ALKBH8|91801	170.6491
TCGA-KO-8406-01A-11R-2315-07	ALK|238	.7324
TCGA-KO-8406-01A-11R-2315-07	ALLC|55821	0
TCGA-KO-8406-01A-11R-2315-07	ALMS1P|200420	1.4648
TCGA-KO-8406-01A-11R-2315-07	ALMS1|7840	415.6367
TCGA-KO-8406-01A-11R-2315-07	ALOX12B|242	0
TCGA-KO-8406-01A-11R-2315-07	ALOX12P2|245	37.7186
TCGA-KO-8406-01A-11R-2315-07	ALOX12|239	2.9406
TCGA-KO-8406-01A-11R-2315-07	ALOX15B|247	2.9296
TCGA-KO-8406-01A-11R-2315-07	ALOX15|246	0
TCGA-KO-8406-01A-11R-2315-07	ALOX5AP|241	99.2401
TCGA-KO-8406-01A-11R-2315-07	ALOX5|240	49.8032
TCGA-KO-8406-01A-11R-2315-07	ALOXE3|59344	.7324
TCGA-KO-8406-01A-11R-2315-07	ALPI|248	0
TCGA-KO-8406-01A-11R-2315-07	ALPK1|80216	278.678
TCGA-KO-8406-01A-11R-2315-07	ALPK2|115701	.3662
TCGA-KO-8406-01A-11R-2315-07	ALPK3|57538	5133.7545
TCGA-KO-8406-01A-11R-2315-07	ALPL|249	111.3247
TCGA-KO-8406-01A-11R-2315-07	ALPPL2|251	0
TCGA-KO-8406-01A-11R-2315-07	ALPP|250	0
TCGA-KO-8406-01A-11R-2315-07	ALS2CL|259173	1095.6697
TCGA-KO-8406-01A-11R-2315-07	ALS2CR11|151254	2.9296
TCGA-KO-8406-01A-11R-2315-07	ALS2CR12|130540	1.831
TCGA-KO-8406-01A-11R-2315-07	ALS2CR4|65062	162.5927
TCGA-KO-8406-01A-11R-2315-07	ALS2CR8|79800	100.3387
TCGA-KO-8406-01A-11R-2315-07	ALS2|57679	380.4816
TCGA-KO-8406-01A-11R-2315-07	ALX1|8092	23.4368
TCGA-KO-8406-01A-11R-2315-07	ALX3|257	17.9438
TCGA-KO-8406-01A-11R-2315-07	ALX4|60529	0
TCGA-KO-8406-01A-11R-2315-07	AMAC1L2|83650	.3662
TCGA-KO-8406-01A-11R-2315-07	AMAC1L3|643664	0
TCGA-KO-8406-01A-11R-2315-07	AMAC1|146861	0
TCGA-KO-8406-01A-11R-2315-07	AMACR|23600	1716.7445
TCGA-KO-8406-01A-11R-2315-07	AMBN|258	.3662
TCGA-KO-8406-01A-11R-2315-07	AMBP|259	5.493
TCGA-KO-8406-01A-11R-2315-07	AMBRA1|55626	1462.968
TCGA-KO-8406-01A-11R-2315-07	AMD1|262	1880.802
TCGA-KO-8406-01A-11R-2315-07	AMDHD1|144193	1.831
TCGA-KO-8406-01A-11R-2315-07	AMDHD2|51005	308.2889
TCGA-KO-8406-01A-11R-2315-07	AMELX|265	0
TCGA-KO-8406-01A-11R-2315-07	AMELY|266	0
TCGA-KO-8406-01A-11R-2315-07	AMFR|267	12631.3284
TCGA-KO-8406-01A-11R-2315-07	AMHR2|269	0
TCGA-KO-8406-01A-11R-2315-07	AMH|268	12.4508
TCGA-KO-8406-01A-11R-2315-07	AMICA1|120425	18.31
TCGA-KO-8406-01A-11R-2315-07	AMIGO1|57463	173.2125
TCGA-KO-8406-01A-11R-2315-07	AMIGO2|347902	3501.5985
TCGA-KO-8406-01A-11R-2315-07	AMIGO3|386724	85.6907
TCGA-KO-8406-01A-11R-2315-07	AMMECR1L|83607	350.4532
TCGA-KO-8406-01A-11R-2315-07	AMMECR1|9949	204.7057
TCGA-KO-8406-01A-11R-2315-07	AMN1|196394	241.6918
TCGA-KO-8406-01A-11R-2315-07	AMN|81693	3.662
TCGA-KO-8406-01A-11R-2315-07	AMOTL1|154810	2132.7474
TCGA-KO-8406-01A-11R-2315-07	AMOTL2|51421	2598.1873
TCGA-KO-8406-01A-11R-2315-07	AMOT|154796	625.4692
TCGA-KO-8406-01A-11R-2315-07	AMPD1|270	0
TCGA-KO-8406-01A-11R-2315-07	AMPD2|271	186.7619
TCGA-KO-8406-01A-11R-2315-07	AMPD3|272	3130.2756
TCGA-KO-8406-01A-11R-2315-07	AMPH|273	1.0986
TCGA-KO-8406-01A-11R-2315-07	AMTN|401138	.7324
TCGA-KO-8406-01A-11R-2315-07	AMT|275	600.0952
TCGA-KO-8406-01A-11R-2315-07	AMY1A|276	.3662
TCGA-KO-8406-01A-11R-2315-07	AMY2A|279	0
TCGA-KO-8406-01A-11R-2315-07	AMY2B|280	144.4475
TCGA-KO-8406-01A-11R-2315-07	AMZ1|155185	.3662
TCGA-KO-8406-01A-11R-2315-07	AMZ2P1|201283	92.6485
TCGA-KO-8406-01A-11R-2315-07	AMZ2|51321	847.3862
TCGA-KO-8406-01A-11R-2315-07	ANAPC10|10393	118.2825
TCGA-KO-8406-01A-11R-2315-07	ANAPC11|51529	869.3582
TCGA-KO-8406-01A-11R-2315-07	ANAPC13|25847	2419.383
TCGA-KO-8406-01A-11R-2315-07	ANAPC16|119504	1366.6575
TCGA-KO-8406-01A-11R-2315-07	ANAPC1|64682	359.242
TCGA-KO-8406-01A-11R-2315-07	ANAPC2|29882	1016.9367
TCGA-KO-8406-01A-11R-2315-07	ANAPC4|29945	319.3262
TCGA-KO-8406-01A-11R-2315-07	ANAPC5|51433	2061.7047
TCGA-KO-8406-01A-11R-2315-07	ANAPC7|51434	745.9489
TCGA-KO-8406-01A-11R-2315-07	ANGEL1|23357	1313.9247
TCGA-KO-8406-01A-11R-2315-07	ANGEL2|90806	328.8474
TCGA-KO-8406-01A-11R-2315-07	ANGPT1|284	1473.5878
TCGA-KO-8406-01A-11R-2315-07	ANGPT2|285	221.9171
TCGA-KO-8406-01A-11R-2315-07	ANGPT4|51378	.7324
TCGA-KO-8406-01A-11R-2315-07	ANGPTL1|9068	589.2154
TCGA-KO-8406-01A-11R-2315-07	ANGPTL2|23452	156.0011
TCGA-KO-8406-01A-11R-2315-07	ANGPTL3|27329	2.1972
TCGA-KO-8406-01A-11R-2315-07	ANGPTL4|51129	16.479
TCGA-KO-8406-01A-11R-2315-07	ANGPTL5|253935	.3662
TCGA-KO-8406-01A-11R-2315-07	ANGPTL6|83854	2.6842
TCGA-KO-8406-01A-11R-2315-07	ANGPTL7|10218	0
TCGA-KO-8406-01A-11R-2315-07	ANG|283	7.2581
TCGA-KO-8406-01A-11R-2315-07	ANK1|286	3.662
TCGA-KO-8406-01A-11R-2315-07	ANK2|287	34.4228
TCGA-KO-8406-01A-11R-2315-07	ANK3|288	1798.407
TCGA-KO-8406-01A-11R-2315-07	ANKAR|150709	21.6058
TCGA-KO-8406-01A-11R-2315-07	ANKDD1A|348094	31.8594
TCGA-KO-8406-01A-11R-2315-07	ANKFN1|162282	0
TCGA-KO-8406-01A-11R-2315-07	ANKFY1|51479	1509.4754
TCGA-KO-8406-01A-11R-2315-07	ANKHD1-EIF4EBP3|404734	1521.2451
TCGA-KO-8406-01A-11R-2315-07	ANKHD1|54882	2069.1202
TCGA-KO-8406-01A-11R-2315-07	ANKH|56172	534.2855
TCGA-KO-8406-01A-11R-2315-07	ANKIB1|54467	936.0066
TCGA-KO-8406-01A-11R-2315-07	ANKK1|255239	2.1972
TCGA-KO-8406-01A-11R-2315-07	ANKLE1|126549	8.4226
TCGA-KO-8406-01A-11R-2315-07	ANKLE2|23141	1176.5998
TCGA-KO-8406-01A-11R-2315-07	ANKMY1|51281	113.1557
TCGA-KO-8406-01A-11R-2315-07	ANKMY2|57037	1214.6846
TCGA-KO-8406-01A-11R-2315-07	ANKRA2|57763	294.4246
TCGA-KO-8406-01A-11R-2315-07	ANKRD10|55608	598.3631
TCGA-KO-8406-01A-11R-2315-07	ANKRD11|29123	3603.5778
TCGA-KO-8406-01A-11R-2315-07	ANKRD12|23253	1901.3092
TCGA-KO-8406-01A-11R-2315-07	ANKRD13A|88455	2888.2175
TCGA-KO-8406-01A-11R-2315-07	ANKRD13B|124930	7.324
TCGA-KO-8406-01A-11R-2315-07	ANKRD13C|81573	354.8476
TCGA-KO-8406-01A-11R-2315-07	ANKRD13D|338692	301.7486
TCGA-KO-8406-01A-11R-2315-07	ANKRD16|54522	61.5216
TCGA-KO-8406-01A-11R-2315-07	ANKRD17|26057	3403.0944
TCGA-KO-8406-01A-11R-2315-07	ANKRD19|138649	71.409
TCGA-KO-8406-01A-11R-2315-07	ANKRD1|27063	2.9296
TCGA-KO-8406-01A-11R-2315-07	ANKRD20A3|441425	24.9016
TCGA-KO-8406-01A-11R-2315-07	ANKRD20A4|728747	5.8592
TCGA-KO-8406-01A-11R-2315-07	ANKRD20B|729171	10.6198
TCGA-KO-8406-01A-11R-2315-07	ANKRD22|118932	961.2744
TCGA-KO-8406-01A-11R-2315-07	ANKRD23|200539	16.1128
TCGA-KO-8406-01A-11R-2315-07	ANKRD24|170961	15.7466
TCGA-KO-8406-01A-11R-2315-07	ANKRD26P1|124149	.3662
TCGA-KO-8406-01A-11R-2315-07	ANKRD26|22852	175.7759
TCGA-KO-8406-01A-11R-2315-07	ANKRD27|84079	825.0481
TCGA-KO-8406-01A-11R-2315-07	ANKRD28|23243	1499.2218
TCGA-KO-8406-01A-11R-2315-07	ANKRD29|147463	588.1168
TCGA-KO-8406-01A-11R-2315-07	ANKRD2|26287	1.831
TCGA-KO-8406-01A-11R-2315-07	ANKRD30A|91074	31.4932
TCGA-KO-8406-01A-11R-2315-07	ANKRD30B|374860	1.4648
TCGA-KO-8406-01A-11R-2315-07	ANKRD31|256006	5.8592
TCGA-KO-8406-01A-11R-2315-07	ANKRD32|84250	67.0146
TCGA-KO-8406-01A-11R-2315-07	ANKRD33|341405	2.5634
TCGA-KO-8406-01A-11R-2315-07	ANKRD34A|284615	4.7606
TCGA-KO-8406-01A-11R-2315-07	ANKRD34B|340120	0
TCGA-KO-8406-01A-11R-2315-07	ANKRD34C|390616	0
TCGA-KO-8406-01A-11R-2315-07	ANKRD35|148741	2.1972
TCGA-KO-8406-01A-11R-2315-07	ANKRD36BP1|84832	74.7048
TCGA-KO-8406-01A-11R-2315-07	ANKRD36B|57730	21.972
TCGA-KO-8406-01A-11R-2315-07	ANKRD36|375248	67.747
TCGA-KO-8406-01A-11R-2315-07	ANKRD37|353322	97.5959
TCGA-KO-8406-01A-11R-2315-07	ANKRD39|51239	70.6766
TCGA-KO-8406-01A-11R-2315-07	ANKRD40|91369	671.6104
TCGA-KO-8406-01A-11R-2315-07	ANKRD42|338699	477.8907
TCGA-KO-8406-01A-11R-2315-07	ANKRD43|134548	218.6213
TCGA-KO-8406-01A-11R-2315-07	ANKRD44|91526	149.7757
TCGA-KO-8406-01A-11R-2315-07	ANKRD45|339416	2.5634
TCGA-KO-8406-01A-11R-2315-07	ANKRD46|157567	536.1567
TCGA-KO-8406-01A-11R-2315-07	ANKRD49|54851	322.9882
TCGA-KO-8406-01A-11R-2315-07	ANKRD50|57182	938.2038
TCGA-KO-8406-01A-11R-2315-07	ANKRD52|283373	1231.1636
TCGA-KO-8406-01A-11R-2315-07	ANKRD53|79998	.3662
TCGA-KO-8406-01A-11R-2315-07	ANKRD54|129138	384.8759
TCGA-KO-8406-01A-11R-2315-07	ANKRD55|79722	.3662
TCGA-KO-8406-01A-11R-2315-07	ANKRD56|345079	1421.9537
TCGA-KO-8406-01A-11R-2315-07	ANKRD57|65124	943.3306
TCGA-KO-8406-01A-11R-2315-07	ANKRD58|347454	20.141
TCGA-KO-8406-01A-11R-2315-07	ANKRD5|63926	216.4241
TCGA-KO-8406-01A-11R-2315-07	ANKRD6|22881	257.0466
TCGA-KO-8406-01A-11R-2315-07	ANKRD7|56311	2.5634
TCGA-KO-8406-01A-11R-2315-07	ANKRD9|122416	945.5278
TCGA-KO-8406-01A-11R-2315-07	ANKS1A|23294	1841.9848
TCGA-KO-8406-01A-11R-2315-07	ANKS1B|56899	14.2818
TCGA-KO-8406-01A-11R-2315-07	ANKS3|124401	388.9041
TCGA-KO-8406-01A-11R-2315-07	ANKS4B|257629	.3662
TCGA-KO-8406-01A-11R-2315-07	ANKS6|203286	491.8063
TCGA-KO-8406-01A-11R-2315-07	ANKZF1|55139	223.7481
TCGA-KO-8406-01A-11R-2315-07	ANLN|54443	231.072
TCGA-KO-8406-01A-11R-2315-07	ANO10|55129	2124.3248
TCGA-KO-8406-01A-11R-2315-07	ANO1|55107	238.0298
TCGA-KO-8406-01A-11R-2315-07	ANO2|57101	34.0566
TCGA-KO-8406-01A-11R-2315-07	ANO3|63982	8.0564
TCGA-KO-8406-01A-11R-2315-07	ANO4|121601	2140.4376
TCGA-KO-8406-01A-11R-2315-07	ANO5|203859	1071.1343
TCGA-KO-8406-01A-11R-2315-07	ANO6|196527	4012.0846
TCGA-KO-8406-01A-11R-2315-07	ANO7|50636	20.5072
TCGA-KO-8406-01A-11R-2315-07	ANO8|57719	131.8319
TCGA-KO-8406-01A-11R-2315-07	ANO9|338440	117.1839
TCGA-KO-8406-01A-11R-2315-07	ANP32A|8125	3768.1956
TCGA-KO-8406-01A-11R-2315-07	ANP32B|10541	2009.7043
TCGA-KO-8406-01A-11R-2315-07	ANP32C|23520	14.648
TCGA-KO-8406-01A-11R-2315-07	ANP32D|23519	2.1972
TCGA-KO-8406-01A-11R-2315-07	ANP32E|81611	521.8347
TCGA-KO-8406-01A-11R-2315-07	ANPEP|290	31.8594
TCGA-KO-8406-01A-11R-2315-07	ANTXR1|84168	1300.7416
TCGA-KO-8406-01A-11R-2315-07	ANTXR2|118429	175.0435
TCGA-KO-8406-01A-11R-2315-07	ANTXRL|195977	0
TCGA-KO-8406-01A-11R-2315-07	ANUBL1|93550	41.7468
TCGA-KO-8406-01A-11R-2315-07	ANXA10|11199	0
TCGA-KO-8406-01A-11R-2315-07	ANXA11|311	4461.0455
TCGA-KO-8406-01A-11R-2315-07	ANXA13|312	0
TCGA-KO-8406-01A-11R-2315-07	ANXA1|301	2497.4824
TCGA-KO-8406-01A-11R-2315-07	ANXA2P1|303	153.0715
TCGA-KO-8406-01A-11R-2315-07	ANXA2P2|304	3502.7007
TCGA-KO-8406-01A-11R-2315-07	ANXA2P3|305	40.282
TCGA-KO-8406-01A-11R-2315-07	ANXA2|302	7788.3365
TCGA-KO-8406-01A-11R-2315-07	ANXA3|306	242.4242
TCGA-KO-8406-01A-11R-2315-07	ANXA4|307	2921.1755
TCGA-KO-8406-01A-11R-2315-07	ANXA5|308	4048.3384
TCGA-KO-8406-01A-11R-2315-07	ANXA6|309	2325.0023
TCGA-KO-8406-01A-11R-2315-07	ANXA7|310	2172.297
TCGA-KO-8406-01A-11R-2315-07	ANXA8L1|728113	0
TCGA-KO-8406-01A-11R-2315-07	ANXA8L2|244	0
TCGA-KO-8406-01A-11R-2315-07	ANXA8|653145	.3662
TCGA-KO-8406-01A-11R-2315-07	ANXA9|8416	166.2547
TCGA-KO-8406-01A-11R-2315-07	AOAH|313	24.5354
TCGA-KO-8406-01A-11R-2315-07	AOC2|314	30.3946
TCGA-KO-8406-01A-11R-2315-07	AOC3|8639	339.101
TCGA-KO-8406-01A-11R-2315-07	AOX1|316	21.2396
TCGA-KO-8406-01A-11R-2315-07	AOX2P|344454	0
TCGA-KO-8406-01A-11R-2315-07	AP1AR|55435	966.4012
TCGA-KO-8406-01A-11R-2315-07	AP1B1|162	4295.157
TCGA-KO-8406-01A-11R-2315-07	AP1G1|164	3942.1404
TCGA-KO-8406-01A-11R-2315-07	AP1G2|8906	1006.7857
TCGA-KO-8406-01A-11R-2315-07	AP1M1|8907	1145.8391
TCGA-KO-8406-01A-11R-2315-07	AP1M2|10053	2124.691
TCGA-KO-8406-01A-11R-2315-07	AP1S1|1174	781.8365
TCGA-KO-8406-01A-11R-2315-07	AP1S2|8905	277.2132
TCGA-KO-8406-01A-11R-2315-07	AP1S3|130340	170.2829
TCGA-KO-8406-01A-11R-2315-07	AP2A1|160	1165.753
TCGA-KO-8406-01A-11R-2315-07	AP2A2|161	1854.8018
TCGA-KO-8406-01A-11R-2315-07	AP2B1|163	5117.2755
TCGA-KO-8406-01A-11R-2315-07	AP2M1|1173	5622.9973
TCGA-KO-8406-01A-11R-2315-07	AP2S1|1175	1000.4577
TCGA-KO-8406-01A-11R-2315-07	AP3B1|8546	2432.665
TCGA-KO-8406-01A-11R-2315-07	AP3B2|8120	45.775
TCGA-KO-8406-01A-11R-2315-07	AP3D1|8943	4669.7794
TCGA-KO-8406-01A-11R-2315-07	AP3M1|26985	610.455
TCGA-KO-8406-01A-11R-2315-07	AP3M2|10947	364.3688
TCGA-KO-8406-01A-11R-2315-07	AP3S1|1176	776.7097
TCGA-KO-8406-01A-11R-2315-07	AP3S2|10239	2574.5894
TCGA-KO-8406-01A-11R-2315-07	AP4B1|10717	160.8532
TCGA-KO-8406-01A-11R-2315-07	AP4E1|23431	370.228
TCGA-KO-8406-01A-11R-2315-07	AP4M1|9179	213.7911
TCGA-KO-8406-01A-11R-2315-07	AP4S1|11154	113.5219
TCGA-KO-8406-01A-11R-2315-07	APAF1|317	374.6224
TCGA-KO-8406-01A-11R-2315-07	APBA1|320	40.282
TCGA-KO-8406-01A-11R-2315-07	APBA2|321	1.831
TCGA-KO-8406-01A-11R-2315-07	APBA3|9546	345.6926
TCGA-KO-8406-01A-11R-2315-07	APBB1IP|54518	40.282
TCGA-KO-8406-01A-11R-2315-07	APBB1|322	1040.3735
TCGA-KO-8406-01A-11R-2315-07	APBB2|323	1726.9981
TCGA-KO-8406-01A-11R-2315-07	APBB3|10307	332.1432
TCGA-KO-8406-01A-11R-2315-07	APC2|10297	10.3818
TCGA-KO-8406-01A-11R-2315-07	APCDD1L|164284	2.5634
TCGA-KO-8406-01A-11R-2315-07	APCDD1|147495	586.652
TCGA-KO-8406-01A-11R-2315-07	APCS|325	0
TCGA-KO-8406-01A-11R-2315-07	APC|324	962.0068
TCGA-KO-8406-01A-11R-2315-07	APEH|327	4604.962
TCGA-KO-8406-01A-11R-2315-07	APEX1|328	1748.2377
TCGA-KO-8406-01A-11R-2315-07	APEX2|27301	581.5252
TCGA-KO-8406-01A-11R-2315-07	APH1A|51107	2842.8088
TCGA-KO-8406-01A-11R-2315-07	APH1B|83464	1835.3932
TCGA-KO-8406-01A-11R-2315-07	API5|8539	2862.2173
TCGA-KO-8406-01A-11R-2315-07	APIP|51074	696.2996
TCGA-KO-8406-01A-11R-2315-07	APITD1|378708	111.1636
TCGA-KO-8406-01A-11R-2315-07	APLF|200558	20.5072
TCGA-KO-8406-01A-11R-2315-07	APLNR|187	852.8792
TCGA-KO-8406-01A-11R-2315-07	APLN|8862	722.8783
TCGA-KO-8406-01A-11R-2315-07	APLP1|333	9.8874
TCGA-KO-8406-01A-11R-2315-07	APLP2|334	67257.1345
TCGA-KO-8406-01A-11R-2315-07	APOA1BP|128240	1874.9428
TCGA-KO-8406-01A-11R-2315-07	APOA1|335	0
TCGA-KO-8406-01A-11R-2315-07	APOA2|336	0
TCGA-KO-8406-01A-11R-2315-07	APOA4|337	.3662
TCGA-KO-8406-01A-11R-2315-07	APOA5|116519	0
TCGA-KO-8406-01A-11R-2315-07	APOB48R|55911	74.3386
TCGA-KO-8406-01A-11R-2315-07	APOBEC1|339	0
TCGA-KO-8406-01A-11R-2315-07	APOBEC2|10930	2.9296
TCGA-KO-8406-01A-11R-2315-07	APOBEC3A|200315	12.0626
TCGA-KO-8406-01A-11R-2315-07	APOBEC3B|9582	305.7988
TCGA-KO-8406-01A-11R-2315-07	APOBEC3C|27350	20.8734
TCGA-KO-8406-01A-11R-2315-07	APOBEC3D|140564	63.7188
TCGA-KO-8406-01A-11R-2315-07	APOBEC3F|200316	121.9445
TCGA-KO-8406-01A-11R-2315-07	APOBEC3G|60489	60.0568
TCGA-KO-8406-01A-11R-2315-07	APOBEC3H|164668	.7324
TCGA-KO-8406-01A-11R-2315-07	APOBEC4|403314	0
TCGA-KO-8406-01A-11R-2315-07	APOB|338	149.4095
TCGA-KO-8406-01A-11R-2315-07	APOC1P1|342	0
TCGA-KO-8406-01A-11R-2315-07	APOC1|341	150.8743
TCGA-KO-8406-01A-11R-2315-07	APOC2|344	34.789
TCGA-KO-8406-01A-11R-2315-07	APOC3|345	.3662
TCGA-KO-8406-01A-11R-2315-07	APOC4|346	.7324
TCGA-KO-8406-01A-11R-2315-07	APOD|347	8.0564
TCGA-KO-8406-01A-11R-2315-07	APOE|348	1132.2897
TCGA-KO-8406-01A-11R-2315-07	APOF|319	0
TCGA-KO-8406-01A-11R-2315-07	APOH|350	0
TCGA-KO-8406-01A-11R-2315-07	APOL1|8542	3125.8812
TCGA-KO-8406-01A-11R-2315-07	APOL2|23780	1768.3787
TCGA-KO-8406-01A-11R-2315-07	APOL3|80833	173.9449
TCGA-KO-8406-01A-11R-2315-07	APOL4|80832	52.3666
TCGA-KO-8406-01A-11R-2315-07	APOL5|80831	0
TCGA-KO-8406-01A-11R-2315-07	APOL6|80830	1850.4074
TCGA-KO-8406-01A-11R-2315-07	APOLD1|81575	831.2735
TCGA-KO-8406-01A-11R-2315-07	APOM|55937	28.1974
TCGA-KO-8406-01A-11R-2315-07	APOOL|139322	583.7224
TCGA-KO-8406-01A-11R-2315-07	APOO|79135	823.5833
TCGA-KO-8406-01A-11R-2315-07	APPBP2|10513	591.0464
TCGA-KO-8406-01A-11R-2315-07	APPL1|26060	1263.023
TCGA-KO-8406-01A-11R-2315-07	APPL2|55198	751.8081
TCGA-KO-8406-01A-11R-2315-07	APP|351	25812.3226
TCGA-KO-8406-01A-11R-2315-07	APRT|353	2708.4134
TCGA-KO-8406-01A-11R-2315-07	APTX|54840	574.5674
TCGA-KO-8406-01A-11R-2315-07	AQP10|89872	0
TCGA-KO-8406-01A-11R-2315-07	AQP11|282679	21.2396
TCGA-KO-8406-01A-11R-2315-07	AQP12A|375318	0
TCGA-KO-8406-01A-11R-2315-07	AQP12B|653437	1.4648
TCGA-KO-8406-01A-11R-2315-07	AQP1|358	884.3724
TCGA-KO-8406-01A-11R-2315-07	AQP2|359	3.662
TCGA-KO-8406-01A-11R-2315-07	AQP3|360	1454.9117
TCGA-KO-8406-01A-11R-2315-07	AQP4|361	0
TCGA-KO-8406-01A-11R-2315-07	AQP5|362	2.9296
TCGA-KO-8406-01A-11R-2315-07	AQP6|363	325.9178
TCGA-KO-8406-01A-11R-2315-07	AQP7P1|375719	.7324
TCGA-KO-8406-01A-11R-2315-07	AQP7P3|441432	0
TCGA-KO-8406-01A-11R-2315-07	AQP7|364	863.8652
TCGA-KO-8406-01A-11R-2315-07	AQP8|343	0
TCGA-KO-8406-01A-11R-2315-07	AQP9|366	10.2536
TCGA-KO-8406-01A-11R-2315-07	AQPEP|206338	.6555
TCGA-KO-8406-01A-11R-2315-07	AQR|9716	1372.8829
TCGA-KO-8406-01A-11R-2315-07	ARAF|369	2149.2264
TCGA-KO-8406-01A-11R-2315-07	ARAP1|116985	9899.0094
TCGA-KO-8406-01A-11R-2315-07	ARAP2|116984	324.453
TCGA-KO-8406-01A-11R-2315-07	ARAP3|64411	263.6638
TCGA-KO-8406-01A-11R-2315-07	ARCN1|372	6727.0896
TCGA-KO-8406-01A-11R-2315-07	ARC|23237	6.2254
TCGA-KO-8406-01A-11R-2315-07	AREG|374	19.4086
TCGA-KO-8406-01A-11R-2315-07	ARF1|375	8277.9456
TCGA-KO-8406-01A-11R-2315-07	ARF3|377	7037.627
TCGA-KO-8406-01A-11R-2315-07	ARF4|378	3955.3236
TCGA-KO-8406-01A-11R-2315-07	ARF5|381	2803.5338
TCGA-KO-8406-01A-11R-2315-07	ARF6|382	2271.5371
TCGA-KO-8406-01A-11R-2315-07	ARFGAP1|55738	1963.9293
TCGA-KO-8406-01A-11R-2315-07	ARFGAP2|84364	2377.3689
TCGA-KO-8406-01A-11R-2315-07	ARFGAP3|26286	1399.9817
TCGA-KO-8406-01A-11R-2315-07	ARFGEF1|10565	6804.5592
TCGA-KO-8406-01A-11R-2315-07	ARFGEF2|10564	4766.4561
TCGA-KO-8406-01A-11R-2315-07	ARFIP1|27236	1452.7145
TCGA-KO-8406-01A-11R-2315-07	ARFIP2|23647	1154.6278
TCGA-KO-8406-01A-11R-2315-07	ARFRP1|10139	905.612
TCGA-KO-8406-01A-11R-2315-07	ARG1|383	.7324
TCGA-KO-8406-01A-11R-2315-07	ARG2|384	1187.5895
TCGA-KO-8406-01A-11R-2315-07	ARGFXP2|503640	.7324
TCGA-KO-8406-01A-11R-2315-07	ARGFX|503582	0
TCGA-KO-8406-01A-11R-2315-07	ARGLU1|55082	868.2596
TCGA-KO-8406-01A-11R-2315-07	ARHGAP10|79658	85.6907
TCGA-KO-8406-01A-11R-2315-07	ARHGAP11A|9824	218.9875
TCGA-KO-8406-01A-11R-2315-07	ARHGAP11B|89839	19.7748
TCGA-KO-8406-01A-11R-2315-07	ARHGAP12|94134	1624.0959
TCGA-KO-8406-01A-11R-2315-07	ARHGAP15|55843	17.9438
TCGA-KO-8406-01A-11R-2315-07	ARHGAP17|55114	1051.3595
TCGA-KO-8406-01A-11R-2315-07	ARHGAP18|93663	3458.0244
TCGA-KO-8406-01A-11R-2315-07	ARHGAP19|84986	196.6493
TCGA-KO-8406-01A-11R-2315-07	ARHGAP1|392	2212.579
TCGA-KO-8406-01A-11R-2315-07	ARHGAP20|57569	21.972
TCGA-KO-8406-01A-11R-2315-07	ARHGAP21|57584	2221.734
TCGA-KO-8406-01A-11R-2315-07	ARHGAP22|58504	28.1974
TCGA-KO-8406-01A-11R-2315-07	ARHGAP23|57636	238.0298
TCGA-KO-8406-01A-11R-2315-07	ARHGAP24|83478	1184.29
TCGA-KO-8406-01A-11R-2315-07	ARHGAP25|9938	92.6485
TCGA-KO-8406-01A-11R-2315-07	ARHGAP26|23092	182.3675
TCGA-KO-8406-01A-11R-2315-07	ARHGAP27|201176	530.2573
TCGA-KO-8406-01A-11R-2315-07	ARHGAP28|79822	141.3531
TCGA-KO-8406-01A-11R-2315-07	ARHGAP29|9411	998.993
TCGA-KO-8406-01A-11R-2315-07	ARHGAP30|257106	94.1133
TCGA-KO-8406-01A-11R-2315-07	ARHGAP31|57514	1436.9679
TCGA-KO-8406-01A-11R-2315-07	ARHGAP32|9743	679.3006
TCGA-KO-8406-01A-11R-2315-07	ARHGAP33|115703	225.2129
TCGA-KO-8406-01A-11R-2315-07	ARHGAP36|158763	0
TCGA-KO-8406-01A-11R-2315-07	ARHGAP39|80728	129.2685
TCGA-KO-8406-01A-11R-2315-07	ARHGAP42|143872	234.6755
TCGA-KO-8406-01A-11R-2315-07	ARHGAP4|393	1362.6293
TCGA-KO-8406-01A-11R-2315-07	ARHGAP5|394	4269.1568
TCGA-KO-8406-01A-11R-2315-07	ARHGAP6|395	3244.5299
TCGA-KO-8406-01A-11R-2315-07	ARHGAP8|23779	794.0602
TCGA-KO-8406-01A-11R-2315-07	ARHGAP9|64333	31.4932
TCGA-KO-8406-01A-11R-2315-07	ARHGDIA|396	4108.0289
TCGA-KO-8406-01A-11R-2315-07	ARHGDIB|397	1009.9789
TCGA-KO-8406-01A-11R-2315-07	ARHGDIG|398	0
TCGA-KO-8406-01A-11R-2315-07	ARHGEF10L|55160	1365.9251
TCGA-KO-8406-01A-11R-2315-07	ARHGEF10|9639	748.1461
TCGA-KO-8406-01A-11R-2315-07	ARHGEF11|9826	1108.8529
TCGA-KO-8406-01A-11R-2315-07	ARHGEF12|23365	9473.2216
TCGA-KO-8406-01A-11R-2315-07	ARHGEF15|22899	578.2294
TCGA-KO-8406-01A-11R-2315-07	ARHGEF16|27237	422.9607
TCGA-KO-8406-01A-11R-2315-07	ARHGEF17|9828	4570.9054
TCGA-KO-8406-01A-11R-2315-07	ARHGEF18|23370	1792.1816
TCGA-KO-8406-01A-11R-2315-07	ARHGEF19|128272	19.4086
TCGA-KO-8406-01A-11R-2315-07	ARHGEF1|9138	667.216
TCGA-KO-8406-01A-11R-2315-07	ARHGEF2|9181	437.6087
TCGA-KO-8406-01A-11R-2315-07	ARHGEF33|100271715	2.9296
TCGA-KO-8406-01A-11R-2315-07	ARHGEF35|445328	654.7652
TCGA-KO-8406-01A-11R-2315-07	ARHGEF37|389337	964.9364
TCGA-KO-8406-01A-11R-2315-07	ARHGEF38|54848	73.24
TCGA-KO-8406-01A-11R-2315-07	ARHGEF3|50650	703.4697
TCGA-KO-8406-01A-11R-2315-07	ARHGEF4|50649	1.0986
TCGA-KO-8406-01A-11R-2315-07	ARHGEF5|7984	775.9773
TCGA-KO-8406-01A-11R-2315-07	ARHGEF6|9459	1006.3169
TCGA-KO-8406-01A-11R-2315-07	ARHGEF7|8874	988.7394
TCGA-KO-8406-01A-11R-2315-07	ARHGEF9|23229	422.5945
TCGA-KO-8406-01A-11R-2315-07	ARID1A|8289	1956.2391
TCGA-KO-8406-01A-11R-2315-07	ARID1B|57492	1439.8975
TCGA-KO-8406-01A-11R-2315-07	ARID2|196528	838.2313
TCGA-KO-8406-01A-11R-2315-07	ARID3A|1820	155.2687
TCGA-KO-8406-01A-11R-2315-07	ARID3B|10620	69.2118
TCGA-KO-8406-01A-11R-2315-07	ARID3C|138715	.7324
TCGA-KO-8406-01A-11R-2315-07	ARID4A|5926	576.3984
TCGA-KO-8406-01A-11R-2315-07	ARID4B|51742	663.7993
TCGA-KO-8406-01A-11R-2315-07	ARID5A|10865	90.4513
TCGA-KO-8406-01A-11R-2315-07	ARID5B|84159	351.918
TCGA-KO-8406-01A-11R-2315-07	ARIH1|25820	2034.6059
TCGA-KO-8406-01A-11R-2315-07	ARIH2|10425	2016.1165
TCGA-KO-8406-01A-11R-2315-07	ARL10|285598	45.0426
TCGA-KO-8406-01A-11R-2315-07	ARL11|115761	15.0142
TCGA-KO-8406-01A-11R-2315-07	ARL13A|392509	.7324
TCGA-KO-8406-01A-11R-2315-07	ARL13B|200894	195.1845
TCGA-KO-8406-01A-11R-2315-07	ARL14|80117	2.9296
TCGA-KO-8406-01A-11R-2315-07	ARL15|54622	840.7947
TCGA-KO-8406-01A-11R-2315-07	ARL16|339231	250.1144
TCGA-KO-8406-01A-11R-2315-07	ARL17A|51326	28.732
TCGA-KO-8406-01A-11R-2315-07	ARL17B|641522	1.0363
TCGA-KO-8406-01A-11R-2315-07	ARL1|400	4092.6485
TCGA-KO-8406-01A-11R-2315-07	ARL2BP|23568	1250.9384
TCGA-KO-8406-01A-11R-2315-07	ARL2|402	908.1754
TCGA-KO-8406-01A-11R-2315-07	ARL3|403	393.6647
TCGA-KO-8406-01A-11R-2315-07	ARL4A|10124	209.4663
TCGA-KO-8406-01A-11R-2315-07	ARL4C|10123	83.4935
TCGA-KO-8406-01A-11R-2315-07	ARL4D|379	1843.0834
TCGA-KO-8406-01A-11R-2315-07	ARL5A|26225	1566.9688
TCGA-KO-8406-01A-11R-2315-07	ARL5B|221079	160.7617
TCGA-KO-8406-01A-11R-2315-07	ARL5C|390790	0
TCGA-KO-8406-01A-11R-2315-07	ARL6IP1|23204	10028.3805
TCGA-KO-8406-01A-11R-2315-07	ARL6IP4|51329	3026.641
TCGA-KO-8406-01A-11R-2315-07	ARL6IP5|10550	5302.9388
TCGA-KO-8406-01A-11R-2315-07	ARL6IP6|151188	94.1133
TCGA-KO-8406-01A-11R-2315-07	ARL6|84100	996.0634
TCGA-KO-8406-01A-11R-2315-07	ARL8A|127829	674.54
TCGA-KO-8406-01A-11R-2315-07	ARL8B|55207	3354.756
TCGA-KO-8406-01A-11R-2315-07	ARL9|132946	3.2958
TCGA-KO-8406-01A-11R-2315-07	ARMC10|83787	547.7506
TCGA-KO-8406-01A-11R-2315-07	ARMC1|55156	832.3721
TCGA-KO-8406-01A-11R-2315-07	ARMC2|84071	17.2114
TCGA-KO-8406-01A-11R-2315-07	ARMC3|219681	0
TCGA-KO-8406-01A-11R-2315-07	ARMC4|55130	5.1268
TCGA-KO-8406-01A-11R-2315-07	ARMC5|79798	580.0604
TCGA-KO-8406-01A-11R-2315-07	ARMC6|93436	848.0344
TCGA-KO-8406-01A-11R-2315-07	ARMC7|79637	156.7335
TCGA-KO-8406-01A-11R-2315-07	ARMC8|25852	856.9074
TCGA-KO-8406-01A-11R-2315-07	ARMC9|80210	31.8594
TCGA-KO-8406-01A-11R-2315-07	ARMCX1|51309	311.636
TCGA-KO-8406-01A-11R-2315-07	ARMCX2|9823	2615.0325
TCGA-KO-8406-01A-11R-2315-07	ARMCX3|51566	3457.292
TCGA-KO-8406-01A-11R-2315-07	ARMCX5|64860	457.0173
TCGA-KO-8406-01A-11R-2315-07	ARMCX6|54470	374.9886
TCGA-KO-8406-01A-11R-2315-07	ARMS2|387715	.3662
TCGA-KO-8406-01A-11R-2315-07	ARNT2|9915	5585.645
TCGA-KO-8406-01A-11R-2315-07	ARNTL2|56938	18.6762
TCGA-KO-8406-01A-11R-2315-07	ARNTL|406	98.8739
TCGA-KO-8406-01A-11R-2315-07	ARNT|405	489.9753
TCGA-KO-8406-01A-11R-2315-07	ARPC1A|10552	4305.5131
TCGA-KO-8406-01A-11R-2315-07	ARPC1B|10095	983.1438
TCGA-KO-8406-01A-11R-2315-07	ARPC2|10109	1839.0552
TCGA-KO-8406-01A-11R-2315-07	ARPC3|10094	3303.8543
TCGA-KO-8406-01A-11R-2315-07	ARPC4|10093	3336.0286
TCGA-KO-8406-01A-11R-2315-07	ARPC5L|81873	841.1609
TCGA-KO-8406-01A-11R-2315-07	ARPC5|10092	1029.7537
TCGA-KO-8406-01A-11R-2315-07	ARPM1|84517	64.085
TCGA-KO-8406-01A-11R-2315-07	ARPP19|10776	4576.0322
TCGA-KO-8406-01A-11R-2315-07	ARPP21|10777	2.9296
TCGA-KO-8406-01A-11R-2315-07	ARR3|407	.3662
TCGA-KO-8406-01A-11R-2315-07	ARRB1|408	84.2259
TCGA-KO-8406-01A-11R-2315-07	ARRB2|409	1237.389
TCGA-KO-8406-01A-11R-2315-07	ARRDC1|92714	1305.8684
TCGA-KO-8406-01A-11R-2315-07	ARRDC2|27106	192.6211
TCGA-KO-8406-01A-11R-2315-07	ARRDC3|57561	737.5263
TCGA-KO-8406-01A-11R-2315-07	ARRDC4|91947	416.0029
TCGA-KO-8406-01A-11R-2315-07	ARRDC5|645432	0
TCGA-KO-8406-01A-11R-2315-07	ARSA|410	1371.4181
TCGA-KO-8406-01A-11R-2315-07	ARSB|411	208.7339
TCGA-KO-8406-01A-11R-2315-07	ARSD|414	2279.2273
TCGA-KO-8406-01A-11R-2315-07	ARSE|415	426.9889
TCGA-KO-8406-01A-11R-2315-07	ARSF|416	0
TCGA-KO-8406-01A-11R-2315-07	ARSG|22901	270.9878
TCGA-KO-8406-01A-11R-2315-07	ARSH|347527	0
TCGA-KO-8406-01A-11R-2315-07	ARSI|340075	.3662
TCGA-KO-8406-01A-11R-2315-07	ARSJ|79642	833.4707
TCGA-KO-8406-01A-11R-2315-07	ARSK|153642	268.0582
TCGA-KO-8406-01A-11R-2315-07	ART1|417	.7324
TCGA-KO-8406-01A-11R-2315-07	ART3|419	4.0282
TCGA-KO-8406-01A-11R-2315-07	ART4|420	1.0986
TCGA-KO-8406-01A-11R-2315-07	ART5|116969	407.9465
TCGA-KO-8406-01A-11R-2315-07	ARTN|9048	47.606
TCGA-KO-8406-01A-11R-2315-07	ARV1|64801	292.5936
TCGA-KO-8406-01A-11R-2315-07	ARVCF|421	190.7901
TCGA-KO-8406-01A-11R-2315-07	ARX|170302	0
TCGA-KO-8406-01A-11R-2315-07	AR|367	137.6911
TCGA-KO-8406-01A-11R-2315-07	AS3MT|57412	327.0164
TCGA-KO-8406-01A-11R-2315-07	ASAH1|427	8461.7779
TCGA-KO-8406-01A-11R-2315-07	ASAH2B|653308	11.3522
TCGA-KO-8406-01A-11R-2315-07	ASAH2|56624	2.1972
TCGA-KO-8406-01A-11R-2315-07	ASAM|79827	3.2958
TCGA-KO-8406-01A-11R-2315-07	ASAP1IT1|29065	0
TCGA-KO-8406-01A-11R-2315-07	ASAP1|50807	480.8203
TCGA-KO-8406-01A-11R-2315-07	ASAP2|8853	1025.7255
TCGA-KO-8406-01A-11R-2315-07	ASAP3|55616	1223.1072
TCGA-KO-8406-01A-11R-2315-07	ASB10|136371	0
TCGA-KO-8406-01A-11R-2315-07	ASB11|140456	2.9296
TCGA-KO-8406-01A-11R-2315-07	ASB12|142689	3.2958
TCGA-KO-8406-01A-11R-2315-07	ASB13|79754	554.0602
TCGA-KO-8406-01A-11R-2315-07	ASB14|142686	7.6902
TCGA-KO-8406-01A-11R-2315-07	ASB15|142685	.3662
TCGA-KO-8406-01A-11R-2315-07	ASB16|92591	111.4932
TCGA-KO-8406-01A-11R-2315-07	ASB17|127247	0
TCGA-KO-8406-01A-11R-2315-07	ASB18|401036	0
TCGA-KO-8406-01A-11R-2315-07	ASB1|51665	365.5992
TCGA-KO-8406-01A-11R-2315-07	ASB2|51676	2.9296
TCGA-KO-8406-01A-11R-2315-07	ASB3|51130	174.7395
TCGA-KO-8406-01A-11R-2315-07	ASB4|51666	.7324
TCGA-KO-8406-01A-11R-2315-07	ASB5|140458	179.8041
TCGA-KO-8406-01A-11R-2315-07	ASB6|140459	1100.3973
TCGA-KO-8406-01A-11R-2315-07	ASB7|140460	563.5814
TCGA-KO-8406-01A-11R-2315-07	ASB8|140461	1384.6013
TCGA-KO-8406-01A-11R-2315-07	ASB9|140462	115.3529
TCGA-KO-8406-01A-11R-2315-07	ASCC1|51008	249.0158
TCGA-KO-8406-01A-11R-2315-07	ASCC2|84164	1181.3604
TCGA-KO-8406-01A-11R-2315-07	ASCC3|10973	918.0628
TCGA-KO-8406-01A-11R-2315-07	ASCL1|429	.3662
TCGA-KO-8406-01A-11R-2315-07	ASCL2|430	4.0282
TCGA-KO-8406-01A-11R-2315-07	ASCL3|56676	.3662
TCGA-KO-8406-01A-11R-2315-07	ASCL4|121549	72.5076
TCGA-KO-8406-01A-11R-2315-07	ASF1A|25842	280.509
TCGA-KO-8406-01A-11R-2315-07	ASF1B|55723	215.3255
TCGA-KO-8406-01A-11R-2315-07	ASFMR1|100126270	5.1414
TCGA-KO-8406-01A-11R-2315-07	ASGR1|432	2.5634
TCGA-KO-8406-01A-11R-2315-07	ASGR2|433	3.2958
TCGA-KO-8406-01A-11R-2315-07	ASH1L|55870	1445.5992
TCGA-KO-8406-01A-11R-2315-07	ASH2L|9070	834.9355
TCGA-KO-8406-01A-11R-2315-07	ASIP|434	0
TCGA-KO-8406-01A-11R-2315-07	ASL|435	849.5834
TCGA-KO-8406-01A-11R-2315-07	ASMTL|8623	361.4392
TCGA-KO-8406-01A-11R-2315-07	ASMT|438	0
TCGA-KO-8406-01A-11R-2315-07	ASNA1|439	2080.3808
TCGA-KO-8406-01A-11R-2315-07	ASNSD1|54529	436.8763
TCGA-KO-8406-01A-11R-2315-07	ASNS|440	310.1712
TCGA-KO-8406-01A-11R-2315-07	ASPA|443	61.5216
TCGA-KO-8406-01A-11R-2315-07	ASPDH|554235	4.3944
TCGA-KO-8406-01A-11R-2315-07	ASPG|374569	26.7326
TCGA-KO-8406-01A-11R-2315-07	ASPHD1|253982	2.9296
TCGA-KO-8406-01A-11R-2315-07	ASPHD2|57168	974.4576
TCGA-KO-8406-01A-11R-2315-07	ASPH|444	4414.6846
TCGA-KO-8406-01A-11R-2315-07	ASPM|259266	79.0991
TCGA-KO-8406-01A-11R-2315-07	ASPN|54829	35.1552
TCGA-KO-8406-01A-11R-2315-07	ASPRV1|151516	38.5059
TCGA-KO-8406-01A-11R-2315-07	ASPSCR1|79058	265.4948
TCGA-KO-8406-01A-11R-2315-07	ASRGL1|80150	87.5217
TCGA-KO-8406-01A-11R-2315-07	ASS1|445	162.9589
TCGA-KO-8406-01A-11R-2315-07	ASTE1|28990	152.8701
TCGA-KO-8406-01A-11R-2315-07	ASTL|431705	1.0986
TCGA-KO-8406-01A-11R-2315-07	ASTN1|460	2.1972
TCGA-KO-8406-01A-11R-2315-07	ASTN2|23245	4510.8487
TCGA-KO-8406-01A-11R-2315-07	ASXL1|171023	3366.1082
TCGA-KO-8406-01A-11R-2315-07	ASXL2|55252	990.5704
TCGA-KO-8406-01A-11R-2315-07	ASXL3|80816	171.7477
TCGA-KO-8406-01A-11R-2315-07	ASZ1|136991	.7324
TCGA-KO-8406-01A-11R-2315-07	ATAD1|84896	1409.5029
TCGA-KO-8406-01A-11R-2315-07	ATAD2B|54454	185.2971
TCGA-KO-8406-01A-11R-2315-07	ATAD2|29028	588.483
TCGA-KO-8406-01A-11R-2315-07	ATAD3A|55210	404.2845
TCGA-KO-8406-01A-11R-2315-07	ATAD3B|83858	138.0573
TCGA-KO-8406-01A-11R-2315-07	ATAD3C|219293	112.4233
TCGA-KO-8406-01A-11R-2315-07	ATAD5|79915	21.6058
TCGA-KO-8406-01A-11R-2315-07	ATCAY|85300	1.4648
TCGA-KO-8406-01A-11R-2315-07	ATE1|11101	250.4806
TCGA-KO-8406-01A-11R-2315-07	ATF1|466	402.4535
TCGA-KO-8406-01A-11R-2315-07	ATF2|1386	337.6362
TCGA-KO-8406-01A-11R-2315-07	ATF3|467	650.3708
TCGA-KO-8406-01A-11R-2315-07	ATF4|468	4420.0311
TCGA-KO-8406-01A-11R-2315-07	ATF5|22809	1365.5589
TCGA-KO-8406-01A-11R-2315-07	ATF6B|1388	1511.6726
TCGA-KO-8406-01A-11R-2315-07	ATF6|22926	1238.8538
TCGA-KO-8406-01A-11R-2315-07	ATF7IP2|80063	117.9163
TCGA-KO-8406-01A-11R-2315-07	ATF7IP|55729	1361.8969
TCGA-KO-8406-01A-11R-2315-07	ATF7|11016	837.1839
TCGA-KO-8406-01A-11R-2315-07	ATG10|83734	121.5783
TCGA-KO-8406-01A-11R-2315-07	ATG12|9140	398.7915
TCGA-KO-8406-01A-11R-2315-07	ATG16L1|55054	269.8892
TCGA-KO-8406-01A-11R-2315-07	ATG16L2|89849	245.9288
TCGA-KO-8406-01A-11R-2315-07	ATG2A|23130	1486.0386
TCGA-KO-8406-01A-11R-2315-07	ATG2B|55102	1302.2064
TCGA-KO-8406-01A-11R-2315-07	ATG3|64422	1097.5007
TCGA-KO-8406-01A-11R-2315-07	ATG4A|115201	1136.6841
TCGA-KO-8406-01A-11R-2315-07	ATG4B|23192	786.9633
TCGA-KO-8406-01A-11R-2315-07	ATG4C|84938	93.7471
TCGA-KO-8406-01A-11R-2315-07	ATG4D|84971	1312.698
TCGA-KO-8406-01A-11R-2315-07	ATG5|9474	510.8487
TCGA-KO-8406-01A-11R-2315-07	ATG7|10533	700.379
TCGA-KO-8406-01A-11R-2315-07	ATG9A|79065	869.4937
TCGA-KO-8406-01A-11R-2315-07	ATG9B|285973	1.9885
TCGA-KO-8406-01A-11R-2315-07	ATHL1|80162	5301.474
TCGA-KO-8406-01A-11R-2315-07	ATIC|471	488.1443
TCGA-KO-8406-01A-11R-2315-07	ATL1|51062	63.7188
TCGA-KO-8406-01A-11R-2315-07	ATL2|64225	1071.5005
TCGA-KO-8406-01A-11R-2315-07	ATL3|25923	722.5121
TCGA-KO-8406-01A-11R-2315-07	ATMIN|23300	2051.4511
TCGA-KO-8406-01A-11R-2315-07	ATM|472	1090.5429
TCGA-KO-8406-01A-11R-2315-07	ATN1|1822	5276.2062
TCGA-KO-8406-01A-11R-2315-07	ATOH1|474	0
TCGA-KO-8406-01A-11R-2315-07	ATOH7|220202	.7324
TCGA-KO-8406-01A-11R-2315-07	ATOH8|84913	49.0708
TCGA-KO-8406-01A-11R-2315-07	ATOX1|475	1115.0783
TCGA-KO-8406-01A-11R-2315-07	ATP10A|57194	20.8734
TCGA-KO-8406-01A-11R-2315-07	ATP10B|23120	8.0564
TCGA-KO-8406-01A-11R-2315-07	ATP10D|57205	5394.1225
TCGA-KO-8406-01A-11R-2315-07	ATP11A|23250	389.6365
TCGA-KO-8406-01A-11R-2315-07	ATP11B|23200	1265.2202
TCGA-KO-8406-01A-11R-2315-07	ATP11C|286410	955.7814
TCGA-KO-8406-01A-11R-2315-07	ATP12A|479	0
TCGA-KO-8406-01A-11R-2315-07	ATP13A1|57130	2034.2397
TCGA-KO-8406-01A-11R-2315-07	ATP13A2|23400	457.7497
TCGA-KO-8406-01A-11R-2315-07	ATP13A3|79572	1055.0215
TCGA-KO-8406-01A-11R-2315-07	ATP13A4|84239	.7324
TCGA-KO-8406-01A-11R-2315-07	ATP13A5|344905	57.4934
TCGA-KO-8406-01A-11R-2315-07	ATP1A1|476	28886.9139
TCGA-KO-8406-01A-11R-2315-07	ATP1A2|477	48.7046
TCGA-KO-8406-01A-11R-2315-07	ATP1A3|478	.3662
TCGA-KO-8406-01A-11R-2315-07	ATP1A4|480	2.5634
TCGA-KO-8406-01A-11R-2315-07	ATP1B1|481	28513.489
TCGA-KO-8406-01A-11R-2315-07	ATP1B2|482	86.7893
TCGA-KO-8406-01A-11R-2315-07	ATP1B3|483	1824.4072
TCGA-KO-8406-01A-11R-2315-07	ATP1B4|23439	0
TCGA-KO-8406-01A-11R-2315-07	ATP2A1|487	6.9578
TCGA-KO-8406-01A-11R-2315-07	ATP2A2|488	5626.6593
TCGA-KO-8406-01A-11R-2315-07	ATP2A3|489	147.5785
TCGA-KO-8406-01A-11R-2315-07	ATP2B1|490	1897.6472
TCGA-KO-8406-01A-11R-2315-07	ATP2B2|491	1925.4783
TCGA-KO-8406-01A-11R-2315-07	ATP2B3|492	0
TCGA-KO-8406-01A-11R-2315-07	ATP2B4|493	3640.758
TCGA-KO-8406-01A-11R-2315-07	ATP2C1|27032	4735.8967
TCGA-KO-8406-01A-11R-2315-07	ATP2C2|9914	425.8903
TCGA-KO-8406-01A-11R-2315-07	ATP4A|495	0
TCGA-KO-8406-01A-11R-2315-07	ATP4B|496	4.0282
TCGA-KO-8406-01A-11R-2315-07	ATP5A1|498	35178.9801
TCGA-KO-8406-01A-11R-2315-07	ATP5B|506	39739.632
TCGA-KO-8406-01A-11R-2315-07	ATP5C1|509	3643.3214
TCGA-KO-8406-01A-11R-2315-07	ATP5D|513	3313.0092
TCGA-KO-8406-01A-11R-2315-07	ATP5EP2|432369	206.9029
TCGA-KO-8406-01A-11R-2315-07	ATP5E|514	6489.426
TCGA-KO-8406-01A-11R-2315-07	ATP5F1|515	3392.4746
TCGA-KO-8406-01A-11R-2315-07	ATP5G1|516	997.5282
TCGA-KO-8406-01A-11R-2315-07	ATP5G2|517	5527.7854
TCGA-KO-8406-01A-11R-2315-07	ATP5G3|518	7043.4862
TCGA-KO-8406-01A-11R-2315-07	ATP5H|10476	2456.1018
TCGA-KO-8406-01A-11R-2315-07	ATP5I|521	2698.4455
TCGA-KO-8406-01A-11R-2315-07	ATP5J2|9551	2062.7996
TCGA-KO-8406-01A-11R-2315-07	ATP5J|522	1770.5539
TCGA-KO-8406-01A-11R-2315-07	ATP5L2|267020	6.2254
TCGA-KO-8406-01A-11R-2315-07	ATP5L|10632	6875.7667
TCGA-KO-8406-01A-11R-2315-07	ATP5O|539	3875.8583
TCGA-KO-8406-01A-11R-2315-07	ATP5SL|55101	1344.3193
TCGA-KO-8406-01A-11R-2315-07	ATP5S|27109	364.0026
TCGA-KO-8406-01A-11R-2315-07	ATP6AP1L|92270	57.4934
TCGA-KO-8406-01A-11R-2315-07	ATP6AP1|537	11451.0666
TCGA-KO-8406-01A-11R-2315-07	ATP6AP2|10159	15020.4156
TCGA-KO-8406-01A-11R-2315-07	ATP6V0A1|535	699.8077
TCGA-KO-8406-01A-11R-2315-07	ATP6V0A2|23545	566.1448
TCGA-KO-8406-01A-11R-2315-07	ATP6V0A4|50617	29066.1943
TCGA-KO-8406-01A-11R-2315-07	ATP6V0B|533	6850.4989
TCGA-KO-8406-01A-11R-2315-07	ATP6V0C|527	21282.4316
TCGA-KO-8406-01A-11R-2315-07	ATP6V0D1|9114	3926.3938
TCGA-KO-8406-01A-11R-2315-07	ATP6V0D2|245972	37504.7148
TCGA-KO-8406-01A-11R-2315-07	ATP6V0E1|8992	7564.5885
TCGA-KO-8406-01A-11R-2315-07	ATP6V0E2|155066	3346.5531
TCGA-KO-8406-01A-11R-2315-07	ATP6V1A|523	37678.6597
TCGA-KO-8406-01A-11R-2315-07	ATP6V1B1|525	12555.1588
TCGA-KO-8406-01A-11R-2315-07	ATP6V1B2|526	2078.1836
TCGA-KO-8406-01A-11R-2315-07	ATP6V1C1|528	2754.9208
TCGA-KO-8406-01A-11R-2315-07	ATP6V1C2|245973	29.5816
TCGA-KO-8406-01A-11R-2315-07	ATP6V1D|51382	5182.459
TCGA-KO-8406-01A-11R-2315-07	ATP6V1E1|529	7552.5039
TCGA-KO-8406-01A-11R-2315-07	ATP6V1E2|90423	56.3948
TCGA-KO-8406-01A-11R-2315-07	ATP6V1F|9296	5804.5812
TCGA-KO-8406-01A-11R-2315-07	ATP6V1G1|9550	2682.4133
TCGA-KO-8406-01A-11R-2315-07	ATP6V1G2|534	3.0944
TCGA-KO-8406-01A-11R-2315-07	ATP6V1G3|127124	2670.3287
TCGA-KO-8406-01A-11R-2315-07	ATP6V1H|51606	4729.4699
TCGA-KO-8406-01A-11R-2315-07	ATP7A|538	1590.4056
TCGA-KO-8406-01A-11R-2315-07	ATP7B|540	265.4948
TCGA-KO-8406-01A-11R-2315-07	ATP8A1|10396	1169.642
TCGA-KO-8406-01A-11R-2315-07	ATP8A2|51761	4.3944
TCGA-KO-8406-01A-11R-2315-07	ATP8B1|5205	1285.0279
TCGA-KO-8406-01A-11R-2315-07	ATP8B2|57198	105.4655
TCGA-KO-8406-01A-11R-2315-07	ATP8B3|148229	9.8874
TCGA-KO-8406-01A-11R-2315-07	ATP8B4|79895	992.7676
TCGA-KO-8406-01A-11R-2315-07	ATP8B5P|158381	39.9158
TCGA-KO-8406-01A-11R-2315-07	ATP9A|10079	5264.854
TCGA-KO-8406-01A-11R-2315-07	ATP9B|374868	964.5702
TCGA-KO-8406-01A-11R-2315-07	ATPAF1|64756	2529.2685
TCGA-KO-8406-01A-11R-2315-07	ATPAF2|91647	287.4668
TCGA-KO-8406-01A-11R-2315-07	ATPBD4|89978	388.5379
TCGA-KO-8406-01A-11R-2315-07	ATPIF1|93974	1206.262
TCGA-KO-8406-01A-11R-2315-07	ATRIP|84126	234.8732
TCGA-KO-8406-01A-11R-2315-07	ATRNL1|26033	311.636
TCGA-KO-8406-01A-11R-2315-07	ATRN|8455	3552.8701
TCGA-KO-8406-01A-11R-2315-07	ATRX|546	2678.3851
TCGA-KO-8406-01A-11R-2315-07	ATR|545	1100.7965
TCGA-KO-8406-01A-11R-2315-07	ATXN10|25814	1178.4308
TCGA-KO-8406-01A-11R-2315-07	ATXN1L|342371	1307.7982
TCGA-KO-8406-01A-11R-2315-07	ATXN1|6310	358.5096
TCGA-KO-8406-01A-11R-2315-07	ATXN2L|11273	2392.0168
TCGA-KO-8406-01A-11R-2315-07	ATXN2|6311	1156.4588
TCGA-KO-8406-01A-11R-2315-07	ATXN3L|92552	0
TCGA-KO-8406-01A-11R-2315-07	ATXN3|4287	231.4382
TCGA-KO-8406-01A-11R-2315-07	ATXN7L1|222255	216.0579
TCGA-KO-8406-01A-11R-2315-07	ATXN7L2|127002	46.1412
TCGA-KO-8406-01A-11R-2315-07	ATXN7L3B|552889	3881.3513
TCGA-KO-8406-01A-11R-2315-07	ATXN7L3|56970	722.1459
TCGA-KO-8406-01A-11R-2315-07	ATXN7|6314	1010.7113
TCGA-KO-8406-01A-11R-2315-07	ATXN8OS|6315	0
TCGA-KO-8406-01A-11R-2315-07	AUH|549	1801.7028
TCGA-KO-8406-01A-11R-2315-07	AUP1|550	1167.8953
TCGA-KO-8406-01A-11R-2315-07	AURKAIP1|54998	1379.4745
TCGA-KO-8406-01A-11R-2315-07	AURKAPS1|6791	7.6902
TCGA-KO-8406-01A-11R-2315-07	AURKA|6790	222.2833
TCGA-KO-8406-01A-11R-2315-07	AURKB|9212	18.31
TCGA-KO-8406-01A-11R-2315-07	AURKC|6795	6.5916
TCGA-KO-8406-01A-11R-2315-07	AUTS2|26053	862.0342
TCGA-KO-8406-01A-11R-2315-07	AVEN|57099	79.0991
TCGA-KO-8406-01A-11R-2315-07	AVIL|10677	71.7752
TCGA-KO-8406-01A-11R-2315-07	AVL9|23080	505.7219
TCGA-KO-8406-01A-11R-2315-07	AVPI1|60370	153.0715
TCGA-KO-8406-01A-11R-2315-07	AVPR1A|552	1676.8287
TCGA-KO-8406-01A-11R-2315-07	AVPR1B|553	0
TCGA-KO-8406-01A-11R-2315-07	AVPR2|554	194.0859
TCGA-KO-8406-01A-11R-2315-07	AVP|551	2.9296
TCGA-KO-8406-01A-11R-2315-07	AWAT1|158833	0
TCGA-KO-8406-01A-11R-2315-07	AWAT2|158835	0
TCGA-KO-8406-01A-11R-2315-07	AXIN1|8312	687.357
TCGA-KO-8406-01A-11R-2315-07	AXIN2|8313	31.4932
TCGA-KO-8406-01A-11R-2315-07	AXL|558	177.6069
TCGA-KO-8406-01A-11R-2315-07	AZGP1|563	1930.2389
TCGA-KO-8406-01A-11R-2315-07	AZI1|22994	161.8603
TCGA-KO-8406-01A-11R-2315-07	AZI2|64343	978.4858
TCGA-KO-8406-01A-11R-2315-07	AZIN1|51582	3002.4718
TCGA-KO-8406-01A-11R-2315-07	AZU1|566	0
TCGA-KO-8406-01A-11R-2315-07	B2M|567	56316.7628
TCGA-KO-8406-01A-11R-2315-07	B3GALNT1|8706	330.6784
TCGA-KO-8406-01A-11R-2315-07	B3GALNT2|148789	364.7093
TCGA-KO-8406-01A-11R-2315-07	B3GALT1|8708	.7324
TCGA-KO-8406-01A-11R-2315-07	B3GALT2|8707	2.5634
TCGA-KO-8406-01A-11R-2315-07	B3GALT4|8705	277.9456
TCGA-KO-8406-01A-11R-2315-07	B3GALT5|10317	.7324
TCGA-KO-8406-01A-11R-2315-07	B3GALT6|126792	346.425
TCGA-KO-8406-01A-11R-2315-07	B3GALTL|145173	379.0168
TCGA-KO-8406-01A-11R-2315-07	B3GAT1|27087	.7324
TCGA-KO-8406-01A-11R-2315-07	B3GAT2|135152	4.9547
TCGA-KO-8406-01A-11R-2315-07	B3GAT3|26229	1215.417
TCGA-KO-8406-01A-11R-2315-07	B3GNT1|11041	760.2307
TCGA-KO-8406-01A-11R-2315-07	B3GNT2|10678	977.7534
TCGA-KO-8406-01A-11R-2315-07	B3GNT3|10331	0
TCGA-KO-8406-01A-11R-2315-07	B3GNT4|79369	1.831
TCGA-KO-8406-01A-11R-2315-07	B3GNT5|84002	307.6078
TCGA-KO-8406-01A-11R-2315-07	B3GNT6|192134	0
TCGA-KO-8406-01A-11R-2315-07	B3GNT7|93010	12.817
TCGA-KO-8406-01A-11R-2315-07	B3GNT8|374907	142.8179
TCGA-KO-8406-01A-11R-2315-07	B3GNT9|84752	133.6263
TCGA-KO-8406-01A-11R-2315-07	B3GNTL1|146712	24.6233
TCGA-KO-8406-01A-11R-2315-07	B4GALNT1|2583	19.3317
TCGA-KO-8406-01A-11R-2315-07	B4GALNT2|124872	36.62
TCGA-KO-8406-01A-11R-2315-07	B4GALNT3|283358	1189.783
TCGA-KO-8406-01A-11R-2315-07	B4GALNT4|338707	0
TCGA-KO-8406-01A-11R-2315-07	B4GALT1|2683	4006.9578
TCGA-KO-8406-01A-11R-2315-07	B4GALT2|8704	734.2305
TCGA-KO-8406-01A-11R-2315-07	B4GALT3|8703	583.7224
TCGA-KO-8406-01A-11R-2315-07	B4GALT4|8702	541.9756
TCGA-KO-8406-01A-11R-2315-07	B4GALT5|9334	2095.395
TCGA-KO-8406-01A-11R-2315-07	B4GALT6|9331	614.4832
TCGA-KO-8406-01A-11R-2315-07	B4GALT7|11285	1200.4028
TCGA-KO-8406-01A-11R-2315-07	B9D1|27077	89.5908
TCGA-KO-8406-01A-11R-2315-07	B9D2|80776	76.1696
TCGA-KO-8406-01A-11R-2315-07	BAALC|79870	1007.7817
TCGA-KO-8406-01A-11R-2315-07	BAAT|570	1.0986
TCGA-KO-8406-01A-11R-2315-07	BACE1|23621	1602.4902
TCGA-KO-8406-01A-11R-2315-07	BACE2|25825	8108.3951
TCGA-KO-8406-01A-11R-2315-07	BACH1|571	772.6815
TCGA-KO-8406-01A-11R-2315-07	BACH2|60468	51.6342
TCGA-KO-8406-01A-11R-2315-07	BAD|572	973.5421
TCGA-KO-8406-01A-11R-2315-07	BAG1|573	7061.1993
TCGA-KO-8406-01A-11R-2315-07	BAG2|9532	53.8314
TCGA-KO-8406-01A-11R-2315-07	BAG3|9531	941.4996
TCGA-KO-8406-01A-11R-2315-07	BAG4|9530	276.4808
TCGA-KO-8406-01A-11R-2315-07	BAG5|9529	1693.3077
TCGA-KO-8406-01A-11R-2315-07	BAGE2|85319	12.9159
TCGA-KO-8406-01A-11R-2315-07	BAGE|574	1.2158
TCGA-KO-8406-01A-11R-2315-07	BAHCC1|57597	778.1745
TCGA-KO-8406-01A-11R-2315-07	BAHD1|22893	2335.6221
TCGA-KO-8406-01A-11R-2315-07	BAI1|575	3.662
TCGA-KO-8406-01A-11R-2315-07	BAI2|576	274.6498
TCGA-KO-8406-01A-11R-2315-07	BAI3|577	4.0282
TCGA-KO-8406-01A-11R-2315-07	BAIAP2L1|55971	2200.1282
TCGA-KO-8406-01A-11R-2315-07	BAIAP2L2|80115	2.9296
TCGA-KO-8406-01A-11R-2315-07	BAIAP2|10458	106.9303
TCGA-KO-8406-01A-11R-2315-07	BAIAP3|8938	445.0316
TCGA-KO-8406-01A-11R-2315-07	BAK1|578	511.5811
TCGA-KO-8406-01A-11R-2315-07	BAMBI|25805	13.5494
TCGA-KO-8406-01A-11R-2315-07	BANF1|8815	2071.5921
TCGA-KO-8406-01A-11R-2315-07	BANF2|140836	0
TCGA-KO-8406-01A-11R-2315-07	BANK1|55024	162.5927
TCGA-KO-8406-01A-11R-2315-07	BANP|54971	147.5785
TCGA-KO-8406-01A-11R-2315-07	BAP1|8314	2906.5275
TCGA-KO-8406-01A-11R-2315-07	BARD1|580	21.6058
TCGA-KO-8406-01A-11R-2315-07	BARHL1|56751	0
TCGA-KO-8406-01A-11R-2315-07	BARHL2|343472	0
TCGA-KO-8406-01A-11R-2315-07	BARX1|56033	0
TCGA-KO-8406-01A-11R-2315-07	BARX2|8538	154.5363
TCGA-KO-8406-01A-11R-2315-07	BASE|317716	.3662
TCGA-KO-8406-01A-11R-2315-07	BASP1|10409	34.4228
TCGA-KO-8406-01A-11R-2315-07	BAT1|7919	2382.6971
TCGA-KO-8406-01A-11R-2315-07	BAT2L1|84726	8160.3039
TCGA-KO-8406-01A-11R-2315-07	BAT2L2|23215	2331.5939
TCGA-KO-8406-01A-11R-2315-07	BAT2|7916	4399.5239
TCGA-KO-8406-01A-11R-2315-07	BAT3|7917	2668.1315
TCGA-KO-8406-01A-11R-2315-07	BAT4|7918	257.0722
TCGA-KO-8406-01A-11R-2315-07	BAT5|7920	544.9052
TCGA-KO-8406-01A-11R-2315-07	BATF2|116071	87.8879
TCGA-KO-8406-01A-11R-2315-07	BATF3|55509	5.493
TCGA-KO-8406-01A-11R-2315-07	BATF|10538	4.0282
TCGA-KO-8406-01A-11R-2315-07	BAX|581	601.3
TCGA-KO-8406-01A-11R-2315-07	BAZ1A|11177	308.3402
TCGA-KO-8406-01A-11R-2315-07	BAZ1B|9031	2286.1851
TCGA-KO-8406-01A-11R-2315-07	BAZ2A|11176	2910.6033
TCGA-KO-8406-01A-11R-2315-07	BAZ2B|29994	501.8255
TCGA-KO-8406-01A-11R-2315-07	BBC3|27113	391.8337
TCGA-KO-8406-01A-11R-2315-07	BBOX1|8424	2.9296
TCGA-KO-8406-01A-11R-2315-07	BBS10|79738	408.3127
TCGA-KO-8406-01A-11R-2315-07	BBS12|166379	156.0011
TCGA-KO-8406-01A-11R-2315-07	BBS1|582	1273.2766
TCGA-KO-8406-01A-11R-2315-07	BBS2|583	1144.7405
TCGA-KO-8406-01A-11R-2315-07	BBS4|585	784.0337
TCGA-KO-8406-01A-11R-2315-07	BBS5|129880	159.6631
TCGA-KO-8406-01A-11R-2315-07	BBS7|55212	272.4526
TCGA-KO-8406-01A-11R-2315-07	BBS9|27241	226.3115
TCGA-KO-8406-01A-11R-2315-07	BBX|56987	4358.5096
TCGA-KO-8406-01A-11R-2315-07	BCAM|4059	5300.0092
TCGA-KO-8406-01A-11R-2315-07	BCAN|63827	1.4648
TCGA-KO-8406-01A-11R-2315-07	BCAP29|55973	536.8489
TCGA-KO-8406-01A-11R-2315-07	BCAP31|10134	5052.0919
TCGA-KO-8406-01A-11R-2315-07	BCAR1|9564	5098.2331
TCGA-KO-8406-01A-11R-2315-07	BCAR3|8412	611.7587
TCGA-KO-8406-01A-11R-2315-07	BCAR4|400500	0
TCGA-KO-8406-01A-11R-2315-07	BCAS1|8537	4.3944
TCGA-KO-8406-01A-11R-2315-07	BCAS2|10286	510.4275
TCGA-KO-8406-01A-11R-2315-07	BCAS3|54828	936.3728
TCGA-KO-8406-01A-11R-2315-07	BCAS4|55653	1476.1512
TCGA-KO-8406-01A-11R-2315-07	BCAT1|586	1179.1632
TCGA-KO-8406-01A-11R-2315-07	BCAT2|587	1071.1343
TCGA-KO-8406-01A-11R-2315-07	BCCIP|56647	656.3728
TCGA-KO-8406-01A-11R-2315-07	BCDIN3D|144233	311.8191
TCGA-KO-8406-01A-11R-2315-07	BCHE|590	.7324
TCGA-KO-8406-01A-11R-2315-07	BCKDHA|593	1849.9643
TCGA-KO-8406-01A-11R-2315-07	BCKDHB|594	864.9638
TCGA-KO-8406-01A-11R-2315-07	BCKDK|10295	819.9213
TCGA-KO-8406-01A-11R-2315-07	BCL10|8915	266.2272
TCGA-KO-8406-01A-11R-2315-07	BCL11A|53335	1.0986
TCGA-KO-8406-01A-11R-2315-07	BCL11B|64919	2.9296
TCGA-KO-8406-01A-11R-2315-07	BCL2A1|597	6.2254
TCGA-KO-8406-01A-11R-2315-07	BCL2L10|10017	66.2822
TCGA-KO-8406-01A-11R-2315-07	BCL2L11|10018	1156.0926
TCGA-KO-8406-01A-11R-2315-07	BCL2L12|83596	133.7215
TCGA-KO-8406-01A-11R-2315-07	BCL2L13|23786	3271.9949
TCGA-KO-8406-01A-11R-2315-07	BCL2L14|79370	1.831
TCGA-KO-8406-01A-11R-2315-07	BCL2L15|440603	1.4648
TCGA-KO-8406-01A-11R-2315-07	BCL2L1|598	4970.7956
TCGA-KO-8406-01A-11R-2315-07	BCL2L2|599	3124.6983
TCGA-KO-8406-01A-11R-2315-07	BCL2|596	3026.2748
TCGA-KO-8406-01A-11R-2315-07	BCL3|602	157.8321
TCGA-KO-8406-01A-11R-2315-07	BCL6B|255877	333.608
TCGA-KO-8406-01A-11R-2315-07	BCL6|604	556.9898
TCGA-KO-8406-01A-11R-2315-07	BCL7A|605	961.6406
TCGA-KO-8406-01A-11R-2315-07	BCL7B|9275	1475.785
TCGA-KO-8406-01A-11R-2315-07	BCL7C|9274	531.3559
TCGA-KO-8406-01A-11R-2315-07	BCL8|606	0
TCGA-KO-8406-01A-11R-2315-07	BCL9L|283149	974.0914
TCGA-KO-8406-01A-11R-2315-07	BCL9|607	587.0182
TCGA-KO-8406-01A-11R-2315-07	BCLAF1|9774	2285.8189
TCGA-KO-8406-01A-11R-2315-07	BCMO1|53630	1.0986
TCGA-KO-8406-01A-11R-2315-07	BCO2|83875	506.0881
TCGA-KO-8406-01A-11R-2315-07	BCORL1|63035	390.7351
TCGA-KO-8406-01A-11R-2315-07	BCORL2|286554	0
TCGA-KO-8406-01A-11R-2315-07	BCOR|54880	924.2882
TCGA-KO-8406-01A-11R-2315-07	BCR|613	2771.0336
TCGA-KO-8406-01A-11R-2315-07	BCS1L|617	261.8328
TCGA-KO-8406-01A-11R-2315-07	BCYRN1|618	0
TCGA-KO-8406-01A-11R-2315-07	BDH1|622	1917.0558
TCGA-KO-8406-01A-11R-2315-07	BDH2|56898	1674.2653
TCGA-KO-8406-01A-11R-2315-07	BDKRB1|623	99.2401
TCGA-KO-8406-01A-11R-2315-07	BDKRB2|624	1346.8827
TCGA-KO-8406-01A-11R-2315-07	BDNFOS|497258	65.8427
TCGA-KO-8406-01A-11R-2315-07	BDNF|627	32.665
TCGA-KO-8406-01A-11R-2315-07	BDP1|55814	1339.1925
TCGA-KO-8406-01A-11R-2315-07	BEAN|146227	4.3944
TCGA-KO-8406-01A-11R-2315-07	BECN1|8678	946.2748
TCGA-KO-8406-01A-11R-2315-07	BEGAIN|57596	1.0986
TCGA-KO-8406-01A-11R-2315-07	BEND2|139105	0
TCGA-KO-8406-01A-11R-2315-07	BEND3|57673	67.747
TCGA-KO-8406-01A-11R-2315-07	BEND4|389206	.7324
TCGA-KO-8406-01A-11R-2315-07	BEND5|79656	40.282
TCGA-KO-8406-01A-11R-2315-07	BEND6|221336	12.0846
TCGA-KO-8406-01A-11R-2315-07	BEND7|222389	543.0742
TCGA-KO-8406-01A-11R-2315-07	BEST1|7439	36.2574
TCGA-KO-8406-01A-11R-2315-07	BEST2|54831	0
TCGA-KO-8406-01A-11R-2315-07	BEST3|144453	.7324
TCGA-KO-8406-01A-11R-2315-07	BEST4|266675	5.1268
TCGA-KO-8406-01A-11R-2315-07	BET1L|51272	3470.8413
TCGA-KO-8406-01A-11R-2315-07	BET1|10282	1139.2475
TCGA-KO-8406-01A-11R-2315-07	BET3L|100128327	.7324
TCGA-KO-8406-01A-11R-2315-07	BEX1|55859	82.3949
TCGA-KO-8406-01A-11R-2315-07	BEX2|84707	1538.039
TCGA-KO-8406-01A-11R-2315-07	BEX4|56271	2342.9461
TCGA-KO-8406-01A-11R-2315-07	BEX5|340542	238.0298
TCGA-KO-8406-01A-11R-2315-07	BEYLA|497634	0
TCGA-KO-8406-01A-11R-2315-07	BFAR|51283	1868.3512
TCGA-KO-8406-01A-11R-2315-07	BFSP1|631	2.9296
TCGA-KO-8406-01A-11R-2315-07	BFSP2|8419	8.7888
TCGA-KO-8406-01A-11R-2315-07	BGLAP|632	20.4339
TCGA-KO-8406-01A-11R-2315-07	BGN|633	1168.9096
TCGA-KO-8406-01A-11R-2315-07	BHLHA15|168620	.3662
TCGA-KO-8406-01A-11R-2315-07	BHLHB9|80823	154.5363
TCGA-KO-8406-01A-11R-2315-07	BHLHE22|27319	1.831
TCGA-KO-8406-01A-11R-2315-07	BHLHE23|128408	0
TCGA-KO-8406-01A-11R-2315-07	BHLHE40|8553	10873.9357
TCGA-KO-8406-01A-11R-2315-07	BHLHE41|79365	83.1273
TCGA-KO-8406-01A-11R-2315-07	BHMT2|23743	530.2573
TCGA-KO-8406-01A-11R-2315-07	BHMT|635	44.3102
TCGA-KO-8406-01A-11R-2315-07	BICC1|80114	131.4657
TCGA-KO-8406-01A-11R-2315-07	BICD1|636	82.7611
TCGA-KO-8406-01A-11R-2315-07	BICD2|23299	1178.797
TCGA-KO-8406-01A-11R-2315-07	BID|637	95.6148
TCGA-KO-8406-01A-11R-2315-07	BIK|638	12.0846
TCGA-KO-8406-01A-11R-2315-07	BIN1|274	200.6775
TCGA-KO-8406-01A-11R-2315-07	BIN2|51411	57.1272
TCGA-KO-8406-01A-11R-2315-07	BIN3|55909	431.7495
TCGA-KO-8406-01A-11R-2315-07	BIRC2|329	1096.4021
TCGA-KO-8406-01A-11R-2315-07	BIRC3|330	102.9021
TCGA-KO-8406-01A-11R-2315-07	BIRC5|332	56.5339
TCGA-KO-8406-01A-11R-2315-07	BIRC6|57448	1984.8027
TCGA-KO-8406-01A-11R-2315-07	BIRC7|79444	.3662
TCGA-KO-8406-01A-11R-2315-07	BIRC8|112401	0
TCGA-KO-8406-01A-11R-2315-07	BIVM|54841	279.0442
TCGA-KO-8406-01A-11R-2315-07	BLCAP|10904	3826.0551
TCGA-KO-8406-01A-11R-2315-07	BLID|414899	0
TCGA-KO-8406-01A-11R-2315-07	BLK|640	0
TCGA-KO-8406-01A-11R-2315-07	BLMH|642	256.706
TCGA-KO-8406-01A-11R-2315-07	BLM|641	25.634
TCGA-KO-8406-01A-11R-2315-07	BLNK|29760	715.1881
TCGA-KO-8406-01A-11R-2315-07	BLOC1S1|2647	2269.3399
TCGA-KO-8406-01A-11R-2315-07	BLOC1S2|282991	342.763
TCGA-KO-8406-01A-11R-2315-07	BLOC1S3|388552	307.974
TCGA-KO-8406-01A-11R-2315-07	BLVRA|644	324.453
TCGA-KO-8406-01A-11R-2315-07	BLVRB|645	1159.7546
TCGA-KO-8406-01A-11R-2315-07	BLZF1|8548	320.4248
TCGA-KO-8406-01A-11R-2315-07	BMF|90427	1220.5438
TCGA-KO-8406-01A-11R-2315-07	BMI1|648	1012.8463
TCGA-KO-8406-01A-11R-2315-07	BMP10|27302	0
TCGA-KO-8406-01A-11R-2315-07	BMP15|9210	0
TCGA-KO-8406-01A-11R-2315-07	BMP1|649	139.1559
TCGA-KO-8406-01A-11R-2315-07	BMP2K|55589	578.2294
TCGA-KO-8406-01A-11R-2315-07	BMP2|650	117.5501
TCGA-KO-8406-01A-11R-2315-07	BMP3|651	.3662
TCGA-KO-8406-01A-11R-2315-07	BMP4|652	20.141
TCGA-KO-8406-01A-11R-2315-07	BMP5|653	0
TCGA-KO-8406-01A-11R-2315-07	BMP6|654	28.3365
TCGA-KO-8406-01A-11R-2315-07	BMP7|655	2.1972
TCGA-KO-8406-01A-11R-2315-07	BMP8A|353500	47.9722
TCGA-KO-8406-01A-11R-2315-07	BMP8B|656	2.9296
TCGA-KO-8406-01A-11R-2315-07	BMPER|168667	2.9296
TCGA-KO-8406-01A-11R-2315-07	BMPR1A|657	324.8192
TCGA-KO-8406-01A-11R-2315-07	BMPR1B|658	4801.9775
TCGA-KO-8406-01A-11R-2315-07	BMPR2|659	1872.7456
TCGA-KO-8406-01A-11R-2315-07	BMS1P4|729096	14.2562
TCGA-KO-8406-01A-11R-2315-07	BMS1P5|399761	27.0988
TCGA-KO-8406-01A-11R-2315-07	BMS1|9790	796.4845
TCGA-KO-8406-01A-11R-2315-07	BMX|660	.7324
TCGA-KO-8406-01A-11R-2315-07	BNC1|646	49.8032
TCGA-KO-8406-01A-11R-2315-07	BNC2|54796	248.6496
TCGA-KO-8406-01A-11R-2315-07	BNIP1|662	291.1288
TCGA-KO-8406-01A-11R-2315-07	BNIP2|663	292.2274
TCGA-KO-8406-01A-11R-2315-07	BNIP3L|665	750.3433
TCGA-KO-8406-01A-11R-2315-07	BNIP3|664	727.6389
TCGA-KO-8406-01A-11R-2315-07	BNIPL|149428	6.5916
TCGA-KO-8406-01A-11R-2315-07	BOC|91653	153.8039
TCGA-KO-8406-01A-11R-2315-07	BOD1L|259282	2439.989
TCGA-KO-8406-01A-11R-2315-07	BOD1|91272	758.0335
TCGA-KO-8406-01A-11R-2315-07	BOK|666	120.8459
TCGA-KO-8406-01A-11R-2315-07	BOLA1|51027	171.3815
TCGA-KO-8406-01A-11R-2315-07	BOLA2|552900	1234.5107
TCGA-KO-8406-01A-11R-2315-07	BOLA3|388962	270.2554
TCGA-KO-8406-01A-11R-2315-07	BOLL|66037	1.4648
TCGA-KO-8406-01A-11R-2315-07	BOP1|23246	186.3957
TCGA-KO-8406-01A-11R-2315-07	BPESC1|60467	0
TCGA-KO-8406-01A-11R-2315-07	BPGM|669	3989.7464
TCGA-KO-8406-01A-11R-2315-07	BPHL|670	238.0298
TCGA-KO-8406-01A-11R-2315-07	BPIL1|80341	2.1972
TCGA-KO-8406-01A-11R-2315-07	BPIL2|254240	0
TCGA-KO-8406-01A-11R-2315-07	BPIL3|128859	0
TCGA-KO-8406-01A-11R-2315-07	BPI|671	0
TCGA-KO-8406-01A-11R-2315-07	BPNT1|10380	352.6504
TCGA-KO-8406-01A-11R-2315-07	BPTF|2186	1393.7563
TCGA-KO-8406-01A-11R-2315-07	BPY2|9083	0
TCGA-KO-8406-01A-11R-2315-07	BRAF|673	307.974
TCGA-KO-8406-01A-11R-2315-07	BRAP|8315	699.0753
TCGA-KO-8406-01A-11R-2315-07	BRCA1|672	63.3526
TCGA-KO-8406-01A-11R-2315-07	BRCA2|675	39.1834
TCGA-KO-8406-01A-11R-2315-07	BRCC3|79184	713.7233
TCGA-KO-8406-01A-11R-2315-07	BRD1|23774	845.9215
TCGA-KO-8406-01A-11R-2315-07	BRD2|6046	3927.4924
TCGA-KO-8406-01A-11R-2315-07	BRD3|8019	867.0072
TCGA-KO-8406-01A-11R-2315-07	BRD4|23476	2057.6765
TCGA-KO-8406-01A-11R-2315-07	BRD7P3|23629	.3662
TCGA-KO-8406-01A-11R-2315-07	BRD7|29117	1509.1092
TCGA-KO-8406-01A-11R-2315-07	BRD8|10902	684.7936
TCGA-KO-8406-01A-11R-2315-07	BRD9|65980	855.0764
TCGA-KO-8406-01A-11R-2315-07	BRDT|676	0
TCGA-KO-8406-01A-11R-2315-07	BREA2|286076	1.0986
TCGA-KO-8406-01A-11R-2315-07	BRE|9577	362.1716
TCGA-KO-8406-01A-11R-2315-07	BRF1|2972	845.5553
TCGA-KO-8406-01A-11R-2315-07	BRF2|55290	395.4957
TCGA-KO-8406-01A-11R-2315-07	BRI3BP|140707	218.2551
TCGA-KO-8406-01A-11R-2315-07	BRI3|25798	2606.6099
TCGA-KO-8406-01A-11R-2315-07	BRIP1|83990	23.0706
TCGA-KO-8406-01A-11R-2315-07	BRIX1|55299	349.7208
TCGA-KO-8406-01A-11R-2315-07	BRMS1L|84312	284.9034
TCGA-KO-8406-01A-11R-2315-07	BRMS1|25855	1008.8803
TCGA-KO-8406-01A-11R-2315-07	BRP44L|51660	2500.412
TCGA-KO-8406-01A-11R-2315-07	BRP44|25874	921.7248
TCGA-KO-8406-01A-11R-2315-07	BRPF1|7862	609.3564
TCGA-KO-8406-01A-11R-2315-07	BRPF3|27154	2444.7496
TCGA-KO-8406-01A-11R-2315-07	BRS3|680	0
TCGA-KO-8406-01A-11R-2315-07	BRSK1|84446	3.2958
TCGA-KO-8406-01A-11R-2315-07	BRSK2|9024	2.9296
TCGA-KO-8406-01A-11R-2315-07	BRWD1|54014	676.371
TCGA-KO-8406-01A-11R-2315-07	BRWD3|254065	692.1176
TCGA-KO-8406-01A-11R-2315-07	BSCL2|26580	1604.6874
TCGA-KO-8406-01A-11R-2315-07	BSDC1|55108	1825.872
TCGA-KO-8406-01A-11R-2315-07	BSG|682	50893.3443
TCGA-KO-8406-01A-11R-2315-07	BSND|7809	1075.8949
TCGA-KO-8406-01A-11R-2315-07	BSN|8927	85.3245
TCGA-KO-8406-01A-11R-2315-07	BSPH1|100131137	0
TCGA-KO-8406-01A-11R-2315-07	BSPRY|54836	869.7244
TCGA-KO-8406-01A-11R-2315-07	BST1|683	8.7888
TCGA-KO-8406-01A-11R-2315-07	BST2|684	175.4097
TCGA-KO-8406-01A-11R-2315-07	BSX|390259	0
TCGA-KO-8406-01A-11R-2315-07	BTAF1|9044	738.6249
TCGA-KO-8406-01A-11R-2315-07	BTBD10|84280	511.9473
TCGA-KO-8406-01A-11R-2315-07	BTBD11|121551	2.5634
TCGA-KO-8406-01A-11R-2315-07	BTBD12|84464	314.5656
TCGA-KO-8406-01A-11R-2315-07	BTBD16|118663	.3662
TCGA-KO-8406-01A-11R-2315-07	BTBD17|388419	0
TCGA-KO-8406-01A-11R-2315-07	BTBD18|643376	0
TCGA-KO-8406-01A-11R-2315-07	BTBD19|149478	10.6198
TCGA-KO-8406-01A-11R-2315-07	BTBD1|53339	2640.3003
TCGA-KO-8406-01A-11R-2315-07	BTBD2|55643	1999.8169
TCGA-KO-8406-01A-11R-2315-07	BTBD3|22903	2118.8318
TCGA-KO-8406-01A-11R-2315-07	BTBD6|90135	1368.8547
TCGA-KO-8406-01A-11R-2315-07	BTBD7|55727	844.4567
TCGA-KO-8406-01A-11R-2315-07	BTBD8|284697	8.7888
TCGA-KO-8406-01A-11R-2315-07	BTBD9|114781	778.5407
TCGA-KO-8406-01A-11R-2315-07	BTC|685	154.5363
TCGA-KO-8406-01A-11R-2315-07	BTD|686	789.5267
TCGA-KO-8406-01A-11R-2315-07	BTF3L1|690	.7324
TCGA-KO-8406-01A-11R-2315-07	BTF3L4|91408	470.5667
TCGA-KO-8406-01A-11R-2315-07	BTF3|689	6102.3528
TCGA-KO-8406-01A-11R-2315-07	BTG1|694	2687.9063
TCGA-KO-8406-01A-11R-2315-07	BTG2|7832	1118.7403
TCGA-KO-8406-01A-11R-2315-07	BTG3|10950	3158.4729
TCGA-KO-8406-01A-11R-2315-07	BTG4|54766	0
TCGA-KO-8406-01A-11R-2315-07	BTK|695	17.5776
TCGA-KO-8406-01A-11R-2315-07	BTLA|151888	1.831
TCGA-KO-8406-01A-11R-2315-07	BTN1A1|696	0
TCGA-KO-8406-01A-11R-2315-07	BTN2A1|11120	407.2141
TCGA-KO-8406-01A-11R-2315-07	BTN2A2|10385	158.1983
TCGA-KO-8406-01A-11R-2315-07	BTN2A3|54718	16.8452
TCGA-KO-8406-01A-11R-2315-07	BTN3A1|11119	345.3264
TCGA-KO-8406-01A-11R-2315-07	BTN3A2|11118	629.4974
TCGA-KO-8406-01A-11R-2315-07	BTN3A3|10384	327.3826
TCGA-KO-8406-01A-11R-2315-07	BTNL2|56244	2.1972
TCGA-KO-8406-01A-11R-2315-07	BTNL3|10917	0
TCGA-KO-8406-01A-11R-2315-07	BTNL8|79908	1.4648
TCGA-KO-8406-01A-11R-2315-07	BTNL9|153579	517.0741
TCGA-KO-8406-01A-11R-2315-07	BTRC|8945	350.4532
TCGA-KO-8406-01A-11R-2315-07	BUB1B|701	129.3747
TCGA-KO-8406-01A-11R-2315-07	BUB1|699	119.3811
TCGA-KO-8406-01A-11R-2315-07	BUB3|9184	616.6804
TCGA-KO-8406-01A-11R-2315-07	BUD13|84811	403.1859
TCGA-KO-8406-01A-11R-2315-07	BUD31|8896	1196.8177
TCGA-KO-8406-01A-11R-2315-07	BVES|11149	27.0988
TCGA-KO-8406-01A-11R-2315-07	BYSL|705	124.1417
TCGA-KO-8406-01A-11R-2315-07	BZRAP1|9256	141.7193
TCGA-KO-8406-01A-11R-2315-07	BZW1|9689	1445.0243
TCGA-KO-8406-01A-11R-2315-07	BZW2|28969	607.8916
TCGA-KO-8406-01A-11R-2315-07	C10orf105|414152	0
TCGA-KO-8406-01A-11R-2315-07	C10orf107|219621	0
TCGA-KO-8406-01A-11R-2315-07	C10orf108|414235	153.0715
TCGA-KO-8406-01A-11R-2315-07	C10orf10|11067	1034.5143
TCGA-KO-8406-01A-11R-2315-07	C10orf110|55853	9.3784
TCGA-KO-8406-01A-11R-2315-07	C10orf111|221060	3.3031
TCGA-KO-8406-01A-11R-2315-07	C10orf113|387638	0
TCGA-KO-8406-01A-11R-2315-07	C10orf114|399726	8.7888
TCGA-KO-8406-01A-11R-2315-07	C10orf116|10974	605.9105
TCGA-KO-8406-01A-11R-2315-07	C10orf118|55088	1230.7974
TCGA-KO-8406-01A-11R-2315-07	C10orf119|79892	644.8778
TCGA-KO-8406-01A-11R-2315-07	C10orf11|83938	99.9725
TCGA-KO-8406-01A-11R-2315-07	C10orf120|399814	0
TCGA-KO-8406-01A-11R-2315-07	C10orf122|387718	0
TCGA-KO-8406-01A-11R-2315-07	C10orf125|282969	19.0424
TCGA-KO-8406-01A-11R-2315-07	C10orf128|170371	7.6902
TCGA-KO-8406-01A-11R-2315-07	C10orf129|142827	0
TCGA-KO-8406-01A-11R-2315-07	C10orf12|26148	77.9383
TCGA-KO-8406-01A-11R-2315-07	C10orf131|100127889	.3662
TCGA-KO-8406-01A-11R-2315-07	C10orf137|26098	199.2127
TCGA-KO-8406-01A-11R-2315-07	C10orf140|387640	3.2958
TCGA-KO-8406-01A-11R-2315-07	C10orf18|54906	1239.9524
TCGA-KO-8406-01A-11R-2315-07	C10orf25|220979	50.5356
TCGA-KO-8406-01A-11R-2315-07	C10orf26|54838	3334.7725
TCGA-KO-8406-01A-11R-2315-07	C10orf27|219793	.7324
TCGA-KO-8406-01A-11R-2315-07	C10orf28|27291	673.8076
TCGA-KO-8406-01A-11R-2315-07	C10orf2|56652	123.4093
TCGA-KO-8406-01A-11R-2315-07	C10orf32|119032	778.9069
TCGA-KO-8406-01A-11R-2315-07	C10orf35|219738	110.5923
TCGA-KO-8406-01A-11R-2315-07	C10orf40|283025	0
TCGA-KO-8406-01A-11R-2315-07	C10orf41|100131213	283.5338
TCGA-KO-8406-01A-11R-2315-07	C10orf46|143384	1204.431
TCGA-KO-8406-01A-11R-2315-07	C10orf47|254427	71.0428
TCGA-KO-8406-01A-11R-2315-07	C10orf4|118924	91.5499
TCGA-KO-8406-01A-11R-2315-07	C10orf50|645528	0
TCGA-KO-8406-01A-11R-2315-07	C10orf53|282966	0
TCGA-KO-8406-01A-11R-2315-07	C10orf54|64115	194.0859
TCGA-KO-8406-01A-11R-2315-07	C10orf55|414236	2.4975
TCGA-KO-8406-01A-11R-2315-07	C10orf57|80195	368.397
TCGA-KO-8406-01A-11R-2315-07	C10orf58|84293	2173.7618
TCGA-KO-8406-01A-11R-2315-07	C10orf62|414157	.7324
TCGA-KO-8406-01A-11R-2315-07	C10orf67|256815	.7324
TCGA-KO-8406-01A-11R-2315-07	C10orf68|79741	.3662
TCGA-KO-8406-01A-11R-2315-07	C10orf71|118461	0
TCGA-KO-8406-01A-11R-2315-07	C10orf72|196740	177.6069
TCGA-KO-8406-01A-11R-2315-07	C10orf75|90271	260.7342
TCGA-KO-8406-01A-11R-2315-07	C10orf76|79591	392.1999
TCGA-KO-8406-01A-11R-2315-07	C10orf78|119392	42.113
TCGA-KO-8406-01A-11R-2315-07	C10orf79|80217	4.3944
TCGA-KO-8406-01A-11R-2315-07	C10orf81|79949	.7324
TCGA-KO-8406-01A-11R-2315-07	C10orf82|143379	1.831
TCGA-KO-8406-01A-11R-2315-07	C10orf84|63877	362.1716
TCGA-KO-8406-01A-11R-2315-07	C10orf88|80007	95.9443
TCGA-KO-8406-01A-11R-2315-07	C10orf90|118611	0
TCGA-KO-8406-01A-11R-2315-07	C10orf91|170393	0
TCGA-KO-8406-01A-11R-2315-07	C10orf93|255352	1.4648
TCGA-KO-8406-01A-11R-2315-07	C10orf95|79946	12.4068
TCGA-KO-8406-01A-11R-2315-07	C10orf96|374355	0
TCGA-KO-8406-01A-11R-2315-07	C10orf99|387695	0
TCGA-KO-8406-01A-11R-2315-07	C11orf10|746	1085.0499
TCGA-KO-8406-01A-11R-2315-07	C11orf16|56673	2.1972
TCGA-KO-8406-01A-11R-2315-07	C11orf17|56672	280.8752
TCGA-KO-8406-01A-11R-2315-07	C11orf1|64776	334.4722
TCGA-KO-8406-01A-11R-2315-07	C11orf20|25858	2.1972
TCGA-KO-8406-01A-11R-2315-07	C11orf21|29125	.3662
TCGA-KO-8406-01A-11R-2315-07	C11orf24|53838	560.6518
TCGA-KO-8406-01A-11R-2315-07	C11orf2|738	3615.8564
TCGA-KO-8406-01A-11R-2315-07	C11orf30|56946	634.9904
TCGA-KO-8406-01A-11R-2315-07	C11orf31|280636	1443.9257
TCGA-KO-8406-01A-11R-2315-07	C11orf34|349633	.7324
TCGA-KO-8406-01A-11R-2315-07	C11orf35|256329	127.6536
TCGA-KO-8406-01A-11R-2315-07	C11orf36|283303	0
TCGA-KO-8406-01A-11R-2315-07	C11orf40|143501	0
TCGA-KO-8406-01A-11R-2315-07	C11orf41|25758	59.3244
TCGA-KO-8406-01A-11R-2315-07	C11orf42|160298	2.1972
TCGA-KO-8406-01A-11R-2315-07	C11orf45|219833	28.5636
TCGA-KO-8406-01A-11R-2315-07	C11orf46|120534	857.2736
TCGA-KO-8406-01A-11R-2315-07	C11orf48|79081	341.2396
TCGA-KO-8406-01A-11R-2315-07	C11orf49|79096	530.9897
TCGA-KO-8406-01A-11R-2315-07	C11orf51|25906	1014.1133
TCGA-KO-8406-01A-11R-2315-07	C11orf52|91894	482.2851
TCGA-KO-8406-01A-11R-2315-07	C11orf53|341032	7.324
TCGA-KO-8406-01A-11R-2315-07	C11orf54|28970	726.5403
TCGA-KO-8406-01A-11R-2315-07	C11orf57|55216	777.4421
TCGA-KO-8406-01A-11R-2315-07	C11orf58|10944	3556.5321
TCGA-KO-8406-01A-11R-2315-07	C11orf59|55004	2995.8803
TCGA-KO-8406-01A-11R-2315-07	C11orf61|79684	149.4095
TCGA-KO-8406-01A-11R-2315-07	C11orf63|79864	140.6207
TCGA-KO-8406-01A-11R-2315-07	C11orf64|283197	0
TCGA-KO-8406-01A-11R-2315-07	C11orf65|160140	8.7888
TCGA-KO-8406-01A-11R-2315-07	C11orf66|220004	19.4086
TCGA-KO-8406-01A-11R-2315-07	C11orf67|28971	220.4816
TCGA-KO-8406-01A-11R-2315-07	C11orf68|83638	1208.4592
TCGA-KO-8406-01A-11R-2315-07	C11orf70|85016	3.662
TCGA-KO-8406-01A-11R-2315-07	C11orf71|54494	453.3553
TCGA-KO-8406-01A-11R-2315-07	C11orf73|51501	299.9176
TCGA-KO-8406-01A-11R-2315-07	C11orf74|119710	194.4521
TCGA-KO-8406-01A-11R-2315-07	C11orf75|56935	503.1585
TCGA-KO-8406-01A-11R-2315-07	C11orf80|79703	518.1727
TCGA-KO-8406-01A-11R-2315-07	C11orf82|220042	43.2116
TCGA-KO-8406-01A-11R-2315-07	C11orf83|790955	671.6104
TCGA-KO-8406-01A-11R-2315-07	C11orf84|144097	210.5649
TCGA-KO-8406-01A-11R-2315-07	C11orf85|283129	0
TCGA-KO-8406-01A-11R-2315-07	C11orf86|254439	0
TCGA-KO-8406-01A-11R-2315-07	C11orf87|399947	2.9296
TCGA-KO-8406-01A-11R-2315-07	C11orf88|399949	.3662
TCGA-KO-8406-01A-11R-2315-07	C11orf90|387804	0
TCGA-KO-8406-01A-11R-2315-07	C11orf92|399948	1822.1075
TCGA-KO-8406-01A-11R-2315-07	C11orf93|120376	850.0522
TCGA-KO-8406-01A-11R-2315-07	C11orf94|143678	0
TCGA-KO-8406-01A-11R-2315-07	C11orf95|65998	944.4292
TCGA-KO-8406-01A-11R-2315-07	C11orf9|745	10.986
TCGA-KO-8406-01A-11R-2315-07	C12orf10|60314	903.4148
TCGA-KO-8406-01A-11R-2315-07	C12orf11|55726	435.7777
TCGA-KO-8406-01A-11R-2315-07	C12orf12|196477	0
TCGA-KO-8406-01A-11R-2315-07	C12orf23|90488	2762.9772
TCGA-KO-8406-01A-11R-2315-07	C12orf24|29902	35.5214
TCGA-KO-8406-01A-11R-2315-07	C12orf26|84190	76.902
TCGA-KO-8406-01A-11R-2315-07	C12orf27|283460	8.4226
TCGA-KO-8406-01A-11R-2315-07	C12orf29|91298	405.9984
TCGA-KO-8406-01A-11R-2315-07	C12orf32|83695	298.0866
TCGA-KO-8406-01A-11R-2315-07	C12orf34|84915	678.9344
TCGA-KO-8406-01A-11R-2315-07	C12orf35|55196	547.4686
TCGA-KO-8406-01A-11R-2315-07	C12orf36|283422	0
TCGA-KO-8406-01A-11R-2315-07	C12orf39|80763	272.0864
TCGA-KO-8406-01A-11R-2315-07	C12orf40|283461	0
TCGA-KO-8406-01A-11R-2315-07	C12orf41|54934	520.3699
TCGA-KO-8406-01A-11R-2315-07	C12orf42|374470	.7324
TCGA-KO-8406-01A-11R-2315-07	C12orf43|64897	394.3971
TCGA-KO-8406-01A-11R-2315-07	C12orf44|60673	1302.2064
TCGA-KO-8406-01A-11R-2315-07	C12orf45|121053	117.5501
TCGA-KO-8406-01A-11R-2315-07	C12orf47|51275	306.3188
TCGA-KO-8406-01A-11R-2315-07	C12orf48|55010	101.8804
TCGA-KO-8406-01A-11R-2315-07	C12orf49|79794	922.091
TCGA-KO-8406-01A-11R-2315-07	C12orf4|57102	426.2565
TCGA-KO-8406-01A-11R-2315-07	C12orf50|160419	0
TCGA-KO-8406-01A-11R-2315-07	C12orf51|283450	2161.6772
TCGA-KO-8406-01A-11R-2315-07	C12orf52|84934	462.5103
TCGA-KO-8406-01A-11R-2315-07	C12orf53|196500	5.8592
TCGA-KO-8406-01A-11R-2315-07	C12orf54|121273	0
TCGA-KO-8406-01A-11R-2315-07	C12orf56|115749	0
TCGA-KO-8406-01A-11R-2315-07	C12orf57|113246	713.7233
TCGA-KO-8406-01A-11R-2315-07	C12orf59|120939	8.7888
TCGA-KO-8406-01A-11R-2315-07	C12orf5|57103	293.6922
TCGA-KO-8406-01A-11R-2315-07	C12orf60|144608	64.8174
TCGA-KO-8406-01A-11R-2315-07	C12orf61|283416	40.282
TCGA-KO-8406-01A-11R-2315-07	C12orf62|84987	1268.1498
TCGA-KO-8406-01A-11R-2315-07	C12orf63|374467	0
TCGA-KO-8406-01A-11R-2315-07	C12orf65|91574	529.8911
TCGA-KO-8406-01A-11R-2315-07	C12orf66|144577	177.9731
TCGA-KO-8406-01A-11R-2315-07	C12orf68|387856	4.0282
TCGA-KO-8406-01A-11R-2315-07	C12orf69|440087	8.0564
TCGA-KO-8406-01A-11R-2315-07	C12orf70|341346	.3662
TCGA-KO-8406-01A-11R-2315-07	C12orf71|728858	0
TCGA-KO-8406-01A-11R-2315-07	C12orf72|254013	85.6907
TCGA-KO-8406-01A-11R-2315-07	C12orf73|728568	173.5787
TCGA-KO-8406-01A-11R-2315-07	C12orf74|338809	3.662
TCGA-KO-8406-01A-11R-2315-07	C12orf75|387882	8112.7895
TCGA-KO-8406-01A-11R-2315-07	C12orf76|400073	107.6627
TCGA-KO-8406-01A-11R-2315-07	C12orf77|196415	6.2254
TCGA-KO-8406-01A-11R-2315-07	C13orf15|28984	432.8481
TCGA-KO-8406-01A-11R-2315-07	C13orf16|121793	.7324
TCGA-KO-8406-01A-11R-2315-07	C13orf18|80183	15.0142
TCGA-KO-8406-01A-11R-2315-07	C13orf1|57213	197.0155
TCGA-KO-8406-01A-11R-2315-07	C13orf23|80209	504.9895
TCGA-KO-8406-01A-11R-2315-07	C13orf26|122046	0
TCGA-KO-8406-01A-11R-2315-07	C13orf27|93081	61.1554
TCGA-KO-8406-01A-11R-2315-07	C13orf28|122258	0
TCGA-KO-8406-01A-11R-2315-07	C13orf29|283487	30.3946
TCGA-KO-8406-01A-11R-2315-07	C13orf30|144809	0
TCGA-KO-8406-01A-11R-2315-07	C13orf31|144811	147.2123
TCGA-KO-8406-01A-11R-2315-07	C13orf33|84935	6.5916
TCGA-KO-8406-01A-11R-2315-07	C13orf34|79866	25.3703
TCGA-KO-8406-01A-11R-2315-07	C13orf35|400165	0
TCGA-KO-8406-01A-11R-2315-07	C13orf36|400120	.7324
TCGA-KO-8406-01A-11R-2315-07	C13orf37|440145	215.3255
TCGA-KO-8406-01A-11R-2315-07	C13orf38|728591	6.5916
TCGA-KO-8406-01A-11R-2315-07	C13orf39|196541	.7324
TCGA-KO-8406-01A-11R-2315-07	C14orf101|54916	952.1194
TCGA-KO-8406-01A-11R-2315-07	C14orf102|55051	485.5809
TCGA-KO-8406-01A-11R-2315-07	C14orf104|55172	321.1572
TCGA-KO-8406-01A-11R-2315-07	C14orf105|55195	1288.2908
TCGA-KO-8406-01A-11R-2315-07	C14orf106|55320	373.1576
TCGA-KO-8406-01A-11R-2315-07	C14orf109|26175	459.5807
TCGA-KO-8406-01A-11R-2315-07	C14orf115|55237	0
TCGA-KO-8406-01A-11R-2315-07	C14orf118|55668	517.4403
TCGA-KO-8406-01A-11R-2315-07	C14orf119|55017	1093.1063
TCGA-KO-8406-01A-11R-2315-07	C14orf126|112487	220.0018
TCGA-KO-8406-01A-11R-2315-07	C14orf128|84837	113.1557
TCGA-KO-8406-01A-11R-2315-07	C14orf129|51527	403.9183
TCGA-KO-8406-01A-11R-2315-07	C14orf132|56967	1045.1341
TCGA-KO-8406-01A-11R-2315-07	C14orf135|64430	3901.8585
TCGA-KO-8406-01A-11R-2315-07	C14orf138|79609	84.2259
TCGA-KO-8406-01A-11R-2315-07	C14orf139|79686	11.7184
TCGA-KO-8406-01A-11R-2315-07	C14orf142|84520	211.6635
TCGA-KO-8406-01A-11R-2315-07	C14orf143|90141	55.2962
TCGA-KO-8406-01A-11R-2315-07	C14orf145|145508	69.9442
TCGA-KO-8406-01A-11R-2315-07	C14orf147|171546	615.2156
TCGA-KO-8406-01A-11R-2315-07	C14orf148|122945	5.1268
TCGA-KO-8406-01A-11R-2315-07	C14orf149|112849	66.6484
TCGA-KO-8406-01A-11R-2315-07	C14orf153|84334	568.5361
TCGA-KO-8406-01A-11R-2315-07	C14orf156|81892	641.582
TCGA-KO-8406-01A-11R-2315-07	C14orf159|80017	5574.2928
TCGA-KO-8406-01A-11R-2315-07	C14orf162|56936	0
TCGA-KO-8406-01A-11R-2315-07	C14orf165|414767	0
TCGA-KO-8406-01A-11R-2315-07	C14orf166B|145497	0
TCGA-KO-8406-01A-11R-2315-07	C14orf166|51637	2153.987
TCGA-KO-8406-01A-11R-2315-07	C14orf167|55449	1142.8362
TCGA-KO-8406-01A-11R-2315-07	C14orf169|79697	372.7914
TCGA-KO-8406-01A-11R-2315-07	C14orf174|161394	19.7748
TCGA-KO-8406-01A-11R-2315-07	C14orf176|643382	19.4086
TCGA-KO-8406-01A-11R-2315-07	C14orf177|283598	0
TCGA-KO-8406-01A-11R-2315-07	C14orf178|283579	.7324
TCGA-KO-8406-01A-11R-2315-07	C14orf179|112752	259.6356
TCGA-KO-8406-01A-11R-2315-07	C14orf180|400258	.7324
TCGA-KO-8406-01A-11R-2315-07	C14orf181|400223	62.6202
TCGA-KO-8406-01A-11R-2315-07	C14orf182|283551	.3662
TCGA-KO-8406-01A-11R-2315-07	C14orf183|196913	0
TCGA-KO-8406-01A-11R-2315-07	C14orf184|650662	0
TCGA-KO-8406-01A-11R-2315-07	C14orf19|280655	27.8312
TCGA-KO-8406-01A-11R-2315-07	C14orf1|11161	1327.1079
TCGA-KO-8406-01A-11R-2315-07	C14orf21|161424	381.9464
TCGA-KO-8406-01A-11R-2315-07	C14orf23|387978	0
TCGA-KO-8406-01A-11R-2315-07	C14orf28|122525	114.9867
TCGA-KO-8406-01A-11R-2315-07	C14orf2|9556	1880.0696
TCGA-KO-8406-01A-11R-2315-07	C14orf33|100129075	33.6904
TCGA-KO-8406-01A-11R-2315-07	C14orf34|645687	0
TCGA-KO-8406-01A-11R-2315-07	C14orf37|145407	518.5389
TCGA-KO-8406-01A-11R-2315-07	C14orf39|317761	16.479
TCGA-KO-8406-01A-11R-2315-07	C14orf43|91748	1674.9977
TCGA-KO-8406-01A-11R-2315-07	C14orf45|80127	73.9138
TCGA-KO-8406-01A-11R-2315-07	C14orf48|256369	0
TCGA-KO-8406-01A-11R-2315-07	C14orf49|161176	7.324
TCGA-KO-8406-01A-11R-2315-07	C14orf4|64207	2761.5124
TCGA-KO-8406-01A-11R-2315-07	C14orf50|145376	80.5639
TCGA-KO-8406-01A-11R-2315-07	C14orf53|440184	1.0986
TCGA-KO-8406-01A-11R-2315-07	C14orf64|388011	.7324
TCGA-KO-8406-01A-11R-2315-07	C14orf68|283600	.3662
TCGA-KO-8406-01A-11R-2315-07	C14orf70|283601	0
TCGA-KO-8406-01A-11R-2315-07	C14orf72|145200	21.972
TCGA-KO-8406-01A-11R-2315-07	C14orf73|91828	1.831
TCGA-KO-8406-01A-11R-2315-07	C14orf79|122616	125.6065
TCGA-KO-8406-01A-11R-2315-07	C14orf80|283643	76.902
TCGA-KO-8406-01A-11R-2315-07	C14orf86|283592	0
TCGA-KO-8406-01A-11R-2315-07	C14orf93|60686	183.8323
TCGA-KO-8406-01A-11R-2315-07	C15orf17|57184	1348.3475
TCGA-KO-8406-01A-11R-2315-07	C15orf21|283651	19.0424
TCGA-KO-8406-01A-11R-2315-07	C15orf23|90417	193.7197
TCGA-KO-8406-01A-11R-2315-07	C15orf24|56851	1989.1971
TCGA-KO-8406-01A-11R-2315-07	C15orf26|161502	.7324
TCGA-KO-8406-01A-11R-2315-07	C15orf27|123591	86.4231
TCGA-KO-8406-01A-11R-2315-07	C15orf28|80035	13.5494
TCGA-KO-8406-01A-11R-2315-07	C15orf29|79768	249.7482
TCGA-KO-8406-01A-11R-2315-07	C15orf2|23742	0
TCGA-KO-8406-01A-11R-2315-07	C15orf32|145858	0
TCGA-KO-8406-01A-11R-2315-07	C15orf33|196951	15.8088
TCGA-KO-8406-01A-11R-2315-07	C15orf34|80072	41.3806
TCGA-KO-8406-01A-11R-2315-07	C15orf37|283687	121.5637
TCGA-KO-8406-01A-11R-2315-07	C15orf38|348110	554.2214
TCGA-KO-8406-01A-11R-2315-07	C15orf39|56905	909.6402
TCGA-KO-8406-01A-11R-2315-07	C15orf40|123207	385.0627
TCGA-KO-8406-01A-11R-2315-07	C15orf41|84529	39.9158
TCGA-KO-8406-01A-11R-2315-07	C15orf42|90381	13.2857
TCGA-KO-8406-01A-11R-2315-07	C15orf43|145645	0
TCGA-KO-8406-01A-11R-2315-07	C15orf44|81556	1034.8805
TCGA-KO-8406-01A-11R-2315-07	C15orf48|84419	5.1268
TCGA-KO-8406-01A-11R-2315-07	C15orf50|414926	0
TCGA-KO-8406-01A-11R-2315-07	C15orf51|196968	1.0986
TCGA-KO-8406-01A-11R-2315-07	C15orf52|388115	1690.3781
TCGA-KO-8406-01A-11R-2315-07	C15orf53|400359	0
TCGA-KO-8406-01A-11R-2315-07	C15orf54|400360	.3662
TCGA-KO-8406-01A-11R-2315-07	C15orf55|256646	.3662
TCGA-KO-8406-01A-11R-2315-07	C15orf56|644809	149.4095
TCGA-KO-8406-01A-11R-2315-07	C15orf57|90416	569.0305
TCGA-KO-8406-01A-11R-2315-07	C15orf58|390637	78.0005
TCGA-KO-8406-01A-11R-2315-07	C15orf59|388135	2857.0905
TCGA-KO-8406-01A-11R-2315-07	C15orf5|81698	.3662
TCGA-KO-8406-01A-11R-2315-07	C15orf60|283677	0
TCGA-KO-8406-01A-11R-2315-07	C15orf61|145853	221.9171
TCGA-KO-8406-01A-11R-2315-07	C15orf62|643338	18.6762
TCGA-KO-8406-01A-11R-2315-07	C15orf63|25764	558.4546
TCGA-KO-8406-01A-11R-2315-07	C16orf11|146325	5.8592
TCGA-KO-8406-01A-11R-2315-07	C16orf13|84326	388.5379
TCGA-KO-8406-01A-11R-2315-07	C16orf3|750	4.0282
TCGA-KO-8406-01A-11R-2315-07	C16orf42|115939	1129.2612
TCGA-KO-8406-01A-11R-2315-07	C16orf45|89927	483.0175
TCGA-KO-8406-01A-11R-2315-07	C16orf46|123775	28.5636
TCGA-KO-8406-01A-11R-2315-07	C16orf48|84080	160.0293
TCGA-KO-8406-01A-11R-2315-07	C16orf52|730094	488.8767
TCGA-KO-8406-01A-11R-2315-07	C16orf53|79447	952.4343
TCGA-KO-8406-01A-11R-2315-07	C16orf54|283897	7.324
TCGA-KO-8406-01A-11R-2315-07	C16orf55|124045	59.3244
TCGA-KO-8406-01A-11R-2315-07	C16orf57|79650	590.6802
TCGA-KO-8406-01A-11R-2315-07	C16orf58|64755	2499.3134
TCGA-KO-8406-01A-11R-2315-07	C16orf59|80178	28.1974
TCGA-KO-8406-01A-11R-2315-07	C16orf5|29965	3141.2616
TCGA-KO-8406-01A-11R-2315-07	C16orf61|56942	846.7051
TCGA-KO-8406-01A-11R-2315-07	C16orf62|57020	1173.304
TCGA-KO-8406-01A-11R-2315-07	C16orf63|123811	684.4274
TCGA-KO-8406-01A-11R-2315-07	C16orf68|79091	186.0295
TCGA-KO-8406-01A-11R-2315-07	C16orf70|80262	342.1368
TCGA-KO-8406-01A-11R-2315-07	C16orf71|146562	7.6902
TCGA-KO-8406-01A-11R-2315-07	C16orf72|29035	906.3444
TCGA-KO-8406-01A-11R-2315-07	C16orf73|254528	0
TCGA-KO-8406-01A-11R-2315-07	C16orf74|404550	.7324
TCGA-KO-8406-01A-11R-2315-07	C16orf75|116028	265.4948
TCGA-KO-8406-01A-11R-2315-07	C16orf78|123970	0
TCGA-KO-8406-01A-11R-2315-07	C16orf79|283870	32.5771
TCGA-KO-8406-01A-11R-2315-07	C16orf7|9605	858.2734
TCGA-KO-8406-01A-11R-2315-07	C16orf80|29105	503.1585
TCGA-KO-8406-01A-11R-2315-07	C16orf81|283860	0
TCGA-KO-8406-01A-11R-2315-07	C16orf82|162083	0
TCGA-KO-8406-01A-11R-2315-07	C16orf86|388284	42.4792
TCGA-KO-8406-01A-11R-2315-07	C16orf87|388272	60.423
TCGA-KO-8406-01A-11R-2315-07	C16orf88|400506	352.2842
TCGA-KO-8406-01A-11R-2315-07	C16orf89|146556	202.1423
TCGA-KO-8406-01A-11R-2315-07	C16orf90|646174	.3662
TCGA-KO-8406-01A-11R-2315-07	C16orf91|283951	275.016
TCGA-KO-8406-01A-11R-2315-07	C16orf92|146378	0
TCGA-KO-8406-01A-11R-2315-07	C16orf93|90835	10.2536
TCGA-KO-8406-01A-11R-2315-07	C17orf100|388327	31.4932
TCGA-KO-8406-01A-11R-2315-07	C17orf101|79701	326.2584
[truncated: 18,532 more rows]
