# Supplementary material for: Dysfunctional miRNA-Mediated Regulation in Chromophobe Renal Cell Carcinoma
Source: PLoS One. 2016 Jun 3;11(6):e0156324. doi: 10.1371/journal.pone.0156324 (PMC4892590; doi:10.1371/journal.pone.0156324)
Supplement: S2 File — (ZIP) [file pone.0156324.s002.zip › S2_File mRNA expression profile downloaded from TCGA/case/unc.edu__IlluminaHiSeq_RNASeqV2__TCGA-KO-8407-01A-11R-2315-07__expression_rsem_gene_normalized.txt]

barcode	gene_id	normalized_count
TCGA-KO-8407-01A-11R-2315-07	?|100130426	.4504
TCGA-KO-8407-01A-11R-2315-07	?|100133144	7.8356
TCGA-KO-8407-01A-11R-2315-07	?|100134869	11.8408
TCGA-KO-8407-01A-11R-2315-07	?|10357	56.3271
TCGA-KO-8407-01A-11R-2315-07	?|10431	724.53
TCGA-KO-8407-01A-11R-2315-07	?|136542	0
TCGA-KO-8407-01A-11R-2315-07	?|155060	184.5212
TCGA-KO-8407-01A-11R-2315-07	?|26823	.4373
TCGA-KO-8407-01A-11R-2315-07	?|280660	0
TCGA-KO-8407-01A-11R-2315-07	?|317712	0
TCGA-KO-8407-01A-11R-2315-07	?|340602	2.6235
TCGA-KO-8407-01A-11R-2315-07	?|388795	.4373
TCGA-KO-8407-01A-11R-2315-07	?|390284	46.7862
TCGA-KO-8407-01A-11R-2315-07	?|391343	0
TCGA-KO-8407-01A-11R-2315-07	?|391714	.8745
TCGA-KO-8407-01A-11R-2315-07	?|404770	0
TCGA-KO-8407-01A-11R-2315-07	?|441362	0
TCGA-KO-8407-01A-11R-2315-07	?|442388	0
TCGA-KO-8407-01A-11R-2315-07	?|553137	45.0372
TCGA-KO-8407-01A-11R-2315-07	?|57714	143.8566
TCGA-KO-8407-01A-11R-2315-07	?|645851	5.247
TCGA-KO-8407-01A-11R-2315-07	?|652919	21.185
TCGA-KO-8407-01A-11R-2315-07	?|653553	1838.6533
TCGA-KO-8407-01A-11R-2315-07	?|728045	0
TCGA-KO-8407-01A-11R-2315-07	?|728603	0
TCGA-KO-8407-01A-11R-2315-07	?|728788	0
TCGA-KO-8407-01A-11R-2315-07	?|729884	22.3
TCGA-KO-8407-01A-11R-2315-07	?|8225	861.3905
TCGA-KO-8407-01A-11R-2315-07	?|90288	2.6235
TCGA-KO-8407-01A-11R-2315-07	A1BG|1	165.317
TCGA-KO-8407-01A-11R-2315-07	A1CF|29974	0
TCGA-KO-8407-01A-11R-2315-07	A2BP1|54715	4.8098
TCGA-KO-8407-01A-11R-2315-07	A2LD1|87769	30.2011
TCGA-KO-8407-01A-11R-2315-07	A2ML1|144568	0
TCGA-KO-8407-01A-11R-2315-07	A2M|2	12110.822
TCGA-KO-8407-01A-11R-2315-07	A4GALT|53947	953.2138
TCGA-KO-8407-01A-11R-2315-07	A4GNT|51146	.4373
TCGA-KO-8407-01A-11R-2315-07	AAA1|404744	0
TCGA-KO-8407-01A-11R-2315-07	AAAS|8086	1073.8959
TCGA-KO-8407-01A-11R-2315-07	AACSL|729522	0
TCGA-KO-8407-01A-11R-2315-07	AACS|65985	733.7123
TCGA-KO-8407-01A-11R-2315-07	AADACL2|344752	0
TCGA-KO-8407-01A-11R-2315-07	AADACL3|126767	0
TCGA-KO-8407-01A-11R-2315-07	AADACL4|343066	0
TCGA-KO-8407-01A-11R-2315-07	AADAC|13	0
TCGA-KO-8407-01A-11R-2315-07	AADAT|51166	56.4058
TCGA-KO-8407-01A-11R-2315-07	AAGAB|79719	1603.4106
TCGA-KO-8407-01A-11R-2315-07	AAK1|22848	803.6729
TCGA-KO-8407-01A-11R-2315-07	AAMP|14	1561.8714
TCGA-KO-8407-01A-11R-2315-07	AANAT|15	.4373
TCGA-KO-8407-01A-11R-2315-07	AARS2|57505	593.3319
TCGA-KO-8407-01A-11R-2315-07	AARSD1|80755	332.7503
TCGA-KO-8407-01A-11R-2315-07	AARS|16	3355.0503
TCGA-KO-8407-01A-11R-2315-07	AASDHPPT|60496	984.941
TCGA-KO-8407-01A-11R-2315-07	AASDH|132949	268.0367
TCGA-KO-8407-01A-11R-2315-07	AASS|10157	280.2798
TCGA-KO-8407-01A-11R-2315-07	AATF|26574	539.1342
TCGA-KO-8407-01A-11R-2315-07	AATK|9625	53.345
TCGA-KO-8407-01A-11R-2315-07	ABAT|18	335.8111
TCGA-KO-8407-01A-11R-2315-07	ABCA10|10349	10.9314
TCGA-KO-8407-01A-11R-2315-07	ABCA11P|79963	83.5068
TCGA-KO-8407-01A-11R-2315-07	ABCA12|26154	.8745
TCGA-KO-8407-01A-11R-2315-07	ABCA13|154664	28.8588
TCGA-KO-8407-01A-11R-2315-07	ABCA17P|650655	13.1176
TCGA-KO-8407-01A-11R-2315-07	ABCA1|19	814.9628
TCGA-KO-8407-01A-11R-2315-07	ABCA2|20	5393.9659
TCGA-KO-8407-01A-11R-2315-07	ABCA3|21	1171.4036
TCGA-KO-8407-01A-11R-2315-07	ABCA4|24	3.498
TCGA-KO-8407-01A-11R-2315-07	ABCA5|23461	734.5868
TCGA-KO-8407-01A-11R-2315-07	ABCA6|23460	1.749
TCGA-KO-8407-01A-11R-2315-07	ABCA7|10347	552.2519
TCGA-KO-8407-01A-11R-2315-07	ABCA8|10351	.4373
TCGA-KO-8407-01A-11R-2315-07	ABCA9|10350	.4373
TCGA-KO-8407-01A-11R-2315-07	ABCB10|23456	150.4154
TCGA-KO-8407-01A-11R-2315-07	ABCB11|8647	0
TCGA-KO-8407-01A-11R-2315-07	ABCB1|5243	110.188
TCGA-KO-8407-01A-11R-2315-07	ABCB4|5244	12.2431
TCGA-KO-8407-01A-11R-2315-07	ABCB5|340273	1.3118
TCGA-KO-8407-01A-11R-2315-07	ABCB6|10058	77.2628
TCGA-KO-8407-01A-11R-2315-07	ABCB7|22	589.8557
TCGA-KO-8407-01A-11R-2315-07	ABCB8|11194	888.9375
TCGA-KO-8407-01A-11R-2315-07	ABCB9|23457	482.829
TCGA-KO-8407-01A-11R-2315-07	ABCC10|89845	302.5798
TCGA-KO-8407-01A-11R-2315-07	ABCC11|85320	2.1863
TCGA-KO-8407-01A-11R-2315-07	ABCC12|94160	0
TCGA-KO-8407-01A-11R-2315-07	ABCC13|150000	0
TCGA-KO-8407-01A-11R-2315-07	ABCC1|4363	536.0735
TCGA-KO-8407-01A-11R-2315-07	ABCC2|1244	3.0608
TCGA-KO-8407-01A-11R-2315-07	ABCC3|8714	31.9195
TCGA-KO-8407-01A-11R-2315-07	ABCC4|10257	740.7084
TCGA-KO-8407-01A-11R-2315-07	ABCC5|10057	3365.1071
TCGA-KO-8407-01A-11R-2315-07	ABCC6P1|653190	0
TCGA-KO-8407-01A-11R-2315-07	ABCC6P2|730013	2.6235
TCGA-KO-8407-01A-11R-2315-07	ABCC6|368	9.1823
TCGA-KO-8407-01A-11R-2315-07	ABCC8|6833	2.6235
TCGA-KO-8407-01A-11R-2315-07	ABCC9|10060	41.5391
TCGA-KO-8407-01A-11R-2315-07	ABCD1|215	588.5439
TCGA-KO-8407-01A-11R-2315-07	ABCD2|225	14.4294
TCGA-KO-8407-01A-11R-2315-07	ABCD3|5825	931.7884
TCGA-KO-8407-01A-11R-2315-07	ABCD4|5826	740.2711
TCGA-KO-8407-01A-11R-2315-07	ABCE1|6059	840.8395
TCGA-KO-8407-01A-11R-2315-07	ABCF1|23	875.8199
TCGA-KO-8407-01A-11R-2315-07	ABCF2|10061	1751.2024
TCGA-KO-8407-01A-11R-2315-07	ABCF3|55324	1778.3122
TCGA-KO-8407-01A-11R-2315-07	ABCG1|9619	3855.7062
TCGA-KO-8407-01A-11R-2315-07	ABCG2|9429	193.7035
TCGA-KO-8407-01A-11R-2315-07	ABCG4|64137	10.9314
TCGA-KO-8407-01A-11R-2315-07	ABCG5|64240	1.749
TCGA-KO-8407-01A-11R-2315-07	ABCG8|64241	0
TCGA-KO-8407-01A-11R-2315-07	ABHD10|55347	1881.5042
TCGA-KO-8407-01A-11R-2315-07	ABHD11|83451	2062.0901
TCGA-KO-8407-01A-11R-2315-07	ABHD12B|145447	.4373
TCGA-KO-8407-01A-11R-2315-07	ABHD12|26090	4645.387
TCGA-KO-8407-01A-11R-2315-07	ABHD13|84945	268.474
TCGA-KO-8407-01A-11R-2315-07	ABHD14A|25864	506.8955
TCGA-KO-8407-01A-11R-2315-07	ABHD14B|84836	2911.2374
TCGA-KO-8407-01A-11R-2315-07	ABHD15|116236	233.0564
TCGA-KO-8407-01A-11R-2315-07	ABHD1|84696	4.8098
TCGA-KO-8407-01A-11R-2315-07	ABHD2|11057	15871.8846
TCGA-KO-8407-01A-11R-2315-07	ABHD3|171586	1866.2003
TCGA-KO-8407-01A-11R-2315-07	ABHD4|63874	1310.4504
TCGA-KO-8407-01A-11R-2315-07	ABHD5|51099	409.2698
TCGA-KO-8407-01A-11R-2315-07	ABHD6|57406	1330.1268
TCGA-KO-8407-01A-11R-2315-07	ABHD8|79575	599.9125
TCGA-KO-8407-01A-11R-2315-07	ABI1|10006	611.5829
TCGA-KO-8407-01A-11R-2315-07	ABI2|10152	679.0555
TCGA-KO-8407-01A-11R-2315-07	ABI3BP|25890	235.6799
TCGA-KO-8407-01A-11R-2315-07	ABI3|51225	275.0328
TCGA-KO-8407-01A-11R-2315-07	ABL1|25	2468.2991
TCGA-KO-8407-01A-11R-2315-07	ABL2|27	379.5365
TCGA-KO-8407-01A-11R-2315-07	ABLIM1|3983	2215.5662
TCGA-KO-8407-01A-11R-2315-07	ABLIM2|84448	41.9764
TCGA-KO-8407-01A-11R-2315-07	ABLIM3|22885	167.9056
TCGA-KO-8407-01A-11R-2315-07	ABO|28	4.8098
TCGA-KO-8407-01A-11R-2315-07	ABP1|26	1.749
TCGA-KO-8407-01A-11R-2315-07	ABRA|137735	.4373
TCGA-KO-8407-01A-11R-2315-07	ABR|29	2948.404
TCGA-KO-8407-01A-11R-2315-07	ABT1|29777	434.1933
TCGA-KO-8407-01A-11R-2315-07	ABTB1|80325	539.1342
TCGA-KO-8407-01A-11R-2315-07	ABTB2|25841	1882.8159
TCGA-KO-8407-01A-11R-2315-07	ACAA1|30	1802.3612
TCGA-KO-8407-01A-11R-2315-07	ACAA2|10449	2734.5868
TCGA-KO-8407-01A-11R-2315-07	ACACA|31	1073.4587
TCGA-KO-8407-01A-11R-2315-07	ACACB|32	4519.4578
TCGA-KO-8407-01A-11R-2315-07	ACAD10|80724	2485.7892
TCGA-KO-8407-01A-11R-2315-07	ACAD11|84129	512.7941
TCGA-KO-8407-01A-11R-2315-07	ACAD8|27034	1149.9781
TCGA-KO-8407-01A-11R-2315-07	ACAD9|28976	1315.247
TCGA-KO-8407-01A-11R-2315-07	ACADL|33	947.9668
TCGA-KO-8407-01A-11R-2315-07	ACADM|34	1174.4644
TCGA-KO-8407-01A-11R-2315-07	ACADSB|36	771.3161
TCGA-KO-8407-01A-11R-2315-07	ACADS|35	4358.5483
TCGA-KO-8407-01A-11R-2315-07	ACADVL|37	3686.8999
TCGA-KO-8407-01A-11R-2315-07	ACAN|176	135.5488
TCGA-KO-8407-01A-11R-2315-07	ACAP1|9744	62.9646
TCGA-KO-8407-01A-11R-2315-07	ACAP2|23527	717.9711
TCGA-KO-8407-01A-11R-2315-07	ACAP3|116983	523.9134
TCGA-KO-8407-01A-11R-2315-07	ACAT1|38	13148.6664
TCGA-KO-8407-01A-11R-2315-07	ACAT2|39	162.1732
TCGA-KO-8407-01A-11R-2315-07	ACBD3|64746	421.5129
TCGA-KO-8407-01A-11R-2315-07	ACBD4|79777	301.7053
TCGA-KO-8407-01A-11R-2315-07	ACBD5|91452	623.9615
TCGA-KO-8407-01A-11R-2315-07	ACBD6|84320	258.8544
TCGA-KO-8407-01A-11R-2315-07	ACBD7|414149	6.9961
TCGA-KO-8407-01A-11R-2315-07	ACCN1|40	1.749
TCGA-KO-8407-01A-11R-2315-07	ACCN2|41	319.6327
TCGA-KO-8407-01A-11R-2315-07	ACCN3|9311	17.9274
TCGA-KO-8407-01A-11R-2315-07	ACCN4|55515	1.749
TCGA-KO-8407-01A-11R-2315-07	ACCN5|51802	.4373
TCGA-KO-8407-01A-11R-2315-07	ACCSL|390110	0
TCGA-KO-8407-01A-11R-2315-07	ACCS|84680	278.0936
TCGA-KO-8407-01A-11R-2315-07	ACD|65057	363.7954
TCGA-KO-8407-01A-11R-2315-07	ACE2|59272	0
TCGA-KO-8407-01A-11R-2315-07	ACER1|125981	.4373
TCGA-KO-8407-01A-11R-2315-07	ACER2|340485	33.6686
TCGA-KO-8407-01A-11R-2315-07	ACER3|55331	200.6996
TCGA-KO-8407-01A-11R-2315-07	ACE|1636	916.0472
TCGA-KO-8407-01A-11R-2315-07	ACHE|43	41.1019
TCGA-KO-8407-01A-11R-2315-07	ACIN1|22985	2700.0437
TCGA-KO-8407-01A-11R-2315-07	ACLY|47	1072.1469
TCGA-KO-8407-01A-11R-2315-07	ACMSD|130013	0
TCGA-KO-8407-01A-11R-2315-07	ACN9|57001	191.9545
TCGA-KO-8407-01A-11R-2315-07	ACO1|48	1839.0905
TCGA-KO-8407-01A-11R-2315-07	ACO2|50	11610.2798
TCGA-KO-8407-01A-11R-2315-07	ACOT11|26027	953.1132
TCGA-KO-8407-01A-11R-2315-07	ACOT12|134526	.8745
TCGA-KO-8407-01A-11R-2315-07	ACOT13|55856	526.9392
TCGA-KO-8407-01A-11R-2315-07	ACOT1|641371	2397.9012
TCGA-KO-8407-01A-11R-2315-07	ACOT2|10965	1096.1959
TCGA-KO-8407-01A-11R-2315-07	ACOT4|122970	428.509
TCGA-KO-8407-01A-11R-2315-07	ACOT6|641372	42.8509
TCGA-KO-8407-01A-11R-2315-07	ACOT7|11332	216.878
TCGA-KO-8407-01A-11R-2315-07	ACOT8|10005	1218.0017
TCGA-KO-8407-01A-11R-2315-07	ACOT9|23597	315.2602
TCGA-KO-8407-01A-11R-2315-07	ACOX1|51	898.1198
TCGA-KO-8407-01A-11R-2315-07	ACOX2|8309	169.6546
TCGA-KO-8407-01A-11R-2315-07	ACOX3|8310	319.1955
TCGA-KO-8407-01A-11R-2315-07	ACOXL|55289	8.7451
TCGA-KO-8407-01A-11R-2315-07	ACP1|52	1104.5037
TCGA-KO-8407-01A-11R-2315-07	ACP2|53	936.5982
TCGA-KO-8407-01A-11R-2315-07	ACP5|54	392.2169
TCGA-KO-8407-01A-11R-2315-07	ACP6|51205	352.864
TCGA-KO-8407-01A-11R-2315-07	ACPL2|92370	173.1526
TCGA-KO-8407-01A-11R-2315-07	ACPP|55	90.0743
TCGA-KO-8407-01A-11R-2315-07	ACPT|93650	.8745
TCGA-KO-8407-01A-11R-2315-07	ACRBP|84519	12.6804
TCGA-KO-8407-01A-11R-2315-07	ACRC|93953	5.6843
TCGA-KO-8407-01A-11R-2315-07	ACRV1|56	4.8098
TCGA-KO-8407-01A-11R-2315-07	ACR|49	1.749
TCGA-KO-8407-01A-11R-2315-07	ACSBG1|23205	12.2431
TCGA-KO-8407-01A-11R-2315-07	ACSBG2|81616	.8745
TCGA-KO-8407-01A-11R-2315-07	ACSF2|80221	133.3625
TCGA-KO-8407-01A-11R-2315-07	ACSF3|197322	450.3717
TCGA-KO-8407-01A-11R-2315-07	ACSL1|2180	13360.7346
TCGA-KO-8407-01A-11R-2315-07	ACSL3|2181	2093.5724
TCGA-KO-8407-01A-11R-2315-07	ACSL4|2182	1092.6979
TCGA-KO-8407-01A-11R-2315-07	ACSL5|51703	528.2029
TCGA-KO-8407-01A-11R-2315-07	ACSL6|23305	19.6764
TCGA-KO-8407-01A-11R-2315-07	ACSM1|116285	3.498
TCGA-KO-8407-01A-11R-2315-07	ACSM2A|123876	.4373
TCGA-KO-8407-01A-11R-2315-07	ACSM2B|348158	0
TCGA-KO-8407-01A-11R-2315-07	ACSM3|6296	596.6113
TCGA-KO-8407-01A-11R-2315-07	ACSM4|341392	0
TCGA-KO-8407-01A-11R-2315-07	ACSM5|54988	5.6843
TCGA-KO-8407-01A-11R-2315-07	ACSS1|84532	4280.2798
TCGA-KO-8407-01A-11R-2315-07	ACSS2|55902	1433.756
TCGA-KO-8407-01A-11R-2315-07	ACSS3|79611	6184.5212
TCGA-KO-8407-01A-11R-2315-07	ACTA1|58	11.8059
TCGA-KO-8407-01A-11R-2315-07	ACTA2|59	2252.9996
TCGA-KO-8407-01A-11R-2315-07	ACTBL2|345651	2.6235
TCGA-KO-8407-01A-11R-2315-07	ACTB|60	76426.7599
TCGA-KO-8407-01A-11R-2315-07	ACTC1|70	480.1049
TCGA-KO-8407-01A-11R-2315-07	ACTG1|71	37874.9453
TCGA-KO-8407-01A-11R-2315-07	ACTG2|72	249.2348
TCGA-KO-8407-01A-11R-2315-07	ACTL6A|86	468.2991
TCGA-KO-8407-01A-11R-2315-07	ACTL6B|51412	0
TCGA-KO-8407-01A-11R-2315-07	ACTL7A|10881	0
TCGA-KO-8407-01A-11R-2315-07	ACTL7B|10880	0
TCGA-KO-8407-01A-11R-2315-07	ACTL8|81569	0
TCGA-KO-8407-01A-11R-2315-07	ACTL9|284382	0
TCGA-KO-8407-01A-11R-2315-07	ACTN1|87	1084.8273
TCGA-KO-8407-01A-11R-2315-07	ACTN2|88	9.1823
TCGA-KO-8407-01A-11R-2315-07	ACTN3|89	.4373
TCGA-KO-8407-01A-11R-2315-07	ACTN4|81	15821.6922
TCGA-KO-8407-01A-11R-2315-07	ACTR10|55860	1038.4784
TCGA-KO-8407-01A-11R-2315-07	ACTR1A|10121	1930.4766
TCGA-KO-8407-01A-11R-2315-07	ACTR1B|10120	1440.3148
TCGA-KO-8407-01A-11R-2315-07	ACTR2|10097	2131.6135
TCGA-KO-8407-01A-11R-2315-07	ACTR3B|57180	301.7053
TCGA-KO-8407-01A-11R-2315-07	ACTR3C|653857	135.5488
TCGA-KO-8407-01A-11R-2315-07	ACTR3|10096	1806.7337
TCGA-KO-8407-01A-11R-2315-07	ACTR5|79913	187.582
TCGA-KO-8407-01A-11R-2315-07	ACTR6|64431	390.9051
TCGA-KO-8407-01A-11R-2315-07	ACTR8|93973	510.2755
TCGA-KO-8407-01A-11R-2315-07	ACTRT1|139741	0
TCGA-KO-8407-01A-11R-2315-07	ACTRT2|140625	0
TCGA-KO-8407-01A-11R-2315-07	ACVR1B|91	2466.9873
TCGA-KO-8407-01A-11R-2315-07	ACVR1C|130399	32.7941
TCGA-KO-8407-01A-11R-2315-07	ACVR1|90	677.7438
TCGA-KO-8407-01A-11R-2315-07	ACVR2A|92	238.7407
TCGA-KO-8407-01A-11R-2315-07	ACVR2B|93	269.3485
TCGA-KO-8407-01A-11R-2315-07	ACVRL1|94	770.8789
TCGA-KO-8407-01A-11R-2315-07	ACY1|95	1189.6502
TCGA-KO-8407-01A-11R-2315-07	ACY3|91703	3.0608
TCGA-KO-8407-01A-11R-2315-07	ACYP1|97	65.5881
TCGA-KO-8407-01A-11R-2315-07	ACYP2|98	208.1329
TCGA-KO-8407-01A-11R-2315-07	ADAD1|132612	0
TCGA-KO-8407-01A-11R-2315-07	ADAD2|161931	1.749
TCGA-KO-8407-01A-11R-2315-07	ADAL|161823	379.0993
TCGA-KO-8407-01A-11R-2315-07	ADAM10|102	1280.7171
TCGA-KO-8407-01A-11R-2315-07	ADAM11|4185	2.6235
TCGA-KO-8407-01A-11R-2315-07	ADAM12|8038	41.1019
TCGA-KO-8407-01A-11R-2315-07	ADAM15|8751	1161.5872
TCGA-KO-8407-01A-11R-2315-07	ADAM17|6868	261.4779
TCGA-KO-8407-01A-11R-2315-07	ADAM18|8749	0
TCGA-KO-8407-01A-11R-2315-07	ADAM19|8728	149.5409
TCGA-KO-8407-01A-11R-2315-07	ADAM20|8748	3.498
TCGA-KO-8407-01A-11R-2315-07	ADAM21P1|145241	.8745
TCGA-KO-8407-01A-11R-2315-07	ADAM21|8747	1.749
TCGA-KO-8407-01A-11R-2315-07	ADAM22|53616	41.9764
TCGA-KO-8407-01A-11R-2315-07	ADAM23|8745	3.0608
TCGA-KO-8407-01A-11R-2315-07	ADAM28|10863	35.4176
TCGA-KO-8407-01A-11R-2315-07	ADAM29|11086	0
TCGA-KO-8407-01A-11R-2315-07	ADAM2|2515	22.7372
TCGA-KO-8407-01A-11R-2315-07	ADAM30|11085	0
TCGA-KO-8407-01A-11R-2315-07	ADAM32|203102	2.6235
TCGA-KO-8407-01A-11R-2315-07	ADAM33|80332	6.9961
TCGA-KO-8407-01A-11R-2315-07	ADAM3A|1587	0
TCGA-KO-8407-01A-11R-2315-07	ADAM5P|255926	0
TCGA-KO-8407-01A-11R-2315-07	ADAM6|8755	5258.0673
TCGA-KO-8407-01A-11R-2315-07	ADAM7|8756	.4373
TCGA-KO-8407-01A-11R-2315-07	ADAM8|101	81.7665
TCGA-KO-8407-01A-11R-2315-07	ADAM9|8754	1629.6458
TCGA-KO-8407-01A-11R-2315-07	ADAMDEC1|27299	65.5881
TCGA-KO-8407-01A-11R-2315-07	ADAMTS10|81794	66.8999
TCGA-KO-8407-01A-11R-2315-07	ADAMTS12|81792	21.8627
TCGA-KO-8407-01A-11R-2315-07	ADAMTS13|11093	168.3428
TCGA-KO-8407-01A-11R-2315-07	ADAMTS14|140766	17.0529
TCGA-KO-8407-01A-11R-2315-07	ADAMTS15|170689	14.4294
TCGA-KO-8407-01A-11R-2315-07	ADAMTS16|170690	22.3
TCGA-KO-8407-01A-11R-2315-07	ADAMTS17|170691	93.1351
TCGA-KO-8407-01A-11R-2315-07	ADAMTS18|170692	24.4862
TCGA-KO-8407-01A-11R-2315-07	ADAMTS19|171019	27.547
TCGA-KO-8407-01A-11R-2315-07	ADAMTS1|9510	1247.4858
TCGA-KO-8407-01A-11R-2315-07	ADAMTS20|80070	0
TCGA-KO-8407-01A-11R-2315-07	ADAMTS2|9509	32.3568
TCGA-KO-8407-01A-11R-2315-07	ADAMTS3|9508	331.4386
TCGA-KO-8407-01A-11R-2315-07	ADAMTS4|9507	835.5925
TCGA-KO-8407-01A-11R-2315-07	ADAMTS5|11096	299.0818
TCGA-KO-8407-01A-11R-2315-07	ADAMTS6|11174	12.6804
TCGA-KO-8407-01A-11R-2315-07	ADAMTS7|11173	277.2191
TCGA-KO-8407-01A-11R-2315-07	ADAMTS8|11095	8.3078
TCGA-KO-8407-01A-11R-2315-07	ADAMTS9|56999	227.3721
TCGA-KO-8407-01A-11R-2315-07	ADAMTSL1|92949	3698.732
TCGA-KO-8407-01A-11R-2315-07	ADAMTSL2|9719	144.2938
TCGA-KO-8407-01A-11R-2315-07	ADAMTSL3|57188	41.1019
TCGA-KO-8407-01A-11R-2315-07	ADAMTSL4|54507	131.1762
TCGA-KO-8407-01A-11R-2315-07	ADAMTSL5|339366	73.0214
TCGA-KO-8407-01A-11R-2315-07	ADAP1|11033	1698.0848
TCGA-KO-8407-01A-11R-2315-07	ADAP2|55803	137.735
TCGA-KO-8407-01A-11R-2315-07	ADARB1|104	373.8522
TCGA-KO-8407-01A-11R-2315-07	ADARB2|105	.4373
TCGA-KO-8407-01A-11R-2315-07	ADAR|103	3449.0599
TCGA-KO-8407-01A-11R-2315-07	ADAT1|23536	231.3074
TCGA-KO-8407-01A-11R-2315-07	ADAT2|134637	30.1705
TCGA-KO-8407-01A-11R-2315-07	ADAT3|113179	74.7704
TCGA-KO-8407-01A-11R-2315-07	ADA|100	82.641
TCGA-KO-8407-01A-11R-2315-07	ADCK1|57143	549.6283
TCGA-KO-8407-01A-11R-2315-07	ADCK2|90956	1802.3612
TCGA-KO-8407-01A-11R-2315-07	ADCK4|79934	801.4867
TCGA-KO-8407-01A-11R-2315-07	ADCK5|203054	245.2995
TCGA-KO-8407-01A-11R-2315-07	ADCY10|55811	0
TCGA-KO-8407-01A-11R-2315-07	ADCY1|107	198.9506
TCGA-KO-8407-01A-11R-2315-07	ADCY2|108	.8745
TCGA-KO-8407-01A-11R-2315-07	ADCY3|109	320.1093
TCGA-KO-8407-01A-11R-2315-07	ADCY4|196883	331.0013
TCGA-KO-8407-01A-11R-2315-07	ADCY5|111	97.0704
TCGA-KO-8407-01A-11R-2315-07	ADCY6|112	2199.3878
TCGA-KO-8407-01A-11R-2315-07	ADCY7|113	386.5326
TCGA-KO-8407-01A-11R-2315-07	ADCY8|114	3.9353
TCGA-KO-8407-01A-11R-2315-07	ADCY9|115	589.8557
TCGA-KO-8407-01A-11R-2315-07	ADCYAP1R1|117	0
TCGA-KO-8407-01A-11R-2315-07	ADCYAP1|116	2041.1019
TCGA-KO-8407-01A-11R-2315-07	ADC|113451	30.1705
TCGA-KO-8407-01A-11R-2315-07	ADD1|118	5038.4784
TCGA-KO-8407-01A-11R-2315-07	ADD2|119	12.6804
TCGA-KO-8407-01A-11R-2315-07	ADD3|120	914.7355
TCGA-KO-8407-01A-11R-2315-07	ADH1A|124	7.8706
TCGA-KO-8407-01A-11R-2315-07	ADH1B|125	24.049
TCGA-KO-8407-01A-11R-2315-07	ADH1C|126	1202.0114
TCGA-KO-8407-01A-11R-2315-07	ADH4|127	1861.3905
TCGA-KO-8407-01A-11R-2315-07	ADH5|128	3188.8937
TCGA-KO-8407-01A-11R-2315-07	ADH6|130	299.9563
TCGA-KO-8407-01A-11R-2315-07	ADH7|131	2.6235
TCGA-KO-8407-01A-11R-2315-07	ADHFE1|137872	231.3074
TCGA-KO-8407-01A-11R-2315-07	ADI1|55256	1655.4438
TCGA-KO-8407-01A-11R-2315-07	ADIG|149685	.4373
TCGA-KO-8407-01A-11R-2315-07	ADIPOQ|9370	0
TCGA-KO-8407-01A-11R-2315-07	ADIPOR1|51094	1721.9064
TCGA-KO-8407-01A-11R-2315-07	ADIPOR2|79602	4572.8028
TCGA-KO-8407-01A-11R-2315-07	ADK|132	198.9506
TCGA-KO-8407-01A-11R-2315-07	ADM2|79924	523.3931
TCGA-KO-8407-01A-11R-2315-07	ADM|133	959.7726
TCGA-KO-8407-01A-11R-2315-07	ADNP2|22850	744.6436
TCGA-KO-8407-01A-11R-2315-07	ADNP|23394	1786.62
TCGA-KO-8407-01A-11R-2315-07	ADORA1|134	20.5509
TCGA-KO-8407-01A-11R-2315-07	ADORA2A|135	174.4644
TCGA-KO-8407-01A-11R-2315-07	ADORA2B|136	7.8706
TCGA-KO-8407-01A-11R-2315-07	ADORA3|140	27.1098
TCGA-KO-8407-01A-11R-2315-07	ADO|84890	406.6463
TCGA-KO-8407-01A-11R-2315-07	ADPGK|83440	1443.9265
TCGA-KO-8407-01A-11R-2315-07	ADPRHL1|113622	30.1705
TCGA-KO-8407-01A-11R-2315-07	ADPRHL2|54936	551.8146
TCGA-KO-8407-01A-11R-2315-07	ADPRH|141	254.9191
TCGA-KO-8407-01A-11R-2315-07	ADRA1A|148	2.1863
TCGA-KO-8407-01A-11R-2315-07	ADRA1B|147	21.4254
TCGA-KO-8407-01A-11R-2315-07	ADRA1D|146	2.6235
TCGA-KO-8407-01A-11R-2315-07	ADRA2A|150	12.2431
TCGA-KO-8407-01A-11R-2315-07	ADRA2B|151	200.6996
TCGA-KO-8407-01A-11R-2315-07	ADRA2C|152	31.045
TCGA-KO-8407-01A-11R-2315-07	ADRB1|153	323.1307
TCGA-KO-8407-01A-11R-2315-07	ADRB2|154	551.8146
TCGA-KO-8407-01A-11R-2315-07	ADRB3|155	0
TCGA-KO-8407-01A-11R-2315-07	ADRBK1|156	2288.1504
TCGA-KO-8407-01A-11R-2315-07	ADRBK2|157	294.7092
TCGA-KO-8407-01A-11R-2315-07	ADRM1|11047	1935.2864
TCGA-KO-8407-01A-11R-2315-07	ADSL|158	727.5907
TCGA-KO-8407-01A-11R-2315-07	ADSSL1|122622	159.5977
TCGA-KO-8407-01A-11R-2315-07	ADSS|159	779.624
TCGA-KO-8407-01A-11R-2315-07	AEBP1|165	516.397
TCGA-KO-8407-01A-11R-2315-07	AEBP2|121536	860.9532
TCGA-KO-8407-01A-11R-2315-07	AEN|64782	410.5815
TCGA-KO-8407-01A-11R-2315-07	AES|166	20093.1351
TCGA-KO-8407-01A-11R-2315-07	AFAP1L1|134265	2317.4464
TCGA-KO-8407-01A-11R-2315-07	AFAP1L2|84632	178.8369
TCGA-KO-8407-01A-11R-2315-07	AFAP1|60312	229.5496
TCGA-KO-8407-01A-11R-2315-07	AFARP1|246182	6.9961
TCGA-KO-8407-01A-11R-2315-07	AFF1|4299	3015.7411
TCGA-KO-8407-01A-11R-2315-07	AFF2|2334	3.498
TCGA-KO-8407-01A-11R-2315-07	AFF3|3899	13.5549
TCGA-KO-8407-01A-11R-2315-07	AFF4|27125	2276.3446
TCGA-KO-8407-01A-11R-2315-07	AFG3L1|172	327.5033
TCGA-KO-8407-01A-11R-2315-07	AFG3L2|10939	4987.2847
TCGA-KO-8407-01A-11R-2315-07	AFMID|125061	63.8391
TCGA-KO-8407-01A-11R-2315-07	AFM|173	0
TCGA-KO-8407-01A-11R-2315-07	AFP|174	0
TCGA-KO-8407-01A-11R-2315-07	AFTPH|54812	899.4316
TCGA-KO-8407-01A-11R-2315-07	AG2|387763	394.8404
TCGA-KO-8407-01A-11R-2315-07	AGAP11|119385	29.7376
TCGA-KO-8407-01A-11R-2315-07	AGAP1|116987	119.3704
TCGA-KO-8407-01A-11R-2315-07	AGAP2|116986	67.2934
TCGA-KO-8407-01A-11R-2315-07	AGAP3|116988	1159.1605
TCGA-KO-8407-01A-11R-2315-07	AGAP4|119016	101.4429
TCGA-KO-8407-01A-11R-2315-07	AGAP5|729092	16.3183
TCGA-KO-8407-01A-11R-2315-07	AGAP6|414189	62.9646
TCGA-KO-8407-01A-11R-2315-07	AGAP7|653268	6.1216
TCGA-KO-8407-01A-11R-2315-07	AGAP8|728404	6.1216
TCGA-KO-8407-01A-11R-2315-07	AGA|175	332.3131
TCGA-KO-8407-01A-11R-2315-07	AGBL1|123624	.4373
TCGA-KO-8407-01A-11R-2315-07	AGBL2|79841	6.5588
TCGA-KO-8407-01A-11R-2315-07	AGBL3|340351	5.247
TCGA-KO-8407-01A-11R-2315-07	AGBL4|84871	2.6235
TCGA-KO-8407-01A-11R-2315-07	AGBL5|60509	374.2982
TCGA-KO-8407-01A-11R-2315-07	AGER|177	43.7254
TCGA-KO-8407-01A-11R-2315-07	AGFG1|3267	905.1159
TCGA-KO-8407-01A-11R-2315-07	AGFG2|3268	662.4399
TCGA-KO-8407-01A-11R-2315-07	AGGF1|55109	807.171
TCGA-KO-8407-01A-11R-2315-07	AGK|55750	805.422
TCGA-KO-8407-01A-11R-2315-07	AGL|178	1303.0171
TCGA-KO-8407-01A-11R-2315-07	AGMAT|79814	6.1216
TCGA-KO-8407-01A-11R-2315-07	AGPAT1|10554	1691.491
TCGA-KO-8407-01A-11R-2315-07	AGPAT2|10555	5238.3035
TCGA-KO-8407-01A-11R-2315-07	AGPAT3|56894	3289.8994
TCGA-KO-8407-01A-11R-2315-07	AGPAT4|56895	49.847
TCGA-KO-8407-01A-11R-2315-07	AGPAT5|55326	958.8981
TCGA-KO-8407-01A-11R-2315-07	AGPAT6|137964	3176.2134
TCGA-KO-8407-01A-11R-2315-07	AGPAT9|84803	3358.5483
TCGA-KO-8407-01A-11R-2315-07	AGPHD1|123688	19.6764
TCGA-KO-8407-01A-11R-2315-07	AGPS|8540	465.6756
TCGA-KO-8407-01A-11R-2315-07	AGR2|10551	0
TCGA-KO-8407-01A-11R-2315-07	AGR3|155465	.8745
TCGA-KO-8407-01A-11R-2315-07	AGRN|375790	4684.7398
TCGA-KO-8407-01A-11R-2315-07	AGRP|181	.4373
TCGA-KO-8407-01A-11R-2315-07	AGTPBP1|23287	196.7643
TCGA-KO-8407-01A-11R-2315-07	AGTR1|185	16.1784
TCGA-KO-8407-01A-11R-2315-07	AGTR2|186	0
TCGA-KO-8407-01A-11R-2315-07	AGTRAP|57085	215.5662
TCGA-KO-8407-01A-11R-2315-07	AGT|183	33.6686
TCGA-KO-8407-01A-11R-2315-07	AGXT2L1|64850	0
TCGA-KO-8407-01A-11R-2315-07	AGXT2L2|85007	626.7862
TCGA-KO-8407-01A-11R-2315-07	AGXT2|64902	0
TCGA-KO-8407-01A-11R-2315-07	AGXT|189	0
TCGA-KO-8407-01A-11R-2315-07	AHCTF1|25909	665.5007
TCGA-KO-8407-01A-11R-2315-07	AHCYL1|10768	2350.6777
TCGA-KO-8407-01A-11R-2315-07	AHCYL2|23382	3378.2247
TCGA-KO-8407-01A-11R-2315-07	AHCY|191	2198.5133
TCGA-KO-8407-01A-11R-2315-07	AHDC1|27245	546.1303
TCGA-KO-8407-01A-11R-2315-07	AHI1|54806	113.6861
TCGA-KO-8407-01A-11R-2315-07	AHNAK2|113146	209.0074
TCGA-KO-8407-01A-11R-2315-07	AHNAK|79026	20453.8697
TCGA-KO-8407-01A-11R-2315-07	AHRR|57491	20.1137
TCGA-KO-8407-01A-11R-2315-07	AHR|196	860.9532
TCGA-KO-8407-01A-11R-2315-07	AHSA1|10598	2923.0433
TCGA-KO-8407-01A-11R-2315-07	AHSA2|130872	546.5676
TCGA-KO-8407-01A-11R-2315-07	AHSG|197	0
TCGA-KO-8407-01A-11R-2315-07	AHSP|51327	0
TCGA-KO-8407-01A-11R-2315-07	AICDA|57379	0
TCGA-KO-8407-01A-11R-2315-07	AIDA|64853	364.683
TCGA-KO-8407-01A-11R-2315-07	AIF1L|83543	1953.6511
TCGA-KO-8407-01A-11R-2315-07	AIF1|199	247.0485
TCGA-KO-8407-01A-11R-2315-07	AIFM1|9131	2802.7984
TCGA-KO-8407-01A-11R-2315-07	AIFM2|84883	831.6572
TCGA-KO-8407-01A-11R-2315-07	AIFM3|150209	45.9773
TCGA-KO-8407-01A-11R-2315-07	AIG1|51390	552.6891
TCGA-KO-8407-01A-11R-2315-07	AIM1L|55057	.4373
TCGA-KO-8407-01A-11R-2315-07	AIM1|202	869.261
TCGA-KO-8407-01A-11R-2315-07	AIM2|9447	5.247
TCGA-KO-8407-01A-11R-2315-07	AIMP1|9255	1044.7792
TCGA-KO-8407-01A-11R-2315-07	AIMP2|7965	924.3026
TCGA-KO-8407-01A-11R-2315-07	AIPL1|23746	0
TCGA-KO-8407-01A-11R-2315-07	AIP|9049	1985.1334
TCGA-KO-8407-01A-11R-2315-07	AIRE|326	0
TCGA-KO-8407-01A-11R-2315-07	AJAP1|55966	21.8627
TCGA-KO-8407-01A-11R-2315-07	AK1|203	959.7726
TCGA-KO-8407-01A-11R-2315-07	AK2|204	1761.2593
TCGA-KO-8407-01A-11R-2315-07	AK3L1|205	10.4941
TCGA-KO-8407-01A-11R-2315-07	AK3|50808	1653.6948
TCGA-KO-8407-01A-11R-2315-07	AK5|26289	4.8098
TCGA-KO-8407-01A-11R-2315-07	AK7|122481	16.6157
TCGA-KO-8407-01A-11R-2315-07	AKAP10|11216	314.8229
TCGA-KO-8407-01A-11R-2315-07	AKAP11|11215	759.5103
TCGA-KO-8407-01A-11R-2315-07	AKAP12|9590	250.1093
TCGA-KO-8407-01A-11R-2315-07	AKAP13|11214	2450.8089
TCGA-KO-8407-01A-11R-2315-07	AKAP14|158798	.4373
TCGA-KO-8407-01A-11R-2315-07	AKAP1|8165	2163.0958
TCGA-KO-8407-01A-11R-2315-07	AKAP2|11217	4126.1697
TCGA-KO-8407-01A-11R-2315-07	AKAP3|10566	62.5273
TCGA-KO-8407-01A-11R-2315-07	AKAP4|8852	0
TCGA-KO-8407-01A-11R-2315-07	AKAP5|9495	17.0529
TCGA-KO-8407-01A-11R-2315-07	AKAP6|9472	982.5098
TCGA-KO-8407-01A-11R-2315-07	AKAP7|9465	162.2213
TCGA-KO-8407-01A-11R-2315-07	AKAP8L|26993	1120.6821
TCGA-KO-8407-01A-11R-2315-07	AKAP8|10270	677.7438
TCGA-KO-8407-01A-11R-2315-07	AKAP9|10142	2262.7897
TCGA-KO-8407-01A-11R-2315-07	AKD1|221264	106.2527
TCGA-KO-8407-01A-11R-2315-07	AKIRIN1|79647	1128.9899
TCGA-KO-8407-01A-11R-2315-07	AKIRIN2|55122	827.2847
TCGA-KO-8407-01A-11R-2315-07	AKNAD1|254268	5.6974
TCGA-KO-8407-01A-11R-2315-07	AKNA|80709	1039.3529
TCGA-KO-8407-01A-11R-2315-07	AKR1A1|10327	1121.5566
TCGA-KO-8407-01A-11R-2315-07	AKR1B10|57016	.4373
TCGA-KO-8407-01A-11R-2315-07	AKR1B15|441282	0
TCGA-KO-8407-01A-11R-2315-07	AKR1B1|231	2565.8067
TCGA-KO-8407-01A-11R-2315-07	AKR1C1|1645	1453.4324
TCGA-KO-8407-01A-11R-2315-07	AKR1C2|1646	22.3
TCGA-KO-8407-01A-11R-2315-07	AKR1C3|8644	84.39
TCGA-KO-8407-01A-11R-2315-07	AKR1C4|1109	0
TCGA-KO-8407-01A-11R-2315-07	AKR1CL1|340811	0
TCGA-KO-8407-01A-11R-2315-07	AKR1D1|6718	.8745
TCGA-KO-8407-01A-11R-2315-07	AKR1E2|83592	6.9961
TCGA-KO-8407-01A-11R-2315-07	AKR7A2|8574	686.0516
TCGA-KO-8407-01A-11R-2315-07	AKR7A3|22977	90.9488
TCGA-KO-8407-01A-11R-2315-07	AKR7L|246181	16.6157
TCGA-KO-8407-01A-11R-2315-07	AKT1S1|84335	1249.2348
TCGA-KO-8407-01A-11R-2315-07	AKT1|207	4670.7477
TCGA-KO-8407-01A-11R-2315-07	AKT2|208	5619.589
TCGA-KO-8407-01A-11R-2315-07	AKT3|10000	842.5885
TCGA-KO-8407-01A-11R-2315-07	AKTIP|64400	1450.2755
TCGA-KO-8407-01A-11R-2315-07	ALAD|210	846.5238
TCGA-KO-8407-01A-11R-2315-07	ALAS1|211	2571.9283
TCGA-KO-8407-01A-11R-2315-07	ALAS2|212	1.3118
TCGA-KO-8407-01A-11R-2315-07	ALB|213	1.3118
TCGA-KO-8407-01A-11R-2315-07	ALCAM|214	10736.3358
TCGA-KO-8407-01A-11R-2315-07	ALDH16A1|126133	809.7945
TCGA-KO-8407-01A-11R-2315-07	ALDH18A1|5832	564.9322
TCGA-KO-8407-01A-11R-2315-07	ALDH1A1|216	8357.2366
TCGA-KO-8407-01A-11R-2315-07	ALDH1A2|8854	3446.4364
TCGA-KO-8407-01A-11R-2315-07	ALDH1A3|220	908.1548
TCGA-KO-8407-01A-11R-2315-07	ALDH1B1|219	623.9615
TCGA-KO-8407-01A-11R-2315-07	ALDH1L1|10840	3669.8732
TCGA-KO-8407-01A-11R-2315-07	ALDH1L2|160428	20.9882
TCGA-KO-8407-01A-11R-2315-07	ALDH2|217	1121.5566
TCGA-KO-8407-01A-11R-2315-07	ALDH3A1|218	10.0568
TCGA-KO-8407-01A-11R-2315-07	ALDH3A2|224	1045.9117
TCGA-KO-8407-01A-11R-2315-07	ALDH3B1|221	79.143
TCGA-KO-8407-01A-11R-2315-07	ALDH3B2|222	80.4547
TCGA-KO-8407-01A-11R-2315-07	ALDH4A1|8659	544.8185
TCGA-KO-8407-01A-11R-2315-07	ALDH5A1|7915	539.5715
TCGA-KO-8407-01A-11R-2315-07	ALDH6A1|4329	799.0774
TCGA-KO-8407-01A-11R-2315-07	ALDH7A1|501	1312.1994
TCGA-KO-8407-01A-11R-2315-07	ALDH8A1|64577	.4373
TCGA-KO-8407-01A-11R-2315-07	ALDH9A1|223	917.7962
TCGA-KO-8407-01A-11R-2315-07	ALDOA|226	54495.4875
TCGA-KO-8407-01A-11R-2315-07	ALDOB|229	3.498
TCGA-KO-8407-01A-11R-2315-07	ALDOC|230	33.2313
TCGA-KO-8407-01A-11R-2315-07	ALG10B|144245	300.8308
TCGA-KO-8407-01A-11R-2315-07	ALG10|84920	69.5234
TCGA-KO-8407-01A-11R-2315-07	ALG11|440138	20.9882
TCGA-KO-8407-01A-11R-2315-07	ALG12|79087	1634.0184
TCGA-KO-8407-01A-11R-2315-07	ALG13|79868	723.6554
TCGA-KO-8407-01A-11R-2315-07	ALG14|199857	157.8487
TCGA-KO-8407-01A-11R-2315-07	ALG1L2|644974	0
TCGA-KO-8407-01A-11R-2315-07	ALG1L|200810	13.4499
TCGA-KO-8407-01A-11R-2315-07	ALG1|56052	788.8413
TCGA-KO-8407-01A-11R-2315-07	ALG2|85365	1783.122
TCGA-KO-8407-01A-11R-2315-07	ALG3|10195	933.5374
TCGA-KO-8407-01A-11R-2315-07	ALG5|29880	444.6874
TCGA-KO-8407-01A-11R-2315-07	ALG6|29929	92.2606
TCGA-KO-8407-01A-11R-2315-07	ALG8|79053	794.4906
TCGA-KO-8407-01A-11R-2315-07	ALG9|79796	552.2519
TCGA-KO-8407-01A-11R-2315-07	ALKBH1|8846	242.676
TCGA-KO-8407-01A-11R-2315-07	ALKBH2|121642	139.484
TCGA-KO-8407-01A-11R-2315-07	ALKBH3|221120	358.9856
TCGA-KO-8407-01A-11R-2315-07	ALKBH4|54784	470.4198
TCGA-KO-8407-01A-11R-2315-07	ALKBH5|54890	1866.4276
TCGA-KO-8407-01A-11R-2315-07	ALKBH6|84964	282.0289
TCGA-KO-8407-01A-11R-2315-07	ALKBH7|84266	3008.7451
TCGA-KO-8407-01A-11R-2315-07	ALKBH8|91801	147.7919
TCGA-KO-8407-01A-11R-2315-07	ALK|238	0
TCGA-KO-8407-01A-11R-2315-07	ALLC|55821	0
TCGA-KO-8407-01A-11R-2315-07	ALMS1P|200420	1.749
TCGA-KO-8407-01A-11R-2315-07	ALMS1|7840	257.1054
TCGA-KO-8407-01A-11R-2315-07	ALOX12B|242	0
TCGA-KO-8407-01A-11R-2315-07	ALOX12P2|245	39.7901
TCGA-KO-8407-01A-11R-2315-07	ALOX12|239	3.9353
TCGA-KO-8407-01A-11R-2315-07	ALOX15B|247	3.9353
TCGA-KO-8407-01A-11R-2315-07	ALOX15|246	3.9353
TCGA-KO-8407-01A-11R-2315-07	ALOX5AP|241	128.5527
TCGA-KO-8407-01A-11R-2315-07	ALOX5|240	117.1841
TCGA-KO-8407-01A-11R-2315-07	ALOXE3|59344	1.3118
TCGA-KO-8407-01A-11R-2315-07	ALPI|248	0
TCGA-KO-8407-01A-11R-2315-07	ALPK1|80216	306.9523
TCGA-KO-8407-01A-11R-2315-07	ALPK2|115701	2.6235
TCGA-KO-8407-01A-11R-2315-07	ALPK3|57538	3334.0621
TCGA-KO-8407-01A-11R-2315-07	ALPL|249	364.2326
TCGA-KO-8407-01A-11R-2315-07	ALPPL2|251	0
TCGA-KO-8407-01A-11R-2315-07	ALPP|250	0
TCGA-KO-8407-01A-11R-2315-07	ALS2CL|259173	1786.1828
TCGA-KO-8407-01A-11R-2315-07	ALS2CR11|151254	.8745
TCGA-KO-8407-01A-11R-2315-07	ALS2CR12|130540	1.749
TCGA-KO-8407-01A-11R-2315-07	ALS2CR4|65062	114.1233
TCGA-KO-8407-01A-11R-2315-07	ALS2CR8|79800	117.1841
TCGA-KO-8407-01A-11R-2315-07	ALS2|57679	282.4661
TCGA-KO-8407-01A-11R-2315-07	ALX1|8092	.4373
TCGA-KO-8407-01A-11R-2315-07	ALX3|257	22.7372
TCGA-KO-8407-01A-11R-2315-07	ALX4|60529	.4373
TCGA-KO-8407-01A-11R-2315-07	AMAC1L2|83650	2.6235
TCGA-KO-8407-01A-11R-2315-07	AMAC1L3|643664	.8745
TCGA-KO-8407-01A-11R-2315-07	AMAC1|146861	.8745
TCGA-KO-8407-01A-11R-2315-07	AMACR|23600	1584.1714
TCGA-KO-8407-01A-11R-2315-07	AMBN|258	.8745
TCGA-KO-8407-01A-11R-2315-07	AMBP|259	1.749
TCGA-KO-8407-01A-11R-2315-07	AMBRA1|55626	1515.0853
TCGA-KO-8407-01A-11R-2315-07	AMD1|262	1507.9318
TCGA-KO-8407-01A-11R-2315-07	AMDHD1|144193	.8745
TCGA-KO-8407-01A-11R-2315-07	AMDHD2|51005	455.7849
TCGA-KO-8407-01A-11R-2315-07	AMELX|265	.4373
TCGA-KO-8407-01A-11R-2315-07	AMELY|266	0
TCGA-KO-8407-01A-11R-2315-07	AMFR|267	8124.6174
TCGA-KO-8407-01A-11R-2315-07	AMHR2|269	1.3118
TCGA-KO-8407-01A-11R-2315-07	AMH|268	129.4272
TCGA-KO-8407-01A-11R-2315-07	AMICA1|120425	118.0586
TCGA-KO-8407-01A-11R-2315-07	AMIGO1|57463	92.2606
TCGA-KO-8407-01A-11R-2315-07	AMIGO2|347902	727.5907
TCGA-KO-8407-01A-11R-2315-07	AMIGO3|386724	130.3017
TCGA-KO-8407-01A-11R-2315-07	AMMECR1L|83607	352.4268
TCGA-KO-8407-01A-11R-2315-07	AMMECR1|9949	248.7976
TCGA-KO-8407-01A-11R-2315-07	AMN1|196394	237.4289
TCGA-KO-8407-01A-11R-2315-07	AMN|81693	5.6843
TCGA-KO-8407-01A-11R-2315-07	AMOTL1|154810	1905.9904
TCGA-KO-8407-01A-11R-2315-07	AMOTL2|51421	2934.8491
TCGA-KO-8407-01A-11R-2315-07	AMOT|154796	351.115
TCGA-KO-8407-01A-11R-2315-07	AMPD1|270	.8745
TCGA-KO-8407-01A-11R-2315-07	AMPD2|271	268.9112
TCGA-KO-8407-01A-11R-2315-07	AMPD3|272	2346.3052
TCGA-KO-8407-01A-11R-2315-07	AMPH|273	3.9353
TCGA-KO-8407-01A-11R-2315-07	AMTN|401138	.4373
TCGA-KO-8407-01A-11R-2315-07	AMT|275	620.4766
TCGA-KO-8407-01A-11R-2315-07	AMY1A|276	16.6157
TCGA-KO-8407-01A-11R-2315-07	AMY2A|279	29.7333
TCGA-KO-8407-01A-11R-2315-07	AMY2B|280	441.3817
TCGA-KO-8407-01A-11R-2315-07	AMZ1|155185	4.3725
TCGA-KO-8407-01A-11R-2315-07	AMZ2P1|201283	97.9449
TCGA-KO-8407-01A-11R-2315-07	AMZ2|51321	739.3966
TCGA-KO-8407-01A-11R-2315-07	ANAPC10|10393	126.8037
TCGA-KO-8407-01A-11R-2315-07	ANAPC11|51529	1151.2899
TCGA-KO-8407-01A-11R-2315-07	ANAPC13|25847	1796.4976
TCGA-KO-8407-01A-11R-2315-07	ANAPC16|119504	1443.3756
TCGA-KO-8407-01A-11R-2315-07	ANAPC1|64682	268.474
TCGA-KO-8407-01A-11R-2315-07	ANAPC2|29882	1498.0324
TCGA-KO-8407-01A-11R-2315-07	ANAPC4|29945	286.4014
TCGA-KO-8407-01A-11R-2315-07	ANAPC5|51433	1995.1902
TCGA-KO-8407-01A-11R-2315-07	ANAPC7|51434	790.5553
TCGA-KO-8407-01A-11R-2315-07	ANGEL1|23357	1282.9034
TCGA-KO-8407-01A-11R-2315-07	ANGEL2|90806	368.6052
TCGA-KO-8407-01A-11R-2315-07	ANGPT1|284	2432.8815
TCGA-KO-8407-01A-11R-2315-07	ANGPT2|285	978.5746
TCGA-KO-8407-01A-11R-2315-07	ANGPT4|51378	1.749
TCGA-KO-8407-01A-11R-2315-07	ANGPTL1|9068	739.3966
TCGA-KO-8407-01A-11R-2315-07	ANGPTL2|23452	739.8338
TCGA-KO-8407-01A-11R-2315-07	ANGPTL3|27329	.4373
TCGA-KO-8407-01A-11R-2315-07	ANGPTL4|51129	44.1627
TCGA-KO-8407-01A-11R-2315-07	ANGPTL5|253935	0
TCGA-KO-8407-01A-11R-2315-07	ANGPTL6|83854	.5378
TCGA-KO-8407-01A-11R-2315-07	ANGPTL7|10218	0
TCGA-KO-8407-01A-11R-2315-07	ANG|283	16.0429
TCGA-KO-8407-01A-11R-2315-07	ANK1|286	4.8098
TCGA-KO-8407-01A-11R-2315-07	ANK2|287	23.6117
TCGA-KO-8407-01A-11R-2315-07	ANK3|288	778.7495
TCGA-KO-8407-01A-11R-2315-07	ANKAR|150709	43.2882
TCGA-KO-8407-01A-11R-2315-07	ANKDD1A|348094	45.4744
TCGA-KO-8407-01A-11R-2315-07	ANKFN1|162282	0
TCGA-KO-8407-01A-11R-2315-07	ANKFY1|51479	1070.8352
TCGA-KO-8407-01A-11R-2315-07	ANKHD1-EIF4EBP3|404734	970.8876
TCGA-KO-8407-01A-11R-2315-07	ANKHD1|54882	1557.7919
TCGA-KO-8407-01A-11R-2315-07	ANKH|56172	440.7521
TCGA-KO-8407-01A-11R-2315-07	ANKIB1|54467	544.8185
TCGA-KO-8407-01A-11R-2315-07	ANKK1|255239	2.6235
TCGA-KO-8407-01A-11R-2315-07	ANKLE1|126549	10.4941
TCGA-KO-8407-01A-11R-2315-07	ANKLE2|23141	1264.5387
TCGA-KO-8407-01A-11R-2315-07	ANKMY1|51281	160.4722
TCGA-KO-8407-01A-11R-2315-07	ANKMY2|57037	998.251
TCGA-KO-8407-01A-11R-2315-07	ANKRA2|57763	319.6327
TCGA-KO-8407-01A-11R-2315-07	ANKRD10|55608	786.4408
TCGA-KO-8407-01A-11R-2315-07	ANKRD11|29123	3443.8828
TCGA-KO-8407-01A-11R-2315-07	ANKRD12|23253	1129.8645
TCGA-KO-8407-01A-11R-2315-07	ANKRD13A|88455	2556.1871
TCGA-KO-8407-01A-11R-2315-07	ANKRD13B|124930	29.296
TCGA-KO-8407-01A-11R-2315-07	ANKRD13C|81573	329.6895
TCGA-KO-8407-01A-11R-2315-07	ANKRD13D|338692	466.5501
TCGA-KO-8407-01A-11R-2315-07	ANKRD16|54522	74.2151
TCGA-KO-8407-01A-11R-2315-07	ANKRD17|26057	1944.0315
TCGA-KO-8407-01A-11R-2315-07	ANKRD19|138649	118.0586
TCGA-KO-8407-01A-11R-2315-07	ANKRD1|27063	.8745
TCGA-KO-8407-01A-11R-2315-07	ANKRD20A3|441425	17.0529
TCGA-KO-8407-01A-11R-2315-07	ANKRD20A4|728747	0
TCGA-KO-8407-01A-11R-2315-07	ANKRD20B|729171	6.1216
TCGA-KO-8407-01A-11R-2315-07	ANKRD22|118932	89.5802
TCGA-KO-8407-01A-11R-2315-07	ANKRD23|200539	22.7372
TCGA-KO-8407-01A-11R-2315-07	ANKRD24|170961	34.5431
TCGA-KO-8407-01A-11R-2315-07	ANKRD26P1|124149	0
TCGA-KO-8407-01A-11R-2315-07	ANKRD26|22852	214.6917
TCGA-KO-8407-01A-11R-2315-07	ANKRD27|84079	813.2925
TCGA-KO-8407-01A-11R-2315-07	ANKRD28|23243	1432.007
TCGA-KO-8407-01A-11R-2315-07	ANKRD29|147463	597.289
TCGA-KO-8407-01A-11R-2315-07	ANKRD2|26287	3.498
TCGA-KO-8407-01A-11R-2315-07	ANKRD30A|91074	9.1823
TCGA-KO-8407-01A-11R-2315-07	ANKRD30B|374860	.4373
TCGA-KO-8407-01A-11R-2315-07	ANKRD31|256006	5.6843
TCGA-KO-8407-01A-11R-2315-07	ANKRD32|84250	55.9685
TCGA-KO-8407-01A-11R-2315-07	ANKRD33|341405	1.749
TCGA-KO-8407-01A-11R-2315-07	ANKRD34A|284615	6.9961
TCGA-KO-8407-01A-11R-2315-07	ANKRD34B|340120	1.3118
TCGA-KO-8407-01A-11R-2315-07	ANKRD34C|390616	0
TCGA-KO-8407-01A-11R-2315-07	ANKRD35|148741	2.6235
TCGA-KO-8407-01A-11R-2315-07	ANKRD36BP1|84832	32.7941
TCGA-KO-8407-01A-11R-2315-07	ANKRD36B|57730	13.1176
TCGA-KO-8407-01A-11R-2315-07	ANKRD36|375248	143.8566
TCGA-KO-8407-01A-11R-2315-07	ANKRD37|353322	160.07
TCGA-KO-8407-01A-11R-2315-07	ANKRD39|51239	72.5842
TCGA-KO-8407-01A-11R-2315-07	ANKRD40|91369	697.4202
TCGA-KO-8407-01A-11R-2315-07	ANKRD42|338699	263.6642
TCGA-KO-8407-01A-11R-2315-07	ANKRD43|134548	153.4762
TCGA-KO-8407-01A-11R-2315-07	ANKRD44|91526	128.5527
TCGA-KO-8407-01A-11R-2315-07	ANKRD45|339416	6.9961
TCGA-KO-8407-01A-11R-2315-07	ANKRD46|157567	515.9073
TCGA-KO-8407-01A-11R-2315-07	ANKRD49|54851	344.9934
TCGA-KO-8407-01A-11R-2315-07	ANKRD50|57182	529.5146
TCGA-KO-8407-01A-11R-2315-07	ANKRD52|283373	1361.6091
TCGA-KO-8407-01A-11R-2315-07	ANKRD53|79998	2.6235
TCGA-KO-8407-01A-11R-2315-07	ANKRD54|129138	501.9676
TCGA-KO-8407-01A-11R-2315-07	ANKRD55|79722	.8745
TCGA-KO-8407-01A-11R-2315-07	ANKRD56|345079	777.8749
TCGA-KO-8407-01A-11R-2315-07	ANKRD57|65124	386.9698
TCGA-KO-8407-01A-11R-2315-07	ANKRD58|347454	19.2392
TCGA-KO-8407-01A-11R-2315-07	ANKRD5|63926	170.9663
TCGA-KO-8407-01A-11R-2315-07	ANKRD6|22881	89.0074
TCGA-KO-8407-01A-11R-2315-07	ANKRD7|56311	6.9961
TCGA-KO-8407-01A-11R-2315-07	ANKRD9|122416	1653.2575
TCGA-KO-8407-01A-11R-2315-07	ANKS1A|23294	1188.4565
TCGA-KO-8407-01A-11R-2315-07	ANKS1B|56899	25.3607
TCGA-KO-8407-01A-11R-2315-07	ANKS3|124401	555.7499
TCGA-KO-8407-01A-11R-2315-07	ANKS4B|257629	.4373
TCGA-KO-8407-01A-11R-2315-07	ANKS6|203286	374.7267
TCGA-KO-8407-01A-11R-2315-07	ANKZF1|55139	233.4937
TCGA-KO-8407-01A-11R-2315-07	ANLN|54443	51.596
TCGA-KO-8407-01A-11R-2315-07	ANO10|55129	3385.6581
TCGA-KO-8407-01A-11R-2315-07	ANO1|55107	218.627
TCGA-KO-8407-01A-11R-2315-07	ANO2|57101	28.4215
TCGA-KO-8407-01A-11R-2315-07	ANO3|63982	1.3118
TCGA-KO-8407-01A-11R-2315-07	ANO4|121601	426.7599
TCGA-KO-8407-01A-11R-2315-07	ANO5|203859	940.5334
TCGA-KO-8407-01A-11R-2315-07	ANO6|196527	2593.791
TCGA-KO-8407-01A-11R-2315-07	ANO7|50636	19.2392
TCGA-KO-8407-01A-11R-2315-07	ANO8|57719	275.47
TCGA-KO-8407-01A-11R-2315-07	ANO9|338440	147.7919
TCGA-KO-8407-01A-11R-2315-07	ANP32A|8125	2718.4084
TCGA-KO-8407-01A-11R-2315-07	ANP32B|10541	1963.2707
TCGA-KO-8407-01A-11R-2315-07	ANP32C|23520	6.9961
TCGA-KO-8407-01A-11R-2315-07	ANP32D|23519	.4373
TCGA-KO-8407-01A-11R-2315-07	ANP32E|81611	508.9637
TCGA-KO-8407-01A-11R-2315-07	ANPEP|290	55.9685
TCGA-KO-8407-01A-11R-2315-07	ANTXR1|84168	1013.5549
TCGA-KO-8407-01A-11R-2315-07	ANTXR2|118429	184.9585
TCGA-KO-8407-01A-11R-2315-07	ANTXRL|195977	0
TCGA-KO-8407-01A-11R-2315-07	ANUBL1|93550	38.9156
TCGA-KO-8407-01A-11R-2315-07	ANXA10|11199	0
TCGA-KO-8407-01A-11R-2315-07	ANXA11|311	6312.6366
TCGA-KO-8407-01A-11R-2315-07	ANXA13|312	0
TCGA-KO-8407-01A-11R-2315-07	ANXA1|301	1076.9567
TCGA-KO-8407-01A-11R-2315-07	ANXA2P1|303	120.6821
TCGA-KO-8407-01A-11R-2315-07	ANXA2P2|304	2557.4989
TCGA-KO-8407-01A-11R-2315-07	ANXA2P3|305	32.7941
TCGA-KO-8407-01A-11R-2315-07	ANXA2|302	6731.0888
TCGA-KO-8407-01A-11R-2315-07	ANXA3|306	216.0035
TCGA-KO-8407-01A-11R-2315-07	ANXA4|307	2473.5461
TCGA-KO-8407-01A-11R-2315-07	ANXA5|308	3980.7608
TCGA-KO-8407-01A-11R-2315-07	ANXA6|309	2451.2462
TCGA-KO-8407-01A-11R-2315-07	ANXA7|310	2133.7997
TCGA-KO-8407-01A-11R-2315-07	ANXA8L1|728113	0
TCGA-KO-8407-01A-11R-2315-07	ANXA8L2|244	0
TCGA-KO-8407-01A-11R-2315-07	ANXA8|653145	0
TCGA-KO-8407-01A-11R-2315-07	ANXA9|8416	100.5684
TCGA-KO-8407-01A-11R-2315-07	AOAH|313	73.4587
TCGA-KO-8407-01A-11R-2315-07	AOC2|314	35.8548
TCGA-KO-8407-01A-11R-2315-07	AOC3|8639	526.0166
TCGA-KO-8407-01A-11R-2315-07	AOX1|316	18.3647
TCGA-KO-8407-01A-11R-2315-07	AOX2P|344454	0
TCGA-KO-8407-01A-11R-2315-07	AP1AR|55435	850.0219
TCGA-KO-8407-01A-11R-2315-07	AP1B1|162	6118.0586
TCGA-KO-8407-01A-11R-2315-07	AP1G1|164	2271.5348
TCGA-KO-8407-01A-11R-2315-07	AP1G2|8906	1623.0477
TCGA-KO-8407-01A-11R-2315-07	AP1M1|8907	1521.6441
TCGA-KO-8407-01A-11R-2315-07	AP1M2|10053	2284.6524
TCGA-KO-8407-01A-11R-2315-07	AP1S1|1174	943.5942
TCGA-KO-8407-01A-11R-2315-07	AP1S2|8905	314.8229
TCGA-KO-8407-01A-11R-2315-07	AP1S3|130340	207.6957
TCGA-KO-8407-01A-11R-2315-07	AP2A1|160	1608.9943
TCGA-KO-8407-01A-11R-2315-07	AP2A2|161	1685.1771
TCGA-KO-8407-01A-11R-2315-07	AP2B1|163	4747.7044
TCGA-KO-8407-01A-11R-2315-07	AP2M1|1173	6464.801
TCGA-KO-8407-01A-11R-2315-07	AP2S1|1175	1414.5168
TCGA-KO-8407-01A-11R-2315-07	AP3B1|8546	1315.6974
TCGA-KO-8407-01A-11R-2315-07	AP3B2|8120	83.9528
TCGA-KO-8407-01A-11R-2315-07	AP3D1|8943	5092.6979
TCGA-KO-8407-01A-11R-2315-07	AP3M1|26985	489.2873
TCGA-KO-8407-01A-11R-2315-07	AP3M2|10947	465.6756
TCGA-KO-8407-01A-11R-2315-07	AP3S1|1176	469.6108
TCGA-KO-8407-01A-11R-2315-07	AP3S2|10239	2886.8649
TCGA-KO-8407-01A-11R-2315-07	AP4B1|10717	169.1517
TCGA-KO-8407-01A-11R-2315-07	AP4E1|23431	250.5466
TCGA-KO-8407-01A-11R-2315-07	AP4M1|9179	268.7888
TCGA-KO-8407-01A-11R-2315-07	AP4S1|11154	120.2449
TCGA-KO-8407-01A-11R-2315-07	APAF1|317	279.4053
TCGA-KO-8407-01A-11R-2315-07	APBA1|320	91.8233
TCGA-KO-8407-01A-11R-2315-07	APBA2|321	19.6764
TCGA-KO-8407-01A-11R-2315-07	APBA3|9546	498.9069
TCGA-KO-8407-01A-11R-2315-07	APBB1IP|54518	112.8115
TCGA-KO-8407-01A-11R-2315-07	APBB1|322	1111.937
TCGA-KO-8407-01A-11R-2315-07	APBB2|323	1744.6436
TCGA-KO-8407-01A-11R-2315-07	APBB3|10307	467.4246
TCGA-KO-8407-01A-11R-2315-07	APC2|10297	19.812
TCGA-KO-8407-01A-11R-2315-07	APCDD1L|164284	23.1745
TCGA-KO-8407-01A-11R-2315-07	APCDD1|147495	341.4954
TCGA-KO-8407-01A-11R-2315-07	APCS|325	0
TCGA-KO-8407-01A-11R-2315-07	APC|324	572.3655
TCGA-KO-8407-01A-11R-2315-07	APEH|327	5561.8714
TCGA-KO-8407-01A-11R-2315-07	APEX1|328	1873.1963
TCGA-KO-8407-01A-11R-2315-07	APEX2|27301	844.7748
TCGA-KO-8407-01A-11R-2315-07	APH1A|51107	3349.366
TCGA-KO-8407-01A-11R-2315-07	APH1B|83464	1221.2505
TCGA-KO-8407-01A-11R-2315-07	API5|8539	2105.3782
TCGA-KO-8407-01A-11R-2315-07	APIP|51074	510.1399
TCGA-KO-8407-01A-11R-2315-07	APITD1|378708	99.6502
TCGA-KO-8407-01A-11R-2315-07	APLF|200558	23.1745
TCGA-KO-8407-01A-11R-2315-07	APLNR|187	1362.0463
TCGA-KO-8407-01A-11R-2315-07	APLN|8862	1918.2335
TCGA-KO-8407-01A-11R-2315-07	APLP1|333	36.2921
TCGA-KO-8407-01A-11R-2315-07	APLP2|334	53529.5146
TCGA-KO-8407-01A-11R-2315-07	APOA1BP|128240	2352.4268
TCGA-KO-8407-01A-11R-2315-07	APOA1|335	1.3118
TCGA-KO-8407-01A-11R-2315-07	APOA2|336	0
TCGA-KO-8407-01A-11R-2315-07	APOA4|337	0
TCGA-KO-8407-01A-11R-2315-07	APOA5|116519	0
TCGA-KO-8407-01A-11R-2315-07	APOB48R|55911	264.976
TCGA-KO-8407-01A-11R-2315-07	APOBEC1|339	0
TCGA-KO-8407-01A-11R-2315-07	APOBEC2|10930	1.749
TCGA-KO-8407-01A-11R-2315-07	APOBEC3A|200315	27.9843
TCGA-KO-8407-01A-11R-2315-07	APOBEC3B|9582	131.6135
TCGA-KO-8407-01A-11R-2315-07	APOBEC3C|27350	44.1627
TCGA-KO-8407-01A-11R-2315-07	APOBEC3D|140564	17.0529
TCGA-KO-8407-01A-11R-2315-07	APOBEC3F|200316	71.7097
TCGA-KO-8407-01A-11R-2315-07	APOBEC3G|60489	107.1272
TCGA-KO-8407-01A-11R-2315-07	APOBEC3H|164668	5.6843
TCGA-KO-8407-01A-11R-2315-07	APOBEC4|403314	0
TCGA-KO-8407-01A-11R-2315-07	APOB|338	3.498
TCGA-KO-8407-01A-11R-2315-07	APOC1P1|342	0
TCGA-KO-8407-01A-11R-2315-07	APOC1|341	556.1871
TCGA-KO-8407-01A-11R-2315-07	APOC2|344	46.3489
TCGA-KO-8407-01A-11R-2315-07	APOC3|345	0
TCGA-KO-8407-01A-11R-2315-07	APOC4|346	3.0608
TCGA-KO-8407-01A-11R-2315-07	APOD|347	257.9799
TCGA-KO-8407-01A-11R-2315-07	APOE|348	3966.3314
TCGA-KO-8407-01A-11R-2315-07	APOF|319	0
TCGA-KO-8407-01A-11R-2315-07	APOH|350	0
TCGA-KO-8407-01A-11R-2315-07	APOL1|8542	1962.3962
TCGA-KO-8407-01A-11R-2315-07	APOL2|23780	1682.1163
TCGA-KO-8407-01A-11R-2315-07	APOL3|80833	469.6108
TCGA-KO-8407-01A-11R-2315-07	APOL4|80832	56.843
TCGA-KO-8407-01A-11R-2315-07	APOL5|80831	.8745
TCGA-KO-8407-01A-11R-2315-07	APOL6|80830	1348.9287
TCGA-KO-8407-01A-11R-2315-07	APOLD1|81575	1402.711
TCGA-KO-8407-01A-11R-2315-07	APOM|55937	36.2921
TCGA-KO-8407-01A-11R-2315-07	APOOL|139322	150.8526
TCGA-KO-8407-01A-11R-2315-07	APOO|79135	909.9257
TCGA-KO-8407-01A-11R-2315-07	APPBP2|10513	432.4443
TCGA-KO-8407-01A-11R-2315-07	APPL1|26060	1052.0332
TCGA-KO-8407-01A-11R-2315-07	APPL2|55198	617.4027
TCGA-KO-8407-01A-11R-2315-07	APP|351	33743.7691
TCGA-KO-8407-01A-11R-2315-07	APRT|353	4295.1465
TCGA-KO-8407-01A-11R-2315-07	APTX|54840	670.3105
TCGA-KO-8407-01A-11R-2315-07	AQP10|89872	.4373
TCGA-KO-8407-01A-11R-2315-07	AQP11|282679	34.1058
TCGA-KO-8407-01A-11R-2315-07	AQP12A|375318	1.3118
TCGA-KO-8407-01A-11R-2315-07	AQP12B|653437	3.9353
TCGA-KO-8407-01A-11R-2315-07	AQP1|358	4519.8951
TCGA-KO-8407-01A-11R-2315-07	AQP2|359	2.6235
TCGA-KO-8407-01A-11R-2315-07	AQP3|360	1275.47
TCGA-KO-8407-01A-11R-2315-07	AQP4|361	0
TCGA-KO-8407-01A-11R-2315-07	AQP5|362	8.3078
TCGA-KO-8407-01A-11R-2315-07	AQP6|363	125.9292
TCGA-KO-8407-01A-11R-2315-07	AQP7P1|375719	0
TCGA-KO-8407-01A-11R-2315-07	AQP7P3|441432	0
TCGA-KO-8407-01A-11R-2315-07	AQP7|364	550.0656
TCGA-KO-8407-01A-11R-2315-07	AQP8|343	.8745
TCGA-KO-8407-01A-11R-2315-07	AQP9|366	17.0529
TCGA-KO-8407-01A-11R-2315-07	AQPEP|206338	.4373
TCGA-KO-8407-01A-11R-2315-07	AQR|9716	1060.3411
TCGA-KO-8407-01A-11R-2315-07	ARAF|369	2191.5173
TCGA-KO-8407-01A-11R-2315-07	ARAP1|116985	11601.0232
TCGA-KO-8407-01A-11R-2315-07	ARAP2|116984	259.2916
TCGA-KO-8407-01A-11R-2315-07	ARAP3|64411	492.3481
TCGA-KO-8407-01A-11R-2315-07	ARCN1|372	4664.1889
TCGA-KO-8407-01A-11R-2315-07	ARC|23237	29.296
TCGA-KO-8407-01A-11R-2315-07	AREG|374	15.3039
TCGA-KO-8407-01A-11R-2315-07	ARF1|375	10275.9073
TCGA-KO-8407-01A-11R-2315-07	ARF3|377	6971.1412
TCGA-KO-8407-01A-11R-2315-07	ARF4|378	2762.5711
TCGA-KO-8407-01A-11R-2315-07	ARF5|381	4047.9711
TCGA-KO-8407-01A-11R-2315-07	ARF6|382	2038.4784
TCGA-KO-8407-01A-11R-2315-07	ARFGAP1|55738	2373.8522
TCGA-KO-8407-01A-11R-2315-07	ARFGAP2|84364	3287.7132
TCGA-KO-8407-01A-11R-2315-07	ARFGAP3|26286	1056.4058
TCGA-KO-8407-01A-11R-2315-07	ARFGEF1|10565	2518.5833
TCGA-KO-8407-01A-11R-2315-07	ARFGEF2|10564	3147.3546
TCGA-KO-8407-01A-11R-2315-07	ARFIP1|27236	1080.892
TCGA-KO-8407-01A-11R-2315-07	ARFIP2|23647	1083.9528
TCGA-KO-8407-01A-11R-2315-07	ARFRP1|10139	1383.9091
TCGA-KO-8407-01A-11R-2315-07	ARG1|383	.4373
TCGA-KO-8407-01A-11R-2315-07	ARG2|384	1763.7123
TCGA-KO-8407-01A-11R-2315-07	ARGFXP2|503640	0
TCGA-KO-8407-01A-11R-2315-07	ARGFX|503582	.4373
TCGA-KO-8407-01A-11R-2315-07	ARGLU1|55082	807.6082
TCGA-KO-8407-01A-11R-2315-07	ARHGAP10|79658	58.592
TCGA-KO-8407-01A-11R-2315-07	ARHGAP11A|9824	53.345
TCGA-KO-8407-01A-11R-2315-07	ARHGAP11B|89839	4.8098
TCGA-KO-8407-01A-11R-2315-07	ARHGAP12|94134	1214.6917
TCGA-KO-8407-01A-11R-2315-07	ARHGAP15|55843	41.1019
TCGA-KO-8407-01A-11R-2315-07	ARHGAP17|55114	1595.1028
TCGA-KO-8407-01A-11R-2315-07	ARHGAP18|93663	2542.195
TCGA-KO-8407-01A-11R-2315-07	ARHGAP19|84986	173.1526
TCGA-KO-8407-01A-11R-2315-07	ARHGAP1|392	2800.6122
TCGA-KO-8407-01A-11R-2315-07	ARHGAP20|57569	15.7411
TCGA-KO-8407-01A-11R-2315-07	ARHGAP21|57584	1684.3026
TCGA-KO-8407-01A-11R-2315-07	ARHGAP22|58504	24.049
TCGA-KO-8407-01A-11R-2315-07	ARHGAP23|57636	466.1128
TCGA-KO-8407-01A-11R-2315-07	ARHGAP24|83478	1333.6248
TCGA-KO-8407-01A-11R-2315-07	ARHGAP25|9938	250.1093
TCGA-KO-8407-01A-11R-2315-07	ARHGAP26|23092	235.2427
TCGA-KO-8407-01A-11R-2315-07	ARHGAP27|201176	853.5199
TCGA-KO-8407-01A-11R-2315-07	ARHGAP28|79822	316.1347
TCGA-KO-8407-01A-11R-2315-07	ARHGAP29|9411	1119.8076
TCGA-KO-8407-01A-11R-2315-07	ARHGAP30|257106	262.3524
TCGA-KO-8407-01A-11R-2315-07	ARHGAP31|57514	1334.9366
TCGA-KO-8407-01A-11R-2315-07	ARHGAP32|9743	299.0818
TCGA-KO-8407-01A-11R-2315-07	ARHGAP33|115703	233.4937
TCGA-KO-8407-01A-11R-2315-07	ARHGAP36|158763	.4373
TCGA-KO-8407-01A-11R-2315-07	ARHGAP39|80728	141.2331
TCGA-KO-8407-01A-11R-2315-07	ARHGAP42|143872	188.8937
TCGA-KO-8407-01A-11R-2315-07	ARHGAP4|393	1818.9768
TCGA-KO-8407-01A-11R-2315-07	ARHGAP5|394	3245.2995
TCGA-KO-8407-01A-11R-2315-07	ARHGAP6|395	2683.8653
TCGA-KO-8407-01A-11R-2315-07	ARHGAP8|23779	1117.289
TCGA-KO-8407-01A-11R-2315-07	ARHGAP9|64333	105.3782
TCGA-KO-8407-01A-11R-2315-07	ARHGDIA|396	6177.5251
TCGA-KO-8407-01A-11R-2315-07	ARHGDIB|397	1686.0516
TCGA-KO-8407-01A-11R-2315-07	ARHGDIG|398	0
TCGA-KO-8407-01A-11R-2315-07	ARHGEF10L|55160	1373.8522
TCGA-KO-8407-01A-11R-2315-07	ARHGEF10|9639	405.3345
TCGA-KO-8407-01A-11R-2315-07	ARHGEF11|9826	1221.2505
TCGA-KO-8407-01A-11R-2315-07	ARHGEF12|23365	5889.3747
TCGA-KO-8407-01A-11R-2315-07	ARHGEF15|22899	620.9007
TCGA-KO-8407-01A-11R-2315-07	ARHGEF16|27237	591.6047
TCGA-KO-8407-01A-11R-2315-07	ARHGEF17|9828	4119.3704
TCGA-KO-8407-01A-11R-2315-07	ARHGEF18|23370	2138.1723
TCGA-KO-8407-01A-11R-2315-07	ARHGEF19|128272	32.3568
TCGA-KO-8407-01A-11R-2315-07	ARHGEF1|9138	1236.5544
TCGA-KO-8407-01A-11R-2315-07	ARHGEF2|9181	596.4145
TCGA-KO-8407-01A-11R-2315-07	ARHGEF33|100271715	3.9353
TCGA-KO-8407-01A-11R-2315-07	ARHGEF35|445328	381.7228
TCGA-KO-8407-01A-11R-2315-07	ARHGEF37|389337	826.8474
TCGA-KO-8407-01A-11R-2315-07	ARHGEF38|54848	36.7293
TCGA-KO-8407-01A-11R-2315-07	ARHGEF3|50650	933.9746
TCGA-KO-8407-01A-11R-2315-07	ARHGEF4|50649	4.8098
TCGA-KO-8407-01A-11R-2315-07	ARHGEF5|7984	587.6694
TCGA-KO-8407-01A-11R-2315-07	ARHGEF6|9459	1004.3725
TCGA-KO-8407-01A-11R-2315-07	ARHGEF7|8874	1090.0743
TCGA-KO-8407-01A-11R-2315-07	ARHGEF9|23229	734.5868
TCGA-KO-8407-01A-11R-2315-07	ARID1A|8289	1603.8478
TCGA-KO-8407-01A-11R-2315-07	ARID1B|57492	967.2059
TCGA-KO-8407-01A-11R-2315-07	ARID2|196528	569.742
TCGA-KO-8407-01A-11R-2315-07	ARID3A|1820	412.3306
TCGA-KO-8407-01A-11R-2315-07	ARID3B|10620	118.0586
TCGA-KO-8407-01A-11R-2315-07	ARID3C|138715	.4373
TCGA-KO-8407-01A-11R-2315-07	ARID4A|5926	348.4915
TCGA-KO-8407-01A-11R-2315-07	ARID4B|51742	595.54
TCGA-KO-8407-01A-11R-2315-07	ARID5A|10865	227.3721
TCGA-KO-8407-01A-11R-2315-07	ARID5B|84159	271.0975
TCGA-KO-8407-01A-11R-2315-07	ARIH1|25820	1339.3091
TCGA-KO-8407-01A-11R-2315-07	ARIH2|10425	1930.9445
TCGA-KO-8407-01A-11R-2315-07	ARL10|285598	41.1019
TCGA-KO-8407-01A-11R-2315-07	ARL11|115761	26.6725
TCGA-KO-8407-01A-11R-2315-07	ARL13A|392509	0
TCGA-KO-8407-01A-11R-2315-07	ARL13B|200894	147.3546
TCGA-KO-8407-01A-11R-2315-07	ARL14|80117	3.9353
TCGA-KO-8407-01A-11R-2315-07	ARL15|54622	605.1596
TCGA-KO-8407-01A-11R-2315-07	ARL16|339231	314.3857
TCGA-KO-8407-01A-11R-2315-07	ARL17A|51326	33.9091
TCGA-KO-8407-01A-11R-2315-07	ARL17B|641522	0
TCGA-KO-8407-01A-11R-2315-07	ARL1|400	3135.1115
TCGA-KO-8407-01A-11R-2315-07	ARL2BP|23568	1421.9502
TCGA-KO-8407-01A-11R-2315-07	ARL2|402	1850.516
TCGA-KO-8407-01A-11R-2315-07	ARL3|403	386.0953
TCGA-KO-8407-01A-11R-2315-07	ARL4A|10124	345.8679
TCGA-KO-8407-01A-11R-2315-07	ARL4C|10123	331.0013
TCGA-KO-8407-01A-11R-2315-07	ARL4D|379	1864.4512
TCGA-KO-8407-01A-11R-2315-07	ARL5A|26225	795.3651
TCGA-KO-8407-01A-11R-2315-07	ARL5B|221079	122.4311
TCGA-KO-8407-01A-11R-2315-07	ARL5C|390790	.4373
TCGA-KO-8407-01A-11R-2315-07	ARL6IP1|23204	5465.2383
TCGA-KO-8407-01A-11R-2315-07	ARL6IP4|51329	4025.3607
TCGA-KO-8407-01A-11R-2315-07	ARL6IP5|10550	5445.1246
TCGA-KO-8407-01A-11R-2315-07	ARL6IP6|151188	160.035
TCGA-KO-8407-01A-11R-2315-07	ARL6|84100	497.1578
TCGA-KO-8407-01A-11R-2315-07	ARL8A|127829	899.4316
TCGA-KO-8407-01A-11R-2315-07	ARL8B|55207	2810.669
TCGA-KO-8407-01A-11R-2315-07	ARL9|132946	.8745
TCGA-KO-8407-01A-11R-2315-07	ARMC10|83787	543.0958
TCGA-KO-8407-01A-11R-2315-07	ARMC1|55156	590.7302
TCGA-KO-8407-01A-11R-2315-07	ARMC2|84071	21.4254
TCGA-KO-8407-01A-11R-2315-07	ARMC3|219681	0
TCGA-KO-8407-01A-11R-2315-07	ARMC4|55130	20.5509
TCGA-KO-8407-01A-11R-2315-07	ARMC5|79798	809.3572
TCGA-KO-8407-01A-11R-2315-07	ARMC6|93436	1135.916
TCGA-KO-8407-01A-11R-2315-07	ARMC7|79637	246.174
TCGA-KO-8407-01A-11R-2315-07	ARMC8|25852	707.9143
TCGA-KO-8407-01A-11R-2315-07	ARMC9|80210	59.0293
TCGA-KO-8407-01A-11R-2315-07	ARMCX1|51309	304.3288
TCGA-KO-8407-01A-11R-2315-07	ARMCX2|9823	2292.9602
TCGA-KO-8407-01A-11R-2315-07	ARMCX3|51566	2715.7849
TCGA-KO-8407-01A-11R-2315-07	ARMCX5|64860	338.8719
TCGA-KO-8407-01A-11R-2315-07	ARMCX6|54470	366.8561
TCGA-KO-8407-01A-11R-2315-07	ARMS2|387715	0
TCGA-KO-8407-01A-11R-2315-07	ARNT2|9915	2212.0682
TCGA-KO-8407-01A-11R-2315-07	ARNTL2|56938	14.4294
TCGA-KO-8407-01A-11R-2315-07	ARNTL|406	201.5741
TCGA-KO-8407-01A-11R-2315-07	ARNT|405	413.6423
TCGA-KO-8407-01A-11R-2315-07	ARPC1A|10552	4797.1141
TCGA-KO-8407-01A-11R-2315-07	ARPC1B|10095	1517.2715
TCGA-KO-8407-01A-11R-2315-07	ARPC2|10109	1967.6432
TCGA-KO-8407-01A-11R-2315-07	ARPC3|10094	3713.5986
TCGA-KO-8407-01A-11R-2315-07	ARPC4|10093	4589.2129
TCGA-KO-8407-01A-11R-2315-07	ARPC5L|81873	819.8513
TCGA-KO-8407-01A-11R-2315-07	ARPC5|10092	1449.0599
TCGA-KO-8407-01A-11R-2315-07	ARPM1|84517	23.1745
TCGA-KO-8407-01A-11R-2315-07	ARPP19|10776	3228.2466
TCGA-KO-8407-01A-11R-2315-07	ARPP21|10777	1.3118
TCGA-KO-8407-01A-11R-2315-07	ARR3|407	0
TCGA-KO-8407-01A-11R-2315-07	ARRB1|408	208.5702
TCGA-KO-8407-01A-11R-2315-07	ARRB2|409	2021.4254
TCGA-KO-8407-01A-11R-2315-07	ARRDC1|92714	1459.9913
TCGA-KO-8407-01A-11R-2315-07	ARRDC2|27106	574.1146
TCGA-KO-8407-01A-11R-2315-07	ARRDC3|57561	859.2042
TCGA-KO-8407-01A-11R-2315-07	ARRDC4|91947	306.0778
TCGA-KO-8407-01A-11R-2315-07	ARRDC5|645432	.8745
TCGA-KO-8407-01A-11R-2315-07	ARSA|410	1075.2077
TCGA-KO-8407-01A-11R-2315-07	ARSB|411	158.286
TCGA-KO-8407-01A-11R-2315-07	ARSD|414	1752.9515
TCGA-KO-8407-01A-11R-2315-07	ARSE|415	309.5759
TCGA-KO-8407-01A-11R-2315-07	ARSF|416	.4373
TCGA-KO-8407-01A-11R-2315-07	ARSG|22901	229.1211
TCGA-KO-8407-01A-11R-2315-07	ARSH|347527	0
TCGA-KO-8407-01A-11R-2315-07	ARSI|340075	.8745
TCGA-KO-8407-01A-11R-2315-07	ARSJ|79642	1515.0853
TCGA-KO-8407-01A-11R-2315-07	ARSK|153642	485.7892
TCGA-KO-8407-01A-11R-2315-07	ART1|417	1.3118
TCGA-KO-8407-01A-11R-2315-07	ART3|419	48.9725
TCGA-KO-8407-01A-11R-2315-07	ART4|420	3.498
TCGA-KO-8407-01A-11R-2315-07	ART5|116969	328.3778
TCGA-KO-8407-01A-11R-2315-07	ARTN|9048	89.6371
TCGA-KO-8407-01A-11R-2315-07	ARV1|64801	400.962
TCGA-KO-8407-01A-11R-2315-07	ARVCF|421	334.0621
TCGA-KO-8407-01A-11R-2315-07	ARX|170302	0
TCGA-KO-8407-01A-11R-2315-07	AR|367	76.5195
TCGA-KO-8407-01A-11R-2315-07	AS3MT|57412	316.1347
TCGA-KO-8407-01A-11R-2315-07	ASAH1|427	5798.8631
TCGA-KO-8407-01A-11R-2315-07	ASAH2B|653308	6.1216
TCGA-KO-8407-01A-11R-2315-07	ASAH2|56624	1.3118
TCGA-KO-8407-01A-11R-2315-07	ASAM|79827	0
TCGA-KO-8407-01A-11R-2315-07	ASAP1IT1|29065	0
TCGA-KO-8407-01A-11R-2315-07	ASAP1|50807	649.3223
TCGA-KO-8407-01A-11R-2315-07	ASAP2|8853	1060.3411
TCGA-KO-8407-01A-11R-2315-07	ASAP3|55616	1259.2916
TCGA-KO-8407-01A-11R-2315-07	ASB10|136371	0
TCGA-KO-8407-01A-11R-2315-07	ASB11|140456	5.6843
TCGA-KO-8407-01A-11R-2315-07	ASB12|142689	5.247
TCGA-KO-8407-01A-11R-2315-07	ASB13|79754	635.7674
TCGA-KO-8407-01A-11R-2315-07	ASB14|142686	11.3686
TCGA-KO-8407-01A-11R-2315-07	ASB15|142685	.4373
TCGA-KO-8407-01A-11R-2315-07	ASB16|92591	137.3021
TCGA-KO-8407-01A-11R-2315-07	ASB17|127247	0
TCGA-KO-8407-01A-11R-2315-07	ASB18|401036	0
TCGA-KO-8407-01A-11R-2315-07	ASB1|51665	391.0931
TCGA-KO-8407-01A-11R-2315-07	ASB2|51676	11.8059
TCGA-KO-8407-01A-11R-2315-07	ASB3|51130	155.2252
TCGA-KO-8407-01A-11R-2315-07	ASB4|51666	0
TCGA-KO-8407-01A-11R-2315-07	ASB5|140458	641.0144
TCGA-KO-8407-01A-11R-2315-07	ASB6|140459	1223.4543
TCGA-KO-8407-01A-11R-2315-07	ASB7|140460	417.1404
TCGA-KO-8407-01A-11R-2315-07	ASB8|140461	1383.9091
TCGA-KO-8407-01A-11R-2315-07	ASB9|140462	122.4311
TCGA-KO-8407-01A-11R-2315-07	ASCC1|51008	205.0721
TCGA-KO-8407-01A-11R-2315-07	ASCC2|84164	1617.84
TCGA-KO-8407-01A-11R-2315-07	ASCC3|10973	551.8146
TCGA-KO-8407-01A-11R-2315-07	ASCL1|429	3.9353
TCGA-KO-8407-01A-11R-2315-07	ASCL2|430	16.6157
TCGA-KO-8407-01A-11R-2315-07	ASCL3|56676	3.0608
TCGA-KO-8407-01A-11R-2315-07	ASCL4|121549	84.8273
TCGA-KO-8407-01A-11R-2315-07	ASF1A|25842	290.7739
TCGA-KO-8407-01A-11R-2315-07	ASF1B|55723	74.3332
TCGA-KO-8407-01A-11R-2315-07	ASFMR1|100126270	3.944
TCGA-KO-8407-01A-11R-2315-07	ASGR1|432	19.6764
TCGA-KO-8407-01A-11R-2315-07	ASGR2|433	6.5588
TCGA-KO-8407-01A-11R-2315-07	ASH1L|55870	833.2619
TCGA-KO-8407-01A-11R-2315-07	ASH2L|9070	762.1338
TCGA-KO-8407-01A-11R-2315-07	ASIP|434	0
TCGA-KO-8407-01A-11R-2315-07	ASL|435	965.0197
TCGA-KO-8407-01A-11R-2315-07	ASMTL|8623	623.4018
TCGA-KO-8407-01A-11R-2315-07	ASMT|438	.8745
TCGA-KO-8407-01A-11R-2315-07	ASNA1|439	2710.9751
TCGA-KO-8407-01A-11R-2315-07	ASNSD1|54529	395.7149
TCGA-KO-8407-01A-11R-2315-07	ASNS|440	685.6143
TCGA-KO-8407-01A-11R-2315-07	ASPA|443	13.1176
TCGA-KO-8407-01A-11R-2315-07	ASPDH|554235	1.3118
TCGA-KO-8407-01A-11R-2315-07	ASPG|374569	30.6078
TCGA-KO-8407-01A-11R-2315-07	ASPHD1|253982	10.0568
TCGA-KO-8407-01A-11R-2315-07	ASPHD2|57168	1332.7503
TCGA-KO-8407-01A-11R-2315-07	ASPH|444	2170.9532
TCGA-KO-8407-01A-11R-2315-07	ASPM|259266	21.8627
TCGA-KO-8407-01A-11R-2315-07	ASPN|54829	49.847
TCGA-KO-8407-01A-11R-2315-07	ASPRV1|151516	64.9279
TCGA-KO-8407-01A-11R-2315-07	ASPSCR1|79058	462.6148
TCGA-KO-8407-01A-11R-2315-07	ASRGL1|80150	108.0017
TCGA-KO-8407-01A-11R-2315-07	ASS1|445	143.8566
TCGA-KO-8407-01A-11R-2315-07	ASTE1|28990	148.0192
TCGA-KO-8407-01A-11R-2315-07	ASTL|431705	1.3118
TCGA-KO-8407-01A-11R-2315-07	ASTN1|460	6.5588
TCGA-KO-8407-01A-11R-2315-07	ASTN2|23245	2777.4377
TCGA-KO-8407-01A-11R-2315-07	ASXL1|171023	2222.1251
TCGA-KO-8407-01A-11R-2315-07	ASXL2|55252	308.7014
TCGA-KO-8407-01A-11R-2315-07	ASXL3|80816	62.0901
TCGA-KO-8407-01A-11R-2315-07	ASZ1|136991	2.1863
TCGA-KO-8407-01A-11R-2315-07	ATAD1|84896	995.6275
TCGA-KO-8407-01A-11R-2315-07	ATAD2B|54454	174.9016
TCGA-KO-8407-01A-11R-2315-07	ATAD2|29028	275.47
TCGA-KO-8407-01A-11R-2315-07	ATAD3A|55210	631.3948
TCGA-KO-8407-01A-11R-2315-07	ATAD3B|83858	335.8111
TCGA-KO-8407-01A-11R-2315-07	ATAD3C|219293	107.1272
TCGA-KO-8407-01A-11R-2315-07	ATAD5|79915	12.2431
TCGA-KO-8407-01A-11R-2315-07	ATCAY|85300	0
TCGA-KO-8407-01A-11R-2315-07	ATE1|11101	101.4429
TCGA-KO-8407-01A-11R-2315-07	ATF1|466	425.8854
TCGA-KO-8407-01A-11R-2315-07	ATF2|1386	181.8977
TCGA-KO-8407-01A-11R-2315-07	ATF3|467	797.9886
TCGA-KO-8407-01A-11R-2315-07	ATF4|468	5921.2943
TCGA-KO-8407-01A-11R-2315-07	ATF5|22809	1076.0822
TCGA-KO-8407-01A-11R-2315-07	ATF6B|1388	1836.0297
TCGA-KO-8407-01A-11R-2315-07	ATF6|22926	666.3752
TCGA-KO-8407-01A-11R-2315-07	ATF7IP2|80063	52.0332
TCGA-KO-8407-01A-11R-2315-07	ATF7IP|55729	660.2536
TCGA-KO-8407-01A-11R-2315-07	ATF7|11016	765.3564
TCGA-KO-8407-01A-11R-2315-07	ATG10|83734	105.3782
TCGA-KO-8407-01A-11R-2315-07	ATG12|9140	342.3699
TCGA-KO-8407-01A-11R-2315-07	ATG16L1|55054	346.7425
TCGA-KO-8407-01A-11R-2315-07	ATG16L2|89849	313.4587
TCGA-KO-8407-01A-11R-2315-07	ATG2A|23130	1521.6441
TCGA-KO-8407-01A-11R-2315-07	ATG2B|55102	943.157
TCGA-KO-8407-01A-11R-2315-07	ATG3|64422	965.4569
TCGA-KO-8407-01A-11R-2315-07	ATG4A|115201	841.714
TCGA-KO-8407-01A-11R-2315-07	ATG4B|23192	994.753
TCGA-KO-8407-01A-11R-2315-07	ATG4C|84938	100.1312
TCGA-KO-8407-01A-11R-2315-07	ATG4D|84971	1633.7254
TCGA-KO-8407-01A-11R-2315-07	ATG5|9474	458.6795
TCGA-KO-8407-01A-11R-2315-07	ATG7|10533	893.3756
TCGA-KO-8407-01A-11R-2315-07	ATG9A|79065	1073.1526
TCGA-KO-8407-01A-11R-2315-07	ATG9B|285973	16.7906
TCGA-KO-8407-01A-11R-2315-07	ATHL1|80162	196.7643
TCGA-KO-8407-01A-11R-2315-07	ATIC|471	608.2204
TCGA-KO-8407-01A-11R-2315-07	ATL1|51062	78.7057
TCGA-KO-8407-01A-11R-2315-07	ATL2|64225	906.8649
TCGA-KO-8407-01A-11R-2315-07	ATL3|25923	303.4543
TCGA-KO-8407-01A-11R-2315-07	ATMIN|23300	1484.9147
TCGA-KO-8407-01A-11R-2315-07	ATM|472	759.9475
TCGA-KO-8407-01A-11R-2315-07	ATN1|1822	7146.4801
TCGA-KO-8407-01A-11R-2315-07	ATOH1|474	0
TCGA-KO-8407-01A-11R-2315-07	ATOH7|220202	.4373
TCGA-KO-8407-01A-11R-2315-07	ATOH8|84913	93.1351
TCGA-KO-8407-01A-11R-2315-07	ATOX1|475	1188.4565
TCGA-KO-8407-01A-11R-2315-07	ATP10A|57194	18.3647
TCGA-KO-8407-01A-11R-2315-07	ATP10B|23120	1.749
TCGA-KO-8407-01A-11R-2315-07	ATP10D|57205	4516.397
TCGA-KO-8407-01A-11R-2315-07	ATP11A|23250	371.2287
TCGA-KO-8407-01A-11R-2315-07	ATP11B|23200	878.0061
TCGA-KO-8407-01A-11R-2315-07	ATP11C|286410	447.7481
TCGA-KO-8407-01A-11R-2315-07	ATP12A|479	0
TCGA-KO-8407-01A-11R-2315-07	ATP13A1|57130	3428.0717
TCGA-KO-8407-01A-11R-2315-07	ATP13A2|23400	697.8575
TCGA-KO-8407-01A-11R-2315-07	ATP13A3|79572	955.8373
TCGA-KO-8407-01A-11R-2315-07	ATP13A4|84239	.8745
TCGA-KO-8407-01A-11R-2315-07	ATP13A5|344905	24.049
TCGA-KO-8407-01A-11R-2315-07	ATP1A1|476	38036.6944
TCGA-KO-8407-01A-11R-2315-07	ATP1A2|477	27.9843
TCGA-KO-8407-01A-11R-2315-07	ATP1A3|478	16.6157
TCGA-KO-8407-01A-11R-2315-07	ATP1A4|480	0
TCGA-KO-8407-01A-11R-2315-07	ATP1B1|481	22508.8019
TCGA-KO-8407-01A-11R-2315-07	ATP1B2|482	64.7136
TCGA-KO-8407-01A-11R-2315-07	ATP1B3|483	2065.5881
TCGA-KO-8407-01A-11R-2315-07	ATP1B4|23439	.8745
TCGA-KO-8407-01A-11R-2315-07	ATP2A1|487	9.6196
TCGA-KO-8407-01A-11R-2315-07	ATP2A2|488	5103.6292
TCGA-KO-8407-01A-11R-2315-07	ATP2A3|489	465.6756
TCGA-KO-8407-01A-11R-2315-07	ATP2B1|490	1252.7328
TCGA-KO-8407-01A-11R-2315-07	ATP2B2|491	1997.8137
TCGA-KO-8407-01A-11R-2315-07	ATP2B3|492	.4373
TCGA-KO-8407-01A-11R-2315-07	ATP2B4|493	1678.6183
TCGA-KO-8407-01A-11R-2315-07	ATP2C1|27032	4086.7862
TCGA-KO-8407-01A-11R-2315-07	ATP2C2|9914	1333.1876
TCGA-KO-8407-01A-11R-2315-07	ATP4A|495	.4373
TCGA-KO-8407-01A-11R-2315-07	ATP4B|496	3.0608
TCGA-KO-8407-01A-11R-2315-07	ATP5A1|498	25699.6065
TCGA-KO-8407-01A-11R-2315-07	ATP5B|506	32190.6428
TCGA-KO-8407-01A-11R-2315-07	ATP5C1|509	3302.1425
TCGA-KO-8407-01A-11R-2315-07	ATP5D|513	6393.5286
TCGA-KO-8407-01A-11R-2315-07	ATP5EP2|432369	264.976
TCGA-KO-8407-01A-11R-2315-07	ATP5E|514	7198.0761
TCGA-KO-8407-01A-11R-2315-07	ATP5F1|515	3034.1058
TCGA-KO-8407-01A-11R-2315-07	ATP5G1|516	738.0848
TCGA-KO-8407-01A-11R-2315-07	ATP5G2|517	7607.7831
TCGA-KO-8407-01A-11R-2315-07	ATP5G3|518	5850.8964
TCGA-KO-8407-01A-11R-2315-07	ATP5H|10476	3312.6366
TCGA-KO-8407-01A-11R-2315-07	ATP5I|521	2888.9112
TCGA-KO-8407-01A-11R-2315-07	ATP5J2|9551	2973.3275
TCGA-KO-8407-01A-11R-2315-07	ATP5J|522	3605.199
TCGA-KO-8407-01A-11R-2315-07	ATP5L2|267020	8.3078
TCGA-KO-8407-01A-11R-2315-07	ATP5L|10632	7280.7171
TCGA-KO-8407-01A-11R-2315-07	ATP5O|539	7235.2427
TCGA-KO-8407-01A-11R-2315-07	ATP5SL|55101	1816.7906
TCGA-KO-8407-01A-11R-2315-07	ATP5S|27109	340.1836
TCGA-KO-8407-01A-11R-2315-07	ATP6AP1L|92270	42.4136
TCGA-KO-8407-01A-11R-2315-07	ATP6AP1|537	11947.0923
TCGA-KO-8407-01A-11R-2315-07	ATP6AP2|10159	19333.6248
TCGA-KO-8407-01A-11R-2315-07	ATP6V0A1|535	1157.4115
TCGA-KO-8407-01A-11R-2315-07	ATP6V0A2|23545	482.7285
TCGA-KO-8407-01A-11R-2315-07	ATP6V0A4|50617	12861.4823
TCGA-KO-8407-01A-11R-2315-07	ATP6V0B|533	9724.9672
TCGA-KO-8407-01A-11R-2315-07	ATP6V0C|527	24424.3725
TCGA-KO-8407-01A-11R-2315-07	ATP6V0D1|9114	4599.9125
TCGA-KO-8407-01A-11R-2315-07	ATP6V0D2|245972	29749.8907
TCGA-KO-8407-01A-11R-2315-07	ATP6V0E1|8992	6294.272
TCGA-KO-8407-01A-11R-2315-07	ATP6V0E2|155066	2877.6432
TCGA-KO-8407-01A-11R-2315-07	ATP6V1A|523	17373.8522
TCGA-KO-8407-01A-11R-2315-07	ATP6V1B1|525	19083.9528
TCGA-KO-8407-01A-11R-2315-07	ATP6V1B2|526	2008.3078
TCGA-KO-8407-01A-11R-2315-07	ATP6V1C1|528	2098.3822
TCGA-KO-8407-01A-11R-2315-07	ATP6V1C2|245973	3524.4381
TCGA-KO-8407-01A-11R-2315-07	ATP6V1D|51382	5069.5234
TCGA-KO-8407-01A-11R-2315-07	ATP6V1E1|529	7997.3765
TCGA-KO-8407-01A-11R-2315-07	ATP6V1E2|90423	48.5352
TCGA-KO-8407-01A-11R-2315-07	ATP6V1F|9296	8654.0402
TCGA-KO-8407-01A-11R-2315-07	ATP6V1G1|9550	3218.627
TCGA-KO-8407-01A-11R-2315-07	ATP6V1G2|534	3.9353
TCGA-KO-8407-01A-11R-2315-07	ATP6V1G3|127124	2602.0988
TCGA-KO-8407-01A-11R-2315-07	ATP6V1H|51606	4094.8841
TCGA-KO-8407-01A-11R-2315-07	ATP7A|538	693.0477
TCGA-KO-8407-01A-11R-2315-07	ATP7B|540	180.1487
TCGA-KO-8407-01A-11R-2315-07	ATP8A1|10396	1243.9878
TCGA-KO-8407-01A-11R-2315-07	ATP8A2|51761	4.8098
TCGA-KO-8407-01A-11R-2315-07	ATP8B1|5205	926.8168
TCGA-KO-8407-01A-11R-2315-07	ATP8B2|57198	226.0603
TCGA-KO-8407-01A-11R-2315-07	ATP8B3|148229	8.3078
TCGA-KO-8407-01A-11R-2315-07	ATP8B4|79895	983.3843
TCGA-KO-8407-01A-11R-2315-07	ATP8B5P|158381	52.4705
TCGA-KO-8407-01A-11R-2315-07	ATP9A|10079	2971.5785
TCGA-KO-8407-01A-11R-2315-07	ATP9B|374868	1042.4136
TCGA-KO-8407-01A-11R-2315-07	ATPAF1|64756	2611.5785
TCGA-KO-8407-01A-11R-2315-07	ATPAF2|91647	322.6935
TCGA-KO-8407-01A-11R-2315-07	ATPBD4|89978	343.2444
TCGA-KO-8407-01A-11R-2315-07	ATPIF1|93974	1313.5111
TCGA-KO-8407-01A-11R-2315-07	ATRIP|84126	262.0376
TCGA-KO-8407-01A-11R-2315-07	ATRNL1|26033	451.2462
TCGA-KO-8407-01A-11R-2315-07	ATRN|8455	1989.9432
TCGA-KO-8407-01A-11R-2315-07	ATRX|546	1463.4893
TCGA-KO-8407-01A-11R-2315-07	ATR|545	716.2221
TCGA-KO-8407-01A-11R-2315-07	ATXN10|25814	1256.6681
TCGA-KO-8407-01A-11R-2315-07	ATXN1L|342371	812.8553
TCGA-KO-8407-01A-11R-2315-07	ATXN1|6310	331.0013
TCGA-KO-8407-01A-11R-2315-07	ATXN2L|11273	3379.0993
TCGA-KO-8407-01A-11R-2315-07	ATXN2|6311	1128.5527
TCGA-KO-8407-01A-11R-2315-07	ATXN3L|92552	0
TCGA-KO-8407-01A-11R-2315-07	ATXN3|4287	265.8505
TCGA-KO-8407-01A-11R-2315-07	ATXN7L1|222255	209.0074
TCGA-KO-8407-01A-11R-2315-07	ATXN7L2|127002	108.439
TCGA-KO-8407-01A-11R-2315-07	ATXN7L3B|552889	4501.0931
TCGA-KO-8407-01A-11R-2315-07	ATXN7L3|56970	934.4119
TCGA-KO-8407-01A-11R-2315-07	ATXN7|6314	790.9926
TCGA-KO-8407-01A-11R-2315-07	ATXN8OS|6315	0
TCGA-KO-8407-01A-11R-2315-07	AUH|549	1351.115
TCGA-KO-8407-01A-11R-2315-07	AUP1|550	2241.2374
TCGA-KO-8407-01A-11R-2315-07	AURKAIP1|54998	2450.3717
TCGA-KO-8407-01A-11R-2315-07	AURKAPS1|6791	7.8706
TCGA-KO-8407-01A-11R-2315-07	AURKA|6790	203.7604
TCGA-KO-8407-01A-11R-2315-07	AURKB|9212	14.8666
TCGA-KO-8407-01A-11R-2315-07	AURKC|6795	10.4941
TCGA-KO-8407-01A-11R-2315-07	AUTS2|26053	1268.474
TCGA-KO-8407-01A-11R-2315-07	AVEN|57099	104.941
TCGA-KO-8407-01A-11R-2315-07	AVIL|10677	47.6607
TCGA-KO-8407-01A-11R-2315-07	AVL9|23080	233.4937
TCGA-KO-8407-01A-11R-2315-07	AVPI1|60370	215.5662
TCGA-KO-8407-01A-11R-2315-07	AVPR1A|552	906.8649
TCGA-KO-8407-01A-11R-2315-07	AVPR1B|553	0
TCGA-KO-8407-01A-11R-2315-07	AVPR2|554	104.5037
TCGA-KO-8407-01A-11R-2315-07	AVP|551	1.3118
TCGA-KO-8407-01A-11R-2315-07	AWAT1|158833	0
TCGA-KO-8407-01A-11R-2315-07	AWAT2|158835	0
TCGA-KO-8407-01A-11R-2315-07	AXIN1|8312	943.157
TCGA-KO-8407-01A-11R-2315-07	AXIN2|8313	63.4018
TCGA-KO-8407-01A-11R-2315-07	AXL|558	276.3446
TCGA-KO-8407-01A-11R-2315-07	AZGP1|563	3107.1272
TCGA-KO-8407-01A-11R-2315-07	AZI1|22994	257.9799
TCGA-KO-8407-01A-11R-2315-07	AZI2|64343	731.526
TCGA-KO-8407-01A-11R-2315-07	AZIN1|51582	2164.4075
TCGA-KO-8407-01A-11R-2315-07	AZU1|566	0
TCGA-KO-8407-01A-11R-2315-07	B2M|567	63412.7678
TCGA-KO-8407-01A-11R-2315-07	B3GALNT1|8706	315.6974
TCGA-KO-8407-01A-11R-2315-07	B3GALNT2|148789	241.7753
TCGA-KO-8407-01A-11R-2315-07	B3GALT1|8708	.4373
TCGA-KO-8407-01A-11R-2315-07	B3GALT2|8707	2.1863
TCGA-KO-8407-01A-11R-2315-07	B3GALT4|8705	179.2742
TCGA-KO-8407-01A-11R-2315-07	B3GALT5|10317	0
TCGA-KO-8407-01A-11R-2315-07	B3GALT6|126792	601.6616
TCGA-KO-8407-01A-11R-2315-07	B3GALTL|145173	330.5641
TCGA-KO-8407-01A-11R-2315-07	B3GAT1|27087	89.1998
TCGA-KO-8407-01A-11R-2315-07	B3GAT2|135152	11.4298
TCGA-KO-8407-01A-11R-2315-07	B3GAT3|26229	1783.9965
TCGA-KO-8407-01A-11R-2315-07	B3GNT1|11041	643.2007
TCGA-KO-8407-01A-11R-2315-07	B3GNT2|10678	1185.3957
TCGA-KO-8407-01A-11R-2315-07	B3GNT3|10331	.4373
TCGA-KO-8407-01A-11R-2315-07	B3GNT4|79369	2.6235
TCGA-KO-8407-01A-11R-2315-07	B3GNT5|84002	338.4346
TCGA-KO-8407-01A-11R-2315-07	B3GNT6|192134	0
TCGA-KO-8407-01A-11R-2315-07	B3GNT7|93010	47.2234
TCGA-KO-8407-01A-11R-2315-07	B3GNT8|374907	672.934
TCGA-KO-8407-01A-11R-2315-07	B3GNT9|84752	221.7053
TCGA-KO-8407-01A-11R-2315-07	B3GNTL1|146712	44.0883
TCGA-KO-8407-01A-11R-2315-07	B4GALNT1|2583	32.7066
TCGA-KO-8407-01A-11R-2315-07	B4GALNT2|124872	149.9781
TCGA-KO-8407-01A-11R-2315-07	B4GALNT3|283358	2189.7683
TCGA-KO-8407-01A-11R-2315-07	B4GALNT4|338707	.8745
TCGA-KO-8407-01A-11R-2315-07	B4GALT1|2683	3177.9624
TCGA-KO-8407-01A-11R-2315-07	B4GALT2|8704	912.9864
TCGA-KO-8407-01A-11R-2315-07	B4GALT3|8703	968.5177
TCGA-KO-8407-01A-11R-2315-07	B4GALT4|8702	417.5776
TCGA-KO-8407-01A-11R-2315-07	B4GALT5|9334	1560.1224
TCGA-KO-8407-01A-11R-2315-07	B4GALT6|9331	542.195
TCGA-KO-8407-01A-11R-2315-07	B4GALT7|11285	1729.777
TCGA-KO-8407-01A-11R-2315-07	B9D1|27077	93.6686
TCGA-KO-8407-01A-11R-2315-07	B9D2|80776	103.192
TCGA-KO-8407-01A-11R-2315-07	BAALC|79870	2554.4381
TCGA-KO-8407-01A-11R-2315-07	BAAT|570	1.3118
TCGA-KO-8407-01A-11R-2315-07	BACE1|23621	1306.0778
TCGA-KO-8407-01A-11R-2315-07	BACE2|25825	12695.6712
TCGA-KO-8407-01A-11R-2315-07	BACH1|571	1090.9488
TCGA-KO-8407-01A-11R-2315-07	BACH2|60468	96.6331
TCGA-KO-8407-01A-11R-2315-07	BAD|572	1552.4311
TCGA-KO-8407-01A-11R-2315-07	BAG1|573	4942.7678
TCGA-KO-8407-01A-11R-2315-07	BAG2|9532	62.9646
TCGA-KO-8407-01A-11R-2315-07	BAG3|9531	1400.5247
TCGA-KO-8407-01A-11R-2315-07	BAG4|9530	118.9331
TCGA-KO-8407-01A-11R-2315-07	BAG5|9529	1237.8662
TCGA-KO-8407-01A-11R-2315-07	BAGE2|85319	7.1316
TCGA-KO-8407-01A-11R-2315-07	BAGE|574	3.7997
TCGA-KO-8407-01A-11R-2315-07	BAHCC1|57597	782.6847
TCGA-KO-8407-01A-11R-2315-07	BAHD1|22893	2621.338
TCGA-KO-8407-01A-11R-2315-07	BAI1|575	3.498
TCGA-KO-8407-01A-11R-2315-07	BAI2|576	34.5431
TCGA-KO-8407-01A-11R-2315-07	BAI3|577	1.3118
TCGA-KO-8407-01A-11R-2315-07	BAIAP2L1|55971	1872.3218
TCGA-KO-8407-01A-11R-2315-07	BAIAP2L2|80115	12.2431
TCGA-KO-8407-01A-11R-2315-07	BAIAP2|10458	117.1841
TCGA-KO-8407-01A-11R-2315-07	BAIAP3|8938	508.0367
TCGA-KO-8407-01A-11R-2315-07	BAK1|578	327.9405
TCGA-KO-8407-01A-11R-2315-07	BAMBI|25805	840.4023
TCGA-KO-8407-01A-11R-2315-07	BANF1|8815	3592.042
TCGA-KO-8407-01A-11R-2315-07	BANF2|140836	0
TCGA-KO-8407-01A-11R-2315-07	BANK1|55024	126.3664
TCGA-KO-8407-01A-11R-2315-07	BANP|54971	230.4329
TCGA-KO-8407-01A-11R-2315-07	BAP1|8314	4072.5842
TCGA-KO-8407-01A-11R-2315-07	BARD1|580	7.4333
TCGA-KO-8407-01A-11R-2315-07	BARHL1|56751	0
TCGA-KO-8407-01A-11R-2315-07	BARHL2|343472	0
TCGA-KO-8407-01A-11R-2315-07	BARX1|56033	.4373
TCGA-KO-8407-01A-11R-2315-07	BARX2|8538	377.3502
TCGA-KO-8407-01A-11R-2315-07	BASE|317716	0
TCGA-KO-8407-01A-11R-2315-07	BASP1|10409	212.5055
TCGA-KO-8407-01A-11R-2315-07	BAT1|7919	3001.749
TCGA-KO-8407-01A-11R-2315-07	BAT2L1|84726	6643.0958
TCGA-KO-8407-01A-11R-2315-07	BAT2L2|23215	1923.4805
TCGA-KO-8407-01A-11R-2315-07	BAT2|7916	4722.3437
TCGA-KO-8407-01A-11R-2315-07	BAT3|7917	3480.9794
TCGA-KO-8407-01A-11R-2315-07	BAT4|7918	335.3739
TCGA-KO-8407-01A-11R-2315-07	BAT5|7920	692.6104
TCGA-KO-8407-01A-11R-2315-07	BATF2|116071	102.7547
TCGA-KO-8407-01A-11R-2315-07	BATF3|55509	17.0529
TCGA-KO-8407-01A-11R-2315-07	BATF|10538	24.4862
TCGA-KO-8407-01A-11R-2315-07	BAX|581	508.5265
TCGA-KO-8407-01A-11R-2315-07	BAZ1A|11177	341.4954
TCGA-KO-8407-01A-11R-2315-07	BAZ1B|9031	1820.2886
TCGA-KO-8407-01A-11R-2315-07	BAZ2A|11176	2447.9974
TCGA-KO-8407-01A-11R-2315-07	BAZ2B|29994	216.1522
TCGA-KO-8407-01A-11R-2315-07	BBC3|27113	296.4582
TCGA-KO-8407-01A-11R-2315-07	BBOX1|8424	0
TCGA-KO-8407-01A-11R-2315-07	BBS10|79738	364.2326
TCGA-KO-8407-01A-11R-2315-07	BBS12|166379	152.6017
TCGA-KO-8407-01A-11R-2315-07	BBS1|582	1244.425
TCGA-KO-8407-01A-11R-2315-07	BBS2|583	981.1981
TCGA-KO-8407-01A-11R-2315-07	BBS4|585	304.7661
TCGA-KO-8407-01A-11R-2315-07	BBS5|129880	165.7193
TCGA-KO-8407-01A-11R-2315-07	BBS7|55212	282.9034
TCGA-KO-8407-01A-11R-2315-07	BBS9|27241	189.7683
TCGA-KO-8407-01A-11R-2315-07	BBX|56987	1956.2746
TCGA-KO-8407-01A-11R-2315-07	BCAM|4059	11211.1937
TCGA-KO-8407-01A-11R-2315-07	BCAN|63827	20.5509
TCGA-KO-8407-01A-11R-2315-07	BCAP29|55973	1027.9843
TCGA-KO-8407-01A-11R-2315-07	BCAP31|10134	6305.2033
TCGA-KO-8407-01A-11R-2315-07	BCAR1|9564	6728.4652
TCGA-KO-8407-01A-11R-2315-07	BCAR3|8412	525.1421
TCGA-KO-8407-01A-11R-2315-07	BCAR4|400500	0
TCGA-KO-8407-01A-11R-2315-07	BCAS1|8537	.8745
TCGA-KO-8407-01A-11R-2315-07	BCAS2|10286	495.2033
TCGA-KO-8407-01A-11R-2315-07	BCAS3|54828	355.0503
TCGA-KO-8407-01A-11R-2315-07	BCAS4|55653	2000.4373
TCGA-KO-8407-01A-11R-2315-07	BCAT1|586	829.9082
TCGA-KO-8407-01A-11R-2315-07	BCAT2|587	1572.3655
TCGA-KO-8407-01A-11R-2315-07	BCCIP|56647	787.6957
TCGA-KO-8407-01A-11R-2315-07	BCDIN3D|144233	263.5374
TCGA-KO-8407-01A-11R-2315-07	BCHE|590	6.1216
TCGA-KO-8407-01A-11R-2315-07	BCKDHA|593	3413.2051
TCGA-KO-8407-01A-11R-2315-07	BCKDHB|594	756.4495
TCGA-KO-8407-01A-11R-2315-07	BCKDK|10295	1108.8763
TCGA-KO-8407-01A-11R-2315-07	BCL10|8915	261.4779
TCGA-KO-8407-01A-11R-2315-07	BCL11A|53335	6.1216
TCGA-KO-8407-01A-11R-2315-07	BCL11B|64919	37.1666
TCGA-KO-8407-01A-11R-2315-07	BCL2A1|597	34.1058
TCGA-KO-8407-01A-11R-2315-07	BCL2L10|10017	20.1137
TCGA-KO-8407-01A-11R-2315-07	BCL2L11|10018	693.0477
TCGA-KO-8407-01A-11R-2315-07	BCL2L12|83596	178.6489
TCGA-KO-8407-01A-11R-2315-07	BCL2L13|23786	3186.7075
TCGA-KO-8407-01A-11R-2315-07	BCL2L14|79370	.8745
TCGA-KO-8407-01A-11R-2315-07	BCL2L15|440603	0
TCGA-KO-8407-01A-11R-2315-07	BCL2L1|598	8963.7079
TCGA-KO-8407-01A-11R-2315-07	BCL2L2|599	3042.2912
TCGA-KO-8407-01A-11R-2315-07	BCL2|596	2505.4657
TCGA-KO-8407-01A-11R-2315-07	BCL3|602	355.9248
TCGA-KO-8407-01A-11R-2315-07	BCL6B|255877	749.4534
TCGA-KO-8407-01A-11R-2315-07	BCL6|604	547.4421
TCGA-KO-8407-01A-11R-2315-07	BCL7A|605	1121.5566
TCGA-KO-8407-01A-11R-2315-07	BCL7B|9275	1965.0197
TCGA-KO-8407-01A-11R-2315-07	BCL7C|9274	781.373
TCGA-KO-8407-01A-11R-2315-07	BCL8|606	3.0608
TCGA-KO-8407-01A-11R-2315-07	BCL9L|283149	1128.9856
TCGA-KO-8407-01A-11R-2315-07	BCL9|607	763.8828
TCGA-KO-8407-01A-11R-2315-07	BCLAF1|9774	1626.1478
TCGA-KO-8407-01A-11R-2315-07	BCMO1|53630	0
TCGA-KO-8407-01A-11R-2315-07	BCO2|83875	839.5278
TCGA-KO-8407-01A-11R-2315-07	BCORL1|63035	264.976
TCGA-KO-8407-01A-11R-2315-07	BCORL2|286554	1.3118
TCGA-KO-8407-01A-11R-2315-07	BCOR|54880	993.0039
TCGA-KO-8407-01A-11R-2315-07	BCR|613	4977.7
TCGA-KO-8407-01A-11R-2315-07	BCS1L|617	300.6952
TCGA-KO-8407-01A-11R-2315-07	BCYRN1|618	0
TCGA-KO-8407-01A-11R-2315-07	BDH1|622	2023.6117
TCGA-KO-8407-01A-11R-2315-07	BDH2|56898	3797.1141
TCGA-KO-8407-01A-11R-2315-07	BDKRB1|623	128.5527
TCGA-KO-8407-01A-11R-2315-07	BDKRB2|624	886.7512
TCGA-KO-8407-01A-11R-2315-07	BDNFOS|497258	117.6213
TCGA-KO-8407-01A-11R-2315-07	BDNF|627	24.9235
TCGA-KO-8407-01A-11R-2315-07	BDP1|55814	850.4591
TCGA-KO-8407-01A-11R-2315-07	BEAN|146227	2.6235
TCGA-KO-8407-01A-11R-2315-07	BECN1|8678	850.9314
TCGA-KO-8407-01A-11R-2315-07	BEGAIN|57596	15.3039
TCGA-KO-8407-01A-11R-2315-07	BEND2|139105	.4373
TCGA-KO-8407-01A-11R-2315-07	BEND3|57673	65.5881
TCGA-KO-8407-01A-11R-2315-07	BEND4|389206	1.749
TCGA-KO-8407-01A-11R-2315-07	BEND5|79656	64.7136
TCGA-KO-8407-01A-11R-2315-07	BEND6|221336	31.045
TCGA-KO-8407-01A-11R-2315-07	BEND7|222389	450.8089
TCGA-KO-8407-01A-11R-2315-07	BEST1|7439	41.5435
TCGA-KO-8407-01A-11R-2315-07	BEST2|54831	0
TCGA-KO-8407-01A-11R-2315-07	BEST3|144453	1.749
TCGA-KO-8407-01A-11R-2315-07	BEST4|266675	3.0608
TCGA-KO-8407-01A-11R-2315-07	BET1L|51272	3105.8155
TCGA-KO-8407-01A-11R-2315-07	BET1|10282	1025.798
TCGA-KO-8407-01A-11R-2315-07	BET3L|100128327	.8745
TCGA-KO-8407-01A-11R-2315-07	BEX1|55859	270.223
TCGA-KO-8407-01A-11R-2315-07	BEX2|84707	1693.0477
TCGA-KO-8407-01A-11R-2315-07	BEX4|56271	2312.1994
TCGA-KO-8407-01A-11R-2315-07	BEX5|340542	365.9816
TCGA-KO-8407-01A-11R-2315-07	BEYLA|497634	0
TCGA-KO-8407-01A-11R-2315-07	BFAR|51283	1710.9751
TCGA-KO-8407-01A-11R-2315-07	BFSP1|631	11.8059
TCGA-KO-8407-01A-11R-2315-07	BFSP2|8419	13.5549
TCGA-KO-8407-01A-11R-2315-07	BGLAP|632	44.1146
TCGA-KO-8407-01A-11R-2315-07	BGN|633	2176.6506
TCGA-KO-8407-01A-11R-2315-07	BHLHA15|168620	.8745
TCGA-KO-8407-01A-11R-2315-07	BHLHB9|80823	97.0704
TCGA-KO-8407-01A-11R-2315-07	BHLHE22|27319	1.3118
TCGA-KO-8407-01A-11R-2315-07	BHLHE23|128408	0
TCGA-KO-8407-01A-11R-2315-07	BHLHE40|8553	9216.878
TCGA-KO-8407-01A-11R-2315-07	BHLHE41|79365	87.8881
TCGA-KO-8407-01A-11R-2315-07	BHMT2|23743	100.1312
TCGA-KO-8407-01A-11R-2315-07	BHMT|635	10.9314
TCGA-KO-8407-01A-11R-2315-07	BICC1|80114	10.4941
TCGA-KO-8407-01A-11R-2315-07	BICD1|636	137.2978
TCGA-KO-8407-01A-11R-2315-07	BICD2|23299	1190.2055
TCGA-KO-8407-01A-11R-2315-07	BID|637	243.5155
TCGA-KO-8407-01A-11R-2315-07	BIK|638	72.1469
TCGA-KO-8407-01A-11R-2315-07	BIN1|274	679.4928
TCGA-KO-8407-01A-11R-2315-07	BIN2|51411	141.2331
TCGA-KO-8407-01A-11R-2315-07	BIN3|55909	707.0398
TCGA-KO-8407-01A-11R-2315-07	BIRC2|329	787.4945
TCGA-KO-8407-01A-11R-2315-07	BIRC3|330	76.0822
TCGA-KO-8407-01A-11R-2315-07	BIRC5|332	13.7648
TCGA-KO-8407-01A-11R-2315-07	BIRC6|57448	1037.6038
TCGA-KO-8407-01A-11R-2315-07	BIRC7|79444	2.6235
TCGA-KO-8407-01A-11R-2315-07	BIRC8|112401	0
TCGA-KO-8407-01A-11R-2315-07	BIVM|54841	263.6642
TCGA-KO-8407-01A-11R-2315-07	BLCAP|10904	4869.261
TCGA-KO-8407-01A-11R-2315-07	BLID|414899	0
TCGA-KO-8407-01A-11R-2315-07	BLK|640	2.1863
TCGA-KO-8407-01A-11R-2315-07	BLMH|642	294.272
TCGA-KO-8407-01A-11R-2315-07	BLM|641	17.4902
TCGA-KO-8407-01A-11R-2315-07	BLNK|29760	655.8811
TCGA-KO-8407-01A-11R-2315-07	BLOC1S1|2647	2909.812
TCGA-KO-8407-01A-11R-2315-07	BLOC1S2|282991	451.2462
TCGA-KO-8407-01A-11R-2315-07	BLOC1S3|388552	418.4521
TCGA-KO-8407-01A-11R-2315-07	BLVRA|644	417.5776
TCGA-KO-8407-01A-11R-2315-07	BLVRB|645	2045.0372
TCGA-KO-8407-01A-11R-2315-07	BLZF1|8548	270.223
TCGA-KO-8407-01A-11R-2315-07	BMF|90427	1846.0866
TCGA-KO-8407-01A-11R-2315-07	BMI1|648	939.8338
TCGA-KO-8407-01A-11R-2315-07	BMP10|27302	0
TCGA-KO-8407-01A-11R-2315-07	BMP15|9210	0
TCGA-KO-8407-01A-11R-2315-07	BMP1|649	259.7289
TCGA-KO-8407-01A-11R-2315-07	BMP2K|55589	458.2422
TCGA-KO-8407-01A-11R-2315-07	BMP2|650	324.0052
TCGA-KO-8407-01A-11R-2315-07	BMP3|651	.4373
TCGA-KO-8407-01A-11R-2315-07	BMP4|652	127.2409
TCGA-KO-8407-01A-11R-2315-07	BMP5|653	0
TCGA-KO-8407-01A-11R-2315-07	BMP6|654	216.362
TCGA-KO-8407-01A-11R-2315-07	BMP7|655	81.3293
TCGA-KO-8407-01A-11R-2315-07	BMP8A|353500	93.1351
TCGA-KO-8407-01A-11R-2315-07	BMP8B|656	9.6196
TCGA-KO-8407-01A-11R-2315-07	BMPER|168667	2.1863
TCGA-KO-8407-01A-11R-2315-07	BMPR1A|657	174.0271
TCGA-KO-8407-01A-11R-2315-07	BMPR1B|658	2500.2186
TCGA-KO-8407-01A-11R-2315-07	BMPR2|659	1522.9558
TCGA-KO-8407-01A-11R-2315-07	BMS1P4|729096	7.7307
TCGA-KO-8407-01A-11R-2315-07	BMS1P5|399761	22.3
TCGA-KO-8407-01A-11R-2315-07	BMS1|9790	645.8242
TCGA-KO-8407-01A-11R-2315-07	BMX|660	28.4215
TCGA-KO-8407-01A-11R-2315-07	BNC1|646	116.7468
TCGA-KO-8407-01A-11R-2315-07	BNC2|54796	350.2405
TCGA-KO-8407-01A-11R-2315-07	BNIP1|662	271.5348
TCGA-KO-8407-01A-11R-2315-07	BNIP2|663	386.0953
TCGA-KO-8407-01A-11R-2315-07	BNIP3L|665	604.7223
TCGA-KO-8407-01A-11R-2315-07	BNIP3|664	634.0184
TCGA-KO-8407-01A-11R-2315-07	BNIPL|149428	5.247
TCGA-KO-8407-01A-11R-2315-07	BOC|91653	111.0625
TCGA-KO-8407-01A-11R-2315-07	BOD1L|259282	1494.9716
TCGA-KO-8407-01A-11R-2315-07	BOD1|91272	894.1845
TCGA-KO-8407-01A-11R-2315-07	BOK|666	2868.3865
TCGA-KO-8407-01A-11R-2315-07	BOLA1|51027	290.7739
TCGA-KO-8407-01A-11R-2315-07	BOLA2|552900	1343.0127
TCGA-KO-8407-01A-11R-2315-07	BOLA3|388962	260.1662
TCGA-KO-8407-01A-11R-2315-07	BOLL|66037	0
TCGA-KO-8407-01A-11R-2315-07	BOP1|23246	116.3096
TCGA-KO-8407-01A-11R-2315-07	BPESC1|60467	0
TCGA-KO-8407-01A-11R-2315-07	BPGM|669	2399.2129
TCGA-KO-8407-01A-11R-2315-07	BPHL|670	255.7936
TCGA-KO-8407-01A-11R-2315-07	BPIL1|80341	0
TCGA-KO-8407-01A-11R-2315-07	BPIL2|254240	0
TCGA-KO-8407-01A-11R-2315-07	BPIL3|128859	0
TCGA-KO-8407-01A-11R-2315-07	BPI|671	.4373
TCGA-KO-8407-01A-11R-2315-07	BPNT1|10380	295.5837
TCGA-KO-8407-01A-11R-2315-07	BPTF|2186	838.6533
TCGA-KO-8407-01A-11R-2315-07	BPY2|9083	0
TCGA-KO-8407-01A-11R-2315-07	BRAF|673	191.5173
TCGA-KO-8407-01A-11R-2315-07	BRAP|8315	597.7263
TCGA-KO-8407-01A-11R-2315-07	BRCA1|672	29.296
TCGA-KO-8407-01A-11R-2315-07	BRCA2|675	10.9314
TCGA-KO-8407-01A-11R-2315-07	BRCC3|79184	498.0324
TCGA-KO-8407-01A-11R-2315-07	BRD1|23774	818.1023
TCGA-KO-8407-01A-11R-2315-07	BRD2|6046	5215.5662
TCGA-KO-8407-01A-11R-2315-07	BRD3|8019	1320.5903
TCGA-KO-8407-01A-11R-2315-07	BRD4|23476	2318.3209
TCGA-KO-8407-01A-11R-2315-07	BRD7P3|23629	.8745
TCGA-KO-8407-01A-11R-2315-07	BRD7|29117	1274.5955
TCGA-KO-8407-01A-11R-2315-07	BRD8|10902	647.136
TCGA-KO-8407-01A-11R-2315-07	BRD9|65980	928.2903
TCGA-KO-8407-01A-11R-2315-07	BRDT|676	0
TCGA-KO-8407-01A-11R-2315-07	BREA2|286076	8.7451
TCGA-KO-8407-01A-11R-2315-07	BRE|9577	465.3651
TCGA-KO-8407-01A-11R-2315-07	BRF1|2972	1117.0966
TCGA-KO-8407-01A-11R-2315-07	BRF2|55290	503.7167
TCGA-KO-8407-01A-11R-2315-07	BRI3BP|140707	179.7114
TCGA-KO-8407-01A-11R-2315-07	BRI3|25798	3671.185
TCGA-KO-8407-01A-11R-2315-07	BRIP1|83990	4.3725
TCGA-KO-8407-01A-11R-2315-07	BRIX1|55299	427.6345
TCGA-KO-8407-01A-11R-2315-07	BRMS1L|84312	223.4368
TCGA-KO-8407-01A-11R-2315-07	BRMS1|25855	1540.446
TCGA-KO-8407-01A-11R-2315-07	BRP44L|51660	2496.2833
TCGA-KO-8407-01A-11R-2315-07	BRP44|25874	903.3669
TCGA-KO-8407-01A-11R-2315-07	BRPF1|7862	737.6476
TCGA-KO-8407-01A-11R-2315-07	BRPF3|27154	1343.2444
TCGA-KO-8407-01A-11R-2315-07	BRS3|680	.8745
TCGA-KO-8407-01A-11R-2315-07	BRSK1|84446	6.5588
TCGA-KO-8407-01A-11R-2315-07	BRSK2|9024	14.8666
TCGA-KO-8407-01A-11R-2315-07	BRWD1|54014	823.7866
TCGA-KO-8407-01A-11R-2315-07	BRWD3|254065	289.4622
TCGA-KO-8407-01A-11R-2315-07	BSCL2|26580	1912.4224
TCGA-KO-8407-01A-11R-2315-07	BSDC1|55108	2074.7704
TCGA-KO-8407-01A-11R-2315-07	BSG|682	84317.0092
TCGA-KO-8407-01A-11R-2315-07	BSND|7809	1388.2816
TCGA-KO-8407-01A-11R-2315-07	BSN|8927	113.2488
TCGA-KO-8407-01A-11R-2315-07	BSPH1|100131137	0
TCGA-KO-8407-01A-11R-2315-07	BSPRY|54836	848.7101
TCGA-KO-8407-01A-11R-2315-07	BST1|683	20.1137
TCGA-KO-8407-01A-11R-2315-07	BST2|684	5142.1076
TCGA-KO-8407-01A-11R-2315-07	BSX|390259	0
TCGA-KO-8407-01A-11R-2315-07	BTAF1|9044	667.2497
TCGA-KO-8407-01A-11R-2315-07	BTBD10|84280	498.9069
TCGA-KO-8407-01A-11R-2315-07	BTBD11|121551	19.2392
TCGA-KO-8407-01A-11R-2315-07	BTBD12|84464	298.2073
TCGA-KO-8407-01A-11R-2315-07	BTBD16|118663	0
TCGA-KO-8407-01A-11R-2315-07	BTBD17|388419	0
TCGA-KO-8407-01A-11R-2315-07	BTBD18|643376	2.6235
TCGA-KO-8407-01A-11R-2315-07	BTBD19|149478	8.3078
TCGA-KO-8407-01A-11R-2315-07	BTBD1|53339	1671.185
TCGA-KO-8407-01A-11R-2315-07	BTBD2|55643	3197.2016
TCGA-KO-8407-01A-11R-2315-07	BTBD3|22903	1213.8172
TCGA-KO-8407-01A-11R-2315-07	BTBD6|90135	1681.1937
TCGA-KO-8407-01A-11R-2315-07	BTBD7|55727	759.073
TCGA-KO-8407-01A-11R-2315-07	BTBD8|284697	3.9353
TCGA-KO-8407-01A-11R-2315-07	BTBD9|114781	703.979
TCGA-KO-8407-01A-11R-2315-07	BTC|685	40.2274
TCGA-KO-8407-01A-11R-2315-07	BTD|686	725.4045
TCGA-KO-8407-01A-11R-2315-07	BTF3L1|690	.8745
TCGA-KO-8407-01A-11R-2315-07	BTF3L4|91408	363.3581
TCGA-KO-8407-01A-11R-2315-07	BTF3|689	7083.5155
TCGA-KO-8407-01A-11R-2315-07	BTG1|694	3011.8059
TCGA-KO-8407-01A-11R-2315-07	BTG2|7832	1319.6327
TCGA-KO-8407-01A-11R-2315-07	BTG3|10950	3362.0463
TCGA-KO-8407-01A-11R-2315-07	BTG4|54766	0
TCGA-KO-8407-01A-11R-2315-07	BTK|695	96.6331
TCGA-KO-8407-01A-11R-2315-07	BTLA|151888	4.8098
TCGA-KO-8407-01A-11R-2315-07	BTN1A1|696	0
TCGA-KO-8407-01A-11R-2315-07	BTN2A1|11120	382.5973
TCGA-KO-8407-01A-11R-2315-07	BTN2A2|10385	227.3721
TCGA-KO-8407-01A-11R-2315-07	BTN2A3|54718	16.6157
TCGA-KO-8407-01A-11R-2315-07	BTN3A1|11119	446.4364
TCGA-KO-8407-01A-11R-2315-07	BTN3A2|11118	334.9366
TCGA-KO-8407-01A-11R-2315-07	BTN3A3|10384	354.613
TCGA-KO-8407-01A-11R-2315-07	BTNL2|56244	0
TCGA-KO-8407-01A-11R-2315-07	BTNL3|10917	0
TCGA-KO-8407-01A-11R-2315-07	BTNL8|79908	0
TCGA-KO-8407-01A-11R-2315-07	BTNL9|153579	584.6087
TCGA-KO-8407-01A-11R-2315-07	BTRC|8945	309.5759
TCGA-KO-8407-01A-11R-2315-07	BUB1B|701	26.2352
TCGA-KO-8407-01A-11R-2315-07	BUB1|699	51.1587
TCGA-KO-8407-01A-11R-2315-07	BUB3|9184	662.0026
TCGA-KO-8407-01A-11R-2315-07	BUD13|84811	371.6659
TCGA-KO-8407-01A-11R-2315-07	BUD31|8896	1559.0993
TCGA-KO-8407-01A-11R-2315-07	BVES|11149	15.3039
TCGA-KO-8407-01A-11R-2315-07	BYSL|705	172.7153
TCGA-KO-8407-01A-11R-2315-07	BZRAP1|9256	285.5269
TCGA-KO-8407-01A-11R-2315-07	BZW1|9689	1285.0896
TCGA-KO-8407-01A-11R-2315-07	BZW2|28969	693.0477
TCGA-KO-8407-01A-11R-2315-07	C10orf105|414152	6.5588
TCGA-KO-8407-01A-11R-2315-07	C10orf107|219621	0
TCGA-KO-8407-01A-11R-2315-07	C10orf108|414235	45.0372
TCGA-KO-8407-01A-11R-2315-07	C10orf10|11067	1260.6034
TCGA-KO-8407-01A-11R-2315-07	C10orf110|55853	6.4932
TCGA-KO-8407-01A-11R-2315-07	C10orf111|221060	4.3725
TCGA-KO-8407-01A-11R-2315-07	C10orf113|387638	0
TCGA-KO-8407-01A-11R-2315-07	C10orf114|399726	19.2392
TCGA-KO-8407-01A-11R-2315-07	C10orf116|10974	246.2221
TCGA-KO-8407-01A-11R-2315-07	C10orf118|55088	379.5365
TCGA-KO-8407-01A-11R-2315-07	C10orf119|79892	634.4556
TCGA-KO-8407-01A-11R-2315-07	C10orf11|83938	147.7919
TCGA-KO-8407-01A-11R-2315-07	C10orf120|399814	0
TCGA-KO-8407-01A-11R-2315-07	C10orf122|387718	0
TCGA-KO-8407-01A-11R-2315-07	C10orf125|282969	33.2313
TCGA-KO-8407-01A-11R-2315-07	C10orf128|170371	27.9843
TCGA-KO-8407-01A-11R-2315-07	C10orf129|142827	0
TCGA-KO-8407-01A-11R-2315-07	C10orf12|26148	47.4858
TCGA-KO-8407-01A-11R-2315-07	C10orf131|100127889	1.749
TCGA-KO-8407-01A-11R-2315-07	C10orf137|26098	170.0918
TCGA-KO-8407-01A-11R-2315-07	C10orf140|387640	6.9961
TCGA-KO-8407-01A-11R-2315-07	C10orf18|54906	627.4596
TCGA-KO-8407-01A-11R-2315-07	C10orf25|220979	39.3529
TCGA-KO-8407-01A-11R-2315-07	C10orf26|54838	3315.4132
TCGA-KO-8407-01A-11R-2315-07	C10orf27|219793	6.5588
TCGA-KO-8407-01A-11R-2315-07	C10orf28|27291	647.136
TCGA-KO-8407-01A-11R-2315-07	C10orf2|56652	165.282
TCGA-KO-8407-01A-11R-2315-07	C10orf32|119032	729.777
TCGA-KO-8407-01A-11R-2315-07	C10orf35|219738	87.8881
TCGA-KO-8407-01A-11R-2315-07	C10orf40|283025	0
TCGA-KO-8407-01A-11R-2315-07	C10orf41|100131213	221.5523
TCGA-KO-8407-01A-11R-2315-07	C10orf46|143384	834.718
TCGA-KO-8407-01A-11R-2315-07	C10orf47|254427	67.7744
TCGA-KO-8407-01A-11R-2315-07	C10orf4|118924	202.8859
TCGA-KO-8407-01A-11R-2315-07	C10orf50|645528	.4373
TCGA-KO-8407-01A-11R-2315-07	C10orf53|282966	0
TCGA-KO-8407-01A-11R-2315-07	C10orf54|64115	791.4298
TCGA-KO-8407-01A-11R-2315-07	C10orf55|414236	4.167
TCGA-KO-8407-01A-11R-2315-07	C10orf57|80195	337.1229
TCGA-KO-8407-01A-11R-2315-07	C10orf58|84293	1974.6393
TCGA-KO-8407-01A-11R-2315-07	C10orf62|414157	1.3118
TCGA-KO-8407-01A-11R-2315-07	C10orf67|256815	11.3686
TCGA-KO-8407-01A-11R-2315-07	C10orf68|79741	1.4036
TCGA-KO-8407-01A-11R-2315-07	C10orf71|118461	101.4429
TCGA-KO-8407-01A-11R-2315-07	C10orf72|196740	782.2475
TCGA-KO-8407-01A-11R-2315-07	C10orf75|90271	266.725
TCGA-KO-8407-01A-11R-2315-07	C10orf76|79591	536.5107
TCGA-KO-8407-01A-11R-2315-07	C10orf78|119392	43.7254
TCGA-KO-8407-01A-11R-2315-07	C10orf79|80217	3.0608
TCGA-KO-8407-01A-11R-2315-07	C10orf81|79949	0
TCGA-KO-8407-01A-11R-2315-07	C10orf82|143379	10.4941
TCGA-KO-8407-01A-11R-2315-07	C10orf84|63877	349.366
TCGA-KO-8407-01A-11R-2315-07	C10orf88|80007	122.8684
TCGA-KO-8407-01A-11R-2315-07	C10orf90|118611	0
TCGA-KO-8407-01A-11R-2315-07	C10orf91|170393	.4373
TCGA-KO-8407-01A-11R-2315-07	C10orf93|255352	1.749
TCGA-KO-8407-01A-11R-2315-07	C10orf95|79946	11.631
TCGA-KO-8407-01A-11R-2315-07	C10orf96|374355	0
TCGA-KO-8407-01A-11R-2315-07	C10orf99|387695	0
TCGA-KO-8407-01A-11R-2315-07	C11orf10|746	1098.3822
TCGA-KO-8407-01A-11R-2315-07	C11orf16|56673	2.1863
TCGA-KO-8407-01A-11R-2315-07	C11orf17|56672	340.1836
TCGA-KO-8407-01A-11R-2315-07	C11orf1|64776	487.5383
TCGA-KO-8407-01A-11R-2315-07	C11orf20|25858	.8964
TCGA-KO-8407-01A-11R-2315-07	C11orf21|29125	13.5549
TCGA-KO-8407-01A-11R-2315-07	C11orf24|53838	640.1399
TCGA-KO-8407-01A-11R-2315-07	C11orf2|738	5363.7954
TCGA-KO-8407-01A-11R-2315-07	C11orf30|56946	401.3992
TCGA-KO-8407-01A-11R-2315-07	C11orf31|280636	1779.1867
TCGA-KO-8407-01A-11R-2315-07	C11orf34|349633	1.3118
TCGA-KO-8407-01A-11R-2315-07	C11orf35|256329	223.8347
TCGA-KO-8407-01A-11R-2315-07	C11orf36|283303	.4373
TCGA-KO-8407-01A-11R-2315-07	C11orf40|143501	0
TCGA-KO-8407-01A-11R-2315-07	C11orf41|25758	51.596
TCGA-KO-8407-01A-11R-2315-07	C11orf42|160298	2.6235
TCGA-KO-8407-01A-11R-2315-07	C11orf45|219833	8.7451
TCGA-KO-8407-01A-11R-2315-07	C11orf46|120534	809.7945
TCGA-KO-8407-01A-11R-2315-07	C11orf48|79081	496.6331
TCGA-KO-8407-01A-11R-2315-07	C11orf49|79096	585.9204
TCGA-KO-8407-01A-11R-2315-07	C11orf51|25906	1059.2217
TCGA-KO-8407-01A-11R-2315-07	C11orf52|91894	468.2991
TCGA-KO-8407-01A-11R-2315-07	C11orf53|341032	222.5623
TCGA-KO-8407-01A-11R-2315-07	C11orf54|28970	757.7613
TCGA-KO-8407-01A-11R-2315-07	C11orf57|55216	657.6301
TCGA-KO-8407-01A-11R-2315-07	C11orf58|10944	3049.847
TCGA-KO-8407-01A-11R-2315-07	C11orf59|55004	3605.1596
TCGA-KO-8407-01A-11R-2315-07	C11orf61|79684	208.1329
TCGA-KO-8407-01A-11R-2315-07	C11orf63|79864	83.5155
TCGA-KO-8407-01A-11R-2315-07	C11orf64|283197	0
TCGA-KO-8407-01A-11R-2315-07	C11orf65|160140	12.6804
TCGA-KO-8407-01A-11R-2315-07	C11orf66|220004	34.1058
TCGA-KO-8407-01A-11R-2315-07	C11orf67|28971	252.2956
TCGA-KO-8407-01A-11R-2315-07	C11orf68|83638	1465.6756
TCGA-KO-8407-01A-11R-2315-07	C11orf70|85016	6.1216
TCGA-KO-8407-01A-11R-2315-07	C11orf71|54494	423.2619
TCGA-KO-8407-01A-11R-2315-07	C11orf73|51501	344.5562
TCGA-KO-8407-01A-11R-2315-07	C11orf74|119710	264.1014
TCGA-KO-8407-01A-11R-2315-07	C11orf75|56935	344.9934
TCGA-KO-8407-01A-11R-2315-07	C11orf80|79703	445.9991
TCGA-KO-8407-01A-11R-2315-07	C11orf82|220042	20.9882
TCGA-KO-8407-01A-11R-2315-07	C11orf83|790955	672.934
TCGA-KO-8407-01A-11R-2315-07	C11orf84|144097	584.6087
TCGA-KO-8407-01A-11R-2315-07	C11orf85|283129	0
TCGA-KO-8407-01A-11R-2315-07	C11orf86|254439	0
TCGA-KO-8407-01A-11R-2315-07	C11orf87|399947	4.3725
TCGA-KO-8407-01A-11R-2315-07	C11orf88|399949	.4373
TCGA-KO-8407-01A-11R-2315-07	C11orf90|387804	0
TCGA-KO-8407-01A-11R-2315-07	C11orf92|399948	2109.2086
TCGA-KO-8407-01A-11R-2315-07	C11orf93|120376	755.6799
TCGA-KO-8407-01A-11R-2315-07	C11orf94|143678	0
TCGA-KO-8407-01A-11R-2315-07	C11orf95|65998	1916.9217
TCGA-KO-8407-01A-11R-2315-07	C11orf9|745	20.5509
TCGA-KO-8407-01A-11R-2315-07	C12orf10|60314	1248.3603
TCGA-KO-8407-01A-11R-2315-07	C12orf11|55726	403.5855
TCGA-KO-8407-01A-11R-2315-07	C12orf12|196477	0
TCGA-KO-8407-01A-11R-2315-07	C12orf23|90488	1775.2514
TCGA-KO-8407-01A-11R-2315-07	C12orf24|29902	56.843
TCGA-KO-8407-01A-11R-2315-07	C12orf26|84190	93.5724
TCGA-KO-8407-01A-11R-2315-07	C12orf27|283460	.8745
TCGA-KO-8407-01A-11R-2315-07	C12orf29|91298	387.1972
TCGA-KO-8407-01A-11R-2315-07	C12orf32|83695	335.3739
TCGA-KO-8407-01A-11R-2315-07	C12orf34|84915	840.8395
TCGA-KO-8407-01A-11R-2315-07	C12orf35|55196	617.84
TCGA-KO-8407-01A-11R-2315-07	C12orf36|283422	0
TCGA-KO-8407-01A-11R-2315-07	C12orf39|80763	185.833
TCGA-KO-8407-01A-11R-2315-07	C12orf40|283461	0
TCGA-KO-8407-01A-11R-2315-07	C12orf41|54934	481.854
TCGA-KO-8407-01A-11R-2315-07	C12orf42|374470	1.3118
TCGA-KO-8407-01A-11R-2315-07	C12orf43|64897	386.9698
TCGA-KO-8407-01A-11R-2315-07	C12orf44|60673	1348.4915
TCGA-KO-8407-01A-11R-2315-07	C12orf45|121053	116.3096
TCGA-KO-8407-01A-11R-2315-07	C12orf47|51275	365.352
TCGA-KO-8407-01A-11R-2315-07	C12orf48|55010	60.6296
TCGA-KO-8407-01A-11R-2315-07	C12orf49|79794	927.8531
TCGA-KO-8407-01A-11R-2315-07	C12orf4|57102	336.2484
TCGA-KO-8407-01A-11R-2315-07	C12orf50|160419	0
TCGA-KO-8407-01A-11R-2315-07	C12orf51|283450	1261.4779
TCGA-KO-8407-01A-11R-2315-07	C12orf52|84934	466.5501
TCGA-KO-8407-01A-11R-2315-07	C12orf53|196500	17.9274
TCGA-KO-8407-01A-11R-2315-07	C12orf54|121273	.8745
TCGA-KO-8407-01A-11R-2315-07	C12orf56|115749	38.0411
TCGA-KO-8407-01A-11R-2315-07	C12orf57|113246	708.7888
TCGA-KO-8407-01A-11R-2315-07	C12orf59|120939	679.93
TCGA-KO-8407-01A-11R-2315-07	C12orf5|57103	202.4486
TCGA-KO-8407-01A-11R-2315-07	C12orf60|144608	54.6568
TCGA-KO-8407-01A-11R-2315-07	C12orf61|283416	28.4215
TCGA-KO-8407-01A-11R-2315-07	C12orf62|84987	1397.0267
TCGA-KO-8407-01A-11R-2315-07	C12orf63|374467	1.749
TCGA-KO-8407-01A-11R-2315-07	C12orf65|91574	517.2715
TCGA-KO-8407-01A-11R-2315-07	C12orf66|144577	109.3135
TCGA-KO-8407-01A-11R-2315-07	C12orf68|387856	19.2392
TCGA-KO-8407-01A-11R-2315-07	C12orf69|440087	13.9921
TCGA-KO-8407-01A-11R-2315-07	C12orf70|341346	0
TCGA-KO-8407-01A-11R-2315-07	C12orf71|728858	0
TCGA-KO-8407-01A-11R-2315-07	C12orf72|254013	62.9646
TCGA-KO-8407-01A-11R-2315-07	C12orf73|728568	185.3957
TCGA-KO-8407-01A-11R-2315-07	C12orf74|338809	.8745
TCGA-KO-8407-01A-11R-2315-07	C12orf75|387882	4360.2973
TCGA-KO-8407-01A-11R-2315-07	C12orf76|400073	139.0468
TCGA-KO-8407-01A-11R-2315-07	C12orf77|196415	10.0568
TCGA-KO-8407-01A-11R-2315-07	C13orf15|28984	668.1242
TCGA-KO-8407-01A-11R-2315-07	C13orf16|121793	.8745
TCGA-KO-8407-01A-11R-2315-07	C13orf18|80183	23.6117
TCGA-KO-8407-01A-11R-2315-07	C13orf1|57213	175.7761
TCGA-KO-8407-01A-11R-2315-07	C13orf23|80209	491.9108
TCGA-KO-8407-01A-11R-2315-07	C13orf26|122046	.4373
TCGA-KO-8407-01A-11R-2315-07	C13orf27|93081	59.0293
TCGA-KO-8407-01A-11R-2315-07	C13orf28|122258	0
TCGA-KO-8407-01A-11R-2315-07	C13orf29|283487	25.3607
TCGA-KO-8407-01A-11R-2315-07	C13orf30|144809	0
TCGA-KO-8407-01A-11R-2315-07	C13orf31|144811	92.6979
TCGA-KO-8407-01A-11R-2315-07	C13orf33|84935	69.9606
TCGA-KO-8407-01A-11R-2315-07	C13orf34|79866	18.5177
TCGA-KO-8407-01A-11R-2315-07	C13orf35|400165	0
TCGA-KO-8407-01A-11R-2315-07	C13orf36|400120	.4373
TCGA-KO-8407-01A-11R-2315-07	C13orf37|440145	198.0761
TCGA-KO-8407-01A-11R-2315-07	C13orf38|728591	1.2374
TCGA-KO-8407-01A-11R-2315-07	C13orf39|196541	.4373
TCGA-KO-8407-01A-11R-2315-07	C14orf101|54916	806.2965
TCGA-KO-8407-01A-11R-2315-07	C14orf102|55051	322.6935
TCGA-KO-8407-01A-11R-2315-07	C14orf104|55172	286.4014
TCGA-KO-8407-01A-11R-2315-07	C14orf105|55195	445.1246
TCGA-KO-8407-01A-11R-2315-07	C14orf106|55320	300.3935
TCGA-KO-8407-01A-11R-2315-07	C14orf109|26175	397.4639
TCGA-KO-8407-01A-11R-2315-07	C14orf115|55237	0
TCGA-KO-8407-01A-11R-2315-07	C14orf118|55668	392.6541
TCGA-KO-8407-01A-11R-2315-07	C14orf119|55017	1214.2545
TCGA-KO-8407-01A-11R-2315-07	C14orf126|112487	183.7866
TCGA-KO-8407-01A-11R-2315-07	C14orf128|84837	187.1447
TCGA-KO-8407-01A-11R-2315-07	C14orf129|51527	304.7661
TCGA-KO-8407-01A-11R-2315-07	C14orf132|56967	974.6393
TCGA-KO-8407-01A-11R-2315-07	C14orf135|64430	2727.1535
TCGA-KO-8407-01A-11R-2315-07	C14orf138|79609	80.0175
TCGA-KO-8407-01A-11R-2315-07	C14orf139|79686	27.1098
TCGA-KO-8407-01A-11R-2315-07	C14orf142|84520	228.2466
TCGA-KO-8407-01A-11R-2315-07	C14orf143|90141	33.6686
TCGA-KO-8407-01A-11R-2315-07	C14orf145|145508	35.8548
TCGA-KO-8407-01A-11R-2315-07	C14orf147|171546	1111.0625
TCGA-KO-8407-01A-11R-2315-07	C14orf148|122945	3.9353
TCGA-KO-8407-01A-11R-2315-07	C14orf149|112849	66.4626
TCGA-KO-8407-01A-11R-2315-07	C14orf153|84334	737.5557
TCGA-KO-8407-01A-11R-2315-07	C14orf156|81892	738.9593
TCGA-KO-8407-01A-11R-2315-07	C14orf159|80017	5072.1469
TCGA-KO-8407-01A-11R-2315-07	C14orf162|56936	0
TCGA-KO-8407-01A-11R-2315-07	C14orf165|414767	0
TCGA-KO-8407-01A-11R-2315-07	C14orf166B|145497	.4373
TCGA-KO-8407-01A-11R-2315-07	C14orf166|51637	2073.0214
TCGA-KO-8407-01A-11R-2315-07	C14orf167|55449	833.6642
TCGA-KO-8407-01A-11R-2315-07	C14orf169|79697	327.066
TCGA-KO-8407-01A-11R-2315-07	C14orf174|161394	4.8098
TCGA-KO-8407-01A-11R-2315-07	C14orf176|643382	23.6117
TCGA-KO-8407-01A-11R-2315-07	C14orf177|283598	0
TCGA-KO-8407-01A-11R-2315-07	C14orf178|283579	1.749
TCGA-KO-8407-01A-11R-2315-07	C14orf179|112752	458.2422
TCGA-KO-8407-01A-11R-2315-07	C14orf180|400258	0
TCGA-KO-8407-01A-11R-2315-07	C14orf181|400223	58.1548
TCGA-KO-8407-01A-11R-2315-07	C14orf182|283551	.8745
TCGA-KO-8407-01A-11R-2315-07	C14orf183|196913	0
TCGA-KO-8407-01A-11R-2315-07	C14orf184|650662	0
TCGA-KO-8407-01A-11R-2315-07	C14orf19|280655	28.8588
TCGA-KO-8407-01A-11R-2315-07	C14orf1|11161	1584.6087
TCGA-KO-8407-01A-11R-2315-07	C14orf21|161424	268.0367
TCGA-KO-8407-01A-11R-2315-07	C14orf23|387978	0
TCGA-KO-8407-01A-11R-2315-07	C14orf28|122525	138.6095
TCGA-KO-8407-01A-11R-2315-07	C14orf2|9556	2438.5658
TCGA-KO-8407-01A-11R-2315-07	C14orf33|100129075	102.3174
TCGA-KO-8407-01A-11R-2315-07	C14orf34|645687	2.6235
TCGA-KO-8407-01A-11R-2315-07	C14orf37|145407	232.1819
TCGA-KO-8407-01A-11R-2315-07	C14orf39|317761	14.4294
TCGA-KO-8407-01A-11R-2315-07	C14orf43|91748	2014.4294
TCGA-KO-8407-01A-11R-2315-07	C14orf45|80127	62.3131
TCGA-KO-8407-01A-11R-2315-07	C14orf48|256369	0
TCGA-KO-8407-01A-11R-2315-07	C14orf49|161176	25.3607
TCGA-KO-8407-01A-11R-2315-07	C14orf4|64207	2222.5623
TCGA-KO-8407-01A-11R-2315-07	C14orf50|145376	20.1137
TCGA-KO-8407-01A-11R-2315-07	C14orf53|440184	2.1863
TCGA-KO-8407-01A-11R-2315-07	C14orf64|388011	10.0568
TCGA-KO-8407-01A-11R-2315-07	C14orf68|283600	0
TCGA-KO-8407-01A-11R-2315-07	C14orf70|283601	0
TCGA-KO-8407-01A-11R-2315-07	C14orf72|145200	39.7901
TCGA-KO-8407-01A-11R-2315-07	C14orf73|91828	.8745
TCGA-KO-8407-01A-11R-2315-07	C14orf79|122616	183.2094
TCGA-KO-8407-01A-11R-2315-07	C14orf80|283643	113.2488
TCGA-KO-8407-01A-11R-2315-07	C14orf86|283592	0
TCGA-KO-8407-01A-11R-2315-07	C14orf93|60686	238.3035
TCGA-KO-8407-01A-11R-2315-07	C15orf17|57184	1497.5951
TCGA-KO-8407-01A-11R-2315-07	C15orf21|283651	11.8059
TCGA-KO-8407-01A-11R-2315-07	C15orf23|90417	166.1565
TCGA-KO-8407-01A-11R-2315-07	C15orf24|56851	1693.9222
TCGA-KO-8407-01A-11R-2315-07	C15orf26|161502	0
TCGA-KO-8407-01A-11R-2315-07	C15orf27|123591	73.8959
TCGA-KO-8407-01A-11R-2315-07	C15orf28|80035	3.9353
TCGA-KO-8407-01A-11R-2315-07	C15orf29|79768	252.7328
TCGA-KO-8407-01A-11R-2315-07	C15orf2|23742	2.6235
TCGA-KO-8407-01A-11R-2315-07	C15orf32|145858	0
TCGA-KO-8407-01A-11R-2315-07	C15orf33|196951	28.6095
TCGA-KO-8407-01A-11R-2315-07	C15orf34|80072	27.9843
TCGA-KO-8407-01A-11R-2315-07	C15orf37|283687	118.286
TCGA-KO-8407-01A-11R-2315-07	C15orf38|348110	156.4233
TCGA-KO-8407-01A-11R-2315-07	C15orf39|56905	1071.2724
TCGA-KO-8407-01A-11R-2315-07	C15orf40|123207	399.3135
TCGA-KO-8407-01A-11R-2315-07	C15orf41|84529	43.2882
TCGA-KO-8407-01A-11R-2315-07	C15orf42|90381	17.9886
TCGA-KO-8407-01A-11R-2315-07	C15orf43|145645	0
TCGA-KO-8407-01A-11R-2315-07	C15orf44|81556	976.8255
TCGA-KO-8407-01A-11R-2315-07	C15orf48|84419	10.9314
TCGA-KO-8407-01A-11R-2315-07	C15orf50|414926	0
TCGA-KO-8407-01A-11R-2315-07	C15orf51|196968	3.9353
TCGA-KO-8407-01A-11R-2315-07	C15orf52|388115	1664.6261
TCGA-KO-8407-01A-11R-2315-07	C15orf53|400359	1.3118
TCGA-KO-8407-01A-11R-2315-07	C15orf54|400360	1.3118
TCGA-KO-8407-01A-11R-2315-07	C15orf55|256646	1.3118
TCGA-KO-8407-01A-11R-2315-07	C15orf56|644809	112.8115
TCGA-KO-8407-01A-11R-2315-07	C15orf57|90416	575.3214
TCGA-KO-8407-01A-11R-2315-07	C15orf58|390637	68.2116
TCGA-KO-8407-01A-11R-2315-07	C15orf59|388135	3403.1482
TCGA-KO-8407-01A-11R-2315-07	C15orf5|81698	0
TCGA-KO-8407-01A-11R-2315-07	C15orf60|283677	.4373
TCGA-KO-8407-01A-11R-2315-07	C15orf61|145853	389.1561
TCGA-KO-8407-01A-11R-2315-07	C15orf62|643338	22.7372
TCGA-KO-8407-01A-11R-2315-07	C15orf63|25764	743.3319
TCGA-KO-8407-01A-11R-2315-07	C16orf11|146325	26.2352
TCGA-KO-8407-01A-11R-2315-07	C16orf13|84326	840.4023
TCGA-KO-8407-01A-11R-2315-07	C16orf3|750	3.498
TCGA-KO-8407-01A-11R-2315-07	C16orf42|115939	1694.8491
TCGA-KO-8407-01A-11R-2315-07	C16orf45|89927	313.9484
TCGA-KO-8407-01A-11R-2315-07	C16orf46|123775	24.9235
TCGA-KO-8407-01A-11R-2315-07	C16orf48|84080	347.617
TCGA-KO-8407-01A-11R-2315-07	C16orf52|730094	395.2777
TCGA-KO-8407-01A-11R-2315-07	C16orf53|79447	1388.3865
TCGA-KO-8407-01A-11R-2315-07	C16orf54|283897	52.4705
TCGA-KO-8407-01A-11R-2315-07	C16orf55|124045	74.3332
TCGA-KO-8407-01A-11R-2315-07	C16orf57|79650	604.2851
TCGA-KO-8407-01A-11R-2315-07	C16orf58|64755	4502.8422
TCGA-KO-8407-01A-11R-2315-07	C16orf59|80178	28.4215
TCGA-KO-8407-01A-11R-2315-07	C16orf5|29965	4072.5842
TCGA-KO-8407-01A-11R-2315-07	C16orf61|56942	928.3122
TCGA-KO-8407-01A-11R-2315-07	C16orf62|57020	1149.1036
TCGA-KO-8407-01A-11R-2315-07	C16orf63|123811	562.3087
TCGA-KO-8407-01A-11R-2315-07	C16orf68|79091	210.7564
TCGA-KO-8407-01A-11R-2315-07	C16orf70|80262	430.2011
TCGA-KO-8407-01A-11R-2315-07	C16orf71|146562	13.9921
TCGA-KO-8407-01A-11R-2315-07	C16orf72|29035	797.5514
TCGA-KO-8407-01A-11R-2315-07	C16orf73|254528	0
TCGA-KO-8407-01A-11R-2315-07	C16orf74|404550	28.4215
TCGA-KO-8407-01A-11R-2315-07	C16orf75|116028	283.3406
TCGA-KO-8407-01A-11R-2315-07	C16orf78|123970	0
TCGA-KO-8407-01A-11R-2315-07	C16orf79|283870	58.7844
TCGA-KO-8407-01A-11R-2315-07	C16orf7|9605	1556.3227
TCGA-KO-8407-01A-11R-2315-07	C16orf80|29105	749.8907
TCGA-KO-8407-01A-11R-2315-07	C16orf81|283860	.4373
TCGA-KO-8407-01A-11R-2315-07	C16orf82|162083	0
TCGA-KO-8407-01A-11R-2315-07	C16orf86|388284	38.4784
TCGA-KO-8407-01A-11R-2315-07	C16orf87|388272	92.2606
TCGA-KO-8407-01A-11R-2315-07	C16orf88|400506	351.9895
TCGA-KO-8407-01A-11R-2315-07	C16orf89|146556	554.4381
TCGA-KO-8407-01A-11R-2315-07	C16orf90|646174	.8745
TCGA-KO-8407-01A-11R-2315-07	C16orf91|283951	411.4561
TCGA-KO-8407-01A-11R-2315-07	C16orf92|146378	0
TCGA-KO-8407-01A-11R-2315-07	C16orf93|90835	17.0529
TCGA-KO-8407-01A-11R-2315-07	C17orf100|388327	37.6038
TCGA-KO-8407-01A-11R-2315-07	C17orf101|79701	359.4228
[truncated: 18,532 more rows]
