# Supplementary material for: Dysfunctional miRNA-Mediated Regulation in Chromophobe Renal Cell Carcinoma
Source: PLoS One. 2016 Jun 3;11(6):e0156324. doi: 10.1371/journal.pone.0156324 (PMC4892590; doi:10.1371/journal.pone.0156324)
Supplement: S2 File — (ZIP) [file pone.0156324.s002.zip › S2_File mRNA expression profile downloaded from TCGA/case/unc.edu__IlluminaHiSeq_RNASeqV2__TCGA-KO-8408-01A-11R-2315-07__expression_rsem_gene_normalized.txt]

barcode	gene_id	normalized_count
TCGA-KO-8408-01A-11R-2315-07	?|100130426	0
TCGA-KO-8408-01A-11R-2315-07	?|100133144	7.1955
TCGA-KO-8408-01A-11R-2315-07	?|100134869	12.5694
TCGA-KO-8408-01A-11R-2315-07	?|10357	61.9498
TCGA-KO-8408-01A-11R-2315-07	?|10431	837.6068
TCGA-KO-8408-01A-11R-2315-07	?|136542	0
TCGA-KO-8408-01A-11R-2315-07	?|155060	417.2009
TCGA-KO-8408-01A-11R-2315-07	?|26823	.5342
TCGA-KO-8408-01A-11R-2315-07	?|280660	0
TCGA-KO-8408-01A-11R-2315-07	?|317712	0
TCGA-KO-8408-01A-11R-2315-07	?|340602	6.9444
TCGA-KO-8408-01A-11R-2315-07	?|388795	0
TCGA-KO-8408-01A-11R-2315-07	?|390284	17.6282
TCGA-KO-8408-01A-11R-2315-07	?|391343	0
TCGA-KO-8408-01A-11R-2315-07	?|391714	0
TCGA-KO-8408-01A-11R-2315-07	?|404770	0
TCGA-KO-8408-01A-11R-2315-07	?|441362	0
TCGA-KO-8408-01A-11R-2315-07	?|442388	0
TCGA-KO-8408-01A-11R-2315-07	?|553137	9.0812
TCGA-KO-8408-01A-11R-2315-07	?|57714	70.5128
TCGA-KO-8408-01A-11R-2315-07	?|645851	2.1368
TCGA-KO-8408-01A-11R-2315-07	?|652919	0
TCGA-KO-8408-01A-11R-2315-07	?|653553	809.8291
TCGA-KO-8408-01A-11R-2315-07	?|728045	0
TCGA-KO-8408-01A-11R-2315-07	?|728603	0
TCGA-KO-8408-01A-11R-2315-07	?|728788	0
TCGA-KO-8408-01A-11R-2315-07	?|729884	14.9573
TCGA-KO-8408-01A-11R-2315-07	?|8225	1690.7051
TCGA-KO-8408-01A-11R-2315-07	?|90288	2.6709
TCGA-KO-8408-01A-11R-2315-07	A1BG|1	21.3194
TCGA-KO-8408-01A-11R-2315-07	A1CF|29974	0
TCGA-KO-8408-01A-11R-2315-07	A2BP1|54715	1.6026
TCGA-KO-8408-01A-11R-2315-07	A2LD1|87769	38.9476
TCGA-KO-8408-01A-11R-2315-07	A2ML1|144568	0
TCGA-KO-8408-01A-11R-2315-07	A2M|2	8957.2222
TCGA-KO-8408-01A-11R-2315-07	A4GALT|53947	213.141
TCGA-KO-8408-01A-11R-2315-07	A4GNT|51146	0
TCGA-KO-8408-01A-11R-2315-07	AAA1|404744	0
TCGA-KO-8408-01A-11R-2315-07	AAAS|8086	958.8675
TCGA-KO-8408-01A-11R-2315-07	AACSL|729522	0
TCGA-KO-8408-01A-11R-2315-07	AACS|65985	2298.6111
TCGA-KO-8408-01A-11R-2315-07	AADACL2|344752	0
TCGA-KO-8408-01A-11R-2315-07	AADACL3|126767	0
TCGA-KO-8408-01A-11R-2315-07	AADACL4|343066	0
TCGA-KO-8408-01A-11R-2315-07	AADAC|13	0
TCGA-KO-8408-01A-11R-2315-07	AADAT|51166	115.3846
TCGA-KO-8408-01A-11R-2315-07	AAGAB|79719	1532.5855
TCGA-KO-8408-01A-11R-2315-07	AAK1|22848	1047.0085
TCGA-KO-8408-01A-11R-2315-07	AAMP|14	2238.7821
TCGA-KO-8408-01A-11R-2315-07	AANAT|15	.5342
TCGA-KO-8408-01A-11R-2315-07	AARS2|57505	691.7682
TCGA-KO-8408-01A-11R-2315-07	AARSD1|80755	357.906
TCGA-KO-8408-01A-11R-2315-07	AARS|16	3552.3504
TCGA-KO-8408-01A-11R-2315-07	AASDHPPT|60496	616.9872
TCGA-KO-8408-01A-11R-2315-07	AASDH|132949	177.8846
TCGA-KO-8408-01A-11R-2315-07	AASS|10157	269.2308
TCGA-KO-8408-01A-11R-2315-07	AATF|26574	713.6752
TCGA-KO-8408-01A-11R-2315-07	AATK|9625	128.2051
TCGA-KO-8408-01A-11R-2315-07	ABAT|18	205.1282
TCGA-KO-8408-01A-11R-2315-07	ABCA10|10349	103.1143
TCGA-KO-8408-01A-11R-2315-07	ABCA11P|79963	70.9829
TCGA-KO-8408-01A-11R-2315-07	ABCA12|26154	2.1368
TCGA-KO-8408-01A-11R-2315-07	ABCA13|154664	3.7393
TCGA-KO-8408-01A-11R-2315-07	ABCA17P|650655	29.3803
TCGA-KO-8408-01A-11R-2315-07	ABCA1|19	489.2628
TCGA-KO-8408-01A-11R-2315-07	ABCA2|20	5608.4402
TCGA-KO-8408-01A-11R-2315-07	ABCA3|21	1107.906
TCGA-KO-8408-01A-11R-2315-07	ABCA4|24	4.8077
TCGA-KO-8408-01A-11R-2315-07	ABCA5|23461	1422.5267
TCGA-KO-8408-01A-11R-2315-07	ABCA6|23460	21.9017
TCGA-KO-8408-01A-11R-2315-07	ABCA7|10347	216.8803
TCGA-KO-8408-01A-11R-2315-07	ABCA8|10351	84.9359
TCGA-KO-8408-01A-11R-2315-07	ABCA9|10350	20.2991
TCGA-KO-8408-01A-11R-2315-07	ABCB10|23456	120.7265
TCGA-KO-8408-01A-11R-2315-07	ABCB11|8647	19.2308
TCGA-KO-8408-01A-11R-2315-07	ABCB1|5243	28.312
TCGA-KO-8408-01A-11R-2315-07	ABCB4|5244	5.8761
TCGA-KO-8408-01A-11R-2315-07	ABCB5|340273	1.0684
TCGA-KO-8408-01A-11R-2315-07	ABCB6|10058	151.656
TCGA-KO-8408-01A-11R-2315-07	ABCB7|22	716.3462
TCGA-KO-8408-01A-11R-2315-07	ABCB8|11194	2015.4915
TCGA-KO-8408-01A-11R-2315-07	ABCB9|23457	681.4156
TCGA-KO-8408-01A-11R-2315-07	ABCC10|89845	269.765
TCGA-KO-8408-01A-11R-2315-07	ABCC11|85320	0
TCGA-KO-8408-01A-11R-2315-07	ABCC12|94160	0
TCGA-KO-8408-01A-11R-2315-07	ABCC13|150000	0
TCGA-KO-8408-01A-11R-2315-07	ABCC1|4363	855.235
TCGA-KO-8408-01A-11R-2315-07	ABCC2|1244	3.2051
TCGA-KO-8408-01A-11R-2315-07	ABCC3|8714	10.6838
TCGA-KO-8408-01A-11R-2315-07	ABCC4|10257	1053.953
TCGA-KO-8408-01A-11R-2315-07	ABCC5|10057	2706.7308
TCGA-KO-8408-01A-11R-2315-07	ABCC6P1|653190	0
TCGA-KO-8408-01A-11R-2315-07	ABCC6P2|730013	18.1624
TCGA-KO-8408-01A-11R-2315-07	ABCC6|368	32.5855
TCGA-KO-8408-01A-11R-2315-07	ABCC8|6833	3.7393
TCGA-KO-8408-01A-11R-2315-07	ABCC9|10060	131.9444
TCGA-KO-8408-01A-11R-2315-07	ABCD1|215	699.2521
TCGA-KO-8408-01A-11R-2315-07	ABCD2|225	29.9145
TCGA-KO-8408-01A-11R-2315-07	ABCD3|5825	1022.4359
TCGA-KO-8408-01A-11R-2315-07	ABCD4|5826	731.3034
TCGA-KO-8408-01A-11R-2315-07	ABCE1|6059	751.0684
TCGA-KO-8408-01A-11R-2315-07	ABCF1|23	766.5598
TCGA-KO-8408-01A-11R-2315-07	ABCF2|10061	2445.5128
TCGA-KO-8408-01A-11R-2315-07	ABCF3|55324	1948.7179
TCGA-KO-8408-01A-11R-2315-07	ABCG1|9619	2025.641
TCGA-KO-8408-01A-11R-2315-07	ABCG2|9429	90.2778
TCGA-KO-8408-01A-11R-2315-07	ABCG4|64137	118.0556
TCGA-KO-8408-01A-11R-2315-07	ABCG5|64240	1.0684
TCGA-KO-8408-01A-11R-2315-07	ABCG8|64241	.5342
TCGA-KO-8408-01A-11R-2315-07	ABHD10|55347	2929.4872
TCGA-KO-8408-01A-11R-2315-07	ABHD11|83451	3308.2265
TCGA-KO-8408-01A-11R-2315-07	ABHD12B|145447	0
TCGA-KO-8408-01A-11R-2315-07	ABHD12|26090	5041.6667
TCGA-KO-8408-01A-11R-2315-07	ABHD13|84945	287.3932
TCGA-KO-8408-01A-11R-2315-07	ABHD14A|25864	732.5588
TCGA-KO-8408-01A-11R-2315-07	ABHD14B|84836	2991.9872
TCGA-KO-8408-01A-11R-2315-07	ABHD15|116236	283.6538
TCGA-KO-8408-01A-11R-2315-07	ABHD1|84696	13.8889
TCGA-KO-8408-01A-11R-2315-07	ABHD2|11057	19306.0897
TCGA-KO-8408-01A-11R-2315-07	ABHD3|171586	836.0043
TCGA-KO-8408-01A-11R-2315-07	ABHD4|63874	884.6154
TCGA-KO-8408-01A-11R-2315-07	ABHD5|51099	481.3034
TCGA-KO-8408-01A-11R-2315-07	ABHD6|57406	826.9231
TCGA-KO-8408-01A-11R-2315-07	ABHD8|79575	762.2863
TCGA-KO-8408-01A-11R-2315-07	ABI1|10006	339.4444
TCGA-KO-8408-01A-11R-2315-07	ABI2|10152	659.188
TCGA-KO-8408-01A-11R-2315-07	ABI3BP|25890	585.4701
TCGA-KO-8408-01A-11R-2315-07	ABI3|51225	131.9444
TCGA-KO-8408-01A-11R-2315-07	ABL1|25	1926.8162
TCGA-KO-8408-01A-11R-2315-07	ABL2|27	274.5726
TCGA-KO-8408-01A-11R-2315-07	ABLIM1|3983	2325.8547
TCGA-KO-8408-01A-11R-2315-07	ABLIM2|84448	33.6538
TCGA-KO-8408-01A-11R-2315-07	ABLIM3|22885	489.8504
TCGA-KO-8408-01A-11R-2315-07	ABO|28	2.1368
TCGA-KO-8408-01A-11R-2315-07	ABP1|26	3.7393
TCGA-KO-8408-01A-11R-2315-07	ABRA|137735	2.1368
TCGA-KO-8408-01A-11R-2315-07	ABR|29	9722.2222
TCGA-KO-8408-01A-11R-2315-07	ABT1|29777	417.735
TCGA-KO-8408-01A-11R-2315-07	ABTB1|80325	928.4188
TCGA-KO-8408-01A-11R-2315-07	ABTB2|25841	1838.141
TCGA-KO-8408-01A-11R-2315-07	ACAA1|30	3047.0085
TCGA-KO-8408-01A-11R-2315-07	ACAA2|10449	4308.7607
TCGA-KO-8408-01A-11R-2315-07	ACACA|31	1035.7906
TCGA-KO-8408-01A-11R-2315-07	ACACB|32	3766.5598
TCGA-KO-8408-01A-11R-2315-07	ACAD10|80724	1444.4444
TCGA-KO-8408-01A-11R-2315-07	ACAD11|84129	646.875
TCGA-KO-8408-01A-11R-2315-07	ACAD8|27034	1758.0128
TCGA-KO-8408-01A-11R-2315-07	ACAD9|28976	1516.0203
TCGA-KO-8408-01A-11R-2315-07	ACADL|33	786.3248
TCGA-KO-8408-01A-11R-2315-07	ACADM|34	432.6923
TCGA-KO-8408-01A-11R-2315-07	ACADSB|36	1112.1795
TCGA-KO-8408-01A-11R-2315-07	ACADS|35	4334.9359
TCGA-KO-8408-01A-11R-2315-07	ACADVL|37	7215.2137
TCGA-KO-8408-01A-11R-2315-07	ACAN|176	266.5598
TCGA-KO-8408-01A-11R-2315-07	ACAP1|9744	20.8333
TCGA-KO-8408-01A-11R-2315-07	ACAP2|23527	615.9188
TCGA-KO-8408-01A-11R-2315-07	ACAP3|116983	577.0566
TCGA-KO-8408-01A-11R-2315-07	ACAT1|38	17817.8419
TCGA-KO-8408-01A-11R-2315-07	ACAT2|39	207.3932
TCGA-KO-8408-01A-11R-2315-07	ACBD3|64746	391.0256
TCGA-KO-8408-01A-11R-2315-07	ACBD4|79777	237.1795
TCGA-KO-8408-01A-11R-2315-07	ACBD5|91452	660.2564
TCGA-KO-8408-01A-11R-2315-07	ACBD6|84320	357.3718
TCGA-KO-8408-01A-11R-2315-07	ACBD7|414149	13.3547
TCGA-KO-8408-01A-11R-2315-07	ACCN1|40	188.5684
TCGA-KO-8408-01A-11R-2315-07	ACCN2|41	285.2564
TCGA-KO-8408-01A-11R-2315-07	ACCN3|9311	25.1068
TCGA-KO-8408-01A-11R-2315-07	ACCN4|55515	.5342
TCGA-KO-8408-01A-11R-2315-07	ACCN5|51802	1.0684
TCGA-KO-8408-01A-11R-2315-07	ACCSL|390110	0
TCGA-KO-8408-01A-11R-2315-07	ACCS|84680	658.1197
TCGA-KO-8408-01A-11R-2315-07	ACD|65057	377.1368
TCGA-KO-8408-01A-11R-2315-07	ACE2|59272	4.2735
TCGA-KO-8408-01A-11R-2315-07	ACER1|125981	0
TCGA-KO-8408-01A-11R-2315-07	ACER2|340485	18.1624
TCGA-KO-8408-01A-11R-2315-07	ACER3|55331	196.5812
TCGA-KO-8408-01A-11R-2315-07	ACE|1636	227.0299
TCGA-KO-8408-01A-11R-2315-07	ACHE|43	34.188
TCGA-KO-8408-01A-11R-2315-07	ACIN1|22985	2807.6923
TCGA-KO-8408-01A-11R-2315-07	ACLY|47	1005.8761
TCGA-KO-8408-01A-11R-2315-07	ACMSD|130013	.5342
TCGA-KO-8408-01A-11R-2315-07	ACN9|57001	348.8248
TCGA-KO-8408-01A-11R-2315-07	ACO1|48	2474.359
TCGA-KO-8408-01A-11R-2315-07	ACO2|50	25184.4818
TCGA-KO-8408-01A-11R-2315-07	ACOT11|26027	1440.3579
TCGA-KO-8408-01A-11R-2315-07	ACOT12|134526	0
TCGA-KO-8408-01A-11R-2315-07	ACOT13|55856	671.7842
TCGA-KO-8408-01A-11R-2315-07	ACOT1|641371	836.5385
TCGA-KO-8408-01A-11R-2315-07	ACOT2|10965	473.2906
TCGA-KO-8408-01A-11R-2315-07	ACOT4|122970	254.8077
TCGA-KO-8408-01A-11R-2315-07	ACOT6|641372	30.4487
TCGA-KO-8408-01A-11R-2315-07	ACOT7|11332	605.235
TCGA-KO-8408-01A-11R-2315-07	ACOT8|10005	1149.8291
TCGA-KO-8408-01A-11R-2315-07	ACOT9|23597	405.9829
TCGA-KO-8408-01A-11R-2315-07	ACOX1|51	848.2906
TCGA-KO-8408-01A-11R-2315-07	ACOX2|8309	844.5513
TCGA-KO-8408-01A-11R-2315-07	ACOX3|8310	354.7009
TCGA-KO-8408-01A-11R-2315-07	ACOXL|55289	10.1496
TCGA-KO-8408-01A-11R-2315-07	ACP1|52	1146.3675
TCGA-KO-8408-01A-11R-2315-07	ACP2|53	931.6239
TCGA-KO-8408-01A-11R-2315-07	ACP5|54	81.1966
TCGA-KO-8408-01A-11R-2315-07	ACP6|51205	489.8504
TCGA-KO-8408-01A-11R-2315-07	ACPL2|92370	218.4829
TCGA-KO-8408-01A-11R-2315-07	ACPP|55	58.2265
TCGA-KO-8408-01A-11R-2315-07	ACPT|93650	0
TCGA-KO-8408-01A-11R-2315-07	ACRBP|84519	3.7393
TCGA-KO-8408-01A-11R-2315-07	ACRC|93953	10.6838
TCGA-KO-8408-01A-11R-2315-07	ACRV1|56	2.6709
TCGA-KO-8408-01A-11R-2315-07	ACR|49	2.6709
TCGA-KO-8408-01A-11R-2315-07	ACSBG1|23205	78.5256
TCGA-KO-8408-01A-11R-2315-07	ACSBG2|81616	3.2051
TCGA-KO-8408-01A-11R-2315-07	ACSF2|80221	626.6026
TCGA-KO-8408-01A-11R-2315-07	ACSF3|197322	385.1496
TCGA-KO-8408-01A-11R-2315-07	ACSL1|2180	9147.9701
TCGA-KO-8408-01A-11R-2315-07	ACSL3|2181	1769.765
TCGA-KO-8408-01A-11R-2315-07	ACSL4|2182	1341.3462
TCGA-KO-8408-01A-11R-2315-07	ACSL5|51703	194.4444
TCGA-KO-8408-01A-11R-2315-07	ACSL6|23305	162.3932
TCGA-KO-8408-01A-11R-2315-07	ACSM1|116285	0
TCGA-KO-8408-01A-11R-2315-07	ACSM2A|123876	.5342
TCGA-KO-8408-01A-11R-2315-07	ACSM2B|348158	2.6709
TCGA-KO-8408-01A-11R-2315-07	ACSM3|6296	151.7361
TCGA-KO-8408-01A-11R-2315-07	ACSM4|341392	0
TCGA-KO-8408-01A-11R-2315-07	ACSM5|54988	7.4786
TCGA-KO-8408-01A-11R-2315-07	ACSS1|84532	7480.235
TCGA-KO-8408-01A-11R-2315-07	ACSS2|55902	1992.5214
TCGA-KO-8408-01A-11R-2315-07	ACSS3|79611	1279.9145
TCGA-KO-8408-01A-11R-2315-07	ACTA1|58	13.8889
TCGA-KO-8408-01A-11R-2315-07	ACTA2|59	9263.7179
TCGA-KO-8408-01A-11R-2315-07	ACTBL2|345651	0
TCGA-KO-8408-01A-11R-2315-07	ACTB|60	98928.953
TCGA-KO-8408-01A-11R-2315-07	ACTC1|70	289.5299
TCGA-KO-8408-01A-11R-2315-07	ACTG1|71	41875.5342
TCGA-KO-8408-01A-11R-2315-07	ACTG2|72	780.9829
TCGA-KO-8408-01A-11R-2315-07	ACTL6A|86	535.2564
TCGA-KO-8408-01A-11R-2315-07	ACTL6B|51412	0
TCGA-KO-8408-01A-11R-2315-07	ACTL7A|10881	0
TCGA-KO-8408-01A-11R-2315-07	ACTL7B|10880	1.0684
TCGA-KO-8408-01A-11R-2315-07	ACTL8|81569	0
TCGA-KO-8408-01A-11R-2315-07	ACTL9|284382	0
TCGA-KO-8408-01A-11R-2315-07	ACTN1|87	1959.4017
TCGA-KO-8408-01A-11R-2315-07	ACTN2|88	6.4103
TCGA-KO-8408-01A-11R-2315-07	ACTN3|89	.5342
TCGA-KO-8408-01A-11R-2315-07	ACTN4|81	14257.3397
TCGA-KO-8408-01A-11R-2315-07	ACTR10|55860	1283.1197
TCGA-KO-8408-01A-11R-2315-07	ACTR1A|10121	2152.2436
TCGA-KO-8408-01A-11R-2315-07	ACTR1B|10120	2649.0385
TCGA-KO-8408-01A-11R-2315-07	ACTR2|10097	1299.6795
TCGA-KO-8408-01A-11R-2315-07	ACTR3B|57180	564.1026
TCGA-KO-8408-01A-11R-2315-07	ACTR3C|653857	190.1709
TCGA-KO-8408-01A-11R-2315-07	ACTR3|10096	1482.906
TCGA-KO-8408-01A-11R-2315-07	ACTR5|79913	157.5855
TCGA-KO-8408-01A-11R-2315-07	ACTR6|64431	454.594
TCGA-KO-8408-01A-11R-2315-07	ACTR8|93973	605.235
TCGA-KO-8408-01A-11R-2315-07	ACTRT1|139741	.5342
TCGA-KO-8408-01A-11R-2315-07	ACTRT2|140625	0
TCGA-KO-8408-01A-11R-2315-07	ACVR1B|91	2800.2137
TCGA-KO-8408-01A-11R-2315-07	ACVR1C|130399	127.6709
TCGA-KO-8408-01A-11R-2315-07	ACVR1|90	728.6325
TCGA-KO-8408-01A-11R-2315-07	ACVR2A|92	207.265
TCGA-KO-8408-01A-11R-2315-07	ACVR2B|93	175.7479
TCGA-KO-8408-01A-11R-2315-07	ACVRL1|94	646.9017
TCGA-KO-8408-01A-11R-2315-07	ACY1|95	2067.1207
TCGA-KO-8408-01A-11R-2315-07	ACY3|91703	1.0684
TCGA-KO-8408-01A-11R-2315-07	ACYP1|97	143.6966
TCGA-KO-8408-01A-11R-2315-07	ACYP2|98	143.1624
TCGA-KO-8408-01A-11R-2315-07	ADAD1|132612	0
TCGA-KO-8408-01A-11R-2315-07	ADAD2|161931	.5342
TCGA-KO-8408-01A-11R-2315-07	ADAL|161823	323.1838
TCGA-KO-8408-01A-11R-2315-07	ADAM10|102	589.2094
TCGA-KO-8408-01A-11R-2315-07	ADAM11|4185	8.0128
TCGA-KO-8408-01A-11R-2315-07	ADAM12|8038	50.7479
TCGA-KO-8408-01A-11R-2315-07	ADAM15|8751	1897.4359
TCGA-KO-8408-01A-11R-2315-07	ADAM17|6868	201.9231
TCGA-KO-8408-01A-11R-2315-07	ADAM18|8749	0
TCGA-KO-8408-01A-11R-2315-07	ADAM19|8728	95.6197
TCGA-KO-8408-01A-11R-2315-07	ADAM20|8748	2.6709
TCGA-KO-8408-01A-11R-2315-07	ADAM21P1|145241	2.1368
TCGA-KO-8408-01A-11R-2315-07	ADAM21|8747	1.6026
TCGA-KO-8408-01A-11R-2315-07	ADAM22|53616	83.8675
TCGA-KO-8408-01A-11R-2315-07	ADAM23|8745	6.9444
TCGA-KO-8408-01A-11R-2315-07	ADAM28|10863	11.7521
TCGA-KO-8408-01A-11R-2315-07	ADAM29|11086	1.0684
TCGA-KO-8408-01A-11R-2315-07	ADAM2|2515	241.9872
TCGA-KO-8408-01A-11R-2315-07	ADAM30|11085	0
TCGA-KO-8408-01A-11R-2315-07	ADAM32|203102	12.2863
TCGA-KO-8408-01A-11R-2315-07	ADAM33|80332	33.1197
TCGA-KO-8408-01A-11R-2315-07	ADAM3A|1587	0
TCGA-KO-8408-01A-11R-2315-07	ADAM5P|255926	0
TCGA-KO-8408-01A-11R-2315-07	ADAM6|8755	814.5566
TCGA-KO-8408-01A-11R-2315-07	ADAM7|8756	0
TCGA-KO-8408-01A-11R-2315-07	ADAM8|101	42.2009
TCGA-KO-8408-01A-11R-2315-07	ADAM9|8754	1799.6795
TCGA-KO-8408-01A-11R-2315-07	ADAMDEC1|27299	2.6709
TCGA-KO-8408-01A-11R-2315-07	ADAMTS10|81794	82.265
TCGA-KO-8408-01A-11R-2315-07	ADAMTS12|81792	12.8205
TCGA-KO-8408-01A-11R-2315-07	ADAMTS13|11093	99.359
TCGA-KO-8408-01A-11R-2315-07	ADAMTS14|140766	9.6154
TCGA-KO-8408-01A-11R-2315-07	ADAMTS15|170689	22.9701
TCGA-KO-8408-01A-11R-2315-07	ADAMTS16|170690	5.3419
TCGA-KO-8408-01A-11R-2315-07	ADAMTS17|170691	124.4658
TCGA-KO-8408-01A-11R-2315-07	ADAMTS18|170692	6.9444
TCGA-KO-8408-01A-11R-2315-07	ADAMTS19|171019	1.0684
TCGA-KO-8408-01A-11R-2315-07	ADAMTS1|9510	1172.5427
TCGA-KO-8408-01A-11R-2315-07	ADAMTS20|80070	0
TCGA-KO-8408-01A-11R-2315-07	ADAMTS2|9509	103.0983
TCGA-KO-8408-01A-11R-2315-07	ADAMTS3|9508	86.5385
TCGA-KO-8408-01A-11R-2315-07	ADAMTS4|9507	409.188
TCGA-KO-8408-01A-11R-2315-07	ADAMTS5|11096	366.453
TCGA-KO-8408-01A-11R-2315-07	ADAMTS6|11174	16.5598
TCGA-KO-8408-01A-11R-2315-07	ADAMTS7|11173	69.9786
TCGA-KO-8408-01A-11R-2315-07	ADAMTS8|11095	16.0256
TCGA-KO-8408-01A-11R-2315-07	ADAMTS9|56999	154.3803
TCGA-KO-8408-01A-11R-2315-07	ADAMTSL1|92949	848.8248
TCGA-KO-8408-01A-11R-2315-07	ADAMTSL2|9719	1078.5256
TCGA-KO-8408-01A-11R-2315-07	ADAMTSL3|57188	65.7051
TCGA-KO-8408-01A-11R-2315-07	ADAMTSL4|54507	108.4402
TCGA-KO-8408-01A-11R-2315-07	ADAMTSL5|339366	9.0812
TCGA-KO-8408-01A-11R-2315-07	ADAP1|11033	1495.7318
TCGA-KO-8408-01A-11R-2315-07	ADAP2|55803	89.7436
TCGA-KO-8408-01A-11R-2315-07	ADARB1|104	419.3376
TCGA-KO-8408-01A-11R-2315-07	ADARB2|105	0
TCGA-KO-8408-01A-11R-2315-07	ADAR|103	3802.3504
TCGA-KO-8408-01A-11R-2315-07	ADAT1|23536	64.6368
TCGA-KO-8408-01A-11R-2315-07	ADAT2|134637	24.0385
TCGA-KO-8408-01A-11R-2315-07	ADAT3|113179	44.3376
TCGA-KO-8408-01A-11R-2315-07	ADA|100	31.5171
TCGA-KO-8408-01A-11R-2315-07	ADCK1|57143	494.1239
TCGA-KO-8408-01A-11R-2315-07	ADCK2|90956	2613.8729
TCGA-KO-8408-01A-11R-2315-07	ADCK4|79934	807.6923
TCGA-KO-8408-01A-11R-2315-07	ADCK5|203054	300.2137
TCGA-KO-8408-01A-11R-2315-07	ADCY10|55811	2.1368
TCGA-KO-8408-01A-11R-2315-07	ADCY1|107	7700.3205
TCGA-KO-8408-01A-11R-2315-07	ADCY2|108	5.3419
TCGA-KO-8408-01A-11R-2315-07	ADCY3|109	515.0855
TCGA-KO-8408-01A-11R-2315-07	ADCY4|196883	138.8889
TCGA-KO-8408-01A-11R-2315-07	ADCY5|111	974.8932
TCGA-KO-8408-01A-11R-2315-07	ADCY6|112	2365.9188
TCGA-KO-8408-01A-11R-2315-07	ADCY7|113	79.0598
TCGA-KO-8408-01A-11R-2315-07	ADCY8|114	1.0684
TCGA-KO-8408-01A-11R-2315-07	ADCY9|115	513.3547
TCGA-KO-8408-01A-11R-2315-07	ADCYAP1R1|117	1.6026
TCGA-KO-8408-01A-11R-2315-07	ADCYAP1|116	4.2735
TCGA-KO-8408-01A-11R-2315-07	ADC|113451	56.0897
TCGA-KO-8408-01A-11R-2315-07	ADD1|118	6009.6154
TCGA-KO-8408-01A-11R-2315-07	ADD2|119	4.8077
TCGA-KO-8408-01A-11R-2315-07	ADD3|120	695.5128
TCGA-KO-8408-01A-11R-2315-07	ADH1A|124	2.6709
TCGA-KO-8408-01A-11R-2315-07	ADH1B|125	443.3761
TCGA-KO-8408-01A-11R-2315-07	ADH1C|126	24.0385
TCGA-KO-8408-01A-11R-2315-07	ADH4|127	29.3803
TCGA-KO-8408-01A-11R-2315-07	ADH5|128	2112.1795
TCGA-KO-8408-01A-11R-2315-07	ADH6|130	7.4786
TCGA-KO-8408-01A-11R-2315-07	ADH7|131	2.1368
TCGA-KO-8408-01A-11R-2315-07	ADHFE1|137872	326.9231
TCGA-KO-8408-01A-11R-2315-07	ADI1|55256	3670.406
TCGA-KO-8408-01A-11R-2315-07	ADIG|149685	12.8205
TCGA-KO-8408-01A-11R-2315-07	ADIPOQ|9370	.5342
TCGA-KO-8408-01A-11R-2315-07	ADIPOR1|51094	2027.2436
TCGA-KO-8408-01A-11R-2315-07	ADIPOR2|79602	3177.3504
TCGA-KO-8408-01A-11R-2315-07	ADK|132	170.9402
TCGA-KO-8408-01A-11R-2315-07	ADM2|79924	1277.2436
TCGA-KO-8408-01A-11R-2315-07	ADM|133	6661.3248
TCGA-KO-8408-01A-11R-2315-07	ADNP2|22850	721.688
TCGA-KO-8408-01A-11R-2315-07	ADNP|23394	1603.0983
TCGA-KO-8408-01A-11R-2315-07	ADORA1|134	41.1325
TCGA-KO-8408-01A-11R-2315-07	ADORA2A|135	100.9615
TCGA-KO-8408-01A-11R-2315-07	ADORA2B|136	8.0128
TCGA-KO-8408-01A-11R-2315-07	ADORA3|140	18.6966
TCGA-KO-8408-01A-11R-2315-07	ADO|84890	295.406
TCGA-KO-8408-01A-11R-2315-07	ADPGK|83440	1352.2917
TCGA-KO-8408-01A-11R-2315-07	ADPRHL1|113622	35.2564
TCGA-KO-8408-01A-11R-2315-07	ADPRHL2|54936	745.1923
TCGA-KO-8408-01A-11R-2315-07	ADPRH|141	190.7051
TCGA-KO-8408-01A-11R-2315-07	ADRA1A|148	11.7521
TCGA-KO-8408-01A-11R-2315-07	ADRA1B|147	20.2991
TCGA-KO-8408-01A-11R-2315-07	ADRA1D|146	3.2051
TCGA-KO-8408-01A-11R-2315-07	ADRA2A|150	65.1709
TCGA-KO-8408-01A-11R-2315-07	ADRA2B|151	366.9872
TCGA-KO-8408-01A-11R-2315-07	ADRA2C|152	29.9145
TCGA-KO-8408-01A-11R-2315-07	ADRB1|153	340.812
TCGA-KO-8408-01A-11R-2315-07	ADRB2|154	380.3419
TCGA-KO-8408-01A-11R-2315-07	ADRB3|155	0
TCGA-KO-8408-01A-11R-2315-07	ADRBK1|156	3546.4744
TCGA-KO-8408-01A-11R-2315-07	ADRBK2|157	244.6581
TCGA-KO-8408-01A-11R-2315-07	ADRM1|11047	2413.9957
TCGA-KO-8408-01A-11R-2315-07	ADSL|158	803.953
TCGA-KO-8408-01A-11R-2315-07	ADSSL1|122622	435.3632
TCGA-KO-8408-01A-11R-2315-07	ADSS|159	613.7821
TCGA-KO-8408-01A-11R-2315-07	AEBP1|165	3662.3932
TCGA-KO-8408-01A-11R-2315-07	AEBP2|121536	393.1624
TCGA-KO-8408-01A-11R-2315-07	AEN|64782	617.5214
TCGA-KO-8408-01A-11R-2315-07	AES|166	28027.7778
TCGA-KO-8408-01A-11R-2315-07	AFAP1L1|134265	773.5043
TCGA-KO-8408-01A-11R-2315-07	AFAP1L2|84632	193.3761
TCGA-KO-8408-01A-11R-2315-07	AFAP1|60312	204.0598
TCGA-KO-8408-01A-11R-2315-07	AFARP1|246182	2.1368
TCGA-KO-8408-01A-11R-2315-07	AFF1|4299	2033.1197
TCGA-KO-8408-01A-11R-2315-07	AFF2|2334	3.2051
TCGA-KO-8408-01A-11R-2315-07	AFF3|3899	18.6966
TCGA-KO-8408-01A-11R-2315-07	AFF4|27125	1892.6282
TCGA-KO-8408-01A-11R-2315-07	AFG3L1|172	276.7094
TCGA-KO-8408-01A-11R-2315-07	AFG3L2|10939	5498.2318
TCGA-KO-8408-01A-11R-2315-07	AFMID|125061	75.3205
TCGA-KO-8408-01A-11R-2315-07	AFM|173	0
TCGA-KO-8408-01A-11R-2315-07	AFP|174	6.9444
TCGA-KO-8408-01A-11R-2315-07	AFTPH|54812	850.4274
TCGA-KO-8408-01A-11R-2315-07	AG2|387763	417.2009
TCGA-KO-8408-01A-11R-2315-07	AGAP11|119385	29.3803
TCGA-KO-8408-01A-11R-2315-07	AGAP1|116987	202.9915
TCGA-KO-8408-01A-11R-2315-07	AGAP2|116986	48.5684
TCGA-KO-8408-01A-11R-2315-07	AGAP3|116988	2001.0684
TCGA-KO-8408-01A-11R-2315-07	AGAP4|119016	131.9444
TCGA-KO-8408-01A-11R-2315-07	AGAP5|729092	8.547
TCGA-KO-8408-01A-11R-2315-07	AGAP6|414189	92.9487
TCGA-KO-8408-01A-11R-2315-07	AGAP7|653268	3.7393
TCGA-KO-8408-01A-11R-2315-07	AGAP8|728404	20.2991
TCGA-KO-8408-01A-11R-2315-07	AGA|175	235.5769
TCGA-KO-8408-01A-11R-2315-07	AGBL1|123624	.5342
TCGA-KO-8408-01A-11R-2315-07	AGBL2|79841	4.2735
TCGA-KO-8408-01A-11R-2315-07	AGBL3|340351	2.6709
TCGA-KO-8408-01A-11R-2315-07	AGBL4|84871	9.0812
TCGA-KO-8408-01A-11R-2315-07	AGBL5|60509	922.0192
TCGA-KO-8408-01A-11R-2315-07	AGER|177	22.9701
TCGA-KO-8408-01A-11R-2315-07	AGFG1|3267	865.3846
TCGA-KO-8408-01A-11R-2315-07	AGFG2|3268	1192.3077
TCGA-KO-8408-01A-11R-2315-07	AGGF1|55109	558.2265
TCGA-KO-8408-01A-11R-2315-07	AGK|55750	1233.9744
TCGA-KO-8408-01A-11R-2315-07	AGL|178	869.6581
TCGA-KO-8408-01A-11R-2315-07	AGMAT|79814	17.6282
TCGA-KO-8408-01A-11R-2315-07	AGPAT1|10554	1585.9028
TCGA-KO-8408-01A-11R-2315-07	AGPAT2|10555	1901.7094
TCGA-KO-8408-01A-11R-2315-07	AGPAT3|56894	3756.4103
TCGA-KO-8408-01A-11R-2315-07	AGPAT4|56895	37.3932
TCGA-KO-8408-01A-11R-2315-07	AGPAT5|55326	5525.641
TCGA-KO-8408-01A-11R-2315-07	AGPAT6|137964	3053.4188
TCGA-KO-8408-01A-11R-2315-07	AGPAT9|84803	980.235
TCGA-KO-8408-01A-11R-2315-07	AGPHD1|123688	62.5
TCGA-KO-8408-01A-11R-2315-07	AGPS|8540	394.765
TCGA-KO-8408-01A-11R-2315-07	AGR2|10551	4.8077
TCGA-KO-8408-01A-11R-2315-07	AGR3|155465	.5342
TCGA-KO-8408-01A-11R-2315-07	AGRN|375790	3007.4786
TCGA-KO-8408-01A-11R-2315-07	AGRP|181	.5342
TCGA-KO-8408-01A-11R-2315-07	AGTPBP1|23287	99.8932
TCGA-KO-8408-01A-11R-2315-07	AGTR1|185	28.8462
TCGA-KO-8408-01A-11R-2315-07	AGTR2|186	25.1068
TCGA-KO-8408-01A-11R-2315-07	AGTRAP|57085	544.8718
TCGA-KO-8408-01A-11R-2315-07	AGT|183	223.2906
TCGA-KO-8408-01A-11R-2315-07	AGXT2L1|64850	1.0684
TCGA-KO-8408-01A-11R-2315-07	AGXT2L2|85007	836.0791
TCGA-KO-8408-01A-11R-2315-07	AGXT2|64902	1.6026
TCGA-KO-8408-01A-11R-2315-07	AGXT|189	6.4103
TCGA-KO-8408-01A-11R-2315-07	AHCTF1|25909	1129.8077
TCGA-KO-8408-01A-11R-2315-07	AHCYL1|10768	2122.8632
TCGA-KO-8408-01A-11R-2315-07	AHCYL2|23382	8989.3162
TCGA-KO-8408-01A-11R-2315-07	AHCY|191	4312.5
TCGA-KO-8408-01A-11R-2315-07	AHDC1|27245	645.8333
TCGA-KO-8408-01A-11R-2315-07	AHI1|54806	55.0214
TCGA-KO-8408-01A-11R-2315-07	AHNAK2|113146	380.8761
TCGA-KO-8408-01A-11R-2315-07	AHNAK|79026	7457.7991
TCGA-KO-8408-01A-11R-2315-07	AHRR|57491	60.8974
TCGA-KO-8408-01A-11R-2315-07	AHR|196	854.7009
TCGA-KO-8408-01A-11R-2315-07	AHSA1|10598	2595.0855
TCGA-KO-8408-01A-11R-2315-07	AHSA2|130872	259.6154
TCGA-KO-8408-01A-11R-2315-07	AHSG|197	0
TCGA-KO-8408-01A-11R-2315-07	AHSP|51327	.5342
TCGA-KO-8408-01A-11R-2315-07	AICDA|57379	0
TCGA-KO-8408-01A-11R-2315-07	AIDA|64853	426.8323
TCGA-KO-8408-01A-11R-2315-07	AIF1L|83543	1279.9145
TCGA-KO-8408-01A-11R-2315-07	AIF1|199	113.2479
TCGA-KO-8408-01A-11R-2315-07	AIFM1|9131	5022.4359
TCGA-KO-8408-01A-11R-2315-07	AIFM2|84883	952.4573
TCGA-KO-8408-01A-11R-2315-07	AIFM3|150209	308.8462
TCGA-KO-8408-01A-11R-2315-07	AIG1|51390	1150.1068
TCGA-KO-8408-01A-11R-2315-07	AIM1L|55057	3.7393
TCGA-KO-8408-01A-11R-2315-07	AIM1|202	71.047
TCGA-KO-8408-01A-11R-2315-07	AIM2|9447	2.1368
TCGA-KO-8408-01A-11R-2315-07	AIMP1|9255	940.1816
TCGA-KO-8408-01A-11R-2315-07	AIMP2|7965	950.6517
TCGA-KO-8408-01A-11R-2315-07	AIPL1|23746	0
TCGA-KO-8408-01A-11R-2315-07	AIP|9049	2690.1709
TCGA-KO-8408-01A-11R-2315-07	AIRE|326	0
TCGA-KO-8408-01A-11R-2315-07	AJAP1|55966	14.9573
TCGA-KO-8408-01A-11R-2315-07	AK1|203	2026.7094
TCGA-KO-8408-01A-11R-2315-07	AK2|204	1901.7094
TCGA-KO-8408-01A-11R-2315-07	AK3L1|205	128.2051
TCGA-KO-8408-01A-11R-2315-07	AK3|50808	1855.7692
TCGA-KO-8408-01A-11R-2315-07	AK5|26289	5.3419
TCGA-KO-8408-01A-11R-2315-07	AK7|122481	8.547
TCGA-KO-8408-01A-11R-2315-07	AKAP10|11216	310.3632
TCGA-KO-8408-01A-11R-2315-07	AKAP11|11215	551.8162
TCGA-KO-8408-01A-11R-2315-07	AKAP12|9590	376.6026
TCGA-KO-8408-01A-11R-2315-07	AKAP13|11214	2926.8162
TCGA-KO-8408-01A-11R-2315-07	AKAP14|158798	0
TCGA-KO-8408-01A-11R-2315-07	AKAP1|8165	2651.7094
TCGA-KO-8408-01A-11R-2315-07	AKAP2|11217	1062.265
TCGA-KO-8408-01A-11R-2315-07	AKAP3|10566	1.0684
TCGA-KO-8408-01A-11R-2315-07	AKAP4|8852	3.7393
TCGA-KO-8408-01A-11R-2315-07	AKAP5|9495	6.9444
TCGA-KO-8408-01A-11R-2315-07	AKAP6|9472	455.6624
TCGA-KO-8408-01A-11R-2315-07	AKAP7|9465	199.7863
TCGA-KO-8408-01A-11R-2315-07	AKAP8L|26993	1379.2735
TCGA-KO-8408-01A-11R-2315-07	AKAP8|10270	680.5556
TCGA-KO-8408-01A-11R-2315-07	AKAP9|10142	6005.3419
TCGA-KO-8408-01A-11R-2315-07	AKD1|221264	69.9786
TCGA-KO-8408-01A-11R-2315-07	AKIRIN1|79647	1059.8291
TCGA-KO-8408-01A-11R-2315-07	AKIRIN2|55122	705.1282
TCGA-KO-8408-01A-11R-2315-07	AKNAD1|254268	6.9444
TCGA-KO-8408-01A-11R-2315-07	AKNA|80709	1239.8504
TCGA-KO-8408-01A-11R-2315-07	AKR1A1|10327	1062.5
TCGA-KO-8408-01A-11R-2315-07	AKR1B10|57016	0
TCGA-KO-8408-01A-11R-2315-07	AKR1B15|441282	.5342
TCGA-KO-8408-01A-11R-2315-07	AKR1B1|231	5335.4701
TCGA-KO-8408-01A-11R-2315-07	AKR1C1|1645	328.5256
TCGA-KO-8408-01A-11R-2315-07	AKR1C2|1646	14.4231
TCGA-KO-8408-01A-11R-2315-07	AKR1C3|8644	60.8974
TCGA-KO-8408-01A-11R-2315-07	AKR1C4|1109	0
TCGA-KO-8408-01A-11R-2315-07	AKR1CL1|340811	0
TCGA-KO-8408-01A-11R-2315-07	AKR1D1|6718	3.2051
TCGA-KO-8408-01A-11R-2315-07	AKR1E2|83592	3.7393
TCGA-KO-8408-01A-11R-2315-07	AKR7A2|8574	639.9573
TCGA-KO-8408-01A-11R-2315-07	AKR7A3|22977	962.0726
TCGA-KO-8408-01A-11R-2315-07	AKR7L|246181	45.406
TCGA-KO-8408-01A-11R-2315-07	AKT1S1|84335	1151.1752
TCGA-KO-8408-01A-11R-2315-07	AKT1|207	8554.4872
TCGA-KO-8408-01A-11R-2315-07	AKT2|208	5450.8547
TCGA-KO-8408-01A-11R-2315-07	AKT3|10000	336.5385
TCGA-KO-8408-01A-11R-2315-07	AKTIP|64400	1104.8184
TCGA-KO-8408-01A-11R-2315-07	ALAD|210	565.7051
TCGA-KO-8408-01A-11R-2315-07	ALAS1|211	3501.6026
TCGA-KO-8408-01A-11R-2315-07	ALAS2|212	0
TCGA-KO-8408-01A-11R-2315-07	ALB|213	2.6709
TCGA-KO-8408-01A-11R-2315-07	ALCAM|214	10945.5128
TCGA-KO-8408-01A-11R-2315-07	ALDH16A1|126133	561.4316
TCGA-KO-8408-01A-11R-2315-07	ALDH18A1|5832	1144.2308
TCGA-KO-8408-01A-11R-2315-07	ALDH1A1|216	2795.406
TCGA-KO-8408-01A-11R-2315-07	ALDH1A2|8854	1893.6966
TCGA-KO-8408-01A-11R-2315-07	ALDH1A3|220	99.3803
TCGA-KO-8408-01A-11R-2315-07	ALDH1B1|219	1383.0128
TCGA-KO-8408-01A-11R-2315-07	ALDH1L1|10840	5386.2179
TCGA-KO-8408-01A-11R-2315-07	ALDH1L2|160428	63.0342
TCGA-KO-8408-01A-11R-2315-07	ALDH2|217	1386.7521
TCGA-KO-8408-01A-11R-2315-07	ALDH3A1|218	20.8333
TCGA-KO-8408-01A-11R-2315-07	ALDH3A2|224	1762.2863
TCGA-KO-8408-01A-11R-2315-07	ALDH3B1|221	75.8547
TCGA-KO-8408-01A-11R-2315-07	ALDH3B2|222	127.6709
TCGA-KO-8408-01A-11R-2315-07	ALDH4A1|8659	696.5812
TCGA-KO-8408-01A-11R-2315-07	ALDH5A1|7915	858.9744
TCGA-KO-8408-01A-11R-2315-07	ALDH6A1|4329	394.1132
TCGA-KO-8408-01A-11R-2315-07	ALDH7A1|501	1332.265
TCGA-KO-8408-01A-11R-2315-07	ALDH8A1|64577	6.4103
TCGA-KO-8408-01A-11R-2315-07	ALDH9A1|223	747.3291
TCGA-KO-8408-01A-11R-2315-07	ALDOA|226	57802.8793
TCGA-KO-8408-01A-11R-2315-07	ALDOB|229	50.2137
TCGA-KO-8408-01A-11R-2315-07	ALDOC|230	463.6752
TCGA-KO-8408-01A-11R-2315-07	ALG10B|144245	198.7179
TCGA-KO-8408-01A-11R-2315-07	ALG10|84920	34.188
TCGA-KO-8408-01A-11R-2315-07	ALG11|440138	14.9573
TCGA-KO-8408-01A-11R-2315-07	ALG12|79087	1767.6282
TCGA-KO-8408-01A-11R-2315-07	ALG13|79868	595.0855
TCGA-KO-8408-01A-11R-2315-07	ALG14|199857	223.2906
TCGA-KO-8408-01A-11R-2315-07	ALG1L2|644974	0
TCGA-KO-8408-01A-11R-2315-07	ALG1L|200810	22.1421
TCGA-KO-8408-01A-11R-2315-07	ALG1|56052	625.8226
TCGA-KO-8408-01A-11R-2315-07	ALG2|85365	744.6581
TCGA-KO-8408-01A-11R-2315-07	ALG3|10195	935.8974
TCGA-KO-8408-01A-11R-2315-07	ALG5|29880	403.312
TCGA-KO-8408-01A-11R-2315-07	ALG6|29929	146.3675
TCGA-KO-8408-01A-11R-2315-07	ALG8|79053	795.9402
TCGA-KO-8408-01A-11R-2315-07	ALG9|79796	700.8547
TCGA-KO-8408-01A-11R-2315-07	ALKBH1|8846	302.3504
TCGA-KO-8408-01A-11R-2315-07	ALKBH2|121642	196.047
TCGA-KO-8408-01A-11R-2315-07	ALKBH3|221120	619.6581
TCGA-KO-8408-01A-11R-2315-07	ALKBH4|54784	937.9487
TCGA-KO-8408-01A-11R-2315-07	ALKBH5|54890	2723.7179
TCGA-KO-8408-01A-11R-2315-07	ALKBH6|84964	322.6496
TCGA-KO-8408-01A-11R-2315-07	ALKBH7|84266	3443.3761
TCGA-KO-8408-01A-11R-2315-07	ALKBH8|91801	104.7009
TCGA-KO-8408-01A-11R-2315-07	ALK|238	4.2735
TCGA-KO-8408-01A-11R-2315-07	ALLC|55821	13.3547
TCGA-KO-8408-01A-11R-2315-07	ALMS1P|200420	2.1368
TCGA-KO-8408-01A-11R-2315-07	ALMS1|7840	327.9915
TCGA-KO-8408-01A-11R-2315-07	ALOX12B|242	0
TCGA-KO-8408-01A-11R-2315-07	ALOX12P2|245	30.9829
TCGA-KO-8408-01A-11R-2315-07	ALOX12|239	10.1496
TCGA-KO-8408-01A-11R-2315-07	ALOX15B|247	3.2051
TCGA-KO-8408-01A-11R-2315-07	ALOX15|246	.5342
TCGA-KO-8408-01A-11R-2315-07	ALOX5AP|241	217.4145
TCGA-KO-8408-01A-11R-2315-07	ALOX5|240	37.9274
TCGA-KO-8408-01A-11R-2315-07	ALOXE3|59344	.5342
TCGA-KO-8408-01A-11R-2315-07	ALPI|248	0
TCGA-KO-8408-01A-11R-2315-07	ALPK1|80216	237.7137
TCGA-KO-8408-01A-11R-2315-07	ALPK2|115701	2.1368
TCGA-KO-8408-01A-11R-2315-07	ALPK3|57538	6005.3419
TCGA-KO-8408-01A-11R-2315-07	ALPL|249	111.6453
TCGA-KO-8408-01A-11R-2315-07	ALPPL2|251	0
TCGA-KO-8408-01A-11R-2315-07	ALPP|250	0
TCGA-KO-8408-01A-11R-2315-07	ALS2CL|259173	5485.0427
TCGA-KO-8408-01A-11R-2315-07	ALS2CR11|151254	.5342
TCGA-KO-8408-01A-11R-2315-07	ALS2CR12|130540	3.2051
TCGA-KO-8408-01A-11R-2315-07	ALS2CR4|65062	196.047
TCGA-KO-8408-01A-11R-2315-07	ALS2CR8|79800	47.5427
TCGA-KO-8408-01A-11R-2315-07	ALS2|57679	379.8077
TCGA-KO-8408-01A-11R-2315-07	ALX1|8092	0
TCGA-KO-8408-01A-11R-2315-07	ALX3|257	30.9829
TCGA-KO-8408-01A-11R-2315-07	ALX4|60529	0
TCGA-KO-8408-01A-11R-2315-07	AMAC1L2|83650	1.6026
TCGA-KO-8408-01A-11R-2315-07	AMAC1L3|643664	0
TCGA-KO-8408-01A-11R-2315-07	AMAC1|146861	0
TCGA-KO-8408-01A-11R-2315-07	AMACR|23600	663.4615
TCGA-KO-8408-01A-11R-2315-07	AMBN|258	2.1368
TCGA-KO-8408-01A-11R-2315-07	AMBP|259	1.0684
TCGA-KO-8408-01A-11R-2315-07	AMBRA1|55626	1525.641
TCGA-KO-8408-01A-11R-2315-07	AMD1|262	788.9957
TCGA-KO-8408-01A-11R-2315-07	AMDHD1|144193	.5342
TCGA-KO-8408-01A-11R-2315-07	AMDHD2|51005	308.4402
TCGA-KO-8408-01A-11R-2315-07	AMELX|265	0
TCGA-KO-8408-01A-11R-2315-07	AMELY|266	0
TCGA-KO-8408-01A-11R-2315-07	AMFR|267	6088.6752
TCGA-KO-8408-01A-11R-2315-07	AMHR2|269	0
TCGA-KO-8408-01A-11R-2315-07	AMH|268	2.6709
TCGA-KO-8408-01A-11R-2315-07	AMICA1|120425	67.8419
TCGA-KO-8408-01A-11R-2315-07	AMIGO1|57463	126.0684
TCGA-KO-8408-01A-11R-2315-07	AMIGO2|347902	528.312
TCGA-KO-8408-01A-11R-2315-07	AMIGO3|386724	162.3932
TCGA-KO-8408-01A-11R-2315-07	AMMECR1L|83607	383.0128
TCGA-KO-8408-01A-11R-2315-07	AMMECR1|9949	448.7179
TCGA-KO-8408-01A-11R-2315-07	AMN1|196394	103.0983
TCGA-KO-8408-01A-11R-2315-07	AMN|81693	17.094
TCGA-KO-8408-01A-11R-2315-07	AMOTL1|154810	1994.1239
TCGA-KO-8408-01A-11R-2315-07	AMOTL2|51421	1644.2308
TCGA-KO-8408-01A-11R-2315-07	AMOT|154796	463.6752
TCGA-KO-8408-01A-11R-2315-07	AMPD1|270	0
TCGA-KO-8408-01A-11R-2315-07	AMPD2|271	244.6581
TCGA-KO-8408-01A-11R-2315-07	AMPD3|272	5380.3419
TCGA-KO-8408-01A-11R-2315-07	AMPH|273	5.8761
TCGA-KO-8408-01A-11R-2315-07	AMTN|401138	0
TCGA-KO-8408-01A-11R-2315-07	AMT|275	1093.7874
TCGA-KO-8408-01A-11R-2315-07	AMY1A|276	2.6709
TCGA-KO-8408-01A-11R-2315-07	AMY2A|279	3.7393
TCGA-KO-8408-01A-11R-2315-07	AMY2B|280	203.8462
TCGA-KO-8408-01A-11R-2315-07	AMZ1|155185	3.2051
TCGA-KO-8408-01A-11R-2315-07	AMZ2P1|201283	143.1624
TCGA-KO-8408-01A-11R-2315-07	AMZ2|51321	925.7479
TCGA-KO-8408-01A-11R-2315-07	ANAPC10|10393	98.8248
TCGA-KO-8408-01A-11R-2315-07	ANAPC11|51529	1970.6197
TCGA-KO-8408-01A-11R-2315-07	ANAPC13|25847	1606.5171
TCGA-KO-8408-01A-11R-2315-07	ANAPC16|119504	1846.688
TCGA-KO-8408-01A-11R-2315-07	ANAPC1|64682	240.3846
TCGA-KO-8408-01A-11R-2315-07	ANAPC2|29882	629.2735
TCGA-KO-8408-01A-11R-2315-07	ANAPC4|29945	324.7863
TCGA-KO-8408-01A-11R-2315-07	ANAPC5|51433	3353.0983
TCGA-KO-8408-01A-11R-2315-07	ANAPC7|51434	1043.8034
TCGA-KO-8408-01A-11R-2315-07	ANGEL1|23357	1234.5085
TCGA-KO-8408-01A-11R-2315-07	ANGEL2|90806	434.8291
TCGA-KO-8408-01A-11R-2315-07	ANGPT1|284	1053.953
TCGA-KO-8408-01A-11R-2315-07	ANGPT2|285	699.2521
TCGA-KO-8408-01A-11R-2315-07	ANGPT4|51378	9.6154
TCGA-KO-8408-01A-11R-2315-07	ANGPTL1|9068	123.3974
TCGA-KO-8408-01A-11R-2315-07	ANGPTL2|23452	488.7821
TCGA-KO-8408-01A-11R-2315-07	ANGPTL3|27329	1.0684
TCGA-KO-8408-01A-11R-2315-07	ANGPTL4|51129	105.7692
TCGA-KO-8408-01A-11R-2315-07	ANGPTL5|253935	1.0684
TCGA-KO-8408-01A-11R-2315-07	ANGPTL6|83854	2.2329
TCGA-KO-8408-01A-11R-2315-07	ANGPTL7|10218	13.3547
TCGA-KO-8408-01A-11R-2315-07	ANG|283	43.5417
TCGA-KO-8408-01A-11R-2315-07	ANK1|286	19.765
TCGA-KO-8408-01A-11R-2315-07	ANK2|287	896.9017
TCGA-KO-8408-01A-11R-2315-07	ANK3|288	688.5684
TCGA-KO-8408-01A-11R-2315-07	ANKAR|150709	28.312
TCGA-KO-8408-01A-11R-2315-07	ANKDD1A|348094	86.0043
TCGA-KO-8408-01A-11R-2315-07	ANKFN1|162282	0
TCGA-KO-8408-01A-11R-2315-07	ANKFY1|51479	1241.453
TCGA-KO-8408-01A-11R-2315-07	ANKHD1-EIF4EBP3|404734	617.1902
TCGA-KO-8408-01A-11R-2315-07	ANKHD1|54882	1222.89
TCGA-KO-8408-01A-11R-2315-07	ANKH|56172	1126.0684
TCGA-KO-8408-01A-11R-2315-07	ANKIB1|54467	618.0556
TCGA-KO-8408-01A-11R-2315-07	ANKK1|255239	1.0684
TCGA-KO-8408-01A-11R-2315-07	ANKLE1|126549	4.8077
TCGA-KO-8408-01A-11R-2315-07	ANKLE2|23141	1438.5684
TCGA-KO-8408-01A-11R-2315-07	ANKMY1|51281	86.0043
TCGA-KO-8408-01A-11R-2315-07	ANKMY2|57037	961.0043
TCGA-KO-8408-01A-11R-2315-07	ANKRA2|57763	216.3462
TCGA-KO-8408-01A-11R-2315-07	ANKRD10|55608	757.2543
TCGA-KO-8408-01A-11R-2315-07	ANKRD11|29123	2177.5908
TCGA-KO-8408-01A-11R-2315-07	ANKRD12|23253	1286.859
TCGA-KO-8408-01A-11R-2315-07	ANKRD13A|88455	2832.265
TCGA-KO-8408-01A-11R-2315-07	ANKRD13B|124930	15.4915
TCGA-KO-8408-01A-11R-2315-07	ANKRD13C|81573	277.7778
TCGA-KO-8408-01A-11R-2315-07	ANKRD13D|338692	823.1838
TCGA-KO-8408-01A-11R-2315-07	ANKRD16|54522	120.5716
TCGA-KO-8408-01A-11R-2315-07	ANKRD17|26057	1490.9188
TCGA-KO-8408-01A-11R-2315-07	ANKRD19|138649	72.6496
TCGA-KO-8408-01A-11R-2315-07	ANKRD1|27063	26.1752
TCGA-KO-8408-01A-11R-2315-07	ANKRD20A3|441425	5.3419
TCGA-KO-8408-01A-11R-2315-07	ANKRD20A4|728747	0
TCGA-KO-8408-01A-11R-2315-07	ANKRD20B|729171	6.4103
TCGA-KO-8408-01A-11R-2315-07	ANKRD22|118932	11.2179
TCGA-KO-8408-01A-11R-2315-07	ANKRD23|200539	18.1624
TCGA-KO-8408-01A-11R-2315-07	ANKRD24|170961	17.094
TCGA-KO-8408-01A-11R-2315-07	ANKRD26P1|124149	0
TCGA-KO-8408-01A-11R-2315-07	ANKRD26|22852	157.0513
TCGA-KO-8408-01A-11R-2315-07	ANKRD27|84079	635.1496
TCGA-KO-8408-01A-11R-2315-07	ANKRD28|23243	1222.7564
TCGA-KO-8408-01A-11R-2315-07	ANKRD29|147463	1049.6795
TCGA-KO-8408-01A-11R-2315-07	ANKRD2|26287	11.2179
TCGA-KO-8408-01A-11R-2315-07	ANKRD30A|91074	9.6154
TCGA-KO-8408-01A-11R-2315-07	ANKRD30B|374860	0
TCGA-KO-8408-01A-11R-2315-07	ANKRD31|256006	.5342
TCGA-KO-8408-01A-11R-2315-07	ANKRD32|84250	43.8034
TCGA-KO-8408-01A-11R-2315-07	ANKRD33|341405	1.0684
TCGA-KO-8408-01A-11R-2315-07	ANKRD34A|284615	17.094
TCGA-KO-8408-01A-11R-2315-07	ANKRD34B|340120	10.1496
TCGA-KO-8408-01A-11R-2315-07	ANKRD34C|390616	.5342
TCGA-KO-8408-01A-11R-2315-07	ANKRD35|148741	8.0128
TCGA-KO-8408-01A-11R-2315-07	ANKRD36BP1|84832	16.5598
TCGA-KO-8408-01A-11R-2315-07	ANKRD36B|57730	6.9444
TCGA-KO-8408-01A-11R-2315-07	ANKRD36|375248	72.6496
TCGA-KO-8408-01A-11R-2315-07	ANKRD37|353322	154.2254
TCGA-KO-8408-01A-11R-2315-07	ANKRD39|51239	208.3333
TCGA-KO-8408-01A-11R-2315-07	ANKRD40|91369	828.5256
TCGA-KO-8408-01A-11R-2315-07	ANKRD42|338699	372.3291
TCGA-KO-8408-01A-11R-2315-07	ANKRD43|134548	236.6453
TCGA-KO-8408-01A-11R-2315-07	ANKRD44|91526	9.0812
TCGA-KO-8408-01A-11R-2315-07	ANKRD45|339416	7.4786
TCGA-KO-8408-01A-11R-2315-07	ANKRD46|157567	361.1111
TCGA-KO-8408-01A-11R-2315-07	ANKRD49|54851	240.3846
TCGA-KO-8408-01A-11R-2315-07	ANKRD50|57182	428.953
TCGA-KO-8408-01A-11R-2315-07	ANKRD52|283373	1430.5556
TCGA-KO-8408-01A-11R-2315-07	ANKRD53|79998	11.7521
TCGA-KO-8408-01A-11R-2315-07	ANKRD54|129138	636.2179
TCGA-KO-8408-01A-11R-2315-07	ANKRD55|79722	.5342
TCGA-KO-8408-01A-11R-2315-07	ANKRD56|345079	399.0385
TCGA-KO-8408-01A-11R-2315-07	ANKRD57|65124	470.0855
TCGA-KO-8408-01A-11R-2315-07	ANKRD58|347454	77.9915
TCGA-KO-8408-01A-11R-2315-07	ANKRD5|63926	137.2863
TCGA-KO-8408-01A-11R-2315-07	ANKRD6|22881	179.6314
TCGA-KO-8408-01A-11R-2315-07	ANKRD7|56311	53.953
TCGA-KO-8408-01A-11R-2315-07	ANKRD9|122416	1431.0897
TCGA-KO-8408-01A-11R-2315-07	ANKS1A|23294	867.5214
TCGA-KO-8408-01A-11R-2315-07	ANKS1B|56899	22.4359
TCGA-KO-8408-01A-11R-2315-07	ANKS3|124401	538.4615
TCGA-KO-8408-01A-11R-2315-07	ANKS4B|257629	.5342
TCGA-KO-8408-01A-11R-2315-07	ANKS6|203286	177.8846
TCGA-KO-8408-01A-11R-2315-07	ANKZF1|55139	288.9957
TCGA-KO-8408-01A-11R-2315-07	ANLN|54443	137.8205
TCGA-KO-8408-01A-11R-2315-07	ANO10|55129	2948.7179
TCGA-KO-8408-01A-11R-2315-07	ANO1|55107	361.6453
TCGA-KO-8408-01A-11R-2315-07	ANO2|57101	17.6282
TCGA-KO-8408-01A-11R-2315-07	ANO3|63982	11.7521
TCGA-KO-8408-01A-11R-2315-07	ANO4|121601	1248.9316
TCGA-KO-8408-01A-11R-2315-07	ANO5|203859	1087.0726
TCGA-KO-8408-01A-11R-2315-07	ANO6|196527	2138.3547
TCGA-KO-8408-01A-11R-2315-07	ANO7|50636	18.1624
TCGA-KO-8408-01A-11R-2315-07	ANO8|57719	376.0684
TCGA-KO-8408-01A-11R-2315-07	ANO9|338440	83.8675
TCGA-KO-8408-01A-11R-2315-07	ANP32A|8125	2306.6239
TCGA-KO-8408-01A-11R-2315-07	ANP32B|10541	1282.0513
TCGA-KO-8408-01A-11R-2315-07	ANP32C|23520	1.6026
TCGA-KO-8408-01A-11R-2315-07	ANP32D|23519	0
TCGA-KO-8408-01A-11R-2315-07	ANP32E|81611	475.9615
TCGA-KO-8408-01A-11R-2315-07	ANPEP|290	46.4744
TCGA-KO-8408-01A-11R-2315-07	ANTXR1|84168	1271.9017
TCGA-KO-8408-01A-11R-2315-07	ANTXR2|118429	479.1667
TCGA-KO-8408-01A-11R-2315-07	ANTXRL|195977	0
TCGA-KO-8408-01A-11R-2315-07	ANUBL1|93550	81.7308
TCGA-KO-8408-01A-11R-2315-07	ANXA10|11199	.5342
TCGA-KO-8408-01A-11R-2315-07	ANXA11|311	7579.594
TCGA-KO-8408-01A-11R-2315-07	ANXA13|312	0
TCGA-KO-8408-01A-11R-2315-07	ANXA1|301	779.9145
TCGA-KO-8408-01A-11R-2315-07	ANXA2P1|303	14.4231
TCGA-KO-8408-01A-11R-2315-07	ANXA2P2|304	681.0897
TCGA-KO-8408-01A-11R-2315-07	ANXA2P3|305	1.6026
TCGA-KO-8408-01A-11R-2315-07	ANXA2|302	2139.4231
TCGA-KO-8408-01A-11R-2315-07	ANXA3|306	595.6197
TCGA-KO-8408-01A-11R-2315-07	ANXA4|307	2111.1111
TCGA-KO-8408-01A-11R-2315-07	ANXA5|308	1811.9658
TCGA-KO-8408-01A-11R-2315-07	ANXA6|309	2479.1667
TCGA-KO-8408-01A-11R-2315-07	ANXA7|310	2216.8803
TCGA-KO-8408-01A-11R-2315-07	ANXA8L1|728113	0
TCGA-KO-8408-01A-11R-2315-07	ANXA8L2|244	0
TCGA-KO-8408-01A-11R-2315-07	ANXA8|653145	.5342
TCGA-KO-8408-01A-11R-2315-07	ANXA9|8416	99.8932
TCGA-KO-8408-01A-11R-2315-07	AOAH|313	6.4103
TCGA-KO-8408-01A-11R-2315-07	AOC2|314	31.5171
TCGA-KO-8408-01A-11R-2315-07	AOC3|8639	1072.1154
TCGA-KO-8408-01A-11R-2315-07	AOX1|316	49.1453
TCGA-KO-8408-01A-11R-2315-07	AOX2P|344454	0
TCGA-KO-8408-01A-11R-2315-07	AP1AR|55435	656.5171
TCGA-KO-8408-01A-11R-2315-07	AP1B1|162	8278.312
TCGA-KO-8408-01A-11R-2315-07	AP1G1|164	1058.7607
TCGA-KO-8408-01A-11R-2315-07	AP1G2|8906	801.8056
TCGA-KO-8408-01A-11R-2315-07	AP1M1|8907	1949.2521
TCGA-KO-8408-01A-11R-2315-07	AP1M2|10053	1614.3162
TCGA-KO-8408-01A-11R-2315-07	AP1S1|1174	1916.6667
TCGA-KO-8408-01A-11R-2315-07	AP1S2|8905	274.0385
TCGA-KO-8408-01A-11R-2315-07	AP1S3|130340	285.2564
TCGA-KO-8408-01A-11R-2315-07	AP2A1|160	1520.4274
TCGA-KO-8408-01A-11R-2315-07	AP2A2|161	2020.8333
TCGA-KO-8408-01A-11R-2315-07	AP2B1|163	4267.6282
TCGA-KO-8408-01A-11R-2315-07	AP2M1|1173	11058.2265
TCGA-KO-8408-01A-11R-2315-07	AP2S1|1175	2005.3419
TCGA-KO-8408-01A-11R-2315-07	AP3B1|8546	1127.6709
TCGA-KO-8408-01A-11R-2315-07	AP3B2|8120	29.3803
TCGA-KO-8408-01A-11R-2315-07	AP3D1|8943	6638.8889
TCGA-KO-8408-01A-11R-2315-07	AP3M1|26985	456.7308
TCGA-KO-8408-01A-11R-2315-07	AP3M2|10947	830.1282
TCGA-KO-8408-01A-11R-2315-07	AP3S1|1176	367.5214
TCGA-KO-8408-01A-11R-2315-07	AP3S2|10239	2331.5224
TCGA-KO-8408-01A-11R-2315-07	AP4B1|10717	148.8835
TCGA-KO-8408-01A-11R-2315-07	AP4E1|23431	337.0726
TCGA-KO-8408-01A-11R-2315-07	AP4M1|9179	443.3226
TCGA-KO-8408-01A-11R-2315-07	AP4S1|11154	112.7137
TCGA-KO-8408-01A-11R-2315-07	APAF1|317	340.812
TCGA-KO-8408-01A-11R-2315-07	APBA1|320	168.8034
TCGA-KO-8408-01A-11R-2315-07	APBA2|321	12.2863
TCGA-KO-8408-01A-11R-2315-07	APBA3|9546	444.4444
TCGA-KO-8408-01A-11R-2315-07	APBB1IP|54518	27.7778
TCGA-KO-8408-01A-11R-2315-07	APBB1|322	1692.8419
TCGA-KO-8408-01A-11R-2315-07	APBB2|323	1638.3547
TCGA-KO-8408-01A-11R-2315-07	APBB3|10307	392.094
TCGA-KO-8408-01A-11R-2315-07	APC2|10297	15.0588
TCGA-KO-8408-01A-11R-2315-07	APCDD1L|164284	5.3419
TCGA-KO-8408-01A-11R-2315-07	APCDD1|147495	186.9658
TCGA-KO-8408-01A-11R-2315-07	APCS|325	0
TCGA-KO-8408-01A-11R-2315-07	APC|324	336.0043
TCGA-KO-8408-01A-11R-2315-07	APEH|327	6208.8675
TCGA-KO-8408-01A-11R-2315-07	APEX1|328	2053.953
TCGA-KO-8408-01A-11R-2315-07	APEX2|27301	689.1026
TCGA-KO-8408-01A-11R-2315-07	APH1A|51107	3998.9316
TCGA-KO-8408-01A-11R-2315-07	APH1B|83464	1392.6282
TCGA-KO-8408-01A-11R-2315-07	API5|8539	1919.3376
TCGA-KO-8408-01A-11R-2315-07	APIP|51074	360.9615
TCGA-KO-8408-01A-11R-2315-07	APITD1|378708	134.4765
TCGA-KO-8408-01A-11R-2315-07	APLF|200558	19.765
TCGA-KO-8408-01A-11R-2315-07	APLNR|187	211.0043
TCGA-KO-8408-01A-11R-2315-07	APLN|8862	1232.3718
TCGA-KO-8408-01A-11R-2315-07	APLP1|333	447.1154
TCGA-KO-8408-01A-11R-2315-07	APLP2|334	66422.0085
TCGA-KO-8408-01A-11R-2315-07	APOA1BP|128240	4169.8718
TCGA-KO-8408-01A-11R-2315-07	APOA1|335	4.2735
TCGA-KO-8408-01A-11R-2315-07	APOA2|336	0
TCGA-KO-8408-01A-11R-2315-07	APOA4|337	1.0684
TCGA-KO-8408-01A-11R-2315-07	APOA5|116519	1.0684
TCGA-KO-8408-01A-11R-2315-07	APOB48R|55911	69.4444
TCGA-KO-8408-01A-11R-2315-07	APOBEC1|339	0
TCGA-KO-8408-01A-11R-2315-07	APOBEC2|10930	5.3419
TCGA-KO-8408-01A-11R-2315-07	APOBEC3A|200315	10.1496
TCGA-KO-8408-01A-11R-2315-07	APOBEC3B|9582	127.1368
TCGA-KO-8408-01A-11R-2315-07	APOBEC3C|27350	27.2436
TCGA-KO-8408-01A-11R-2315-07	APOBEC3D|140564	26.7094
TCGA-KO-8408-01A-11R-2315-07	APOBEC3F|200316	95.6197
TCGA-KO-8408-01A-11R-2315-07	APOBEC3G|60489	71.047
TCGA-KO-8408-01A-11R-2315-07	APOBEC3H|164668	1.6026
TCGA-KO-8408-01A-11R-2315-07	APOBEC4|403314	.5342
TCGA-KO-8408-01A-11R-2315-07	APOB|338	13.3547
TCGA-KO-8408-01A-11R-2315-07	APOC1P1|342	0
TCGA-KO-8408-01A-11R-2315-07	APOC1|341	70.5128
TCGA-KO-8408-01A-11R-2315-07	APOC2|344	25.1068
TCGA-KO-8408-01A-11R-2315-07	APOC3|345	0
TCGA-KO-8408-01A-11R-2315-07	APOC4|346	1.0684
TCGA-KO-8408-01A-11R-2315-07	APOD|347	1042.735
TCGA-KO-8408-01A-11R-2315-07	APOE|348	6027.7778
TCGA-KO-8408-01A-11R-2315-07	APOF|319	1.0684
TCGA-KO-8408-01A-11R-2315-07	APOH|350	0
TCGA-KO-8408-01A-11R-2315-07	APOL1|8542	2447.6496
TCGA-KO-8408-01A-11R-2315-07	APOL2|23780	3019.2308
TCGA-KO-8408-01A-11R-2315-07	APOL3|80833	267.6282
TCGA-KO-8408-01A-11R-2315-07	APOL4|80832	61.9658
TCGA-KO-8408-01A-11R-2315-07	APOL5|80831	2.1368
TCGA-KO-8408-01A-11R-2315-07	APOL6|80830	645.8333
TCGA-KO-8408-01A-11R-2315-07	APOLD1|81575	707.265
TCGA-KO-8408-01A-11R-2315-07	APOM|55937	53.953
TCGA-KO-8408-01A-11R-2315-07	APOOL|139322	84.4017
TCGA-KO-8408-01A-11R-2315-07	APOO|79135	2138.8889
TCGA-KO-8408-01A-11R-2315-07	APPBP2|10513	408.1197
TCGA-KO-8408-01A-11R-2315-07	APPL1|26060	1266.5598
TCGA-KO-8408-01A-11R-2315-07	APPL2|55198	517.094
TCGA-KO-8408-01A-11R-2315-07	APP|351	27448.1838
TCGA-KO-8408-01A-11R-2315-07	APRT|353	1919.3376
TCGA-KO-8408-01A-11R-2315-07	APTX|54840	795.9402
TCGA-KO-8408-01A-11R-2315-07	AQP10|89872	0
TCGA-KO-8408-01A-11R-2315-07	AQP11|282679	58.7607
TCGA-KO-8408-01A-11R-2315-07	AQP12A|375318	0
TCGA-KO-8408-01A-11R-2315-07	AQP12B|653437	.5342
TCGA-KO-8408-01A-11R-2315-07	AQP1|358	1719.3429
TCGA-KO-8408-01A-11R-2315-07	AQP2|359	65.1709
TCGA-KO-8408-01A-11R-2315-07	AQP3|360	120.7265
TCGA-KO-8408-01A-11R-2315-07	AQP4|361	2.6709
TCGA-KO-8408-01A-11R-2315-07	AQP5|362	2.1368
TCGA-KO-8408-01A-11R-2315-07	AQP6|363	177.8846
TCGA-KO-8408-01A-11R-2315-07	AQP7P1|375719	6.4103
TCGA-KO-8408-01A-11R-2315-07	AQP7P3|441432	0
TCGA-KO-8408-01A-11R-2315-07	AQP7|364	43.2692
TCGA-KO-8408-01A-11R-2315-07	AQP8|343	.5342
TCGA-KO-8408-01A-11R-2315-07	AQP9|366	5.8761
TCGA-KO-8408-01A-11R-2315-07	AQPEP|206338	1.6026
TCGA-KO-8408-01A-11R-2315-07	AQR|9716	848.8248
TCGA-KO-8408-01A-11R-2315-07	ARAF|369	1704.594
TCGA-KO-8408-01A-11R-2315-07	ARAP1|116985	12233.3814
TCGA-KO-8408-01A-11R-2315-07	ARAP2|116984	204.594
TCGA-KO-8408-01A-11R-2315-07	ARAP3|64411	275.1068
TCGA-KO-8408-01A-11R-2315-07	ARCN1|372	4166.6667
TCGA-KO-8408-01A-11R-2315-07	ARC|23237	17.094
TCGA-KO-8408-01A-11R-2315-07	AREG|374	9.0812
TCGA-KO-8408-01A-11R-2315-07	ARF1|375	12276.7094
TCGA-KO-8408-01A-11R-2315-07	ARF3|377	5811.4316
TCGA-KO-8408-01A-11R-2315-07	ARF4|378	3111.6453
TCGA-KO-8408-01A-11R-2315-07	ARF5|381	7800.609
TCGA-KO-8408-01A-11R-2315-07	ARF6|382	1585.4701
TCGA-KO-8408-01A-11R-2315-07	ARFGAP1|55738	2544.8718
TCGA-KO-8408-01A-11R-2315-07	ARFGAP2|84364	3302.3504
TCGA-KO-8408-01A-11R-2315-07	ARFGAP3|26286	1384.6154
TCGA-KO-8408-01A-11R-2315-07	ARFGEF1|10565	2414.5299
TCGA-KO-8408-01A-11R-2315-07	ARFGEF2|10564	3494.1239
TCGA-KO-8408-01A-11R-2315-07	ARFIP1|27236	849.359
TCGA-KO-8408-01A-11R-2315-07	ARFIP2|23647	1099.8932
TCGA-KO-8408-01A-11R-2315-07	ARFRP1|10139	1558.2265
TCGA-KO-8408-01A-11R-2315-07	ARG1|383	0
TCGA-KO-8408-01A-11R-2315-07	ARG2|384	1433.766
TCGA-KO-8408-01A-11R-2315-07	ARGFXP2|503640	0
TCGA-KO-8408-01A-11R-2315-07	ARGFX|503582	1.6026
TCGA-KO-8408-01A-11R-2315-07	ARGLU1|55082	666.6667
TCGA-KO-8408-01A-11R-2315-07	ARHGAP10|79658	122.3291
TCGA-KO-8408-01A-11R-2315-07	ARHGAP11A|9824	165.0641
TCGA-KO-8408-01A-11R-2315-07	ARHGAP11B|89839	5.3419
TCGA-KO-8408-01A-11R-2315-07	ARHGAP12|94134	762.2863
TCGA-KO-8408-01A-11R-2315-07	ARHGAP15|55843	46.4744
TCGA-KO-8408-01A-11R-2315-07	ARHGAP17|55114	789.5299
TCGA-KO-8408-01A-11R-2315-07	ARHGAP18|93663	1058.7607
TCGA-KO-8408-01A-11R-2315-07	ARHGAP19|84986	224.8932
TCGA-KO-8408-01A-11R-2315-07	ARHGAP1|392	2567.8419
TCGA-KO-8408-01A-11R-2315-07	ARHGAP20|57569	27.2436
TCGA-KO-8408-01A-11R-2315-07	ARHGAP21|57584	1835.4701
TCGA-KO-8408-01A-11R-2315-07	ARHGAP22|58504	30.4487
TCGA-KO-8408-01A-11R-2315-07	ARHGAP23|57636	411.859
TCGA-KO-8408-01A-11R-2315-07	ARHGAP24|83478	1083.3333
TCGA-KO-8408-01A-11R-2315-07	ARHGAP25|9938	139.4231
TCGA-KO-8408-01A-11R-2315-07	ARHGAP26|23092	410.7906
TCGA-KO-8408-01A-11R-2315-07	ARHGAP27|201176	1471.1538
TCGA-KO-8408-01A-11R-2315-07	ARHGAP28|79822	166.1325
TCGA-KO-8408-01A-11R-2315-07	ARHGAP29|9411	410.2564
TCGA-KO-8408-01A-11R-2315-07	ARHGAP30|257106	80.1282
TCGA-KO-8408-01A-11R-2315-07	ARHGAP31|57514	982.3718
TCGA-KO-8408-01A-11R-2315-07	ARHGAP32|9743	377.1368
TCGA-KO-8408-01A-11R-2315-07	ARHGAP33|115703	326.3889
TCGA-KO-8408-01A-11R-2315-07	ARHGAP36|158763	.5342
TCGA-KO-8408-01A-11R-2315-07	ARHGAP39|80728	367.5214
TCGA-KO-8408-01A-11R-2315-07	ARHGAP42|143872	160.7906
TCGA-KO-8408-01A-11R-2315-07	ARHGAP4|393	2958.8675
TCGA-KO-8408-01A-11R-2315-07	ARHGAP5|394	2642.6282
TCGA-KO-8408-01A-11R-2315-07	ARHGAP6|395	538.9957
TCGA-KO-8408-01A-11R-2315-07	ARHGAP8|23779	1290.2457
TCGA-KO-8408-01A-11R-2315-07	ARHGAP9|64333	32.5855
TCGA-KO-8408-01A-11R-2315-07	ARHGDIA|396	5150.641
TCGA-KO-8408-01A-11R-2315-07	ARHGDIB|397	1156.5171
TCGA-KO-8408-01A-11R-2315-07	ARHGDIG|398	0
TCGA-KO-8408-01A-11R-2315-07	ARHGEF10L|55160	1679.4872
TCGA-KO-8408-01A-11R-2315-07	ARHGEF10|9639	354.7009
TCGA-KO-8408-01A-11R-2315-07	ARHGEF11|9826	1520.2991
TCGA-KO-8408-01A-11R-2315-07	ARHGEF12|23365	4105.235
TCGA-KO-8408-01A-11R-2315-07	ARHGEF15|22899	260.6838
TCGA-KO-8408-01A-11R-2315-07	ARHGEF16|27237	1077.9915
TCGA-KO-8408-01A-11R-2315-07	ARHGEF17|9828	2603.6325
TCGA-KO-8408-01A-11R-2315-07	ARHGEF18|23370	2018.6966
TCGA-KO-8408-01A-11R-2315-07	ARHGEF19|128272	86.0043
TCGA-KO-8408-01A-11R-2315-07	ARHGEF1|9138	834.4017
TCGA-KO-8408-01A-11R-2315-07	ARHGEF2|9181	1213.6752
TCGA-KO-8408-01A-11R-2315-07	ARHGEF33|100271715	1.0684
TCGA-KO-8408-01A-11R-2315-07	ARHGEF35|445328	106.8376
TCGA-KO-8408-01A-11R-2315-07	ARHGEF37|389337	920.406
TCGA-KO-8408-01A-11R-2315-07	ARHGEF38|54848	44.8718
TCGA-KO-8408-01A-11R-2315-07	ARHGEF3|50650	1175.2137
TCGA-KO-8408-01A-11R-2315-07	ARHGEF4|50649	10.1496
TCGA-KO-8408-01A-11R-2315-07	ARHGEF5|7984	813.5684
TCGA-KO-8408-01A-11R-2315-07	ARHGEF6|9459	1020.2991
TCGA-KO-8408-01A-11R-2315-07	ARHGEF7|8874	1269.765
TCGA-KO-8408-01A-11R-2315-07	ARHGEF9|23229	1259.0812
TCGA-KO-8408-01A-11R-2315-07	ARID1A|8289	1216.8803
TCGA-KO-8408-01A-11R-2315-07	ARID1B|57492	663.4615
TCGA-KO-8408-01A-11R-2315-07	ARID2|196528	533.6538
TCGA-KO-8408-01A-11R-2315-07	ARID3A|1820	392.6282
TCGA-KO-8408-01A-11R-2315-07	ARID3B|10620	144.765
TCGA-KO-8408-01A-11R-2315-07	ARID3C|138715	0
TCGA-KO-8408-01A-11R-2315-07	ARID4A|5926	270.8333
TCGA-KO-8408-01A-11R-2315-07	ARID4B|51742	382.4786
TCGA-KO-8408-01A-11R-2315-07	ARID5A|10865	310.8974
TCGA-KO-8408-01A-11R-2315-07	ARID5B|84159	191.2393
TCGA-KO-8408-01A-11R-2315-07	ARIH1|25820	1129.8077
TCGA-KO-8408-01A-11R-2315-07	ARIH2|10425	2802.8846
TCGA-KO-8408-01A-11R-2315-07	ARL10|285598	46.4744
TCGA-KO-8408-01A-11R-2315-07	ARL11|115761	10.6838
TCGA-KO-8408-01A-11R-2315-07	ARL13A|392509	1.0684
TCGA-KO-8408-01A-11R-2315-07	ARL13B|200894	139.9573
TCGA-KO-8408-01A-11R-2315-07	ARL14|80117	3.2051
TCGA-KO-8408-01A-11R-2315-07	ARL15|54622	385.1496
TCGA-KO-8408-01A-11R-2315-07	ARL16|339231	412.9274
TCGA-KO-8408-01A-11R-2315-07	ARL17A|51326	49.6528
TCGA-KO-8408-01A-11R-2315-07	ARL17B|641522	.5769
TCGA-KO-8408-01A-11R-2315-07	ARL1|400	3126.6026
TCGA-KO-8408-01A-11R-2315-07	ARL2BP|23568	1436.4316
TCGA-KO-8408-01A-11R-2315-07	ARL2|402	1389.9573
TCGA-KO-8408-01A-11R-2315-07	ARL3|403	458.3333
TCGA-KO-8408-01A-11R-2315-07	ARL4A|10124	422.0085
TCGA-KO-8408-01A-11R-2315-07	ARL4C|10123	69.4444
TCGA-KO-8408-01A-11R-2315-07	ARL4D|379	1248.3974
TCGA-KO-8408-01A-11R-2315-07	ARL5A|26225	479.1667
TCGA-KO-8408-01A-11R-2315-07	ARL5B|221079	38.9957
TCGA-KO-8408-01A-11R-2315-07	ARL5C|390790	1.0684
TCGA-KO-8408-01A-11R-2315-07	ARL6IP1|23204	3356.8376
TCGA-KO-8408-01A-11R-2315-07	ARL6IP4|51329	5113.7821
TCGA-KO-8408-01A-11R-2315-07	ARL6IP5|10550	3415.5983
TCGA-KO-8408-01A-11R-2315-07	ARL6IP6|151188	78.5256
TCGA-KO-8408-01A-11R-2315-07	ARL6|84100	213.6752
TCGA-KO-8408-01A-11R-2315-07	ARL8A|127829	1051.8162
TCGA-KO-8408-01A-11R-2315-07	ARL8B|55207	3074.2521
TCGA-KO-8408-01A-11R-2315-07	ARL9|132946	.5342
TCGA-KO-8408-01A-11R-2315-07	ARMC10|83787	825.1603
TCGA-KO-8408-01A-11R-2315-07	ARMC1|55156	418.2692
TCGA-KO-8408-01A-11R-2315-07	ARMC2|84071	13.3547
TCGA-KO-8408-01A-11R-2315-07	ARMC3|219681	0
TCGA-KO-8408-01A-11R-2315-07	ARMC4|55130	22.9701
TCGA-KO-8408-01A-11R-2315-07	ARMC5|79798	295.406
TCGA-KO-8408-01A-11R-2315-07	ARMC6|93436	1438.0128
TCGA-KO-8408-01A-11R-2315-07	ARMC7|79637	362.1795
TCGA-KO-8408-01A-11R-2315-07	ARMC8|25852	626.0684
TCGA-KO-8408-01A-11R-2315-07	ARMC9|80210	129.2735
TCGA-KO-8408-01A-11R-2315-07	ARMCX1|51309	253.7393
TCGA-KO-8408-01A-11R-2315-07	ARMCX2|9823	1758.547
TCGA-KO-8408-01A-11R-2315-07	ARMCX3|51566	2363.7821
TCGA-KO-8408-01A-11R-2315-07	ARMCX5|64860	252.1368
TCGA-KO-8408-01A-11R-2315-07	ARMCX6|54470	331.7308
TCGA-KO-8408-01A-11R-2315-07	ARMS2|387715	3.2051
TCGA-KO-8408-01A-11R-2315-07	ARNT2|9915	9182.6923
TCGA-KO-8408-01A-11R-2315-07	ARNTL2|56938	9.6154
TCGA-KO-8408-01A-11R-2315-07	ARNTL|406	178.953
TCGA-KO-8408-01A-11R-2315-07	ARNT|405	335.4701
TCGA-KO-8408-01A-11R-2315-07	ARPC1A|10552	8969.7756
TCGA-KO-8408-01A-11R-2315-07	ARPC1B|10095	1487.4893
TCGA-KO-8408-01A-11R-2315-07	ARPC2|10109	1681.0897
TCGA-KO-8408-01A-11R-2315-07	ARPC3|10094	4162.9274
TCGA-KO-8408-01A-11R-2315-07	ARPC4|10093	4523.3066
TCGA-KO-8408-01A-11R-2315-07	ARPC5L|81873	767.094
TCGA-KO-8408-01A-11R-2315-07	ARPC5|10092	1625
TCGA-KO-8408-01A-11R-2315-07	ARPM1|84517	2.6709
TCGA-KO-8408-01A-11R-2315-07	ARPP19|10776	3116.9872
TCGA-KO-8408-01A-11R-2315-07	ARPP21|10777	0
TCGA-KO-8408-01A-11R-2315-07	ARR3|407	0
TCGA-KO-8408-01A-11R-2315-07	ARRB1|408	81.7308
TCGA-KO-8408-01A-11R-2315-07	ARRB2|409	2258.547
TCGA-KO-8408-01A-11R-2315-07	ARRDC1|92714	1098.8248
TCGA-KO-8408-01A-11R-2315-07	ARRDC2|27106	235.0427
TCGA-KO-8408-01A-11R-2315-07	ARRDC3|57561	983.9744
TCGA-KO-8408-01A-11R-2315-07	ARRDC4|91947	512.2863
TCGA-KO-8408-01A-11R-2315-07	ARRDC5|645432	0
TCGA-KO-8408-01A-11R-2315-07	ARSA|410	1469.5513
TCGA-KO-8408-01A-11R-2315-07	ARSB|411	180.5556
TCGA-KO-8408-01A-11R-2315-07	ARSD|414	1218.4829
TCGA-KO-8408-01A-11R-2315-07	ARSE|415	233.4402
TCGA-KO-8408-01A-11R-2315-07	ARSF|416	0
TCGA-KO-8408-01A-11R-2315-07	ARSG|22901	113.2479
TCGA-KO-8408-01A-11R-2315-07	ARSH|347527	0
TCGA-KO-8408-01A-11R-2315-07	ARSI|340075	6.4103
TCGA-KO-8408-01A-11R-2315-07	ARSJ|79642	955.1282
TCGA-KO-8408-01A-11R-2315-07	ARSK|153642	258.0128
TCGA-KO-8408-01A-11R-2315-07	ART1|417	0
TCGA-KO-8408-01A-11R-2315-07	ART3|419	4.2735
TCGA-KO-8408-01A-11R-2315-07	ART4|420	16.0256
TCGA-KO-8408-01A-11R-2315-07	ART5|116969	79.0598
TCGA-KO-8408-01A-11R-2315-07	ARTN|9048	44.3376
TCGA-KO-8408-01A-11R-2315-07	ARV1|64801	543.2692
TCGA-KO-8408-01A-11R-2315-07	ARVCF|421	701.3889
TCGA-KO-8408-01A-11R-2315-07	ARX|170302	.5342
TCGA-KO-8408-01A-11R-2315-07	AR|367	34.7222
TCGA-KO-8408-01A-11R-2315-07	AS3MT|57412	1108.9744
TCGA-KO-8408-01A-11R-2315-07	ASAH1|427	5391.5598
TCGA-KO-8408-01A-11R-2315-07	ASAH2B|653308	0
TCGA-KO-8408-01A-11R-2315-07	ASAH2|56624	1.0684
TCGA-KO-8408-01A-11R-2315-07	ASAM|79827	1.0684
TCGA-KO-8408-01A-11R-2315-07	ASAP1IT1|29065	0
TCGA-KO-8408-01A-11R-2315-07	ASAP1|50807	552.8846
TCGA-KO-8408-01A-11R-2315-07	ASAP2|8853	801.8162
TCGA-KO-8408-01A-11R-2315-07	ASAP3|55616	1315.1709
TCGA-KO-8408-01A-11R-2315-07	ASB10|136371	.5342
TCGA-KO-8408-01A-11R-2315-07	ASB11|140456	5.3419
TCGA-KO-8408-01A-11R-2315-07	ASB12|142689	9.0812
TCGA-KO-8408-01A-11R-2315-07	ASB13|79754	261.7521
TCGA-KO-8408-01A-11R-2315-07	ASB14|142686	43.8034
TCGA-KO-8408-01A-11R-2315-07	ASB15|142685	0
TCGA-KO-8408-01A-11R-2315-07	ASB16|92591	111.7788
TCGA-KO-8408-01A-11R-2315-07	ASB17|127247	0
TCGA-KO-8408-01A-11R-2315-07	ASB18|401036	0
TCGA-KO-8408-01A-11R-2315-07	ASB1|51665	543.1838
TCGA-KO-8408-01A-11R-2315-07	ASB2|51676	49.6795
TCGA-KO-8408-01A-11R-2315-07	ASB3|51130	109.5085
TCGA-KO-8408-01A-11R-2315-07	ASB4|51666	0
TCGA-KO-8408-01A-11R-2315-07	ASB5|140458	330.1282
TCGA-KO-8408-01A-11R-2315-07	ASB6|140459	854.4124
TCGA-KO-8408-01A-11R-2315-07	ASB7|140460	368.5897
TCGA-KO-8408-01A-11R-2315-07	ASB8|140461	1277.2436
TCGA-KO-8408-01A-11R-2315-07	ASB9|140462	104.7009
TCGA-KO-8408-01A-11R-2315-07	ASCC1|51008	219.5513
TCGA-KO-8408-01A-11R-2315-07	ASCC2|84164	2211.5385
TCGA-KO-8408-01A-11R-2315-07	ASCC3|10973	230.7692
TCGA-KO-8408-01A-11R-2315-07	ASCL1|429	2.6709
TCGA-KO-8408-01A-11R-2315-07	ASCL2|430	6.4103
TCGA-KO-8408-01A-11R-2315-07	ASCL3|56676	0
TCGA-KO-8408-01A-11R-2315-07	ASCL4|121549	230.235
TCGA-KO-8408-01A-11R-2315-07	ASF1A|25842	238.2479
TCGA-KO-8408-01A-11R-2315-07	ASF1B|55723	259.0812
TCGA-KO-8408-01A-11R-2315-07	ASFMR1|100126270	1.0684
TCGA-KO-8408-01A-11R-2315-07	ASGR1|432	14.9573
TCGA-KO-8408-01A-11R-2315-07	ASGR2|433	1.0684
TCGA-KO-8408-01A-11R-2315-07	ASH1L|55870	684.797
TCGA-KO-8408-01A-11R-2315-07	ASH2L|9070	767.6282
TCGA-KO-8408-01A-11R-2315-07	ASIP|434	0
TCGA-KO-8408-01A-11R-2315-07	ASL|435	759.0812
TCGA-KO-8408-01A-11R-2315-07	ASMTL|8623	891.0256
TCGA-KO-8408-01A-11R-2315-07	ASMT|438	3.7393
TCGA-KO-8408-01A-11R-2315-07	ASNA1|439	2606.8376
TCGA-KO-8408-01A-11R-2315-07	ASNSD1|54529	392.094
TCGA-KO-8408-01A-11R-2315-07	ASNS|440	3204.594
TCGA-KO-8408-01A-11R-2315-07	ASPA|443	6.4103
TCGA-KO-8408-01A-11R-2315-07	ASPDH|554235	4.2735
TCGA-KO-8408-01A-11R-2315-07	ASPG|374569	35.7906
TCGA-KO-8408-01A-11R-2315-07	ASPHD1|253982	24.0385
TCGA-KO-8408-01A-11R-2315-07	ASPHD2|57168	884.6154
TCGA-KO-8408-01A-11R-2315-07	ASPH|444	1716.1806
TCGA-KO-8408-01A-11R-2315-07	ASPM|259266	59.8291
TCGA-KO-8408-01A-11R-2315-07	ASPN|54829	339.7436
TCGA-KO-8408-01A-11R-2315-07	ASPRV1|151516	47.0085
TCGA-KO-8408-01A-11R-2315-07	ASPSCR1|79058	505.3419
TCGA-KO-8408-01A-11R-2315-07	ASRGL1|80150	90.812
TCGA-KO-8408-01A-11R-2315-07	ASS1|445	179.4872
TCGA-KO-8408-01A-11R-2315-07	ASTE1|28990	128.6699
TCGA-KO-8408-01A-11R-2315-07	ASTL|431705	.5342
TCGA-KO-8408-01A-11R-2315-07	ASTN1|460	2.6709
TCGA-KO-8408-01A-11R-2315-07	ASTN2|23245	1537.9274
TCGA-KO-8408-01A-11R-2315-07	ASXL1|171023	2300.7479
TCGA-KO-8408-01A-11R-2315-07	ASXL2|55252	178.953
TCGA-KO-8408-01A-11R-2315-07	ASXL3|80816	27.7778
TCGA-KO-8408-01A-11R-2315-07	ASZ1|136991	1.0684
TCGA-KO-8408-01A-11R-2315-07	ATAD1|84896	704.0598
TCGA-KO-8408-01A-11R-2315-07	ATAD2B|54454	84.9359
TCGA-KO-8408-01A-11R-2315-07	ATAD2|29028	219.5513
TCGA-KO-8408-01A-11R-2315-07	ATAD3A|55210	784.7222
TCGA-KO-8408-01A-11R-2315-07	ATAD3B|83858	317.3077
TCGA-KO-8408-01A-11R-2315-07	ATAD3C|219293	87.6068
TCGA-KO-8408-01A-11R-2315-07	ATAD5|79915	15.4915
TCGA-KO-8408-01A-11R-2315-07	ATCAY|85300	0
TCGA-KO-8408-01A-11R-2315-07	ATE1|11101	43.8034
TCGA-KO-8408-01A-11R-2315-07	ATF1|466	344.5513
TCGA-KO-8408-01A-11R-2315-07	ATF2|1386	153.312
TCGA-KO-8408-01A-11R-2315-07	ATF3|467	885.6838
TCGA-KO-8408-01A-11R-2315-07	ATF4|468	11971.688
TCGA-KO-8408-01A-11R-2315-07	ATF5|22809	6454.594
TCGA-KO-8408-01A-11R-2315-07	ATF6B|1388	1329.0598
TCGA-KO-8408-01A-11R-2315-07	ATF6|22926	385.1496
TCGA-KO-8408-01A-11R-2315-07	ATF7IP2|80063	55.0214
TCGA-KO-8408-01A-11R-2315-07	ATF7IP|55729	182.1581
TCGA-KO-8408-01A-11R-2315-07	ATF7|11016	630.8547
TCGA-KO-8408-01A-11R-2315-07	ATG10|83734	125.5342
TCGA-KO-8408-01A-11R-2315-07	ATG12|9140	339.2094
TCGA-KO-8408-01A-11R-2315-07	ATG16L1|55054	333.3333
TCGA-KO-8408-01A-11R-2315-07	ATG16L2|89849	181.3782
TCGA-KO-8408-01A-11R-2315-07	ATG2A|23130	1486.6453
TCGA-KO-8408-01A-11R-2315-07	ATG2B|55102	707.7991
TCGA-KO-8408-01A-11R-2315-07	ATG3|64422	981.3034
TCGA-KO-8408-01A-11R-2315-07	ATG4A|115201	815.1709
TCGA-KO-8408-01A-11R-2315-07	ATG4B|23192	1215.2778
TCGA-KO-8408-01A-11R-2315-07	ATG4C|84938	69.9786
TCGA-KO-8408-01A-11R-2315-07	ATG4D|84971	4429.172
TCGA-KO-8408-01A-11R-2315-07	ATG5|9474	409.7222
TCGA-KO-8408-01A-11R-2315-07	ATG7|10533	778.9476
TCGA-KO-8408-01A-11R-2315-07	ATG9A|79065	1223.344
TCGA-KO-8408-01A-11R-2315-07	ATG9B|285973	86.1432
TCGA-KO-8408-01A-11R-2315-07	ATHL1|80162	146.3675
TCGA-KO-8408-01A-11R-2315-07	ATIC|471	551.2821
TCGA-KO-8408-01A-11R-2315-07	ATL1|51062	140.4915
TCGA-KO-8408-01A-11R-2315-07	ATL2|64225	780.4487
TCGA-KO-8408-01A-11R-2315-07	ATL3|25923	477.5641
TCGA-KO-8408-01A-11R-2315-07	ATMIN|23300	981.3034
TCGA-KO-8408-01A-11R-2315-07	ATM|472	479.7009
TCGA-KO-8408-01A-11R-2315-07	ATN1|1822	3295.9402
TCGA-KO-8408-01A-11R-2315-07	ATOH1|474	0
TCGA-KO-8408-01A-11R-2315-07	ATOH7|220202	.5342
TCGA-KO-8408-01A-11R-2315-07	ATOH8|84913	208.3333
TCGA-KO-8408-01A-11R-2315-07	ATOX1|475	1103.0983
TCGA-KO-8408-01A-11R-2315-07	ATP10A|57194	48.0769
TCGA-KO-8408-01A-11R-2315-07	ATP10B|23120	128.2051
TCGA-KO-8408-01A-11R-2315-07	ATP10D|57205	1612.1795
TCGA-KO-8408-01A-11R-2315-07	ATP11A|23250	518.6966
TCGA-KO-8408-01A-11R-2315-07	ATP11B|23200	719.5513
TCGA-KO-8408-01A-11R-2315-07	ATP11C|286410	215.2778
TCGA-KO-8408-01A-11R-2315-07	ATP12A|479	0
TCGA-KO-8408-01A-11R-2315-07	ATP13A1|57130	2597.2222
TCGA-KO-8408-01A-11R-2315-07	ATP13A2|23400	932.1581
TCGA-KO-8408-01A-11R-2315-07	ATP13A3|79572	1227.0299
TCGA-KO-8408-01A-11R-2315-07	ATP13A4|84239	1.0684
TCGA-KO-8408-01A-11R-2315-07	ATP13A5|344905	9.6154
TCGA-KO-8408-01A-11R-2315-07	ATP1A1|476	46257.9968
TCGA-KO-8408-01A-11R-2315-07	ATP1A2|477	138.8889
TCGA-KO-8408-01A-11R-2315-07	ATP1A3|478	33303.953
TCGA-KO-8408-01A-11R-2315-07	ATP1A4|480	0
TCGA-KO-8408-01A-11R-2315-07	ATP1B1|481	34132.8098
TCGA-KO-8408-01A-11R-2315-07	ATP1B2|482	122.8632
TCGA-KO-8408-01A-11R-2315-07	ATP1B3|483	1987.1795
TCGA-KO-8408-01A-11R-2315-07	ATP1B4|23439	11.2179
TCGA-KO-8408-01A-11R-2315-07	ATP2A1|487	3.2051
TCGA-KO-8408-01A-11R-2315-07	ATP2A2|488	5364.3162
TCGA-KO-8408-01A-11R-2315-07	ATP2A3|489	725.9615
TCGA-KO-8408-01A-11R-2315-07	ATP2B1|490	891.5598
TCGA-KO-8408-01A-11R-2315-07	ATP2B2|491	3993.0556
TCGA-KO-8408-01A-11R-2315-07	ATP2B3|492	0
TCGA-KO-8408-01A-11R-2315-07	ATP2B4|493	1670.406
TCGA-KO-8408-01A-11R-2315-07	ATP2C1|27032	2268.766
TCGA-KO-8408-01A-11R-2315-07	ATP2C2|9914	21.9017
TCGA-KO-8408-01A-11R-2315-07	ATP4A|495	1.6026
TCGA-KO-8408-01A-11R-2315-07	ATP4B|496	20.2991
TCGA-KO-8408-01A-11R-2315-07	ATP5A1|498	54060.8974
TCGA-KO-8408-01A-11R-2315-07	ATP5B|506	44321.047
TCGA-KO-8408-01A-11R-2315-07	ATP5C1|509	5516.0256
TCGA-KO-8408-01A-11R-2315-07	ATP5D|513	8199.2521
TCGA-KO-8408-01A-11R-2315-07	ATP5EP2|432369	119.1239
TCGA-KO-8408-01A-11R-2315-07	ATP5E|514	14734.5085
TCGA-KO-8408-01A-11R-2315-07	ATP5F1|515	3849.8932
TCGA-KO-8408-01A-11R-2315-07	ATP5G1|516	2950.8547
TCGA-KO-8408-01A-11R-2315-07	ATP5G2|517	9998.9316
TCGA-KO-8408-01A-11R-2315-07	ATP5G3|518	10096.688
TCGA-KO-8408-01A-11R-2315-07	ATP5H|10476	8581.7308
TCGA-KO-8408-01A-11R-2315-07	ATP5I|521	7652.906
TCGA-KO-8408-01A-11R-2315-07	ATP5J2|9551	7323.1838
TCGA-KO-8408-01A-11R-2315-07	ATP5J|522	3398.328
TCGA-KO-8408-01A-11R-2315-07	ATP5L2|267020	2.1368
TCGA-KO-8408-01A-11R-2315-07	ATP5L|10632	16192.8419
TCGA-KO-8408-01A-11R-2315-07	ATP5O|539	6246.2607
TCGA-KO-8408-01A-11R-2315-07	ATP5SL|55101	2210.4701
TCGA-KO-8408-01A-11R-2315-07	ATP5S|27109	359.5085
TCGA-KO-8408-01A-11R-2315-07	ATP6AP1L|92270	94.5513
TCGA-KO-8408-01A-11R-2315-07	ATP6AP1|537	17849.359
TCGA-KO-8408-01A-11R-2315-07	ATP6AP2|10159	22196.5812
TCGA-KO-8408-01A-11R-2315-07	ATP6V0A1|535	216.8803
TCGA-KO-8408-01A-11R-2315-07	ATP6V0A2|23545	365.3846
TCGA-KO-8408-01A-11R-2315-07	ATP6V0A4|50617	23025.5983
TCGA-KO-8408-01A-11R-2315-07	ATP6V0B|533	13189.6368
TCGA-KO-8408-01A-11R-2315-07	ATP6V0C|527	13414.5673
TCGA-KO-8408-01A-11R-2315-07	ATP6V0D1|9114	3401.1752
TCGA-KO-8408-01A-11R-2315-07	ATP6V0D2|245972	34481.3034
TCGA-KO-8408-01A-11R-2315-07	ATP6V0E1|8992	5986.1111
TCGA-KO-8408-01A-11R-2315-07	ATP6V0E2|155066	11712.0032
TCGA-KO-8408-01A-11R-2315-07	ATP6V1A|523	12080.1282
TCGA-KO-8408-01A-11R-2315-07	ATP6V1B1|525	19205.6624
TCGA-KO-8408-01A-11R-2315-07	ATP6V1B2|526	2150.641
TCGA-KO-8408-01A-11R-2315-07	ATP6V1C1|528	2473.2906
TCGA-KO-8408-01A-11R-2315-07	ATP6V1C2|245973	4370.4434
TCGA-KO-8408-01A-11R-2315-07	ATP6V1D|51382	7204.0598
TCGA-KO-8408-01A-11R-2315-07	ATP6V1E1|529	7603.0983
TCGA-KO-8408-01A-11R-2315-07	ATP6V1E2|90423	91.3462
TCGA-KO-8408-01A-11R-2315-07	ATP6V1F|9296	18707.0726
TCGA-KO-8408-01A-11R-2315-07	ATP6V1G1|9550	2649.5726
TCGA-KO-8408-01A-11R-2315-07	ATP6V1G2|534	10.6838
TCGA-KO-8408-01A-11R-2315-07	ATP6V1G3|127124	1783.1197
TCGA-KO-8408-01A-11R-2315-07	ATP6V1H|51606	3884.0812
TCGA-KO-8408-01A-11R-2315-07	ATP7A|538	1479.7009
TCGA-KO-8408-01A-11R-2315-07	ATP7B|540	208.8675
TCGA-KO-8408-01A-11R-2315-07	ATP8A1|10396	3133.0128
TCGA-KO-8408-01A-11R-2315-07	ATP8A2|51761	.5342
TCGA-KO-8408-01A-11R-2315-07	ATP8B1|5205	559.6207
TCGA-KO-8408-01A-11R-2315-07	ATP8B2|57198	218.4829
TCGA-KO-8408-01A-11R-2315-07	ATP8B3|148229	24.0385
TCGA-KO-8408-01A-11R-2315-07	ATP8B4|79895	30.4487
TCGA-KO-8408-01A-11R-2315-07	ATP8B5P|158381	40.5983
TCGA-KO-8408-01A-11R-2315-07	ATP9A|10079	2613.7821
TCGA-KO-8408-01A-11R-2315-07	ATP9B|374868	961.5385
TCGA-KO-8408-01A-11R-2315-07	ATPAF1|64756	4093.9957
TCGA-KO-8408-01A-11R-2315-07	ATPAF2|91647	464.2094
TCGA-KO-8408-01A-11R-2315-07	ATPBD4|89978	228.0983
TCGA-KO-8408-01A-11R-2315-07	ATPIF1|93974	1758.547
TCGA-KO-8408-01A-11R-2315-07	ATRIP|84126	276.2233
TCGA-KO-8408-01A-11R-2315-07	ATRNL1|26033	138.3547
TCGA-KO-8408-01A-11R-2315-07	ATRN|8455	2133.0128
TCGA-KO-8408-01A-11R-2315-07	ATRX|546	1713.6752
TCGA-KO-8408-01A-11R-2315-07	ATR|545	585.4701
TCGA-KO-8408-01A-11R-2315-07	ATXN10|25814	1419.8718
TCGA-KO-8408-01A-11R-2315-07	ATXN1L|342371	472.2222
TCGA-KO-8408-01A-11R-2315-07	ATXN1|6310	429.4872
TCGA-KO-8408-01A-11R-2315-07	ATXN2L|11273	1889.9573
TCGA-KO-8408-01A-11R-2315-07	ATXN2|6311	943.3761
TCGA-KO-8408-01A-11R-2315-07	ATXN3L|92552	0
TCGA-KO-8408-01A-11R-2315-07	ATXN3|4287	180.0214
TCGA-KO-8408-01A-11R-2315-07	ATXN7L1|222255	197.1154
TCGA-KO-8408-01A-11R-2315-07	ATXN7L2|127002	80.1282
TCGA-KO-8408-01A-11R-2315-07	ATXN7L3B|552889	3283.1197
TCGA-KO-8408-01A-11R-2315-07	ATXN7L3|56970	918.8034
TCGA-KO-8408-01A-11R-2315-07	ATXN7|6314	559.2949
TCGA-KO-8408-01A-11R-2315-07	ATXN8OS|6315	0
TCGA-KO-8408-01A-11R-2315-07	AUH|549	1114.3162
TCGA-KO-8408-01A-11R-2315-07	AUP1|550	1946.4156
TCGA-KO-8408-01A-11R-2315-07	AURKAIP1|54998	3146.9017
TCGA-KO-8408-01A-11R-2315-07	AURKAPS1|6791	11.2179
TCGA-KO-8408-01A-11R-2315-07	AURKA|6790	704.0598
TCGA-KO-8408-01A-11R-2315-07	AURKB|9212	30.9829
TCGA-KO-8408-01A-11R-2315-07	AURKC|6795	24.0385
TCGA-KO-8408-01A-11R-2315-07	AUTS2|26053	985.0427
TCGA-KO-8408-01A-11R-2315-07	AVEN|57099	172.0085
TCGA-KO-8408-01A-11R-2315-07	AVIL|10677	17.094
TCGA-KO-8408-01A-11R-2315-07	AVL9|23080	216.3462
TCGA-KO-8408-01A-11R-2315-07	AVPI1|60370	222.7564
TCGA-KO-8408-01A-11R-2315-07	AVPR1A|552	190.7051
TCGA-KO-8408-01A-11R-2315-07	AVPR1B|553	0
TCGA-KO-8408-01A-11R-2315-07	AVPR2|554	23.5043
TCGA-KO-8408-01A-11R-2315-07	AVP|551	0
TCGA-KO-8408-01A-11R-2315-07	AWAT1|158833	14.4231
TCGA-KO-8408-01A-11R-2315-07	AWAT2|158835	0
TCGA-KO-8408-01A-11R-2315-07	AXIN1|8312	997.3291
TCGA-KO-8408-01A-11R-2315-07	AXIN2|8313	59.8291
TCGA-KO-8408-01A-11R-2315-07	AXL|558	291.6667
TCGA-KO-8408-01A-11R-2315-07	AZGP1|563	1756.9444
TCGA-KO-8408-01A-11R-2315-07	AZI1|22994	603.6325
TCGA-KO-8408-01A-11R-2315-07	AZI2|64343	740.9188
TCGA-KO-8408-01A-11R-2315-07	AZIN1|51582	1642.094
TCGA-KO-8408-01A-11R-2315-07	AZU1|566	.5342
TCGA-KO-8408-01A-11R-2315-07	B2M|567	49457.7991
TCGA-KO-8408-01A-11R-2315-07	B3GALNT1|8706	504.2735
TCGA-KO-8408-01A-11R-2315-07	B3GALNT2|148789	414.4765
TCGA-KO-8408-01A-11R-2315-07	B3GALT1|8708	3.2051
TCGA-KO-8408-01A-11R-2315-07	B3GALT2|8707	7.4786
TCGA-KO-8408-01A-11R-2315-07	B3GALT4|8705	197.1154
TCGA-KO-8408-01A-11R-2315-07	B3GALT5|10317	0
TCGA-KO-8408-01A-11R-2315-07	B3GALT6|126792	511.7521
TCGA-KO-8408-01A-11R-2315-07	B3GALTL|145173	430.5556
TCGA-KO-8408-01A-11R-2315-07	B3GAT1|27087	25.1068
TCGA-KO-8408-01A-11R-2315-07	B3GAT2|135152	4.5513
TCGA-KO-8408-01A-11R-2315-07	B3GAT3|26229	1999.4658
TCGA-KO-8408-01A-11R-2315-07	B3GNT1|11041	1301.8162
TCGA-KO-8408-01A-11R-2315-07	B3GNT2|10678	763.3547
TCGA-KO-8408-01A-11R-2315-07	B3GNT3|10331	.5342
TCGA-KO-8408-01A-11R-2315-07	B3GNT4|79369	14.9573
TCGA-KO-8408-01A-11R-2315-07	B3GNT5|84002	389.9573
TCGA-KO-8408-01A-11R-2315-07	B3GNT6|192134	.5342
TCGA-KO-8408-01A-11R-2315-07	B3GNT7|93010	30.4487
TCGA-KO-8408-01A-11R-2315-07	B3GNT8|374907	833.8675
TCGA-KO-8408-01A-11R-2315-07	B3GNT9|84752	243.2158
TCGA-KO-8408-01A-11R-2315-07	B3GNTL1|146712	58.969
TCGA-KO-8408-01A-11R-2315-07	B4GALNT1|2583	51.2821
TCGA-KO-8408-01A-11R-2315-07	B4GALNT2|124872	139.9573
TCGA-KO-8408-01A-11R-2315-07	B4GALNT3|283358	926.8162
TCGA-KO-8408-01A-11R-2315-07	B4GALNT4|338707	9.6154
TCGA-KO-8408-01A-11R-2315-07	B4GALT1|2683	4068.9103
TCGA-KO-8408-01A-11R-2315-07	B4GALT2|8704	1601.4957
TCGA-KO-8408-01A-11R-2315-07	B4GALT3|8703	785.7906
TCGA-KO-8408-01A-11R-2315-07	B4GALT4|8702	611.1111
TCGA-KO-8408-01A-11R-2315-07	B4GALT5|9334	1022.4359
TCGA-KO-8408-01A-11R-2315-07	B4GALT6|9331	995.7265
TCGA-KO-8408-01A-11R-2315-07	B4GALT7|11285	1864.3162
TCGA-KO-8408-01A-11R-2315-07	B9D1|27077	110.0427
TCGA-KO-8408-01A-11R-2315-07	B9D2|80776	136.2179
TCGA-KO-8408-01A-11R-2315-07	BAALC|79870	1982.906
TCGA-KO-8408-01A-11R-2315-07	BAAT|570	2.1368
TCGA-KO-8408-01A-11R-2315-07	BACE1|23621	1841.8803
TCGA-KO-8408-01A-11R-2315-07	BACE2|25825	5553.953
TCGA-KO-8408-01A-11R-2315-07	BACH1|571	610.0427
TCGA-KO-8408-01A-11R-2315-07	BACH2|60468	63.0342
TCGA-KO-8408-01A-11R-2315-07	BAD|572	2868.6752
TCGA-KO-8408-01A-11R-2315-07	BAG1|573	7976.5545
TCGA-KO-8408-01A-11R-2315-07	BAG2|9532	130.8761
TCGA-KO-8408-01A-11R-2315-07	BAG3|9531	1346.1538
TCGA-KO-8408-01A-11R-2315-07	BAG4|9530	95.0855
TCGA-KO-8408-01A-11R-2315-07	BAG5|9529	1470.0855
TCGA-KO-8408-01A-11R-2315-07	BAGE2|85319	1.1485
TCGA-KO-8408-01A-11R-2315-07	BAGE|574	0
TCGA-KO-8408-01A-11R-2315-07	BAHCC1|57597	466.3462
TCGA-KO-8408-01A-11R-2315-07	BAHD1|22893	2999.4658
TCGA-KO-8408-01A-11R-2315-07	BAI1|575	4.2735
TCGA-KO-8408-01A-11R-2315-07	BAI2|576	447.1154
TCGA-KO-8408-01A-11R-2315-07	BAI3|577	3.7393
TCGA-KO-8408-01A-11R-2315-07	BAIAP2L1|55971	5026.7094
TCGA-KO-8408-01A-11R-2315-07	BAIAP2L2|80115	10.1496
TCGA-KO-8408-01A-11R-2315-07	BAIAP2|10458	712.0726
TCGA-KO-8408-01A-11R-2315-07	BAIAP3|8938	1517.1902
TCGA-KO-8408-01A-11R-2315-07	BAK1|578	864.8504
TCGA-KO-8408-01A-11R-2315-07	BAMBI|25805	53.4188
TCGA-KO-8408-01A-11R-2315-07	BANF1|8815	3336.5385
TCGA-KO-8408-01A-11R-2315-07	BANF2|140836	0
TCGA-KO-8408-01A-11R-2315-07	BANK1|55024	210.4701
TCGA-KO-8408-01A-11R-2315-07	BANP|54971	136.7521
TCGA-KO-8408-01A-11R-2315-07	BAP1|8314	5333.8675
TCGA-KO-8408-01A-11R-2315-07	BARD1|580	15.4915
TCGA-KO-8408-01A-11R-2315-07	BARHL1|56751	0
TCGA-KO-8408-01A-11R-2315-07	BARHL2|343472	0
TCGA-KO-8408-01A-11R-2315-07	BARX1|56033	2.1368
TCGA-KO-8408-01A-11R-2315-07	BARX2|8538	535.2564
TCGA-KO-8408-01A-11R-2315-07	BASE|317716	0
TCGA-KO-8408-01A-11R-2315-07	BASP1|10409	49.6795
TCGA-KO-8408-01A-11R-2315-07	BAT1|7919	2709.4017
TCGA-KO-8408-01A-11R-2315-07	BAT2L1|84726	3390.1976
TCGA-KO-8408-01A-11R-2315-07	BAT2L2|23215	1112.7137
TCGA-KO-8408-01A-11R-2315-07	BAT2|7916	4641.0256
TCGA-KO-8408-01A-11R-2315-07	BAT3|7917	2889.9573
TCGA-KO-8408-01A-11R-2315-07	BAT4|7918	341.8857
TCGA-KO-8408-01A-11R-2315-07	BAT5|7920	734.5085
TCGA-KO-8408-01A-11R-2315-07	BATF2|116071	99.359
TCGA-KO-8408-01A-11R-2315-07	BATF3|55509	10.1496
TCGA-KO-8408-01A-11R-2315-07	BATF|10538	5.8761
TCGA-KO-8408-01A-11R-2315-07	BAX|581	442.8419
TCGA-KO-8408-01A-11R-2315-07	BAZ1A|11177	167.2009
TCGA-KO-8408-01A-11R-2315-07	BAZ1B|9031	2087.6068
TCGA-KO-8408-01A-11R-2315-07	BAZ2A|11176	2222.8579
TCGA-KO-8408-01A-11R-2315-07	BAZ2B|29994	129.0705
TCGA-KO-8408-01A-11R-2315-07	BBC3|27113	231.8376
TCGA-KO-8408-01A-11R-2315-07	BBOX1|8424	2.6709
TCGA-KO-8408-01A-11R-2315-07	BBS10|79738	142.094
TCGA-KO-8408-01A-11R-2315-07	BBS12|166379	73.1838
TCGA-KO-8408-01A-11R-2315-07	BBS1|582	1228.0983
TCGA-KO-8408-01A-11R-2315-07	BBS2|583	548.0769
TCGA-KO-8408-01A-11R-2315-07	BBS4|585	349.359
TCGA-KO-8408-01A-11R-2315-07	BBS5|129880	318.3761
TCGA-KO-8408-01A-11R-2315-07	BBS7|55212	275.1068
TCGA-KO-8408-01A-11R-2315-07	BBS9|27241	228.6325
TCGA-KO-8408-01A-11R-2315-07	BBX|56987	1784.7222
TCGA-KO-8408-01A-11R-2315-07	BCAM|4059	14882.4786
TCGA-KO-8408-01A-11R-2315-07	BCAN|63827	213.6752
TCGA-KO-8408-01A-11R-2315-07	BCAP29|55973	1044.3376
TCGA-KO-8408-01A-11R-2315-07	BCAP31|10134	9773.5043
TCGA-KO-8408-01A-11R-2315-07	BCAR1|9564	3259.0812
TCGA-KO-8408-01A-11R-2315-07	BCAR3|8412	436.9658
TCGA-KO-8408-01A-11R-2315-07	BCAR4|400500	0
TCGA-KO-8408-01A-11R-2315-07	BCAS1|8537	2.1368
TCGA-KO-8408-01A-11R-2315-07	BCAS2|10286	414.9359
TCGA-KO-8408-01A-11R-2315-07	BCAS3|54828	258.0128
TCGA-KO-8408-01A-11R-2315-07	BCAS4|55653	1062.5
TCGA-KO-8408-01A-11R-2315-07	BCAT1|586	168.8034
TCGA-KO-8408-01A-11R-2315-07	BCAT2|587	2824.2521
TCGA-KO-8408-01A-11R-2315-07	BCCIP|56647	752.8686
TCGA-KO-8408-01A-11R-2315-07	BCDIN3D|144233	155.5609
TCGA-KO-8408-01A-11R-2315-07	BCHE|590	10.6838
TCGA-KO-8408-01A-11R-2315-07	BCKDHA|593	2769.2308
TCGA-KO-8408-01A-11R-2315-07	BCKDHB|594	398.5043
TCGA-KO-8408-01A-11R-2315-07	BCKDK|10295	1056.6239
TCGA-KO-8408-01A-11R-2315-07	BCL10|8915	205.1282
TCGA-KO-8408-01A-11R-2315-07	BCL11A|53335	1.6026
TCGA-KO-8408-01A-11R-2315-07	BCL11B|64919	29.9145
TCGA-KO-8408-01A-11R-2315-07	BCL2A1|597	6.9444
TCGA-KO-8408-01A-11R-2315-07	BCL2L10|10017	32.5855
TCGA-KO-8408-01A-11R-2315-07	BCL2L11|10018	709.9359
TCGA-KO-8408-01A-11R-2315-07	BCL2L12|83596	260.844
TCGA-KO-8408-01A-11R-2315-07	BCL2L13|23786	3094.5513
TCGA-KO-8408-01A-11R-2315-07	BCL2L14|79370	.5342
TCGA-KO-8408-01A-11R-2315-07	BCL2L15|440603	1.6026
TCGA-KO-8408-01A-11R-2315-07	BCL2L1|598	8392.094
TCGA-KO-8408-01A-11R-2315-07	BCL2L2|599	3352.938
TCGA-KO-8408-01A-11R-2315-07	BCL2|596	1900.1068
TCGA-KO-8408-01A-11R-2315-07	BCL3|602	285.2564
TCGA-KO-8408-01A-11R-2315-07	BCL6B|255877	293.2692
TCGA-KO-8408-01A-11R-2315-07	BCL6|604	367.5214
TCGA-KO-8408-01A-11R-2315-07	BCL7A|605	936.9658
TCGA-KO-8408-01A-11R-2315-07	BCL7B|9275	2322.1154
TCGA-KO-8408-01A-11R-2315-07	BCL7C|9274	936.4316
TCGA-KO-8408-01A-11R-2315-07	BCL8|606	3.2051
TCGA-KO-8408-01A-11R-2315-07	BCL9L|283149	813.0342
TCGA-KO-8408-01A-11R-2315-07	BCL9|607	370.7265
TCGA-KO-8408-01A-11R-2315-07	BCLAF1|9774	938.0342
TCGA-KO-8408-01A-11R-2315-07	BCMO1|53630	1.0684
TCGA-KO-8408-01A-11R-2315-07	BCO2|83875	136.7521
TCGA-KO-8408-01A-11R-2315-07	BCORL1|63035	337.0726
TCGA-KO-8408-01A-11R-2315-07	BCORL2|286554	0
TCGA-KO-8408-01A-11R-2315-07	BCOR|54880	588.141
TCGA-KO-8408-01A-11R-2315-07	BCR|613	6957.7991
TCGA-KO-8408-01A-11R-2315-07	BCS1L|617	359.5085
TCGA-KO-8408-01A-11R-2315-07	BCYRN1|618	0
TCGA-KO-8408-01A-11R-2315-07	BDH1|622	3692.3077
TCGA-KO-8408-01A-11R-2315-07	BDH2|56898	1246.2607
TCGA-KO-8408-01A-11R-2315-07	BDKRB1|623	171.4744
TCGA-KO-8408-01A-11R-2315-07	BDKRB2|624	495.1923
TCGA-KO-8408-01A-11R-2315-07	BDNFOS|497258	95.8974
TCGA-KO-8408-01A-11R-2315-07	BDNF|627	70.7692
TCGA-KO-8408-01A-11R-2315-07	BDP1|55814	632.4786
TCGA-KO-8408-01A-11R-2315-07	BEAN|146227	8.547
TCGA-KO-8408-01A-11R-2315-07	BECN1|8678	890.3365
TCGA-KO-8408-01A-11R-2315-07	BEGAIN|57596	25.641
TCGA-KO-8408-01A-11R-2315-07	BEND2|139105	0
TCGA-KO-8408-01A-11R-2315-07	BEND3|57673	77.4573
TCGA-KO-8408-01A-11R-2315-07	BEND4|389206	1.0684
TCGA-KO-8408-01A-11R-2315-07	BEND5|79656	103.0983
TCGA-KO-8408-01A-11R-2315-07	BEND6|221336	10.1496
TCGA-KO-8408-01A-11R-2315-07	BEND7|222389	362.1795
TCGA-KO-8408-01A-11R-2315-07	BEST1|7439	248.9637
TCGA-KO-8408-01A-11R-2315-07	BEST2|54831	0
TCGA-KO-8408-01A-11R-2315-07	BEST3|144453	.5342
TCGA-KO-8408-01A-11R-2315-07	BEST4|266675	14.4231
TCGA-KO-8408-01A-11R-2315-07	BET1L|51272	3559.2949
TCGA-KO-8408-01A-11R-2315-07	BET1|10282	1039.5299
TCGA-KO-8408-01A-11R-2315-07	BET3L|100128327	.5342
TCGA-KO-8408-01A-11R-2315-07	BEX1|55859	11.2179
TCGA-KO-8408-01A-11R-2315-07	BEX2|84707	927.3504
TCGA-KO-8408-01A-11R-2315-07	BEX4|56271	1389.4231
TCGA-KO-8408-01A-11R-2315-07	BEX5|340542	3229.7009
TCGA-KO-8408-01A-11R-2315-07	BEYLA|497634	0
TCGA-KO-8408-01A-11R-2315-07	BFAR|51283	1116.9872
TCGA-KO-8408-01A-11R-2315-07	BFSP1|631	35.2564
TCGA-KO-8408-01A-11R-2315-07	BFSP2|8419	9.6154
TCGA-KO-8408-01A-11R-2315-07	BGLAP|632	65.5716
TCGA-KO-8408-01A-11R-2315-07	BGN|633	4973.2906
TCGA-KO-8408-01A-11R-2315-07	BHLHA15|168620	3.7393
TCGA-KO-8408-01A-11R-2315-07	BHLHB9|80823	82.7991
TCGA-KO-8408-01A-11R-2315-07	BHLHE22|27319	2.6709
TCGA-KO-8408-01A-11R-2315-07	BHLHE23|128408	0
TCGA-KO-8408-01A-11R-2315-07	BHLHE40|8553	9668.8034
TCGA-KO-8408-01A-11R-2315-07	BHLHE41|79365	86.5385
TCGA-KO-8408-01A-11R-2315-07	BHMT2|23743	100.4274
TCGA-KO-8408-01A-11R-2315-07	BHMT|635	44.3376
TCGA-KO-8408-01A-11R-2315-07	BICC1|80114	2.1368
TCGA-KO-8408-01A-11R-2315-07	BICD1|636	16.5598
TCGA-KO-8408-01A-11R-2315-07	BICD2|23299	954.594
TCGA-KO-8408-01A-11R-2315-07	BID|637	191.1538
TCGA-KO-8408-01A-11R-2315-07	BIK|638	37.3932
TCGA-KO-8408-01A-11R-2315-07	BIN1|274	425.7479
TCGA-KO-8408-01A-11R-2315-07	BIN2|51411	198.7179
TCGA-KO-8408-01A-11R-2315-07	BIN3|55909	731.8376
TCGA-KO-8408-01A-11R-2315-07	BIRC2|329	739.3162
TCGA-KO-8408-01A-11R-2315-07	BIRC3|330	142.6282
TCGA-KO-8408-01A-11R-2315-07	BIRC5|332	52.8419
TCGA-KO-8408-01A-11R-2315-07	BIRC6|57448	753.7393
TCGA-KO-8408-01A-11R-2315-07	BIRC7|79444	29.3803
TCGA-KO-8408-01A-11R-2315-07	BIRC8|112401	0
TCGA-KO-8408-01A-11R-2315-07	BIVM|54841	336.5385
TCGA-KO-8408-01A-11R-2315-07	BLCAP|10904	7858.9744
TCGA-KO-8408-01A-11R-2315-07	BLID|414899	.5342
TCGA-KO-8408-01A-11R-2315-07	BLK|640	0
TCGA-KO-8408-01A-11R-2315-07	BLMH|642	312.5
TCGA-KO-8408-01A-11R-2315-07	BLM|641	26.7094
TCGA-KO-8408-01A-11R-2315-07	BLNK|29760	763.8889
TCGA-KO-8408-01A-11R-2315-07	BLOC1S1|2647	4231.2179
TCGA-KO-8408-01A-11R-2315-07	BLOC1S2|282991	633.547
TCGA-KO-8408-01A-11R-2315-07	BLOC1S3|388552	474.359
TCGA-KO-8408-01A-11R-2315-07	BLVRA|644	793.8034
TCGA-KO-8408-01A-11R-2315-07	BLVRB|645	2280.9829
TCGA-KO-8408-01A-11R-2315-07	BLZF1|8548	258.547
TCGA-KO-8408-01A-11R-2315-07	BMF|90427	771.9017
TCGA-KO-8408-01A-11R-2315-07	BMI1|648	689.7703
TCGA-KO-8408-01A-11R-2315-07	BMP10|27302	0
TCGA-KO-8408-01A-11R-2315-07	BMP15|9210	0
TCGA-KO-8408-01A-11R-2315-07	BMP1|649	382.4786
TCGA-KO-8408-01A-11R-2315-07	BMP2K|55589	139.9573
TCGA-KO-8408-01A-11R-2315-07	BMP2|650	73.7179
TCGA-KO-8408-01A-11R-2315-07	BMP3|651	1.0684
TCGA-KO-8408-01A-11R-2315-07	BMP4|652	54.4872
TCGA-KO-8408-01A-11R-2315-07	BMP5|653	3.2051
TCGA-KO-8408-01A-11R-2315-07	BMP6|654	79.2415
TCGA-KO-8408-01A-11R-2315-07	BMP7|655	2086.5385
TCGA-KO-8408-01A-11R-2315-07	BMP8A|353500	76.9231
TCGA-KO-8408-01A-11R-2315-07	BMP8B|656	94.0171
TCGA-KO-8408-01A-11R-2315-07	BMPER|168667	2.6709
TCGA-KO-8408-01A-11R-2315-07	BMPR1A|657	214.7436
TCGA-KO-8408-01A-11R-2315-07	BMPR1B|658	1352.0299
TCGA-KO-8408-01A-11R-2315-07	BMPR2|659	1126.0684
TCGA-KO-8408-01A-11R-2315-07	BMS1P4|729096	11.7521
TCGA-KO-8408-01A-11R-2315-07	BMS1P5|399761	22.9701
TCGA-KO-8408-01A-11R-2315-07	BMS1|9790	588.141
TCGA-KO-8408-01A-11R-2315-07	BMX|660	16.5598
TCGA-KO-8408-01A-11R-2315-07	BNC1|646	0
TCGA-KO-8408-01A-11R-2315-07	BNC2|54796	161.3248
TCGA-KO-8408-01A-11R-2315-07	BNIP1|662	443.3761
TCGA-KO-8408-01A-11R-2315-07	BNIP2|663	305.0214
TCGA-KO-8408-01A-11R-2315-07	BNIP3L|665	1457.265
TCGA-KO-8408-01A-11R-2315-07	BNIP3|664	1800.7479
TCGA-KO-8408-01A-11R-2315-07	BNIPL|149428	4.8077
TCGA-KO-8408-01A-11R-2315-07	BOC|91653	155.4487
TCGA-KO-8408-01A-11R-2315-07	BOD1L|259282	1399.0385
TCGA-KO-8408-01A-11R-2315-07	BOD1|91272	1003.7393
TCGA-KO-8408-01A-11R-2315-07	BOK|666	1800.7479
TCGA-KO-8408-01A-11R-2315-07	BOLA1|51027	302.3504
TCGA-KO-8408-01A-11R-2315-07	BOLA2|552900	1123.9957
TCGA-KO-8408-01A-11R-2315-07	BOLA3|388962	603.0983
TCGA-KO-8408-01A-11R-2315-07	BOLL|66037	2.1368
TCGA-KO-8408-01A-11R-2315-07	BOP1|23246	192.3077
TCGA-KO-8408-01A-11R-2315-07	BPESC1|60467	0
TCGA-KO-8408-01A-11R-2315-07	BPGM|669	1968.4829
TCGA-KO-8408-01A-11R-2315-07	BPHL|670	263.3547
TCGA-KO-8408-01A-11R-2315-07	BPIL1|80341	28.312
TCGA-KO-8408-01A-11R-2315-07	BPIL2|254240	0
TCGA-KO-8408-01A-11R-2315-07	BPIL3|128859	0
TCGA-KO-8408-01A-11R-2315-07	BPI|671	0
TCGA-KO-8408-01A-11R-2315-07	BPNT1|10380	207.7991
TCGA-KO-8408-01A-11R-2315-07	BPTF|2186	499.4658
TCGA-KO-8408-01A-11R-2315-07	BPY2|9083	0
TCGA-KO-8408-01A-11R-2315-07	BRAF|673	142.094
TCGA-KO-8408-01A-11R-2315-07	BRAP|8315	660.2564
TCGA-KO-8408-01A-11R-2315-07	BRCA1|672	29.3803
TCGA-KO-8408-01A-11R-2315-07	BRCA2|675	10.6838
TCGA-KO-8408-01A-11R-2315-07	BRCC3|79184	321.5812
TCGA-KO-8408-01A-11R-2315-07	BRD1|23774	395.8333
TCGA-KO-8408-01A-11R-2315-07	BRD2|6046	4243.5897
TCGA-KO-8408-01A-11R-2315-07	BRD3|8019	506.6506
TCGA-KO-8408-01A-11R-2315-07	BRD4|23476	2091.3462
TCGA-KO-8408-01A-11R-2315-07	BRD7P3|23629	.5342
TCGA-KO-8408-01A-11R-2315-07	BRD7|29117	852.5641
TCGA-KO-8408-01A-11R-2315-07	BRD8|10902	508.0128
TCGA-KO-8408-01A-11R-2315-07	BRD9|65980	1468.4829
TCGA-KO-8408-01A-11R-2315-07	BRDT|676	0
TCGA-KO-8408-01A-11R-2315-07	BREA2|286076	7.4786
TCGA-KO-8408-01A-11R-2315-07	BRE|9577	251.0684
TCGA-KO-8408-01A-11R-2315-07	BRF1|2972	2441.7735
TCGA-KO-8408-01A-11R-2315-07	BRF2|55290	550.2137
TCGA-KO-8408-01A-11R-2315-07	BRI3BP|140707	253.7393
TCGA-KO-8408-01A-11R-2315-07	BRI3|25798	7075.8547
TCGA-KO-8408-01A-11R-2315-07	BRIP1|83990	5.3419
TCGA-KO-8408-01A-11R-2315-07	BRIX1|55299	417.735
TCGA-KO-8408-01A-11R-2315-07	BRMS1L|84312	187.5
TCGA-KO-8408-01A-11R-2315-07	BRMS1|25855	2003.7393
TCGA-KO-8408-01A-11R-2315-07	BRP44L|51660	2927.3504
TCGA-KO-8408-01A-11R-2315-07	BRP44|25874	1394.2308
TCGA-KO-8408-01A-11R-2315-07	BRPF1|7862	665.5983
TCGA-KO-8408-01A-11R-2315-07	BRPF3|27154	1098.2906
TCGA-KO-8408-01A-11R-2315-07	BRS3|680	0
TCGA-KO-8408-01A-11R-2315-07	BRSK1|84446	56.0897
TCGA-KO-8408-01A-11R-2315-07	BRSK2|9024	3.2051
TCGA-KO-8408-01A-11R-2315-07	BRWD1|54014	506.9444
TCGA-KO-8408-01A-11R-2315-07	BRWD3|254065	99.8932
TCGA-KO-8408-01A-11R-2315-07	BSCL2|26580	2924.2041
TCGA-KO-8408-01A-11R-2315-07	BSDC1|55108	2219.0171
TCGA-KO-8408-01A-11R-2315-07	BSG|682	74888.3547
TCGA-KO-8408-01A-11R-2315-07	BSND|7809	1563.5684
TCGA-KO-8408-01A-11R-2315-07	BSN|8927	194.9786
TCGA-KO-8408-01A-11R-2315-07	BSPH1|100131137	0
TCGA-KO-8408-01A-11R-2315-07	BSPRY|54836	1114.3162
TCGA-KO-8408-01A-11R-2315-07	BST1|683	22.4359
TCGA-KO-8408-01A-11R-2315-07	BST2|684	11915.0641
TCGA-KO-8408-01A-11R-2315-07	BSX|390259	0
TCGA-KO-8408-01A-11R-2315-07	BTAF1|9044	510.1496
TCGA-KO-8408-01A-11R-2315-07	BTBD10|84280	477.5641
TCGA-KO-8408-01A-11R-2315-07	BTBD11|121551	27.7778
TCGA-KO-8408-01A-11R-2315-07	BTBD12|84464	169.8718
TCGA-KO-8408-01A-11R-2315-07	BTBD16|118663	.5342
TCGA-KO-8408-01A-11R-2315-07	BTBD17|388419	0
TCGA-KO-8408-01A-11R-2315-07	BTBD18|643376	4.2735
TCGA-KO-8408-01A-11R-2315-07	BTBD19|149478	5.8761
TCGA-KO-8408-01A-11R-2315-07	BTBD1|53339	3188.0342
TCGA-KO-8408-01A-11R-2315-07	BTBD2|55643	3484.5085
TCGA-KO-8408-01A-11R-2315-07	BTBD3|22903	847.7564
TCGA-KO-8408-01A-11R-2315-07	BTBD6|90135	3810.8974
TCGA-KO-8408-01A-11R-2315-07	BTBD7|55727	834.9359
TCGA-KO-8408-01A-11R-2315-07	BTBD8|284697	1.6026
TCGA-KO-8408-01A-11R-2315-07	BTBD9|114781	932.1581
TCGA-KO-8408-01A-11R-2315-07	BTC|685	10.6838
TCGA-KO-8408-01A-11R-2315-07	BTD|686	514.4231
TCGA-KO-8408-01A-11R-2315-07	BTF3L1|690	0
TCGA-KO-8408-01A-11R-2315-07	BTF3L4|91408	366.453
TCGA-KO-8408-01A-11R-2315-07	BTF3|689	5864.8504
TCGA-KO-8408-01A-11R-2315-07	BTG1|694	2446.047
TCGA-KO-8408-01A-11R-2315-07	BTG2|7832	353.0983
TCGA-KO-8408-01A-11R-2315-07	BTG3|10950	386.7521
TCGA-KO-8408-01A-11R-2315-07	BTG4|54766	0
TCGA-KO-8408-01A-11R-2315-07	BTK|695	84.9359
TCGA-KO-8408-01A-11R-2315-07	BTLA|151888	14.9573
TCGA-KO-8408-01A-11R-2315-07	BTN1A1|696	0
TCGA-KO-8408-01A-11R-2315-07	BTN2A1|11120	366.453
TCGA-KO-8408-01A-11R-2315-07	BTN2A2|10385	114.8504
TCGA-KO-8408-01A-11R-2315-07	BTN2A3|54718	6.9444
TCGA-KO-8408-01A-11R-2315-07	BTN3A1|11119	176.2821
TCGA-KO-8408-01A-11R-2315-07	BTN3A2|11118	317.3077
TCGA-KO-8408-01A-11R-2315-07	BTN3A3|10384	170.9402
TCGA-KO-8408-01A-11R-2315-07	BTNL2|56244	0
TCGA-KO-8408-01A-11R-2315-07	BTNL3|10917	4.2735
TCGA-KO-8408-01A-11R-2315-07	BTNL8|79908	2.6709
TCGA-KO-8408-01A-11R-2315-07	BTNL9|153579	1137.8205
TCGA-KO-8408-01A-11R-2315-07	BTRC|8945	381.9444
TCGA-KO-8408-01A-11R-2315-07	BUB1B|701	94.7276
TCGA-KO-8408-01A-11R-2315-07	BUB1|699	156.5171
TCGA-KO-8408-01A-11R-2315-07	BUB3|9184	589.7436
TCGA-KO-8408-01A-11R-2315-07	BUD13|84811	365.3846
TCGA-KO-8408-01A-11R-2315-07	BUD31|8896	4650.3632
TCGA-KO-8408-01A-11R-2315-07	BVES|11149	26.7094
TCGA-KO-8408-01A-11R-2315-07	BYSL|705	146.9017
TCGA-KO-8408-01A-11R-2315-07	BZRAP1|9256	574.7863
TCGA-KO-8408-01A-11R-2315-07	BZW1|9689	1235.5769
TCGA-KO-8408-01A-11R-2315-07	BZW2|28969	672.0085
TCGA-KO-8408-01A-11R-2315-07	C10orf105|414152	3.7393
TCGA-KO-8408-01A-11R-2315-07	C10orf107|219621	1.0684
TCGA-KO-8408-01A-11R-2315-07	C10orf108|414235	21.9017
TCGA-KO-8408-01A-11R-2315-07	C10orf10|11067	1410.7906
TCGA-KO-8408-01A-11R-2315-07	C10orf110|55853	3.9797
TCGA-KO-8408-01A-11R-2315-07	C10orf111|221060	1.0684
TCGA-KO-8408-01A-11R-2315-07	C10orf113|387638	0
TCGA-KO-8408-01A-11R-2315-07	C10orf114|399726	12.2863
TCGA-KO-8408-01A-11R-2315-07	C10orf116|10974	789.5566
TCGA-KO-8408-01A-11R-2315-07	C10orf118|55088	143.1624
TCGA-KO-8408-01A-11R-2315-07	C10orf119|79892	527.7778
TCGA-KO-8408-01A-11R-2315-07	C10orf11|83938	229.7009
TCGA-KO-8408-01A-11R-2315-07	C10orf120|399814	0
TCGA-KO-8408-01A-11R-2315-07	C10orf122|387718	0
TCGA-KO-8408-01A-11R-2315-07	C10orf125|282969	250.5342
TCGA-KO-8408-01A-11R-2315-07	C10orf128|170371	9.0812
TCGA-KO-8408-01A-11R-2315-07	C10orf129|142827	1.0684
TCGA-KO-8408-01A-11R-2315-07	C10orf12|26148	33.4241
TCGA-KO-8408-01A-11R-2315-07	C10orf131|100127889	.5342
TCGA-KO-8408-01A-11R-2315-07	C10orf137|26098	134.0812
TCGA-KO-8408-01A-11R-2315-07	C10orf140|387640	4.2575
TCGA-KO-8408-01A-11R-2315-07	C10orf18|54906	638.8889
TCGA-KO-8408-01A-11R-2315-07	C10orf25|220979	55.0214
TCGA-KO-8408-01A-11R-2315-07	C10orf26|54838	2626.9872
TCGA-KO-8408-01A-11R-2315-07	C10orf27|219793	229.1667
TCGA-KO-8408-01A-11R-2315-07	C10orf28|27291	371.7949
TCGA-KO-8408-01A-11R-2315-07	C10orf2|56652	154.9145
TCGA-KO-8408-01A-11R-2315-07	C10orf32|119032	754.2735
TCGA-KO-8408-01A-11R-2315-07	C10orf35|219738	211.0043
TCGA-KO-8408-01A-11R-2315-07	C10orf40|283025	0
TCGA-KO-8408-01A-11R-2315-07	C10orf41|100131213	364.0064
TCGA-KO-8408-01A-11R-2315-07	C10orf46|143384	502.6709
TCGA-KO-8408-01A-11R-2315-07	C10orf47|254427	114.8504
TCGA-KO-8408-01A-11R-2315-07	C10orf4|118924	204.594
TCGA-KO-8408-01A-11R-2315-07	C10orf50|645528	0
TCGA-KO-8408-01A-11R-2315-07	C10orf53|282966	0
TCGA-KO-8408-01A-11R-2315-07	C10orf54|64115	376.0684
TCGA-KO-8408-01A-11R-2315-07	C10orf55|414236	0
TCGA-KO-8408-01A-11R-2315-07	C10orf57|80195	555.5556
TCGA-KO-8408-01A-11R-2315-07	C10orf58|84293	2013.3547
TCGA-KO-8408-01A-11R-2315-07	C10orf62|414157	.5342
TCGA-KO-8408-01A-11R-2315-07	C10orf67|256815	12.8205
TCGA-KO-8408-01A-11R-2315-07	C10orf68|79741	1.6026
TCGA-KO-8408-01A-11R-2315-07	C10orf71|118461	149.5726
TCGA-KO-8408-01A-11R-2315-07	C10orf72|196740	973.8248
TCGA-KO-8408-01A-11R-2315-07	C10orf75|90271	555.0214
TCGA-KO-8408-01A-11R-2315-07	C10orf76|79591	802.8846
TCGA-KO-8408-01A-11R-2315-07	C10orf78|119392	41.1325
TCGA-KO-8408-01A-11R-2315-07	C10orf79|80217	5.8761
TCGA-KO-8408-01A-11R-2315-07	C10orf81|79949	5.8761
TCGA-KO-8408-01A-11R-2315-07	C10orf82|143379	32.0513
TCGA-KO-8408-01A-11R-2315-07	C10orf84|63877	357.3718
TCGA-KO-8408-01A-11R-2315-07	C10orf88|80007	100.9615
TCGA-KO-8408-01A-11R-2315-07	C10orf90|118611	0
TCGA-KO-8408-01A-11R-2315-07	C10orf91|170393	0
TCGA-KO-8408-01A-11R-2315-07	C10orf93|255352	22.9701
TCGA-KO-8408-01A-11R-2315-07	C10orf95|79946	4.781
TCGA-KO-8408-01A-11R-2315-07	C10orf96|374355	0
TCGA-KO-8408-01A-11R-2315-07	C10orf99|387695	0
TCGA-KO-8408-01A-11R-2315-07	C11orf10|746	1378.7393
TCGA-KO-8408-01A-11R-2315-07	C11orf16|56673	.5342
TCGA-KO-8408-01A-11R-2315-07	C11orf17|56672	423.0769
TCGA-KO-8408-01A-11R-2315-07	C11orf1|64776	381.3355
TCGA-KO-8408-01A-11R-2315-07	C11orf20|25858	2.6709
TCGA-KO-8408-01A-11R-2315-07	C11orf21|29125	2.6709
TCGA-KO-8408-01A-11R-2315-07	C11orf24|53838	870.1923
TCGA-KO-8408-01A-11R-2315-07	C11orf2|738	4120.1923
TCGA-KO-8408-01A-11R-2315-07	C11orf30|56946	363.2479
TCGA-KO-8408-01A-11R-2315-07	C11orf31|280636	2644.2308
TCGA-KO-8408-01A-11R-2315-07	C11orf34|349633	0
TCGA-KO-8408-01A-11R-2315-07	C11orf35|256329	131.3942
TCGA-KO-8408-01A-11R-2315-07	C11orf36|283303	0
TCGA-KO-8408-01A-11R-2315-07	C11orf40|143501	0
TCGA-KO-8408-01A-11R-2315-07	C11orf41|25758	47.5427
TCGA-KO-8408-01A-11R-2315-07	C11orf42|160298	.5342
TCGA-KO-8408-01A-11R-2315-07	C11orf45|219833	2.6709
TCGA-KO-8408-01A-11R-2315-07	C11orf46|120534	667.2009
TCGA-KO-8408-01A-11R-2315-07	C11orf48|79081	611.5118
TCGA-KO-8408-01A-11R-2315-07	C11orf49|79096	946.047
TCGA-KO-8408-01A-11R-2315-07	C11orf51|25906	1762.4679
TCGA-KO-8408-01A-11R-2315-07	C11orf52|91894	316.7735
TCGA-KO-8408-01A-11R-2315-07	C11orf53|341032	1.0684
TCGA-KO-8408-01A-11R-2315-07	C11orf54|28970	376.0684
TCGA-KO-8408-01A-11R-2315-07	C11orf57|55216	767.094
TCGA-KO-8408-01A-11R-2315-07	C11orf58|10944	2717.4145
TCGA-KO-8408-01A-11R-2315-07	C11orf59|55004	4634.0812
TCGA-KO-8408-01A-11R-2315-07	C11orf61|79684	243.5897
TCGA-KO-8408-01A-11R-2315-07	C11orf63|79864	162.9274
TCGA-KO-8408-01A-11R-2315-07	C11orf64|283197	0
TCGA-KO-8408-01A-11R-2315-07	C11orf65|160140	3.2051
TCGA-KO-8408-01A-11R-2315-07	C11orf66|220004	10.1496
TCGA-KO-8408-01A-11R-2315-07	C11orf67|28971	669.3376
TCGA-KO-8408-01A-11R-2315-07	C11orf68|83638	1286.859
TCGA-KO-8408-01A-11R-2315-07	C11orf70|85016	25.641
TCGA-KO-8408-01A-11R-2315-07	C11orf71|54494	309.2949
TCGA-KO-8408-01A-11R-2315-07	C11orf73|51501	533.6538
TCGA-KO-8408-01A-11R-2315-07	C11orf74|119710	258.547
TCGA-KO-8408-01A-11R-2315-07	C11orf75|56935	238.7821
TCGA-KO-8408-01A-11R-2315-07	C11orf80|79703	250.5342
TCGA-KO-8408-01A-11R-2315-07	C11orf82|220042	22.9701
TCGA-KO-8408-01A-11R-2315-07	C11orf83|790955	1478.6325
TCGA-KO-8408-01A-11R-2315-07	C11orf84|144097	646.9017
TCGA-KO-8408-01A-11R-2315-07	C11orf85|283129	0
TCGA-KO-8408-01A-11R-2315-07	C11orf86|254439	0
TCGA-KO-8408-01A-11R-2315-07	C11orf87|399947	.5342
TCGA-KO-8408-01A-11R-2315-07	C11orf88|399949	.5342
TCGA-KO-8408-01A-11R-2315-07	C11orf90|387804	.5342
TCGA-KO-8408-01A-11R-2315-07	C11orf92|399948	1169.2361
TCGA-KO-8408-01A-11R-2315-07	C11orf93|120376	628.8408
TCGA-KO-8408-01A-11R-2315-07	C11orf94|143678	0
TCGA-KO-8408-01A-11R-2315-07	C11orf95|65998	1276.7094
TCGA-KO-8408-01A-11R-2315-07	C11orf9|745	38.4615
TCGA-KO-8408-01A-11R-2315-07	C12orf10|60314	1477.5641
TCGA-KO-8408-01A-11R-2315-07	C12orf11|55726	210.4701
TCGA-KO-8408-01A-11R-2315-07	C12orf12|196477	0
TCGA-KO-8408-01A-11R-2315-07	C12orf23|90488	1594.0171
TCGA-KO-8408-01A-11R-2315-07	C12orf24|29902	59.2949
TCGA-KO-8408-01A-11R-2315-07	C12orf26|84190	63.5684
TCGA-KO-8408-01A-11R-2315-07	C12orf27|283460	.5342
TCGA-KO-8408-01A-11R-2315-07	C12orf29|91298	460.2724
TCGA-KO-8408-01A-11R-2315-07	C12orf32|83695	394.765
TCGA-KO-8408-01A-11R-2315-07	C12orf34|84915	3386.2179
TCGA-KO-8408-01A-11R-2315-07	C12orf35|55196	227.0299
TCGA-KO-8408-01A-11R-2315-07	C12orf36|283422	0
TCGA-KO-8408-01A-11R-2315-07	C12orf39|80763	46.4744
TCGA-KO-8408-01A-11R-2315-07	C12orf40|283461	.5342
TCGA-KO-8408-01A-11R-2315-07	C12orf41|54934	660.7906
TCGA-KO-8408-01A-11R-2315-07	C12orf42|374470	.5342
TCGA-KO-8408-01A-11R-2315-07	C12orf43|64897	381.9444
TCGA-KO-8408-01A-11R-2315-07	C12orf44|60673	1966.3462
TCGA-KO-8408-01A-11R-2315-07	C12orf45|121053	143.1624
TCGA-KO-8408-01A-11R-2315-07	C12orf47|51275	439.6368
TCGA-KO-8408-01A-11R-2315-07	C12orf48|55010	75.9348
TCGA-KO-8408-01A-11R-2315-07	C12orf49|79794	1772.4359
TCGA-KO-8408-01A-11R-2315-07	C12orf4|57102	203.5256
TCGA-KO-8408-01A-11R-2315-07	C12orf50|160419	1.0684
TCGA-KO-8408-01A-11R-2315-07	C12orf51|283450	1199.2521
TCGA-KO-8408-01A-11R-2315-07	C12orf52|84934	695.5128
TCGA-KO-8408-01A-11R-2315-07	C12orf53|196500	15.4915
TCGA-KO-8408-01A-11R-2315-07	C12orf54|121273	.5342
TCGA-KO-8408-01A-11R-2315-07	C12orf56|115749	0
TCGA-KO-8408-01A-11R-2315-07	C12orf57|113246	709.9359
TCGA-KO-8408-01A-11R-2315-07	C12orf59|120939	544.3376
TCGA-KO-8408-01A-11R-2315-07	C12orf5|57103	130.8761
TCGA-KO-8408-01A-11R-2315-07	C12orf60|144608	28.8462
TCGA-KO-8408-01A-11R-2315-07	C12orf61|283416	18.1624
TCGA-KO-8408-01A-11R-2315-07	C12orf62|84987	2260.6838
TCGA-KO-8408-01A-11R-2315-07	C12orf63|374467	0
TCGA-KO-8408-01A-11R-2315-07	C12orf65|91574	927.3504
TCGA-KO-8408-01A-11R-2315-07	C12orf66|144577	37.9274
TCGA-KO-8408-01A-11R-2315-07	C12orf68|387856	12.8205
TCGA-KO-8408-01A-11R-2315-07	C12orf69|440087	12.8205
TCGA-KO-8408-01A-11R-2315-07	C12orf70|341346	0
TCGA-KO-8408-01A-11R-2315-07	C12orf71|728858	0
TCGA-KO-8408-01A-11R-2315-07	C12orf72|254013	30.4487
TCGA-KO-8408-01A-11R-2315-07	C12orf73|728568	365.3846
TCGA-KO-8408-01A-11R-2315-07	C12orf74|338809	1.6026
TCGA-KO-8408-01A-11R-2315-07	C12orf75|387882	5350.9615
TCGA-KO-8408-01A-11R-2315-07	C12orf76|400073	118.5897
TCGA-KO-8408-01A-11R-2315-07	C12orf77|196415	11.2179
TCGA-KO-8408-01A-11R-2315-07	C13orf15|28984	1075.8547
TCGA-KO-8408-01A-11R-2315-07	C13orf16|121793	1.0684
TCGA-KO-8408-01A-11R-2315-07	C13orf18|80183	12.8205
TCGA-KO-8408-01A-11R-2315-07	C13orf1|57213	324.2521
TCGA-KO-8408-01A-11R-2315-07	C13orf23|80209	474.359
TCGA-KO-8408-01A-11R-2315-07	C13orf26|122046	0
TCGA-KO-8408-01A-11R-2315-07	C13orf27|93081	180.0214
TCGA-KO-8408-01A-11R-2315-07	C13orf28|122258	0
TCGA-KO-8408-01A-11R-2315-07	C13orf29|283487	22.9701
TCGA-KO-8408-01A-11R-2315-07	C13orf30|144809	0
TCGA-KO-8408-01A-11R-2315-07	C13orf31|144811	94.5513
TCGA-KO-8408-01A-11R-2315-07	C13orf33|84935	105.7692
TCGA-KO-8408-01A-11R-2315-07	C13orf34|79866	33.6645
TCGA-KO-8408-01A-11R-2315-07	C13orf35|400165	0
TCGA-KO-8408-01A-11R-2315-07	C13orf36|400120	.5342
TCGA-KO-8408-01A-11R-2315-07	C13orf37|440145	327.9915
TCGA-KO-8408-01A-11R-2315-07	C13orf38|728591	4.8077
TCGA-KO-8408-01A-11R-2315-07	C13orf39|196541	2.6709
TCGA-KO-8408-01A-11R-2315-07	C14orf101|54916	711.0043
TCGA-KO-8408-01A-11R-2315-07	C14orf102|55051	293.2692
TCGA-KO-8408-01A-11R-2315-07	C14orf104|55172	222.7564
TCGA-KO-8408-01A-11R-2315-07	C14orf105|55195	772.9701
TCGA-KO-8408-01A-11R-2315-07	C14orf106|55320	152.2436
TCGA-KO-8408-01A-11R-2315-07	C14orf109|26175	574.7863
TCGA-KO-8408-01A-11R-2315-07	C14orf115|55237	0
TCGA-KO-8408-01A-11R-2315-07	C14orf118|55668	242.5214
TCGA-KO-8408-01A-11R-2315-07	C14orf119|55017	1220.6197
TCGA-KO-8408-01A-11R-2315-07	C14orf126|112487	161.9925
TCGA-KO-8408-01A-11R-2315-07	C14orf128|84837	126.0684
TCGA-KO-8408-01A-11R-2315-07	C14orf129|51527	763.3547
TCGA-KO-8408-01A-11R-2315-07	C14orf132|56967	721.1538
TCGA-KO-8408-01A-11R-2315-07	C14orf135|64430	3405.4487
TCGA-KO-8408-01A-11R-2315-07	C14orf138|79609	92.9487
TCGA-KO-8408-01A-11R-2315-07	C14orf139|79686	50.2137
TCGA-KO-8408-01A-11R-2315-07	C14orf142|84520	185.3632
TCGA-KO-8408-01A-11R-2315-07	C14orf143|90141	45.9402
TCGA-KO-8408-01A-11R-2315-07	C14orf145|145508	33.1197
TCGA-KO-8408-01A-11R-2315-07	C14orf147|171546	1161.859
TCGA-KO-8408-01A-11R-2315-07	C14orf148|122945	6.9444
TCGA-KO-8408-01A-11R-2315-07	C14orf149|112849	68.3761
TCGA-KO-8408-01A-11R-2315-07	C14orf153|84334	1310.1175
TCGA-KO-8408-01A-11R-2315-07	C14orf156|81892	1739.3162
TCGA-KO-8408-01A-11R-2315-07	C14orf159|80017	6172.5427
TCGA-KO-8408-01A-11R-2315-07	C14orf162|56936	0
TCGA-KO-8408-01A-11R-2315-07	C14orf165|414767	0
TCGA-KO-8408-01A-11R-2315-07	C14orf166B|145497	0
TCGA-KO-8408-01A-11R-2315-07	C14orf166|51637	2417.735
TCGA-KO-8408-01A-11R-2315-07	C14orf167|55449	1027.4573
TCGA-KO-8408-01A-11R-2315-07	C14orf169|79697	384.6154
TCGA-KO-8408-01A-11R-2315-07	C14orf174|161394	9.6154
TCGA-KO-8408-01A-11R-2315-07	C14orf176|643382	23.5043
TCGA-KO-8408-01A-11R-2315-07	C14orf177|283598	0
TCGA-KO-8408-01A-11R-2315-07	C14orf178|283579	0
TCGA-KO-8408-01A-11R-2315-07	C14orf179|112752	652.2436
TCGA-KO-8408-01A-11R-2315-07	C14orf180|400258	1.6026
TCGA-KO-8408-01A-11R-2315-07	C14orf181|400223	35.2564
TCGA-KO-8408-01A-11R-2315-07	C14orf182|283551	1.0684
TCGA-KO-8408-01A-11R-2315-07	C14orf183|196913	0
TCGA-KO-8408-01A-11R-2315-07	C14orf184|650662	1.6026
TCGA-KO-8408-01A-11R-2315-07	C14orf19|280655	2.1368
TCGA-KO-8408-01A-11R-2315-07	C14orf1|11161	1619.6581
TCGA-KO-8408-01A-11R-2315-07	C14orf21|161424	177.3504
TCGA-KO-8408-01A-11R-2315-07	C14orf23|387978	0
TCGA-KO-8408-01A-11R-2315-07	C14orf28|122525	118.5897
TCGA-KO-8408-01A-11R-2315-07	C14orf2|9556	4456.1966
TCGA-KO-8408-01A-11R-2315-07	C14orf33|100129075	73.1838
TCGA-KO-8408-01A-11R-2315-07	C14orf34|645687	1.0684
TCGA-KO-8408-01A-11R-2315-07	C14orf37|145407	316.2393
TCGA-KO-8408-01A-11R-2315-07	C14orf39|317761	2.1368
TCGA-KO-8408-01A-11R-2315-07	C14orf43|91748	1263.8889
TCGA-KO-8408-01A-11R-2315-07	C14orf45|80127	69.562
TCGA-KO-8408-01A-11R-2315-07	C14orf48|256369	0
TCGA-KO-8408-01A-11R-2315-07	C14orf49|161176	22.4359
TCGA-KO-8408-01A-11R-2315-07	C14orf4|64207	1972.2222
TCGA-KO-8408-01A-11R-2315-07	C14orf50|145376	29.3803
TCGA-KO-8408-01A-11R-2315-07	C14orf53|440184	35.2564
TCGA-KO-8408-01A-11R-2315-07	C14orf64|388011	3.7393
TCGA-KO-8408-01A-11R-2315-07	C14orf68|283600	0
TCGA-KO-8408-01A-11R-2315-07	C14orf70|283601	0
TCGA-KO-8408-01A-11R-2315-07	C14orf72|145200	63.5684
TCGA-KO-8408-01A-11R-2315-07	C14orf73|91828	1.6026
TCGA-KO-8408-01A-11R-2315-07	C14orf79|122616	338.6752
TCGA-KO-8408-01A-11R-2315-07	C14orf80|283643	143.1624
TCGA-KO-8408-01A-11R-2315-07	C14orf86|283592	0
TCGA-KO-8408-01A-11R-2315-07	C14orf93|60686	247.8632
TCGA-KO-8408-01A-11R-2315-07	C15orf17|57184	2432.6923
TCGA-KO-8408-01A-11R-2315-07	C15orf21|283651	13.8889
TCGA-KO-8408-01A-11R-2315-07	C15orf23|90417	284.188
TCGA-KO-8408-01A-11R-2315-07	C15orf24|56851	2749.4658
TCGA-KO-8408-01A-11R-2315-07	C15orf26|161502	.5342
TCGA-KO-8408-01A-11R-2315-07	C15orf27|123591	132.4786
TCGA-KO-8408-01A-11R-2315-07	C15orf28|80035	1.6026
TCGA-KO-8408-01A-11R-2315-07	C15orf29|79768	237.1795
TCGA-KO-8408-01A-11R-2315-07	C15orf2|23742	0
TCGA-KO-8408-01A-11R-2315-07	C15orf32|145858	0
TCGA-KO-8408-01A-11R-2315-07	C15orf33|196951	8.0395
TCGA-KO-8408-01A-11R-2315-07	C15orf34|80072	44.8718
TCGA-KO-8408-01A-11R-2315-07	C15orf37|283687	118.5684
TCGA-KO-8408-01A-11R-2315-07	C15orf38|348110	136.9605
TCGA-KO-8408-01A-11R-2315-07	C15orf39|56905	1008.0128
TCGA-KO-8408-01A-11R-2315-07	C15orf40|123207	489.359
TCGA-KO-8408-01A-11R-2315-07	C15orf41|84529	105.235
TCGA-KO-8408-01A-11R-2315-07	C15orf42|90381	32.7778
TCGA-KO-8408-01A-11R-2315-07	C15orf43|145645	0
TCGA-KO-8408-01A-11R-2315-07	C15orf44|81556	923.6111
TCGA-KO-8408-01A-11R-2315-07	C15orf48|84419	9.0812
TCGA-KO-8408-01A-11R-2315-07	C15orf50|414926	0
TCGA-KO-8408-01A-11R-2315-07	C15orf51|196968	1.0684
TCGA-KO-8408-01A-11R-2315-07	C15orf52|388115	3483.4402
TCGA-KO-8408-01A-11R-2315-07	C15orf53|400359	0
TCGA-KO-8408-01A-11R-2315-07	C15orf54|400360	.5342
TCGA-KO-8408-01A-11R-2315-07	C15orf55|256646	11.7521
TCGA-KO-8408-01A-11R-2315-07	C15orf56|644809	68.3761
TCGA-KO-8408-01A-11R-2315-07	C15orf57|90416	562.0726
TCGA-KO-8408-01A-11R-2315-07	C15orf58|390637	102.0299
TCGA-KO-8408-01A-11R-2315-07	C15orf59|388135	12471.688
TCGA-KO-8408-01A-11R-2315-07	C15orf5|81698	0
TCGA-KO-8408-01A-11R-2315-07	C15orf60|283677	.5342
TCGA-KO-8408-01A-11R-2315-07	C15orf61|145853	402.7778
TCGA-KO-8408-01A-11R-2315-07	C15orf62|643338	58.2265
TCGA-KO-8408-01A-11R-2315-07	C15orf63|25764	996.9979
TCGA-KO-8408-01A-11R-2315-07	C16orf11|146325	0
TCGA-KO-8408-01A-11R-2315-07	C16orf13|84326	838.141
TCGA-KO-8408-01A-11R-2315-07	C16orf3|750	1.6026
TCGA-KO-8408-01A-11R-2315-07	C16orf42|115939	916.5705
TCGA-KO-8408-01A-11R-2315-07	C16orf45|89927	351.4957
TCGA-KO-8408-01A-11R-2315-07	C16orf46|123775	22.4359
TCGA-KO-8408-01A-11R-2315-07	C16orf48|84080	286.859
TCGA-KO-8408-01A-11R-2315-07	C16orf52|730094	203.5256
TCGA-KO-8408-01A-11R-2315-07	C16orf53|79447	805.0053
TCGA-KO-8408-01A-11R-2315-07	C16orf54|283897	20.8333
TCGA-KO-8408-01A-11R-2315-07	C16orf55|124045	30.4487
TCGA-KO-8408-01A-11R-2315-07	C16orf57|79650	432.6923
TCGA-KO-8408-01A-11R-2315-07	C16orf58|64755	1782.5855
TCGA-KO-8408-01A-11R-2315-07	C16orf59|80178	49.1453
TCGA-KO-8408-01A-11R-2315-07	C16orf5|29965	5125.5342
TCGA-KO-8408-01A-11R-2315-07	C16orf61|56942	748.1357
TCGA-KO-8408-01A-11R-2315-07	C16orf62|57020	668.8034
TCGA-KO-8408-01A-11R-2315-07	C16orf63|123811	344.5513
TCGA-KO-8408-01A-11R-2315-07	C16orf68|79091	160.2564
TCGA-KO-8408-01A-11R-2315-07	C16orf70|80262	305.6036
TCGA-KO-8408-01A-11R-2315-07	C16orf71|146562	2.6709
TCGA-KO-8408-01A-11R-2315-07	C16orf72|29035	390.4915
TCGA-KO-8408-01A-11R-2315-07	C16orf73|254528	1.6453
TCGA-KO-8408-01A-11R-2315-07	C16orf74|404550	24.5726
TCGA-KO-8408-01A-11R-2315-07	C16orf75|116028	72.6496
TCGA-KO-8408-01A-11R-2315-07	C16orf78|123970	0
TCGA-KO-8408-01A-11R-2315-07	C16orf79|283870	36.0096
TCGA-KO-8408-01A-11R-2315-07	C16orf7|9605	1045.6517
TCGA-KO-8408-01A-11R-2315-07	C16orf80|29105	490.9188
TCGA-KO-8408-01A-11R-2315-07	C16orf81|283860	1.0684
TCGA-KO-8408-01A-11R-2315-07	C16orf82|162083	.5342
TCGA-KO-8408-01A-11R-2315-07	C16orf86|388284	24.5726
TCGA-KO-8408-01A-11R-2315-07	C16orf87|388272	36.859
TCGA-KO-8408-01A-11R-2315-07	C16orf88|400506	213.141
TCGA-KO-8408-01A-11R-2315-07	C16orf89|146556	2205.1282
TCGA-KO-8408-01A-11R-2315-07	C16orf90|646174	0
TCGA-KO-8408-01A-11R-2315-07	C16orf91|283951	197.6496
TCGA-KO-8408-01A-11R-2315-07	C16orf92|146378	0
TCGA-KO-8408-01A-11R-2315-07	C16orf93|90835	13.8889
TCGA-KO-8408-01A-11R-2315-07	C17orf100|388327	47.5427
TCGA-KO-8408-01A-11R-2315-07	C17orf101|79701	721.688
[truncated: 18,532 more rows]
