# Supplementary material for: Dysfunctional miRNA-Mediated Regulation in Chromophobe Renal Cell Carcinoma
Source: PLoS One. 2016 Jun 3;11(6):e0156324. doi: 10.1371/journal.pone.0156324 (PMC4892590; doi:10.1371/journal.pone.0156324)
Supplement: S2 File — (ZIP) [file pone.0156324.s002.zip › S2_File mRNA expression profile downloaded from TCGA/case/unc.edu__IlluminaHiSeq_RNASeqV2__TCGA-KO-8409-01A-11R-2315-07__expression_rsem_gene_normalized.txt]

barcode	gene_id	normalized_count
TCGA-KO-8409-01A-11R-2315-07	?|100130426	0
TCGA-KO-8409-01A-11R-2315-07	?|100133144	6.1565
TCGA-KO-8409-01A-11R-2315-07	?|100134869	7.6939
TCGA-KO-8409-01A-11R-2315-07	?|10357	71.5997
TCGA-KO-8409-01A-11R-2315-07	?|10431	1155.1247
TCGA-KO-8409-01A-11R-2315-07	?|136542	0
TCGA-KO-8409-01A-11R-2315-07	?|155060	235.4571
TCGA-KO-8409-01A-11R-2315-07	?|26823	.6925
TCGA-KO-8409-01A-11R-2315-07	?|280660	0
TCGA-KO-8409-01A-11R-2315-07	?|317712	0
TCGA-KO-8409-01A-11R-2315-07	?|340602	0
TCGA-KO-8409-01A-11R-2315-07	?|388795	0
TCGA-KO-8409-01A-11R-2315-07	?|390284	17.313
TCGA-KO-8409-01A-11R-2315-07	?|391343	0
TCGA-KO-8409-01A-11R-2315-07	?|391714	2.7701
TCGA-KO-8409-01A-11R-2315-07	?|404770	0
TCGA-KO-8409-01A-11R-2315-07	?|441362	0
TCGA-KO-8409-01A-11R-2315-07	?|442388	0
TCGA-KO-8409-01A-11R-2315-07	?|553137	78.9474
TCGA-KO-8409-01A-11R-2315-07	?|57714	101.108
TCGA-KO-8409-01A-11R-2315-07	?|645851	1.385
TCGA-KO-8409-01A-11R-2315-07	?|652919	0
TCGA-KO-8409-01A-11R-2315-07	?|653553	2087.9501
TCGA-KO-8409-01A-11R-2315-07	?|728045	0
TCGA-KO-8409-01A-11R-2315-07	?|728603	0
TCGA-KO-8409-01A-11R-2315-07	?|728788	2.0776
TCGA-KO-8409-01A-11R-2315-07	?|729884	423.1302
TCGA-KO-8409-01A-11R-2315-07	?|8225	1108.0332
TCGA-KO-8409-01A-11R-2315-07	?|90288	.6925
TCGA-KO-8409-01A-11R-2315-07	A1BG|1	17.313
TCGA-KO-8409-01A-11R-2315-07	A1CF|29974	0
TCGA-KO-8409-01A-11R-2315-07	A2BP1|54715	0
TCGA-KO-8409-01A-11R-2315-07	A2LD1|87769	49.1482
TCGA-KO-8409-01A-11R-2315-07	A2ML1|144568	0
TCGA-KO-8409-01A-11R-2315-07	A2M|2	5812.1745
TCGA-KO-8409-01A-11R-2315-07	A4GALT|53947	1925.2078
TCGA-KO-8409-01A-11R-2315-07	A4GNT|51146	0
TCGA-KO-8409-01A-11R-2315-07	AAA1|404744	0
TCGA-KO-8409-01A-11R-2315-07	AAAS|8086	1185.5956
TCGA-KO-8409-01A-11R-2315-07	AACSL|729522	0
TCGA-KO-8409-01A-11R-2315-07	AACS|65985	1390.5817
TCGA-KO-8409-01A-11R-2315-07	AADACL2|344752	0
TCGA-KO-8409-01A-11R-2315-07	AADACL3|126767	0
TCGA-KO-8409-01A-11R-2315-07	AADACL4|343066	0
TCGA-KO-8409-01A-11R-2315-07	AADAC|13	.6925
TCGA-KO-8409-01A-11R-2315-07	AADAT|51166	132.2715
TCGA-KO-8409-01A-11R-2315-07	AAGAB|79719	1277.0083
TCGA-KO-8409-01A-11R-2315-07	AAK1|22848	780.4709
TCGA-KO-8409-01A-11R-2315-07	AAMP|14	1277.0083
TCGA-KO-8409-01A-11R-2315-07	AANAT|15	.6925
TCGA-KO-8409-01A-11R-2315-07	AARS2|57505	677.9778
TCGA-KO-8409-01A-11R-2315-07	AARSD1|80755	509.0028
TCGA-KO-8409-01A-11R-2315-07	AARS|16	5983.3795
TCGA-KO-8409-01A-11R-2315-07	AASDHPPT|60496	962.6039
TCGA-KO-8409-01A-11R-2315-07	AASDH|132949	157.2022
TCGA-KO-8409-01A-11R-2315-07	AASS|10157	63.0194
TCGA-KO-8409-01A-11R-2315-07	AATF|26574	734.072
TCGA-KO-8409-01A-11R-2315-07	AATK|9625	40.1662
TCGA-KO-8409-01A-11R-2315-07	ABAT|18	105.9557
TCGA-KO-8409-01A-11R-2315-07	ABCA10|10349	87.2576
TCGA-KO-8409-01A-11R-2315-07	ABCA11P|79963	133.3657
TCGA-KO-8409-01A-11R-2315-07	ABCA12|26154	.6925
TCGA-KO-8409-01A-11R-2315-07	ABCA13|154664	15.2355
TCGA-KO-8409-01A-11R-2315-07	ABCA17P|650655	12.4654
TCGA-KO-8409-01A-11R-2315-07	ABCA1|19	407.8947
TCGA-KO-8409-01A-11R-2315-07	ABCA2|20	6567.867
TCGA-KO-8409-01A-11R-2315-07	ABCA3|21	1377.4238
TCGA-KO-8409-01A-11R-2315-07	ABCA4|24	2.7701
TCGA-KO-8409-01A-11R-2315-07	ABCA5|23461	1187.6731
TCGA-KO-8409-01A-11R-2315-07	ABCA6|23460	4.1551
TCGA-KO-8409-01A-11R-2315-07	ABCA7|10347	587.9501
TCGA-KO-8409-01A-11R-2315-07	ABCA8|10351	12.4654
TCGA-KO-8409-01A-11R-2315-07	ABCA9|10350	7.6177
TCGA-KO-8409-01A-11R-2315-07	ABCB10|23456	180.0554
TCGA-KO-8409-01A-11R-2315-07	ABCB11|8647	0
TCGA-KO-8409-01A-11R-2315-07	ABCB1|5243	15.2355
TCGA-KO-8409-01A-11R-2315-07	ABCB4|5244	15.2355
TCGA-KO-8409-01A-11R-2315-07	ABCB5|340273	.6925
TCGA-KO-8409-01A-11R-2315-07	ABCB6|10058	134.2936
TCGA-KO-8409-01A-11R-2315-07	ABCB7|22	524.2382
TCGA-KO-8409-01A-11R-2315-07	ABCB8|11194	1078.2548
TCGA-KO-8409-01A-11R-2315-07	ABCB9|23457	273.4488
TCGA-KO-8409-01A-11R-2315-07	ABCC10|89845	326.8698
TCGA-KO-8409-01A-11R-2315-07	ABCC11|85320	1.385
TCGA-KO-8409-01A-11R-2315-07	ABCC12|94160	0
TCGA-KO-8409-01A-11R-2315-07	ABCC13|150000	0
TCGA-KO-8409-01A-11R-2315-07	ABCC1|4363	767.313
TCGA-KO-8409-01A-11R-2315-07	ABCC2|1244	7.6177
TCGA-KO-8409-01A-11R-2315-07	ABCC3|8714	49.8615
TCGA-KO-8409-01A-11R-2315-07	ABCC4|10257	662.0499
TCGA-KO-8409-01A-11R-2315-07	ABCC5|10057	2024.2382
TCGA-KO-8409-01A-11R-2315-07	ABCC6P1|653190	1.385
TCGA-KO-8409-01A-11R-2315-07	ABCC6P2|730013	42.2438
TCGA-KO-8409-01A-11R-2315-07	ABCC6|368	92.1053
TCGA-KO-8409-01A-11R-2315-07	ABCC8|6833	5.5402
TCGA-KO-8409-01A-11R-2315-07	ABCC9|10060	62.3269
TCGA-KO-8409-01A-11R-2315-07	ABCD1|215	751.385
TCGA-KO-8409-01A-11R-2315-07	ABCD2|225	4.8476
TCGA-KO-8409-01A-11R-2315-07	ABCD3|5825	813.7119
TCGA-KO-8409-01A-11R-2315-07	ABCD4|5826	1105.2632
TCGA-KO-8409-01A-11R-2315-07	ABCE1|6059	873.9612
TCGA-KO-8409-01A-11R-2315-07	ABCF1|23	788.0886
TCGA-KO-8409-01A-11R-2315-07	ABCF2|10061	1338.6427
TCGA-KO-8409-01A-11R-2315-07	ABCF3|55324	1186.9806
TCGA-KO-8409-01A-11R-2315-07	ABCG1|9619	722.2992
TCGA-KO-8409-01A-11R-2315-07	ABCG2|9429	315.7895
TCGA-KO-8409-01A-11R-2315-07	ABCG4|64137	13.8504
TCGA-KO-8409-01A-11R-2315-07	ABCG5|64240	.6925
TCGA-KO-8409-01A-11R-2315-07	ABCG8|64241	2.0776
TCGA-KO-8409-01A-11R-2315-07	ABHD10|55347	2535.3186
TCGA-KO-8409-01A-11R-2315-07	ABHD11|83451	3718.144
TCGA-KO-8409-01A-11R-2315-07	ABHD12B|145447	0
TCGA-KO-8409-01A-11R-2315-07	ABHD12|26090	5548.4765
TCGA-KO-8409-01A-11R-2315-07	ABHD13|84945	208.4488
TCGA-KO-8409-01A-11R-2315-07	ABHD14A|25864	336.5651
TCGA-KO-8409-01A-11R-2315-07	ABHD14B|84836	2203.6011
TCGA-KO-8409-01A-11R-2315-07	ABHD15|116236	114.9584
TCGA-KO-8409-01A-11R-2315-07	ABHD1|84696	17.313
TCGA-KO-8409-01A-11R-2315-07	ABHD2|11057	4217.4515
TCGA-KO-8409-01A-11R-2315-07	ABHD3|171586	1604.5706
TCGA-KO-8409-01A-11R-2315-07	ABHD4|63874	1189.0582
TCGA-KO-8409-01A-11R-2315-07	ABHD5|51099	274.2382
TCGA-KO-8409-01A-11R-2315-07	ABHD6|57406	556.0942
TCGA-KO-8409-01A-11R-2315-07	ABHD8|79575	947.3684
TCGA-KO-8409-01A-11R-2315-07	ABI1|10006	530.5609
TCGA-KO-8409-01A-11R-2315-07	ABI2|10152	545.0139
TCGA-KO-8409-01A-11R-2315-07	ABI3BP|25890	11.0803
TCGA-KO-8409-01A-11R-2315-07	ABI3|51225	219.5291
TCGA-KO-8409-01A-11R-2315-07	ABL1|25	2394.0443
TCGA-KO-8409-01A-11R-2315-07	ABL2|27	227.8393
TCGA-KO-8409-01A-11R-2315-07	ABLIM1|3983	89.3352
TCGA-KO-8409-01A-11R-2315-07	ABLIM2|84448	20.7756
TCGA-KO-8409-01A-11R-2315-07	ABLIM3|22885	76.8698
TCGA-KO-8409-01A-11R-2315-07	ABO|28	444.5983
TCGA-KO-8409-01A-11R-2315-07	ABP1|26	3.4626
TCGA-KO-8409-01A-11R-2315-07	ABRA|137735	.6925
TCGA-KO-8409-01A-11R-2315-07	ABR|29	2750
TCGA-KO-8409-01A-11R-2315-07	ABT1|29777	435.5956
TCGA-KO-8409-01A-11R-2315-07	ABTB1|80325	509.6953
TCGA-KO-8409-01A-11R-2315-07	ABTB2|25841	1301.9391
TCGA-KO-8409-01A-11R-2315-07	ACAA1|30	1507.6177
TCGA-KO-8409-01A-11R-2315-07	ACAA2|10449	2540.1662
TCGA-KO-8409-01A-11R-2315-07	ACACA|31	1023.5457
TCGA-KO-8409-01A-11R-2315-07	ACACB|32	3753.4626
TCGA-KO-8409-01A-11R-2315-07	ACAD10|80724	2393.3518
TCGA-KO-8409-01A-11R-2315-07	ACAD11|84129	441.115
TCGA-KO-8409-01A-11R-2315-07	ACAD8|27034	836.5651
TCGA-KO-8409-01A-11R-2315-07	ACAD9|28976	872.5762
TCGA-KO-8409-01A-11R-2315-07	ACADL|33	1865.651
TCGA-KO-8409-01A-11R-2315-07	ACADM|34	322.0222
TCGA-KO-8409-01A-11R-2315-07	ACADSB|36	720.2216
TCGA-KO-8409-01A-11R-2315-07	ACADS|35	7150.277
TCGA-KO-8409-01A-11R-2315-07	ACADVL|37	10858.0263
TCGA-KO-8409-01A-11R-2315-07	ACAN|176	8.3102
TCGA-KO-8409-01A-11R-2315-07	ACAP1|9744	52.6316
TCGA-KO-8409-01A-11R-2315-07	ACAP2|23527	297.0914
TCGA-KO-8409-01A-11R-2315-07	ACAP3|116983	603.9543
TCGA-KO-8409-01A-11R-2315-07	ACAT1|38	9578.9474
TCGA-KO-8409-01A-11R-2315-07	ACAT2|39	136.205
TCGA-KO-8409-01A-11R-2315-07	ACBD3|64746	349.723
TCGA-KO-8409-01A-11R-2315-07	ACBD4|79777	338.6427
TCGA-KO-8409-01A-11R-2315-07	ACBD5|91452	869.8061
TCGA-KO-8409-01A-11R-2315-07	ACBD6|84320	324.0997
TCGA-KO-8409-01A-11R-2315-07	ACBD7|414149	7.6177
TCGA-KO-8409-01A-11R-2315-07	ACCN1|40	101.8006
TCGA-KO-8409-01A-11R-2315-07	ACCN2|41	13.8504
TCGA-KO-8409-01A-11R-2315-07	ACCN3|9311	4.8476
TCGA-KO-8409-01A-11R-2315-07	ACCN4|55515	0
TCGA-KO-8409-01A-11R-2315-07	ACCN5|51802	0
TCGA-KO-8409-01A-11R-2315-07	ACCSL|390110	0
TCGA-KO-8409-01A-11R-2315-07	ACCS|84680	844.1828
TCGA-KO-8409-01A-11R-2315-07	ACD|65057	551.9391
TCGA-KO-8409-01A-11R-2315-07	ACE2|59272	6.9252
TCGA-KO-8409-01A-11R-2315-07	ACER1|125981	0
TCGA-KO-8409-01A-11R-2315-07	ACER2|340485	13.1579
TCGA-KO-8409-01A-11R-2315-07	ACER3|55331	186.2881
TCGA-KO-8409-01A-11R-2315-07	ACE|1636	77.5623
TCGA-KO-8409-01A-11R-2315-07	ACHE|43	15.928
TCGA-KO-8409-01A-11R-2315-07	ACIN1|22985	3873.2687
TCGA-KO-8409-01A-11R-2315-07	ACLY|47	734.072
TCGA-KO-8409-01A-11R-2315-07	ACMSD|130013	0
TCGA-KO-8409-01A-11R-2315-07	ACN9|57001	101.108
TCGA-KO-8409-01A-11R-2315-07	ACO1|48	1883.6565
TCGA-KO-8409-01A-11R-2315-07	ACO2|50	16757.133
TCGA-KO-8409-01A-11R-2315-07	ACOT11|26027	558.0194
TCGA-KO-8409-01A-11R-2315-07	ACOT12|134526	0
TCGA-KO-8409-01A-11R-2315-07	ACOT13|55856	826.5443
TCGA-KO-8409-01A-11R-2315-07	ACOT1|641371	3143.3518
TCGA-KO-8409-01A-11R-2315-07	ACOT2|10965	1497.2299
TCGA-KO-8409-01A-11R-2315-07	ACOT4|122970	462.6039
TCGA-KO-8409-01A-11R-2315-07	ACOT6|641372	60.2493
TCGA-KO-8409-01A-11R-2315-07	ACOT7|11332	421.7452
TCGA-KO-8409-01A-11R-2315-07	ACOT8|10005	1652.687
TCGA-KO-8409-01A-11R-2315-07	ACOT9|23597	611.4958
TCGA-KO-8409-01A-11R-2315-07	ACOX1|51	818.5596
TCGA-KO-8409-01A-11R-2315-07	ACOX2|8309	8.3102
TCGA-KO-8409-01A-11R-2315-07	ACOX3|8310	554.7091
TCGA-KO-8409-01A-11R-2315-07	ACOXL|55289	1.385
TCGA-KO-8409-01A-11R-2315-07	ACP1|52	1130.1939
TCGA-KO-8409-01A-11R-2315-07	ACP2|53	1189.7507
TCGA-KO-8409-01A-11R-2315-07	ACP5|54	153.7396
TCGA-KO-8409-01A-11R-2315-07	ACP6|51205	418.2825
TCGA-KO-8409-01A-11R-2315-07	ACPL2|92370	157.2022
TCGA-KO-8409-01A-11R-2315-07	ACPP|55	42.2438
TCGA-KO-8409-01A-11R-2315-07	ACPT|93650	.6925
TCGA-KO-8409-01A-11R-2315-07	ACRBP|84519	6.2327
TCGA-KO-8409-01A-11R-2315-07	ACRC|93953	13.8504
TCGA-KO-8409-01A-11R-2315-07	ACRV1|56	.6925
TCGA-KO-8409-01A-11R-2315-07	ACR|49	4.1551
TCGA-KO-8409-01A-11R-2315-07	ACSBG1|23205	89.3352
TCGA-KO-8409-01A-11R-2315-07	ACSBG2|81616	.6925
TCGA-KO-8409-01A-11R-2315-07	ACSF2|80221	233.3795
TCGA-KO-8409-01A-11R-2315-07	ACSF3|197322	643.3518
TCGA-KO-8409-01A-11R-2315-07	ACSL1|2180	9648.1994
TCGA-KO-8409-01A-11R-2315-07	ACSL3|2181	1813.0194
TCGA-KO-8409-01A-11R-2315-07	ACSL4|2182	632.2715
TCGA-KO-8409-01A-11R-2315-07	ACSL5|51703	718.144
TCGA-KO-8409-01A-11R-2315-07	ACSL6|23305	4.1551
TCGA-KO-8409-01A-11R-2315-07	ACSM1|116285	.6925
TCGA-KO-8409-01A-11R-2315-07	ACSM2A|123876	2.0776
TCGA-KO-8409-01A-11R-2315-07	ACSM2B|348158	.6925
TCGA-KO-8409-01A-11R-2315-07	ACSM3|6296	722.8255
TCGA-KO-8409-01A-11R-2315-07	ACSM4|341392	0
TCGA-KO-8409-01A-11R-2315-07	ACSM5|54988	4.8476
TCGA-KO-8409-01A-11R-2315-07	ACSS1|84532	7196.6759
TCGA-KO-8409-01A-11R-2315-07	ACSS2|55902	2346.2604
TCGA-KO-8409-01A-11R-2315-07	ACSS3|79611	1342.7978
TCGA-KO-8409-01A-11R-2315-07	ACTA1|58	.6925
TCGA-KO-8409-01A-11R-2315-07	ACTA2|59	1381.1704
TCGA-KO-8409-01A-11R-2315-07	ACTBL2|345651	0
TCGA-KO-8409-01A-11R-2315-07	ACTB|60	113182.8255
TCGA-KO-8409-01A-11R-2315-07	ACTC1|70	17.313
TCGA-KO-8409-01A-11R-2315-07	ACTG1|71	22471.6066
TCGA-KO-8409-01A-11R-2315-07	ACTG2|72	35.3186
TCGA-KO-8409-01A-11R-2315-07	ACTL6A|86	264.5429
TCGA-KO-8409-01A-11R-2315-07	ACTL6B|51412	0
TCGA-KO-8409-01A-11R-2315-07	ACTL7A|10881	0
TCGA-KO-8409-01A-11R-2315-07	ACTL7B|10880	.6925
TCGA-KO-8409-01A-11R-2315-07	ACTL8|81569	0
TCGA-KO-8409-01A-11R-2315-07	ACTL9|284382	0
TCGA-KO-8409-01A-11R-2315-07	ACTN1|87	228.5319
TCGA-KO-8409-01A-11R-2315-07	ACTN2|88	14.5429
TCGA-KO-8409-01A-11R-2315-07	ACTN3|89	1.385
TCGA-KO-8409-01A-11R-2315-07	ACTN4|81	17273.3449
TCGA-KO-8409-01A-11R-2315-07	ACTR10|55860	1099.723
TCGA-KO-8409-01A-11R-2315-07	ACTR1A|10121	2667.59
TCGA-KO-8409-01A-11R-2315-07	ACTR1B|10120	1148.892
TCGA-KO-8409-01A-11R-2315-07	ACTR2|10097	1388.5042
TCGA-KO-8409-01A-11R-2315-07	ACTR3B|57180	252.7701
TCGA-KO-8409-01A-11R-2315-07	ACTR3C|653857	391.2742
TCGA-KO-8409-01A-11R-2315-07	ACTR3|10096	1613.5734
TCGA-KO-8409-01A-11R-2315-07	ACTR5|79913	256.9252
TCGA-KO-8409-01A-11R-2315-07	ACTR6|64431	278.3934
TCGA-KO-8409-01A-11R-2315-07	ACTR8|93973	311.6343
TCGA-KO-8409-01A-11R-2315-07	ACTRT1|139741	0
TCGA-KO-8409-01A-11R-2315-07	ACTRT2|140625	0
TCGA-KO-8409-01A-11R-2315-07	ACVR1B|91	3910.6648
TCGA-KO-8409-01A-11R-2315-07	ACVR1C|130399	290.8587
TCGA-KO-8409-01A-11R-2315-07	ACVR1|90	522.1607
TCGA-KO-8409-01A-11R-2315-07	ACVR2A|92	236.1496
TCGA-KO-8409-01A-11R-2315-07	ACVR2B|93	146.1219
TCGA-KO-8409-01A-11R-2315-07	ACVRL1|94	639.1967
TCGA-KO-8409-01A-11R-2315-07	ACY1|95	1103.1856
TCGA-KO-8409-01A-11R-2315-07	ACY3|91703	1.385
TCGA-KO-8409-01A-11R-2315-07	ACYP1|97	105.9557
TCGA-KO-8409-01A-11R-2315-07	ACYP2|98	358.0332
TCGA-KO-8409-01A-11R-2315-07	ADAD1|132612	0
TCGA-KO-8409-01A-11R-2315-07	ADAD2|161931	2.7701
TCGA-KO-8409-01A-11R-2315-07	ADAL|161823	424.5152
TCGA-KO-8409-01A-11R-2315-07	ADAM10|102	349.0305
TCGA-KO-8409-01A-11R-2315-07	ADAM11|4185	3.4626
TCGA-KO-8409-01A-11R-2315-07	ADAM12|8038	1.385
TCGA-KO-8409-01A-11R-2315-07	ADAM15|8751	867.036
TCGA-KO-8409-01A-11R-2315-07	ADAM17|6868	103.1856
TCGA-KO-8409-01A-11R-2315-07	ADAM18|8749	0
TCGA-KO-8409-01A-11R-2315-07	ADAM19|8728	29.7784
TCGA-KO-8409-01A-11R-2315-07	ADAM20|8748	.6925
TCGA-KO-8409-01A-11R-2315-07	ADAM21P1|145241	0
TCGA-KO-8409-01A-11R-2315-07	ADAM21|8747	.6925
TCGA-KO-8409-01A-11R-2315-07	ADAM22|53616	8.3102
TCGA-KO-8409-01A-11R-2315-07	ADAM23|8745	.6925
TCGA-KO-8409-01A-11R-2315-07	ADAM28|10863	22.8532
TCGA-KO-8409-01A-11R-2315-07	ADAM29|11086	0
TCGA-KO-8409-01A-11R-2315-07	ADAM2|2515	4.8476
TCGA-KO-8409-01A-11R-2315-07	ADAM30|11085	0
TCGA-KO-8409-01A-11R-2315-07	ADAM32|203102	31.856
TCGA-KO-8409-01A-11R-2315-07	ADAM33|80332	4.8476
TCGA-KO-8409-01A-11R-2315-07	ADAM3A|1587	0
TCGA-KO-8409-01A-11R-2315-07	ADAM5P|255926	0
TCGA-KO-8409-01A-11R-2315-07	ADAM6|8755	214.536
TCGA-KO-8409-01A-11R-2315-07	ADAM7|8756	0
TCGA-KO-8409-01A-11R-2315-07	ADAM8|101	61.6343
TCGA-KO-8409-01A-11R-2315-07	ADAM9|8754	774.9307
TCGA-KO-8409-01A-11R-2315-07	ADAMDEC1|27299	17.313
TCGA-KO-8409-01A-11R-2315-07	ADAMTS10|81794	69.9446
TCGA-KO-8409-01A-11R-2315-07	ADAMTS12|81792	.6925
TCGA-KO-8409-01A-11R-2315-07	ADAMTS13|11093	106.6482
TCGA-KO-8409-01A-11R-2315-07	ADAMTS14|140766	7.6177
TCGA-KO-8409-01A-11R-2315-07	ADAMTS15|170689	1.385
TCGA-KO-8409-01A-11R-2315-07	ADAMTS16|170690	4.1551
TCGA-KO-8409-01A-11R-2315-07	ADAMTS17|170691	436.2881
TCGA-KO-8409-01A-11R-2315-07	ADAMTS18|170692	121.1911
TCGA-KO-8409-01A-11R-2315-07	ADAMTS19|171019	0
TCGA-KO-8409-01A-11R-2315-07	ADAMTS1|9510	275.6233
TCGA-KO-8409-01A-11R-2315-07	ADAMTS20|80070	0
TCGA-KO-8409-01A-11R-2315-07	ADAMTS2|9509	10.3878
TCGA-KO-8409-01A-11R-2315-07	ADAMTS3|9508	8.3102
TCGA-KO-8409-01A-11R-2315-07	ADAMTS4|9507	146.8144
TCGA-KO-8409-01A-11R-2315-07	ADAMTS5|11096	159.9723
TCGA-KO-8409-01A-11R-2315-07	ADAMTS6|11174	2.0776
TCGA-KO-8409-01A-11R-2315-07	ADAMTS7|11173	64.4044
TCGA-KO-8409-01A-11R-2315-07	ADAMTS8|11095	10.3878
TCGA-KO-8409-01A-11R-2315-07	ADAMTS9|56999	60.9418
TCGA-KO-8409-01A-11R-2315-07	ADAMTSL1|92949	4049.8615
TCGA-KO-8409-01A-11R-2315-07	ADAMTSL2|9719	659.2798
TCGA-KO-8409-01A-11R-2315-07	ADAMTSL3|57188	13.8504
TCGA-KO-8409-01A-11R-2315-07	ADAMTSL4|54507	783.241
TCGA-KO-8409-01A-11R-2315-07	ADAMTSL5|339366	58.8643
TCGA-KO-8409-01A-11R-2315-07	ADAP1|11033	4187.8116
TCGA-KO-8409-01A-11R-2315-07	ADAP2|55803	86.5651
TCGA-KO-8409-01A-11R-2315-07	ADARB1|104	211.2188
TCGA-KO-8409-01A-11R-2315-07	ADARB2|105	.6925
TCGA-KO-8409-01A-11R-2315-07	ADAR|103	2385.7341
TCGA-KO-8409-01A-11R-2315-07	ADAT1|23536	78.2548
TCGA-KO-8409-01A-11R-2315-07	ADAT2|134637	62.3269
TCGA-KO-8409-01A-11R-2315-07	ADAT3|113179	302.6316
TCGA-KO-8409-01A-11R-2315-07	ADA|100	36.7036
TCGA-KO-8409-01A-11R-2315-07	ADCK1|57143	579.6399
TCGA-KO-8409-01A-11R-2315-07	ADCK2|90956	1961.2812
TCGA-KO-8409-01A-11R-2315-07	ADCK4|79934	835.1801
TCGA-KO-8409-01A-11R-2315-07	ADCK5|203054	416.8975
TCGA-KO-8409-01A-11R-2315-07	ADCY10|55811	4.1551
TCGA-KO-8409-01A-11R-2315-07	ADCY1|107	3060.2493
TCGA-KO-8409-01A-11R-2315-07	ADCY2|108	.6925
TCGA-KO-8409-01A-11R-2315-07	ADCY3|109	203.8504
TCGA-KO-8409-01A-11R-2315-07	ADCY4|196883	166.8975
TCGA-KO-8409-01A-11R-2315-07	ADCY5|111	566.482
TCGA-KO-8409-01A-11R-2315-07	ADCY6|112	2398.1994
TCGA-KO-8409-01A-11R-2315-07	ADCY7|113	486.1496
TCGA-KO-8409-01A-11R-2315-07	ADCY8|114	0
TCGA-KO-8409-01A-11R-2315-07	ADCY9|115	644.7368
TCGA-KO-8409-01A-11R-2315-07	ADCYAP1R1|117	0
TCGA-KO-8409-01A-11R-2315-07	ADCYAP1|116	65.097
TCGA-KO-8409-01A-11R-2315-07	ADC|113451	17.313
TCGA-KO-8409-01A-11R-2315-07	ADD1|118	4986.8421
TCGA-KO-8409-01A-11R-2315-07	ADD2|119	63.0194
TCGA-KO-8409-01A-11R-2315-07	ADD3|120	680.7479
TCGA-KO-8409-01A-11R-2315-07	ADH1A|124	1.385
TCGA-KO-8409-01A-11R-2315-07	ADH1B|125	192.5208
TCGA-KO-8409-01A-11R-2315-07	ADH1C|126	337.2576
TCGA-KO-8409-01A-11R-2315-07	ADH4|127	215.374
TCGA-KO-8409-01A-11R-2315-07	ADH5|128	2318.5596
TCGA-KO-8409-01A-11R-2315-07	ADH6|130	36.7036
TCGA-KO-8409-01A-11R-2315-07	ADH7|131	.6925
TCGA-KO-8409-01A-11R-2315-07	ADHFE1|137872	248.615
TCGA-KO-8409-01A-11R-2315-07	ADI1|55256	1872.5762
TCGA-KO-8409-01A-11R-2315-07	ADIG|149685	4.8476
TCGA-KO-8409-01A-11R-2315-07	ADIPOQ|9370	.6925
TCGA-KO-8409-01A-11R-2315-07	ADIPOR1|51094	1663.4349
TCGA-KO-8409-01A-11R-2315-07	ADIPOR2|79602	5200.831
TCGA-KO-8409-01A-11R-2315-07	ADK|132	238.2271
TCGA-KO-8409-01A-11R-2315-07	ADM2|79924	319.9446
TCGA-KO-8409-01A-11R-2315-07	ADM|133	13256.9252
TCGA-KO-8409-01A-11R-2315-07	ADNP2|22850	639.8892
TCGA-KO-8409-01A-11R-2315-07	ADNP|23394	1236.1496
TCGA-KO-8409-01A-11R-2315-07	ADORA1|134	2.0776
TCGA-KO-8409-01A-11R-2315-07	ADORA2A|135	139.1967
TCGA-KO-8409-01A-11R-2315-07	ADORA2B|136	2.7701
TCGA-KO-8409-01A-11R-2315-07	ADORA3|140	51.9391
TCGA-KO-8409-01A-11R-2315-07	ADO|84890	240.9972
TCGA-KO-8409-01A-11R-2315-07	ADPGK|83440	1458.5457
TCGA-KO-8409-01A-11R-2315-07	ADPRHL1|113622	16.6205
TCGA-KO-8409-01A-11R-2315-07	ADPRHL2|54936	629.5014
TCGA-KO-8409-01A-11R-2315-07	ADPRH|141	101.108
TCGA-KO-8409-01A-11R-2315-07	ADRA1A|148	0
TCGA-KO-8409-01A-11R-2315-07	ADRA1B|147	16.6205
TCGA-KO-8409-01A-11R-2315-07	ADRA1D|146	1.385
TCGA-KO-8409-01A-11R-2315-07	ADRA2A|150	24.2382
TCGA-KO-8409-01A-11R-2315-07	ADRA2B|151	81.0249
TCGA-KO-8409-01A-11R-2315-07	ADRA2C|152	27.0083
TCGA-KO-8409-01A-11R-2315-07	ADRB1|153	94.1828
TCGA-KO-8409-01A-11R-2315-07	ADRB2|154	17.313
TCGA-KO-8409-01A-11R-2315-07	ADRB3|155	4.1551
TCGA-KO-8409-01A-11R-2315-07	ADRBK1|156	3123.9612
TCGA-KO-8409-01A-11R-2315-07	ADRBK2|157	145.4294
TCGA-KO-8409-01A-11R-2315-07	ADRM1|11047	3466.0665
TCGA-KO-8409-01A-11R-2315-07	ADSL|158	700.831
TCGA-KO-8409-01A-11R-2315-07	ADSSL1|122622	98.338
TCGA-KO-8409-01A-11R-2315-07	ADSS|159	585.8726
TCGA-KO-8409-01A-11R-2315-07	AEBP1|165	395.4294
TCGA-KO-8409-01A-11R-2315-07	AEBP2|121536	654.4321
TCGA-KO-8409-01A-11R-2315-07	AEN|64782	932.8255
TCGA-KO-8409-01A-11R-2315-07	AES|166	38995.8449
TCGA-KO-8409-01A-11R-2315-07	AFAP1L1|134265	184.903
TCGA-KO-8409-01A-11R-2315-07	AFAP1L2|84632	72.7147
TCGA-KO-8409-01A-11R-2315-07	AFAP1|60312	91.4127
TCGA-KO-8409-01A-11R-2315-07	AFARP1|246182	4.1551
TCGA-KO-8409-01A-11R-2315-07	AFF1|4299	1843.4903
TCGA-KO-8409-01A-11R-2315-07	AFF2|2334	2.0776
TCGA-KO-8409-01A-11R-2315-07	AFF3|3899	2.0776
TCGA-KO-8409-01A-11R-2315-07	AFF4|27125	707.7562
TCGA-KO-8409-01A-11R-2315-07	AFG3L1|172	614.9584
TCGA-KO-8409-01A-11R-2315-07	AFG3L2|10939	4693.6634
TCGA-KO-8409-01A-11R-2315-07	AFMID|125061	130.8864
TCGA-KO-8409-01A-11R-2315-07	AFM|173	0
TCGA-KO-8409-01A-11R-2315-07	AFP|174	0
TCGA-KO-8409-01A-11R-2315-07	AFTPH|54812	963.9889
TCGA-KO-8409-01A-11R-2315-07	AG2|387763	298.4765
TCGA-KO-8409-01A-11R-2315-07	AGAP11|119385	70.651
TCGA-KO-8409-01A-11R-2315-07	AGAP1|116987	94.1828
TCGA-KO-8409-01A-11R-2315-07	AGAP2|116986	69.0512
TCGA-KO-8409-01A-11R-2315-07	AGAP3|116988	1471.6066
TCGA-KO-8409-01A-11R-2315-07	AGAP4|119016	160.6648
TCGA-KO-8409-01A-11R-2315-07	AGAP5|729092	12.4654
TCGA-KO-8409-01A-11R-2315-07	AGAP6|414189	125.3463
TCGA-KO-8409-01A-11R-2315-07	AGAP7|653268	86.5651
TCGA-KO-8409-01A-11R-2315-07	AGAP8|728404	9.6953
TCGA-KO-8409-01A-11R-2315-07	AGA|175	423.8227
TCGA-KO-8409-01A-11R-2315-07	AGBL1|123624	0
TCGA-KO-8409-01A-11R-2315-07	AGBL2|79841	33.241
TCGA-KO-8409-01A-11R-2315-07	AGBL3|340351	1.385
TCGA-KO-8409-01A-11R-2315-07	AGBL4|84871	1.385
TCGA-KO-8409-01A-11R-2315-07	AGBL5|60509	457.0706
TCGA-KO-8409-01A-11R-2315-07	AGER|177	70.6371
TCGA-KO-8409-01A-11R-2315-07	AGFG1|3267	611.4958
TCGA-KO-8409-01A-11R-2315-07	AGFG2|3268	349.0305
TCGA-KO-8409-01A-11R-2315-07	AGGF1|55109	316.482
TCGA-KO-8409-01A-11R-2315-07	AGK|55750	1108.7258
TCGA-KO-8409-01A-11R-2315-07	AGL|178	855.9557
TCGA-KO-8409-01A-11R-2315-07	AGMAT|79814	121.1911
TCGA-KO-8409-01A-11R-2315-07	AGPAT1|10554	1233.3033
TCGA-KO-8409-01A-11R-2315-07	AGPAT2|10555	5992.3823
TCGA-KO-8409-01A-11R-2315-07	AGPAT3|56894	2770.0831
TCGA-KO-8409-01A-11R-2315-07	AGPAT4|56895	24.2382
TCGA-KO-8409-01A-11R-2315-07	AGPAT5|55326	2250
TCGA-KO-8409-01A-11R-2315-07	AGPAT6|137964	4133.6565
TCGA-KO-8409-01A-11R-2315-07	AGPAT9|84803	1876.7313
TCGA-KO-8409-01A-11R-2315-07	AGPHD1|123688	54.0166
TCGA-KO-8409-01A-11R-2315-07	AGPS|8540	279.0859
TCGA-KO-8409-01A-11R-2315-07	AGR2|10551	4.8476
TCGA-KO-8409-01A-11R-2315-07	AGR3|155465	0
TCGA-KO-8409-01A-11R-2315-07	AGRN|375790	2078.9474
TCGA-KO-8409-01A-11R-2315-07	AGRP|181	2.7701
TCGA-KO-8409-01A-11R-2315-07	AGTPBP1|23287	153.0471
TCGA-KO-8409-01A-11R-2315-07	AGTR1|185	159.2798
TCGA-KO-8409-01A-11R-2315-07	AGTR2|186	0
TCGA-KO-8409-01A-11R-2315-07	AGTRAP|57085	506.2327
TCGA-KO-8409-01A-11R-2315-07	AGT|183	16.6205
TCGA-KO-8409-01A-11R-2315-07	AGXT2L1|64850	0
TCGA-KO-8409-01A-11R-2315-07	AGXT2L2|85007	501.8906
TCGA-KO-8409-01A-11R-2315-07	AGXT2|64902	0
TCGA-KO-8409-01A-11R-2315-07	AGXT|189	0
TCGA-KO-8409-01A-11R-2315-07	AHCTF1|25909	491.6898
TCGA-KO-8409-01A-11R-2315-07	AHCYL1|10768	2905.1247
TCGA-KO-8409-01A-11R-2315-07	AHCYL2|23382	3423.1302
TCGA-KO-8409-01A-11R-2315-07	AHCY|191	3918.9751
TCGA-KO-8409-01A-11R-2315-07	AHDC1|27245	627.4238
TCGA-KO-8409-01A-11R-2315-07	AHI1|54806	87.9501
TCGA-KO-8409-01A-11R-2315-07	AHNAK2|113146	229.2244
TCGA-KO-8409-01A-11R-2315-07	AHNAK|79026	25081.7175
TCGA-KO-8409-01A-11R-2315-07	AHRR|57491	21.4681
TCGA-KO-8409-01A-11R-2315-07	AHR|196	680.0554
TCGA-KO-8409-01A-11R-2315-07	AHSA1|10598	4798.4765
TCGA-KO-8409-01A-11R-2315-07	AHSA2|130872	643.3518
TCGA-KO-8409-01A-11R-2315-07	AHSG|197	0
TCGA-KO-8409-01A-11R-2315-07	AHSP|51327	0
TCGA-KO-8409-01A-11R-2315-07	AICDA|57379	0
TCGA-KO-8409-01A-11R-2315-07	AIDA|64853	664.1274
TCGA-KO-8409-01A-11R-2315-07	AIF1L|83543	2783.9335
TCGA-KO-8409-01A-11R-2315-07	AIF1|199	279.0859
TCGA-KO-8409-01A-11R-2315-07	AIFM1|9131	7684.903
TCGA-KO-8409-01A-11R-2315-07	AIFM2|84883	979.9169
TCGA-KO-8409-01A-11R-2315-07	AIFM3|150209	247.964
TCGA-KO-8409-01A-11R-2315-07	AIG1|51390	605.9557
TCGA-KO-8409-01A-11R-2315-07	AIM1L|55057	.6925
TCGA-KO-8409-01A-11R-2315-07	AIM1|202	1234.7645
TCGA-KO-8409-01A-11R-2315-07	AIM2|9447	.6925
TCGA-KO-8409-01A-11R-2315-07	AIMP1|9255	996.5512
TCGA-KO-8409-01A-11R-2315-07	AIMP2|7965	798.054
TCGA-KO-8409-01A-11R-2315-07	AIPL1|23746	0
TCGA-KO-8409-01A-11R-2315-07	AIP|9049	2589.3352
TCGA-KO-8409-01A-11R-2315-07	AIRE|326	0
TCGA-KO-8409-01A-11R-2315-07	AJAP1|55966	6.9252
TCGA-KO-8409-01A-11R-2315-07	AK1|203	4070.6371
TCGA-KO-8409-01A-11R-2315-07	AK2|204	2200.1385
TCGA-KO-8409-01A-11R-2315-07	AK3L1|205	6.2327
TCGA-KO-8409-01A-11R-2315-07	AK3|50808	3389.8892
TCGA-KO-8409-01A-11R-2315-07	AK5|26289	0
TCGA-KO-8409-01A-11R-2315-07	AK7|122481	35.3186
TCGA-KO-8409-01A-11R-2315-07	AKAP10|11216	162.0499
TCGA-KO-8409-01A-11R-2315-07	AKAP11|11215	396.1219
TCGA-KO-8409-01A-11R-2315-07	AKAP12|9590	83.1025
TCGA-KO-8409-01A-11R-2315-07	AKAP13|11214	2310.9418
TCGA-KO-8409-01A-11R-2315-07	AKAP14|158798	0
TCGA-KO-8409-01A-11R-2315-07	AKAP1|8165	2099.0305
TCGA-KO-8409-01A-11R-2315-07	AKAP2|11217	562.5346
TCGA-KO-8409-01A-11R-2315-07	AKAP3|10566	24.2382
TCGA-KO-8409-01A-11R-2315-07	AKAP4|8852	.6925
TCGA-KO-8409-01A-11R-2315-07	AKAP5|9495	13.1579
TCGA-KO-8409-01A-11R-2315-07	AKAP6|9472	479.2244
TCGA-KO-8409-01A-11R-2315-07	AKAP7|9465	102.4931
TCGA-KO-8409-01A-11R-2315-07	AKAP8L|26993	1725.0693
TCGA-KO-8409-01A-11R-2315-07	AKAP8|10270	679.3629
TCGA-KO-8409-01A-11R-2315-07	AKAP9|10142	3105.9557
TCGA-KO-8409-01A-11R-2315-07	AKD1|221264	56.0942
TCGA-KO-8409-01A-11R-2315-07	AKIRIN1|79647	514.5429
TCGA-KO-8409-01A-11R-2315-07	AKIRIN2|55122	808.8643
TCGA-KO-8409-01A-11R-2315-07	AKNAD1|254268	9.0028
TCGA-KO-8409-01A-11R-2315-07	AKNA|80709	1347.6454
TCGA-KO-8409-01A-11R-2315-07	AKR1A1|10327	1579.6399
TCGA-KO-8409-01A-11R-2315-07	AKR1B10|57016	.6925
TCGA-KO-8409-01A-11R-2315-07	AKR1B15|441282	0
TCGA-KO-8409-01A-11R-2315-07	AKR1B1|231	3349.723
TCGA-KO-8409-01A-11R-2315-07	AKR1C1|1645	185.5956
TCGA-KO-8409-01A-11R-2315-07	AKR1C2|1646	4.8476
TCGA-KO-8409-01A-11R-2315-07	AKR1C3|8644	37.3961
TCGA-KO-8409-01A-11R-2315-07	AKR1C4|1109	0
TCGA-KO-8409-01A-11R-2315-07	AKR1CL1|340811	0
TCGA-KO-8409-01A-11R-2315-07	AKR1D1|6718	0
TCGA-KO-8409-01A-11R-2315-07	AKR1E2|83592	2.7701
TCGA-KO-8409-01A-11R-2315-07	AKR7A2|8574	523.5457
TCGA-KO-8409-01A-11R-2315-07	AKR7A3|22977	648.1994
TCGA-KO-8409-01A-11R-2315-07	AKR7L|246181	34.626
TCGA-KO-8409-01A-11R-2315-07	AKT1S1|84335	1028.3934
TCGA-KO-8409-01A-11R-2315-07	AKT1|207	10506.9252
TCGA-KO-8409-01A-11R-2315-07	AKT2|208	4985.4571
TCGA-KO-8409-01A-11R-2315-07	AKT3|10000	549.169
TCGA-KO-8409-01A-11R-2315-07	AKTIP|64400	1437.6593
TCGA-KO-8409-01A-11R-2315-07	ALAD|210	941.8283
TCGA-KO-8409-01A-11R-2315-07	ALAS1|211	1743.7673
TCGA-KO-8409-01A-11R-2315-07	ALAS2|212	2.0776
TCGA-KO-8409-01A-11R-2315-07	ALB|213	11.7729
TCGA-KO-8409-01A-11R-2315-07	ALCAM|214	3663.4349
TCGA-KO-8409-01A-11R-2315-07	ALDH16A1|126133	844.1828
TCGA-KO-8409-01A-11R-2315-07	ALDH18A1|5832	770.0831
TCGA-KO-8409-01A-11R-2315-07	ALDH1A1|216	6800.554
TCGA-KO-8409-01A-11R-2315-07	ALDH1A2|8854	137.8116
TCGA-KO-8409-01A-11R-2315-07	ALDH1A3|220	26.3158
TCGA-KO-8409-01A-11R-2315-07	ALDH1B1|219	494.4598
TCGA-KO-8409-01A-11R-2315-07	ALDH1L1|10840	1664.8199
TCGA-KO-8409-01A-11R-2315-07	ALDH1L2|160428	48.4765
TCGA-KO-8409-01A-11R-2315-07	ALDH2|217	939.7507
TCGA-KO-8409-01A-11R-2315-07	ALDH3A1|218	8.3102
TCGA-KO-8409-01A-11R-2315-07	ALDH3A2|224	1334.4875
TCGA-KO-8409-01A-11R-2315-07	ALDH3B1|221	150.9695
TCGA-KO-8409-01A-11R-2315-07	ALDH3B2|222	7.6177
TCGA-KO-8409-01A-11R-2315-07	ALDH4A1|8659	672.4377
TCGA-KO-8409-01A-11R-2315-07	ALDH5A1|7915	479.2244
TCGA-KO-8409-01A-11R-2315-07	ALDH6A1|4329	133.0194
TCGA-KO-8409-01A-11R-2315-07	ALDH7A1|501	871.1911
TCGA-KO-8409-01A-11R-2315-07	ALDH8A1|64577	19.3906
TCGA-KO-8409-01A-11R-2315-07	ALDH9A1|223	1024.9307
TCGA-KO-8409-01A-11R-2315-07	ALDOA|226	69873.9612
TCGA-KO-8409-01A-11R-2315-07	ALDOB|229	27.0083
TCGA-KO-8409-01A-11R-2315-07	ALDOC|230	138.5042
TCGA-KO-8409-01A-11R-2315-07	ALG10B|144245	230.6094
TCGA-KO-8409-01A-11R-2315-07	ALG10|84920	30.4709
TCGA-KO-8409-01A-11R-2315-07	ALG11|440138	15.2355
TCGA-KO-8409-01A-11R-2315-07	ALG12|79087	1779.7784
TCGA-KO-8409-01A-11R-2315-07	ALG13|79868	709.8338
TCGA-KO-8409-01A-11R-2315-07	ALG14|199857	149.5845
TCGA-KO-8409-01A-11R-2315-07	ALG1L2|644974	0
TCGA-KO-8409-01A-11R-2315-07	ALG1L|200810	5.2424
TCGA-KO-8409-01A-11R-2315-07	ALG1|56052	842.403
TCGA-KO-8409-01A-11R-2315-07	ALG2|85365	1845.5679
TCGA-KO-8409-01A-11R-2315-07	ALG3|10195	848.338
TCGA-KO-8409-01A-11R-2315-07	ALG5|29880	501.385
TCGA-KO-8409-01A-11R-2315-07	ALG6|29929	127.4238
TCGA-KO-8409-01A-11R-2315-07	ALG8|79053	967.4515
TCGA-KO-8409-01A-11R-2315-07	ALG9|79796	681.4404
TCGA-KO-8409-01A-11R-2315-07	ALKBH1|8846	265.2355
TCGA-KO-8409-01A-11R-2315-07	ALKBH2|121642	361.4958
TCGA-KO-8409-01A-11R-2315-07	ALKBH3|221120	530.4709
TCGA-KO-8409-01A-11R-2315-07	ALKBH4|54784	736.1981
TCGA-KO-8409-01A-11R-2315-07	ALKBH5|54890	1505.8726
TCGA-KO-8409-01A-11R-2315-07	ALKBH6|84964	489.6122
TCGA-KO-8409-01A-11R-2315-07	ALKBH7|84266	2692.5208
TCGA-KO-8409-01A-11R-2315-07	ALKBH8|91801	129.5014
TCGA-KO-8409-01A-11R-2315-07	ALK|238	.6925
TCGA-KO-8409-01A-11R-2315-07	ALLC|55821	1.385
TCGA-KO-8409-01A-11R-2315-07	ALMS1P|200420	2.7701
TCGA-KO-8409-01A-11R-2315-07	ALMS1|7840	355.9557
TCGA-KO-8409-01A-11R-2315-07	ALOX12B|242	0
TCGA-KO-8409-01A-11R-2315-07	ALOX12P2|245	36.7036
TCGA-KO-8409-01A-11R-2315-07	ALOX12|239	8.3102
TCGA-KO-8409-01A-11R-2315-07	ALOX15B|247	1.385
TCGA-KO-8409-01A-11R-2315-07	ALOX15|246	0
TCGA-KO-8409-01A-11R-2315-07	ALOX5AP|241	123.9612
TCGA-KO-8409-01A-11R-2315-07	ALOX5|240	69.2521
TCGA-KO-8409-01A-11R-2315-07	ALOXE3|59344	0
TCGA-KO-8409-01A-11R-2315-07	ALPI|248	0
TCGA-KO-8409-01A-11R-2315-07	ALPK1|80216	286.7036
TCGA-KO-8409-01A-11R-2315-07	ALPK2|115701	0
TCGA-KO-8409-01A-11R-2315-07	ALPK3|57538	3586.5651
TCGA-KO-8409-01A-11R-2315-07	ALPL|249	362.8809
TCGA-KO-8409-01A-11R-2315-07	ALPPL2|251	0
TCGA-KO-8409-01A-11R-2315-07	ALPP|250	0
TCGA-KO-8409-01A-11R-2315-07	ALS2CL|259173	2175.2078
TCGA-KO-8409-01A-11R-2315-07	ALS2CR11|151254	0
TCGA-KO-8409-01A-11R-2315-07	ALS2CR12|130540	1.385
TCGA-KO-8409-01A-11R-2315-07	ALS2CR4|65062	71.3296
TCGA-KO-8409-01A-11R-2315-07	ALS2CR8|79800	62.3269
TCGA-KO-8409-01A-11R-2315-07	ALS2|57679	257.6177
TCGA-KO-8409-01A-11R-2315-07	ALX1|8092	2.7701
TCGA-KO-8409-01A-11R-2315-07	ALX3|257	20.7756
TCGA-KO-8409-01A-11R-2315-07	ALX4|60529	.6925
TCGA-KO-8409-01A-11R-2315-07	AMAC1L2|83650	6.9252
TCGA-KO-8409-01A-11R-2315-07	AMAC1L3|643664	0
TCGA-KO-8409-01A-11R-2315-07	AMAC1|146861	0
TCGA-KO-8409-01A-11R-2315-07	AMACR|23600	340.0277
TCGA-KO-8409-01A-11R-2315-07	AMBN|258	.6925
TCGA-KO-8409-01A-11R-2315-07	AMBP|259	3.4626
TCGA-KO-8409-01A-11R-2315-07	AMBRA1|55626	1270.7756
TCGA-KO-8409-01A-11R-2315-07	AMD1|262	601.8006
TCGA-KO-8409-01A-11R-2315-07	AMDHD1|144193	8.3102
TCGA-KO-8409-01A-11R-2315-07	AMDHD2|51005	495.9488
TCGA-KO-8409-01A-11R-2315-07	AMELX|265	0
TCGA-KO-8409-01A-11R-2315-07	AMELY|266	0
TCGA-KO-8409-01A-11R-2315-07	AMFR|267	9754.8476
TCGA-KO-8409-01A-11R-2315-07	AMHR2|269	0
TCGA-KO-8409-01A-11R-2315-07	AMH|268	12.4654
TCGA-KO-8409-01A-11R-2315-07	AMICA1|120425	125.3463
TCGA-KO-8409-01A-11R-2315-07	AMIGO1|57463	20.0831
TCGA-KO-8409-01A-11R-2315-07	AMIGO2|347902	372.5762
TCGA-KO-8409-01A-11R-2315-07	AMIGO3|386724	69.2521
TCGA-KO-8409-01A-11R-2315-07	AMMECR1L|83607	430.0554
TCGA-KO-8409-01A-11R-2315-07	AMMECR1|9949	246.5374
TCGA-KO-8409-01A-11R-2315-07	AMN1|196394	267.313
TCGA-KO-8409-01A-11R-2315-07	AMN|81693	4.8476
TCGA-KO-8409-01A-11R-2315-07	AMOTL1|154810	232.687
TCGA-KO-8409-01A-11R-2315-07	AMOTL2|51421	1412.7424
TCGA-KO-8409-01A-11R-2315-07	AMOT|154796	572.0222
TCGA-KO-8409-01A-11R-2315-07	AMPD1|270	0
TCGA-KO-8409-01A-11R-2315-07	AMPD2|271	162.7424
TCGA-KO-8409-01A-11R-2315-07	AMPD3|272	2257.6177
TCGA-KO-8409-01A-11R-2315-07	AMPH|273	0
TCGA-KO-8409-01A-11R-2315-07	AMTN|401138	0
TCGA-KO-8409-01A-11R-2315-07	AMT|275	412.3892
TCGA-KO-8409-01A-11R-2315-07	AMY1A|276	3.4626
TCGA-KO-8409-01A-11R-2315-07	AMY2A|279	1.385
TCGA-KO-8409-01A-11R-2315-07	AMY2B|280	251.1634
TCGA-KO-8409-01A-11R-2315-07	AMZ1|155185	0
TCGA-KO-8409-01A-11R-2315-07	AMZ2P1|201283	125.3463
TCGA-KO-8409-01A-11R-2315-07	AMZ2|51321	1152.3546
TCGA-KO-8409-01A-11R-2315-07	ANAPC10|10393	105.9557
TCGA-KO-8409-01A-11R-2315-07	ANAPC11|51529	2355.9557
TCGA-KO-8409-01A-11R-2315-07	ANAPC13|25847	1577.2853
TCGA-KO-8409-01A-11R-2315-07	ANAPC16|119504	2707.7562
TCGA-KO-8409-01A-11R-2315-07	ANAPC1|64682	88.6427
TCGA-KO-8409-01A-11R-2315-07	ANAPC2|29882	1270.7756
TCGA-KO-8409-01A-11R-2315-07	ANAPC4|29945	480.6094
TCGA-KO-8409-01A-11R-2315-07	ANAPC5|51433	2872.5762
TCGA-KO-8409-01A-11R-2315-07	ANAPC7|51434	1033.241
TCGA-KO-8409-01A-11R-2315-07	ANGEL1|23357	587.2576
TCGA-KO-8409-01A-11R-2315-07	ANGEL2|90806	333.1025
TCGA-KO-8409-01A-11R-2315-07	ANGPT1|284	2048.4765
TCGA-KO-8409-01A-11R-2315-07	ANGPT2|285	172.4377
TCGA-KO-8409-01A-11R-2315-07	ANGPT4|51378	6.9252
TCGA-KO-8409-01A-11R-2315-07	ANGPTL1|9068	367.7285
TCGA-KO-8409-01A-11R-2315-07	ANGPTL2|23452	153.0471
TCGA-KO-8409-01A-11R-2315-07	ANGPTL3|27329	0
TCGA-KO-8409-01A-11R-2315-07	ANGPTL4|51129	56.0942
TCGA-KO-8409-01A-11R-2315-07	ANGPTL5|253935	0
TCGA-KO-8409-01A-11R-2315-07	ANGPTL6|83854	0
TCGA-KO-8409-01A-11R-2315-07	ANGPTL7|10218	0
TCGA-KO-8409-01A-11R-2315-07	ANG|283	12.9848
TCGA-KO-8409-01A-11R-2315-07	ANK1|286	4.1551
TCGA-KO-8409-01A-11R-2315-07	ANK2|287	13.8504
TCGA-KO-8409-01A-11R-2315-07	ANK3|288	931.4404
TCGA-KO-8409-01A-11R-2315-07	ANKAR|150709	40.8587
TCGA-KO-8409-01A-11R-2315-07	ANKDD1A|348094	94.1828
TCGA-KO-8409-01A-11R-2315-07	ANKFN1|162282	0
TCGA-KO-8409-01A-11R-2315-07	ANKFY1|51479	924.5152
TCGA-KO-8409-01A-11R-2315-07	ANKHD1-EIF4EBP3|404734	386.0526
TCGA-KO-8409-01A-11R-2315-07	ANKHD1|54882	772.9571
TCGA-KO-8409-01A-11R-2315-07	ANKH|56172	110.1108
TCGA-KO-8409-01A-11R-2315-07	ANKIB1|54467	720.2216
TCGA-KO-8409-01A-11R-2315-07	ANKK1|255239	9.0028
TCGA-KO-8409-01A-11R-2315-07	ANKLE1|126549	6.9252
TCGA-KO-8409-01A-11R-2315-07	ANKLE2|23141	1287.3961
TCGA-KO-8409-01A-11R-2315-07	ANKMY1|51281	123.9612
TCGA-KO-8409-01A-11R-2315-07	ANKMY2|57037	626.0388
TCGA-KO-8409-01A-11R-2315-07	ANKRA2|57763	112.1884
TCGA-KO-8409-01A-11R-2315-07	ANKRD10|55608	1230.5125
TCGA-KO-8409-01A-11R-2315-07	ANKRD11|29123	4022.9294
TCGA-KO-8409-01A-11R-2315-07	ANKRD12|23253	952.9086
TCGA-KO-8409-01A-11R-2315-07	ANKRD13A|88455	2981.9945
TCGA-KO-8409-01A-11R-2315-07	ANKRD13B|124930	7.6177
TCGA-KO-8409-01A-11R-2315-07	ANKRD13C|81573	324.0997
TCGA-KO-8409-01A-11R-2315-07	ANKRD13D|338692	958.4488
TCGA-KO-8409-01A-11R-2315-07	ANKRD16|54522	148.892
TCGA-KO-8409-01A-11R-2315-07	ANKRD17|26057	1799.169
TCGA-KO-8409-01A-11R-2315-07	ANKRD19|138649	111.4958
TCGA-KO-8409-01A-11R-2315-07	ANKRD1|27063	1.385
TCGA-KO-8409-01A-11R-2315-07	ANKRD20A3|441425	16.6205
TCGA-KO-8409-01A-11R-2315-07	ANKRD20A4|728747	4.8476
TCGA-KO-8409-01A-11R-2315-07	ANKRD20B|729171	5.5402
TCGA-KO-8409-01A-11R-2315-07	ANKRD22|118932	288.7812
TCGA-KO-8409-01A-11R-2315-07	ANKRD23|200539	27.7008
TCGA-KO-8409-01A-11R-2315-07	ANKRD24|170961	47.0914
TCGA-KO-8409-01A-11R-2315-07	ANKRD26P1|124149	0
TCGA-KO-8409-01A-11R-2315-07	ANKRD26|22852	148.1994
TCGA-KO-8409-01A-11R-2315-07	ANKRD27|84079	968.8366
TCGA-KO-8409-01A-11R-2315-07	ANKRD28|23243	500
TCGA-KO-8409-01A-11R-2315-07	ANKRD29|147463	883.6565
TCGA-KO-8409-01A-11R-2315-07	ANKRD2|26287	11.7729
TCGA-KO-8409-01A-11R-2315-07	ANKRD30A|91074	3.4626
TCGA-KO-8409-01A-11R-2315-07	ANKRD30B|374860	0
TCGA-KO-8409-01A-11R-2315-07	ANKRD31|256006	.6925
TCGA-KO-8409-01A-11R-2315-07	ANKRD32|84250	29.0859
TCGA-KO-8409-01A-11R-2315-07	ANKRD33|341405	4.1551
TCGA-KO-8409-01A-11R-2315-07	ANKRD34A|284615	7.6177
TCGA-KO-8409-01A-11R-2315-07	ANKRD34B|340120	0
TCGA-KO-8409-01A-11R-2315-07	ANKRD34C|390616	0
TCGA-KO-8409-01A-11R-2315-07	ANKRD35|148741	1.385
TCGA-KO-8409-01A-11R-2315-07	ANKRD36BP1|84832	2.7701
TCGA-KO-8409-01A-11R-2315-07	ANKRD36B|57730	2.7701
TCGA-KO-8409-01A-11R-2315-07	ANKRD36|375248	74.0997
TCGA-KO-8409-01A-11R-2315-07	ANKRD37|353322	28.9751
TCGA-KO-8409-01A-11R-2315-07	ANKRD39|51239	180.0554
TCGA-KO-8409-01A-11R-2315-07	ANKRD40|91369	626.0388
TCGA-KO-8409-01A-11R-2315-07	ANKRD42|338699	240.9972
TCGA-KO-8409-01A-11R-2315-07	ANKRD43|134548	164.8199
TCGA-KO-8409-01A-11R-2315-07	ANKRD44|91526	27.7008
TCGA-KO-8409-01A-11R-2315-07	ANKRD45|339416	2.7701
TCGA-KO-8409-01A-11R-2315-07	ANKRD46|157567	675.2839
TCGA-KO-8409-01A-11R-2315-07	ANKRD49|54851	422.4377
TCGA-KO-8409-01A-11R-2315-07	ANKRD50|57182	394.7368
TCGA-KO-8409-01A-11R-2315-07	ANKRD52|283373	921.7452
TCGA-KO-8409-01A-11R-2315-07	ANKRD53|79998	11.0803
TCGA-KO-8409-01A-11R-2315-07	ANKRD54|129138	1524.2382
TCGA-KO-8409-01A-11R-2315-07	ANKRD55|79722	0
TCGA-KO-8409-01A-11R-2315-07	ANKRD56|345079	202.9086
TCGA-KO-8409-01A-11R-2315-07	ANKRD57|65124	356.6482
TCGA-KO-8409-01A-11R-2315-07	ANKRD58|347454	108.7258
TCGA-KO-8409-01A-11R-2315-07	ANKRD5|63926	149.5845
TCGA-KO-8409-01A-11R-2315-07	ANKRD6|22881	69.8753
TCGA-KO-8409-01A-11R-2315-07	ANKRD7|56311	22.8532
TCGA-KO-8409-01A-11R-2315-07	ANKRD9|122416	3468.8366
TCGA-KO-8409-01A-11R-2315-07	ANKS1A|23294	580.3324
TCGA-KO-8409-01A-11R-2315-07	ANKS1B|56899	4.8476
TCGA-KO-8409-01A-11R-2315-07	ANKS3|124401	1191.8283
TCGA-KO-8409-01A-11R-2315-07	ANKS4B|257629	1.385
TCGA-KO-8409-01A-11R-2315-07	ANKS6|203286	650.9695
TCGA-KO-8409-01A-11R-2315-07	ANKZF1|55139	313.7119
TCGA-KO-8409-01A-11R-2315-07	ANLN|54443	19.3906
TCGA-KO-8409-01A-11R-2315-07	ANO10|55129	2960.5263
TCGA-KO-8409-01A-11R-2315-07	ANO1|55107	83.1025
TCGA-KO-8409-01A-11R-2315-07	ANO2|57101	26.3158
TCGA-KO-8409-01A-11R-2315-07	ANO3|63982	5.5402
TCGA-KO-8409-01A-11R-2315-07	ANO4|121601	1314.4044
TCGA-KO-8409-01A-11R-2315-07	ANO5|203859	490.9972
TCGA-KO-8409-01A-11R-2315-07	ANO6|196527	2162.0499
TCGA-KO-8409-01A-11R-2315-07	ANO7|50636	29.7784
TCGA-KO-8409-01A-11R-2315-07	ANO8|57719	373.2687
TCGA-KO-8409-01A-11R-2315-07	ANO9|338440	393.3518
TCGA-KO-8409-01A-11R-2315-07	ANP32A|8125	3344.1828
TCGA-KO-8409-01A-11R-2315-07	ANP32B|10541	3798.4765
TCGA-KO-8409-01A-11R-2315-07	ANP32C|23520	.6925
TCGA-KO-8409-01A-11R-2315-07	ANP32D|23519	0
TCGA-KO-8409-01A-11R-2315-07	ANP32E|81611	471.6066
TCGA-KO-8409-01A-11R-2315-07	ANPEP|290	49.8615
TCGA-KO-8409-01A-11R-2315-07	ANTXR1|84168	114.2659
TCGA-KO-8409-01A-11R-2315-07	ANTXR2|118429	261.0803
TCGA-KO-8409-01A-11R-2315-07	ANTXRL|195977	.6925
TCGA-KO-8409-01A-11R-2315-07	ANUBL1|93550	27.7008
TCGA-KO-8409-01A-11R-2315-07	ANXA10|11199	0
TCGA-KO-8409-01A-11R-2315-07	ANXA11|311	9040.8587
TCGA-KO-8409-01A-11R-2315-07	ANXA13|312	0
TCGA-KO-8409-01A-11R-2315-07	ANXA1|301	843.4903
TCGA-KO-8409-01A-11R-2315-07	ANXA2P1|303	28.3934
TCGA-KO-8409-01A-11R-2315-07	ANXA2P2|304	1600.4155
TCGA-KO-8409-01A-11R-2315-07	ANXA2P3|305	1.385
TCGA-KO-8409-01A-11R-2315-07	ANXA2|302	6470.2216
TCGA-KO-8409-01A-11R-2315-07	ANXA3|306	708.4488
TCGA-KO-8409-01A-11R-2315-07	ANXA4|307	4198.0609
TCGA-KO-8409-01A-11R-2315-07	ANXA5|308	2371.1911
TCGA-KO-8409-01A-11R-2315-07	ANXA6|309	2823.4072
TCGA-KO-8409-01A-11R-2315-07	ANXA7|310	1656.5097
TCGA-KO-8409-01A-11R-2315-07	ANXA8L1|728113	0
TCGA-KO-8409-01A-11R-2315-07	ANXA8L2|244	.6925
TCGA-KO-8409-01A-11R-2315-07	ANXA8|653145	.6925
TCGA-KO-8409-01A-11R-2315-07	ANXA9|8416	72.0222
TCGA-KO-8409-01A-11R-2315-07	AOAH|313	20.0831
TCGA-KO-8409-01A-11R-2315-07	AOC2|314	45.0139
TCGA-KO-8409-01A-11R-2315-07	AOC3|8639	332.41
TCGA-KO-8409-01A-11R-2315-07	AOX1|316	27.0083
TCGA-KO-8409-01A-11R-2315-07	AOX2P|344454	0
TCGA-KO-8409-01A-11R-2315-07	AP1AR|55435	335.8726
TCGA-KO-8409-01A-11R-2315-07	AP1B1|162	8432.8255
TCGA-KO-8409-01A-11R-2315-07	AP1G1|164	2232.687
TCGA-KO-8409-01A-11R-2315-07	AP1G2|8906	1991.4751
TCGA-KO-8409-01A-11R-2315-07	AP1M1|8907	1872.5762
TCGA-KO-8409-01A-11R-2315-07	AP1M2|10053	3234.072
TCGA-KO-8409-01A-11R-2315-07	AP1S1|1174	939.7507
TCGA-KO-8409-01A-11R-2315-07	AP1S2|8905	208.4488
TCGA-KO-8409-01A-11R-2315-07	AP1S3|130340	289.4737
TCGA-KO-8409-01A-11R-2315-07	AP2A1|160	1449.3352
TCGA-KO-8409-01A-11R-2315-07	AP2A2|161	2378.1163
TCGA-KO-8409-01A-11R-2315-07	AP2B1|163	3146.1219
TCGA-KO-8409-01A-11R-2315-07	AP2M1|1173	4782.5485
TCGA-KO-8409-01A-11R-2315-07	AP2S1|1175	2264.5429
TCGA-KO-8409-01A-11R-2315-07	AP3B1|8546	915.5125
TCGA-KO-8409-01A-11R-2315-07	AP3B2|8120	17.313
TCGA-KO-8409-01A-11R-2315-07	AP3D1|8943	5824.7922
TCGA-KO-8409-01A-11R-2315-07	AP3M1|26985	382.964
TCGA-KO-8409-01A-11R-2315-07	AP3M2|10947	402.3546
TCGA-KO-8409-01A-11R-2315-07	AP3S1|1176	310.2493
TCGA-KO-8409-01A-11R-2315-07	AP3S2|10239	2769.349
TCGA-KO-8409-01A-11R-2315-07	AP4B1|10717	183.428
TCGA-KO-8409-01A-11R-2315-07	AP4E1|23431	235.4571
TCGA-KO-8409-01A-11R-2315-07	AP4M1|9179	426.1357
TCGA-KO-8409-01A-11R-2315-07	AP4S1|11154	132.2715
TCGA-KO-8409-01A-11R-2315-07	APAF1|317	241.6898
TCGA-KO-8409-01A-11R-2315-07	APBA1|320	43.6288
TCGA-KO-8409-01A-11R-2315-07	APBA2|321	18.6981
TCGA-KO-8409-01A-11R-2315-07	APBA3|9546	611.4958
TCGA-KO-8409-01A-11R-2315-07	APBB1IP|54518	90.0277
TCGA-KO-8409-01A-11R-2315-07	APBB1|322	1126.0388
TCGA-KO-8409-01A-11R-2315-07	APBB2|323	1130.8864
TCGA-KO-8409-01A-11R-2315-07	APBB3|10307	302.6316
TCGA-KO-8409-01A-11R-2315-07	APC2|10297	20.9834
TCGA-KO-8409-01A-11R-2315-07	APCDD1L|164284	0
TCGA-KO-8409-01A-11R-2315-07	APCDD1|147495	88.6427
TCGA-KO-8409-01A-11R-2315-07	APCS|325	0
TCGA-KO-8409-01A-11R-2315-07	APC|324	187.6731
TCGA-KO-8409-01A-11R-2315-07	APEH|327	2107.3407
TCGA-KO-8409-01A-11R-2315-07	APEX1|328	2108.7258
TCGA-KO-8409-01A-11R-2315-07	APEX2|27301	773.5457
TCGA-KO-8409-01A-11R-2315-07	APH1A|51107	2499.3075
TCGA-KO-8409-01A-11R-2315-07	APH1B|83464	804.7091
TCGA-KO-8409-01A-11R-2315-07	API5|8539	2189.0582
TCGA-KO-8409-01A-11R-2315-07	APIP|51074	520.1939
TCGA-KO-8409-01A-11R-2315-07	APITD1|378708	153.9335
TCGA-KO-8409-01A-11R-2315-07	APLF|200558	24.9307
TCGA-KO-8409-01A-11R-2315-07	APLNR|187	255.5402
TCGA-KO-8409-01A-11R-2315-07	APLN|8862	256.9252
TCGA-KO-8409-01A-11R-2315-07	APLP1|333	11.7729
TCGA-KO-8409-01A-11R-2315-07	APLP2|334	42786.7036
TCGA-KO-8409-01A-11R-2315-07	APOA1BP|128240	3581.0249
TCGA-KO-8409-01A-11R-2315-07	APOA1|335	2.0776
TCGA-KO-8409-01A-11R-2315-07	APOA2|336	0
TCGA-KO-8409-01A-11R-2315-07	APOA4|337	0
TCGA-KO-8409-01A-11R-2315-07	APOA5|116519	0
TCGA-KO-8409-01A-11R-2315-07	APOB48R|55911	357.3407
TCGA-KO-8409-01A-11R-2315-07	APOBEC1|339	0
TCGA-KO-8409-01A-11R-2315-07	APOBEC2|10930	5.5402
TCGA-KO-8409-01A-11R-2315-07	APOBEC3A|200315	12.4654
TCGA-KO-8409-01A-11R-2315-07	APOBEC3B|9582	182.8255
TCGA-KO-8409-01A-11R-2315-07	APOBEC3C|27350	13.8504
TCGA-KO-8409-01A-11R-2315-07	APOBEC3D|140564	80.3324
TCGA-KO-8409-01A-11R-2315-07	APOBEC3F|200316	124.6537
TCGA-KO-8409-01A-11R-2315-07	APOBEC3G|60489	64.4044
TCGA-KO-8409-01A-11R-2315-07	APOBEC3H|164668	3.4626
TCGA-KO-8409-01A-11R-2315-07	APOBEC4|403314	0
TCGA-KO-8409-01A-11R-2315-07	APOB|338	0
TCGA-KO-8409-01A-11R-2315-07	APOC1P1|342	0
TCGA-KO-8409-01A-11R-2315-07	APOC1|341	239.6122
TCGA-KO-8409-01A-11R-2315-07	APOC2|344	18.6981
TCGA-KO-8409-01A-11R-2315-07	APOC3|345	0
TCGA-KO-8409-01A-11R-2315-07	APOC4|346	11.0803
TCGA-KO-8409-01A-11R-2315-07	APOD|347	119.8061
TCGA-KO-8409-01A-11R-2315-07	APOE|348	92803.3241
TCGA-KO-8409-01A-11R-2315-07	APOF|319	.6925
TCGA-KO-8409-01A-11R-2315-07	APOH|350	0
TCGA-KO-8409-01A-11R-2315-07	APOL1|8542	4015.928
TCGA-KO-8409-01A-11R-2315-07	APOL2|23780	2378.8089
TCGA-KO-8409-01A-11R-2315-07	APOL3|80833	278.3934
TCGA-KO-8409-01A-11R-2315-07	APOL4|80832	67.1745
TCGA-KO-8409-01A-11R-2315-07	APOL5|80831	0
TCGA-KO-8409-01A-11R-2315-07	APOL6|80830	1578.2548
TCGA-KO-8409-01A-11R-2315-07	APOLD1|81575	486.8421
TCGA-KO-8409-01A-11R-2315-07	APOM|55937	73.4072
TCGA-KO-8409-01A-11R-2315-07	APOOL|139322	94.8753
TCGA-KO-8409-01A-11R-2315-07	APOO|79135	1831.0249
TCGA-KO-8409-01A-11R-2315-07	APPBP2|10513	215.374
TCGA-KO-8409-01A-11R-2315-07	APPL1|26060	467.4515
TCGA-KO-8409-01A-11R-2315-07	APPL2|55198	510.3878
TCGA-KO-8409-01A-11R-2315-07	APP|351	17104.5706
TCGA-KO-8409-01A-11R-2315-07	APRT|353	6826.1773
TCGA-KO-8409-01A-11R-2315-07	APTX|54840	915.5125
TCGA-KO-8409-01A-11R-2315-07	AQP10|89872	0
TCGA-KO-8409-01A-11R-2315-07	AQP11|282679	20.7756
TCGA-KO-8409-01A-11R-2315-07	AQP12A|375318	2.0776
TCGA-KO-8409-01A-11R-2315-07	AQP12B|653437	9.6953
TCGA-KO-8409-01A-11R-2315-07	AQP1|358	1600.8726
TCGA-KO-8409-01A-11R-2315-07	AQP2|359	38.7812
TCGA-KO-8409-01A-11R-2315-07	AQP3|360	207.0637
TCGA-KO-8409-01A-11R-2315-07	AQP4|361	0
TCGA-KO-8409-01A-11R-2315-07	AQP5|362	2.7701
TCGA-KO-8409-01A-11R-2315-07	AQP6|363	12.4654
TCGA-KO-8409-01A-11R-2315-07	AQP7P1|375719	0
TCGA-KO-8409-01A-11R-2315-07	AQP7P3|441432	0
TCGA-KO-8409-01A-11R-2315-07	AQP7|364	180.0554
TCGA-KO-8409-01A-11R-2315-07	AQP8|343	1.385
TCGA-KO-8409-01A-11R-2315-07	AQP9|366	10.3878
TCGA-KO-8409-01A-11R-2315-07	AQPEP|206338	.6925
TCGA-KO-8409-01A-11R-2315-07	AQR|9716	1076.8698
TCGA-KO-8409-01A-11R-2315-07	ARAF|369	1656.5097
TCGA-KO-8409-01A-11R-2315-07	ARAP1|116985	14724.2659
TCGA-KO-8409-01A-11R-2315-07	ARAP2|116984	188.3657
TCGA-KO-8409-01A-11R-2315-07	ARAP3|64411	367.7285
TCGA-KO-8409-01A-11R-2315-07	ARCN1|372	4271.4681
TCGA-KO-8409-01A-11R-2315-07	ARC|23237	37.3961
TCGA-KO-8409-01A-11R-2315-07	AREG|374	9.0028
TCGA-KO-8409-01A-11R-2315-07	ARF1|375	13712.6039
TCGA-KO-8409-01A-11R-2315-07	ARF3|377	5019.3906
TCGA-KO-8409-01A-11R-2315-07	ARF4|378	1230.6094
TCGA-KO-8409-01A-11R-2315-07	ARF5|381	6589.2729
TCGA-KO-8409-01A-11R-2315-07	ARF6|382	2149.5845
TCGA-KO-8409-01A-11R-2315-07	ARFGAP1|55738	3335.8726
TCGA-KO-8409-01A-11R-2315-07	ARFGAP2|84364	3114.2659
TCGA-KO-8409-01A-11R-2315-07	ARFGAP3|26286	1619.8061
TCGA-KO-8409-01A-11R-2315-07	ARFGEF1|10565	1605.4224
TCGA-KO-8409-01A-11R-2315-07	ARFGEF2|10564	2662.7424
TCGA-KO-8409-01A-11R-2315-07	ARFIP1|27236	1279.7784
TCGA-KO-8409-01A-11R-2315-07	ARFIP2|23647	1480.6094
TCGA-KO-8409-01A-11R-2315-07	ARFRP1|10139	1787.3961
TCGA-KO-8409-01A-11R-2315-07	ARG1|383	0
TCGA-KO-8409-01A-11R-2315-07	ARG2|384	773.0263
TCGA-KO-8409-01A-11R-2315-07	ARGFXP2|503640	0
TCGA-KO-8409-01A-11R-2315-07	ARGFX|503582	0
TCGA-KO-8409-01A-11R-2315-07	ARGLU1|55082	847.6454
TCGA-KO-8409-01A-11R-2315-07	ARHGAP10|79658	61.6343
TCGA-KO-8409-01A-11R-2315-07	ARHGAP11A|9824	36.0111
TCGA-KO-8409-01A-11R-2315-07	ARHGAP11B|89839	0
TCGA-KO-8409-01A-11R-2315-07	ARHGAP12|94134	813.0194
TCGA-KO-8409-01A-11R-2315-07	ARHGAP15|55843	31.856
TCGA-KO-8409-01A-11R-2315-07	ARHGAP17|55114	1053.3241
TCGA-KO-8409-01A-11R-2315-07	ARHGAP18|93663	1371.8837
TCGA-KO-8409-01A-11R-2315-07	ARHGAP19|84986	86.5651
TCGA-KO-8409-01A-11R-2315-07	ARHGAP1|392	1912.7424
TCGA-KO-8409-01A-11R-2315-07	ARHGAP20|57569	6.2327
TCGA-KO-8409-01A-11R-2315-07	ARHGAP21|57584	1382.2715
TCGA-KO-8409-01A-11R-2315-07	ARHGAP22|58504	54.7091
TCGA-KO-8409-01A-11R-2315-07	ARHGAP23|57636	173.8227
TCGA-KO-8409-01A-11R-2315-07	ARHGAP24|83478	2268.0055
TCGA-KO-8409-01A-11R-2315-07	ARHGAP25|9938	189.0582
TCGA-KO-8409-01A-11R-2315-07	ARHGAP26|23092	148.1994
TCGA-KO-8409-01A-11R-2315-07	ARHGAP27|201176	846.2604
TCGA-KO-8409-01A-11R-2315-07	ARHGAP28|79822	32.5485
TCGA-KO-8409-01A-11R-2315-07	ARHGAP29|9411	429.3629
TCGA-KO-8409-01A-11R-2315-07	ARHGAP30|257106	101.8006
TCGA-KO-8409-01A-11R-2315-07	ARHGAP31|57514	452.2161
TCGA-KO-8409-01A-11R-2315-07	ARHGAP32|9743	358.0332
TCGA-KO-8409-01A-11R-2315-07	ARHGAP33|115703	164.1274
TCGA-KO-8409-01A-11R-2315-07	ARHGAP36|158763	0
TCGA-KO-8409-01A-11R-2315-07	ARHGAP39|80728	202.2161
TCGA-KO-8409-01A-11R-2315-07	ARHGAP42|143872	145.4294
TCGA-KO-8409-01A-11R-2315-07	ARHGAP4|393	1995.1524
TCGA-KO-8409-01A-11R-2315-07	ARHGAP5|394	3003.4626
TCGA-KO-8409-01A-11R-2315-07	ARHGAP6|395	2119.1136
TCGA-KO-8409-01A-11R-2315-07	ARHGAP8|23779	1327.9155
TCGA-KO-8409-01A-11R-2315-07	ARHGAP9|64333	107.3407
TCGA-KO-8409-01A-11R-2315-07	ARHGDIA|396	7154.4321
TCGA-KO-8409-01A-11R-2315-07	ARHGDIB|397	2740.3047
TCGA-KO-8409-01A-11R-2315-07	ARHGDIG|398	0
TCGA-KO-8409-01A-11R-2315-07	ARHGEF10L|55160	1522.8532
TCGA-KO-8409-01A-11R-2315-07	ARHGEF10|9639	349.0305
TCGA-KO-8409-01A-11R-2315-07	ARHGEF11|9826	1200.831
TCGA-KO-8409-01A-11R-2315-07	ARHGEF12|23365	4794.3213
TCGA-KO-8409-01A-11R-2315-07	ARHGEF15|22899	328.9474
TCGA-KO-8409-01A-11R-2315-07	ARHGEF16|27237	925.2078
TCGA-KO-8409-01A-11R-2315-07	ARHGEF17|9828	2218.8366
TCGA-KO-8409-01A-11R-2315-07	ARHGEF18|23370	2608.7258
TCGA-KO-8409-01A-11R-2315-07	ARHGEF19|128272	42.2438
TCGA-KO-8409-01A-11R-2315-07	ARHGEF1|9138	1661.3573
TCGA-KO-8409-01A-11R-2315-07	ARHGEF2|9181	590.7202
TCGA-KO-8409-01A-11R-2315-07	ARHGEF33|100271715	2.0776
TCGA-KO-8409-01A-11R-2315-07	ARHGEF35|445328	212.6039
TCGA-KO-8409-01A-11R-2315-07	ARHGEF37|389337	192.5208
TCGA-KO-8409-01A-11R-2315-07	ARHGEF38|54848	40.8587
TCGA-KO-8409-01A-11R-2315-07	ARHGEF3|50650	498.615
TCGA-KO-8409-01A-11R-2315-07	ARHGEF4|50649	4.1551
TCGA-KO-8409-01A-11R-2315-07	ARHGEF5|7984	587.2576
TCGA-KO-8409-01A-11R-2315-07	ARHGEF6|9459	351.8006
TCGA-KO-8409-01A-11R-2315-07	ARHGEF7|8874	1304.0166
TCGA-KO-8409-01A-11R-2315-07	ARHGEF9|23229	501.385
TCGA-KO-8409-01A-11R-2315-07	ARID1A|8289	833.1025
TCGA-KO-8409-01A-11R-2315-07	ARID1B|57492	832.41
TCGA-KO-8409-01A-11R-2315-07	ARID2|196528	659.2798
TCGA-KO-8409-01A-11R-2315-07	ARID3A|1820	431.4404
TCGA-KO-8409-01A-11R-2315-07	ARID3B|10620	127.4238
TCGA-KO-8409-01A-11R-2315-07	ARID3C|138715	0
TCGA-KO-8409-01A-11R-2315-07	ARID4A|5926	320.6371
TCGA-KO-8409-01A-11R-2315-07	ARID4B|51742	421.0526
TCGA-KO-8409-01A-11R-2315-07	ARID5A|10865	180.7479
TCGA-KO-8409-01A-11R-2315-07	ARID5B|84159	43.6288
TCGA-KO-8409-01A-11R-2315-07	ARIH1|25820	1100.4155
TCGA-KO-8409-01A-11R-2315-07	ARIH2|10425	1148.1994
TCGA-KO-8409-01A-11R-2315-07	ARL10|285598	12.4654
TCGA-KO-8409-01A-11R-2315-07	ARL11|115761	24.9307
TCGA-KO-8409-01A-11R-2315-07	ARL13A|392509	.6925
TCGA-KO-8409-01A-11R-2315-07	ARL13B|200894	65.7895
TCGA-KO-8409-01A-11R-2315-07	ARL14|80117	13.8504
TCGA-KO-8409-01A-11R-2315-07	ARL15|54622	189.0582
TCGA-KO-8409-01A-11R-2315-07	ARL16|339231	281.1634
TCGA-KO-8409-01A-11R-2315-07	ARL17A|51326	31.295
TCGA-KO-8409-01A-11R-2315-07	ARL17B|641522	.8587
TCGA-KO-8409-01A-11R-2315-07	ARL1|400	2762.4654
TCGA-KO-8409-01A-11R-2315-07	ARL2BP|23568	2101.108
TCGA-KO-8409-01A-11R-2315-07	ARL2|402	3511.0803
TCGA-KO-8409-01A-11R-2315-07	ARL3|403	454.2936
TCGA-KO-8409-01A-11R-2315-07	ARL4A|10124	369.8061
TCGA-KO-8409-01A-11R-2315-07	ARL4C|10123	63.7119
TCGA-KO-8409-01A-11R-2315-07	ARL4D|379	1666.8975
TCGA-KO-8409-01A-11R-2315-07	ARL5A|26225	871.1911
TCGA-KO-8409-01A-11R-2315-07	ARL5B|221079	59.5568
TCGA-KO-8409-01A-11R-2315-07	ARL5C|390790	0
TCGA-KO-8409-01A-11R-2315-07	ARL6IP1|23204	4892.6593
TCGA-KO-8409-01A-11R-2315-07	ARL6IP4|51329	6425.9003
TCGA-KO-8409-01A-11R-2315-07	ARL6IP5|10550	1718.8366
TCGA-KO-8409-01A-11R-2315-07	ARL6IP6|151188	111.4958
TCGA-KO-8409-01A-11R-2315-07	ARL6|84100	160.6648
TCGA-KO-8409-01A-11R-2315-07	ARL8A|127829	1275.6233
TCGA-KO-8409-01A-11R-2315-07	ARL8B|55207	1161.3573
TCGA-KO-8409-01A-11R-2315-07	ARL9|132946	0
TCGA-KO-8409-01A-11R-2315-07	ARMC10|83787	551.662
TCGA-KO-8409-01A-11R-2315-07	ARMC1|55156	412.0499
TCGA-KO-8409-01A-11R-2315-07	ARMC2|84071	13.1579
TCGA-KO-8409-01A-11R-2315-07	ARMC3|219681	0
TCGA-KO-8409-01A-11R-2315-07	ARMC4|55130	9.0028
TCGA-KO-8409-01A-11R-2315-07	ARMC5|79798	731.3019
TCGA-KO-8409-01A-11R-2315-07	ARMC6|93436	1657.8947
TCGA-KO-8409-01A-11R-2315-07	ARMC7|79637	495.1524
TCGA-KO-8409-01A-11R-2315-07	ARMC8|25852	274.2382
TCGA-KO-8409-01A-11R-2315-07	ARMC9|80210	52.6316
TCGA-KO-8409-01A-11R-2315-07	ARMCX1|51309	186.9806
TCGA-KO-8409-01A-11R-2315-07	ARMCX2|9823	509.6953
TCGA-KO-8409-01A-11R-2315-07	ARMCX3|51566	2059.5568
TCGA-KO-8409-01A-11R-2315-07	ARMCX5|64860	303.3241
TCGA-KO-8409-01A-11R-2315-07	ARMCX6|54470	148.1994
TCGA-KO-8409-01A-11R-2315-07	ARMS2|387715	0
TCGA-KO-8409-01A-11R-2315-07	ARNT2|9915	3853.1856
TCGA-KO-8409-01A-11R-2315-07	ARNTL2|56938	2.0776
TCGA-KO-8409-01A-11R-2315-07	ARNTL|406	95.5679
TCGA-KO-8409-01A-11R-2315-07	ARNT|405	237.5346
TCGA-KO-8409-01A-11R-2315-07	ARPC1A|10552	4648.1994
TCGA-KO-8409-01A-11R-2315-07	ARPC1B|10095	1177.2853
TCGA-KO-8409-01A-11R-2315-07	ARPC2|10109	1379.5014
TCGA-KO-8409-01A-11R-2315-07	ARPC3|10094	7020.7756
TCGA-KO-8409-01A-11R-2315-07	ARPC4|10093	2678.3449
TCGA-KO-8409-01A-11R-2315-07	ARPC5L|81873	1340.0277
TCGA-KO-8409-01A-11R-2315-07	ARPC5|10092	1261.7729
TCGA-KO-8409-01A-11R-2315-07	ARPM1|84517	32.5485
TCGA-KO-8409-01A-11R-2315-07	ARPP19|10776	3681.4404
TCGA-KO-8409-01A-11R-2315-07	ARPP21|10777	.6925
TCGA-KO-8409-01A-11R-2315-07	ARR3|407	0
TCGA-KO-8409-01A-11R-2315-07	ARRB1|408	74.0997
TCGA-KO-8409-01A-11R-2315-07	ARRB2|409	1530.4709
TCGA-KO-8409-01A-11R-2315-07	ARRDC1|92714	3701.5235
TCGA-KO-8409-01A-11R-2315-07	ARRDC2|27106	263.1579
TCGA-KO-8409-01A-11R-2315-07	ARRDC3|57561	632.964
TCGA-KO-8409-01A-11R-2315-07	ARRDC4|91947	852.4931
TCGA-KO-8409-01A-11R-2315-07	ARRDC5|645432	0
TCGA-KO-8409-01A-11R-2315-07	ARSA|410	998.615
TCGA-KO-8409-01A-11R-2315-07	ARSB|411	103.8781
TCGA-KO-8409-01A-11R-2315-07	ARSD|414	2766.6205
TCGA-KO-8409-01A-11R-2315-07	ARSE|415	1756.9252
TCGA-KO-8409-01A-11R-2315-07	ARSF|416	0
TCGA-KO-8409-01A-11R-2315-07	ARSG|22901	58.8643
TCGA-KO-8409-01A-11R-2315-07	ARSH|347527	0
TCGA-KO-8409-01A-11R-2315-07	ARSI|340075	0
TCGA-KO-8409-01A-11R-2315-07	ARSJ|79642	1759.6953
TCGA-KO-8409-01A-11R-2315-07	ARSK|153642	108.0332
TCGA-KO-8409-01A-11R-2315-07	ART1|417	0
TCGA-KO-8409-01A-11R-2315-07	ART3|419	0
TCGA-KO-8409-01A-11R-2315-07	ART4|420	1.385
TCGA-KO-8409-01A-11R-2315-07	ART5|116969	138.5042
TCGA-KO-8409-01A-11R-2315-07	ARTN|9048	201.5235
TCGA-KO-8409-01A-11R-2315-07	ARV1|64801	646.8144
TCGA-KO-8409-01A-11R-2315-07	ARVCF|421	813.7119
TCGA-KO-8409-01A-11R-2315-07	ARX|170302	0
TCGA-KO-8409-01A-11R-2315-07	AR|367	1.385
TCGA-KO-8409-01A-11R-2315-07	AS3MT|57412	862.1884
TCGA-KO-8409-01A-11R-2315-07	ASAH1|427	4214.6814
TCGA-KO-8409-01A-11R-2315-07	ASAH2B|653308	.6925
TCGA-KO-8409-01A-11R-2315-07	ASAH2|56624	5.5402
TCGA-KO-8409-01A-11R-2315-07	ASAM|79827	.6925
TCGA-KO-8409-01A-11R-2315-07	ASAP1IT1|29065	0
TCGA-KO-8409-01A-11R-2315-07	ASAP1|50807	302.6316
TCGA-KO-8409-01A-11R-2315-07	ASAP2|8853	1017.313
TCGA-KO-8409-01A-11R-2315-07	ASAP3|55616	1745.1524
TCGA-KO-8409-01A-11R-2315-07	ASB10|136371	0
TCGA-KO-8409-01A-11R-2315-07	ASB11|140456	3.4626
TCGA-KO-8409-01A-11R-2315-07	ASB12|142689	4.5083
TCGA-KO-8409-01A-11R-2315-07	ASB13|79754	473.6842
TCGA-KO-8409-01A-11R-2315-07	ASB14|142686	5.5402
TCGA-KO-8409-01A-11R-2315-07	ASB15|142685	0
TCGA-KO-8409-01A-11R-2315-07	ASB16|92591	34.9238
TCGA-KO-8409-01A-11R-2315-07	ASB17|127247	0
TCGA-KO-8409-01A-11R-2315-07	ASB18|401036	0
TCGA-KO-8409-01A-11R-2315-07	ASB1|51665	187.687
TCGA-KO-8409-01A-11R-2315-07	ASB2|51676	15.928
TCGA-KO-8409-01A-11R-2315-07	ASB3|51130	141.9668
TCGA-KO-8409-01A-11R-2315-07	ASB4|51666	0
TCGA-KO-8409-01A-11R-2315-07	ASB5|140458	67.867
TCGA-KO-8409-01A-11R-2315-07	ASB6|140459	1600.374
TCGA-KO-8409-01A-11R-2315-07	ASB7|140460	433.518
TCGA-KO-8409-01A-11R-2315-07	ASB8|140461	992.3823
TCGA-KO-8409-01A-11R-2315-07	ASB9|140462	575.4848
TCGA-KO-8409-01A-11R-2315-07	ASCC1|51008	125.3463
TCGA-KO-8409-01A-11R-2315-07	ASCC2|84164	2524.2382
TCGA-KO-8409-01A-11R-2315-07	ASCC3|10973	293.6288
TCGA-KO-8409-01A-11R-2315-07	ASCL1|429	.6925
TCGA-KO-8409-01A-11R-2315-07	ASCL2|430	13.1579
TCGA-KO-8409-01A-11R-2315-07	ASCL3|56676	0
TCGA-KO-8409-01A-11R-2315-07	ASCL4|121549	271.4681
TCGA-KO-8409-01A-11R-2315-07	ASF1A|25842	335.8726
TCGA-KO-8409-01A-11R-2315-07	ASF1B|55723	67.1745
TCGA-KO-8409-01A-11R-2315-07	ASFMR1|100126270	0
TCGA-KO-8409-01A-11R-2315-07	ASGR1|432	5.5402
TCGA-KO-8409-01A-11R-2315-07	ASGR2|433	2.0776
TCGA-KO-8409-01A-11R-2315-07	ASH1L|55870	385.3047
TCGA-KO-8409-01A-11R-2315-07	ASH2L|9070	560.9418
TCGA-KO-8409-01A-11R-2315-07	ASIP|434	.6925
TCGA-KO-8409-01A-11R-2315-07	ASL|435	693.9058
TCGA-KO-8409-01A-11R-2315-07	ASMTL|8623	495.8449
TCGA-KO-8409-01A-11R-2315-07	ASMT|438	.6925
TCGA-KO-8409-01A-11R-2315-07	ASNA1|439	2280.4709
TCGA-KO-8409-01A-11R-2315-07	ASNSD1|54529	614.9584
TCGA-KO-8409-01A-11R-2315-07	ASNS|440	1693.9058
TCGA-KO-8409-01A-11R-2315-07	ASPA|443	36.7036
TCGA-KO-8409-01A-11R-2315-07	ASPDH|554235	5.5402
TCGA-KO-8409-01A-11R-2315-07	ASPG|374569	121.8837
TCGA-KO-8409-01A-11R-2315-07	ASPHD1|253982	5.5402
TCGA-KO-8409-01A-11R-2315-07	ASPHD2|57168	469.5291
TCGA-KO-8409-01A-11R-2315-07	ASPH|444	1339.8476
TCGA-KO-8409-01A-11R-2315-07	ASPM|259266	8.3102
TCGA-KO-8409-01A-11R-2315-07	ASPN|54829	28.3934
TCGA-KO-8409-01A-11R-2315-07	ASPRV1|151516	84.4875
TCGA-KO-8409-01A-11R-2315-07	ASPSCR1|79058	603.8781
TCGA-KO-8409-01A-11R-2315-07	ASRGL1|80150	150.277
TCGA-KO-8409-01A-11R-2315-07	ASS1|445	107.3407
TCGA-KO-8409-01A-11R-2315-07	ASTE1|28990	61.3019
TCGA-KO-8409-01A-11R-2315-07	ASTL|431705	0
TCGA-KO-8409-01A-11R-2315-07	ASTN1|460	6.9252
TCGA-KO-8409-01A-11R-2315-07	ASTN2|23245	1139.1967
TCGA-KO-8409-01A-11R-2315-07	ASXL1|171023	3074.7922
TCGA-KO-8409-01A-11R-2315-07	ASXL2|55252	67.867
TCGA-KO-8409-01A-11R-2315-07	ASXL3|80816	141.9668
TCGA-KO-8409-01A-11R-2315-07	ASZ1|136991	1.385
TCGA-KO-8409-01A-11R-2315-07	ATAD1|84896	1036.7036
TCGA-KO-8409-01A-11R-2315-07	ATAD2B|54454	128.8089
TCGA-KO-8409-01A-11R-2315-07	ATAD2|29028	95.5679
TCGA-KO-8409-01A-11R-2315-07	ATAD3A|55210	1186.2881
TCGA-KO-8409-01A-11R-2315-07	ATAD3B|83858	450.1385
TCGA-KO-8409-01A-11R-2315-07	ATAD3C|219293	204.2936
TCGA-KO-8409-01A-11R-2315-07	ATAD5|79915	13.1579
TCGA-KO-8409-01A-11R-2315-07	ATCAY|85300	0
TCGA-KO-8409-01A-11R-2315-07	ATE1|11101	24.9307
TCGA-KO-8409-01A-11R-2315-07	ATF1|466	254.1551
TCGA-KO-8409-01A-11R-2315-07	ATF2|1386	64.4044
TCGA-KO-8409-01A-11R-2315-07	ATF3|467	418.9751
TCGA-KO-8409-01A-11R-2315-07	ATF4|468	15445.2909
TCGA-KO-8409-01A-11R-2315-07	ATF5|22809	3321.3296
TCGA-KO-8409-01A-11R-2315-07	ATF6B|1388	992.3823
TCGA-KO-8409-01A-11R-2315-07	ATF6|22926	277.0083
TCGA-KO-8409-01A-11R-2315-07	ATF7IP2|80063	213.9889
TCGA-KO-8409-01A-11R-2315-07	ATF7IP|55729	392.6593
TCGA-KO-8409-01A-11R-2315-07	ATF7|11016	560.2493
TCGA-KO-8409-01A-11R-2315-07	ATG10|83734	99.723
TCGA-KO-8409-01A-11R-2315-07	ATG12|9140	201.5235
TCGA-KO-8409-01A-11R-2315-07	ATG16L1|55054	334.4875
TCGA-KO-8409-01A-11R-2315-07	ATG16L2|89849	619.1967
TCGA-KO-8409-01A-11R-2315-07	ATG2A|23130	1475.7618
TCGA-KO-8409-01A-11R-2315-07	ATG2B|55102	903.7396
TCGA-KO-8409-01A-11R-2315-07	ATG3|64422	595.5679
TCGA-KO-8409-01A-11R-2315-07	ATG4A|115201	785.3186
TCGA-KO-8409-01A-11R-2315-07	ATG4B|23192	1701.5235
TCGA-KO-8409-01A-11R-2315-07	ATG4C|84938	102.4931
TCGA-KO-8409-01A-11R-2315-07	ATG4D|84971	3796.2396
TCGA-KO-8409-01A-11R-2315-07	ATG5|9474	725.0693
TCGA-KO-8409-01A-11R-2315-07	ATG7|10533	546.0319
TCGA-KO-8409-01A-11R-2315-07	ATG9A|79065	1155.1801
TCGA-KO-8409-01A-11R-2315-07	ATG9B|285973	24.349
TCGA-KO-8409-01A-11R-2315-07	ATHL1|80162	1240.9972
TCGA-KO-8409-01A-11R-2315-07	ATIC|471	644.7368
TCGA-KO-8409-01A-11R-2315-07	ATL1|51062	159.2798
TCGA-KO-8409-01A-11R-2315-07	ATL2|64225	1040.8587
TCGA-KO-8409-01A-11R-2315-07	ATL3|25923	548.4765
TCGA-KO-8409-01A-11R-2315-07	ATMIN|23300	1672.4377
TCGA-KO-8409-01A-11R-2315-07	ATM|472	533.241
TCGA-KO-8409-01A-11R-2315-07	ATN1|1822	6081.7175
TCGA-KO-8409-01A-11R-2315-07	ATOH1|474	0
TCGA-KO-8409-01A-11R-2315-07	ATOH7|220202	.6925
TCGA-KO-8409-01A-11R-2315-07	ATOH8|84913	44.3213
TCGA-KO-8409-01A-11R-2315-07	ATOX1|475	1260.3878
TCGA-KO-8409-01A-11R-2315-07	ATP10A|57194	9.0028
TCGA-KO-8409-01A-11R-2315-07	ATP10B|23120	3.4626
TCGA-KO-8409-01A-11R-2315-07	ATP10D|57205	631.5789
TCGA-KO-8409-01A-11R-2315-07	ATP11A|23250	308.8643
TCGA-KO-8409-01A-11R-2315-07	ATP11B|23200	353.8781
TCGA-KO-8409-01A-11R-2315-07	ATP11C|286410	208.4488
TCGA-KO-8409-01A-11R-2315-07	ATP12A|479	9.6953
TCGA-KO-8409-01A-11R-2315-07	ATP13A1|57130	2763.1579
TCGA-KO-8409-01A-11R-2315-07	ATP13A2|23400	819.2521
TCGA-KO-8409-01A-11R-2315-07	ATP13A3|79572	497.2299
TCGA-KO-8409-01A-11R-2315-07	ATP13A4|84239	1.385
TCGA-KO-8409-01A-11R-2315-07	ATP13A5|344905	0
TCGA-KO-8409-01A-11R-2315-07	ATP1A1|476	43359.3421
TCGA-KO-8409-01A-11R-2315-07	ATP1A2|477	3.4626
TCGA-KO-8409-01A-11R-2315-07	ATP1A3|478	14.5429
TCGA-KO-8409-01A-11R-2315-07	ATP1A4|480	0
TCGA-KO-8409-01A-11R-2315-07	ATP1B1|481	32561.2327
TCGA-KO-8409-01A-11R-2315-07	ATP1B2|482	98.338
TCGA-KO-8409-01A-11R-2315-07	ATP1B3|483	685.5956
TCGA-KO-8409-01A-11R-2315-07	ATP1B4|23439	0
TCGA-KO-8409-01A-11R-2315-07	ATP2A1|487	56.7867
TCGA-KO-8409-01A-11R-2315-07	ATP2A2|488	2441.1357
TCGA-KO-8409-01A-11R-2315-07	ATP2A3|489	660.6648
TCGA-KO-8409-01A-11R-2315-07	ATP2B1|490	576.8698
TCGA-KO-8409-01A-11R-2315-07	ATP2B2|491	132.2715
TCGA-KO-8409-01A-11R-2315-07	ATP2B3|492	0
TCGA-KO-8409-01A-11R-2315-07	ATP2B4|493	653.0471
TCGA-KO-8409-01A-11R-2315-07	ATP2C1|27032	1674.8476
TCGA-KO-8409-01A-11R-2315-07	ATP2C2|9914	2.0776
TCGA-KO-8409-01A-11R-2315-07	ATP4A|495	0
TCGA-KO-8409-01A-11R-2315-07	ATP4B|496	2.0776
TCGA-KO-8409-01A-11R-2315-07	ATP5A1|498	41604.5706
TCGA-KO-8409-01A-11R-2315-07	ATP5B|506	43934.903
TCGA-KO-8409-01A-11R-2315-07	ATP5C1|509	6902.3546
TCGA-KO-8409-01A-11R-2315-07	ATP5D|513	17336.5651
TCGA-KO-8409-01A-11R-2315-07	ATP5EP2|432369	141.2742
TCGA-KO-8409-01A-11R-2315-07	ATP5E|514	17037.3961
TCGA-KO-8409-01A-11R-2315-07	ATP5F1|515	3386.4266
TCGA-KO-8409-01A-11R-2315-07	ATP5G1|516	3549.169
TCGA-KO-8409-01A-11R-2315-07	ATP5G2|517	12582.41
TCGA-KO-8409-01A-11R-2315-07	ATP5G3|518	8958.4488
TCGA-KO-8409-01A-11R-2315-07	ATP5H|10476	9109.4183
TCGA-KO-8409-01A-11R-2315-07	ATP5I|521	10949.9377
TCGA-KO-8409-01A-11R-2315-07	ATP5J2|9551	6029.0859
TCGA-KO-8409-01A-11R-2315-07	ATP5J|522	4111.4958
TCGA-KO-8409-01A-11R-2315-07	ATP5L2|267020	1.385
TCGA-KO-8409-01A-11R-2315-07	ATP5L|10632	16788.0886
TCGA-KO-8409-01A-11R-2315-07	ATP5O|539	7600.4155
TCGA-KO-8409-01A-11R-2315-07	ATP5SL|55101	2283.241
TCGA-KO-8409-01A-11R-2315-07	ATP5S|27109	382.2715
TCGA-KO-8409-01A-11R-2315-07	ATP6AP1L|92270	24.2382
TCGA-KO-8409-01A-11R-2315-07	ATP6AP1|537	10770.7756
TCGA-KO-8409-01A-11R-2315-07	ATP6AP2|10159	11490.9972
TCGA-KO-8409-01A-11R-2315-07	ATP6V0A1|535	520.0831
TCGA-KO-8409-01A-11R-2315-07	ATP6V0A2|23545	509.0028
TCGA-KO-8409-01A-11R-2315-07	ATP6V0A4|50617	12886.7936
TCGA-KO-8409-01A-11R-2315-07	ATP6V0B|533	9971.6066
TCGA-KO-8409-01A-11R-2315-07	ATP6V0C|527	38795.4848
TCGA-KO-8409-01A-11R-2315-07	ATP6V0D1|9114	3596.9529
TCGA-KO-8409-01A-11R-2315-07	ATP6V0D2|245972	47698.0609
TCGA-KO-8409-01A-11R-2315-07	ATP6V0E1|8992	4884.349
TCGA-KO-8409-01A-11R-2315-07	ATP6V0E2|155066	6864.8338
TCGA-KO-8409-01A-11R-2315-07	ATP6V1A|523	8369.1136
TCGA-KO-8409-01A-11R-2315-07	ATP6V1B1|525	34008.3102
TCGA-KO-8409-01A-11R-2315-07	ATP6V1B2|526	1196.6759
TCGA-KO-8409-01A-11R-2315-07	ATP6V1C1|528	1515.2355
TCGA-KO-8409-01A-11R-2315-07	ATP6V1C2|245973	6073.1302
TCGA-KO-8409-01A-11R-2315-07	ATP6V1D|51382	5867.7285
TCGA-KO-8409-01A-11R-2315-07	ATP6V1E1|529	6506.2327
TCGA-KO-8409-01A-11R-2315-07	ATP6V1E2|90423	45.0139
TCGA-KO-8409-01A-11R-2315-07	ATP6V1F|9296	21362.0637
TCGA-KO-8409-01A-11R-2315-07	ATP6V1G1|9550	4887.1191
TCGA-KO-8409-01A-11R-2315-07	ATP6V1G2|534	4.633
TCGA-KO-8409-01A-11R-2315-07	ATP6V1G3|127124	5515.928
TCGA-KO-8409-01A-11R-2315-07	ATP6V1H|51606	5005.5402
TCGA-KO-8409-01A-11R-2315-07	ATP7A|538	975.7618
TCGA-KO-8409-01A-11R-2315-07	ATP7B|540	110.1108
TCGA-KO-8409-01A-11R-2315-07	ATP8A1|10396	1186.9806
TCGA-KO-8409-01A-11R-2315-07	ATP8A2|51761	11.0803
TCGA-KO-8409-01A-11R-2315-07	ATP8B1|5205	775.5402
TCGA-KO-8409-01A-11R-2315-07	ATP8B2|57198	55.4017
TCGA-KO-8409-01A-11R-2315-07	ATP8B3|148229	8.3102
TCGA-KO-8409-01A-11R-2315-07	ATP8B4|79895	117.036
TCGA-KO-8409-01A-11R-2315-07	ATP8B5P|158381	49.169
TCGA-KO-8409-01A-11R-2315-07	ATP9A|10079	2085.1801
TCGA-KO-8409-01A-11R-2315-07	ATP9B|374868	806.0942
TCGA-KO-8409-01A-11R-2315-07	ATPAF1|64756	2709.8338
TCGA-KO-8409-01A-11R-2315-07	ATPAF2|91647	515.2355
TCGA-KO-8409-01A-11R-2315-07	ATPBD4|89978	254.8476
TCGA-KO-8409-01A-11R-2315-07	ATPIF1|93974	2363.5734
TCGA-KO-8409-01A-11R-2315-07	ATRIP|84126	185.3186
TCGA-KO-8409-01A-11R-2315-07	ATRNL1|26033	17.313
TCGA-KO-8409-01A-11R-2315-07	ATRN|8455	897.5069
TCGA-KO-8409-01A-11R-2315-07	ATRX|546	982.687
TCGA-KO-8409-01A-11R-2315-07	ATR|545	398.1994
TCGA-KO-8409-01A-11R-2315-07	ATXN10|25814	1063.0194
TCGA-KO-8409-01A-11R-2315-07	ATXN1L|342371	680.7479
TCGA-KO-8409-01A-11R-2315-07	ATXN1|6310	380.8864
TCGA-KO-8409-01A-11R-2315-07	ATXN2L|11273	4267.313
TCGA-KO-8409-01A-11R-2315-07	ATXN2|6311	1479.9169
TCGA-KO-8409-01A-11R-2315-07	ATXN3L|92552	0
TCGA-KO-8409-01A-11R-2315-07	ATXN3|4287	253.4626
TCGA-KO-8409-01A-11R-2315-07	ATXN7L1|222255	130.1939
TCGA-KO-8409-01A-11R-2315-07	ATXN7L2|127002	140.5817
TCGA-KO-8409-01A-11R-2315-07	ATXN7L3B|552889	3096.2604
TCGA-KO-8409-01A-11R-2315-07	ATXN7L3|56970	914.8199
TCGA-KO-8409-01A-11R-2315-07	ATXN7|6314	276.3158
TCGA-KO-8409-01A-11R-2315-07	ATXN8OS|6315	0
TCGA-KO-8409-01A-11R-2315-07	AUH|549	2871.8837
TCGA-KO-8409-01A-11R-2315-07	AUP1|550	3273.9612
TCGA-KO-8409-01A-11R-2315-07	AURKAIP1|54998	5598.338
TCGA-KO-8409-01A-11R-2315-07	AURKAPS1|6791	7.6177
TCGA-KO-8409-01A-11R-2315-07	AURKA|6790	227.1468
TCGA-KO-8409-01A-11R-2315-07	AURKB|9212	9.0028
TCGA-KO-8409-01A-11R-2315-07	AURKC|6795	16.6205
TCGA-KO-8409-01A-11R-2315-07	AUTS2|26053	980.6094
TCGA-KO-8409-01A-11R-2315-07	AVEN|57099	101.8006
TCGA-KO-8409-01A-11R-2315-07	AVIL|10677	82.41
TCGA-KO-8409-01A-11R-2315-07	AVL9|23080	112.8809
TCGA-KO-8409-01A-11R-2315-07	AVPI1|60370	202.9086
TCGA-KO-8409-01A-11R-2315-07	AVPR1A|552	330.3324
TCGA-KO-8409-01A-11R-2315-07	AVPR1B|553	0
TCGA-KO-8409-01A-11R-2315-07	AVPR2|554	71.3296
TCGA-KO-8409-01A-11R-2315-07	AVP|551	2.0776
TCGA-KO-8409-01A-11R-2315-07	AWAT1|158833	0
TCGA-KO-8409-01A-11R-2315-07	AWAT2|158835	0
TCGA-KO-8409-01A-11R-2315-07	AXIN1|8312	1969.5291
TCGA-KO-8409-01A-11R-2315-07	AXIN2|8313	22.8532
TCGA-KO-8409-01A-11R-2315-07	AXL|558	253.4626
TCGA-KO-8409-01A-11R-2315-07	AZGP1|563	153.0471
TCGA-KO-8409-01A-11R-2315-07	AZI1|22994	621.1911
TCGA-KO-8409-01A-11R-2315-07	AZI2|64343	351.108
TCGA-KO-8409-01A-11R-2315-07	AZIN1|51582	2146.1219
TCGA-KO-8409-01A-11R-2315-07	AZU1|566	.6925
TCGA-KO-8409-01A-11R-2315-07	B2M|567	45182.8255
TCGA-KO-8409-01A-11R-2315-07	B3GALNT1|8706	218.144
TCGA-KO-8409-01A-11R-2315-07	B3GALNT2|148789	361.5928
TCGA-KO-8409-01A-11R-2315-07	B3GALT1|8708	0
TCGA-KO-8409-01A-11R-2315-07	B3GALT2|8707	0
TCGA-KO-8409-01A-11R-2315-07	B3GALT4|8705	360.8033
TCGA-KO-8409-01A-11R-2315-07	B3GALT5|10317	0
TCGA-KO-8409-01A-11R-2315-07	B3GALT6|126792	697.3684
TCGA-KO-8409-01A-11R-2315-07	B3GALTL|145173	336.5651
TCGA-KO-8409-01A-11R-2315-07	B3GAT1|27087	4.1551
TCGA-KO-8409-01A-11R-2315-07	B3GAT2|135152	6.6205
TCGA-KO-8409-01A-11R-2315-07	B3GAT3|26229	2383.6565
TCGA-KO-8409-01A-11R-2315-07	B3GNT1|11041	690.4432
TCGA-KO-8409-01A-11R-2315-07	B3GNT2|10678	205.6787
TCGA-KO-8409-01A-11R-2315-07	B3GNT3|10331	2.0776
TCGA-KO-8409-01A-11R-2315-07	B3GNT4|79369	9.6953
TCGA-KO-8409-01A-11R-2315-07	B3GNT5|84002	245.1524
TCGA-KO-8409-01A-11R-2315-07	B3GNT6|192134	0
TCGA-KO-8409-01A-11R-2315-07	B3GNT7|93010	17.313
TCGA-KO-8409-01A-11R-2315-07	B3GNT8|374907	452.9086
TCGA-KO-8409-01A-11R-2315-07	B3GNT9|84752	103.518
TCGA-KO-8409-01A-11R-2315-07	B3GNTL1|146712	54.5152
TCGA-KO-8409-01A-11R-2315-07	B4GALNT1|2583	9.6953
TCGA-KO-8409-01A-11R-2315-07	B4GALNT2|124872	295.0139
TCGA-KO-8409-01A-11R-2315-07	B4GALNT3|283358	934.2105
TCGA-KO-8409-01A-11R-2315-07	B4GALNT4|338707	.6925
TCGA-KO-8409-01A-11R-2315-07	B4GALT1|2683	2470.9141
TCGA-KO-8409-01A-11R-2315-07	B4GALT2|8704	1462.6039
TCGA-KO-8409-01A-11R-2315-07	B4GALT3|8703	461.9114
TCGA-KO-8409-01A-11R-2315-07	B4GALT4|8702	227.8393
TCGA-KO-8409-01A-11R-2315-07	B4GALT5|9334	894.0443
TCGA-KO-8409-01A-11R-2315-07	B4GALT6|9331	524.9307
TCGA-KO-8409-01A-11R-2315-07	B4GALT7|11285	1197.3684
TCGA-KO-8409-01A-11R-2315-07	B9D1|27077	65.097
TCGA-KO-8409-01A-11R-2315-07	B9D2|80776	73.4072
TCGA-KO-8409-01A-11R-2315-07	BAALC|79870	3281.856
TCGA-KO-8409-01A-11R-2315-07	BAAT|570	2.0776
TCGA-KO-8409-01A-11R-2315-07	BACE1|23621	879.5014
TCGA-KO-8409-01A-11R-2315-07	BACE2|25825	4790.1662
TCGA-KO-8409-01A-11R-2315-07	BACH1|571	259.6953
TCGA-KO-8409-01A-11R-2315-07	BACH2|60468	49.169
TCGA-KO-8409-01A-11R-2315-07	BAD|572	2569.4945
TCGA-KO-8409-01A-11R-2315-07	BAG1|573	7672.0083
TCGA-KO-8409-01A-11R-2315-07	BAG2|9532	16.6205
TCGA-KO-8409-01A-11R-2315-07	BAG3|9531	1538.0886
TCGA-KO-8409-01A-11R-2315-07	BAG4|9530	63.7119
TCGA-KO-8409-01A-11R-2315-07	BAG5|9529	1200.1385
TCGA-KO-8409-01A-11R-2315-07	BAGE2|85319	0
TCGA-KO-8409-01A-11R-2315-07	BAGE|574	.6925
TCGA-KO-8409-01A-11R-2315-07	BAHCC1|57597	782.5485
TCGA-KO-8409-01A-11R-2315-07	BAHD1|22893	1801.9391
TCGA-KO-8409-01A-11R-2315-07	BAI1|575	17.313
TCGA-KO-8409-01A-11R-2315-07	BAI2|576	9.0028
TCGA-KO-8409-01A-11R-2315-07	BAI3|577	2.0776
TCGA-KO-8409-01A-11R-2315-07	BAIAP2L1|55971	4338.6427
TCGA-KO-8409-01A-11R-2315-07	BAIAP2L2|80115	22.1607
TCGA-KO-8409-01A-11R-2315-07	BAIAP2|10458	819.9446
TCGA-KO-8409-01A-11R-2315-07	BAIAP3|8938	1808.3241
TCGA-KO-8409-01A-11R-2315-07	BAK1|578	332.41
TCGA-KO-8409-01A-11R-2315-07	BAMBI|25805	115.651
TCGA-KO-8409-01A-11R-2315-07	BANF1|8815	8334.4875
TCGA-KO-8409-01A-11R-2315-07	BANF2|140836	0
TCGA-KO-8409-01A-11R-2315-07	BANK1|55024	48.4765
TCGA-KO-8409-01A-11R-2315-07	BANP|54971	146.1219
TCGA-KO-8409-01A-11R-2315-07	BAP1|8314	2045.0139
TCGA-KO-8409-01A-11R-2315-07	BARD1|580	3.4626
TCGA-KO-8409-01A-11R-2315-07	BARHL1|56751	0
TCGA-KO-8409-01A-11R-2315-07	BARHL2|343472	0
TCGA-KO-8409-01A-11R-2315-07	BARX1|56033	4.1551
TCGA-KO-8409-01A-11R-2315-07	BARX2|8538	1112.8809
TCGA-KO-8409-01A-11R-2315-07	BASE|317716	0
TCGA-KO-8409-01A-11R-2315-07	BASP1|10409	56.7867
TCGA-KO-8409-01A-11R-2315-07	BAT1|7919	3534.8407
TCGA-KO-8409-01A-11R-2315-07	BAT2L1|84726	3510.6371
TCGA-KO-8409-01A-11R-2315-07	BAT2L2|23215	1160.6648
TCGA-KO-8409-01A-11R-2315-07	BAT2|7916	3977.8393
TCGA-KO-8409-01A-11R-2315-07	BAT3|7917	3479.9169
TCGA-KO-8409-01A-11R-2315-07	BAT4|7918	395.4294
TCGA-KO-8409-01A-11R-2315-07	BAT5|7920	621.8837
TCGA-KO-8409-01A-11R-2315-07	BATF2|116071	51.2465
TCGA-KO-8409-01A-11R-2315-07	BATF3|55509	6.9252
TCGA-KO-8409-01A-11R-2315-07	BATF|10538	18.6981
TCGA-KO-8409-01A-11R-2315-07	BAX|581	977.1468
TCGA-KO-8409-01A-11R-2315-07	BAZ1A|11177	274.9307
TCGA-KO-8409-01A-11R-2315-07	BAZ1B|9031	1597.6454
TCGA-KO-8409-01A-11R-2315-07	BAZ2A|11176	1993.8366
TCGA-KO-8409-01A-11R-2315-07	BAZ2B|29994	306.8075
TCGA-KO-8409-01A-11R-2315-07	BBC3|27113	562.3269
TCGA-KO-8409-01A-11R-2315-07	BBOX1|8424	1.385
TCGA-KO-8409-01A-11R-2315-07	BBS10|79738	307.4792
TCGA-KO-8409-01A-11R-2315-07	BBS12|166379	130.8864
TCGA-KO-8409-01A-11R-2315-07	BBS1|582	1043.6288
TCGA-KO-8409-01A-11R-2315-07	BBS2|583	950.1385
TCGA-KO-8409-01A-11R-2315-07	BBS4|585	360.1108
TCGA-KO-8409-01A-11R-2315-07	BBS5|129880	189.0582
TCGA-KO-8409-01A-11R-2315-07	BBS7|55212	172.4377
TCGA-KO-8409-01A-11R-2315-07	BBS9|27241	139.8892
TCGA-KO-8409-01A-11R-2315-07	BBX|56987	866.3435
TCGA-KO-8409-01A-11R-2315-07	BCAM|4059	27718.8366
TCGA-KO-8409-01A-11R-2315-07	BCAN|63827	6.9252
TCGA-KO-8409-01A-11R-2315-07	BCAP29|55973	1908.5873
TCGA-KO-8409-01A-11R-2315-07	BCAP31|10134	11069.2521
TCGA-KO-8409-01A-11R-2315-07	BCAR1|9564	7945.2909
TCGA-KO-8409-01A-11R-2315-07	BCAR3|8412	389.8892
TCGA-KO-8409-01A-11R-2315-07	BCAR4|400500	0
TCGA-KO-8409-01A-11R-2315-07	BCAS1|8537	9.0028
TCGA-KO-8409-01A-11R-2315-07	BCAS2|10286	358.5526
TCGA-KO-8409-01A-11R-2315-07	BCAS3|54828	436.9806
TCGA-KO-8409-01A-11R-2315-07	BCAS4|55653	1682.133
TCGA-KO-8409-01A-11R-2315-07	BCAT1|586	51.2465
TCGA-KO-8409-01A-11R-2315-07	BCAT2|587	2481.3019
TCGA-KO-8409-01A-11R-2315-07	BCCIP|56647	972.874
TCGA-KO-8409-01A-11R-2315-07	BCDIN3D|144233	251.4335
TCGA-KO-8409-01A-11R-2315-07	BCHE|590	4.8476
TCGA-KO-8409-01A-11R-2315-07	BCKDHA|593	1971.6066
TCGA-KO-8409-01A-11R-2315-07	BCKDHB|594	331.0249
TCGA-KO-8409-01A-11R-2315-07	BCKDK|10295	1968.144
TCGA-KO-8409-01A-11R-2315-07	BCL10|8915	292.2438
TCGA-KO-8409-01A-11R-2315-07	BCL11A|53335	2.0776
TCGA-KO-8409-01A-11R-2315-07	BCL11B|64919	11.0803
TCGA-KO-8409-01A-11R-2315-07	BCL2A1|597	5.5402
TCGA-KO-8409-01A-11R-2315-07	BCL2L10|10017	112.1884
TCGA-KO-8409-01A-11R-2315-07	BCL2L11|10018	107.3407
TCGA-KO-8409-01A-11R-2315-07	BCL2L12|83596	405.2008
TCGA-KO-8409-01A-11R-2315-07	BCL2L13|23786	2689.0582
TCGA-KO-8409-01A-11R-2315-07	BCL2L14|79370	0
TCGA-KO-8409-01A-11R-2315-07	BCL2L15|440603	4.1551
TCGA-KO-8409-01A-11R-2315-07	BCL2L1|598	9108.0332
TCGA-KO-8409-01A-11R-2315-07	BCL2L2|599	1646.482
TCGA-KO-8409-01A-11R-2315-07	BCL2|596	2217.4515
TCGA-KO-8409-01A-11R-2315-07	BCL3|602	562.3269
TCGA-KO-8409-01A-11R-2315-07	BCL6B|255877	189.7507
TCGA-KO-8409-01A-11R-2315-07	BCL6|604	389.1967
TCGA-KO-8409-01A-11R-2315-07	BCL7A|605	1753.4626
TCGA-KO-8409-01A-11R-2315-07	BCL7B|9275	2032.5485
TCGA-KO-8409-01A-11R-2315-07	BCL7C|9274	1591.4127
TCGA-KO-8409-01A-11R-2315-07	BCL8|606	1.385
TCGA-KO-8409-01A-11R-2315-07	BCL9L|283149	536.7036
TCGA-KO-8409-01A-11R-2315-07	BCL9|607	895.4294
TCGA-KO-8409-01A-11R-2315-07	BCLAF1|9774	1333.1025
TCGA-KO-8409-01A-11R-2315-07	BCMO1|53630	0
TCGA-KO-8409-01A-11R-2315-07	BCO2|83875	567.1745
TCGA-KO-8409-01A-11R-2315-07	BCORL1|63035	154.4321
TCGA-KO-8409-01A-11R-2315-07	BCORL2|286554	.6925
TCGA-KO-8409-01A-11R-2315-07	BCOR|54880	847.6454
TCGA-KO-8409-01A-11R-2315-07	BCR|613	4608.7258
TCGA-KO-8409-01A-11R-2315-07	BCS1L|617	591.4127
TCGA-KO-8409-01A-11R-2315-07	BCYRN1|618	0
TCGA-KO-8409-01A-11R-2315-07	BDH1|622	1116.3435
TCGA-KO-8409-01A-11R-2315-07	BDH2|56898	1413.4349
TCGA-KO-8409-01A-11R-2315-07	BDKRB1|623	315.097
TCGA-KO-8409-01A-11R-2315-07	BDKRB2|624	919.6676
TCGA-KO-8409-01A-11R-2315-07	BDNFOS|497258	157.8601
TCGA-KO-8409-01A-11R-2315-07	BDNF|627	5.5748
TCGA-KO-8409-01A-11R-2315-07	BDP1|55814	333.795
TCGA-KO-8409-01A-11R-2315-07	BEAN|146227	11.0803
TCGA-KO-8409-01A-11R-2315-07	BECN1|8678	664.8961
TCGA-KO-8409-01A-11R-2315-07	BEGAIN|57596	23.5457
TCGA-KO-8409-01A-11R-2315-07	BEND2|139105	0
TCGA-KO-8409-01A-11R-2315-07	BEND3|57673	63.7119
TCGA-KO-8409-01A-11R-2315-07	BEND4|389206	.6925
TCGA-KO-8409-01A-11R-2315-07	BEND5|79656	78.9474
TCGA-KO-8409-01A-11R-2315-07	BEND6|221336	6.2327
TCGA-KO-8409-01A-11R-2315-07	BEND7|222389	384.349
TCGA-KO-8409-01A-11R-2315-07	BEST1|7439	146.8837
TCGA-KO-8409-01A-11R-2315-07	BEST2|54831	1.385
TCGA-KO-8409-01A-11R-2315-07	BEST3|144453	0
TCGA-KO-8409-01A-11R-2315-07	BEST4|266675	35.3186
TCGA-KO-8409-01A-11R-2315-07	BET1L|51272	4006.9252
TCGA-KO-8409-01A-11R-2315-07	BET1|10282	1025.6233
TCGA-KO-8409-01A-11R-2315-07	BET3L|100128327	0
TCGA-KO-8409-01A-11R-2315-07	BEX1|55859	4.1551
TCGA-KO-8409-01A-11R-2315-07	BEX2|84707	387.1191
TCGA-KO-8409-01A-11R-2315-07	BEX4|56271	1222.2992
TCGA-KO-8409-01A-11R-2315-07	BEX5|340542	128.1163
TCGA-KO-8409-01A-11R-2315-07	BEYLA|497634	0
TCGA-KO-8409-01A-11R-2315-07	BFAR|51283	1682.133
TCGA-KO-8409-01A-11R-2315-07	BFSP1|631	9.6953
TCGA-KO-8409-01A-11R-2315-07	BFSP2|8419	22.8532
TCGA-KO-8409-01A-11R-2315-07	BGLAP|632	62.0222
TCGA-KO-8409-01A-11R-2315-07	BGN|633	3405.8172
TCGA-KO-8409-01A-11R-2315-07	BHLHA15|168620	1.385
TCGA-KO-8409-01A-11R-2315-07	BHLHB9|80823	72.7147
TCGA-KO-8409-01A-11R-2315-07	BHLHE22|27319	4.1551
TCGA-KO-8409-01A-11R-2315-07	BHLHE23|128408	0
TCGA-KO-8409-01A-11R-2315-07	BHLHE40|8553	2852.4931
TCGA-KO-8409-01A-11R-2315-07	BHLHE41|79365	63.0194
TCGA-KO-8409-01A-11R-2315-07	BHMT2|23743	112.1884
TCGA-KO-8409-01A-11R-2315-07	BHMT|635	2.0776
TCGA-KO-8409-01A-11R-2315-07	BICC1|80114	3.4626
TCGA-KO-8409-01A-11R-2315-07	BICD1|636	29.7784
TCGA-KO-8409-01A-11R-2315-07	BICD2|23299	1434.2105
TCGA-KO-8409-01A-11R-2315-07	BID|637	350.5125
TCGA-KO-8409-01A-11R-2315-07	BIK|638	300.554
TCGA-KO-8409-01A-11R-2315-07	BIN1|274	792.2438
TCGA-KO-8409-01A-11R-2315-07	BIN2|51411	254.8476
TCGA-KO-8409-01A-11R-2315-07	BIN3|55909	1204.2936
TCGA-KO-8409-01A-11R-2315-07	BIRC2|329	777.0083
TCGA-KO-8409-01A-11R-2315-07	BIRC3|330	159.2798
TCGA-KO-8409-01A-11R-2315-07	BIRC5|332	11.8352
TCGA-KO-8409-01A-11R-2315-07	BIRC6|57448	656.5097
TCGA-KO-8409-01A-11R-2315-07	BIRC7|79444	2.7701
TCGA-KO-8409-01A-11R-2315-07	BIRC8|112401	0
TCGA-KO-8409-01A-11R-2315-07	BIVM|54841	424.5152
TCGA-KO-8409-01A-11R-2315-07	BLCAP|10904	6783.241
TCGA-KO-8409-01A-11R-2315-07	BLID|414899	0
TCGA-KO-8409-01A-11R-2315-07	BLK|640	0
TCGA-KO-8409-01A-11R-2315-07	BLMH|642	342.1053
TCGA-KO-8409-01A-11R-2315-07	BLM|641	13.1579
TCGA-KO-8409-01A-11R-2315-07	BLNK|29760	993.0748
TCGA-KO-8409-01A-11R-2315-07	BLOC1S1|2647	6821.0388
TCGA-KO-8409-01A-11R-2315-07	BLOC1S2|282991	594.1828
TCGA-KO-8409-01A-11R-2315-07	BLOC1S3|388552	462.6039
TCGA-KO-8409-01A-11R-2315-07	BLVRA|644	710.5263
TCGA-KO-8409-01A-11R-2315-07	BLVRB|645	3027.7008
TCGA-KO-8409-01A-11R-2315-07	BLZF1|8548	220.2216
TCGA-KO-8409-01A-11R-2315-07	BMF|90427	1319.2521
TCGA-KO-8409-01A-11R-2315-07	BMI1|648	565.9972
TCGA-KO-8409-01A-11R-2315-07	BMP10|27302	0
TCGA-KO-8409-01A-11R-2315-07	BMP15|9210	0
TCGA-KO-8409-01A-11R-2315-07	BMP1|649	304.0166
TCGA-KO-8409-01A-11R-2315-07	BMP2K|55589	250.6925
TCGA-KO-8409-01A-11R-2315-07	BMP2|650	39.4737
TCGA-KO-8409-01A-11R-2315-07	BMP3|651	.6925
TCGA-KO-8409-01A-11R-2315-07	BMP4|652	18.6981
TCGA-KO-8409-01A-11R-2315-07	BMP5|653	.6925
TCGA-KO-8409-01A-11R-2315-07	BMP6|654	153.6634
TCGA-KO-8409-01A-11R-2315-07	BMP7|655	28.3934
TCGA-KO-8409-01A-11R-2315-07	BMP8A|353500	13.1579
TCGA-KO-8409-01A-11R-2315-07	BMP8B|656	4.1551
TCGA-KO-8409-01A-11R-2315-07	BMPER|168667	9.0028
TCGA-KO-8409-01A-11R-2315-07	BMPR1A|657	249.3075
TCGA-KO-8409-01A-11R-2315-07	BMPR1B|658	1125.3463
TCGA-KO-8409-01A-11R-2315-07	BMPR2|659	870.4986
TCGA-KO-8409-01A-11R-2315-07	BMS1P4|729096	4.8476
TCGA-KO-8409-01A-11R-2315-07	BMS1P5|399761	20.0831
TCGA-KO-8409-01A-11R-2315-07	BMS1|9790	680.7479
TCGA-KO-8409-01A-11R-2315-07	BMX|660	4.8476
TCGA-KO-8409-01A-11R-2315-07	BNC1|646	4.8476
TCGA-KO-8409-01A-11R-2315-07	BNC2|54796	108.7258
TCGA-KO-8409-01A-11R-2315-07	BNIP1|662	303.3241
TCGA-KO-8409-01A-11R-2315-07	BNIP2|663	311.6343
TCGA-KO-8409-01A-11R-2315-07	BNIP3L|665	340.7202
TCGA-KO-8409-01A-11R-2315-07	BNIP3|664	927.9778
TCGA-KO-8409-01A-11R-2315-07	BNIPL|149428	5.5402
TCGA-KO-8409-01A-11R-2315-07	BOC|91653	204.2936
TCGA-KO-8409-01A-11R-2315-07	BOD1L|259282	1373.2687
TCGA-KO-8409-01A-11R-2315-07	BOD1|91272	399.5845
TCGA-KO-8409-01A-11R-2315-07	BOK|666	2540.1662
TCGA-KO-8409-01A-11R-2315-07	BOLA1|51027	569.9446
TCGA-KO-8409-01A-11R-2315-07	BOLA2|552900	2766.108
TCGA-KO-8409-01A-11R-2315-07	BOLA3|388962	1067.867
TCGA-KO-8409-01A-11R-2315-07	BOLL|66037	5.5402
TCGA-KO-8409-01A-11R-2315-07	BOP1|23246	635.0416
TCGA-KO-8409-01A-11R-2315-07	BPESC1|60467	0
TCGA-KO-8409-01A-11R-2315-07	BPGM|669	3454.9861
TCGA-KO-8409-01A-11R-2315-07	BPHL|670	425.9003
TCGA-KO-8409-01A-11R-2315-07	BPIL1|80341	0
TCGA-KO-8409-01A-11R-2315-07	BPIL2|254240	0
TCGA-KO-8409-01A-11R-2315-07	BPIL3|128859	0
TCGA-KO-8409-01A-11R-2315-07	BPI|671	0
TCGA-KO-8409-01A-11R-2315-07	BPNT1|10380	220.9141
TCGA-KO-8409-01A-11R-2315-07	BPTF|2186	472.9917
TCGA-KO-8409-01A-11R-2315-07	BPY2|9083	0
TCGA-KO-8409-01A-11R-2315-07	BRAF|673	173.1302
TCGA-KO-8409-01A-11R-2315-07	BRAP|8315	707.0637
TCGA-KO-8409-01A-11R-2315-07	BRCA1|672	11.0803
TCGA-KO-8409-01A-11R-2315-07	BRCA2|675	3.4626
TCGA-KO-8409-01A-11R-2315-07	BRCC3|79184	297.7839
TCGA-KO-8409-01A-11R-2315-07	BRD1|23774	985.4571
TCGA-KO-8409-01A-11R-2315-07	BRD2|6046	3177.2853
TCGA-KO-8409-01A-11R-2315-07	BRD3|8019	1272.1953
TCGA-KO-8409-01A-11R-2315-07	BRD4|23476	2448.7535
TCGA-KO-8409-01A-11R-2315-07	BRD7P3|23629	.6925
TCGA-KO-8409-01A-11R-2315-07	BRD7|29117	2043.6288
TCGA-KO-8409-01A-11R-2315-07	BRD8|10902	326.8698
TCGA-KO-8409-01A-11R-2315-07	BRD9|65980	703.6011
TCGA-KO-8409-01A-11R-2315-07	BRDT|676	0
TCGA-KO-8409-01A-11R-2315-07	BREA2|286076	12.4654
TCGA-KO-8409-01A-11R-2315-07	BRE|9577	306.0942
TCGA-KO-8409-01A-11R-2315-07	BRF1|2972	1807.4792
TCGA-KO-8409-01A-11R-2315-07	BRF2|55290	623.2687
TCGA-KO-8409-01A-11R-2315-07	BRI3BP|140707	236.8421
TCGA-KO-8409-01A-11R-2315-07	BRI3|25798	4567.1745
TCGA-KO-8409-01A-11R-2315-07	BRIP1|83990	2.7701
TCGA-KO-8409-01A-11R-2315-07	BRIX1|55299	325.4848
TCGA-KO-8409-01A-11R-2315-07	BRMS1L|84312	244.4598
TCGA-KO-8409-01A-11R-2315-07	BRMS1|25855	2333.1025
TCGA-KO-8409-01A-11R-2315-07	BRP44L|51660	3440.4432
TCGA-KO-8409-01A-11R-2315-07	BRP44|25874	619.8061
TCGA-KO-8409-01A-11R-2315-07	BRPF1|7862	418.9751
TCGA-KO-8409-01A-11R-2315-07	BRPF3|27154	625.3463
TCGA-KO-8409-01A-11R-2315-07	BRS3|680	0
TCGA-KO-8409-01A-11R-2315-07	BRSK1|84446	4.1551
TCGA-KO-8409-01A-11R-2315-07	BRSK2|9024	4.1551
TCGA-KO-8409-01A-11R-2315-07	BRWD1|54014	627.4238
TCGA-KO-8409-01A-11R-2315-07	BRWD3|254065	72.0222
TCGA-KO-8409-01A-11R-2315-07	BSCL2|26580	3354.5706
TCGA-KO-8409-01A-11R-2315-07	BSDC1|55108	1492.3823
TCGA-KO-8409-01A-11R-2315-07	BSG|682	98972.9917
TCGA-KO-8409-01A-11R-2315-07	BSND|7809	1439.7507
TCGA-KO-8409-01A-11R-2315-07	BSN|8927	33.241
TCGA-KO-8409-01A-11R-2315-07	BSPH1|100131137	0
TCGA-KO-8409-01A-11R-2315-07	BSPRY|54836	1085.1801
TCGA-KO-8409-01A-11R-2315-07	BST1|683	17.313
TCGA-KO-8409-01A-11R-2315-07	BST2|684	394.0443
TCGA-KO-8409-01A-11R-2315-07	BSX|390259	0
TCGA-KO-8409-01A-11R-2315-07	BTAF1|9044	550.554
TCGA-KO-8409-01A-11R-2315-07	BTBD10|84280	360.1108
TCGA-KO-8409-01A-11R-2315-07	BTBD11|121551	15.2355
TCGA-KO-8409-01A-11R-2315-07	BTBD12|84464	450.1385
TCGA-KO-8409-01A-11R-2315-07	BTBD16|118663	0
TCGA-KO-8409-01A-11R-2315-07	BTBD17|388419	0
TCGA-KO-8409-01A-11R-2315-07	BTBD18|643376	3.4626
TCGA-KO-8409-01A-11R-2315-07	BTBD19|149478	1.385
TCGA-KO-8409-01A-11R-2315-07	BTBD1|53339	1581.0249
TCGA-KO-8409-01A-11R-2315-07	BTBD2|55643	5114.2659
TCGA-KO-8409-01A-11R-2315-07	BTBD3|22903	390.5817
TCGA-KO-8409-01A-11R-2315-07	BTBD6|90135	1963.9889
TCGA-KO-8409-01A-11R-2315-07	BTBD7|55727	771.4681
TCGA-KO-8409-01A-11R-2315-07	BTBD8|284697	0
TCGA-KO-8409-01A-11R-2315-07	BTBD9|114781	722.2992
TCGA-KO-8409-01A-11R-2315-07	BTC|685	5.5402
TCGA-KO-8409-01A-11R-2315-07	BTD|686	126.7313
TCGA-KO-8409-01A-11R-2315-07	BTF3L1|690	0
TCGA-KO-8409-01A-11R-2315-07	BTF3L4|91408	408.5873
TCGA-KO-8409-01A-11R-2315-07	BTF3|689	3472.9917
TCGA-KO-8409-01A-11R-2315-07	BTG1|694	3465.374
TCGA-KO-8409-01A-11R-2315-07	BTG2|7832	645.4294
TCGA-KO-8409-01A-11R-2315-07	BTG3|10950	2431.4404
TCGA-KO-8409-01A-11R-2315-07	BTG4|54766	0
TCGA-KO-8409-01A-11R-2315-07	BTK|695	67.1745
TCGA-KO-8409-01A-11R-2315-07	BTLA|151888	0
TCGA-KO-8409-01A-11R-2315-07	BTN1A1|696	0
TCGA-KO-8409-01A-11R-2315-07	BTN2A1|11120	273.5457
TCGA-KO-8409-01A-11R-2315-07	BTN2A2|10385	142.6593
TCGA-KO-8409-01A-11R-2315-07	BTN2A3|54718	9.6953
TCGA-KO-8409-01A-11R-2315-07	BTN3A1|11119	229.2244
TCGA-KO-8409-01A-11R-2315-07	BTN3A2|11118	365.651
TCGA-KO-8409-01A-11R-2315-07	BTN3A3|10384	166.8975
TCGA-KO-8409-01A-11R-2315-07	BTNL2|56244	.6925
TCGA-KO-8409-01A-11R-2315-07	BTNL3|10917	1.385
TCGA-KO-8409-01A-11R-2315-07	BTNL8|79908	.6925
TCGA-KO-8409-01A-11R-2315-07	BTNL9|153579	702.2161
TCGA-KO-8409-01A-11R-2315-07	BTRC|8945	342.7978
TCGA-KO-8409-01A-11R-2315-07	BUB1B|701	13.1579
TCGA-KO-8409-01A-11R-2315-07	BUB1|699	12.4654
TCGA-KO-8409-01A-11R-2315-07	BUB3|9184	581.7175
TCGA-KO-8409-01A-11R-2315-07	BUD13|84811	391.9668
TCGA-KO-8409-01A-11R-2315-07	BUD31|8896	4348.4972
TCGA-KO-8409-01A-11R-2315-07	BVES|11149	87.9501
TCGA-KO-8409-01A-11R-2315-07	BYSL|705	143.3518
TCGA-KO-8409-01A-11R-2315-07	BZRAP1|9256	475.7618
TCGA-KO-8409-01A-11R-2315-07	BZW1|9689	1466.0665
TCGA-KO-8409-01A-11R-2315-07	BZW2|28969	853.1856
TCGA-KO-8409-01A-11R-2315-07	C10orf105|414152	2.0776
TCGA-KO-8409-01A-11R-2315-07	C10orf107|219621	1.385
TCGA-KO-8409-01A-11R-2315-07	C10orf108|414235	15.2355
TCGA-KO-8409-01A-11R-2315-07	C10orf10|11067	1153.0471
TCGA-KO-8409-01A-11R-2315-07	C10orf110|55853	13.4695
TCGA-KO-8409-01A-11R-2315-07	C10orf111|221060	5.5402
TCGA-KO-8409-01A-11R-2315-07	C10orf113|387638	2.0776
TCGA-KO-8409-01A-11R-2315-07	C10orf114|399726	23.5457
TCGA-KO-8409-01A-11R-2315-07	C10orf116|10974	960.4917
TCGA-KO-8409-01A-11R-2315-07	C10orf118|55088	102.4931
TCGA-KO-8409-01A-11R-2315-07	C10orf119|79892	570.6371
TCGA-KO-8409-01A-11R-2315-07	C10orf11|83938	268.0055
TCGA-KO-8409-01A-11R-2315-07	C10orf120|399814	0
TCGA-KO-8409-01A-11R-2315-07	C10orf122|387718	0
TCGA-KO-8409-01A-11R-2315-07	C10orf125|282969	83.1025
TCGA-KO-8409-01A-11R-2315-07	C10orf128|170371	4.1551
TCGA-KO-8409-01A-11R-2315-07	C10orf129|142827	0
TCGA-KO-8409-01A-11R-2315-07	C10orf12|26148	45.8934
TCGA-KO-8409-01A-11R-2315-07	C10orf131|100127889	.6925
TCGA-KO-8409-01A-11R-2315-07	C10orf137|26098	119.1136
TCGA-KO-8409-01A-11R-2315-07	C10orf140|387640	6.2327
TCGA-KO-8409-01A-11R-2315-07	C10orf18|54906	519.3906
TCGA-KO-8409-01A-11R-2315-07	C10orf25|220979	64.4044
TCGA-KO-8409-01A-11R-2315-07	C10orf26|54838	1738.9197
TCGA-KO-8409-01A-11R-2315-07	C10orf27|219793	918.2825
TCGA-KO-8409-01A-11R-2315-07	C10orf28|27291	424.5152
TCGA-KO-8409-01A-11R-2315-07	C10orf2|56652	168.9751
TCGA-KO-8409-01A-11R-2315-07	C10orf32|119032	774.2382
TCGA-KO-8409-01A-11R-2315-07	C10orf35|219738	186.9806
TCGA-KO-8409-01A-11R-2315-07	C10orf40|283025	0
TCGA-KO-8409-01A-11R-2315-07	C10orf41|100131213	552.223
TCGA-KO-8409-01A-11R-2315-07	C10orf46|143384	543.6288
TCGA-KO-8409-01A-11R-2315-07	C10orf47|254427	107.3407
TCGA-KO-8409-01A-11R-2315-07	C10orf4|118924	247.9224
TCGA-KO-8409-01A-11R-2315-07	C10orf50|645528	0
TCGA-KO-8409-01A-11R-2315-07	C10orf53|282966	0
TCGA-KO-8409-01A-11R-2315-07	C10orf54|64115	502.7701
TCGA-KO-8409-01A-11R-2315-07	C10orf55|414236	0
TCGA-KO-8409-01A-11R-2315-07	C10orf57|80195	439.0582
TCGA-KO-8409-01A-11R-2315-07	C10orf58|84293	2249.3075
TCGA-KO-8409-01A-11R-2315-07	C10orf62|414157	0
TCGA-KO-8409-01A-11R-2315-07	C10orf67|256815	2.7701
TCGA-KO-8409-01A-11R-2315-07	C10orf68|79741	0
TCGA-KO-8409-01A-11R-2315-07	C10orf71|118461	0
TCGA-KO-8409-01A-11R-2315-07	C10orf72|196740	241.6898
TCGA-KO-8409-01A-11R-2315-07	C10orf75|90271	213.2964
TCGA-KO-8409-01A-11R-2315-07	C10orf76|79591	421.0526
TCGA-KO-8409-01A-11R-2315-07	C10orf78|119392	66.482
TCGA-KO-8409-01A-11R-2315-07	C10orf79|80217	1.385
TCGA-KO-8409-01A-11R-2315-07	C10orf81|79949	1.385
TCGA-KO-8409-01A-11R-2315-07	C10orf82|143379	15.928
TCGA-KO-8409-01A-11R-2315-07	C10orf84|63877	416.205
TCGA-KO-8409-01A-11R-2315-07	C10orf88|80007	78.9474
TCGA-KO-8409-01A-11R-2315-07	C10orf90|118611	0
TCGA-KO-8409-01A-11R-2315-07	C10orf91|170393	0
TCGA-KO-8409-01A-11R-2315-07	C10orf93|255352	2.0776
TCGA-KO-8409-01A-11R-2315-07	C10orf95|79946	17.6108
TCGA-KO-8409-01A-11R-2315-07	C10orf96|374355	0
TCGA-KO-8409-01A-11R-2315-07	C10orf99|387695	.6925
TCGA-KO-8409-01A-11R-2315-07	C11orf10|746	2444.5983
TCGA-KO-8409-01A-11R-2315-07	C11orf16|56673	1.385
TCGA-KO-8409-01A-11R-2315-07	C11orf17|56672	675.9003
TCGA-KO-8409-01A-11R-2315-07	C11orf1|64776	646.0457
TCGA-KO-8409-01A-11R-2315-07	C11orf20|25858	28.4211
TCGA-KO-8409-01A-11R-2315-07	C11orf21|29125	7.6177
TCGA-KO-8409-01A-11R-2315-07	C11orf24|53838	849.0305
TCGA-KO-8409-01A-11R-2315-07	C11orf2|738	6177.9778
TCGA-KO-8409-01A-11R-2315-07	C11orf30|56946	255.5402
TCGA-KO-8409-01A-11R-2315-07	C11orf31|280636	3096.9529
TCGA-KO-8409-01A-11R-2315-07	C11orf34|349633	.6925
TCGA-KO-8409-01A-11R-2315-07	C11orf35|256329	435.097
TCGA-KO-8409-01A-11R-2315-07	C11orf36|283303	0
TCGA-KO-8409-01A-11R-2315-07	C11orf40|143501	0
TCGA-KO-8409-01A-11R-2315-07	C11orf41|25758	143.3518
TCGA-KO-8409-01A-11R-2315-07	C11orf42|160298	0
TCGA-KO-8409-01A-11R-2315-07	C11orf45|219833	2.7701
TCGA-KO-8409-01A-11R-2315-07	C11orf46|120534	778.3934
TCGA-KO-8409-01A-11R-2315-07	C11orf48|79081	1308.705
TCGA-KO-8409-01A-11R-2315-07	C11orf49|79096	1059.5568
TCGA-KO-8409-01A-11R-2315-07	C11orf51|25906	2033.4972
TCGA-KO-8409-01A-11R-2315-07	C11orf52|91894	650.9695
TCGA-KO-8409-01A-11R-2315-07	C11orf53|341032	38.7812
TCGA-KO-8409-01A-11R-2315-07	C11orf54|28970	443.9058
TCGA-KO-8409-01A-11R-2315-07	C11orf57|55216	654.4321
TCGA-KO-8409-01A-11R-2315-07	C11orf58|10944	2804.0166
TCGA-KO-8409-01A-11R-2315-07	C11orf59|55004	3927.2853
TCGA-KO-8409-01A-11R-2315-07	C11orf61|79684	494.4598
TCGA-KO-8409-01A-11R-2315-07	C11orf63|79864	118.4211
TCGA-KO-8409-01A-11R-2315-07	C11orf64|283197	0
TCGA-KO-8409-01A-11R-2315-07	C11orf65|160140	9.0028
TCGA-KO-8409-01A-11R-2315-07	C11orf66|220004	29.7784
TCGA-KO-8409-01A-11R-2315-07	C11orf67|28971	611.9252
TCGA-KO-8409-01A-11R-2315-07	C11orf68|83638	1848.338
TCGA-KO-8409-01A-11R-2315-07	C11orf70|85016	0
TCGA-KO-8409-01A-11R-2315-07	C11orf71|54494	794.3213
TCGA-KO-8409-01A-11R-2315-07	C11orf73|51501	490.3047
TCGA-KO-8409-01A-11R-2315-07	C11orf74|119710	445.2909
TCGA-KO-8409-01A-11R-2315-07	C11orf75|56935	317.1745
TCGA-KO-8409-01A-11R-2315-07	C11orf80|79703	1261.7729
TCGA-KO-8409-01A-11R-2315-07	C11orf82|220042	4.1551
TCGA-KO-8409-01A-11R-2315-07	C11orf83|790955	2322.7147
TCGA-KO-8409-01A-11R-2315-07	C11orf84|144097	1096.2604
TCGA-KO-8409-01A-11R-2315-07	C11orf85|283129	0
TCGA-KO-8409-01A-11R-2315-07	C11orf86|254439	0
TCGA-KO-8409-01A-11R-2315-07	C11orf87|399947	0
TCGA-KO-8409-01A-11R-2315-07	C11orf88|399949	0
TCGA-KO-8409-01A-11R-2315-07	C11orf90|387804	0
TCGA-KO-8409-01A-11R-2315-07	C11orf92|399948	2179.8269
TCGA-KO-8409-01A-11R-2315-07	C11orf93|120376	982.9155
TCGA-KO-8409-01A-11R-2315-07	C11orf94|143678	0
TCGA-KO-8409-01A-11R-2315-07	C11orf95|65998	1949.446
TCGA-KO-8409-01A-11R-2315-07	C11orf9|745	380.1939
TCGA-KO-8409-01A-11R-2315-07	C12orf10|60314	2159.2798
TCGA-KO-8409-01A-11R-2315-07	C12orf11|55726	422.4377
TCGA-KO-8409-01A-11R-2315-07	C12orf12|196477	0
TCGA-KO-8409-01A-11R-2315-07	C12orf23|90488	1907.8947
TCGA-KO-8409-01A-11R-2315-07	C12orf24|29902	31.1634
TCGA-KO-8409-01A-11R-2315-07	C12orf26|84190	73.4072
TCGA-KO-8409-01A-11R-2315-07	C12orf27|283460	2.0776
TCGA-KO-8409-01A-11R-2315-07	C12orf29|91298	423.8781
TCGA-KO-8409-01A-11R-2315-07	C12orf32|83695	398.1994
TCGA-KO-8409-01A-11R-2315-07	C12orf34|84915	1624.6537
TCGA-KO-8409-01A-11R-2315-07	C12orf35|55196	335.8726
TCGA-KO-8409-01A-11R-2315-07	C12orf36|283422	0
TCGA-KO-8409-01A-11R-2315-07	C12orf39|80763	364.2659
TCGA-KO-8409-01A-11R-2315-07	C12orf40|283461	0
TCGA-KO-8409-01A-11R-2315-07	C12orf41|54934	483.3795
TCGA-KO-8409-01A-11R-2315-07	C12orf42|374470	.6925
TCGA-KO-8409-01A-11R-2315-07	C12orf43|64897	319.9446
TCGA-KO-8409-01A-11R-2315-07	C12orf44|60673	2173.1302
TCGA-KO-8409-01A-11R-2315-07	C12orf45|121053	236.1496
TCGA-KO-8409-01A-11R-2315-07	C12orf47|51275	538.5803
TCGA-KO-8409-01A-11R-2315-07	C12orf48|55010	37.6454
TCGA-KO-8409-01A-11R-2315-07	C12orf49|79794	431.4404
TCGA-KO-8409-01A-11R-2315-07	C12orf4|57102	349.723
TCGA-KO-8409-01A-11R-2315-07	C12orf50|160419	0
TCGA-KO-8409-01A-11R-2315-07	C12orf51|283450	1106.6482
TCGA-KO-8409-01A-11R-2315-07	C12orf52|84934	710.5263
TCGA-KO-8409-01A-11R-2315-07	C12orf53|196500	6.2327
TCGA-KO-8409-01A-11R-2315-07	C12orf54|121273	.6925
TCGA-KO-8409-01A-11R-2315-07	C12orf56|115749	.6925
TCGA-KO-8409-01A-11R-2315-07	C12orf57|113246	1738.2271
TCGA-KO-8409-01A-11R-2315-07	C12orf59|120939	5864.9584
TCGA-KO-8409-01A-11R-2315-07	C12orf5|57103	237.5346
TCGA-KO-8409-01A-11R-2315-07	C12orf60|144608	109.4183
TCGA-KO-8409-01A-11R-2315-07	C12orf61|283416	27.0083
TCGA-KO-8409-01A-11R-2315-07	C12orf62|84987	2048.4765
TCGA-KO-8409-01A-11R-2315-07	C12orf63|374467	0
TCGA-KO-8409-01A-11R-2315-07	C12orf65|91574	1022.8532
TCGA-KO-8409-01A-11R-2315-07	C12orf66|144577	90.0277
TCGA-KO-8409-01A-11R-2315-07	C12orf68|387856	4.8476
TCGA-KO-8409-01A-11R-2315-07	C12orf69|440087	27.0083
TCGA-KO-8409-01A-11R-2315-07	C12orf70|341346	0
TCGA-KO-8409-01A-11R-2315-07	C12orf71|728858	0
TCGA-KO-8409-01A-11R-2315-07	C12orf72|254013	29.0859
TCGA-KO-8409-01A-11R-2315-07	C12orf73|728568	331.0249
TCGA-KO-8409-01A-11R-2315-07	C12orf74|338809	1.385
TCGA-KO-8409-01A-11R-2315-07	C12orf75|387882	9073.4072
TCGA-KO-8409-01A-11R-2315-07	C12orf76|400073	121.8837
TCGA-KO-8409-01A-11R-2315-07	C12orf77|196415	3.4626
TCGA-KO-8409-01A-11R-2315-07	C13orf15|28984	452.2161
TCGA-KO-8409-01A-11R-2315-07	C13orf16|121793	1.385
TCGA-KO-8409-01A-11R-2315-07	C13orf18|80183	19.3906
TCGA-KO-8409-01A-11R-2315-07	C13orf1|57213	284.626
TCGA-KO-8409-01A-11R-2315-07	C13orf23|80209	732.687
TCGA-KO-8409-01A-11R-2315-07	C13orf26|122046	0
TCGA-KO-8409-01A-11R-2315-07	C13orf27|93081	57.4792
TCGA-KO-8409-01A-11R-2315-07	C13orf28|122258	0
TCGA-KO-8409-01A-11R-2315-07	C13orf29|283487	18.6981
TCGA-KO-8409-01A-11R-2315-07	C13orf30|144809	0
TCGA-KO-8409-01A-11R-2315-07	C13orf31|144811	141.2742
TCGA-KO-8409-01A-11R-2315-07	C13orf33|84935	9.6953
TCGA-KO-8409-01A-11R-2315-07	C13orf34|79866	30.2147
TCGA-KO-8409-01A-11R-2315-07	C13orf35|400165	0
TCGA-KO-8409-01A-11R-2315-07	C13orf36|400120	0
TCGA-KO-8409-01A-11R-2315-07	C13orf37|440145	173.1302
TCGA-KO-8409-01A-11R-2315-07	C13orf38|728591	.6925
TCGA-KO-8409-01A-11R-2315-07	C13orf39|196541	0
TCGA-KO-8409-01A-11R-2315-07	C14orf101|54916	788.7812
TCGA-KO-8409-01A-11R-2315-07	C14orf102|55051	225.7618
TCGA-KO-8409-01A-11R-2315-07	C14orf104|55172	281.1634
TCGA-KO-8409-01A-11R-2315-07	C14orf105|55195	639.8892
TCGA-KO-8409-01A-11R-2315-07	C14orf106|55320	108.7258
TCGA-KO-8409-01A-11R-2315-07	C14orf109|26175	497.9224
TCGA-KO-8409-01A-11R-2315-07	C14orf115|55237	0
TCGA-KO-8409-01A-11R-2315-07	C14orf118|55668	192.5208
TCGA-KO-8409-01A-11R-2315-07	C14orf119|55017	1364.9584
TCGA-KO-8409-01A-11R-2315-07	C14orf126|112487	262.4307
TCGA-KO-8409-01A-11R-2315-07	C14orf128|84837	137.1191
TCGA-KO-8409-01A-11R-2315-07	C14orf129|51527	420.3601
TCGA-KO-8409-01A-11R-2315-07	C14orf132|56967	155.1247
TCGA-KO-8409-01A-11R-2315-07	C14orf135|64430	1924.5152
TCGA-KO-8409-01A-11R-2315-07	C14orf138|79609	83.795
TCGA-KO-8409-01A-11R-2315-07	C14orf139|79686	20.7756
TCGA-KO-8409-01A-11R-2315-07	C14orf142|84520	306.7867
TCGA-KO-8409-01A-11R-2315-07	C14orf143|90141	34.626
TCGA-KO-8409-01A-11R-2315-07	C14orf145|145508	17.313
TCGA-KO-8409-01A-11R-2315-07	C14orf147|171546	2184.903
TCGA-KO-8409-01A-11R-2315-07	C14orf148|122945	9.6953
TCGA-KO-8409-01A-11R-2315-07	C14orf149|112849	67.1745
TCGA-KO-8409-01A-11R-2315-07	C14orf153|84334	1372.2784
TCGA-KO-8409-01A-11R-2315-07	C14orf156|81892	2315.097
TCGA-KO-8409-01A-11R-2315-07	C14orf159|80017	6858.0332
TCGA-KO-8409-01A-11R-2315-07	C14orf162|56936	0
TCGA-KO-8409-01A-11R-2315-07	C14orf165|414767	0
TCGA-KO-8409-01A-11R-2315-07	C14orf166B|145497	0
TCGA-KO-8409-01A-11R-2315-07	C14orf166|51637	2745.8449
TCGA-KO-8409-01A-11R-2315-07	C14orf167|55449	632.0499
TCGA-KO-8409-01A-11R-2315-07	C14orf169|79697	494.4598
TCGA-KO-8409-01A-11R-2315-07	C14orf174|161394	1.385
TCGA-KO-8409-01A-11R-2315-07	C14orf176|643382	29.7784
TCGA-KO-8409-01A-11R-2315-07	C14orf177|283598	0
TCGA-KO-8409-01A-11R-2315-07	C14orf178|283579	0
TCGA-KO-8409-01A-11R-2315-07	C14orf179|112752	660.6648
TCGA-KO-8409-01A-11R-2315-07	C14orf180|400258	2.0776
TCGA-KO-8409-01A-11R-2315-07	C14orf181|400223	177.9778
TCGA-KO-8409-01A-11R-2315-07	C14orf182|283551	.6925
TCGA-KO-8409-01A-11R-2315-07	C14orf183|196913	0
TCGA-KO-8409-01A-11R-2315-07	C14orf184|650662	.6925
TCGA-KO-8409-01A-11R-2315-07	C14orf19|280655	1.385
TCGA-KO-8409-01A-11R-2315-07	C14orf1|11161	3002.7701
TCGA-KO-8409-01A-11R-2315-07	C14orf21|161424	88.6427
TCGA-KO-8409-01A-11R-2315-07	C14orf23|387978	0
TCGA-KO-8409-01A-11R-2315-07	C14orf28|122525	93.4903
TCGA-KO-8409-01A-11R-2315-07	C14orf2|9556	4826.1773
TCGA-KO-8409-01A-11R-2315-07	C14orf33|100129075	157.2022
TCGA-KO-8409-01A-11R-2315-07	C14orf34|645687	0
TCGA-KO-8409-01A-11R-2315-07	C14orf37|145407	65.097
TCGA-KO-8409-01A-11R-2315-07	C14orf39|317761	27.7008
TCGA-KO-8409-01A-11R-2315-07	C14orf43|91748	1103.8781
TCGA-KO-8409-01A-11R-2315-07	C14orf45|80127	70.5817
TCGA-KO-8409-01A-11R-2315-07	C14orf48|256369	0
TCGA-KO-8409-01A-11R-2315-07	C14orf49|161176	3.4626
TCGA-KO-8409-01A-11R-2315-07	C14orf4|64207	1804.0166
TCGA-KO-8409-01A-11R-2315-07	C14orf50|145376	227.8393
TCGA-KO-8409-01A-11R-2315-07	C14orf53|440184	.6925
TCGA-KO-8409-01A-11R-2315-07	C14orf64|388011	6.9252
TCGA-KO-8409-01A-11R-2315-07	C14orf68|283600	.6925
TCGA-KO-8409-01A-11R-2315-07	C14orf70|283601	0
TCGA-KO-8409-01A-11R-2315-07	C14orf72|145200	23.5457
TCGA-KO-8409-01A-11R-2315-07	C14orf73|91828	1.385
TCGA-KO-8409-01A-11R-2315-07	C14orf79|122616	232.687
TCGA-KO-8409-01A-11R-2315-07	C14orf80|283643	102.4931
TCGA-KO-8409-01A-11R-2315-07	C14orf86|283592	0
TCGA-KO-8409-01A-11R-2315-07	C14orf93|60686	322.0222
TCGA-KO-8409-01A-11R-2315-07	C15orf17|57184	2493.7673
TCGA-KO-8409-01A-11R-2315-07	C15orf21|283651	12.4654
TCGA-KO-8409-01A-11R-2315-07	C15orf23|90417	155.8172
TCGA-KO-8409-01A-11R-2315-07	C15orf24|56851	2513.1579
TCGA-KO-8409-01A-11R-2315-07	C15orf26|161502	.6925
TCGA-KO-8409-01A-11R-2315-07	C15orf27|123591	66.482
TCGA-KO-8409-01A-11R-2315-07	C15orf28|80035	1.385
TCGA-KO-8409-01A-11R-2315-07	C15orf29|79768	407.8947
TCGA-KO-8409-01A-11R-2315-07	C15orf2|23742	.6925
TCGA-KO-8409-01A-11R-2315-07	C15orf32|145858	0
TCGA-KO-8409-01A-11R-2315-07	C15orf33|196951	6.9598
TCGA-KO-8409-01A-11R-2315-07	C15orf34|80072	29.0859
TCGA-KO-8409-01A-11R-2315-07	C15orf37|283687	87.4169
TCGA-KO-8409-01A-11R-2315-07	C15orf38|348110	148.9335
TCGA-KO-8409-01A-11R-2315-07	C15orf39|56905	823.4072
TCGA-KO-8409-01A-11R-2315-07	C15orf40|123207	457.1399
TCGA-KO-8409-01A-11R-2315-07	C15orf41|84529	139.1967
TCGA-KO-8409-01A-11R-2315-07	C15orf42|90381	54.7091
TCGA-KO-8409-01A-11R-2315-07	C15orf43|145645	0
TCGA-KO-8409-01A-11R-2315-07	C15orf44|81556	1156.5097
TCGA-KO-8409-01A-11R-2315-07	C15orf48|84419	2.0776
TCGA-KO-8409-01A-11R-2315-07	C15orf50|414926	.6925
TCGA-KO-8409-01A-11R-2315-07	C15orf51|196968	1.385
TCGA-KO-8409-01A-11R-2315-07	C15orf52|388115	1414.1274
TCGA-KO-8409-01A-11R-2315-07	C15orf53|400359	0
TCGA-KO-8409-01A-11R-2315-07	C15orf54|400360	1.385
TCGA-KO-8409-01A-11R-2315-07	C15orf55|256646	11.0803
TCGA-KO-8409-01A-11R-2315-07	C15orf56|644809	202.9086
TCGA-KO-8409-01A-11R-2315-07	C15orf57|90416	706.5028
TCGA-KO-8409-01A-11R-2315-07	C15orf58|390637	63.0194
TCGA-KO-8409-01A-11R-2315-07	C15orf59|388135	11878.1163
TCGA-KO-8409-01A-11R-2315-07	C15orf5|81698	0
TCGA-KO-8409-01A-11R-2315-07	C15orf60|283677	0
TCGA-KO-8409-01A-11R-2315-07	C15orf61|145853	338.6427
TCGA-KO-8409-01A-11R-2315-07	C15orf62|643338	40.8587
TCGA-KO-8409-01A-11R-2315-07	C15orf63|25764	1653.7396
TCGA-KO-8409-01A-11R-2315-07	C16orf11|146325	138.5042
TCGA-KO-8409-01A-11R-2315-07	C16orf13|84326	1800.554
TCGA-KO-8409-01A-11R-2315-07	C16orf3|750	4.8476
TCGA-KO-8409-01A-11R-2315-07	C16orf42|115939	2060.7895
TCGA-KO-8409-01A-11R-2315-07	C16orf45|89927	651.662
TCGA-KO-8409-01A-11R-2315-07	C16orf46|123775	28.3934
TCGA-KO-8409-01A-11R-2315-07	C16orf48|84080	734.072
TCGA-KO-8409-01A-11R-2315-07	C16orf52|730094	399.5845
TCGA-KO-8409-01A-11R-2315-07	C16orf53|79447	2148.5042
TCGA-KO-8409-01A-11R-2315-07	C16orf54|283897	114.2659
TCGA-KO-8409-01A-11R-2315-07	C16orf55|124045	125.3463
TCGA-KO-8409-01A-11R-2315-07	C16orf57|79650	1283.241
TCGA-KO-8409-01A-11R-2315-07	C16orf58|64755	4195.2909
TCGA-KO-8409-01A-11R-2315-07	C16orf59|80178	29.0859
TCGA-KO-8409-01A-11R-2315-07	C16orf5|29965	4819.2521
TCGA-KO-8409-01A-11R-2315-07	C16orf61|56942	1466.3019
TCGA-KO-8409-01A-11R-2315-07	C16orf62|57020	1436.9806
TCGA-KO-8409-01A-11R-2315-07	C16orf63|123811	585.1801
TCGA-KO-8409-01A-11R-2315-07	C16orf68|79091	302.6316
TCGA-KO-8409-01A-11R-2315-07	C16orf70|80262	441.4958
TCGA-KO-8409-01A-11R-2315-07	C16orf71|146562	11.7729
TCGA-KO-8409-01A-11R-2315-07	C16orf72|29035	536.0111
TCGA-KO-8409-01A-11R-2315-07	C16orf73|254528	0
TCGA-KO-8409-01A-11R-2315-07	C16orf74|404550	61.6343
TCGA-KO-8409-01A-11R-2315-07	C16orf75|116028	148.1994
TCGA-KO-8409-01A-11R-2315-07	C16orf78|123970	0
TCGA-KO-8409-01A-11R-2315-07	C16orf79|283870	126.0596
TCGA-KO-8409-01A-11R-2315-07	C16orf7|9605	2345.3047
TCGA-KO-8409-01A-11R-2315-07	C16orf80|29105	768.6981
TCGA-KO-8409-01A-11R-2315-07	C16orf81|283860	0
TCGA-KO-8409-01A-11R-2315-07	C16orf82|162083	0
TCGA-KO-8409-01A-11R-2315-07	C16orf86|388284	36.0111
TCGA-KO-8409-01A-11R-2315-07	C16orf87|388272	60.2493
TCGA-KO-8409-01A-11R-2315-07	C16orf88|400506	572.0222
TCGA-KO-8409-01A-11R-2315-07	C16orf89|146556	1072.7147
TCGA-KO-8409-01A-11R-2315-07	C16orf90|646174	0
TCGA-KO-8409-01A-11R-2315-07	C16orf91|283951	401.662
TCGA-KO-8409-01A-11R-2315-07	C16orf92|146378	0
TCGA-KO-8409-01A-11R-2315-07	C16orf93|90835	13.8504
TCGA-KO-8409-01A-11R-2315-07	C17orf100|388327	71.3296
TCGA-KO-8409-01A-11R-2315-07	C17orf101|79701	471.6066
[truncated: 18,532 more rows]
