# Supplementary material for: Dysfunctional miRNA-Mediated Regulation in Chromophobe Renal Cell Carcinoma
Source: PLoS One. 2016 Jun 3;11(6):e0156324. doi: 10.1371/journal.pone.0156324 (PMC4892590; doi:10.1371/journal.pone.0156324)
Supplement: S2 File — (ZIP) [file pone.0156324.s002.zip › S2_File mRNA expression profile downloaded from TCGA/case/unc.edu__IlluminaHiSeq_RNASeqV2__TCGA-KO-8410-01A-11R-2315-07__expression_rsem_gene_normalized.txt]

barcode	gene_id	normalized_count
TCGA-KO-8410-01A-11R-2315-07	?|100130426	0
TCGA-KO-8410-01A-11R-2315-07	?|100133144	8.8693
TCGA-KO-8410-01A-11R-2315-07	?|100134869	3.7547
TCGA-KO-8410-01A-11R-2315-07	?|10357	81.5293
TCGA-KO-8410-01A-11R-2315-07	?|10431	783.0478
TCGA-KO-8410-01A-11R-2315-07	?|136542	0
TCGA-KO-8410-01A-11R-2315-07	?|155060	110.7304
TCGA-KO-8410-01A-11R-2315-07	?|26823	.7214
TCGA-KO-8410-01A-11R-2315-07	?|280660	0
TCGA-KO-8410-01A-11R-2315-07	?|317712	0
TCGA-KO-8410-01A-11R-2315-07	?|340602	0
TCGA-KO-8410-01A-11R-2315-07	?|388795	.3607
TCGA-KO-8410-01A-11R-2315-07	?|390284	4.6889
TCGA-KO-8410-01A-11R-2315-07	?|391343	0
TCGA-KO-8410-01A-11R-2315-07	?|391714	.3607
TCGA-KO-8410-01A-11R-2315-07	?|404770	0
TCGA-KO-8410-01A-11R-2315-07	?|441362	0
TCGA-KO-8410-01A-11R-2315-07	?|442388	0
TCGA-KO-8410-01A-11R-2315-07	?|553137	9.7385
TCGA-KO-8410-01A-11R-2315-07	?|57714	531.6501
TCGA-KO-8410-01A-11R-2315-07	?|645851	3.6069
TCGA-KO-8410-01A-11R-2315-07	?|652919	3.275
TCGA-KO-8410-01A-11R-2315-07	?|653553	355.9964
TCGA-KO-8410-01A-11R-2315-07	?|728045	0
TCGA-KO-8410-01A-11R-2315-07	?|728603	0
TCGA-KO-8410-01A-11R-2315-07	?|728788	0
TCGA-KO-8410-01A-11R-2315-07	?|729884	652.8404
TCGA-KO-8410-01A-11R-2315-07	?|8225	482.5969
TCGA-KO-8410-01A-11R-2315-07	?|90288	2.8855
TCGA-KO-8410-01A-11R-2315-07	A1BG|1	47.4698
TCGA-KO-8410-01A-11R-2315-07	A1CF|29974	0
TCGA-KO-8410-01A-11R-2315-07	A2BP1|54715	7.5744
TCGA-KO-8410-01A-11R-2315-07	A2LD1|87769	124.0036
TCGA-KO-8410-01A-11R-2315-07	A2ML1|144568	0
TCGA-KO-8410-01A-11R-2315-07	A2M|2	6959.3868
TCGA-KO-8410-01A-11R-2315-07	A4GALT|53947	1192.7863
TCGA-KO-8410-01A-11R-2315-07	A4GNT|51146	0
TCGA-KO-8410-01A-11R-2315-07	AAA1|404744	.7214
TCGA-KO-8410-01A-11R-2315-07	AAAS|8086	573.1289
TCGA-KO-8410-01A-11R-2315-07	AACSL|729522	0
TCGA-KO-8410-01A-11R-2315-07	AACS|65985	976.7358
TCGA-KO-8410-01A-11R-2315-07	AADACL2|344752	0
TCGA-KO-8410-01A-11R-2315-07	AADACL3|126767	0
TCGA-KO-8410-01A-11R-2315-07	AADACL4|343066	0
TCGA-KO-8410-01A-11R-2315-07	AADAC|13	0
TCGA-KO-8410-01A-11R-2315-07	AADAT|51166	467.4482
TCGA-KO-8410-01A-11R-2315-07	AAGAB|79719	702.9757
TCGA-KO-8410-01A-11R-2315-07	AAK1|22848	1846.3481
TCGA-KO-8410-01A-11R-2315-07	AAMP|14	2015.1488
TCGA-KO-8410-01A-11R-2315-07	AANAT|15	0
TCGA-KO-8410-01A-11R-2315-07	AARS2|57505	388.0721
TCGA-KO-8410-01A-11R-2315-07	AARSD1|80755	246.7087
TCGA-KO-8410-01A-11R-2315-07	AARS|16	4832.8224
TCGA-KO-8410-01A-11R-2315-07	AASDHPPT|60496	1146.6186
TCGA-KO-8410-01A-11R-2315-07	AASDH|132949	369.7024
TCGA-KO-8410-01A-11R-2315-07	AASS|10157	104.5987
TCGA-KO-8410-01A-11R-2315-07	AATF|26574	487.6465
TCGA-KO-8410-01A-11R-2315-07	AATK|9625	27.0514
TCGA-KO-8410-01A-11R-2315-07	ABAT|18	135.6177
TCGA-KO-8410-01A-11R-2315-07	ABCA10|10349	21.2913
TCGA-KO-8410-01A-11R-2315-07	ABCA11P|79963	96.6276
TCGA-KO-8410-01A-11R-2315-07	ABCA12|26154	.3607
TCGA-KO-8410-01A-11R-2315-07	ABCA13|154664	1.8034
TCGA-KO-8410-01A-11R-2315-07	ABCA17P|650655	2.8855
TCGA-KO-8410-01A-11R-2315-07	ABCA1|19	407.5744
TCGA-KO-8410-01A-11R-2315-07	ABCA2|20	3840.9378
TCGA-KO-8410-01A-11R-2315-07	ABCA3|21	720.2885
TCGA-KO-8410-01A-11R-2315-07	ABCA4|24	6.853
TCGA-KO-8410-01A-11R-2315-07	ABCA5|23461	1408.826
TCGA-KO-8410-01A-11R-2315-07	ABCA6|23460	15.8702
TCGA-KO-8410-01A-11R-2315-07	ABCA7|10347	388.4581
TCGA-KO-8410-01A-11R-2315-07	ABCA8|10351	200.1803
TCGA-KO-8410-01A-11R-2315-07	ABCA9|10350	37.5113
TCGA-KO-8410-01A-11R-2315-07	ABCB10|23456	415.8702
TCGA-KO-8410-01A-11R-2315-07	ABCB11|8647	0
TCGA-KO-8410-01A-11R-2315-07	ABCB1|5243	32.4617
TCGA-KO-8410-01A-11R-2315-07	ABCB4|5244	11.5419
TCGA-KO-8410-01A-11R-2315-07	ABCB5|340273	0
TCGA-KO-8410-01A-11R-2315-07	ABCB6|10058	90.4058
TCGA-KO-8410-01A-11R-2315-07	ABCB7|22	686.0234
TCGA-KO-8410-01A-11R-2315-07	ABCB8|11194	574.211
TCGA-KO-8410-01A-11R-2315-07	ABCB9|23457	247.7944
TCGA-KO-8410-01A-11R-2315-07	ABCC10|89845	278.4491
TCGA-KO-8410-01A-11R-2315-07	ABCC11|85320	1.4427
TCGA-KO-8410-01A-11R-2315-07	ABCC12|94160	0
TCGA-KO-8410-01A-11R-2315-07	ABCC13|150000	0
TCGA-KO-8410-01A-11R-2315-07	ABCC1|4363	1338.1425
TCGA-KO-8410-01A-11R-2315-07	ABCC2|1244	2.1641
TCGA-KO-8410-01A-11R-2315-07	ABCC3|8714	132.7322
TCGA-KO-8410-01A-11R-2315-07	ABCC4|10257	4020.5591
TCGA-KO-8410-01A-11R-2315-07	ABCC5|10057	1592.7863
TCGA-KO-8410-01A-11R-2315-07	ABCC6P1|653190	6.1317
TCGA-KO-8410-01A-11R-2315-07	ABCC6P2|730013	20.1984
TCGA-KO-8410-01A-11R-2315-07	ABCC6|368	132.7322
TCGA-KO-8410-01A-11R-2315-07	ABCC8|6833	2.5248
TCGA-KO-8410-01A-11R-2315-07	ABCC9|10060	415.8702
TCGA-KO-8410-01A-11R-2315-07	ABCD1|215	237.6916
TCGA-KO-8410-01A-11R-2315-07	ABCD2|225	9.7385
TCGA-KO-8410-01A-11R-2315-07	ABCD3|5825	1575.4734
TCGA-KO-8410-01A-11R-2315-07	ABCD4|5826	979.6213
TCGA-KO-8410-01A-11R-2315-07	ABCE1|6059	1921.0099
TCGA-KO-8410-01A-11R-2315-07	ABCF1|23	1142.2904
TCGA-KO-8410-01A-11R-2315-07	ABCF2|10061	926.9612
TCGA-KO-8410-01A-11R-2315-07	ABCF3|55324	790.2615
TCGA-KO-8410-01A-11R-2315-07	ABCG1|9619	416.9522
TCGA-KO-8410-01A-11R-2315-07	ABCG2|9429	132.3715
TCGA-KO-8410-01A-11R-2315-07	ABCG4|64137	11.1812
TCGA-KO-8410-01A-11R-2315-07	ABCG5|64240	26.6907
TCGA-KO-8410-01A-11R-2315-07	ABCG8|64241	114.6979
TCGA-KO-8410-01A-11R-2315-07	ABHD10|55347	1373.8503
TCGA-KO-8410-01A-11R-2315-07	ABHD11|83451	772.2272
TCGA-KO-8410-01A-11R-2315-07	ABHD12B|145447	.3607
TCGA-KO-8410-01A-11R-2315-07	ABHD12|26090	3316.1407
TCGA-KO-8410-01A-11R-2315-07	ABHD13|84945	535.9784
TCGA-KO-8410-01A-11R-2315-07	ABHD14A|25864	188.6384
TCGA-KO-8410-01A-11R-2315-07	ABHD14B|84836	1062.2182
TCGA-KO-8410-01A-11R-2315-07	ABHD15|116236	303.697
TCGA-KO-8410-01A-11R-2315-07	ABHD1|84696	5.0496
TCGA-KO-8410-01A-11R-2315-07	ABHD2|11057	10469.2516
TCGA-KO-8410-01A-11R-2315-07	ABHD3|171586	2069.9729
TCGA-KO-8410-01A-11R-2315-07	ABHD4|63874	1344.6348
TCGA-KO-8410-01A-11R-2315-07	ABHD5|51099	704.7791
TCGA-KO-8410-01A-11R-2315-07	ABHD6|57406	811.5419
TCGA-KO-8410-01A-11R-2315-07	ABHD8|79575	264.0216
TCGA-KO-8410-01A-11R-2315-07	ABI1|10006	909.5834
TCGA-KO-8410-01A-11R-2315-07	ABI2|10152	1798.7376
TCGA-KO-8410-01A-11R-2315-07	ABI3BP|25890	32.8224
TCGA-KO-8410-01A-11R-2315-07	ABI3|51225	146.7989
TCGA-KO-8410-01A-11R-2315-07	ABL1|25	1247.2498
TCGA-KO-8410-01A-11R-2315-07	ABL2|27	518.6655
TCGA-KO-8410-01A-11R-2315-07	ABLIM1|3983	6442.9216
TCGA-KO-8410-01A-11R-2315-07	ABLIM2|84448	22.7232
TCGA-KO-8410-01A-11R-2315-07	ABLIM3|22885	80.7935
TCGA-KO-8410-01A-11R-2315-07	ABO|28	211.7223
TCGA-KO-8410-01A-11R-2315-07	ABP1|26	19.477
TCGA-KO-8410-01A-11R-2315-07	ABRA|137735	.3607
TCGA-KO-8410-01A-11R-2315-07	ABR|29	1763.7511
TCGA-KO-8410-01A-11R-2315-07	ABT1|29777	336.1587
TCGA-KO-8410-01A-11R-2315-07	ABTB1|80325	286.7448
TCGA-KO-8410-01A-11R-2315-07	ABTB2|25841	1582.3264
TCGA-KO-8410-01A-11R-2315-07	ACAA1|30	610.6402
TCGA-KO-8410-01A-11R-2315-07	ACAA2|10449	5766.6366
TCGA-KO-8410-01A-11R-2315-07	ACACA|31	842.9216
TCGA-KO-8410-01A-11R-2315-07	ACACB|32	4450.4959
TCGA-KO-8410-01A-11R-2315-07	ACAD10|80724	1107.6646
TCGA-KO-8410-01A-11R-2315-07	ACAD11|84129	432.7719
TCGA-KO-8410-01A-11R-2315-07	ACAD8|27034	1099.0081
TCGA-KO-8410-01A-11R-2315-07	ACAD9|28976	569.5221
TCGA-KO-8410-01A-11R-2315-07	ACADL|33	2884.4004
TCGA-KO-8410-01A-11R-2315-07	ACADM|34	3189.1794
TCGA-KO-8410-01A-11R-2315-07	ACADSB|36	2119.0261
TCGA-KO-8410-01A-11R-2315-07	ACADS|35	2741.2083
TCGA-KO-8410-01A-11R-2315-07	ACADVL|37	11495.3327
TCGA-KO-8410-01A-11R-2315-07	ACAN|176	2105.6808
TCGA-KO-8410-01A-11R-2315-07	ACAP1|9744	64.202
TCGA-KO-8410-01A-11R-2315-07	ACAP2|23527	988.2777
TCGA-KO-8410-01A-11R-2315-07	ACAP3|116983	284.5807
TCGA-KO-8410-01A-11R-2315-07	ACAT1|38	10261.8575
TCGA-KO-8410-01A-11R-2315-07	ACAT2|39	91.8918
TCGA-KO-8410-01A-11R-2315-07	ACBD3|64746	1030.1172
TCGA-KO-8410-01A-11R-2315-07	ACBD4|79777	129.8467
TCGA-KO-8410-01A-11R-2315-07	ACBD5|91452	4082.9576
TCGA-KO-8410-01A-11R-2315-07	ACBD6|84320	299.3688
TCGA-KO-8410-01A-11R-2315-07	ACBD7|414149	7.9351
TCGA-KO-8410-01A-11R-2315-07	ACCN1|40	150.0451
TCGA-KO-8410-01A-11R-2315-07	ACCN2|41	37.872
TCGA-KO-8410-01A-11R-2315-07	ACCN3|9311	1.8034
TCGA-KO-8410-01A-11R-2315-07	ACCN4|55515	0
TCGA-KO-8410-01A-11R-2315-07	ACCN5|51802	0
TCGA-KO-8410-01A-11R-2315-07	ACCSL|390110	.3607
TCGA-KO-8410-01A-11R-2315-07	ACCS|84680	236.2489
TCGA-KO-8410-01A-11R-2315-07	ACD|65057	247.7908
TCGA-KO-8410-01A-11R-2315-07	ACE2|59272	4.6889
TCGA-KO-8410-01A-11R-2315-07	ACER1|125981	102.0739
TCGA-KO-8410-01A-11R-2315-07	ACER2|340485	18.7556
TCGA-KO-8410-01A-11R-2315-07	ACER3|55331	547.881
TCGA-KO-8410-01A-11R-2315-07	ACE|1636	175.2931
TCGA-KO-8410-01A-11R-2315-07	ACHE|43	45.4463
TCGA-KO-8410-01A-11R-2315-07	ACIN1|22985	2299.3688
TCGA-KO-8410-01A-11R-2315-07	ACLY|47	1581.9657
TCGA-KO-8410-01A-11R-2315-07	ACMSD|130013	2.5248
TCGA-KO-8410-01A-11R-2315-07	ACN9|57001	151.1271
TCGA-KO-8410-01A-11R-2315-07	ACO1|48	1740.3066
TCGA-KO-8410-01A-11R-2315-07	ACO2|50	17656.3535
TCGA-KO-8410-01A-11R-2315-07	ACOT11|26027	363.037
TCGA-KO-8410-01A-11R-2315-07	ACOT12|134526	3.6069
TCGA-KO-8410-01A-11R-2315-07	ACOT13|55856	477.9946
TCGA-KO-8410-01A-11R-2315-07	ACOT1|641371	2444.725
TCGA-KO-8410-01A-11R-2315-07	ACOT2|10965	1758.3408
TCGA-KO-8410-01A-11R-2315-07	ACOT4|122970	162.3084
TCGA-KO-8410-01A-11R-2315-07	ACOT6|641372	21.2804
TCGA-KO-8410-01A-11R-2315-07	ACOT7|11332	285.6628
TCGA-KO-8410-01A-11R-2315-07	ACOT8|10005	562.7124
TCGA-KO-8410-01A-11R-2315-07	ACOT9|23597	461.6772
TCGA-KO-8410-01A-11R-2315-07	ACOX1|51	1253.9838
TCGA-KO-8410-01A-11R-2315-07	ACOX2|8309	31.7403
TCGA-KO-8410-01A-11R-2315-07	ACOX3|8310	508.927
TCGA-KO-8410-01A-11R-2315-07	ACOXL|55289	1.0821
TCGA-KO-8410-01A-11R-2315-07	ACP1|52	2304.0577
TCGA-KO-8410-01A-11R-2315-07	ACP2|53	661.1362
TCGA-KO-8410-01A-11R-2315-07	ACP5|54	303.697
TCGA-KO-8410-01A-11R-2315-07	ACP6|51205	255.0045
TCGA-KO-8410-01A-11R-2315-07	ACPL2|92370	154.0126
TCGA-KO-8410-01A-11R-2315-07	ACPP|55	14.0667
TCGA-KO-8410-01A-11R-2315-07	ACPT|93650	0
TCGA-KO-8410-01A-11R-2315-07	ACRBP|84519	10.0992
TCGA-KO-8410-01A-11R-2315-07	ACRC|93953	7.9351
TCGA-KO-8410-01A-11R-2315-07	ACRV1|56	0
TCGA-KO-8410-01A-11R-2315-07	ACR|49	7.2137
TCGA-KO-8410-01A-11R-2315-07	ACSBG1|23205	83.679
TCGA-KO-8410-01A-11R-2315-07	ACSBG2|81616	.3607
TCGA-KO-8410-01A-11R-2315-07	ACSF2|80221	407.2137
TCGA-KO-8410-01A-11R-2315-07	ACSF3|197322	384.1298
TCGA-KO-8410-01A-11R-2315-07	ACSL1|2180	8838.2326
TCGA-KO-8410-01A-11R-2315-07	ACSL3|2181	3445.9874
TCGA-KO-8410-01A-11R-2315-07	ACSL4|2182	1865.8251
TCGA-KO-8410-01A-11R-2315-07	ACSL5|51703	715.239
TCGA-KO-8410-01A-11R-2315-07	ACSL6|23305	6.4923
TCGA-KO-8410-01A-11R-2315-07	ACSM1|116285	5.4103
TCGA-KO-8410-01A-11R-2315-07	ACSM2A|123876	1.0821
TCGA-KO-8410-01A-11R-2315-07	ACSM2B|348158	1.0821
TCGA-KO-8410-01A-11R-2315-07	ACSM3|6296	1713.6519
TCGA-KO-8410-01A-11R-2315-07	ACSM4|341392	0
TCGA-KO-8410-01A-11R-2315-07	ACSM5|54988	21.2804
TCGA-KO-8410-01A-11R-2315-07	ACSS1|84532	3840.2164
TCGA-KO-8410-01A-11R-2315-07	ACSS2|55902	1368.44
TCGA-KO-8410-01A-11R-2315-07	ACSS3|79611	1951.3075
TCGA-KO-8410-01A-11R-2315-07	ACTA1|58	.7214
TCGA-KO-8410-01A-11R-2315-07	ACTA2|59	1799.9928
TCGA-KO-8410-01A-11R-2315-07	ACTBL2|345651	7.9351
TCGA-KO-8410-01A-11R-2315-07	ACTB|60	73682.5969
TCGA-KO-8410-01A-11R-2315-07	ACTC1|70	81.8756
TCGA-KO-8410-01A-11R-2315-07	ACTG1|71	52717.4031
TCGA-KO-8410-01A-11R-2315-07	ACTG2|72	5.771
TCGA-KO-8410-01A-11R-2315-07	ACTL6A|86	422.7232
TCGA-KO-8410-01A-11R-2315-07	ACTL6B|51412	0
TCGA-KO-8410-01A-11R-2315-07	ACTL7A|10881	0
TCGA-KO-8410-01A-11R-2315-07	ACTL7B|10880	0
TCGA-KO-8410-01A-11R-2315-07	ACTL8|81569	0
TCGA-KO-8410-01A-11R-2315-07	ACTL9|284382	0
TCGA-KO-8410-01A-11R-2315-07	ACTN1|87	661.8575
TCGA-KO-8410-01A-11R-2315-07	ACTN2|88	13.706
TCGA-KO-8410-01A-11R-2315-07	ACTN3|89	.7214
TCGA-KO-8410-01A-11R-2315-07	ACTN4|81	18399.6213
TCGA-KO-8410-01A-11R-2315-07	ACTR10|55860	1864.743
TCGA-KO-8410-01A-11R-2315-07	ACTR1A|10121	1887.8269
TCGA-KO-8410-01A-11R-2315-07	ACTR1B|10120	2077.5473
TCGA-KO-8410-01A-11R-2315-07	ACTR2|10097	5922.092
TCGA-KO-8410-01A-11R-2315-07	ACTR3B|57180	145.3562
TCGA-KO-8410-01A-11R-2315-07	ACTR3C|653857	316.321
TCGA-KO-8410-01A-11R-2315-07	ACTR3|10096	7477.7277
TCGA-KO-8410-01A-11R-2315-07	ACTR5|79913	201.9838
TCGA-KO-8410-01A-11R-2315-07	ACTR6|64431	443.2822
TCGA-KO-8410-01A-11R-2315-07	ACTR8|93973	346.9793
TCGA-KO-8410-01A-11R-2315-07	ACTRT1|139741	0
TCGA-KO-8410-01A-11R-2315-07	ACTRT2|140625	0
TCGA-KO-8410-01A-11R-2315-07	ACVR1B|91	4234.8061
TCGA-KO-8410-01A-11R-2315-07	ACVR1C|130399	519.7475
TCGA-KO-8410-01A-11R-2315-07	ACVR1|90	1428.6745
TCGA-KO-8410-01A-11R-2315-07	ACVR2A|92	530.5681
TCGA-KO-8410-01A-11R-2315-07	ACVR2B|93	69.6123
TCGA-KO-8410-01A-11R-2315-07	ACVRL1|94	379.0803
TCGA-KO-8410-01A-11R-2315-07	ACY1|95	505.3201
TCGA-KO-8410-01A-11R-2315-07	ACY3|91703	5.771
TCGA-KO-8410-01A-11R-2315-07	ACYP1|97	102.7953
TCGA-KO-8410-01A-11R-2315-07	ACYP2|98	248.1515
TCGA-KO-8410-01A-11R-2315-07	ADAD1|132612	0
TCGA-KO-8410-01A-11R-2315-07	ADAD2|161931	0
TCGA-KO-8410-01A-11R-2315-07	ADAL|161823	215.6898
TCGA-KO-8410-01A-11R-2315-07	ADAM10|102	1453.2011
TCGA-KO-8410-01A-11R-2315-07	ADAM11|4185	1.0821
TCGA-KO-8410-01A-11R-2315-07	ADAM12|8038	45.0857
TCGA-KO-8410-01A-11R-2315-07	ADAM15|8751	860.9558
TCGA-KO-8410-01A-11R-2315-07	ADAM17|6868	648.5122
TCGA-KO-8410-01A-11R-2315-07	ADAM18|8749	0
TCGA-KO-8410-01A-11R-2315-07	ADAM19|8728	59.1524
TCGA-KO-8410-01A-11R-2315-07	ADAM20|8748	.3607
TCGA-KO-8410-01A-11R-2315-07	ADAM21P1|145241	.3607
TCGA-KO-8410-01A-11R-2315-07	ADAM21|8747	.3607
TCGA-KO-8410-01A-11R-2315-07	ADAM22|53616	359.2426
TCGA-KO-8410-01A-11R-2315-07	ADAM23|8745	81.1542
TCGA-KO-8410-01A-11R-2315-07	ADAM28|10863	23.0839
TCGA-KO-8410-01A-11R-2315-07	ADAM29|11086	.7214
TCGA-KO-8410-01A-11R-2315-07	ADAM2|2515	26.6907
TCGA-KO-8410-01A-11R-2315-07	ADAM30|11085	0
TCGA-KO-8410-01A-11R-2315-07	ADAM32|203102	.7214
TCGA-KO-8410-01A-11R-2315-07	ADAM33|80332	22.7232
TCGA-KO-8410-01A-11R-2315-07	ADAM3A|1587	0
TCGA-KO-8410-01A-11R-2315-07	ADAM5P|255926	0
TCGA-KO-8410-01A-11R-2315-07	ADAM6|8755	6663.5996
TCGA-KO-8410-01A-11R-2315-07	ADAM7|8756	0
TCGA-KO-8410-01A-11R-2315-07	ADAM8|101	57.349
TCGA-KO-8410-01A-11R-2315-07	ADAM9|8754	4894.4995
TCGA-KO-8410-01A-11R-2315-07	ADAMDEC1|27299	1.8034
TCGA-KO-8410-01A-11R-2315-07	ADAMTS10|81794	41.4788
TCGA-KO-8410-01A-11R-2315-07	ADAMTS12|81792	7.5744
TCGA-KO-8410-01A-11R-2315-07	ADAMTS13|11093	65.6447
TCGA-KO-8410-01A-11R-2315-07	ADAMTS14|140766	1.8034
TCGA-KO-8410-01A-11R-2315-07	ADAMTS15|170689	6.1317
TCGA-KO-8410-01A-11R-2315-07	ADAMTS16|170690	37.5113
TCGA-KO-8410-01A-11R-2315-07	ADAMTS17|170691	174.211
TCGA-KO-8410-01A-11R-2315-07	ADAMTS18|170692	47.9711
TCGA-KO-8410-01A-11R-2315-07	ADAMTS19|171019	0
TCGA-KO-8410-01A-11R-2315-07	ADAMTS1|9510	841.4788
TCGA-KO-8410-01A-11R-2315-07	ADAMTS20|80070	.3607
TCGA-KO-8410-01A-11R-2315-07	ADAMTS2|9509	22.3625
TCGA-KO-8410-01A-11R-2315-07	ADAMTS3|9508	92.3354
TCGA-KO-8410-01A-11R-2315-07	ADAMTS4|9507	424.1659
TCGA-KO-8410-01A-11R-2315-07	ADAMTS5|11096	117.2227
TCGA-KO-8410-01A-11R-2315-07	ADAMTS6|11174	5.4103
TCGA-KO-8410-01A-11R-2315-07	ADAMTS7|11173	75.7439
TCGA-KO-8410-01A-11R-2315-07	ADAMTS8|11095	6.4923
TCGA-KO-8410-01A-11R-2315-07	ADAMTS9|56999	99.1885
TCGA-KO-8410-01A-11R-2315-07	ADAMTSL1|92949	5900.8115
TCGA-KO-8410-01A-11R-2315-07	ADAMTSL2|9719	242.7412
TCGA-KO-8410-01A-11R-2315-07	ADAMTSL3|57188	93.4175
TCGA-KO-8410-01A-11R-2315-07	ADAMTSL4|54507	59.5131
TCGA-KO-8410-01A-11R-2315-07	ADAMTSL5|339366	41.8395
TCGA-KO-8410-01A-11R-2315-07	ADAP1|11033	567.275
TCGA-KO-8410-01A-11R-2315-07	ADAP2|55803	122.633
TCGA-KO-8410-01A-11R-2315-07	ADARB1|104	294.3192
TCGA-KO-8410-01A-11R-2315-07	ADARB2|105	2.5248
TCGA-KO-8410-01A-11R-2315-07	ADAR|103	3733.4536
TCGA-KO-8410-01A-11R-2315-07	ADAT1|23536	310.9107
TCGA-KO-8410-01A-11R-2315-07	ADAT2|134637	63.1199
TCGA-KO-8410-01A-11R-2315-07	ADAT3|113179	81.8756
TCGA-KO-8410-01A-11R-2315-07	ADA|100	64.5627
TCGA-KO-8410-01A-11R-2315-07	ADCK1|57143	282.0559
TCGA-KO-8410-01A-11R-2315-07	ADCK2|90956	537.7818
TCGA-KO-8410-01A-11R-2315-07	ADCK4|79934	560.1443
TCGA-KO-8410-01A-11R-2315-07	ADCK5|203054	150.0451
TCGA-KO-8410-01A-11R-2315-07	ADCY10|55811	1.4427
TCGA-KO-8410-01A-11R-2315-07	ADCY1|107	3543.7331
TCGA-KO-8410-01A-11R-2315-07	ADCY2|108	.3607
TCGA-KO-8410-01A-11R-2315-07	ADCY3|109	472.9197
TCGA-KO-8410-01A-11R-2315-07	ADCY4|196883	195.1307
TCGA-KO-8410-01A-11R-2315-07	ADCY5|111	674.1208
TCGA-KO-8410-01A-11R-2315-07	ADCY6|112	2673.3995
TCGA-KO-8410-01A-11R-2315-07	ADCY7|113	596.9342
TCGA-KO-8410-01A-11R-2315-07	ADCY8|114	0
TCGA-KO-8410-01A-11R-2315-07	ADCY9|115	909.2876
TCGA-KO-8410-01A-11R-2315-07	ADCYAP1R1|117	0
TCGA-KO-8410-01A-11R-2315-07	ADCYAP1|116	1.8034
TCGA-KO-8410-01A-11R-2315-07	ADC|113451	34.9865
TCGA-KO-8410-01A-11R-2315-07	ADD1|118	4840.3968
TCGA-KO-8410-01A-11R-2315-07	ADD2|119	1.4427
TCGA-KO-8410-01A-11R-2315-07	ADD3|120	2019.8377
TCGA-KO-8410-01A-11R-2315-07	ADH1A|124	1.0821
TCGA-KO-8410-01A-11R-2315-07	ADH1B|125	104.2381
TCGA-KO-8410-01A-11R-2315-07	ADH1C|126	.7214
TCGA-KO-8410-01A-11R-2315-07	ADH4|127	0
TCGA-KO-8410-01A-11R-2315-07	ADH5|128	3732.0108
TCGA-KO-8410-01A-11R-2315-07	ADH6|130	2.1641
TCGA-KO-8410-01A-11R-2315-07	ADH7|131	0
TCGA-KO-8410-01A-11R-2315-07	ADHFE1|137872	226.1497
TCGA-KO-8410-01A-11R-2315-07	ADI1|55256	5699.1885
TCGA-KO-8410-01A-11R-2315-07	ADIG|149685	1.8034
TCGA-KO-8410-01A-11R-2315-07	ADIPOQ|9370	0
TCGA-KO-8410-01A-11R-2315-07	ADIPOR1|51094	1536.8801
TCGA-KO-8410-01A-11R-2315-07	ADIPOR2|79602	4522.2723
TCGA-KO-8410-01A-11R-2315-07	ADK|132	315.9603
TCGA-KO-8410-01A-11R-2315-07	ADM2|79924	149.6844
TCGA-KO-8410-01A-11R-2315-07	ADM|133	15320.1082
TCGA-KO-8410-01A-11R-2315-07	ADNP2|22850	1531.4698
TCGA-KO-8410-01A-11R-2315-07	ADNP|23394	2671.9567
TCGA-KO-8410-01A-11R-2315-07	ADORA1|134	8.2958
TCGA-KO-8410-01A-11R-2315-07	ADORA2A|135	94.8566
TCGA-KO-8410-01A-11R-2315-07	ADORA2B|136	11.5419
TCGA-KO-8410-01A-11R-2315-07	ADORA3|140	23.4445
TCGA-KO-8410-01A-11R-2315-07	ADO|84890	407.2137
TCGA-KO-8410-01A-11R-2315-07	ADPGK|83440	576.0144
TCGA-KO-8410-01A-11R-2315-07	ADPRHL1|113622	9.7385
TCGA-KO-8410-01A-11R-2315-07	ADPRHL2|54936	563.0298
TCGA-KO-8410-01A-11R-2315-07	ADPRH|141	145.3562
TCGA-KO-8410-01A-11R-2315-07	ADRA1A|148	1.8034
TCGA-KO-8410-01A-11R-2315-07	ADRA1B|147	10.0992
TCGA-KO-8410-01A-11R-2315-07	ADRA1D|146	.3607
TCGA-KO-8410-01A-11R-2315-07	ADRA2A|150	19.1163
TCGA-KO-8410-01A-11R-2315-07	ADRA2B|151	29.9369
TCGA-KO-8410-01A-11R-2315-07	ADRA2C|152	30.2976
TCGA-KO-8410-01A-11R-2315-07	ADRB1|153	146.7989
TCGA-KO-8410-01A-11R-2315-07	ADRB2|154	99.9098
TCGA-KO-8410-01A-11R-2315-07	ADRB3|155	0
TCGA-KO-8410-01A-11R-2315-07	ADRBK1|156	1822.5428
TCGA-KO-8410-01A-11R-2315-07	ADRBK2|157	317.4031
TCGA-KO-8410-01A-11R-2315-07	ADRM1|11047	1505.8611
TCGA-KO-8410-01A-11R-2315-07	ADSL|158	596.9342
TCGA-KO-8410-01A-11R-2315-07	ADSSL1|122622	184.6709
TCGA-KO-8410-01A-11R-2315-07	ADSS|159	1369.1614
TCGA-KO-8410-01A-11R-2315-07	AEBP1|165	958.3408
TCGA-KO-8410-01A-11R-2315-07	AEBP2|121536	1181.605
TCGA-KO-8410-01A-11R-2315-07	AEN|64782	1173.67
TCGA-KO-8410-01A-11R-2315-07	AES|166	16088.0072
TCGA-KO-8410-01A-11R-2315-07	AFAP1L1|134265	357.7998
TCGA-KO-8410-01A-11R-2315-07	AFAP1L2|84632	547.881
TCGA-KO-8410-01A-11R-2315-07	AFAP1|60312	567.7115
TCGA-KO-8410-01A-11R-2315-07	AFARP1|246182	1.0821
TCGA-KO-8410-01A-11R-2315-07	AFF1|4299	4697.9261
TCGA-KO-8410-01A-11R-2315-07	AFF2|2334	2.1641
TCGA-KO-8410-01A-11R-2315-07	AFF3|3899	21.2804
TCGA-KO-8410-01A-11R-2315-07	AFF4|27125	2251.037
TCGA-KO-8410-01A-11R-2315-07	AFG3L1|172	296.1226
TCGA-KO-8410-01A-11R-2315-07	AFG3L2|10939	6773.183
TCGA-KO-8410-01A-11R-2315-07	AFMID|125061	164.1118
TCGA-KO-8410-01A-11R-2315-07	AFM|173	0
TCGA-KO-8410-01A-11R-2315-07	AFP|174	0
TCGA-KO-8410-01A-11R-2315-07	AFTPH|54812	2191.8846
TCGA-KO-8410-01A-11R-2315-07	AG2|387763	424.1659
TCGA-KO-8410-01A-11R-2315-07	AGAP11|119385	31.7547
TCGA-KO-8410-01A-11R-2315-07	AGAP1|116987	460.5951
TCGA-KO-8410-01A-11R-2315-07	AGAP2|116986	44.1118
TCGA-KO-8410-01A-11R-2315-07	AGAP3|116988	625.4283
TCGA-KO-8410-01A-11R-2315-07	AGAP4|119016	88.7286
TCGA-KO-8410-01A-11R-2315-07	AGAP5|729092	12.1587
TCGA-KO-8410-01A-11R-2315-07	AGAP6|414189	47.6105
TCGA-KO-8410-01A-11R-2315-07	AGAP7|653268	2.8855
TCGA-KO-8410-01A-11R-2315-07	AGAP8|728404	11.9026
TCGA-KO-8410-01A-11R-2315-07	AGA|175	458.431
TCGA-KO-8410-01A-11R-2315-07	AGBL1|123624	0
TCGA-KO-8410-01A-11R-2315-07	AGBL2|79841	12.624
TCGA-KO-8410-01A-11R-2315-07	AGBL3|340351	.3607
TCGA-KO-8410-01A-11R-2315-07	AGBL4|84871	4.3282
TCGA-KO-8410-01A-11R-2315-07	AGBL5|60509	866.009
TCGA-KO-8410-01A-11R-2315-07	AGER|177	32.101
TCGA-KO-8410-01A-11R-2315-07	AGFG1|3267	4217.1326
TCGA-KO-8410-01A-11R-2315-07	AGFG2|3268	462.7592
TCGA-KO-8410-01A-11R-2315-07	AGGF1|55109	492.6961
TCGA-KO-8410-01A-11R-2315-07	AGK|55750	627.9531
TCGA-KO-8410-01A-11R-2315-07	AGL|178	1779.982
TCGA-KO-8410-01A-11R-2315-07	AGMAT|79814	234.8061
TCGA-KO-8410-01A-11R-2315-07	AGPAT1|10554	1035.394
TCGA-KO-8410-01A-11R-2315-07	AGPAT2|10555	927.3219
TCGA-KO-8410-01A-11R-2315-07	AGPAT3|56894	2587.5564
TCGA-KO-8410-01A-11R-2315-07	AGPAT4|56895	41.1181
TCGA-KO-8410-01A-11R-2315-07	AGPAT5|55326	5147.3399
TCGA-KO-8410-01A-11R-2315-07	AGPAT6|137964	3565.7349
TCGA-KO-8410-01A-11R-2315-07	AGPAT9|84803	5885.6628
TCGA-KO-8410-01A-11R-2315-07	AGPHD1|123688	31.3796
TCGA-KO-8410-01A-11R-2315-07	AGPS|8540	1172.2272
TCGA-KO-8410-01A-11R-2315-07	AGR2|10551	.3607
TCGA-KO-8410-01A-11R-2315-07	AGR3|155465	0
TCGA-KO-8410-01A-11R-2315-07	AGRN|375790	3284.0397
TCGA-KO-8410-01A-11R-2315-07	AGRP|181	.7214
TCGA-KO-8410-01A-11R-2315-07	AGTPBP1|23287	211.0009
TCGA-KO-8410-01A-11R-2315-07	AGTR1|185	33.5437
TCGA-KO-8410-01A-11R-2315-07	AGTR2|186	0
TCGA-KO-8410-01A-11R-2315-07	AGTRAP|57085	263.3003
TCGA-KO-8410-01A-11R-2315-07	AGT|183	58.431
TCGA-KO-8410-01A-11R-2315-07	AGXT2L1|64850	0
TCGA-KO-8410-01A-11R-2315-07	AGXT2L2|85007	224.2453
TCGA-KO-8410-01A-11R-2315-07	AGXT2|64902	.7214
TCGA-KO-8410-01A-11R-2315-07	AGXT|189	0
TCGA-KO-8410-01A-11R-2315-07	AHCTF1|25909	658.972
TCGA-KO-8410-01A-11R-2315-07	AHCYL1|10768	5840.9378
TCGA-KO-8410-01A-11R-2315-07	AHCYL2|23382	4495.5816
TCGA-KO-8410-01A-11R-2315-07	AHCY|191	1863.661
TCGA-KO-8410-01A-11R-2315-07	AHDC1|27245	523.7151
TCGA-KO-8410-01A-11R-2315-07	AHI1|54806	183.5888
TCGA-KO-8410-01A-11R-2315-07	AHNAK2|113146	1219.8377
TCGA-KO-8410-01A-11R-2315-07	AHNAK|79026	31468.7106
TCGA-KO-8410-01A-11R-2315-07	AHRR|57491	2.5248
TCGA-KO-8410-01A-11R-2315-07	AHR|196	1056.0866
TCGA-KO-8410-01A-11R-2315-07	AHSA1|10598	3169.7024
TCGA-KO-8410-01A-11R-2315-07	AHSA2|130872	422.7232
TCGA-KO-8410-01A-11R-2315-07	AHSG|197	.7214
TCGA-KO-8410-01A-11R-2315-07	AHSP|51327	0
TCGA-KO-8410-01A-11R-2315-07	AICDA|57379	1.4427
TCGA-KO-8410-01A-11R-2315-07	AIDA|64853	482.5969
TCGA-KO-8410-01A-11R-2315-07	AIF1L|83543	7962.8494
TCGA-KO-8410-01A-11R-2315-07	AIF1|199	226.8711
TCGA-KO-8410-01A-11R-2315-07	AIFM1|9131	3650.8566
TCGA-KO-8410-01A-11R-2315-07	AIFM2|84883	554.0126
TCGA-KO-8410-01A-11R-2315-07	AIFM3|150209	40.4364
TCGA-KO-8410-01A-11R-2315-07	AIG1|51390	970.9648
TCGA-KO-8410-01A-11R-2315-07	AIM1L|55057	.7214
TCGA-KO-8410-01A-11R-2315-07	AIM1|202	846.5284
TCGA-KO-8410-01A-11R-2315-07	AIM2|9447	6.4923
TCGA-KO-8410-01A-11R-2315-07	AIMP1|9255	1442.0307
TCGA-KO-8410-01A-11R-2315-07	AIMP2|7965	302.1172
TCGA-KO-8410-01A-11R-2315-07	AIPL1|23746	0
TCGA-KO-8410-01A-11R-2315-07	AIP|9049	1011.0009
TCGA-KO-8410-01A-11R-2315-07	AIRE|326	0
TCGA-KO-8410-01A-11R-2315-07	AJAP1|55966	20.9197
TCGA-KO-8410-01A-11R-2315-07	AK1|203	641.6592
TCGA-KO-8410-01A-11R-2315-07	AK2|204	1965.3742
TCGA-KO-8410-01A-11R-2315-07	AK3L1|205	7.5744
TCGA-KO-8410-01A-11R-2315-07	AK3|50808	3070.1533
TCGA-KO-8410-01A-11R-2315-07	AK5|26289	1.0821
TCGA-KO-8410-01A-11R-2315-07	AK7|122481	89.8106
TCGA-KO-8410-01A-11R-2315-07	AKAP10|11216	383.7692
TCGA-KO-8410-01A-11R-2315-07	AKAP11|11215	1305.3201
TCGA-KO-8410-01A-11R-2315-07	AKAP12|9590	677.367
TCGA-KO-8410-01A-11R-2315-07	AKAP13|11214	1763.3904
TCGA-KO-8410-01A-11R-2315-07	AKAP14|158798	0
TCGA-KO-8410-01A-11R-2315-07	AKAP1|8165	1275.7439
TCGA-KO-8410-01A-11R-2315-07	AKAP2|11217	3146.55
TCGA-KO-8410-01A-11R-2315-07	AKAP3|10566	5.0496
TCGA-KO-8410-01A-11R-2315-07	AKAP4|8852	.7214
TCGA-KO-8410-01A-11R-2315-07	AKAP5|9495	16.5915
TCGA-KO-8410-01A-11R-2315-07	AKAP6|9472	648.1515
TCGA-KO-8410-01A-11R-2315-07	AKAP7|9465	130.9288
TCGA-KO-8410-01A-11R-2315-07	AKAP8L|26993	764.2922
TCGA-KO-8410-01A-11R-2315-07	AKAP8|10270	716.6817
TCGA-KO-8410-01A-11R-2315-07	AKAP9|10142	4045.807
TCGA-KO-8410-01A-11R-2315-07	AKD1|221264	71.4157
TCGA-KO-8410-01A-11R-2315-07	AKIRIN1|79647	1844.9053
TCGA-KO-8410-01A-11R-2315-07	AKIRIN2|55122	346.6186
TCGA-KO-8410-01A-11R-2315-07	AKNAD1|254268	0
TCGA-KO-8410-01A-11R-2315-07	AKNA|80709	431.3796
TCGA-KO-8410-01A-11R-2315-07	AKR1A1|10327	724.6168
TCGA-KO-8410-01A-11R-2315-07	AKR1B10|57016	2.1641
TCGA-KO-8410-01A-11R-2315-07	AKR1B15|441282	0
TCGA-KO-8410-01A-11R-2315-07	AKR1B1|231	1446.7087
TCGA-KO-8410-01A-11R-2315-07	AKR1C1|1645	2390.9829
TCGA-KO-8410-01A-11R-2315-07	AKR1C2|1646	98.1064
TCGA-KO-8410-01A-11R-2315-07	AKR1C3|8644	257.5293
TCGA-KO-8410-01A-11R-2315-07	AKR1C4|1109	0
TCGA-KO-8410-01A-11R-2315-07	AKR1CL1|340811	0
TCGA-KO-8410-01A-11R-2315-07	AKR1D1|6718	.3607
TCGA-KO-8410-01A-11R-2315-07	AKR1E2|83592	10.4599
TCGA-KO-8410-01A-11R-2315-07	AKR7A2|8574	462.0379
TCGA-KO-8410-01A-11R-2315-07	AKR7A3|22977	306.5825
TCGA-KO-8410-01A-11R-2315-07	AKR7L|246181	16.5915
TCGA-KO-8410-01A-11R-2315-07	AKT1S1|84335	516.1407
TCGA-KO-8410-01A-11R-2315-07	AKT1|207	10051.9387
TCGA-KO-8410-01A-11R-2315-07	AKT2|208	2951.1271
TCGA-KO-8410-01A-11R-2315-07	AKT3|10000	1604.6889
TCGA-KO-8410-01A-11R-2315-07	AKTIP|64400	1290.0307
TCGA-KO-8410-01A-11R-2315-07	ALAD|210	870.3336
TCGA-KO-8410-01A-11R-2315-07	ALAS1|211	2082.2362
TCGA-KO-8410-01A-11R-2315-07	ALAS2|212	2.5248
TCGA-KO-8410-01A-11R-2315-07	ALB|213	1.0821
TCGA-KO-8410-01A-11R-2315-07	ALCAM|214	418.7556
TCGA-KO-8410-01A-11R-2315-07	ALDH16A1|126133	524.4364
TCGA-KO-8410-01A-11R-2315-07	ALDH18A1|5832	923.7151
TCGA-KO-8410-01A-11R-2315-07	ALDH1A1|216	7773.1289
TCGA-KO-8410-01A-11R-2315-07	ALDH1A2|8854	1396.9342
TCGA-KO-8410-01A-11R-2315-07	ALDH1A3|220	1140.6709
TCGA-KO-8410-01A-11R-2315-07	ALDH1B1|219	441.4788
TCGA-KO-8410-01A-11R-2315-07	ALDH1L1|10840	3535.4373
TCGA-KO-8410-01A-11R-2315-07	ALDH1L2|160428	27.7728
TCGA-KO-8410-01A-11R-2315-07	ALDH2|217	6542.8314
TCGA-KO-8410-01A-11R-2315-07	ALDH3A1|218	18.395
TCGA-KO-8410-01A-11R-2315-07	ALDH3A2|224	2263.3003
TCGA-KO-8410-01A-11R-2315-07	ALDH3B1|221	58.7917
TCGA-KO-8410-01A-11R-2315-07	ALDH3B2|222	10.4599
TCGA-KO-8410-01A-11R-2315-07	ALDH4A1|8659	522.2723
TCGA-KO-8410-01A-11R-2315-07	ALDH5A1|7915	1240.3968
TCGA-KO-8410-01A-11R-2315-07	ALDH6A1|4329	1162.7665
TCGA-KO-8410-01A-11R-2315-07	ALDH7A1|501	1067.9892
TCGA-KO-8410-01A-11R-2315-07	ALDH8A1|64577	18.395
TCGA-KO-8410-01A-11R-2315-07	ALDH9A1|223	2423.0839
TCGA-KO-8410-01A-11R-2315-07	ALDOA|226	48306.5825
TCGA-KO-8410-01A-11R-2315-07	ALDOB|229	23.0839
TCGA-KO-8410-01A-11R-2315-07	ALDOC|230	56.2669
TCGA-KO-8410-01A-11R-2315-07	ALG10B|144245	573.1289
TCGA-KO-8410-01A-11R-2315-07	ALG10|84920	135.9784
TCGA-KO-8410-01A-11R-2315-07	ALG11|440138	16.9522
TCGA-KO-8410-01A-11R-2315-07	ALG12|79087	1310.7304
TCGA-KO-8410-01A-11R-2315-07	ALG13|79868	698.2867
TCGA-KO-8410-01A-11R-2315-07	ALG14|199857	142.4707
TCGA-KO-8410-01A-11R-2315-07	ALG1L2|644974	0
TCGA-KO-8410-01A-11R-2315-07	ALG1L|200810	8.4328
TCGA-KO-8410-01A-11R-2315-07	ALG1|56052	706.1172
TCGA-KO-8410-01A-11R-2315-07	ALG2|85365	1212.624
TCGA-KO-8410-01A-11R-2315-07	ALG3|10195	305.8611
TCGA-KO-8410-01A-11R-2315-07	ALG5|29880	664.0216
TCGA-KO-8410-01A-11R-2315-07	ALG6|29929	267.6285
TCGA-KO-8410-01A-11R-2315-07	ALG8|79053	698.2867
TCGA-KO-8410-01A-11R-2315-07	ALG9|79796	696.4833
TCGA-KO-8410-01A-11R-2315-07	ALKBH1|8846	275.9243
TCGA-KO-8410-01A-11R-2315-07	ALKBH2|121642	122.2723
TCGA-KO-8410-01A-11R-2315-07	ALKBH3|221120	243.4626
TCGA-KO-8410-01A-11R-2315-07	ALKBH4|54784	137.789
TCGA-KO-8410-01A-11R-2315-07	ALKBH5|54890	1125.2335
TCGA-KO-8410-01A-11R-2315-07	ALKBH6|84964	102.0739
TCGA-KO-8410-01A-11R-2315-07	ALKBH7|84266	993.3273
TCGA-KO-8410-01A-11R-2315-07	ALKBH8|91801	265.4644
TCGA-KO-8410-01A-11R-2315-07	ALK|238	1.0821
TCGA-KO-8410-01A-11R-2315-07	ALLC|55821	0
TCGA-KO-8410-01A-11R-2315-07	ALMS1P|200420	.3607
TCGA-KO-8410-01A-11R-2315-07	ALMS1|7840	1162.8494
TCGA-KO-8410-01A-11R-2315-07	ALOX12B|242	1.0821
TCGA-KO-8410-01A-11R-2315-07	ALOX12P2|245	59.8738
TCGA-KO-8410-01A-11R-2315-07	ALOX12|239	6.853
TCGA-KO-8410-01A-11R-2315-07	ALOX15B|247	8.2958
TCGA-KO-8410-01A-11R-2315-07	ALOX15|246	.3607
TCGA-KO-8410-01A-11R-2315-07	ALOX5AP|241	90.8927
TCGA-KO-8410-01A-11R-2315-07	ALOX5|240	113.2552
TCGA-KO-8410-01A-11R-2315-07	ALOXE3|59344	.3607
TCGA-KO-8410-01A-11R-2315-07	ALPI|248	0
TCGA-KO-8410-01A-11R-2315-07	ALPK1|80216	403.9675
TCGA-KO-8410-01A-11R-2315-07	ALPK2|115701	9.7385
TCGA-KO-8410-01A-11R-2315-07	ALPK3|57538	600.541
TCGA-KO-8410-01A-11R-2315-07	ALPL|249	84.4004
TCGA-KO-8410-01A-11R-2315-07	ALPPL2|251	0
TCGA-KO-8410-01A-11R-2315-07	ALPP|250	.3607
TCGA-KO-8410-01A-11R-2315-07	ALS2CL|259173	1047.4301
TCGA-KO-8410-01A-11R-2315-07	ALS2CR11|151254	39.3147
TCGA-KO-8410-01A-11R-2315-07	ALS2CR12|130540	1.4427
TCGA-KO-8410-01A-11R-2315-07	ALS2CR4|65062	489.0893
TCGA-KO-8410-01A-11R-2315-07	ALS2CR8|79800	129.1253
TCGA-KO-8410-01A-11R-2315-07	ALS2|57679	969.1614
TCGA-KO-8410-01A-11R-2315-07	ALX1|8092	0
TCGA-KO-8410-01A-11R-2315-07	ALX3|257	20.5591
TCGA-KO-8410-01A-11R-2315-07	ALX4|60529	0
TCGA-KO-8410-01A-11R-2315-07	AMAC1L2|83650	.3607
TCGA-KO-8410-01A-11R-2315-07	AMAC1L3|643664	0
TCGA-KO-8410-01A-11R-2315-07	AMAC1|146861	.3607
TCGA-KO-8410-01A-11R-2315-07	AMACR|23600	179.2606
TCGA-KO-8410-01A-11R-2315-07	AMBN|258	.7214
TCGA-KO-8410-01A-11R-2315-07	AMBP|259	12.2633
TCGA-KO-8410-01A-11R-2315-07	AMBRA1|55626	992.9666
TCGA-KO-8410-01A-11R-2315-07	AMD1|262	2478.9901
TCGA-KO-8410-01A-11R-2315-07	AMDHD1|144193	1.0821
TCGA-KO-8410-01A-11R-2315-07	AMDHD2|51005	100.2705
TCGA-KO-8410-01A-11R-2315-07	AMELX|265	0
TCGA-KO-8410-01A-11R-2315-07	AMELY|266	0
TCGA-KO-8410-01A-11R-2315-07	AMFR|267	16654.2831
TCGA-KO-8410-01A-11R-2315-07	AMHR2|269	0
TCGA-KO-8410-01A-11R-2315-07	AMH|268	1.0821
TCGA-KO-8410-01A-11R-2315-07	AMICA1|120425	78.9901
TCGA-KO-8410-01A-11R-2315-07	AMIGO1|57463	60.9558
TCGA-KO-8410-01A-11R-2315-07	AMIGO2|347902	1167.8954
TCGA-KO-8410-01A-11R-2315-07	AMIGO3|386724	43.6429
TCGA-KO-8410-01A-11R-2315-07	AMMECR1L|83607	1131.8305
TCGA-KO-8410-01A-11R-2315-07	AMMECR1|9949	368.2597
TCGA-KO-8410-01A-11R-2315-07	AMN1|196394	472.8584
TCGA-KO-8410-01A-11R-2315-07	AMN|81693	1.8034
TCGA-KO-8410-01A-11R-2315-07	AMOTL1|154810	413.706
TCGA-KO-8410-01A-11R-2315-07	AMOTL2|51421	2379.4409
TCGA-KO-8410-01A-11R-2315-07	AMOT|154796	2729.6664
TCGA-KO-8410-01A-11R-2315-07	AMPD1|270	1.8034
TCGA-KO-8410-01A-11R-2315-07	AMPD2|271	237.3309
TCGA-KO-8410-01A-11R-2315-07	AMPD3|272	3321.5509
TCGA-KO-8410-01A-11R-2315-07	AMPH|273	3.6069
TCGA-KO-8410-01A-11R-2315-07	AMTN|401138	0
TCGA-KO-8410-01A-11R-2315-07	AMT|275	382.2326
TCGA-KO-8410-01A-11R-2315-07	AMY1A|276	.7214
TCGA-KO-8410-01A-11R-2315-07	AMY2A|279	1.4427
TCGA-KO-8410-01A-11R-2315-07	AMY2B|280	106.7124
TCGA-KO-8410-01A-11R-2315-07	AMZ1|155185	2.1641
TCGA-KO-8410-01A-11R-2315-07	AMZ2P1|201283	65.6447
TCGA-KO-8410-01A-11R-2315-07	AMZ2|51321	946.4382
TCGA-KO-8410-01A-11R-2315-07	ANAPC10|10393	160.1443
TCGA-KO-8410-01A-11R-2315-07	ANAPC11|51529	709.8287
TCGA-KO-8410-01A-11R-2315-07	ANAPC13|25847	1389.1109
TCGA-KO-8410-01A-11R-2315-07	ANAPC16|119504	2005.4103
TCGA-KO-8410-01A-11R-2315-07	ANAPC1|64682	706.9432
TCGA-KO-8410-01A-11R-2315-07	ANAPC2|29882	385.9333
TCGA-KO-8410-01A-11R-2315-07	ANAPC4|29945	331.8305
TCGA-KO-8410-01A-11R-2315-07	ANAPC5|51433	2706.5825
TCGA-KO-8410-01A-11R-2315-07	ANAPC7|51434	941.028
TCGA-KO-8410-01A-11R-2315-07	ANGEL1|23357	583.5888
TCGA-KO-8410-01A-11R-2315-07	ANGEL2|90806	363.2101
TCGA-KO-8410-01A-11R-2315-07	ANGPT1|284	2840.7574
TCGA-KO-8410-01A-11R-2315-07	ANGPT2|285	55.1849
TCGA-KO-8410-01A-11R-2315-07	ANGPT4|51378	24.8873
TCGA-KO-8410-01A-11R-2315-07	ANGPTL1|9068	654.2831
TCGA-KO-8410-01A-11R-2315-07	ANGPTL2|23452	337.6014
TCGA-KO-8410-01A-11R-2315-07	ANGPTL3|27329	1.8034
TCGA-KO-8410-01A-11R-2315-07	ANGPTL4|51129	305.1398
TCGA-KO-8410-01A-11R-2315-07	ANGPTL5|253935	0
TCGA-KO-8410-01A-11R-2315-07	ANGPTL6|83854	.8729
TCGA-KO-8410-01A-11R-2315-07	ANGPTL7|10218	8.6564
TCGA-KO-8410-01A-11R-2315-07	ANG|283	11.4626
TCGA-KO-8410-01A-11R-2315-07	ANK1|286	9.3778
TCGA-KO-8410-01A-11R-2315-07	ANK2|287	2556.5374
TCGA-KO-8410-01A-11R-2315-07	ANK3|288	2088.7286
TCGA-KO-8410-01A-11R-2315-07	ANKAR|150709	47.6105
TCGA-KO-8410-01A-11R-2315-07	ANKDD1A|348094	34.9865
TCGA-KO-8410-01A-11R-2315-07	ANKFN1|162282	0
TCGA-KO-8410-01A-11R-2315-07	ANKFY1|51479	1162.4887
TCGA-KO-8410-01A-11R-2315-07	ANKHD1-EIF4EBP3|404734	314.1641
TCGA-KO-8410-01A-11R-2315-07	ANKHD1|54882	1361.0604
TCGA-KO-8410-01A-11R-2315-07	ANKH|56172	828.8548
TCGA-KO-8410-01A-11R-2315-07	ANKIB1|54467	724.2561
TCGA-KO-8410-01A-11R-2315-07	ANKK1|255239	2.5248
TCGA-KO-8410-01A-11R-2315-07	ANKLE1|126549	2.1641
TCGA-KO-8410-01A-11R-2315-07	ANKLE2|23141	1131.8305
TCGA-KO-8410-01A-11R-2315-07	ANKMY1|51281	144.2741
TCGA-KO-8410-01A-11R-2315-07	ANKMY2|57037	364.6528
TCGA-KO-8410-01A-11R-2315-07	ANKRA2|57763	182.5068
TCGA-KO-8410-01A-11R-2315-07	ANKRD10|55608	544.2741
TCGA-KO-8410-01A-11R-2315-07	ANKRD11|29123	2587.9567
TCGA-KO-8410-01A-11R-2315-07	ANKRD12|23253	1784.3102
TCGA-KO-8410-01A-11R-2315-07	ANKRD13A|88455	3143.7331
TCGA-KO-8410-01A-11R-2315-07	ANKRD13B|124930	3.9675
TCGA-KO-8410-01A-11R-2315-07	ANKRD13C|81573	544.9955
TCGA-KO-8410-01A-11R-2315-07	ANKRD13D|338692	319.9279
TCGA-KO-8410-01A-11R-2315-07	ANKRD16|54522	89.45
TCGA-KO-8410-01A-11R-2315-07	ANKRD17|26057	3377.0965
TCGA-KO-8410-01A-11R-2315-07	ANKRD19|138649	33.183
TCGA-KO-8410-01A-11R-2315-07	ANKRD1|27063	30.2976
TCGA-KO-8410-01A-11R-2315-07	ANKRD20A3|441425	25.6087
TCGA-KO-8410-01A-11R-2315-07	ANKRD20A4|728747	0
TCGA-KO-8410-01A-11R-2315-07	ANKRD20B|729171	9.3778
TCGA-KO-8410-01A-11R-2315-07	ANKRD22|118932	1205.771
TCGA-KO-8410-01A-11R-2315-07	ANKRD23|200539	20.5591
TCGA-KO-8410-01A-11R-2315-07	ANKRD24|170961	12.2633
TCGA-KO-8410-01A-11R-2315-07	ANKRD26P1|124149	.3607
TCGA-KO-8410-01A-11R-2315-07	ANKRD26|22852	177.4572
TCGA-KO-8410-01A-11R-2315-07	ANKRD27|84079	1070.514
TCGA-KO-8410-01A-11R-2315-07	ANKRD28|23243	1094.6799
TCGA-KO-8410-01A-11R-2315-07	ANKRD29|147463	1248.6925
TCGA-KO-8410-01A-11R-2315-07	ANKRD2|26287	89.8106
TCGA-KO-8410-01A-11R-2315-07	ANKRD30A|91074	12.2633
TCGA-KO-8410-01A-11R-2315-07	ANKRD30B|374860	.7214
TCGA-KO-8410-01A-11R-2315-07	ANKRD31|256006	1.4427
TCGA-KO-8410-01A-11R-2315-07	ANKRD32|84250	52.2994
TCGA-KO-8410-01A-11R-2315-07	ANKRD33|341405	0
TCGA-KO-8410-01A-11R-2315-07	ANKRD34A|284615	4.3282
TCGA-KO-8410-01A-11R-2315-07	ANKRD34B|340120	245.6267
TCGA-KO-8410-01A-11R-2315-07	ANKRD34C|390616	0
TCGA-KO-8410-01A-11R-2315-07	ANKRD35|148741	3.9675
TCGA-KO-8410-01A-11R-2315-07	ANKRD36BP1|84832	129.1253
TCGA-KO-8410-01A-11R-2315-07	ANKRD36B|57730	14.4274
TCGA-KO-8410-01A-11R-2315-07	ANKRD36|375248	87.2858
TCGA-KO-8410-01A-11R-2315-07	ANKRD37|353322	31.2137
TCGA-KO-8410-01A-11R-2315-07	ANKRD39|51239	135.9784
TCGA-KO-8410-01A-11R-2315-07	ANKRD40|91369	1109.1073
TCGA-KO-8410-01A-11R-2315-07	ANKRD42|338699	638.0523
TCGA-KO-8410-01A-11R-2315-07	ANKRD43|134548	1336.339
TCGA-KO-8410-01A-11R-2315-07	ANKRD44|91526	282.0559
TCGA-KO-8410-01A-11R-2315-07	ANKRD45|339416	2.5248
TCGA-KO-8410-01A-11R-2315-07	ANKRD46|157567	556.4905
TCGA-KO-8410-01A-11R-2315-07	ANKRD49|54851	333.9946
TCGA-KO-8410-01A-11R-2315-07	ANKRD50|57182	1307.8449
TCGA-KO-8410-01A-11R-2315-07	ANKRD52|283373	999.459
TCGA-KO-8410-01A-11R-2315-07	ANKRD53|79998	18.0343
TCGA-KO-8410-01A-11R-2315-07	ANKRD54|129138	559.0622
TCGA-KO-8410-01A-11R-2315-07	ANKRD55|79722	2.8855
TCGA-KO-8410-01A-11R-2315-07	ANKRD56|345079	1117.7638
TCGA-KO-8410-01A-11R-2315-07	ANKRD57|65124	1715.78
TCGA-KO-8410-01A-11R-2315-07	ANKRD58|347454	30.6583
TCGA-KO-8410-01A-11R-2315-07	ANKRD5|63926	314.8783
TCGA-KO-8410-01A-11R-2315-07	ANKRD6|22881	291.2931
TCGA-KO-8410-01A-11R-2315-07	ANKRD7|56311	5.771
TCGA-KO-8410-01A-11R-2315-07	ANKRD9|122416	469.2516
TCGA-KO-8410-01A-11R-2315-07	ANKS1A|23294	1700.6312
TCGA-KO-8410-01A-11R-2315-07	ANKS1B|56899	1.8034
TCGA-KO-8410-01A-11R-2315-07	ANKS3|124401	353.1109
TCGA-KO-8410-01A-11R-2315-07	ANKS4B|257629	1.0821
TCGA-KO-8410-01A-11R-2315-07	ANKS6|203286	387.0153
TCGA-KO-8410-01A-11R-2315-07	ANKZF1|55139	294.6799
TCGA-KO-8410-01A-11R-2315-07	ANLN|54443	34.6258
TCGA-KO-8410-01A-11R-2315-07	ANO10|55129	685.3021
TCGA-KO-8410-01A-11R-2315-07	ANO1|55107	233.0027
TCGA-KO-8410-01A-11R-2315-07	ANO2|57101	39.3147
TCGA-KO-8410-01A-11R-2315-07	ANO3|63982	12.624
TCGA-KO-8410-01A-11R-2315-07	ANO4|121601	1667.0875
TCGA-KO-8410-01A-11R-2315-07	ANO5|203859	1835.5275
TCGA-KO-8410-01A-11R-2315-07	ANO6|196527	3967.899
TCGA-KO-8410-01A-11R-2315-07	ANO7|50636	66.7268
TCGA-KO-8410-01A-11R-2315-07	ANO8|57719	335.0766
TCGA-KO-8410-01A-11R-2315-07	ANO9|338440	297.5654
TCGA-KO-8410-01A-11R-2315-07	ANP32A|8125	3195.6718
TCGA-KO-8410-01A-11R-2315-07	ANP32B|10541	1654.4635
TCGA-KO-8410-01A-11R-2315-07	ANP32C|23520	3.6069
TCGA-KO-8410-01A-11R-2315-07	ANP32D|23519	0
TCGA-KO-8410-01A-11R-2315-07	ANP32E|81611	762.8494
TCGA-KO-8410-01A-11R-2315-07	ANPEP|290	27.4121
TCGA-KO-8410-01A-11R-2315-07	ANTXR1|84168	283.138
TCGA-KO-8410-01A-11R-2315-07	ANTXR2|118429	504.2381
TCGA-KO-8410-01A-11R-2315-07	ANTXRL|195977	0
TCGA-KO-8410-01A-11R-2315-07	ANUBL1|93550	50.1353
TCGA-KO-8410-01A-11R-2315-07	ANXA10|11199	0
TCGA-KO-8410-01A-11R-2315-07	ANXA11|311	3443.1019
TCGA-KO-8410-01A-11R-2315-07	ANXA13|312	.3607
TCGA-KO-8410-01A-11R-2315-07	ANXA1|301	1218.0343
TCGA-KO-8410-01A-11R-2315-07	ANXA2P1|303	25.6087
TCGA-KO-8410-01A-11R-2315-07	ANXA2P2|304	888.3679
TCGA-KO-8410-01A-11R-2315-07	ANXA2P3|305	1.0821
TCGA-KO-8410-01A-11R-2315-07	ANXA2|302	2281.6952
TCGA-KO-8410-01A-11R-2315-07	ANXA3|306	182.5068
TCGA-KO-8410-01A-11R-2315-07	ANXA4|307	8556.8981
TCGA-KO-8410-01A-11R-2315-07	ANXA5|308	4434.9865
TCGA-KO-8410-01A-11R-2315-07	ANXA6|309	2652.8404
TCGA-KO-8410-01A-11R-2315-07	ANXA7|310	2280.6132
TCGA-KO-8410-01A-11R-2315-07	ANXA8L1|728113	0
TCGA-KO-8410-01A-11R-2315-07	ANXA8L2|244	0
TCGA-KO-8410-01A-11R-2315-07	ANXA8|653145	0
TCGA-KO-8410-01A-11R-2315-07	ANXA9|8416	208.8368
TCGA-KO-8410-01A-11R-2315-07	AOAH|313	166.6366
TCGA-KO-8410-01A-11R-2315-07	AOC2|314	56.6276
TCGA-KO-8410-01A-11R-2315-07	AOC3|8639	590.8025
TCGA-KO-8410-01A-11R-2315-07	AOX1|316	16.2308
TCGA-KO-8410-01A-11R-2315-07	AOX2P|344454	0
TCGA-KO-8410-01A-11R-2315-07	AP1AR|55435	1035.8882
TCGA-KO-8410-01A-11R-2315-07	AP1B1|162	6477.5473
TCGA-KO-8410-01A-11R-2315-07	AP1G1|164	4788.0974
TCGA-KO-8410-01A-11R-2315-07	AP1G2|8906	1239.7872
TCGA-KO-8410-01A-11R-2315-07	AP1M1|8907	770.0631
TCGA-KO-8410-01A-11R-2315-07	AP1M2|10053	1449.9549
TCGA-KO-8410-01A-11R-2315-07	AP1S1|1174	473.9405
TCGA-KO-8410-01A-11R-2315-07	AP1S2|8905	230.1172
TCGA-KO-8410-01A-11R-2315-07	AP1S3|130340	921.9116
TCGA-KO-8410-01A-11R-2315-07	AP2A1|160	998.2326
TCGA-KO-8410-01A-11R-2315-07	AP2A2|161	2007.5744
TCGA-KO-8410-01A-11R-2315-07	AP2B1|163	7293.4175
TCGA-KO-8410-01A-11R-2315-07	AP2M1|1173	4014.0667
TCGA-KO-8410-01A-11R-2315-07	AP2S1|1175	985.7529
TCGA-KO-8410-01A-11R-2315-07	AP3B1|8546	986.4743
TCGA-KO-8410-01A-11R-2315-07	AP3B2|8120	21.6411
TCGA-KO-8410-01A-11R-2315-07	AP3D1|8943	3413.165
TCGA-KO-8410-01A-11R-2315-07	AP3M1|26985	736.5194
TCGA-KO-8410-01A-11R-2315-07	AP3M2|10947	812.624
TCGA-KO-8410-01A-11R-2315-07	AP3S1|1176	342.651
TCGA-KO-8410-01A-11R-2315-07	AP3S2|10239	1197.284
TCGA-KO-8410-01A-11R-2315-07	AP4B1|10717	179.7223
TCGA-KO-8410-01A-11R-2315-07	AP4E1|23431	243.1019
TCGA-KO-8410-01A-11R-2315-07	AP4M1|9179	202.0812
TCGA-KO-8410-01A-11R-2315-07	AP4S1|11154	107.4842
TCGA-KO-8410-01A-11R-2315-07	APAF1|317	401.4427
TCGA-KO-8410-01A-11R-2315-07	APBA1|320	48.3318
TCGA-KO-8410-01A-11R-2315-07	APBA2|321	36.7899
TCGA-KO-8410-01A-11R-2315-07	APBA3|9546	235.1668
TCGA-KO-8410-01A-11R-2315-07	APBB1IP|54518	90.532
TCGA-KO-8410-01A-11R-2315-07	APBB1|322	841.4788
TCGA-KO-8410-01A-11R-2315-07	APBB2|323	2582.8674
TCGA-KO-8410-01A-11R-2315-07	APBB3|10307	146.4382
TCGA-KO-8410-01A-11R-2315-07	APC2|10297	8.4076
TCGA-KO-8410-01A-11R-2315-07	APCDD1L|164284	9.0171
TCGA-KO-8410-01A-11R-2315-07	APCDD1|147495	55.9062
TCGA-KO-8410-01A-11R-2315-07	APCS|325	1.4427
TCGA-KO-8410-01A-11R-2315-07	APC|324	564.8332
TCGA-KO-8410-01A-11R-2315-07	APEH|327	2603.0658
TCGA-KO-8410-01A-11R-2315-07	APEX1|328	2357.0784
TCGA-KO-8410-01A-11R-2315-07	APEX2|27301	534.1749
TCGA-KO-8410-01A-11R-2315-07	APH1A|51107	3643.6429
TCGA-KO-8410-01A-11R-2315-07	APH1B|83464	453.0207
TCGA-KO-8410-01A-11R-2315-07	API5|8539	3084.5807
TCGA-KO-8410-01A-11R-2315-07	APIP|51074	824.4941
TCGA-KO-8410-01A-11R-2315-07	APITD1|378708	99.6393
TCGA-KO-8410-01A-11R-2315-07	APLF|200558	96.6637
TCGA-KO-8410-01A-11R-2315-07	APLNR|187	1193.147
TCGA-KO-8410-01A-11R-2315-07	APLN|8862	555.0947
TCGA-KO-8410-01A-11R-2315-07	APLP1|333	146.0775
TCGA-KO-8410-01A-11R-2315-07	APLP2|334	57747.881
TCGA-KO-8410-01A-11R-2315-07	APOA1BP|128240	2003.9675
TCGA-KO-8410-01A-11R-2315-07	APOA1|335	.3607
TCGA-KO-8410-01A-11R-2315-07	APOA2|336	.7214
TCGA-KO-8410-01A-11R-2315-07	APOA4|337	0
TCGA-KO-8410-01A-11R-2315-07	APOA5|116519	0
TCGA-KO-8410-01A-11R-2315-07	APOB48R|55911	93.7782
TCGA-KO-8410-01A-11R-2315-07	APOBEC1|339	0
TCGA-KO-8410-01A-11R-2315-07	APOBEC2|10930	1.4427
TCGA-KO-8410-01A-11R-2315-07	APOBEC3A|200315	11.7151
TCGA-KO-8410-01A-11R-2315-07	APOBEC3B|9582	244.3715
TCGA-KO-8410-01A-11R-2315-07	APOBEC3C|27350	46.8891
TCGA-KO-8410-01A-11R-2315-07	APOBEC3D|140564	243.4626
TCGA-KO-8410-01A-11R-2315-07	APOBEC3F|200316	211.0009
TCGA-KO-8410-01A-11R-2315-07	APOBEC3G|60489	333.9946
TCGA-KO-8410-01A-11R-2315-07	APOBEC3H|164668	3.9675
TCGA-KO-8410-01A-11R-2315-07	APOBEC4|403314	0
TCGA-KO-8410-01A-11R-2315-07	APOB|338	0
TCGA-KO-8410-01A-11R-2315-07	APOC1P1|342	0
TCGA-KO-8410-01A-11R-2315-07	APOC1|341	351.3075
TCGA-KO-8410-01A-11R-2315-07	APOC2|344	3.9675
TCGA-KO-8410-01A-11R-2315-07	APOC3|345	0
TCGA-KO-8410-01A-11R-2315-07	APOC4|346	1.4427
TCGA-KO-8410-01A-11R-2315-07	APOD|347	24.8873
TCGA-KO-8410-01A-11R-2315-07	APOE|348	17788.6384
TCGA-KO-8410-01A-11R-2315-07	APOF|319	1.0821
TCGA-KO-8410-01A-11R-2315-07	APOH|350	0
TCGA-KO-8410-01A-11R-2315-07	APOL1|8542	2468.1695
TCGA-KO-8410-01A-11R-2315-07	APOL2|23780	1574.752
TCGA-KO-8410-01A-11R-2315-07	APOL3|80833	261.8575
TCGA-KO-8410-01A-11R-2315-07	APOL4|80832	84.0397
TCGA-KO-8410-01A-11R-2315-07	APOL5|80831	0
TCGA-KO-8410-01A-11R-2315-07	APOL6|80830	1920.6492
TCGA-KO-8410-01A-11R-2315-07	APOLD1|81575	2202.7051
TCGA-KO-8410-01A-11R-2315-07	APOM|55937	6.853
TCGA-KO-8410-01A-11R-2315-07	APOOL|139322	1011.7223
TCGA-KO-8410-01A-11R-2315-07	APOO|79135	1228.8548
TCGA-KO-8410-01A-11R-2315-07	APPBP2|10513	640.2164
TCGA-KO-8410-01A-11R-2315-07	APPL1|26060	1031.56
TCGA-KO-8410-01A-11R-2315-07	APPL2|55198	1133.2732
TCGA-KO-8410-01A-11R-2315-07	APP|351	37671.7764
TCGA-KO-8410-01A-11R-2315-07	APRT|353	1574.3913
TCGA-KO-8410-01A-11R-2315-07	APTX|54840	376.1948
TCGA-KO-8410-01A-11R-2315-07	AQP10|89872	0
TCGA-KO-8410-01A-11R-2315-07	AQP11|282679	12.9847
TCGA-KO-8410-01A-11R-2315-07	AQP12A|375318	0
TCGA-KO-8410-01A-11R-2315-07	AQP12B|653437	0
TCGA-KO-8410-01A-11R-2315-07	AQP1|358	2777.284
TCGA-KO-8410-01A-11R-2315-07	AQP2|359	1.8034
TCGA-KO-8410-01A-11R-2315-07	AQP3|360	255.7259
TCGA-KO-8410-01A-11R-2315-07	AQP4|361	.3607
TCGA-KO-8410-01A-11R-2315-07	AQP5|362	1.8034
TCGA-KO-8410-01A-11R-2315-07	AQP6|363	59.1524
TCGA-KO-8410-01A-11R-2315-07	AQP7P1|375719	.3607
TCGA-KO-8410-01A-11R-2315-07	AQP7P3|441432	0
TCGA-KO-8410-01A-11R-2315-07	AQP7|364	50.4959
TCGA-KO-8410-01A-11R-2315-07	AQP8|343	1.4427
TCGA-KO-8410-01A-11R-2315-07	AQP9|366	6.4923
TCGA-KO-8410-01A-11R-2315-07	AQPEP|206338	1.0821
TCGA-KO-8410-01A-11R-2315-07	AQR|9716	802.8855
TCGA-KO-8410-01A-11R-2315-07	ARAF|369	1825.4283
TCGA-KO-8410-01A-11R-2315-07	ARAP1|116985	12088.119
TCGA-KO-8410-01A-11R-2315-07	ARAP2|116984	974.5717
TCGA-KO-8410-01A-11R-2315-07	ARAP3|64411	390.6222
TCGA-KO-8410-01A-11R-2315-07	ARCN1|372	5713.9766
TCGA-KO-8410-01A-11R-2315-07	ARC|23237	5.4103
TCGA-KO-8410-01A-11R-2315-07	AREG|374	12.2633
TCGA-KO-8410-01A-11R-2315-07	ARF1|375	7236.4292
TCGA-KO-8410-01A-11R-2315-07	ARF3|377	6028.1335
TCGA-KO-8410-01A-11R-2315-07	ARF4|378	2807.9351
TCGA-KO-8410-01A-11R-2315-07	ARF5|381	1728.0433
TCGA-KO-8410-01A-11R-2315-07	ARF6|382	3596.7538
TCGA-KO-8410-01A-11R-2315-07	ARFGAP1|55738	1710.009
TCGA-KO-8410-01A-11R-2315-07	ARFGAP2|84364	2608.8368
TCGA-KO-8410-01A-11R-2315-07	ARFGAP3|26286	2818.7556
TCGA-KO-8410-01A-11R-2315-07	ARFGEF1|10565	4793.0568
TCGA-KO-8410-01A-11R-2315-07	ARFGEF2|10564	7489.2696
TCGA-KO-8410-01A-11R-2315-07	ARFIP1|27236	1775.6537
TCGA-KO-8410-01A-11R-2315-07	ARFIP2|23647	1009.1975
TCGA-KO-8410-01A-11R-2315-07	ARFRP1|10139	582.1461
TCGA-KO-8410-01A-11R-2315-07	ARG1|383	0
TCGA-KO-8410-01A-11R-2315-07	ARG2|384	3394.1028
TCGA-KO-8410-01A-11R-2315-07	ARGFXP2|503640	1.0821
TCGA-KO-8410-01A-11R-2315-07	ARGFX|503582	0
TCGA-KO-8410-01A-11R-2315-07	ARGLU1|55082	1072.3174
TCGA-KO-8410-01A-11R-2315-07	ARHGAP10|79658	55.9062
TCGA-KO-8410-01A-11R-2315-07	ARHGAP11A|9824	58.431
TCGA-KO-8410-01A-11R-2315-07	ARHGAP11B|89839	4.6889
TCGA-KO-8410-01A-11R-2315-07	ARHGAP12|94134	871.055
TCGA-KO-8410-01A-11R-2315-07	ARHGAP15|55843	50.4959
TCGA-KO-8410-01A-11R-2315-07	ARHGAP17|55114	1062.2182
TCGA-KO-8410-01A-11R-2315-07	ARHGAP18|93663	5012.4436
TCGA-KO-8410-01A-11R-2315-07	ARHGAP19|84986	146.0775
TCGA-KO-8410-01A-11R-2315-07	ARHGAP1|392	1970.4238
TCGA-KO-8410-01A-11R-2315-07	ARHGAP20|57569	31.7403
TCGA-KO-8410-01A-11R-2315-07	ARHGAP21|57584	1985.9333
TCGA-KO-8410-01A-11R-2315-07	ARHGAP22|58504	54.4635
TCGA-KO-8410-01A-11R-2315-07	ARHGAP23|57636	256.8079
TCGA-KO-8410-01A-11R-2315-07	ARHGAP24|83478	3949.5041
TCGA-KO-8410-01A-11R-2315-07	ARHGAP25|9938	160.505
TCGA-KO-8410-01A-11R-2315-07	ARHGAP26|23092	256.4472
TCGA-KO-8410-01A-11R-2315-07	ARHGAP27|201176	661.4968
TCGA-KO-8410-01A-11R-2315-07	ARHGAP28|79822	77.1867
TCGA-KO-8410-01A-11R-2315-07	ARHGAP29|9411	1334.8963
TCGA-KO-8410-01A-11R-2315-07	ARHGAP30|257106	282.7773
TCGA-KO-8410-01A-11R-2315-07	ARHGAP31|57514	673.3995
TCGA-KO-8410-01A-11R-2315-07	ARHGAP32|9743	913.9766
TCGA-KO-8410-01A-11R-2315-07	ARHGAP33|115703	71.055
TCGA-KO-8410-01A-11R-2315-07	ARHGAP36|158763	0
TCGA-KO-8410-01A-11R-2315-07	ARHGAP39|80728	225.4283
TCGA-KO-8410-01A-11R-2315-07	ARHGAP42|143872	299.7295
TCGA-KO-8410-01A-11R-2315-07	ARHGAP4|393	2126.9612
TCGA-KO-8410-01A-11R-2315-07	ARHGAP5|394	5900.0902
TCGA-KO-8410-01A-11R-2315-07	ARHGAP6|395	3769.8828
TCGA-KO-8410-01A-11R-2315-07	ARHGAP8|23779	911.3003
TCGA-KO-8410-01A-11R-2315-07	ARHGAP9|64333	71.4157
TCGA-KO-8410-01A-11R-2315-07	ARHGDIA|396	3407.7547
TCGA-KO-8410-01A-11R-2315-07	ARHGDIB|397	1182.3264
TCGA-KO-8410-01A-11R-2315-07	ARHGDIG|398	0
TCGA-KO-8410-01A-11R-2315-07	ARHGEF10L|55160	918.6655
TCGA-KO-8410-01A-11R-2315-07	ARHGEF10|9639	392.0649
TCGA-KO-8410-01A-11R-2315-07	ARHGEF11|9826	1146.2579
TCGA-KO-8410-01A-11R-2315-07	ARHGEF12|23365	10045.0857
TCGA-KO-8410-01A-11R-2315-07	ARHGEF15|22899	421.6411
TCGA-KO-8410-01A-11R-2315-07	ARHGEF16|27237	409.0171
TCGA-KO-8410-01A-11R-2315-07	ARHGEF17|9828	3049.5942
TCGA-KO-8410-01A-11R-2315-07	ARHGEF18|23370	2476.1046
TCGA-KO-8410-01A-11R-2315-07	ARHGEF19|128272	105.6808
TCGA-KO-8410-01A-11R-2315-07	ARHGEF1|9138	950.0451
TCGA-KO-8410-01A-11R-2315-07	ARHGEF2|9181	513.9766
TCGA-KO-8410-01A-11R-2315-07	ARHGEF33|100271715	2.1641
TCGA-KO-8410-01A-11R-2315-07	ARHGEF35|445328	446.8891
TCGA-KO-8410-01A-11R-2315-07	ARHGEF37|389337	328.5843
TCGA-KO-8410-01A-11R-2315-07	ARHGEF38|54848	72.8584
TCGA-KO-8410-01A-11R-2315-07	ARHGEF3|50650	621.4608
TCGA-KO-8410-01A-11R-2315-07	ARHGEF4|50649	111.4518
TCGA-KO-8410-01A-11R-2315-07	ARHGEF5|7984	207.7547
TCGA-KO-8410-01A-11R-2315-07	ARHGEF6|9459	1928.945
TCGA-KO-8410-01A-11R-2315-07	ARHGEF7|8874	855.5455
TCGA-KO-8410-01A-11R-2315-07	ARHGEF9|23229	987.1957
TCGA-KO-8410-01A-11R-2315-07	ARID1A|8289	2072.4977
TCGA-KO-8410-01A-11R-2315-07	ARID1B|57492	1474.4815
TCGA-KO-8410-01A-11R-2315-07	ARID2|196528	1170.0631
TCGA-KO-8410-01A-11R-2315-07	ARID3A|1820	125.1578
TCGA-KO-8410-01A-11R-2315-07	ARID3B|10620	66.7268
TCGA-KO-8410-01A-11R-2315-07	ARID3C|138715	0
TCGA-KO-8410-01A-11R-2315-07	ARID4A|5926	902.4346
TCGA-KO-8410-01A-11R-2315-07	ARID4B|51742	724.0721
TCGA-KO-8410-01A-11R-2315-07	ARID5A|10865	257.5293
TCGA-KO-8410-01A-11R-2315-07	ARID5B|84159	628.3138
TCGA-KO-8410-01A-11R-2315-07	ARIH1|25820	1848.8729
TCGA-KO-8410-01A-11R-2315-07	ARIH2|10425	922.9757
TCGA-KO-8410-01A-11R-2315-07	ARL10|285598	10.4599
TCGA-KO-8410-01A-11R-2315-07	ARL11|115761	17.3129
TCGA-KO-8410-01A-11R-2315-07	ARL13A|392509	.7214
TCGA-KO-8410-01A-11R-2315-07	ARL13B|200894	237.6916
TCGA-KO-8410-01A-11R-2315-07	ARL14|80117	148.963
TCGA-KO-8410-01A-11R-2315-07	ARL15|54622	1163.2101
TCGA-KO-8410-01A-11R-2315-07	ARL16|339231	197.6555
TCGA-KO-8410-01A-11R-2315-07	ARL17A|51326	49.7421
TCGA-KO-8410-01A-11R-2315-07	ARL17B|641522	1.4752
TCGA-KO-8410-01A-11R-2315-07	ARL1|400	4281.6952
TCGA-KO-8410-01A-11R-2315-07	ARL2BP|23568	2666.5464
TCGA-KO-8410-01A-11R-2315-07	ARL2|402	1160.3246
TCGA-KO-8410-01A-11R-2315-07	ARL3|403	364.6528
TCGA-KO-8410-01A-11R-2315-07	ARL4A|10124	214.2471
TCGA-KO-8410-01A-11R-2315-07	ARL4C|10123	426.33
TCGA-KO-8410-01A-11R-2315-07	ARL4D|379	403.2462
TCGA-KO-8410-01A-11R-2315-07	ARL5A|26225	2466.7268
TCGA-KO-8410-01A-11R-2315-07	ARL5B|221079	291.7944
TCGA-KO-8410-01A-11R-2315-07	ARL5C|390790	.3607
TCGA-KO-8410-01A-11R-2315-07	ARL6IP1|23204	8166.6366
TCGA-KO-8410-01A-11R-2315-07	ARL6IP4|51329	1751.1271
TCGA-KO-8410-01A-11R-2315-07	ARL6IP5|10550	3971.1452
TCGA-KO-8410-01A-11R-2315-07	ARL6IP6|151188	195.8521
TCGA-KO-8410-01A-11R-2315-07	ARL6|84100	321.0099
TCGA-KO-8410-01A-11R-2315-07	ARL8A|127829	835.7078
TCGA-KO-8410-01A-11R-2315-07	ARL8B|55207	1943.3724
TCGA-KO-8410-01A-11R-2315-07	ARL9|132946	4.3282
TCGA-KO-8410-01A-11R-2315-07	ARMC10|83787	404.1118
TCGA-KO-8410-01A-11R-2315-07	ARMC1|55156	921.9116
TCGA-KO-8410-01A-11R-2315-07	ARMC2|84071	24.1659
TCGA-KO-8410-01A-11R-2315-07	ARMC3|219681	0
TCGA-KO-8410-01A-11R-2315-07	ARMC4|55130	30.6583
TCGA-KO-8410-01A-11R-2315-07	ARMC5|79798	620.3787
TCGA-KO-8410-01A-11R-2315-07	ARMC6|93436	670.4274
TCGA-KO-8410-01A-11R-2315-07	ARMC7|79637	579.982
TCGA-KO-8410-01A-11R-2315-07	ARMC8|25852	617.4932
TCGA-KO-8410-01A-11R-2315-07	ARMC9|80210	236.6096
TCGA-KO-8410-01A-11R-2315-07	ARMCX1|51309	539.2245
TCGA-KO-8410-01A-11R-2315-07	ARMCX2|9823	904.9594
TCGA-KO-8410-01A-11R-2315-07	ARMCX3|51566	4719.9279
TCGA-KO-8410-01A-11R-2315-07	ARMCX5|64860	723.5347
TCGA-KO-8410-01A-11R-2315-07	ARMCX6|54470	335.0766
TCGA-KO-8410-01A-11R-2315-07	ARMS2|387715	.3607
TCGA-KO-8410-01A-11R-2315-07	ARNT2|9915	3092.8765
TCGA-KO-8410-01A-11R-2315-07	ARNTL2|56938	104.2381
TCGA-KO-8410-01A-11R-2315-07	ARNTL|406	109.6483
TCGA-KO-8410-01A-11R-2315-07	ARNT|405	603.4265
TCGA-KO-8410-01A-11R-2315-07	ARPC1A|10552	1467.9892
TCGA-KO-8410-01A-11R-2315-07	ARPC1B|10095	746.6186
TCGA-KO-8410-01A-11R-2315-07	ARPC2|10109	3126.0595
TCGA-KO-8410-01A-11R-2315-07	ARPC3|10094	3190.2615
TCGA-KO-8410-01A-11R-2315-07	ARPC4|10093	2182.1208
TCGA-KO-8410-01A-11R-2315-07	ARPC5L|81873	523.3544
TCGA-KO-8410-01A-11R-2315-07	ARPC5|10092	1720.1082
TCGA-KO-8410-01A-11R-2315-07	ARPM1|84517	33.9044
TCGA-KO-8410-01A-11R-2315-07	ARPP19|10776	3041.6592
TCGA-KO-8410-01A-11R-2315-07	ARPP21|10777	0
TCGA-KO-8410-01A-11R-2315-07	ARR3|407	0
TCGA-KO-8410-01A-11R-2315-07	ARRB1|408	248.8729
TCGA-KO-8410-01A-11R-2315-07	ARRB2|409	445.4463
TCGA-KO-8410-01A-11R-2315-07	ARRDC1|92714	664.3823
TCGA-KO-8410-01A-11R-2315-07	ARRDC2|27106	465.6447
TCGA-KO-8410-01A-11R-2315-07	ARRDC3|57561	944.6348
TCGA-KO-8410-01A-11R-2315-07	ARRDC4|91947	1416.7719
TCGA-KO-8410-01A-11R-2315-07	ARRDC5|645432	.7214
TCGA-KO-8410-01A-11R-2315-07	ARSA|410	1029.3959
TCGA-KO-8410-01A-11R-2315-07	ARSB|411	252.119
TCGA-KO-8410-01A-11R-2315-07	ARSD|414	4173.4896
TCGA-KO-8410-01A-11R-2315-07	ARSE|415	2403.9675
TCGA-KO-8410-01A-11R-2315-07	ARSF|416	0
TCGA-KO-8410-01A-11R-2315-07	ARSG|22901	86.2038
TCGA-KO-8410-01A-11R-2315-07	ARSH|347527	1.4427
TCGA-KO-8410-01A-11R-2315-07	ARSI|340075	1.0821
TCGA-KO-8410-01A-11R-2315-07	ARSJ|79642	6648.1515
TCGA-KO-8410-01A-11R-2315-07	ARSK|153642	248.5122
TCGA-KO-8410-01A-11R-2315-07	ART1|417	.3607
TCGA-KO-8410-01A-11R-2315-07	ART3|419	.7214
TCGA-KO-8410-01A-11R-2315-07	ART4|420	18.7556
TCGA-KO-8410-01A-11R-2315-07	ART5|116969	9.0171
TCGA-KO-8410-01A-11R-2315-07	ARTN|9048	32.4617
TCGA-KO-8410-01A-11R-2315-07	ARV1|64801	394.229
TCGA-KO-8410-01A-11R-2315-07	ARVCF|421	286.0234
TCGA-KO-8410-01A-11R-2315-07	ARX|170302	1.4427
TCGA-KO-8410-01A-11R-2315-07	AR|367	6.4923
TCGA-KO-8410-01A-11R-2315-07	AS3MT|57412	572.0469
TCGA-KO-8410-01A-11R-2315-07	ASAH1|427	5006.6727
TCGA-KO-8410-01A-11R-2315-07	ASAH2B|653308	2.1641
TCGA-KO-8410-01A-11R-2315-07	ASAH2|56624	9.0171
TCGA-KO-8410-01A-11R-2315-07	ASAM|79827	0
TCGA-KO-8410-01A-11R-2315-07	ASAP1IT1|29065	0
TCGA-KO-8410-01A-11R-2315-07	ASAP1|50807	754.9143
TCGA-KO-8410-01A-11R-2315-07	ASAP2|8853	3264.9234
TCGA-KO-8410-01A-11R-2315-07	ASAP3|55616	1130.3877
TCGA-KO-8410-01A-11R-2315-07	ASB10|136371	0
TCGA-KO-8410-01A-11R-2315-07	ASB11|140456	8.6564
TCGA-KO-8410-01A-11R-2315-07	ASB12|142689	2.5248
TCGA-KO-8410-01A-11R-2315-07	ASB13|79754	601.6231
TCGA-KO-8410-01A-11R-2315-07	ASB14|142686	6.4923
TCGA-KO-8410-01A-11R-2315-07	ASB15|142685	0
TCGA-KO-8410-01A-11R-2315-07	ASB16|92591	45.605
TCGA-KO-8410-01A-11R-2315-07	ASB17|127247	0
TCGA-KO-8410-01A-11R-2315-07	ASB18|401036	0
TCGA-KO-8410-01A-11R-2315-07	ASB1|51665	928.9342
TCGA-KO-8410-01A-11R-2315-07	ASB2|51676	14.0667
TCGA-KO-8410-01A-11R-2315-07	ASB3|51130	471.055
TCGA-KO-8410-01A-11R-2315-07	ASB4|51666	0
TCGA-KO-8410-01A-11R-2315-07	ASB5|140458	.3607
TCGA-KO-8410-01A-11R-2315-07	ASB6|140459	506.4382
TCGA-KO-8410-01A-11R-2315-07	ASB7|140460	240.2164
TCGA-KO-8410-01A-11R-2315-07	ASB8|140461	1074.1208
TCGA-KO-8410-01A-11R-2315-07	ASB9|140462	980.3427
TCGA-KO-8410-01A-11R-2315-07	ASCC1|51008	372.2272
TCGA-KO-8410-01A-11R-2315-07	ASCC2|84164	1396.9342
TCGA-KO-8410-01A-11R-2315-07	ASCC3|10973	721.0099
TCGA-KO-8410-01A-11R-2315-07	ASCL1|429	0
TCGA-KO-8410-01A-11R-2315-07	ASCL2|430	14.0667
TCGA-KO-8410-01A-11R-2315-07	ASCL3|56676	.7214
TCGA-KO-8410-01A-11R-2315-07	ASCL4|121549	11.1812
TCGA-KO-8410-01A-11R-2315-07	ASF1A|25842	393.8683
TCGA-KO-8410-01A-11R-2315-07	ASF1B|55723	112.8945
TCGA-KO-8410-01A-11R-2315-07	ASFMR1|100126270	.7214
TCGA-KO-8410-01A-11R-2315-07	ASGR1|432	33.5437
TCGA-KO-8410-01A-11R-2315-07	ASGR2|433	3.6069
TCGA-KO-8410-01A-11R-2315-07	ASH1L|55870	1191.1307
TCGA-KO-8410-01A-11R-2315-07	ASH2L|9070	1172.5879
TCGA-KO-8410-01A-11R-2315-07	ASIP|434	0
TCGA-KO-8410-01A-11R-2315-07	ASL|435	406.853
TCGA-KO-8410-01A-11R-2315-07	ASMTL|8623	455.5131
TCGA-KO-8410-01A-11R-2315-07	ASMT|438	0
TCGA-KO-8410-01A-11R-2315-07	ASNA1|439	1463.661
TCGA-KO-8410-01A-11R-2315-07	ASNSD1|54529	1133.6339
TCGA-KO-8410-01A-11R-2315-07	ASNS|440	462.0379
TCGA-KO-8410-01A-11R-2315-07	ASPA|443	50.4959
TCGA-KO-8410-01A-11R-2315-07	ASPDH|554235	2.1641
TCGA-KO-8410-01A-11R-2315-07	ASPG|374569	1.8034
TCGA-KO-8410-01A-11R-2315-07	ASPHD1|253982	81.1542
TCGA-KO-8410-01A-11R-2315-07	ASPHD2|57168	458.431
TCGA-KO-8410-01A-11R-2315-07	ASPH|444	7051.3977
TCGA-KO-8410-01A-11R-2315-07	ASPM|259266	24.5266
TCGA-KO-8410-01A-11R-2315-07	ASPN|54829	166.2759
TCGA-KO-8410-01A-11R-2315-07	ASPRV1|151516	60.7719
TCGA-KO-8410-01A-11R-2315-07	ASPSCR1|79058	267.9892
TCGA-KO-8410-01A-11R-2315-07	ASRGL1|80150	108.2056
TCGA-KO-8410-01A-11R-2315-07	ASS1|445	121.1903
TCGA-KO-8410-01A-11R-2315-07	ASTE1|28990	87.8774
TCGA-KO-8410-01A-11R-2315-07	ASTL|431705	.7214
TCGA-KO-8410-01A-11R-2315-07	ASTN1|460	3.2462
TCGA-KO-8410-01A-11R-2315-07	ASTN2|23245	247.0694
TCGA-KO-8410-01A-11R-2315-07	ASXL1|171023	2692.8765
TCGA-KO-8410-01A-11R-2315-07	ASXL2|55252	1514.1569
TCGA-KO-8410-01A-11R-2315-07	ASXL3|80816	294.3192
TCGA-KO-8410-01A-11R-2315-07	ASZ1|136991	0
TCGA-KO-8410-01A-11R-2315-07	ATAD1|84896	2341.9297
TCGA-KO-8410-01A-11R-2315-07	ATAD2B|54454	383.0478
TCGA-KO-8410-01A-11R-2315-07	ATAD2|29028	604.5086
TCGA-KO-8410-01A-11R-2315-07	ATAD3A|55210	322.092
TCGA-KO-8410-01A-11R-2315-07	ATAD3B|83858	187.5564
TCGA-KO-8410-01A-11R-2315-07	ATAD3C|219293	154.0126
TCGA-KO-8410-01A-11R-2315-07	ATAD5|79915	21.6411
TCGA-KO-8410-01A-11R-2315-07	ATCAY|85300	0
TCGA-KO-8410-01A-11R-2315-07	ATE1|11101	273.0388
TCGA-KO-8410-01A-11R-2315-07	ATF1|466	528.0433
TCGA-KO-8410-01A-11R-2315-07	ATF2|1386	766.4563
TCGA-KO-8410-01A-11R-2315-07	ATF3|467	5090.7124
TCGA-KO-8410-01A-11R-2315-07	ATF4|468	10327.1416
TCGA-KO-8410-01A-11R-2315-07	ATF5|22809	2307.6646
TCGA-KO-8410-01A-11R-2315-07	ATF6B|1388	1015.6898
TCGA-KO-8410-01A-11R-2315-07	ATF6|22926	754.9143
TCGA-KO-8410-01A-11R-2315-07	ATF7IP2|80063	185.7529
TCGA-KO-8410-01A-11R-2315-07	ATF7IP|55729	829.5762
TCGA-KO-8410-01A-11R-2315-07	ATF7|11016	832.101
TCGA-KO-8410-01A-11R-2315-07	ATG10|83734	42.2002
TCGA-KO-8410-01A-11R-2315-07	ATG12|9140	200.1803
TCGA-KO-8410-01A-11R-2315-07	ATG16L1|55054	415.8702
TCGA-KO-8410-01A-11R-2315-07	ATG16L2|89849	282.5176
TCGA-KO-8410-01A-11R-2315-07	ATG2A|23130	1084.9414
TCGA-KO-8410-01A-11R-2315-07	ATG2B|55102	1272.4977
TCGA-KO-8410-01A-11R-2315-07	ATG3|64422	810.4599
TCGA-KO-8410-01A-11R-2315-07	ATG4A|115201	699.3688
TCGA-KO-8410-01A-11R-2315-07	ATG4B|23192	1732.0108
TCGA-KO-8410-01A-11R-2315-07	ATG4C|84938	192.606
TCGA-KO-8410-01A-11R-2315-07	ATG4D|84971	1237.2263
TCGA-KO-8410-01A-11R-2315-07	ATG5|9474	979.6213
TCGA-KO-8410-01A-11R-2315-07	ATG7|10533	361.9477
TCGA-KO-8410-01A-11R-2315-07	ATG9A|79065	2016.7178
TCGA-KO-8410-01A-11R-2315-07	ATG9B|285973	7.6646
TCGA-KO-8410-01A-11R-2315-07	ATHL1|80162	178.1785
TCGA-KO-8410-01A-11R-2315-07	ATIC|471	1268.8909
TCGA-KO-8410-01A-11R-2315-07	ATL1|51062	173.1289
TCGA-KO-8410-01A-11R-2315-07	ATL2|64225	3406.312
TCGA-KO-8410-01A-11R-2315-07	ATL3|25923	643.1019
TCGA-KO-8410-01A-11R-2315-07	ATMIN|23300	2403.2462
TCGA-KO-8410-01A-11R-2315-07	ATM|472	1563.2101
TCGA-KO-8410-01A-11R-2315-07	ATN1|1822	5475.9243
TCGA-KO-8410-01A-11R-2315-07	ATOH1|474	0
TCGA-KO-8410-01A-11R-2315-07	ATOH7|220202	0
TCGA-KO-8410-01A-11R-2315-07	ATOH8|84913	27.4121
TCGA-KO-8410-01A-11R-2315-07	ATOX1|475	372.5879
TCGA-KO-8410-01A-11R-2315-07	ATP10A|57194	18.0343
TCGA-KO-8410-01A-11R-2315-07	ATP10B|23120	27.7728
TCGA-KO-8410-01A-11R-2315-07	ATP10D|57205	2340.4869
TCGA-KO-8410-01A-11R-2315-07	ATP11A|23250	1576.1948
TCGA-KO-8410-01A-11R-2315-07	ATP11B|23200	1212.9847
TCGA-KO-8410-01A-11R-2315-07	ATP11C|286410	825.6087
TCGA-KO-8410-01A-11R-2315-07	ATP12A|479	0
TCGA-KO-8410-01A-11R-2315-07	ATP13A1|57130	1528.5843
TCGA-KO-8410-01A-11R-2315-07	ATP13A2|23400	638.0523
TCGA-KO-8410-01A-11R-2315-07	ATP13A3|79572	1198.9179
TCGA-KO-8410-01A-11R-2315-07	ATP13A4|84239	279.1704
TCGA-KO-8410-01A-11R-2315-07	ATP13A5|344905	2.5248
TCGA-KO-8410-01A-11R-2315-07	ATP1A1|476	42774.3769
TCGA-KO-8410-01A-11R-2315-07	ATP1A2|477	49.4139
TCGA-KO-8410-01A-11R-2315-07	ATP1A3|478	571.3255
TCGA-KO-8410-01A-11R-2315-07	ATP1A4|480	3.6069
TCGA-KO-8410-01A-11R-2315-07	ATP1B1|481	58164.0649
TCGA-KO-8410-01A-11R-2315-07	ATP1B2|482	59.5131
TCGA-KO-8410-01A-11R-2315-07	ATP1B3|483	1090.3517
TCGA-KO-8410-01A-11R-2315-07	ATP1B4|23439	0
TCGA-KO-8410-01A-11R-2315-07	ATP2A1|487	49.0532
TCGA-KO-8410-01A-11R-2315-07	ATP2A2|488	6052.2994
TCGA-KO-8410-01A-11R-2315-07	ATP2A3|489	338.3228
TCGA-KO-8410-01A-11R-2315-07	ATP2B1|490	1968.6204
TCGA-KO-8410-01A-11R-2315-07	ATP2B2|491	233.3634
TCGA-KO-8410-01A-11R-2315-07	ATP2B3|492	78.9901
TCGA-KO-8410-01A-11R-2315-07	ATP2B4|493	2006.853
TCGA-KO-8410-01A-11R-2315-07	ATP2C1|27032	3452.6096
TCGA-KO-8410-01A-11R-2315-07	ATP2C2|9914	83.3183
TCGA-KO-8410-01A-11R-2315-07	ATP4A|495	0
TCGA-KO-8410-01A-11R-2315-07	ATP4B|496	2.1641
TCGA-KO-8410-01A-11R-2315-07	ATP5A1|498	61025.0676
TCGA-KO-8410-01A-11R-2315-07	ATP5B|506	58863.1199
TCGA-KO-8410-01A-11R-2315-07	ATP5C1|509	6135.257
TCGA-KO-8410-01A-11R-2315-07	ATP5D|513	2541.028
TCGA-KO-8410-01A-11R-2315-07	ATP5EP2|432369	72.8584
TCGA-KO-8410-01A-11R-2315-07	ATP5E|514	7600.7214
TCGA-KO-8410-01A-11R-2315-07	ATP5F1|515	5086.0234
TCGA-KO-8410-01A-11R-2315-07	ATP5G1|516	1711.0911
TCGA-KO-8410-01A-11R-2315-07	ATP5G2|517	4897.385
TCGA-KO-8410-01A-11R-2315-07	ATP5G3|518	20432.101
TCGA-KO-8410-01A-11R-2315-07	ATP5H|10476	3074.8422
TCGA-KO-8410-01A-11R-2315-07	ATP5I|521	2506.6619
TCGA-KO-8410-01A-11R-2315-07	ATP5J2|9551	1159.6032
TCGA-KO-8410-01A-11R-2315-07	ATP5J|522	2816.826
TCGA-KO-8410-01A-11R-2315-07	ATP5L2|267020	2.1641
TCGA-KO-8410-01A-11R-2315-07	ATP5L|10632	8517.2227
TCGA-KO-8410-01A-11R-2315-07	ATP5O|539	5152.7502
TCGA-KO-8410-01A-11R-2315-07	ATP5SL|55101	1558.5212
TCGA-KO-8410-01A-11R-2315-07	ATP5S|27109	254.6438
TCGA-KO-8410-01A-11R-2315-07	ATP6AP1L|92270	33.183
TCGA-KO-8410-01A-11R-2315-07	ATP6AP1|537	14299.3688
TCGA-KO-8410-01A-11R-2315-07	ATP6AP2|10159	9698.8278
TCGA-KO-8410-01A-11R-2315-07	ATP6V0A1|535	532.3715
TCGA-KO-8410-01A-11R-2315-07	ATP6V0A2|23545	801.4427
TCGA-KO-8410-01A-11R-2315-07	ATP6V0A4|50617	29115.0839
TCGA-KO-8410-01A-11R-2315-07	ATP6V0B|533	6863.1199
TCGA-KO-8410-01A-11R-2315-07	ATP6V0C|527	18971.0081
TCGA-KO-8410-01A-11R-2315-07	ATP6V0D1|9114	2281.6952
TCGA-KO-8410-01A-11R-2315-07	ATP6V0D2|245972	54154.734
TCGA-KO-8410-01A-11R-2315-07	ATP6V0E1|8992	3139.7656
TCGA-KO-8410-01A-11R-2315-07	ATP6V0E2|155066	1492.9991
TCGA-KO-8410-01A-11R-2315-07	ATP6V1A|523	16603.4265
TCGA-KO-8410-01A-11R-2315-07	ATP6V1B1|525	40063.4806
TCGA-KO-8410-01A-11R-2315-07	ATP6V1B2|526	2558.7015
TCGA-KO-8410-01A-11R-2315-07	ATP6V1C1|528	2049.7746
TCGA-KO-8410-01A-11R-2315-07	ATP6V1C2|245973	5946.6546
TCGA-KO-8410-01A-11R-2315-07	ATP6V1D|51382	6268.7106
TCGA-KO-8410-01A-11R-2315-07	ATP6V1E1|529	7748.6023
TCGA-KO-8410-01A-11R-2315-07	ATP6V1E2|90423	73.9405
TCGA-KO-8410-01A-11R-2315-07	ATP6V1F|9296	4655.7115
TCGA-KO-8410-01A-11R-2315-07	ATP6V1G1|9550	1599.2786
TCGA-KO-8410-01A-11R-2315-07	ATP6V1G2|534	2.8855
TCGA-KO-8410-01A-11R-2315-07	ATP6V1G3|127124	1217.3129
TCGA-KO-8410-01A-11R-2315-07	ATP6V1H|51606	6316.6817
TCGA-KO-8410-01A-11R-2315-07	ATP7A|538	3508.3859
TCGA-KO-8410-01A-11R-2315-07	ATP7B|540	456.9883
TCGA-KO-8410-01A-11R-2315-07	ATP8A1|10396	2158.3408
TCGA-KO-8410-01A-11R-2315-07	ATP8A2|51761	2.8855
TCGA-KO-8410-01A-11R-2315-07	ATP8B1|5205	1593.6844
TCGA-KO-8410-01A-11R-2315-07	ATP8B2|57198	182.8674
TCGA-KO-8410-01A-11R-2315-07	ATP8B3|148229	6.853
TCGA-KO-8410-01A-11R-2315-07	ATP8B4|79895	82.9576
TCGA-KO-8410-01A-11R-2315-07	ATP8B5P|158381	17.6736
TCGA-KO-8410-01A-11R-2315-07	ATP9A|10079	2330.7484
TCGA-KO-8410-01A-11R-2315-07	ATP9B|374868	1194.5897
TCGA-KO-8410-01A-11R-2315-07	ATPAF1|64756	2352.8224
TCGA-KO-8410-01A-11R-2315-07	ATPAF2|91647	306.9432
TCGA-KO-8410-01A-11R-2315-07	ATPBD4|89978	186.835
TCGA-KO-8410-01A-11R-2315-07	ATPIF1|93974	1227.4121
TCGA-KO-8410-01A-11R-2315-07	ATRIP|84126	107.9711
TCGA-KO-8410-01A-11R-2315-07	ATRNL1|26033	37.1506
TCGA-KO-8410-01A-11R-2315-07	ATRN|8455	4759.6032
TCGA-KO-8410-01A-11R-2315-07	ATRX|546	2345.5365
TCGA-KO-8410-01A-11R-2315-07	ATR|545	595.8521
TCGA-KO-8410-01A-11R-2315-07	ATXN10|25814	2295.0406
TCGA-KO-8410-01A-11R-2315-07	ATXN1L|342371	1597.8359
TCGA-KO-8410-01A-11R-2315-07	ATXN1|6310	512.5338
TCGA-KO-8410-01A-11R-2315-07	ATXN2L|11273	3139.0442
TCGA-KO-8410-01A-11R-2315-07	ATXN2|6311	1134.3553
TCGA-KO-8410-01A-11R-2315-07	ATXN3L|92552	0
TCGA-KO-8410-01A-11R-2315-07	ATXN3|4287	405.771
TCGA-KO-8410-01A-11R-2315-07	ATXN7L1|222255	104.9594
TCGA-KO-8410-01A-11R-2315-07	ATXN7L2|127002	66.0054
TCGA-KO-8410-01A-11R-2315-07	ATXN7L3B|552889	4389.9008
TCGA-KO-8410-01A-11R-2315-07	ATXN7L3|56970	1069.0712
TCGA-KO-8410-01A-11R-2315-07	ATXN7|6314	609.1975
TCGA-KO-8410-01A-11R-2315-07	ATXN8OS|6315	0
TCGA-KO-8410-01A-11R-2315-07	AUH|549	1159.9639
TCGA-KO-8410-01A-11R-2315-07	AUP1|550	2539.7259
TCGA-KO-8410-01A-11R-2315-07	AURKAIP1|54998	1105.5005
TCGA-KO-8410-01A-11R-2315-07	AURKAPS1|6791	15.5095
TCGA-KO-8410-01A-11R-2315-07	AURKA|6790	284.22
TCGA-KO-8410-01A-11R-2315-07	AURKB|9212	9.0171
TCGA-KO-8410-01A-11R-2315-07	AURKC|6795	4.3282
TCGA-KO-8410-01A-11R-2315-07	AUTS2|26053	721.7313
TCGA-KO-8410-01A-11R-2315-07	AVEN|57099	40.0361
TCGA-KO-8410-01A-11R-2315-07	AVIL|10677	42.5609
TCGA-KO-8410-01A-11R-2315-07	AVL9|23080	216.4112
TCGA-KO-8410-01A-11R-2315-07	AVPI1|60370	113.9766
TCGA-KO-8410-01A-11R-2315-07	AVPR1A|552	1508.3859
TCGA-KO-8410-01A-11R-2315-07	AVPR1B|553	0
TCGA-KO-8410-01A-11R-2315-07	AVPR2|554	40.3968
TCGA-KO-8410-01A-11R-2315-07	AVP|551	.3607
TCGA-KO-8410-01A-11R-2315-07	AWAT1|158833	0
TCGA-KO-8410-01A-11R-2315-07	AWAT2|158835	.7214
TCGA-KO-8410-01A-11R-2315-07	AXIN1|8312	800
TCGA-KO-8410-01A-11R-2315-07	AXIN2|8313	16.9522
TCGA-KO-8410-01A-11R-2315-07	AXL|558	339.7656
TCGA-KO-8410-01A-11R-2315-07	AZGP1|563	336.5194
TCGA-KO-8410-01A-11R-2315-07	AZI1|22994	208.1154
TCGA-KO-8410-01A-11R-2315-07	AZI2|64343	729.6664
TCGA-KO-8410-01A-11R-2315-07	AZIN1|51582	4847.6105
TCGA-KO-8410-01A-11R-2315-07	AZU1|566	0
TCGA-KO-8410-01A-11R-2315-07	B2M|567	54648.1515
TCGA-KO-8410-01A-11R-2315-07	B3GALNT1|8706	925.1578
TCGA-KO-8410-01A-11R-2315-07	B3GALNT2|148789	889.9044
TCGA-KO-8410-01A-11R-2315-07	B3GALT1|8708	2.5248
TCGA-KO-8410-01A-11R-2315-07	B3GALT2|8707	2.1641
TCGA-KO-8410-01A-11R-2315-07	B3GALT4|8705	118.6655
TCGA-KO-8410-01A-11R-2315-07	B3GALT5|10317	0
TCGA-KO-8410-01A-11R-2315-07	B3GALT6|126792	188.9991
TCGA-KO-8410-01A-11R-2315-07	B3GALTL|145173	354.193
TCGA-KO-8410-01A-11R-2315-07	B3GAT1|27087	1.4427
TCGA-KO-8410-01A-11R-2315-07	B3GAT2|135152	4.4653
TCGA-KO-8410-01A-11R-2315-07	B3GAT3|26229	898.1064
TCGA-KO-8410-01A-11R-2315-07	B3GNT1|11041	294.3192
TCGA-KO-8410-01A-11R-2315-07	B3GNT2|10678	2881.1542
TCGA-KO-8410-01A-11R-2315-07	B3GNT3|10331	25.248
TCGA-KO-8410-01A-11R-2315-07	B3GNT4|79369	1.4427
TCGA-KO-8410-01A-11R-2315-07	B3GNT5|84002	618.2146
TCGA-KO-8410-01A-11R-2315-07	B3GNT6|192134	0
TCGA-KO-8410-01A-11R-2315-07	B3GNT7|93010	46.8891
TCGA-KO-8410-01A-11R-2315-07	B3GNT8|374907	659.3327
TCGA-KO-8410-01A-11R-2315-07	B3GNT9|84752	207.5383
TCGA-KO-8410-01A-11R-2315-07	B3GNTL1|146712	27.8341
TCGA-KO-8410-01A-11R-2315-07	B4GALNT1|2583	7.5744
TCGA-KO-8410-01A-11R-2315-07	B4GALNT2|124872	853.0207
TCGA-KO-8410-01A-11R-2315-07	B4GALNT3|283358	855.9062
TCGA-KO-8410-01A-11R-2315-07	B4GALNT4|338707	.3607
TCGA-KO-8410-01A-11R-2315-07	B4GALT1|2683	2580.7033
TCGA-KO-8410-01A-11R-2315-07	B4GALT2|8704	662.9396
TCGA-KO-8410-01A-11R-2315-07	B4GALT3|8703	591.1632
TCGA-KO-8410-01A-11R-2315-07	B4GALT4|8702	249.2335
TCGA-KO-8410-01A-11R-2315-07	B4GALT5|9334	2366.817
TCGA-KO-8410-01A-11R-2315-07	B4GALT6|9331	1355.0947
TCGA-KO-8410-01A-11R-2315-07	B4GALT7|11285	302.615
TCGA-KO-8410-01A-11R-2315-07	B9D1|27077	42.1425
TCGA-KO-8410-01A-11R-2315-07	B9D2|80776	150.3733
TCGA-KO-8410-01A-11R-2315-07	BAALC|79870	1413.8864
TCGA-KO-8410-01A-11R-2315-07	BAAT|570	.7214
TCGA-KO-8410-01A-11R-2315-07	BACE1|23621	977.4572
TCGA-KO-8410-01A-11R-2315-07	BACE2|25825	4253.5618
TCGA-KO-8410-01A-11R-2315-07	BACH1|571	983.9495
TCGA-KO-8410-01A-11R-2315-07	BACH2|60468	38.5933
TCGA-KO-8410-01A-11R-2315-07	BAD|572	896.4941
TCGA-KO-8410-01A-11R-2315-07	BAG1|573	2880.1623
TCGA-KO-8410-01A-11R-2315-07	BAG2|9532	87.2858
TCGA-KO-8410-01A-11R-2315-07	BAG3|9531	1606.4923
TCGA-KO-8410-01A-11R-2315-07	BAG4|9530	188.6384
TCGA-KO-8410-01A-11R-2315-07	BAG5|9529	3590.2615
TCGA-KO-8410-01A-11R-2315-07	BAGE2|85319	4.8512
TCGA-KO-8410-01A-11R-2315-07	BAGE|574	0
TCGA-KO-8410-01A-11R-2315-07	BAHCC1|57597	454.8242
TCGA-KO-8410-01A-11R-2315-07	BAHD1|22893	854.4635
TCGA-KO-8410-01A-11R-2315-07	BAI1|575	6.4923
TCGA-KO-8410-01A-11R-2315-07	BAI2|576	13.706
TCGA-KO-8410-01A-11R-2315-07	BAI3|577	5.0496
TCGA-KO-8410-01A-11R-2315-07	BAIAP2L1|55971	1344.6348
TCGA-KO-8410-01A-11R-2315-07	BAIAP2L2|80115	3.2462
TCGA-KO-8410-01A-11R-2315-07	BAIAP2|10458	551.8485
TCGA-KO-8410-01A-11R-2315-07	BAIAP3|8938	1898.395
TCGA-KO-8410-01A-11R-2315-07	BAK1|578	440.3968
TCGA-KO-8410-01A-11R-2315-07	BAMBI|25805	55.1849
TCGA-KO-8410-01A-11R-2315-07	BANF1|8815	2986.1136
TCGA-KO-8410-01A-11R-2315-07	BANF2|140836	0
TCGA-KO-8410-01A-11R-2315-07	BANK1|55024	239.495
TCGA-KO-8410-01A-11R-2315-07	BANP|54971	97.0243
TCGA-KO-8410-01A-11R-2315-07	BAP1|8314	1124.9775
TCGA-KO-8410-01A-11R-2315-07	BARD1|580	48.3318
TCGA-KO-8410-01A-11R-2315-07	BARHL1|56751	0
TCGA-KO-8410-01A-11R-2315-07	BARHL2|343472	0
TCGA-KO-8410-01A-11R-2315-07	BARX1|56033	0
TCGA-KO-8410-01A-11R-2315-07	BARX2|8538	999.0983
TCGA-KO-8410-01A-11R-2315-07	BASE|317716	0
TCGA-KO-8410-01A-11R-2315-07	BASP1|10409	117.5834
TCGA-KO-8410-01A-11R-2315-07	BAT1|7919	2430.6583
TCGA-KO-8410-01A-11R-2315-07	BAT2L1|84726	3453.4752
TCGA-KO-8410-01A-11R-2315-07	BAT2L2|23215	2812.2633
TCGA-KO-8410-01A-11R-2315-07	BAT2|7916	4569.8828
TCGA-KO-8410-01A-11R-2315-07	BAT3|7917	2032.4617
TCGA-KO-8410-01A-11R-2315-07	BAT4|7918	144.9955
TCGA-KO-8410-01A-11R-2315-07	BAT5|7920	616.0505
TCGA-KO-8410-01A-11R-2315-07	BATF2|116071	48.6925
TCGA-KO-8410-01A-11R-2315-07	BATF3|55509	13.706
TCGA-KO-8410-01A-11R-2315-07	BATF|10538	12.624
TCGA-KO-8410-01A-11R-2315-07	BAX|581	731.8305
TCGA-KO-8410-01A-11R-2315-07	BAZ1A|11177	695.4013
TCGA-KO-8410-01A-11R-2315-07	BAZ1B|9031	1219.1163
TCGA-KO-8410-01A-11R-2315-07	BAZ2A|11176	3525.3995
TCGA-KO-8410-01A-11R-2315-07	BAZ2B|29994	1974.0271
TCGA-KO-8410-01A-11R-2315-07	BBC3|27113	382.6871
TCGA-KO-8410-01A-11R-2315-07	BBOX1|8424	7.5744
TCGA-KO-8410-01A-11R-2315-07	BBS10|79738	235.8882
TCGA-KO-8410-01A-11R-2315-07	BBS12|166379	198.7376
TCGA-KO-8410-01A-11R-2315-07	BBS1|582	1607.0406
TCGA-KO-8410-01A-11R-2315-07	BBS2|583	1112.7142
TCGA-KO-8410-01A-11R-2315-07	BBS4|585	221.1001
TCGA-KO-8410-01A-11R-2315-07	BBS5|129880	419.7656
TCGA-KO-8410-01A-11R-2315-07	BBS7|55212	347.3399
TCGA-KO-8410-01A-11R-2315-07	BBS9|27241	172.0469
TCGA-KO-8410-01A-11R-2315-07	BBX|56987	2153.2913
TCGA-KO-8410-01A-11R-2315-07	BCAM|4059	19003.0658
TCGA-KO-8410-01A-11R-2315-07	BCAN|63827	1.8034
TCGA-KO-8410-01A-11R-2315-07	BCAP29|55973	1078.8097
TCGA-KO-8410-01A-11R-2315-07	BCAP31|10134	7216.9522
TCGA-KO-8410-01A-11R-2315-07	BCAR1|9564	4764.2922
TCGA-KO-8410-01A-11R-2315-07	BCAR3|8412	319.9279
TCGA-KO-8410-01A-11R-2315-07	BCAR4|400500	.3607
TCGA-KO-8410-01A-11R-2315-07	BCAS1|8537	57.349
TCGA-KO-8410-01A-11R-2315-07	BCAS2|10286	635.5708
TCGA-KO-8410-01A-11R-2315-07	BCAS3|54828	792.7863
TCGA-KO-8410-01A-11R-2315-07	BCAS4|55653	1831.56
TCGA-KO-8410-01A-11R-2315-07	BCAT1|586	365.7349
TCGA-KO-8410-01A-11R-2315-07	BCAT2|587	1001.9838
TCGA-KO-8410-01A-11R-2315-07	BCCIP|56647	910.2831
TCGA-KO-8410-01A-11R-2315-07	BCDIN3D|144233	90.6005
TCGA-KO-8410-01A-11R-2315-07	BCHE|590	18.395
TCGA-KO-8410-01A-11R-2315-07	BCKDHA|593	1836.9702
TCGA-KO-8410-01A-11R-2315-07	BCKDHB|594	858.7917
TCGA-KO-8410-01A-11R-2315-07	BCKDK|10295	1187.0153
TCGA-KO-8410-01A-11R-2315-07	BCL10|8915	934.8963
TCGA-KO-8410-01A-11R-2315-07	BCL11A|53335	7.5744
TCGA-KO-8410-01A-11R-2315-07	BCL11B|64919	40.7574
TCGA-KO-8410-01A-11R-2315-07	BCL2A1|597	19.477
TCGA-KO-8410-01A-11R-2315-07	BCL2L10|10017	50.8566
TCGA-KO-8410-01A-11R-2315-07	BCL2L11|10018	1525.3381
TCGA-KO-8410-01A-11R-2315-07	BCL2L12|83596	124.9234
TCGA-KO-8410-01A-11R-2315-07	BCL2L13|23786	2670.1533
TCGA-KO-8410-01A-11R-2315-07	BCL2L14|79370	14.0667
TCGA-KO-8410-01A-11R-2315-07	BCL2L15|440603	1.8034
TCGA-KO-8410-01A-11R-2315-07	BCL2L1|598	3982.6871
TCGA-KO-8410-01A-11R-2315-07	BCL2L2|599	3531.6718
TCGA-KO-8410-01A-11R-2315-07	BCL2|596	1886.0234
TCGA-KO-8410-01A-11R-2315-07	BCL3|602	309.468
TCGA-KO-8410-01A-11R-2315-07	BCL6B|255877	844.3643
TCGA-KO-8410-01A-11R-2315-07	BCL6|604	345.1758
TCGA-KO-8410-01A-11R-2315-07	BCL7A|605	2083.679
TCGA-KO-8410-01A-11R-2315-07	BCL7B|9275	873.2191
TCGA-KO-8410-01A-11R-2315-07	BCL7C|9274	682.0559
TCGA-KO-8410-01A-11R-2315-07	BCL8|606	.3607
TCGA-KO-8410-01A-11R-2315-07	BCL9L|283149	747.7006
TCGA-KO-8410-01A-11R-2315-07	BCL9|607	781.9657
TCGA-KO-8410-01A-11R-2315-07	BCLAF1|9774	2625.0676
TCGA-KO-8410-01A-11R-2315-07	BCMO1|53630	4.3282
TCGA-KO-8410-01A-11R-2315-07	BCO2|83875	557.6195
TCGA-KO-8410-01A-11R-2315-07	BCORL1|63035	202.3445
TCGA-KO-8410-01A-11R-2315-07	BCORL2|286554	0
TCGA-KO-8410-01A-11R-2315-07	BCOR|54880	734.3553
TCGA-KO-8410-01A-11R-2315-07	BCR|613	2816.2308
TCGA-KO-8410-01A-11R-2315-07	BCS1L|617	859.6718
TCGA-KO-8410-01A-11R-2315-07	BCYRN1|618	0
TCGA-KO-8410-01A-11R-2315-07	BDH1|622	711.6321
TCGA-KO-8410-01A-11R-2315-07	BDH2|56898	2357.7998
TCGA-KO-8410-01A-11R-2315-07	BDKRB1|623	137.4211
TCGA-KO-8410-01A-11R-2315-07	BDKRB2|624	9911.9928
TCGA-KO-8410-01A-11R-2315-07	BDNFOS|497258	112.1335
TCGA-KO-8410-01A-11R-2315-07	BDNF|627	3.6465
TCGA-KO-8410-01A-11R-2315-07	BDP1|55814	997.6555
TCGA-KO-8410-01A-11R-2315-07	BEAN|146227	3.6069
TCGA-KO-8410-01A-11R-2315-07	BECN1|8678	1205.0171
TCGA-KO-8410-01A-11R-2315-07	BEGAIN|57596	6.4923
TCGA-KO-8410-01A-11R-2315-07	BEND2|139105	0
TCGA-KO-8410-01A-11R-2315-07	BEND3|57673	68.1695
TCGA-KO-8410-01A-11R-2315-07	BEND4|389206	1.4427
TCGA-KO-8410-01A-11R-2315-07	BEND5|79656	16.5915
TCGA-KO-8410-01A-11R-2315-07	BEND6|221336	77.908
TCGA-KO-8410-01A-11R-2315-07	BEND7|222389	435.7078
TCGA-KO-8410-01A-11R-2315-07	BEST1|7439	9.3778
TCGA-KO-8410-01A-11R-2315-07	BEST2|54831	0
TCGA-KO-8410-01A-11R-2315-07	BEST3|144453	.3607
TCGA-KO-8410-01A-11R-2315-07	BEST4|266675	1.8034
TCGA-KO-8410-01A-11R-2315-07	BET1L|51272	2690.7124
TCGA-KO-8410-01A-11R-2315-07	BET1|10282	334.716
TCGA-KO-8410-01A-11R-2315-07	BET3L|100128327	2.1641
TCGA-KO-8410-01A-11R-2315-07	BEX1|55859	15.8702
TCGA-KO-8410-01A-11R-2315-07	BEX2|84707	398.9179
TCGA-KO-8410-01A-11R-2315-07	BEX4|56271	653.2011
TCGA-KO-8410-01A-11R-2315-07	BEX5|340542	258.972
TCGA-KO-8410-01A-11R-2315-07	BEYLA|497634	0
TCGA-KO-8410-01A-11R-2315-07	BFAR|51283	2406.4923
TCGA-KO-8410-01A-11R-2315-07	BFSP1|631	37.872
TCGA-KO-8410-01A-11R-2315-07	BFSP2|8419	.7214
TCGA-KO-8410-01A-11R-2315-07	BGLAP|632	31.5852
TCGA-KO-8410-01A-11R-2315-07	BGN|633	1678.6294
TCGA-KO-8410-01A-11R-2315-07	BHLHA15|168620	1.0821
TCGA-KO-8410-01A-11R-2315-07	BHLHB9|80823	193.3273
TCGA-KO-8410-01A-11R-2315-07	BHLHE22|27319	7.2137
TCGA-KO-8410-01A-11R-2315-07	BHLHE23|128408	0
TCGA-KO-8410-01A-11R-2315-07	BHLHE40|8553	7837.6916
TCGA-KO-8410-01A-11R-2315-07	BHLHE41|79365	168.44
TCGA-KO-8410-01A-11R-2315-07	BHMT2|23743	823.8052
TCGA-KO-8410-01A-11R-2315-07	BHMT|635	5.0496
TCGA-KO-8410-01A-11R-2315-07	BICC1|80114	278.0884
TCGA-KO-8410-01A-11R-2315-07	BICD1|636	152.9306
TCGA-KO-8410-01A-11R-2315-07	BICD2|23299	849.4139
TCGA-KO-8410-01A-11R-2315-07	BID|637	101.2047
TCGA-KO-8410-01A-11R-2315-07	BIK|638	159.7836
TCGA-KO-8410-01A-11R-2315-07	BIN1|274	719.5672
TCGA-KO-8410-01A-11R-2315-07	BIN2|51411	915.78
TCGA-KO-8410-01A-11R-2315-07	BIN3|55909	393.147
TCGA-KO-8410-01A-11R-2315-07	BIRC2|329	1456.8079
TCGA-KO-8410-01A-11R-2315-07	BIRC3|330	585.3922
TCGA-KO-8410-01A-11R-2315-07	BIRC5|332	7.4914
TCGA-KO-8410-01A-11R-2315-07	BIRC6|57448	4196.9342
TCGA-KO-8410-01A-11R-2315-07	BIRC7|79444	2.5248
TCGA-KO-8410-01A-11R-2315-07	BIRC8|112401	0
TCGA-KO-8410-01A-11R-2315-07	BIVM|54841	664.0216
TCGA-KO-8410-01A-11R-2315-07	BLCAP|10904	4227.5924
TCGA-KO-8410-01A-11R-2315-07	BLID|414899	.3607
TCGA-KO-8410-01A-11R-2315-07	BLK|640	11.1812
TCGA-KO-8410-01A-11R-2315-07	BLMH|642	543.1921
TCGA-KO-8410-01A-11R-2315-07	BLM|641	20.1984
TCGA-KO-8410-01A-11R-2315-07	BLNK|29760	1144.4545
TCGA-KO-8410-01A-11R-2315-07	BLOC1S1|2647	1269.1975
TCGA-KO-8410-01A-11R-2315-07	BLOC1S2|282991	803.6069
TCGA-KO-8410-01A-11R-2315-07	BLOC1S3|388552	237.3309
TCGA-KO-8410-01A-11R-2315-07	BLVRA|644	407.2137
TCGA-KO-8410-01A-11R-2315-07	BLVRB|645	1354.734
TCGA-KO-8410-01A-11R-2315-07	BLZF1|8548	381.2444
TCGA-KO-8410-01A-11R-2315-07	BMF|90427	141.028
TCGA-KO-8410-01A-11R-2315-07	BMI1|648	1433.2299
TCGA-KO-8410-01A-11R-2315-07	BMP10|27302	0
TCGA-KO-8410-01A-11R-2315-07	BMP15|9210	0
TCGA-KO-8410-01A-11R-2315-07	BMP1|649	214.6078
TCGA-KO-8410-01A-11R-2315-07	BMP2K|55589	496.6637
TCGA-KO-8410-01A-11R-2315-07	BMP2|650	73.5798
TCGA-KO-8410-01A-11R-2315-07	BMP3|651	3.2462
TCGA-KO-8410-01A-11R-2315-07	BMP4|652	72.4977
TCGA-KO-8410-01A-11R-2315-07	BMP5|653	2.5248
TCGA-KO-8410-01A-11R-2315-07	BMP6|654	2450.2254
TCGA-KO-8410-01A-11R-2315-07	BMP7|655	7.2137
TCGA-KO-8410-01A-11R-2315-07	BMP8A|353500	62.0379
TCGA-KO-8410-01A-11R-2315-07	BMP8B|656	155.4554
TCGA-KO-8410-01A-11R-2315-07	BMPER|168667	4.6889
TCGA-KO-8410-01A-11R-2315-07	BMPR1A|657	350.2254
TCGA-KO-8410-01A-11R-2315-07	BMPR1B|658	7059.6934
TCGA-KO-8410-01A-11R-2315-07	BMPR2|659	4002.1641
TCGA-KO-8410-01A-11R-2315-07	BMS1P4|729096	15.6141
TCGA-KO-8410-01A-11R-2315-07	BMS1P5|399761	33.5437
TCGA-KO-8410-01A-11R-2315-07	BMS1|9790	796.0325
TCGA-KO-8410-01A-11R-2315-07	BMX|660	11.9026
TCGA-KO-8410-01A-11R-2315-07	BNC1|646	0
TCGA-KO-8410-01A-11R-2315-07	BNC2|54796	68.1695
TCGA-KO-8410-01A-11R-2315-07	BNIP1|662	270.514
TCGA-KO-8410-01A-11R-2315-07	BNIP2|663	366.4563
TCGA-KO-8410-01A-11R-2315-07	BNIP3L|665	921.9116
TCGA-KO-8410-01A-11R-2315-07	BNIP3|664	701.5329
TCGA-KO-8410-01A-11R-2315-07	BNIPL|149428	2.5248
TCGA-KO-8410-01A-11R-2315-07	BOC|91653	187.5564
TCGA-KO-8410-01A-11R-2315-07	BOD1L|259282	2437.5113
TCGA-KO-8410-01A-11R-2315-07	BOD1|91272	502.7953
TCGA-KO-8410-01A-11R-2315-07	BOK|666	3047.0694
TCGA-KO-8410-01A-11R-2315-07	BOLA1|51027	135.9784
TCGA-KO-8410-01A-11R-2315-07	BOLA2|552900	908.8801
TCGA-KO-8410-01A-11R-2315-07	BOLA3|388962	806.4923
TCGA-KO-8410-01A-11R-2315-07	BOLL|66037	7.2137
TCGA-KO-8410-01A-11R-2315-07	BOP1|23246	214.9684
TCGA-KO-8410-01A-11R-2315-07	BPESC1|60467	0
TCGA-KO-8410-01A-11R-2315-07	BPGM|669	3163.5708
TCGA-KO-8410-01A-11R-2315-07	BPHL|670	464.5627
TCGA-KO-8410-01A-11R-2315-07	BPIL1|80341	0
TCGA-KO-8410-01A-11R-2315-07	BPIL2|254240	0
TCGA-KO-8410-01A-11R-2315-07	BPIL3|128859	0
TCGA-KO-8410-01A-11R-2315-07	BPI|671	0
TCGA-KO-8410-01A-11R-2315-07	BPNT1|10380	350.2254
TCGA-KO-8410-01A-11R-2315-07	BPTF|2186	1283.679
TCGA-KO-8410-01A-11R-2315-07	BPY2|9083	0
TCGA-KO-8410-01A-11R-2315-07	BRAF|673	175.6537
TCGA-KO-8410-01A-11R-2315-07	BRAP|8315	736.5194
TCGA-KO-8410-01A-11R-2315-07	BRCA1|672	39.6754
TCGA-KO-8410-01A-11R-2315-07	BRCA2|675	23.4445
TCGA-KO-8410-01A-11R-2315-07	BRCC3|79184	628.6745
TCGA-KO-8410-01A-11R-2315-07	BRD1|23774	1311.8124
TCGA-KO-8410-01A-11R-2315-07	BRD2|6046	6303.3363
TCGA-KO-8410-01A-11R-2315-07	BRD3|8019	486.532
TCGA-KO-8410-01A-11R-2315-07	BRD4|23476	2349.5041
TCGA-KO-8410-01A-11R-2315-07	BRD7P3|23629	.3607
TCGA-KO-8410-01A-11R-2315-07	BRD7|29117	2534.5356
TCGA-KO-8410-01A-11R-2315-07	BRD8|10902	544.2741
TCGA-KO-8410-01A-11R-2315-07	BRD9|65980	521.9116
TCGA-KO-8410-01A-11R-2315-07	BRDT|676	0
TCGA-KO-8410-01A-11R-2315-07	BREA2|286076	1.0821
TCGA-KO-8410-01A-11R-2315-07	BRE|9577	521.9116
TCGA-KO-8410-01A-11R-2315-07	BRF1|2972	620.018
TCGA-KO-8410-01A-11R-2315-07	BRF2|55290	324.9775
TCGA-KO-8410-01A-11R-2315-07	BRI3BP|140707	306.9432
TCGA-KO-8410-01A-11R-2315-07	BRI3|25798	1011.7223
TCGA-KO-8410-01A-11R-2315-07	BRIP1|83990	22.0018
TCGA-KO-8410-01A-11R-2315-07	BRIX1|55299	331.8305
TCGA-KO-8410-01A-11R-2315-07	BRMS1L|84312	622.5428
TCGA-KO-8410-01A-11R-2315-07	BRMS1|25855	913.2552
TCGA-KO-8410-01A-11R-2315-07	BRP44L|51660	3598.1966
TCGA-KO-8410-01A-11R-2315-07	BRP44|25874	1029.0352
TCGA-KO-8410-01A-11R-2315-07	BRPF1|7862	466.0054
TCGA-KO-8410-01A-11R-2315-07	BRPF3|27154	1098.6474
TCGA-KO-8410-01A-11R-2315-07	BRS3|680	0
TCGA-KO-8410-01A-11R-2315-07	BRSK1|84446	2.8855
TCGA-KO-8410-01A-11R-2315-07	BRSK2|9024	4.3282
TCGA-KO-8410-01A-11R-2315-07	BRWD1|54014	898.4671
TCGA-KO-8410-01A-11R-2315-07	BRWD3|254065	230.1172
TCGA-KO-8410-01A-11R-2315-07	BSCL2|26580	2012.422
TCGA-KO-8410-01A-11R-2315-07	BSDC1|55108	1766.6366
TCGA-KO-8410-01A-11R-2315-07	BSG|682	33881.6952
TCGA-KO-8410-01A-11R-2315-07	BSND|7809	2752.7502
TCGA-KO-8410-01A-11R-2315-07	BSN|8927	122.633
TCGA-KO-8410-01A-11R-2315-07	BSPH1|100131137	0
TCGA-KO-8410-01A-11R-2315-07	BSPRY|54836	510.009
TCGA-KO-8410-01A-11R-2315-07	BST1|683	19.1163
TCGA-KO-8410-01A-11R-2315-07	BST2|684	588.2777
TCGA-KO-8410-01A-11R-2315-07	BSX|390259	0
TCGA-KO-8410-01A-11R-2315-07	BTAF1|9044	900.9919
TCGA-KO-8410-01A-11R-2315-07	BTBD10|84280	753.4716
TCGA-KO-8410-01A-11R-2315-07	BTBD11|121551	88.3679
TCGA-KO-8410-01A-11R-2315-07	BTBD12|84464	274.1208
TCGA-KO-8410-01A-11R-2315-07	BTBD16|118663	0
TCGA-KO-8410-01A-11R-2315-07	BTBD17|388419	0
TCGA-KO-8410-01A-11R-2315-07	BTBD18|643376	.3607
TCGA-KO-8410-01A-11R-2315-07	BTBD19|149478	8.2958
TCGA-KO-8410-01A-11R-2315-07	BTBD1|53339	1778.8999
TCGA-KO-8410-01A-11R-2315-07	BTBD2|55643	1923.8954
TCGA-KO-8410-01A-11R-2315-07	BTBD3|22903	806.1317
TCGA-KO-8410-01A-11R-2315-07	BTBD6|90135	607.7547
TCGA-KO-8410-01A-11R-2315-07	BTBD7|55727	1337.7818
TCGA-KO-8410-01A-11R-2315-07	BTBD8|284697	7.2137
TCGA-KO-8410-01A-11R-2315-07	BTBD9|114781	833.183
TCGA-KO-8410-01A-11R-2315-07	BTC|685	34.6258
TCGA-KO-8410-01A-11R-2315-07	BTD|686	264.743
TCGA-KO-8410-01A-11R-2315-07	BTF3L1|690	.3607
TCGA-KO-8410-01A-11R-2315-07	BTF3L4|91408	748.422
TCGA-KO-8410-01A-11R-2315-07	BTF3|689	3226.6907
TCGA-KO-8410-01A-11R-2315-07	BTG1|694	4822.3625
TCGA-KO-8410-01A-11R-2315-07	BTG2|7832	3634.2651
TCGA-KO-8410-01A-11R-2315-07	BTG3|10950	2447.2498
TCGA-KO-8410-01A-11R-2315-07	BTG4|54766	0
TCGA-KO-8410-01A-11R-2315-07	BTK|695	61.6772
TCGA-KO-8410-01A-11R-2315-07	BTLA|151888	11.9026
TCGA-KO-8410-01A-11R-2315-07	BTN1A1|696	.7214
TCGA-KO-8410-01A-11R-2315-07	BTN2A1|11120	495.9423
TCGA-KO-8410-01A-11R-2315-07	BTN2A2|10385	507.1235
TCGA-KO-8410-01A-11R-2315-07	BTN2A3|54718	16.9522
TCGA-KO-8410-01A-11R-2315-07	BTN3A1|11119	564.8332
TCGA-KO-8410-01A-11R-2315-07	BTN3A2|11118	691.4337
TCGA-KO-8410-01A-11R-2315-07	BTN3A3|10384	296.844
TCGA-KO-8410-01A-11R-2315-07	BTNL2|56244	.3607
TCGA-KO-8410-01A-11R-2315-07	BTNL3|10917	0
TCGA-KO-8410-01A-11R-2315-07	BTNL8|79908	1.4427
TCGA-KO-8410-01A-11R-2315-07	BTNL9|153579	650.3156
TCGA-KO-8410-01A-11R-2315-07	BTRC|8945	309.1073
TCGA-KO-8410-01A-11R-2315-07	BUB1B|701	44.4797
TCGA-KO-8410-01A-11R-2315-07	BUB1|699	62.3986
TCGA-KO-8410-01A-11R-2315-07	BUB3|9184	773.3093
TCGA-KO-8410-01A-11R-2315-07	BUD13|84811	432.101
TCGA-KO-8410-01A-11R-2315-07	BUD31|8896	1074.312
TCGA-KO-8410-01A-11R-2315-07	BVES|11149	156.1767
TCGA-KO-8410-01A-11R-2315-07	BYSL|705	174.5717
TCGA-KO-8410-01A-11R-2315-07	BZRAP1|9256	288.5482
TCGA-KO-8410-01A-11R-2315-07	BZW1|9689	4749.1434
TCGA-KO-8410-01A-11R-2315-07	BZW2|28969	528.0433
TCGA-KO-8410-01A-11R-2315-07	C10orf105|414152	5.4103
TCGA-KO-8410-01A-11R-2315-07	C10orf107|219621	2.1641
TCGA-KO-8410-01A-11R-2315-07	C10orf108|414235	21.6411
TCGA-KO-8410-01A-11R-2315-07	C10orf10|11067	774.3913
TCGA-KO-8410-01A-11R-2315-07	C10orf110|55853	1.4716
TCGA-KO-8410-01A-11R-2315-07	C10orf111|221060	3.6069
TCGA-KO-8410-01A-11R-2315-07	C10orf113|387638	0
TCGA-KO-8410-01A-11R-2315-07	C10orf114|399726	17.3129
TCGA-KO-8410-01A-11R-2315-07	C10orf116|10974	227.8413
TCGA-KO-8410-01A-11R-2315-07	C10orf118|55088	658.6114
TCGA-KO-8410-01A-11R-2315-07	C10orf119|79892	921.1903
TCGA-KO-8410-01A-11R-2315-07	C10orf11|83938	70.6943
TCGA-KO-8410-01A-11R-2315-07	C10orf120|399814	0
TCGA-KO-8410-01A-11R-2315-07	C10orf122|387718	0
TCGA-KO-8410-01A-11R-2315-07	C10orf125|282969	14.7881
TCGA-KO-8410-01A-11R-2315-07	C10orf128|170371	16.9522
TCGA-KO-8410-01A-11R-2315-07	C10orf129|142827	0
TCGA-KO-8410-01A-11R-2315-07	C10orf12|26148	92.8115
TCGA-KO-8410-01A-11R-2315-07	C10orf131|100127889	0
TCGA-KO-8410-01A-11R-2315-07	C10orf137|26098	178.1785
TCGA-KO-8410-01A-11R-2315-07	C10orf140|387640	9.1217
TCGA-KO-8410-01A-11R-2315-07	C10orf18|54906	1491.7944
TCGA-KO-8410-01A-11R-2315-07	C10orf25|220979	29.5762
TCGA-KO-8410-01A-11R-2315-07	C10orf26|54838	1939.4229
TCGA-KO-8410-01A-11R-2315-07	C10orf27|219793	3.2462
TCGA-KO-8410-01A-11R-2315-07	C10orf28|27291	292.1551
TCGA-KO-8410-01A-11R-2315-07	C10orf2|56652	140.3066
TCGA-KO-8410-01A-11R-2315-07	C10orf32|119032	1026.1497
TCGA-KO-8410-01A-11R-2315-07	C10orf35|219738	84.4004
TCGA-KO-8410-01A-11R-2315-07	C10orf40|283025	0
TCGA-KO-8410-01A-11R-2315-07	C10orf41|100131213	132.7574
TCGA-KO-8410-01A-11R-2315-07	C10orf46|143384	1105.8611
TCGA-KO-8410-01A-11R-2315-07	C10orf47|254427	205.9513
TCGA-KO-8410-01A-11R-2315-07	C10orf4|118924	182.8674
TCGA-KO-8410-01A-11R-2315-07	C10orf50|645528	.3607
TCGA-KO-8410-01A-11R-2315-07	C10orf53|282966	0
TCGA-KO-8410-01A-11R-2315-07	C10orf54|64115	365.7349
TCGA-KO-8410-01A-11R-2315-07	C10orf55|414236	3.2353
TCGA-KO-8410-01A-11R-2315-07	C10orf57|80195	371.1163
TCGA-KO-8410-01A-11R-2315-07	C10orf58|84293	1110.9107
TCGA-KO-8410-01A-11R-2315-07	C10orf62|414157	.3607
TCGA-KO-8410-01A-11R-2315-07	C10orf67|256815	.7214
TCGA-KO-8410-01A-11R-2315-07	C10orf68|79741	1.8034
TCGA-KO-8410-01A-11R-2315-07	C10orf71|118461	1.8034
TCGA-KO-8410-01A-11R-2315-07	C10orf72|196740	816.2308
TCGA-KO-8410-01A-11R-2315-07	C10orf75|90271	34.9865
TCGA-KO-8410-01A-11R-2315-07	C10orf76|79591	441.4788
TCGA-KO-8410-01A-11R-2315-07	C10orf78|119392	55.5455
TCGA-KO-8410-01A-11R-2315-07	C10orf79|80217	2.5248
TCGA-KO-8410-01A-11R-2315-07	C10orf81|79949	1.8034
TCGA-KO-8410-01A-11R-2315-07	C10orf82|143379	.7214
TCGA-KO-8410-01A-11R-2315-07	C10orf84|63877	450.8566
TCGA-KO-8410-01A-11R-2315-07	C10orf88|80007	94.8602
TCGA-KO-8410-01A-11R-2315-07	C10orf90|118611	18.7556
TCGA-KO-8410-01A-11R-2315-07	C10orf91|170393	.3607
TCGA-KO-8410-01A-11R-2315-07	C10orf93|255352	3.9675
TCGA-KO-8410-01A-11R-2315-07	C10orf95|79946	17.7169
TCGA-KO-8410-01A-11R-2315-07	C10orf96|374355	0
TCGA-KO-8410-01A-11R-2315-07	C10orf99|387695	0
TCGA-KO-8410-01A-11R-2315-07	C11orf10|746	796.0325
TCGA-KO-8410-01A-11R-2315-07	C11orf16|56673	.3607
TCGA-KO-8410-01A-11R-2315-07	C11orf17|56672	328.2236
TCGA-KO-8410-01A-11R-2315-07	C11orf1|64776	292.1551
TCGA-KO-8410-01A-11R-2315-07	C11orf20|25858	7.5744
TCGA-KO-8410-01A-11R-2315-07	C11orf21|29125	7.9351
TCGA-KO-8410-01A-11R-2315-07	C11orf24|53838	565.9152
TCGA-KO-8410-01A-11R-2315-07	C11orf2|738	2473.2191
TCGA-KO-8410-01A-11R-2315-07	C11orf30|56946	674.1208
TCGA-KO-8410-01A-11R-2315-07	C11orf31|280636	1135.4373
TCGA-KO-8410-01A-11R-2315-07	C11orf34|349633	.3607
TCGA-KO-8410-01A-11R-2315-07	C11orf35|256329	50.2507
TCGA-KO-8410-01A-11R-2315-07	C11orf36|283303	0
TCGA-KO-8410-01A-11R-2315-07	C11orf40|143501	0
TCGA-KO-8410-01A-11R-2315-07	C11orf41|25758	168.0794
TCGA-KO-8410-01A-11R-2315-07	C11orf42|160298	0
TCGA-KO-8410-01A-11R-2315-07	C11orf45|219833	12.2633
TCGA-KO-8410-01A-11R-2315-07	C11orf46|120534	1084.22
TCGA-KO-8410-01A-11R-2315-07	C11orf48|79081	439.9964
TCGA-KO-8410-01A-11R-2315-07	C11orf49|79096	701.1722
TCGA-KO-8410-01A-11R-2315-07	C11orf51|25906	398.7592
TCGA-KO-8410-01A-11R-2315-07	C11orf52|91894	394.6366
TCGA-KO-8410-01A-11R-2315-07	C11orf53|341032	56.9883
TCGA-KO-8410-01A-11R-2315-07	C11orf54|28970	1420.3787
TCGA-KO-8410-01A-11R-2315-07	C11orf57|55216	858.0703
TCGA-KO-8410-01A-11R-2315-07	C11orf58|10944	3597.1145
TCGA-KO-8410-01A-11R-2315-07	C11orf59|55004	2547.5203
TCGA-KO-8410-01A-11R-2315-07	C11orf61|79684	184.6709
TCGA-KO-8410-01A-11R-2315-07	C11orf63|79864	35.7078
TCGA-KO-8410-01A-11R-2315-07	C11orf64|283197	0
TCGA-KO-8410-01A-11R-2315-07	C11orf65|160140	7.2137
TCGA-KO-8410-01A-11R-2315-07	C11orf66|220004	12.624
TCGA-KO-8410-01A-11R-2315-07	C11orf67|28971	182.9757
TCGA-KO-8410-01A-11R-2315-07	C11orf68|83638	1173.67
TCGA-KO-8410-01A-11R-2315-07	C11orf70|85016	8.6564
TCGA-KO-8410-01A-11R-2315-07	C11orf71|54494	404.6889
TCGA-KO-8410-01A-11R-2315-07	C11orf73|51501	273.0388
TCGA-KO-8410-01A-11R-2315-07	C11orf74|119710	201.2624
TCGA-KO-8410-01A-11R-2315-07	C11orf75|56935	849.0532
TCGA-KO-8410-01A-11R-2315-07	C11orf80|79703	806.1317
TCGA-KO-8410-01A-11R-2315-07	C11orf82|220042	47.6105
TCGA-KO-8410-01A-11R-2315-07	C11orf83|790955	603.0658
TCGA-KO-8410-01A-11R-2315-07	C11orf84|144097	340.8476
TCGA-KO-8410-01A-11R-2315-07	C11orf85|283129	0
TCGA-KO-8410-01A-11R-2315-07	C11orf86|254439	0
TCGA-KO-8410-01A-11R-2315-07	C11orf87|399947	0
TCGA-KO-8410-01A-11R-2315-07	C11orf88|399949	1.0821
TCGA-KO-8410-01A-11R-2315-07	C11orf90|387804	.3607
TCGA-KO-8410-01A-11R-2315-07	C11orf92|399948	2426.6005
TCGA-KO-8410-01A-11R-2315-07	C11orf93|120376	739.8557
TCGA-KO-8410-01A-11R-2315-07	C11orf94|143678	0
TCGA-KO-8410-01A-11R-2315-07	C11orf95|65998	697.9261
TCGA-KO-8410-01A-11R-2315-07	C11orf9|745	42.5609
TCGA-KO-8410-01A-11R-2315-07	C12orf10|60314	788.4581
TCGA-KO-8410-01A-11R-2315-07	C12orf11|55726	522.633
TCGA-KO-8410-01A-11R-2315-07	C12orf12|196477	0
TCGA-KO-8410-01A-11R-2315-07	C12orf23|90488	3524.2561
TCGA-KO-8410-01A-11R-2315-07	C12orf24|29902	26.33
TCGA-KO-8410-01A-11R-2315-07	C12orf26|84190	100.6312
TCGA-KO-8410-01A-11R-2315-07	C12orf27|283460	19.477
TCGA-KO-8410-01A-11R-2315-07	C12orf29|91298	531.9603
TCGA-KO-8410-01A-11R-2315-07	C12orf32|83695	329.3057
TCGA-KO-8410-01A-11R-2315-07	C12orf34|84915	442.2002
TCGA-KO-8410-01A-11R-2315-07	C12orf35|55196	889.8106
TCGA-KO-8410-01A-11R-2315-07	C12orf36|283422	5.4103
TCGA-KO-8410-01A-11R-2315-07	C12orf39|80763	440.7574
TCGA-KO-8410-01A-11R-2315-07	C12orf40|283461	0
TCGA-KO-8410-01A-11R-2315-07	C12orf41|54934	665.1037
TCGA-KO-8410-01A-11R-2315-07	C12orf42|374470	.3607
TCGA-KO-8410-01A-11R-2315-07	C12orf43|64897	361.046
TCGA-KO-8410-01A-11R-2315-07	C12orf44|60673	2126.9612
TCGA-KO-8410-01A-11R-2315-07	C12orf45|121053	101.3526
TCGA-KO-8410-01A-11R-2315-07	C12orf47|51275	231.2137
TCGA-KO-8410-01A-11R-2315-07	C12orf48|55010	83.4445
TCGA-KO-8410-01A-11R-2315-07	C12orf49|79794	806.853
TCGA-KO-8410-01A-11R-2315-07	C12orf4|57102	484.4004
TCGA-KO-8410-01A-11R-2315-07	C12orf50|160419	.3607
TCGA-KO-8410-01A-11R-2315-07	C12orf51|283450	2605.5906
TCGA-KO-8410-01A-11R-2315-07	C12orf52|84934	419.477
TCGA-KO-8410-01A-11R-2315-07	C12orf53|196500	3.9675
TCGA-KO-8410-01A-11R-2315-07	C12orf54|121273	.7214
TCGA-KO-8410-01A-11R-2315-07	C12orf56|115749	2.8855
TCGA-KO-8410-01A-11R-2315-07	C12orf57|113246	792.4256
TCGA-KO-8410-01A-11R-2315-07	C12orf59|120939	16287.1055
TCGA-KO-8410-01A-11R-2315-07	C12orf5|57103	555.4554
TCGA-KO-8410-01A-11R-2315-07	C12orf60|144608	40.3968
TCGA-KO-8410-01A-11R-2315-07	C12orf61|283416	13.3454
TCGA-KO-8410-01A-11R-2315-07	C12orf62|84987	921.9116
TCGA-KO-8410-01A-11R-2315-07	C12orf63|374467	.3607
TCGA-KO-8410-01A-11R-2315-07	C12orf65|91574	334.3553
TCGA-KO-8410-01A-11R-2315-07	C12orf66|144577	106.0415
TCGA-KO-8410-01A-11R-2315-07	C12orf68|387856	8.2958
TCGA-KO-8410-01A-11R-2315-07	C12orf69|440087	53.0207
TCGA-KO-8410-01A-11R-2315-07	C12orf70|341346	.3607
TCGA-KO-8410-01A-11R-2315-07	C12orf71|728858	.3607
TCGA-KO-8410-01A-11R-2315-07	C12orf72|254013	40.3968
TCGA-KO-8410-01A-11R-2315-07	C12orf73|728568	200.1803
TCGA-KO-8410-01A-11R-2315-07	C12orf74|338809	14.4274
TCGA-KO-8410-01A-11R-2315-07	C12orf75|387882	10940.3066
TCGA-KO-8410-01A-11R-2315-07	C12orf76|400073	78.2687
TCGA-KO-8410-01A-11R-2315-07	C12orf77|196415	.7214
TCGA-KO-8410-01A-11R-2315-07	C13orf15|28984	675.9243
TCGA-KO-8410-01A-11R-2315-07	C13orf16|121793	0
TCGA-KO-8410-01A-11R-2315-07	C13orf18|80183	26.6907
TCGA-KO-8410-01A-11R-2315-07	C13orf1|57213	346.6186
TCGA-KO-8410-01A-11R-2315-07	C13orf23|80209	1160.6853
TCGA-KO-8410-01A-11R-2315-07	C13orf26|122046	0
TCGA-KO-8410-01A-11R-2315-07	C13orf27|93081	174.211
TCGA-KO-8410-01A-11R-2315-07	C13orf28|122258	0
TCGA-KO-8410-01A-11R-2315-07	C13orf29|283487	36.4292
TCGA-KO-8410-01A-11R-2315-07	C13orf30|144809	0
TCGA-KO-8410-01A-11R-2315-07	C13orf31|144811	306.9432
TCGA-KO-8410-01A-11R-2315-07	C13orf33|84935	22.0018
TCGA-KO-8410-01A-11R-2315-07	C13orf34|79866	40.2056
TCGA-KO-8410-01A-11R-2315-07	C13orf35|400165	.3607
TCGA-KO-8410-01A-11R-2315-07	C13orf36|400120	94.1389
TCGA-KO-8410-01A-11R-2315-07	C13orf37|440145	242.7412
TCGA-KO-8410-01A-11R-2315-07	C13orf38|728591	.3607
TCGA-KO-8410-01A-11R-2315-07	C13orf39|196541	0
TCGA-KO-8410-01A-11R-2315-07	C14orf101|54916	838.5933
TCGA-KO-8410-01A-11R-2315-07	C14orf102|55051	363.9315
TCGA-KO-8410-01A-11R-2315-07	C14orf104|55172	319.2065
TCGA-KO-8410-01A-11R-2315-07	C14orf105|55195	3190.9829
TCGA-KO-8410-01A-11R-2315-07	C14orf106|55320	318.4851
TCGA-KO-8410-01A-11R-2315-07	C14orf109|26175	496.6637
TCGA-KO-8410-01A-11R-2315-07	C14orf115|55237	0
TCGA-KO-8410-01A-11R-2315-07	C14orf118|55668	352.0289
TCGA-KO-8410-01A-11R-2315-07	C14orf119|55017	984.3102
TCGA-KO-8410-01A-11R-2315-07	C14orf126|112487	279.2173
TCGA-KO-8410-01A-11R-2315-07	C14orf128|84837	86.2038
TCGA-KO-8410-01A-11R-2315-07	C14orf129|51527	824.5266
TCGA-KO-8410-01A-11R-2315-07	C14orf132|56967	202.7051
TCGA-KO-8410-01A-11R-2315-07	C14orf135|64430	3729.8467
TCGA-KO-8410-01A-11R-2315-07	C14orf138|79609	154.734
TCGA-KO-8410-01A-11R-2315-07	C14orf139|79686	9.7385
TCGA-KO-8410-01A-11R-2315-07	C14orf142|84520	233.7241
TCGA-KO-8410-01A-11R-2315-07	C14orf143|90141	50.4959
TCGA-KO-8410-01A-11R-2315-07	C14orf145|145508	57.349
TCGA-KO-8410-01A-11R-2315-07	C14orf147|171546	1614.4274
TCGA-KO-8410-01A-11R-2315-07	C14orf148|122945	2.5248
TCGA-KO-8410-01A-11R-2315-07	C14orf149|112849	38.5933
TCGA-KO-8410-01A-11R-2315-07	C14orf153|84334	644.1839
TCGA-KO-8410-01A-11R-2315-07	C14orf156|81892	762.8494
TCGA-KO-8410-01A-11R-2315-07	C14orf159|80017	5552.0289
TCGA-KO-8410-01A-11R-2315-07	C14orf162|56936	0
TCGA-KO-8410-01A-11R-2315-07	C14orf165|414767	0
TCGA-KO-8410-01A-11R-2315-07	C14orf166B|145497	0
TCGA-KO-8410-01A-11R-2315-07	C14orf166|51637	2034.6258
TCGA-KO-8410-01A-11R-2315-07	C14orf167|55449	1511.9243
TCGA-KO-8410-01A-11R-2315-07	C14orf169|79697	296.1226
TCGA-KO-8410-01A-11R-2315-07	C14orf174|161394	22.0018
TCGA-KO-8410-01A-11R-2315-07	C14orf176|643382	6.4923
TCGA-KO-8410-01A-11R-2315-07	C14orf177|283598	0
TCGA-KO-8410-01A-11R-2315-07	C14orf178|283579	.3607
TCGA-KO-8410-01A-11R-2315-07	C14orf179|112752	251.037
TCGA-KO-8410-01A-11R-2315-07	C14orf180|400258	.3607
TCGA-KO-8410-01A-11R-2315-07	C14orf181|400223	28.8548
TCGA-KO-8410-01A-11R-2315-07	C14orf182|283551	.7214
TCGA-KO-8410-01A-11R-2315-07	C14orf183|196913	0
TCGA-KO-8410-01A-11R-2315-07	C14orf184|650662	0
TCGA-KO-8410-01A-11R-2315-07	C14orf19|280655	2.8855
TCGA-KO-8410-01A-11R-2315-07	C14orf1|11161	1043.8233
TCGA-KO-8410-01A-11R-2315-07	C14orf21|161424	271.596
TCGA-KO-8410-01A-11R-2315-07	C14orf23|387978	0
TCGA-KO-8410-01A-11R-2315-07	C14orf28|122525	76.826
TCGA-KO-8410-01A-11R-2315-07	C14orf2|9556	1619.477
TCGA-KO-8410-01A-11R-2315-07	C14orf33|100129075	100.2705
TCGA-KO-8410-01A-11R-2315-07	C14orf34|645687	0
TCGA-KO-8410-01A-11R-2315-07	C14orf37|145407	2090.532
TCGA-KO-8410-01A-11R-2315-07	C14orf39|317761	0
TCGA-KO-8410-01A-11R-2315-07	C14orf43|91748	1922.092
TCGA-KO-8410-01A-11R-2315-07	C14orf45|80127	99.6321
TCGA-KO-8410-01A-11R-2315-07	C14orf48|256369	0
TCGA-KO-8410-01A-11R-2315-07	C14orf49|161176	12.624
TCGA-KO-8410-01A-11R-2315-07	C14orf4|64207	1489.6303
TCGA-KO-8410-01A-11R-2315-07	C14orf50|145376	95.9423
TCGA-KO-8410-01A-11R-2315-07	C14orf53|440184	0
TCGA-KO-8410-01A-11R-2315-07	C14orf64|388011	3.2462
TCGA-KO-8410-01A-11R-2315-07	C14orf68|283600	0
TCGA-KO-8410-01A-11R-2315-07	C14orf70|283601	0
TCGA-KO-8410-01A-11R-2315-07	C14orf72|145200	2.5248
TCGA-KO-8410-01A-11R-2315-07	C14orf73|91828	1.8034
TCGA-KO-8410-01A-11R-2315-07	C14orf79|122616	128.0433
TCGA-KO-8410-01A-11R-2315-07	C14orf80|283643	44.0036
TCGA-KO-8410-01A-11R-2315-07	C14orf86|283592	0
TCGA-KO-8410-01A-11R-2315-07	C14orf93|60686	146.0775
TCGA-KO-8410-01A-11R-2315-07	C15orf17|57184	1300.9919
TCGA-KO-8410-01A-11R-2315-07	C15orf21|283651	12.4076
TCGA-KO-8410-01A-11R-2315-07	C15orf23|90417	46.1677
TCGA-KO-8410-01A-11R-2315-07	C15orf24|56851	1021.4608
TCGA-KO-8410-01A-11R-2315-07	C15orf26|161502	.3607
TCGA-KO-8410-01A-11R-2315-07	C15orf27|123591	55.1849
TCGA-KO-8410-01A-11R-2315-07	C15orf28|80035	4.3282
TCGA-KO-8410-01A-11R-2315-07	C15orf29|79768	279.8918
TCGA-KO-8410-01A-11R-2315-07	C15orf2|23742	0
TCGA-KO-8410-01A-11R-2315-07	C15orf32|145858	0
TCGA-KO-8410-01A-11R-2315-07	C15orf33|196951	15.1776
TCGA-KO-8410-01A-11R-2315-07	C15orf34|80072	4.3282
TCGA-KO-8410-01A-11R-2315-07	C15orf37|283687	67.4734
TCGA-KO-8410-01A-11R-2315-07	C15orf38|348110	184.5014
TCGA-KO-8410-01A-11R-2315-07	C15orf39|56905	509.2876
TCGA-KO-8410-01A-11R-2315-07	C15orf40|123207	158.7015
TCGA-KO-8410-01A-11R-2315-07	C15orf41|84529	81.8756
TCGA-KO-8410-01A-11R-2315-07	C15orf42|90381	8.3787
TCGA-KO-8410-01A-11R-2315-07	C15orf43|145645	0
TCGA-KO-8410-01A-11R-2315-07	C15orf44|81556	707.6646
TCGA-KO-8410-01A-11R-2315-07	C15orf48|84419	4.6889
TCGA-KO-8410-01A-11R-2315-07	C15orf50|414926	0
TCGA-KO-8410-01A-11R-2315-07	C15orf51|196968	0
TCGA-KO-8410-01A-11R-2315-07	C15orf52|388115	342.2904
TCGA-KO-8410-01A-11R-2315-07	C15orf53|400359	0
TCGA-KO-8410-01A-11R-2315-07	C15orf54|400360	0
TCGA-KO-8410-01A-11R-2315-07	C15orf55|256646	0
TCGA-KO-8410-01A-11R-2315-07	C15orf56|644809	17.3129
TCGA-KO-8410-01A-11R-2315-07	C15orf57|90416	250.4923
TCGA-KO-8410-01A-11R-2315-07	C15orf58|390637	16.2308
TCGA-KO-8410-01A-11R-2315-07	C15orf59|388135	3039.8557
TCGA-KO-8410-01A-11R-2315-07	C15orf5|81698	.3607
TCGA-KO-8410-01A-11R-2315-07	C15orf60|283677	0
TCGA-KO-8410-01A-11R-2315-07	C15orf61|145853	94.4995
TCGA-KO-8410-01A-11R-2315-07	C15orf62|643338	13.706
TCGA-KO-8410-01A-11R-2315-07	C15orf63|25764	303.0514
TCGA-KO-8410-01A-11R-2315-07	C16orf11|146325	91.9748
TCGA-KO-8410-01A-11R-2315-07	C16orf13|84326	308.7466
TCGA-KO-8410-01A-11R-2315-07	C16orf3|750	1.4427
TCGA-KO-8410-01A-11R-2315-07	C16orf42|115939	747.2317
TCGA-KO-8410-01A-11R-2315-07	C16orf45|89927	674.8422
TCGA-KO-8410-01A-11R-2315-07	C16orf46|123775	59.1524
TCGA-KO-8410-01A-11R-2315-07	C16orf48|84080	257.89
TCGA-KO-8410-01A-11R-2315-07	C16orf52|730094	524.4364
TCGA-KO-8410-01A-11R-2315-07	C16orf53|79447	746.6799
TCGA-KO-8410-01A-11R-2315-07	C16orf54|283897	108.5663
TCGA-KO-8410-01A-11R-2315-07	C16orf55|124045	77.908
TCGA-KO-8410-01A-11R-2315-07	C16orf57|79650	1219.477
TCGA-KO-8410-01A-11R-2315-07	C16orf58|64755	2316.2958
TCGA-KO-8410-01A-11R-2315-07	C16orf59|80178	14.0667
TCGA-KO-8410-01A-11R-2315-07	C16orf5|29965	3453.9225
TCGA-KO-8410-01A-11R-2315-07	C16orf61|56942	1176.5338
TCGA-KO-8410-01A-11R-2315-07	C16orf62|57020	1335.9784
TCGA-KO-8410-01A-11R-2315-07	C16orf63|123811	865.284
TCGA-KO-8410-01A-11R-2315-07	C16orf68|79091	128.0433
TCGA-KO-8410-01A-11R-2315-07	C16orf70|80262	326.9684
TCGA-KO-8410-01A-11R-2315-07	C16orf71|146562	1.8034
TCGA-KO-8410-01A-11R-2315-07	C16orf72|29035	1130.0271
TCGA-KO-8410-01A-11R-2315-07	C16orf73|254528	0
TCGA-KO-8410-01A-11R-2315-07	C16orf74|404550	132.7322
TCGA-KO-8410-01A-11R-2315-07	C16orf75|116028	126.2399
TCGA-KO-8410-01A-11R-2315-07	C16orf78|123970	0
TCGA-KO-8410-01A-11R-2315-07	C16orf79|283870	25.7421
TCGA-KO-8410-01A-11R-2315-07	C16orf7|9605	928.1948
TCGA-KO-8410-01A-11R-2315-07	C16orf80|29105	705.8611
TCGA-KO-8410-01A-11R-2315-07	C16orf81|283860	0
TCGA-KO-8410-01A-11R-2315-07	C16orf82|162083	0
TCGA-KO-8410-01A-11R-2315-07	C16orf86|388284	18.395
TCGA-KO-8410-01A-11R-2315-07	C16orf87|388272	181.064
TCGA-KO-8410-01A-11R-2315-07	C16orf88|400506	367.1776
TCGA-KO-8410-01A-11R-2315-07	C16orf89|146556	3286.9252
TCGA-KO-8410-01A-11R-2315-07	C16orf90|646174	0
TCGA-KO-8410-01A-11R-2315-07	C16orf91|283951	384.8512
TCGA-KO-8410-01A-11R-2315-07	C16orf92|146378	0
TCGA-KO-8410-01A-11R-2315-07	C16orf93|90835	14.0667
TCGA-KO-8410-01A-11R-2315-07	C17orf100|388327	43.6429
TCGA-KO-8410-01A-11R-2315-07	C17orf101|79701	281.3345
[truncated: 18,532 more rows]
