# Supplementary material for: Dysfunctional miRNA-Mediated Regulation in Chromophobe Renal Cell Carcinoma
Source: PLoS One. 2016 Jun 3;11(6):e0156324. doi: 10.1371/journal.pone.0156324 (PMC4892590; doi:10.1371/journal.pone.0156324)
Supplement: S2 File — (ZIP) [file pone.0156324.s002.zip › S2_File mRNA expression profile downloaded from TCGA/case/unc.edu__IlluminaHiSeq_RNASeqV2__TCGA-KO-8411-01A-11R-2315-07__expression_rsem_gene_normalized.txt]

barcode	gene_id	normalized_count
TCGA-KO-8411-01A-11R-2315-07	?|100130426	0
TCGA-KO-8411-01A-11R-2315-07	?|100133144	3.2566
TCGA-KO-8411-01A-11R-2315-07	?|100134869	6.1774
TCGA-KO-8411-01A-11R-2315-07	?|10357	106.317
TCGA-KO-8411-01A-11R-2315-07	?|10431	864.1509
TCGA-KO-8411-01A-11R-2315-07	?|136542	0
TCGA-KO-8411-01A-11R-2315-07	?|155060	86.0377
TCGA-KO-8411-01A-11R-2315-07	?|26823	0
TCGA-KO-8411-01A-11R-2315-07	?|280660	0
TCGA-KO-8411-01A-11R-2315-07	?|317712	0
TCGA-KO-8411-01A-11R-2315-07	?|340602	.3774
TCGA-KO-8411-01A-11R-2315-07	?|388795	0
TCGA-KO-8411-01A-11R-2315-07	?|390284	10.566
TCGA-KO-8411-01A-11R-2315-07	?|391343	0
TCGA-KO-8411-01A-11R-2315-07	?|391714	.3774
TCGA-KO-8411-01A-11R-2315-07	?|404770	0
TCGA-KO-8411-01A-11R-2315-07	?|441362	0
TCGA-KO-8411-01A-11R-2315-07	?|442388	0
TCGA-KO-8411-01A-11R-2315-07	?|553137	64.9057
TCGA-KO-8411-01A-11R-2315-07	?|57714	132.4528
TCGA-KO-8411-01A-11R-2315-07	?|645851	1.1321
TCGA-KO-8411-01A-11R-2315-07	?|652919	54.3396
TCGA-KO-8411-01A-11R-2315-07	?|653553	520
TCGA-KO-8411-01A-11R-2315-07	?|728045	0
TCGA-KO-8411-01A-11R-2315-07	?|728603	0
TCGA-KO-8411-01A-11R-2315-07	?|728788	.3774
TCGA-KO-8411-01A-11R-2315-07	?|729884	22.2642
TCGA-KO-8411-01A-11R-2315-07	?|8225	701.5094
TCGA-KO-8411-01A-11R-2315-07	?|90288	.7547
TCGA-KO-8411-01A-11R-2315-07	A1BG|1	11.0755
TCGA-KO-8411-01A-11R-2315-07	A1CF|29974	0
TCGA-KO-8411-01A-11R-2315-07	A2BP1|54715	16.6038
TCGA-KO-8411-01A-11R-2315-07	A2LD1|87769	48.7811
TCGA-KO-8411-01A-11R-2315-07	A2ML1|144568	0
TCGA-KO-8411-01A-11R-2315-07	A2M|2	7221.4642
TCGA-KO-8411-01A-11R-2315-07	A4GALT|53947	99.2453
TCGA-KO-8411-01A-11R-2315-07	A4GNT|51146	0
TCGA-KO-8411-01A-11R-2315-07	AAA1|404744	0
TCGA-KO-8411-01A-11R-2315-07	AAAS|8086	899.2453
TCGA-KO-8411-01A-11R-2315-07	AACSL|729522	0
TCGA-KO-8411-01A-11R-2315-07	AACS|65985	632.4528
TCGA-KO-8411-01A-11R-2315-07	AADACL2|344752	0
TCGA-KO-8411-01A-11R-2315-07	AADACL3|126767	0
TCGA-KO-8411-01A-11R-2315-07	AADACL4|343066	0
TCGA-KO-8411-01A-11R-2315-07	AADAC|13	0
TCGA-KO-8411-01A-11R-2315-07	AADAT|51166	53.5849
TCGA-KO-8411-01A-11R-2315-07	AAGAB|79719	1931.3208
TCGA-KO-8411-01A-11R-2315-07	AAK1|22848	1160.3774
TCGA-KO-8411-01A-11R-2315-07	AAMP|14	1372.8302
TCGA-KO-8411-01A-11R-2315-07	AANAT|15	0
TCGA-KO-8411-01A-11R-2315-07	AARS2|57505	429.4226
TCGA-KO-8411-01A-11R-2315-07	AARSD1|80755	389.434
TCGA-KO-8411-01A-11R-2315-07	AARS|16	2729.434
TCGA-KO-8411-01A-11R-2315-07	AASDHPPT|60496	1430.1887
TCGA-KO-8411-01A-11R-2315-07	AASDH|132949	354.3396
TCGA-KO-8411-01A-11R-2315-07	AASS|10157	575.0943
TCGA-KO-8411-01A-11R-2315-07	AATF|26574	481.8868
TCGA-KO-8411-01A-11R-2315-07	AATK|9625	15.8491
TCGA-KO-8411-01A-11R-2315-07	ABAT|18	2155.0943
TCGA-KO-8411-01A-11R-2315-07	ABCA10|10349	7.9245
TCGA-KO-8411-01A-11R-2315-07	ABCA11P|79963	99.5585
TCGA-KO-8411-01A-11R-2315-07	ABCA12|26154	3.3962
TCGA-KO-8411-01A-11R-2315-07	ABCA13|154664	16.9811
TCGA-KO-8411-01A-11R-2315-07	ABCA17P|650655	3.7736
TCGA-KO-8411-01A-11R-2315-07	ABCA1|19	837.7132
TCGA-KO-8411-01A-11R-2315-07	ABCA2|20	2887.5472
TCGA-KO-8411-01A-11R-2315-07	ABCA3|21	455.8491
TCGA-KO-8411-01A-11R-2315-07	ABCA4|24	.7547
TCGA-KO-8411-01A-11R-2315-07	ABCA5|23461	1084.1509
TCGA-KO-8411-01A-11R-2315-07	ABCA6|23460	8.6792
TCGA-KO-8411-01A-11R-2315-07	ABCA7|10347	214.3396
TCGA-KO-8411-01A-11R-2315-07	ABCA8|10351	75.0943
TCGA-KO-8411-01A-11R-2315-07	ABCA9|10350	6.4151
TCGA-KO-8411-01A-11R-2315-07	ABCB10|23456	149.0566
TCGA-KO-8411-01A-11R-2315-07	ABCB11|8647	0
TCGA-KO-8411-01A-11R-2315-07	ABCB1|5243	3.7736
TCGA-KO-8411-01A-11R-2315-07	ABCB4|5244	3.3962
TCGA-KO-8411-01A-11R-2315-07	ABCB5|340273	0
TCGA-KO-8411-01A-11R-2315-07	ABCB6|10058	49.2075
TCGA-KO-8411-01A-11R-2315-07	ABCB7|22	1117.7358
TCGA-KO-8411-01A-11R-2315-07	ABCB8|11194	770.9434
TCGA-KO-8411-01A-11R-2315-07	ABCB9|23457	223.4717
TCGA-KO-8411-01A-11R-2315-07	ABCC10|89845	158.4906
TCGA-KO-8411-01A-11R-2315-07	ABCC11|85320	1.1321
TCGA-KO-8411-01A-11R-2315-07	ABCC12|94160	0
TCGA-KO-8411-01A-11R-2315-07	ABCC13|150000	0
TCGA-KO-8411-01A-11R-2315-07	ABCC1|4363	784.5283
TCGA-KO-8411-01A-11R-2315-07	ABCC2|1244	1.8868
TCGA-KO-8411-01A-11R-2315-07	ABCC3|8714	12.4528
TCGA-KO-8411-01A-11R-2315-07	ABCC4|10257	1429.0566
TCGA-KO-8411-01A-11R-2315-07	ABCC5|10057	2471.6981
TCGA-KO-8411-01A-11R-2315-07	ABCC6P1|653190	.3774
TCGA-KO-8411-01A-11R-2315-07	ABCC6P2|730013	1.1321
TCGA-KO-8411-01A-11R-2315-07	ABCC6|368	1.1321
TCGA-KO-8411-01A-11R-2315-07	ABCC8|6833	2.2642
TCGA-KO-8411-01A-11R-2315-07	ABCC9|10060	129.8113
TCGA-KO-8411-01A-11R-2315-07	ABCD1|215	271.3208
TCGA-KO-8411-01A-11R-2315-07	ABCD2|225	19.6226
TCGA-KO-8411-01A-11R-2315-07	ABCD3|5825	1070.1887
TCGA-KO-8411-01A-11R-2315-07	ABCD4|5826	562.2642
TCGA-KO-8411-01A-11R-2315-07	ABCE1|6059	1124.1509
TCGA-KO-8411-01A-11R-2315-07	ABCF1|23	798.4906
TCGA-KO-8411-01A-11R-2315-07	ABCF2|10061	1794.717
TCGA-KO-8411-01A-11R-2315-07	ABCF3|55324	1450.9434
TCGA-KO-8411-01A-11R-2315-07	ABCG1|9619	1242.2642
TCGA-KO-8411-01A-11R-2315-07	ABCG2|9429	310.9434
TCGA-KO-8411-01A-11R-2315-07	ABCG4|64137	4.9057
TCGA-KO-8411-01A-11R-2315-07	ABCG5|64240	0
TCGA-KO-8411-01A-11R-2315-07	ABCG8|64241	.3774
TCGA-KO-8411-01A-11R-2315-07	ABHD10|55347	2199.6226
TCGA-KO-8411-01A-11R-2315-07	ABHD11|83451	1799.2453
TCGA-KO-8411-01A-11R-2315-07	ABHD12B|145447	0
TCGA-KO-8411-01A-11R-2315-07	ABHD12|26090	3697.3585
TCGA-KO-8411-01A-11R-2315-07	ABHD13|84945	492.0755
TCGA-KO-8411-01A-11R-2315-07	ABHD14A|25864	451.7698
TCGA-KO-8411-01A-11R-2315-07	ABHD14B|84836	2983.7736
TCGA-KO-8411-01A-11R-2315-07	ABHD15|116236	118.8679
TCGA-KO-8411-01A-11R-2315-07	ABHD1|84696	.3774
TCGA-KO-8411-01A-11R-2315-07	ABHD2|11057	19306.0377
TCGA-KO-8411-01A-11R-2315-07	ABHD3|171586	1522.2642
TCGA-KO-8411-01A-11R-2315-07	ABHD4|63874	1022.6415
TCGA-KO-8411-01A-11R-2315-07	ABHD5|51099	420.7547
TCGA-KO-8411-01A-11R-2315-07	ABHD6|57406	1248.3019
TCGA-KO-8411-01A-11R-2315-07	ABHD8|79575	586.4151
TCGA-KO-8411-01A-11R-2315-07	ABI1|10006	708.2151
TCGA-KO-8411-01A-11R-2315-07	ABI2|10152	767.1698
TCGA-KO-8411-01A-11R-2315-07	ABI3BP|25890	410.9434
TCGA-KO-8411-01A-11R-2315-07	ABI3|51225	96.6038
TCGA-KO-8411-01A-11R-2315-07	ABL1|25	1012.4528
TCGA-KO-8411-01A-11R-2315-07	ABL2|27	224.5283
TCGA-KO-8411-01A-11R-2315-07	ABLIM1|3983	212.0755
TCGA-KO-8411-01A-11R-2315-07	ABLIM2|84448	10.566
TCGA-KO-8411-01A-11R-2315-07	ABLIM3|22885	76.9811
TCGA-KO-8411-01A-11R-2315-07	ABO|28	1.8868
TCGA-KO-8411-01A-11R-2315-07	ABP1|26	3.3962
TCGA-KO-8411-01A-11R-2315-07	ABRA|137735	0
TCGA-KO-8411-01A-11R-2315-07	ABR|29	3972.8302
TCGA-KO-8411-01A-11R-2315-07	ABT1|29777	329.434
TCGA-KO-8411-01A-11R-2315-07	ABTB1|80325	292.8302
TCGA-KO-8411-01A-11R-2315-07	ABTB2|25841	1470.566
TCGA-KO-8411-01A-11R-2315-07	ACAA1|30	2277.7358
TCGA-KO-8411-01A-11R-2315-07	ACAA2|10449	4947.9245
TCGA-KO-8411-01A-11R-2315-07	ACACA|31	1155.8491
TCGA-KO-8411-01A-11R-2315-07	ACACB|32	2198.1132
TCGA-KO-8411-01A-11R-2315-07	ACAD10|80724	2657.3585
TCGA-KO-8411-01A-11R-2315-07	ACAD11|84129	464.8528
TCGA-KO-8411-01A-11R-2315-07	ACAD8|27034	1280.7547
TCGA-KO-8411-01A-11R-2315-07	ACAD9|28976	1678.4906
TCGA-KO-8411-01A-11R-2315-07	ACADL|33	1341.5094
TCGA-KO-8411-01A-11R-2315-07	ACADM|34	1245.283
TCGA-KO-8411-01A-11R-2315-07	ACADSB|36	1973.5849
TCGA-KO-8411-01A-11R-2315-07	ACADS|35	2338.8679
TCGA-KO-8411-01A-11R-2315-07	ACADVL|37	3529.0528
TCGA-KO-8411-01A-11R-2315-07	ACAN|176	3.3962
TCGA-KO-8411-01A-11R-2315-07	ACAP1|9744	3.3962
TCGA-KO-8411-01A-11R-2315-07	ACAP2|23527	1173.9623
TCGA-KO-8411-01A-11R-2315-07	ACAP3|116983	270.2075
TCGA-KO-8411-01A-11R-2315-07	ACAT1|38	47034.3396
TCGA-KO-8411-01A-11R-2315-07	ACAT2|39	263.2792
TCGA-KO-8411-01A-11R-2315-07	ACBD3|64746	623.3962
TCGA-KO-8411-01A-11R-2315-07	ACBD4|79777	241.5094
TCGA-KO-8411-01A-11R-2315-07	ACBD5|91452	606.7925
TCGA-KO-8411-01A-11R-2315-07	ACBD6|84320	278.4906
TCGA-KO-8411-01A-11R-2315-07	ACBD7|414149	10.566
TCGA-KO-8411-01A-11R-2315-07	ACCN1|40	5.283
TCGA-KO-8411-01A-11R-2315-07	ACCN2|41	217.7358
TCGA-KO-8411-01A-11R-2315-07	ACCN3|9311	2.2642
TCGA-KO-8411-01A-11R-2315-07	ACCN4|55515	0
TCGA-KO-8411-01A-11R-2315-07	ACCN5|51802	0
TCGA-KO-8411-01A-11R-2315-07	ACCSL|390110	0
TCGA-KO-8411-01A-11R-2315-07	ACCS|84680	226.0377
TCGA-KO-8411-01A-11R-2315-07	ACD|65057	312.8302
TCGA-KO-8411-01A-11R-2315-07	ACE2|59272	9.0566
TCGA-KO-8411-01A-11R-2315-07	ACER1|125981	0
TCGA-KO-8411-01A-11R-2315-07	ACER2|340485	37.7358
TCGA-KO-8411-01A-11R-2315-07	ACER3|55331	247.1698
TCGA-KO-8411-01A-11R-2315-07	ACE|1636	159.2453
TCGA-KO-8411-01A-11R-2315-07	ACHE|43	4.9057
TCGA-KO-8411-01A-11R-2315-07	ACIN1|22985	1862.2642
TCGA-KO-8411-01A-11R-2315-07	ACLY|47	1017.7358
TCGA-KO-8411-01A-11R-2315-07	ACMSD|130013	0
TCGA-KO-8411-01A-11R-2315-07	ACN9|57001	151.3208
TCGA-KO-8411-01A-11R-2315-07	ACO1|48	2229.8113
TCGA-KO-8411-01A-11R-2315-07	ACO2|50	17820.083
TCGA-KO-8411-01A-11R-2315-07	ACOT11|26027	2064.0151
TCGA-KO-8411-01A-11R-2315-07	ACOT12|134526	.3774
TCGA-KO-8411-01A-11R-2315-07	ACOT13|55856	512.7623
TCGA-KO-8411-01A-11R-2315-07	ACOT1|641371	744.5283
TCGA-KO-8411-01A-11R-2315-07	ACOT2|10965	590.566
TCGA-KO-8411-01A-11R-2315-07	ACOT4|122970	255.8491
TCGA-KO-8411-01A-11R-2315-07	ACOT6|641372	25.283
TCGA-KO-8411-01A-11R-2315-07	ACOT7|11332	186.7925
TCGA-KO-8411-01A-11R-2315-07	ACOT8|10005	732.5925
TCGA-KO-8411-01A-11R-2315-07	ACOT9|23597	326.0377
TCGA-KO-8411-01A-11R-2315-07	ACOX1|51	1141.8264
TCGA-KO-8411-01A-11R-2315-07	ACOX2|8309	4.9057
TCGA-KO-8411-01A-11R-2315-07	ACOX3|8310	294.717
TCGA-KO-8411-01A-11R-2315-07	ACOXL|55289	2.2642
TCGA-KO-8411-01A-11R-2315-07	ACP1|52	1643.7736
TCGA-KO-8411-01A-11R-2315-07	ACP2|53	791.6981
TCGA-KO-8411-01A-11R-2315-07	ACP5|54	204.5283
TCGA-KO-8411-01A-11R-2315-07	ACP6|51205	133.9623
TCGA-KO-8411-01A-11R-2315-07	ACPL2|92370	170.1887
TCGA-KO-8411-01A-11R-2315-07	ACPP|55	215.8491
TCGA-KO-8411-01A-11R-2315-07	ACPT|93650	0
TCGA-KO-8411-01A-11R-2315-07	ACRBP|84519	3.7736
TCGA-KO-8411-01A-11R-2315-07	ACRC|93953	4.5283
TCGA-KO-8411-01A-11R-2315-07	ACRV1|56	.7547
TCGA-KO-8411-01A-11R-2315-07	ACR|49	.7547
TCGA-KO-8411-01A-11R-2315-07	ACSBG1|23205	9.8113
TCGA-KO-8411-01A-11R-2315-07	ACSBG2|81616	0
TCGA-KO-8411-01A-11R-2315-07	ACSF2|80221	268.3019
TCGA-KO-8411-01A-11R-2315-07	ACSF3|197322	402.2642
TCGA-KO-8411-01A-11R-2315-07	ACSL1|2180	11961.5094
TCGA-KO-8411-01A-11R-2315-07	ACSL3|2181	3132.4528
TCGA-KO-8411-01A-11R-2315-07	ACSL4|2182	2332.0755
TCGA-KO-8411-01A-11R-2315-07	ACSL5|51703	582.2642
TCGA-KO-8411-01A-11R-2315-07	ACSL6|23305	58.1132
TCGA-KO-8411-01A-11R-2315-07	ACSM1|116285	4.1509
TCGA-KO-8411-01A-11R-2315-07	ACSM2A|123876	.7547
TCGA-KO-8411-01A-11R-2315-07	ACSM2B|348158	.7547
TCGA-KO-8411-01A-11R-2315-07	ACSM3|6296	1497.4377
TCGA-KO-8411-01A-11R-2315-07	ACSM4|341392	0
TCGA-KO-8411-01A-11R-2315-07	ACSM5|54988	4.1509
TCGA-KO-8411-01A-11R-2315-07	ACSS1|84532	2820.7547
TCGA-KO-8411-01A-11R-2315-07	ACSS2|55902	1309.8113
TCGA-KO-8411-01A-11R-2315-07	ACSS3|79611	9857.7358
TCGA-KO-8411-01A-11R-2315-07	ACTA1|58	1.5094
TCGA-KO-8411-01A-11R-2315-07	ACTA2|59	808.1585
TCGA-KO-8411-01A-11R-2315-07	ACTBL2|345651	5.6604
TCGA-KO-8411-01A-11R-2315-07	ACTB|60	47693.5849
TCGA-KO-8411-01A-11R-2315-07	ACTC1|70	146.7925
TCGA-KO-8411-01A-11R-2315-07	ACTG1|71	22268.6792
TCGA-KO-8411-01A-11R-2315-07	ACTG2|72	0
TCGA-KO-8411-01A-11R-2315-07	ACTL6A|86	593.5849
TCGA-KO-8411-01A-11R-2315-07	ACTL6B|51412	0
TCGA-KO-8411-01A-11R-2315-07	ACTL7A|10881	0
TCGA-KO-8411-01A-11R-2315-07	ACTL7B|10880	0
TCGA-KO-8411-01A-11R-2315-07	ACTL8|81569	0
TCGA-KO-8411-01A-11R-2315-07	ACTL9|284382	0
TCGA-KO-8411-01A-11R-2315-07	ACTN1|87	377.3585
TCGA-KO-8411-01A-11R-2315-07	ACTN2|88	9.434
TCGA-KO-8411-01A-11R-2315-07	ACTN3|89	1.1321
TCGA-KO-8411-01A-11R-2315-07	ACTN4|81	8743.4642
TCGA-KO-8411-01A-11R-2315-07	ACTR10|55860	1839.6226
TCGA-KO-8411-01A-11R-2315-07	ACTR1A|10121	1545.6604
TCGA-KO-8411-01A-11R-2315-07	ACTR1B|10120	821.5094
TCGA-KO-8411-01A-11R-2315-07	ACTR2|10097	3272.4528
TCGA-KO-8411-01A-11R-2315-07	ACTR3B|57180	299.2453
TCGA-KO-8411-01A-11R-2315-07	ACTR3C|653857	236.2264
TCGA-KO-8411-01A-11R-2315-07	ACTR3|10096	2310.566
TCGA-KO-8411-01A-11R-2315-07	ACTR5|79913	174.3396
TCGA-KO-8411-01A-11R-2315-07	ACTR6|64431	605.283
TCGA-KO-8411-01A-11R-2315-07	ACTR8|93973	660.7547
TCGA-KO-8411-01A-11R-2315-07	ACTRT1|139741	0
TCGA-KO-8411-01A-11R-2315-07	ACTRT2|140625	0
TCGA-KO-8411-01A-11R-2315-07	ACVR1B|91	2743.3962
TCGA-KO-8411-01A-11R-2315-07	ACVR1C|130399	152.8302
TCGA-KO-8411-01A-11R-2315-07	ACVR1|90	721.8868
TCGA-KO-8411-01A-11R-2315-07	ACVR2A|92	234.3396
TCGA-KO-8411-01A-11R-2315-07	ACVR2B|93	175.0943
TCGA-KO-8411-01A-11R-2315-07	ACVRL1|94	380
TCGA-KO-8411-01A-11R-2315-07	ACY1|95	1182.5698
TCGA-KO-8411-01A-11R-2315-07	ACY3|91703	1.5094
TCGA-KO-8411-01A-11R-2315-07	ACYP1|97	69.434
TCGA-KO-8411-01A-11R-2315-07	ACYP2|98	346.4151
TCGA-KO-8411-01A-11R-2315-07	ADAD1|132612	0
TCGA-KO-8411-01A-11R-2315-07	ADAD2|161931	.7547
TCGA-KO-8411-01A-11R-2315-07	ADAL|161823	593.2075
TCGA-KO-8411-01A-11R-2315-07	ADAM10|102	2000.3774
TCGA-KO-8411-01A-11R-2315-07	ADAM11|4185	.7547
TCGA-KO-8411-01A-11R-2315-07	ADAM12|8038	1.5094
TCGA-KO-8411-01A-11R-2315-07	ADAM15|8751	597.3925
TCGA-KO-8411-01A-11R-2315-07	ADAM17|6868	293.5849
TCGA-KO-8411-01A-11R-2315-07	ADAM18|8749	0
TCGA-KO-8411-01A-11R-2315-07	ADAM19|8728	30.9434
TCGA-KO-8411-01A-11R-2315-07	ADAM20|8748	2.6415
TCGA-KO-8411-01A-11R-2315-07	ADAM21P1|145241	.3774
TCGA-KO-8411-01A-11R-2315-07	ADAM21|8747	1.1321
TCGA-KO-8411-01A-11R-2315-07	ADAM22|53616	316.6038
TCGA-KO-8411-01A-11R-2315-07	ADAM23|8745	.7547
TCGA-KO-8411-01A-11R-2315-07	ADAM28|10863	14.717
TCGA-KO-8411-01A-11R-2315-07	ADAM29|11086	.7547
TCGA-KO-8411-01A-11R-2315-07	ADAM2|2515	25.283
TCGA-KO-8411-01A-11R-2315-07	ADAM30|11085	0
TCGA-KO-8411-01A-11R-2315-07	ADAM32|203102	21.1321
TCGA-KO-8411-01A-11R-2315-07	ADAM33|80332	0
TCGA-KO-8411-01A-11R-2315-07	ADAM3A|1587	0
TCGA-KO-8411-01A-11R-2315-07	ADAM5P|255926	0
TCGA-KO-8411-01A-11R-2315-07	ADAM6|8755	106.6
TCGA-KO-8411-01A-11R-2315-07	ADAM7|8756	0
TCGA-KO-8411-01A-11R-2315-07	ADAM8|101	16.9811
TCGA-KO-8411-01A-11R-2315-07	ADAM9|8754	1761.8868
TCGA-KO-8411-01A-11R-2315-07	ADAMDEC1|27299	23.3962
TCGA-KO-8411-01A-11R-2315-07	ADAMTS10|81794	20
TCGA-KO-8411-01A-11R-2315-07	ADAMTS12|81792	6.0377
TCGA-KO-8411-01A-11R-2315-07	ADAMTS13|11093	27.5472
TCGA-KO-8411-01A-11R-2315-07	ADAMTS14|140766	1.1321
TCGA-KO-8411-01A-11R-2315-07	ADAMTS15|170689	6.0377
TCGA-KO-8411-01A-11R-2315-07	ADAMTS16|170690	15.4717
TCGA-KO-8411-01A-11R-2315-07	ADAMTS17|170691	26.7925
TCGA-KO-8411-01A-11R-2315-07	ADAMTS18|170692	1.1321
TCGA-KO-8411-01A-11R-2315-07	ADAMTS19|171019	61.1321
TCGA-KO-8411-01A-11R-2315-07	ADAMTS1|9510	701.1321
TCGA-KO-8411-01A-11R-2315-07	ADAMTS20|80070	0
TCGA-KO-8411-01A-11R-2315-07	ADAMTS2|9509	2.6415
TCGA-KO-8411-01A-11R-2315-07	ADAMTS3|9508	223.7736
TCGA-KO-8411-01A-11R-2315-07	ADAMTS4|9507	113.2075
TCGA-KO-8411-01A-11R-2315-07	ADAMTS5|11096	224.5283
TCGA-KO-8411-01A-11R-2315-07	ADAMTS6|11174	1.8868
TCGA-KO-8411-01A-11R-2315-07	ADAMTS7|11173	41.5094
TCGA-KO-8411-01A-11R-2315-07	ADAMTS8|11095	4.9057
TCGA-KO-8411-01A-11R-2315-07	ADAMTS9|56999	36.6038
TCGA-KO-8411-01A-11R-2315-07	ADAMTSL1|92949	1282.6415
TCGA-KO-8411-01A-11R-2315-07	ADAMTSL2|9719	183.7736
TCGA-KO-8411-01A-11R-2315-07	ADAMTSL3|57188	60.7547
TCGA-KO-8411-01A-11R-2315-07	ADAMTSL4|54507	11.6981
TCGA-KO-8411-01A-11R-2315-07	ADAMTSL5|339366	12.4528
TCGA-KO-8411-01A-11R-2315-07	ADAP1|11033	1063.4717
TCGA-KO-8411-01A-11R-2315-07	ADAP2|55803	73.9623
TCGA-KO-8411-01A-11R-2315-07	ADARB1|104	134.3396
TCGA-KO-8411-01A-11R-2315-07	ADARB2|105	3.3962
TCGA-KO-8411-01A-11R-2315-07	ADAR|103	3486.0377
TCGA-KO-8411-01A-11R-2315-07	ADAT1|23536	290.9434
TCGA-KO-8411-01A-11R-2315-07	ADAT2|134637	26.0377
TCGA-KO-8411-01A-11R-2315-07	ADAT3|113179	83.7736
TCGA-KO-8411-01A-11R-2315-07	ADA|100	14.717
TCGA-KO-8411-01A-11R-2315-07	ADCK1|57143	444.1509
TCGA-KO-8411-01A-11R-2315-07	ADCK2|90956	995.0943
TCGA-KO-8411-01A-11R-2315-07	ADCK4|79934	462.2642
TCGA-KO-8411-01A-11R-2315-07	ADCK5|203054	63.3962
TCGA-KO-8411-01A-11R-2315-07	ADCY10|55811	1.1321
TCGA-KO-8411-01A-11R-2315-07	ADCY1|107	2884.1509
TCGA-KO-8411-01A-11R-2315-07	ADCY2|108	0
TCGA-KO-8411-01A-11R-2315-07	ADCY3|109	172.0528
TCGA-KO-8411-01A-11R-2315-07	ADCY4|196883	116.2264
TCGA-KO-8411-01A-11R-2315-07	ADCY5|111	22.6415
TCGA-KO-8411-01A-11R-2315-07	ADCY6|112	1597.3585
TCGA-KO-8411-01A-11R-2315-07	ADCY7|113	96.2264
TCGA-KO-8411-01A-11R-2315-07	ADCY8|114	0
TCGA-KO-8411-01A-11R-2315-07	ADCY9|115	824.1509
TCGA-KO-8411-01A-11R-2315-07	ADCYAP1R1|117	1.5094
TCGA-KO-8411-01A-11R-2315-07	ADCYAP1|116	4606.4151
TCGA-KO-8411-01A-11R-2315-07	ADC|113451	25.283
TCGA-KO-8411-01A-11R-2315-07	ADD1|118	4740.3774
TCGA-KO-8411-01A-11R-2315-07	ADD2|119	.7547
TCGA-KO-8411-01A-11R-2315-07	ADD3|120	1383.3962
TCGA-KO-8411-01A-11R-2315-07	ADH1A|124	.3774
TCGA-KO-8411-01A-11R-2315-07	ADH1B|125	128.3019
TCGA-KO-8411-01A-11R-2315-07	ADH1C|126	395.0943
TCGA-KO-8411-01A-11R-2315-07	ADH4|127	35.0943
TCGA-KO-8411-01A-11R-2315-07	ADH5|128	3891.6981
TCGA-KO-8411-01A-11R-2315-07	ADH6|130	4.9057
TCGA-KO-8411-01A-11R-2315-07	ADH7|131	0
TCGA-KO-8411-01A-11R-2315-07	ADHFE1|137872	223.0189
TCGA-KO-8411-01A-11R-2315-07	ADI1|55256	2368.3019
TCGA-KO-8411-01A-11R-2315-07	ADIG|149685	0
TCGA-KO-8411-01A-11R-2315-07	ADIPOQ|9370	0
TCGA-KO-8411-01A-11R-2315-07	ADIPOR1|51094	1569.0566
TCGA-KO-8411-01A-11R-2315-07	ADIPOR2|79602	4044.9057
TCGA-KO-8411-01A-11R-2315-07	ADK|132	387.5472
TCGA-KO-8411-01A-11R-2315-07	ADM2|79924	56.2264
TCGA-KO-8411-01A-11R-2315-07	ADM|133	498.8679
TCGA-KO-8411-01A-11R-2315-07	ADNP2|22850	802.6415
TCGA-KO-8411-01A-11R-2315-07	ADNP|23394	2213.9623
TCGA-KO-8411-01A-11R-2315-07	ADORA1|134	11.6981
TCGA-KO-8411-01A-11R-2315-07	ADORA2A|135	69.8113
TCGA-KO-8411-01A-11R-2315-07	ADORA2B|136	4.9057
TCGA-KO-8411-01A-11R-2315-07	ADORA3|140	20.7547
TCGA-KO-8411-01A-11R-2315-07	ADO|84890	392.0755
TCGA-KO-8411-01A-11R-2315-07	ADPGK|83440	1714.3509
TCGA-KO-8411-01A-11R-2315-07	ADPRHL1|113622	52.8302
TCGA-KO-8411-01A-11R-2315-07	ADPRHL2|54936	346.7925
TCGA-KO-8411-01A-11R-2315-07	ADPRH|141	172.8302
TCGA-KO-8411-01A-11R-2315-07	ADRA1A|148	.7547
TCGA-KO-8411-01A-11R-2315-07	ADRA1B|147	17.7358
TCGA-KO-8411-01A-11R-2315-07	ADRA1D|146	.3774
TCGA-KO-8411-01A-11R-2315-07	ADRA2A|150	12.8302
TCGA-KO-8411-01A-11R-2315-07	ADRA2B|151	116.2264
TCGA-KO-8411-01A-11R-2315-07	ADRA2C|152	9.434
TCGA-KO-8411-01A-11R-2315-07	ADRB1|153	95.0943
TCGA-KO-8411-01A-11R-2315-07	ADRB2|154	216.2264
TCGA-KO-8411-01A-11R-2315-07	ADRB3|155	0
TCGA-KO-8411-01A-11R-2315-07	ADRBK1|156	1194.717
TCGA-KO-8411-01A-11R-2315-07	ADRBK2|157	248.6792
TCGA-KO-8411-01A-11R-2315-07	ADRM1|11047	1480.3774
TCGA-KO-8411-01A-11R-2315-07	ADSL|158	683.0189
TCGA-KO-8411-01A-11R-2315-07	ADSSL1|122622	584.9057
TCGA-KO-8411-01A-11R-2315-07	ADSS|159	981.8868
TCGA-KO-8411-01A-11R-2315-07	AEBP1|165	245.283
TCGA-KO-8411-01A-11R-2315-07	AEBP2|121536	986.7925
TCGA-KO-8411-01A-11R-2315-07	AEN|64782	1211.6981
TCGA-KO-8411-01A-11R-2315-07	AES|166	21526.4151
TCGA-KO-8411-01A-11R-2315-07	AFAP1L1|134265	2190.566
TCGA-KO-8411-01A-11R-2315-07	AFAP1L2|84632	130.9434
TCGA-KO-8411-01A-11R-2315-07	AFAP1|60312	102.6415
TCGA-KO-8411-01A-11R-2315-07	AFARP1|246182	1.1321
TCGA-KO-8411-01A-11R-2315-07	AFF1|4299	4407.5472
TCGA-KO-8411-01A-11R-2315-07	AFF2|2334	3.3962
TCGA-KO-8411-01A-11R-2315-07	AFF3|3899	15.8491
TCGA-KO-8411-01A-11R-2315-07	AFF4|27125	3529.8113
TCGA-KO-8411-01A-11R-2315-07	AFG3L1|172	160.3774
TCGA-KO-8411-01A-11R-2315-07	AFG3L2|10939	7282.2981
TCGA-KO-8411-01A-11R-2315-07	AFMID|125061	77.7358
TCGA-KO-8411-01A-11R-2315-07	AFM|173	.3774
TCGA-KO-8411-01A-11R-2315-07	AFP|174	.3774
TCGA-KO-8411-01A-11R-2315-07	AFTPH|54812	1466.0377
TCGA-KO-8411-01A-11R-2315-07	AG2|387763	123.7736
TCGA-KO-8411-01A-11R-2315-07	AGAP11|119385	11.6981
TCGA-KO-8411-01A-11R-2315-07	AGAP1|116987	81.5094
TCGA-KO-8411-01A-11R-2315-07	AGAP2|116986	30.7774
TCGA-KO-8411-01A-11R-2315-07	AGAP3|116988	256.2264
TCGA-KO-8411-01A-11R-2315-07	AGAP4|119016	41.1321
TCGA-KO-8411-01A-11R-2315-07	AGAP5|729092	5.1283
TCGA-KO-8411-01A-11R-2315-07	AGAP6|414189	16.2264
TCGA-KO-8411-01A-11R-2315-07	AGAP7|653268	3.3962
TCGA-KO-8411-01A-11R-2315-07	AGAP8|728404	12.0755
TCGA-KO-8411-01A-11R-2315-07	AGA|175	367.5472
TCGA-KO-8411-01A-11R-2315-07	AGBL1|123624	0
TCGA-KO-8411-01A-11R-2315-07	AGBL2|79841	1.5094
TCGA-KO-8411-01A-11R-2315-07	AGBL3|340351	2.2642
TCGA-KO-8411-01A-11R-2315-07	AGBL4|84871	4.5283
TCGA-KO-8411-01A-11R-2315-07	AGBL5|60509	305.2868
TCGA-KO-8411-01A-11R-2315-07	AGER|177	4.9057
TCGA-KO-8411-01A-11R-2315-07	AGFG1|3267	1002.6415
TCGA-KO-8411-01A-11R-2315-07	AGFG2|3268	752.0755
TCGA-KO-8411-01A-11R-2315-07	AGGF1|55109	1241.1321
TCGA-KO-8411-01A-11R-2315-07	AGK|55750	903.0189
TCGA-KO-8411-01A-11R-2315-07	AGL|178	1698.4906
TCGA-KO-8411-01A-11R-2315-07	AGMAT|79814	13.9623
TCGA-KO-8411-01A-11R-2315-07	AGPAT1|10554	844.517
TCGA-KO-8411-01A-11R-2315-07	AGPAT2|10555	2489.0566
TCGA-KO-8411-01A-11R-2315-07	AGPAT3|56894	1274.3396
TCGA-KO-8411-01A-11R-2315-07	AGPAT4|56895	22.6415
TCGA-KO-8411-01A-11R-2315-07	AGPAT5|55326	752.8302
TCGA-KO-8411-01A-11R-2315-07	AGPAT6|137964	899.6226
TCGA-KO-8411-01A-11R-2315-07	AGPAT9|84803	3364.5283
TCGA-KO-8411-01A-11R-2315-07	AGPHD1|123688	40.7547
TCGA-KO-8411-01A-11R-2315-07	AGPS|8540	589.434
TCGA-KO-8411-01A-11R-2315-07	AGR2|10551	1.8868
TCGA-KO-8411-01A-11R-2315-07	AGR3|155465	2.2642
TCGA-KO-8411-01A-11R-2315-07	AGRN|375790	2476.9811
TCGA-KO-8411-01A-11R-2315-07	AGRP|181	.3774
TCGA-KO-8411-01A-11R-2315-07	AGTPBP1|23287	252.4528
TCGA-KO-8411-01A-11R-2315-07	AGTR1|185	139.6226
TCGA-KO-8411-01A-11R-2315-07	AGTR2|186	0
TCGA-KO-8411-01A-11R-2315-07	AGTRAP|57085	137.3585
TCGA-KO-8411-01A-11R-2315-07	AGT|183	4.9057
TCGA-KO-8411-01A-11R-2315-07	AGXT2L1|64850	0
TCGA-KO-8411-01A-11R-2315-07	AGXT2L2|85007	497.0755
TCGA-KO-8411-01A-11R-2315-07	AGXT2|64902	.3774
TCGA-KO-8411-01A-11R-2315-07	AGXT|189	1.1321
TCGA-KO-8411-01A-11R-2315-07	AHCTF1|25909	995.8491
TCGA-KO-8411-01A-11R-2315-07	AHCYL1|10768	4221.1321
TCGA-KO-8411-01A-11R-2315-07	AHCYL2|23382	5144.5283
TCGA-KO-8411-01A-11R-2315-07	AHCY|191	2004.9057
TCGA-KO-8411-01A-11R-2315-07	AHDC1|27245	328.6792
TCGA-KO-8411-01A-11R-2315-07	AHI1|54806	208.6792
TCGA-KO-8411-01A-11R-2315-07	AHNAK2|113146	2.2642
TCGA-KO-8411-01A-11R-2315-07	AHNAK|79026	11548.6792
TCGA-KO-8411-01A-11R-2315-07	AHRR|57491	17.7358
TCGA-KO-8411-01A-11R-2315-07	AHR|196	1016.2264
TCGA-KO-8411-01A-11R-2315-07	AHSA1|10598	2600.7547
TCGA-KO-8411-01A-11R-2315-07	AHSA2|130872	137.3585
TCGA-KO-8411-01A-11R-2315-07	AHSG|197	0
TCGA-KO-8411-01A-11R-2315-07	AHSP|51327	0
TCGA-KO-8411-01A-11R-2315-07	AICDA|57379	0
TCGA-KO-8411-01A-11R-2315-07	AIDA|64853	263.7811
TCGA-KO-8411-01A-11R-2315-07	AIF1L|83543	3850.9434
TCGA-KO-8411-01A-11R-2315-07	AIF1|199	107.5472
TCGA-KO-8411-01A-11R-2315-07	AIFM1|9131	4467.1698
TCGA-KO-8411-01A-11R-2315-07	AIFM2|84883	761.5094
TCGA-KO-8411-01A-11R-2315-07	AIFM3|150209	104.0566
TCGA-KO-8411-01A-11R-2315-07	AIG1|51390	457.3585
TCGA-KO-8411-01A-11R-2315-07	AIM1L|55057	.7547
TCGA-KO-8411-01A-11R-2315-07	AIM1|202	601.1321
TCGA-KO-8411-01A-11R-2315-07	AIM2|9447	.7547
TCGA-KO-8411-01A-11R-2315-07	AIMP1|9255	1576.0151
TCGA-KO-8411-01A-11R-2315-07	AIMP2|7965	1098.9509
TCGA-KO-8411-01A-11R-2315-07	AIPL1|23746	0
TCGA-KO-8411-01A-11R-2315-07	AIP|9049	1476.6038
TCGA-KO-8411-01A-11R-2315-07	AIRE|326	0
TCGA-KO-8411-01A-11R-2315-07	AJAP1|55966	12.4528
TCGA-KO-8411-01A-11R-2315-07	AK1|203	1347.1698
TCGA-KO-8411-01A-11R-2315-07	AK2|204	1782.6415
TCGA-KO-8411-01A-11R-2315-07	AK3L1|205	50.566
TCGA-KO-8411-01A-11R-2315-07	AK3|50808	3916.2264
TCGA-KO-8411-01A-11R-2315-07	AK5|26289	.3774
TCGA-KO-8411-01A-11R-2315-07	AK7|122481	41.5094
TCGA-KO-8411-01A-11R-2315-07	AKAP10|11216	408.6792
TCGA-KO-8411-01A-11R-2315-07	AKAP11|11215	2216.6038
TCGA-KO-8411-01A-11R-2315-07	AKAP12|9590	334.3396
TCGA-KO-8411-01A-11R-2315-07	AKAP13|11214	2103.0189
TCGA-KO-8411-01A-11R-2315-07	AKAP14|158798	.7547
TCGA-KO-8411-01A-11R-2315-07	AKAP1|8165	2378.1132
TCGA-KO-8411-01A-11R-2315-07	AKAP2|11217	2904.3094
TCGA-KO-8411-01A-11R-2315-07	AKAP3|10566	3.0189
TCGA-KO-8411-01A-11R-2315-07	AKAP4|8852	0
TCGA-KO-8411-01A-11R-2315-07	AKAP5|9495	4.1509
TCGA-KO-8411-01A-11R-2315-07	AKAP6|9472	1177.7358
TCGA-KO-8411-01A-11R-2315-07	AKAP7|9465	224.5283
TCGA-KO-8411-01A-11R-2315-07	AKAP8L|26993	796.6038
TCGA-KO-8411-01A-11R-2315-07	AKAP8|10270	644.5283
TCGA-KO-8411-01A-11R-2315-07	AKAP9|10142	2589.434
TCGA-KO-8411-01A-11R-2315-07	AKD1|221264	173.2075
TCGA-KO-8411-01A-11R-2315-07	AKIRIN1|79647	1514.3396
TCGA-KO-8411-01A-11R-2315-07	AKIRIN2|55122	687.9245
TCGA-KO-8411-01A-11R-2315-07	AKNAD1|254268	17.7358
TCGA-KO-8411-01A-11R-2315-07	AKNA|80709	466.0377
TCGA-KO-8411-01A-11R-2315-07	AKR1A1|10327	1084.1509
TCGA-KO-8411-01A-11R-2315-07	AKR1B10|57016	0
TCGA-KO-8411-01A-11R-2315-07	AKR1B15|441282	0
TCGA-KO-8411-01A-11R-2315-07	AKR1B1|231	2440.7547
TCGA-KO-8411-01A-11R-2315-07	AKR1C1|1645	1093.5849
TCGA-KO-8411-01A-11R-2315-07	AKR1C2|1646	16.9811
TCGA-KO-8411-01A-11R-2315-07	AKR1C3|8644	97.7358
TCGA-KO-8411-01A-11R-2315-07	AKR1C4|1109	0
TCGA-KO-8411-01A-11R-2315-07	AKR1CL1|340811	0
TCGA-KO-8411-01A-11R-2315-07	AKR1D1|6718	.3774
TCGA-KO-8411-01A-11R-2315-07	AKR1E2|83592	2.6415
TCGA-KO-8411-01A-11R-2315-07	AKR7A2|8574	683.3962
TCGA-KO-8411-01A-11R-2315-07	AKR7A3|22977	63.3962
TCGA-KO-8411-01A-11R-2315-07	AKR7L|246181	36.2264
TCGA-KO-8411-01A-11R-2315-07	AKT1S1|84335	1162.2642
TCGA-KO-8411-01A-11R-2315-07	AKT1|207	4291.6981
TCGA-KO-8411-01A-11R-2315-07	AKT2|208	3183.7736
TCGA-KO-8411-01A-11R-2315-07	AKT3|10000	1221.5094
TCGA-KO-8411-01A-11R-2315-07	AKTIP|64400	1721.7962
TCGA-KO-8411-01A-11R-2315-07	ALAD|210	1032.0755
TCGA-KO-8411-01A-11R-2315-07	ALAS1|211	3429.434
TCGA-KO-8411-01A-11R-2315-07	ALAS2|212	1.8868
TCGA-KO-8411-01A-11R-2315-07	ALB|213	1.5094
TCGA-KO-8411-01A-11R-2315-07	ALCAM|214	19687.9245
TCGA-KO-8411-01A-11R-2315-07	ALDH16A1|126133	418.4906
TCGA-KO-8411-01A-11R-2315-07	ALDH18A1|5832	824.5283
TCGA-KO-8411-01A-11R-2315-07	ALDH1A1|216	13956.9811
TCGA-KO-8411-01A-11R-2315-07	ALDH1A2|8854	1338.8679
TCGA-KO-8411-01A-11R-2315-07	ALDH1A3|220	1336.2151
TCGA-KO-8411-01A-11R-2315-07	ALDH1B1|219	840.3774
TCGA-KO-8411-01A-11R-2315-07	ALDH1L1|10840	5981.8868
TCGA-KO-8411-01A-11R-2315-07	ALDH1L2|160428	11.3208
TCGA-KO-8411-01A-11R-2315-07	ALDH2|217	6462.6415
TCGA-KO-8411-01A-11R-2315-07	ALDH3A1|218	6.4151
TCGA-KO-8411-01A-11R-2315-07	ALDH3A2|224	1399.6226
TCGA-KO-8411-01A-11R-2315-07	ALDH3B1|221	70.9434
TCGA-KO-8411-01A-11R-2315-07	ALDH3B2|222	3.3962
TCGA-KO-8411-01A-11R-2315-07	ALDH4A1|8659	1076.6038
TCGA-KO-8411-01A-11R-2315-07	ALDH5A1|7915	517.7358
TCGA-KO-8411-01A-11R-2315-07	ALDH6A1|4329	3342.4943
TCGA-KO-8411-01A-11R-2315-07	ALDH7A1|501	2633.2075
TCGA-KO-8411-01A-11R-2315-07	ALDH8A1|64577	2.2642
TCGA-KO-8411-01A-11R-2315-07	ALDH9A1|223	2533.2075
TCGA-KO-8411-01A-11R-2315-07	ALDOA|226	66687.9245
TCGA-KO-8411-01A-11R-2315-07	ALDOB|229	46.7925
TCGA-KO-8411-01A-11R-2315-07	ALDOC|230	158.8679
TCGA-KO-8411-01A-11R-2315-07	ALG10B|144245	416.6038
TCGA-KO-8411-01A-11R-2315-07	ALG10|84920	100.3774
TCGA-KO-8411-01A-11R-2315-07	ALG11|440138	30.566
TCGA-KO-8411-01A-11R-2315-07	ALG12|79087	1164.9057
TCGA-KO-8411-01A-11R-2315-07	ALG13|79868	989.0566
TCGA-KO-8411-01A-11R-2315-07	ALG14|199857	223.0189
TCGA-KO-8411-01A-11R-2315-07	ALG1L2|644974	0
TCGA-KO-8411-01A-11R-2315-07	ALG1L|200810	25.9245
TCGA-KO-8411-01A-11R-2315-07	ALG1|56052	770.0264
TCGA-KO-8411-01A-11R-2315-07	ALG2|85365	2212.0755
TCGA-KO-8411-01A-11R-2315-07	ALG3|10195	743.3962
TCGA-KO-8411-01A-11R-2315-07	ALG5|29880	978.4906
TCGA-KO-8411-01A-11R-2315-07	ALG6|29929	104.1509
TCGA-KO-8411-01A-11R-2315-07	ALG8|79053	741.5094
TCGA-KO-8411-01A-11R-2315-07	ALG9|79796	622.2642
TCGA-KO-8411-01A-11R-2315-07	ALKBH1|8846	326.4151
TCGA-KO-8411-01A-11R-2315-07	ALKBH2|121642	183.0189
TCGA-KO-8411-01A-11R-2315-07	ALKBH3|221120	469.434
TCGA-KO-8411-01A-11R-2315-07	ALKBH4|54784	361.4642
TCGA-KO-8411-01A-11R-2315-07	ALKBH5|54890	1759.4943
TCGA-KO-8411-01A-11R-2315-07	ALKBH6|84964	193.5849
TCGA-KO-8411-01A-11R-2315-07	ALKBH7|84266	2895.0943
TCGA-KO-8411-01A-11R-2315-07	ALKBH8|91801	210.9434
TCGA-KO-8411-01A-11R-2315-07	ALK|238	1.1321
TCGA-KO-8411-01A-11R-2315-07	ALLC|55821	0
TCGA-KO-8411-01A-11R-2315-07	ALMS1P|200420	1.1321
TCGA-KO-8411-01A-11R-2315-07	ALMS1|7840	385.283
TCGA-KO-8411-01A-11R-2315-07	ALOX12B|242	0
TCGA-KO-8411-01A-11R-2315-07	ALOX12P2|245	29.8113
TCGA-KO-8411-01A-11R-2315-07	ALOX12|239	3.0189
TCGA-KO-8411-01A-11R-2315-07	ALOX15B|247	2.2642
TCGA-KO-8411-01A-11R-2315-07	ALOX15|246	0
TCGA-KO-8411-01A-11R-2315-07	ALOX5AP|241	154.717
TCGA-KO-8411-01A-11R-2315-07	ALOX5|240	42.2642
TCGA-KO-8411-01A-11R-2315-07	ALOXE3|59344	.7547
TCGA-KO-8411-01A-11R-2315-07	ALPI|248	0
TCGA-KO-8411-01A-11R-2315-07	ALPK1|80216	229.434
TCGA-KO-8411-01A-11R-2315-07	ALPK2|115701	1.1321
TCGA-KO-8411-01A-11R-2315-07	ALPK3|57538	1856.6038
TCGA-KO-8411-01A-11R-2315-07	ALPL|249	79.2453
TCGA-KO-8411-01A-11R-2315-07	ALPPL2|251	0
TCGA-KO-8411-01A-11R-2315-07	ALPP|250	0
TCGA-KO-8411-01A-11R-2315-07	ALS2CL|259173	593.5849
TCGA-KO-8411-01A-11R-2315-07	ALS2CR11|151254	.7547
TCGA-KO-8411-01A-11R-2315-07	ALS2CR12|130540	2.6415
TCGA-KO-8411-01A-11R-2315-07	ALS2CR4|65062	201.1321
TCGA-KO-8411-01A-11R-2315-07	ALS2CR8|79800	146.7925
TCGA-KO-8411-01A-11R-2315-07	ALS2|57679	283.7736
TCGA-KO-8411-01A-11R-2315-07	ALX1|8092	12.0755
TCGA-KO-8411-01A-11R-2315-07	ALX3|257	11.6981
TCGA-KO-8411-01A-11R-2315-07	ALX4|60529	0
TCGA-KO-8411-01A-11R-2315-07	AMAC1L2|83650	0
TCGA-KO-8411-01A-11R-2315-07	AMAC1L3|643664	.3774
TCGA-KO-8411-01A-11R-2315-07	AMAC1|146861	0
TCGA-KO-8411-01A-11R-2315-07	AMACR|23600	1516.2264
TCGA-KO-8411-01A-11R-2315-07	AMBN|258	.7547
TCGA-KO-8411-01A-11R-2315-07	AMBP|259	1.8868
TCGA-KO-8411-01A-11R-2315-07	AMBRA1|55626	1423.7736
TCGA-KO-8411-01A-11R-2315-07	AMD1|262	2539.0264
TCGA-KO-8411-01A-11R-2315-07	AMDHD1|144193	3.0189
TCGA-KO-8411-01A-11R-2315-07	AMDHD2|51005	543.1208
TCGA-KO-8411-01A-11R-2315-07	AMELX|265	0
TCGA-KO-8411-01A-11R-2315-07	AMELY|266	0
TCGA-KO-8411-01A-11R-2315-07	AMFR|267	9545.283
TCGA-KO-8411-01A-11R-2315-07	AMHR2|269	0
TCGA-KO-8411-01A-11R-2315-07	AMH|268	2.6415
TCGA-KO-8411-01A-11R-2315-07	AMICA1|120425	27.9245
TCGA-KO-8411-01A-11R-2315-07	AMIGO1|57463	189.0566
TCGA-KO-8411-01A-11R-2315-07	AMIGO2|347902	941.8868
TCGA-KO-8411-01A-11R-2315-07	AMIGO3|386724	58.1132
TCGA-KO-8411-01A-11R-2315-07	AMMECR1L|83607	280
TCGA-KO-8411-01A-11R-2315-07	AMMECR1|9949	245.6604
TCGA-KO-8411-01A-11R-2315-07	AMN1|196394	350.9434
TCGA-KO-8411-01A-11R-2315-07	AMN|81693	.3774
TCGA-KO-8411-01A-11R-2315-07	AMOTL1|154810	3291.6981
TCGA-KO-8411-01A-11R-2315-07	AMOTL2|51421	1547.1698
TCGA-KO-8411-01A-11R-2315-07	AMOT|154796	392.8302
TCGA-KO-8411-01A-11R-2315-07	AMPD1|270	0
TCGA-KO-8411-01A-11R-2315-07	AMPD2|271	170.566
TCGA-KO-8411-01A-11R-2315-07	AMPD3|272	2096.9811
TCGA-KO-8411-01A-11R-2315-07	AMPH|273	1.5094
TCGA-KO-8411-01A-11R-2315-07	AMTN|401138	0
TCGA-KO-8411-01A-11R-2315-07	AMT|275	499.1472
TCGA-KO-8411-01A-11R-2315-07	AMY1A|276	1.5094
TCGA-KO-8411-01A-11R-2315-07	AMY2A|279	11.3208
TCGA-KO-8411-01A-11R-2315-07	AMY2B|280	130.8981
TCGA-KO-8411-01A-11R-2315-07	AMZ1|155185	0
TCGA-KO-8411-01A-11R-2315-07	AMZ2P1|201283	112.8302
TCGA-KO-8411-01A-11R-2315-07	AMZ2|51321	966.0377
TCGA-KO-8411-01A-11R-2315-07	ANAPC10|10393	161.1321
TCGA-KO-8411-01A-11R-2315-07	ANAPC11|51529	824.1509
TCGA-KO-8411-01A-11R-2315-07	ANAPC13|25847	3387.0792
TCGA-KO-8411-01A-11R-2315-07	ANAPC16|119504	908.3019
TCGA-KO-8411-01A-11R-2315-07	ANAPC1|64682	314.3396
TCGA-KO-8411-01A-11R-2315-07	ANAPC2|29882	846.4151
TCGA-KO-8411-01A-11R-2315-07	ANAPC4|29945	385.6604
TCGA-KO-8411-01A-11R-2315-07	ANAPC5|51433	2296.2264
TCGA-KO-8411-01A-11R-2315-07	ANAPC7|51434	987.9245
TCGA-KO-8411-01A-11R-2315-07	ANGEL1|23357	1111.3208
TCGA-KO-8411-01A-11R-2315-07	ANGEL2|90806	361.1321
TCGA-KO-8411-01A-11R-2315-07	ANGPT1|284	1566.7925
TCGA-KO-8411-01A-11R-2315-07	ANGPT2|285	473.9623
TCGA-KO-8411-01A-11R-2315-07	ANGPT4|51378	18.4906
TCGA-KO-8411-01A-11R-2315-07	ANGPTL1|9068	843.3962
TCGA-KO-8411-01A-11R-2315-07	ANGPTL2|23452	184.9057
TCGA-KO-8411-01A-11R-2315-07	ANGPTL3|27329	1.5094
TCGA-KO-8411-01A-11R-2315-07	ANGPTL4|51129	4.5283
TCGA-KO-8411-01A-11R-2315-07	ANGPTL5|253935	0
TCGA-KO-8411-01A-11R-2315-07	ANGPTL6|83854	0
TCGA-KO-8411-01A-11R-2315-07	ANGPTL7|10218	0
TCGA-KO-8411-01A-11R-2315-07	ANG|283	8.7434
TCGA-KO-8411-01A-11R-2315-07	ANK1|286	2.2642
TCGA-KO-8411-01A-11R-2315-07	ANK2|287	95.0943
TCGA-KO-8411-01A-11R-2315-07	ANK3|288	1395.8491
TCGA-KO-8411-01A-11R-2315-07	ANKAR|150709	35.0943
TCGA-KO-8411-01A-11R-2315-07	ANKDD1A|348094	18.1132
TCGA-KO-8411-01A-11R-2315-07	ANKFN1|162282	1.1321
TCGA-KO-8411-01A-11R-2315-07	ANKFY1|51479	904.9057
TCGA-KO-8411-01A-11R-2315-07	ANKHD1-EIF4EBP3|404734	1238.6566
TCGA-KO-8411-01A-11R-2315-07	ANKHD1|54882	1634.7396
TCGA-KO-8411-01A-11R-2315-07	ANKH|56172	135.4717
TCGA-KO-8411-01A-11R-2315-07	ANKIB1|54467	502.2642
TCGA-KO-8411-01A-11R-2315-07	ANKK1|255239	.3774
TCGA-KO-8411-01A-11R-2315-07	ANKLE1|126549	2.2642
TCGA-KO-8411-01A-11R-2315-07	ANKLE2|23141	1153.5849
TCGA-KO-8411-01A-11R-2315-07	ANKMY1|51281	78.8679
TCGA-KO-8411-01A-11R-2315-07	ANKMY2|57037	1461.1321
TCGA-KO-8411-01A-11R-2315-07	ANKRA2|57763	298.1132
TCGA-KO-8411-01A-11R-2315-07	ANKRD10|55608	958.6075
TCGA-KO-8411-01A-11R-2315-07	ANKRD11|29123	2130.3962
TCGA-KO-8411-01A-11R-2315-07	ANKRD12|23253	1626.4151
TCGA-KO-8411-01A-11R-2315-07	ANKRD13A|88455	2612.8302
TCGA-KO-8411-01A-11R-2315-07	ANKRD13B|124930	5.6604
TCGA-KO-8411-01A-11R-2315-07	ANKRD13C|81573	281.1321
TCGA-KO-8411-01A-11R-2315-07	ANKRD13D|338692	372.8302
TCGA-KO-8411-01A-11R-2315-07	ANKRD16|54522	16.2264
TCGA-KO-8411-01A-11R-2315-07	ANKRD17|26057	2330.566
TCGA-KO-8411-01A-11R-2315-07	ANKRD19|138649	23.7736
TCGA-KO-8411-01A-11R-2315-07	ANKRD1|27063	2.2642
TCGA-KO-8411-01A-11R-2315-07	ANKRD20A3|441425	7.5472
TCGA-KO-8411-01A-11R-2315-07	ANKRD20A4|728747	3.0189
TCGA-KO-8411-01A-11R-2315-07	ANKRD20B|729171	3.3962
TCGA-KO-8411-01A-11R-2315-07	ANKRD22|118932	82.6189
TCGA-KO-8411-01A-11R-2315-07	ANKRD23|200539	6.7925
TCGA-KO-8411-01A-11R-2315-07	ANKRD24|170961	30.566
TCGA-KO-8411-01A-11R-2315-07	ANKRD26P1|124149	0
TCGA-KO-8411-01A-11R-2315-07	ANKRD26|22852	111.6981
TCGA-KO-8411-01A-11R-2315-07	ANKRD27|84079	627.5472
TCGA-KO-8411-01A-11R-2315-07	ANKRD28|23243	1745.6604
TCGA-KO-8411-01A-11R-2315-07	ANKRD29|147463	949.434
TCGA-KO-8411-01A-11R-2315-07	ANKRD2|26287	1.5094
TCGA-KO-8411-01A-11R-2315-07	ANKRD30A|91074	8.3019
TCGA-KO-8411-01A-11R-2315-07	ANKRD30B|374860	0
TCGA-KO-8411-01A-11R-2315-07	ANKRD31|256006	7.1698
TCGA-KO-8411-01A-11R-2315-07	ANKRD32|84250	58.4906
TCGA-KO-8411-01A-11R-2315-07	ANKRD33|341405	.7547
TCGA-KO-8411-01A-11R-2315-07	ANKRD34A|284615	2.2642
TCGA-KO-8411-01A-11R-2315-07	ANKRD34B|340120	9.0566
TCGA-KO-8411-01A-11R-2315-07	ANKRD34C|390616	0
TCGA-KO-8411-01A-11R-2315-07	ANKRD35|148741	1.8868
TCGA-KO-8411-01A-11R-2315-07	ANKRD36BP1|84832	46.7925
TCGA-KO-8411-01A-11R-2315-07	ANKRD36B|57730	20.3774
TCGA-KO-8411-01A-11R-2315-07	ANKRD36|375248	66.4151
TCGA-KO-8411-01A-11R-2315-07	ANKRD37|353322	198.966
TCGA-KO-8411-01A-11R-2315-07	ANKRD39|51239	62.6415
TCGA-KO-8411-01A-11R-2315-07	ANKRD40|91369	655.4717
TCGA-KO-8411-01A-11R-2315-07	ANKRD42|338699	267.5472
TCGA-KO-8411-01A-11R-2315-07	ANKRD43|134548	47.9245
TCGA-KO-8411-01A-11R-2315-07	ANKRD44|91526	114.3396
TCGA-KO-8411-01A-11R-2315-07	ANKRD45|339416	3.0189
TCGA-KO-8411-01A-11R-2315-07	ANKRD46|157567	343.9019
TCGA-KO-8411-01A-11R-2315-07	ANKRD49|54851	350.1887
TCGA-KO-8411-01A-11R-2315-07	ANKRD50|57182	711.3208
TCGA-KO-8411-01A-11R-2315-07	ANKRD52|283373	578.8679
TCGA-KO-8411-01A-11R-2315-07	ANKRD53|79998	2.2642
TCGA-KO-8411-01A-11R-2315-07	ANKRD54|129138	320.3774
TCGA-KO-8411-01A-11R-2315-07	ANKRD55|79722	.3774
TCGA-KO-8411-01A-11R-2315-07	ANKRD56|345079	701.1321
TCGA-KO-8411-01A-11R-2315-07	ANKRD57|65124	445.283
TCGA-KO-8411-01A-11R-2315-07	ANKRD58|347454	26.7925
TCGA-KO-8411-01A-11R-2315-07	ANKRD5|63926	276.9811
TCGA-KO-8411-01A-11R-2315-07	ANKRD6|22881	131.317
TCGA-KO-8411-01A-11R-2315-07	ANKRD7|56311	6.7925
TCGA-KO-8411-01A-11R-2315-07	ANKRD9|122416	862.6415
TCGA-KO-8411-01A-11R-2315-07	ANKS1A|23294	1246.0377
TCGA-KO-8411-01A-11R-2315-07	ANKS1B|56899	2.2642
TCGA-KO-8411-01A-11R-2315-07	ANKS3|124401	425.283
TCGA-KO-8411-01A-11R-2315-07	ANKS4B|257629	0
TCGA-KO-8411-01A-11R-2315-07	ANKS6|203286	426.7925
TCGA-KO-8411-01A-11R-2315-07	ANKZF1|55139	192.8302
TCGA-KO-8411-01A-11R-2315-07	ANLN|54443	41.5094
TCGA-KO-8411-01A-11R-2315-07	ANO10|55129	1777.7358
TCGA-KO-8411-01A-11R-2315-07	ANO1|55107	145.283
TCGA-KO-8411-01A-11R-2315-07	ANO2|57101	35.4717
TCGA-KO-8411-01A-11R-2315-07	ANO3|63982	14.3396
TCGA-KO-8411-01A-11R-2315-07	ANO4|121601	2340
TCGA-KO-8411-01A-11R-2315-07	ANO5|203859	2028.6792
TCGA-KO-8411-01A-11R-2315-07	ANO6|196527	4083.3962
TCGA-KO-8411-01A-11R-2315-07	ANO7|50636	9.434
TCGA-KO-8411-01A-11R-2315-07	ANO8|57719	66.0377
TCGA-KO-8411-01A-11R-2315-07	ANO9|338440	19.6226
TCGA-KO-8411-01A-11R-2315-07	ANP32A|8125	4338.4906
TCGA-KO-8411-01A-11R-2315-07	ANP32B|10541	2202.6415
TCGA-KO-8411-01A-11R-2315-07	ANP32C|23520	3.3962
TCGA-KO-8411-01A-11R-2315-07	ANP32D|23519	.3774
TCGA-KO-8411-01A-11R-2315-07	ANP32E|81611	485.283
TCGA-KO-8411-01A-11R-2315-07	ANPEP|290	28.6792
TCGA-KO-8411-01A-11R-2315-07	ANTXR1|84168	1790.1887
TCGA-KO-8411-01A-11R-2315-07	ANTXR2|118429	111.3208
TCGA-KO-8411-01A-11R-2315-07	ANTXRL|195977	0
TCGA-KO-8411-01A-11R-2315-07	ANUBL1|93550	33.2075
TCGA-KO-8411-01A-11R-2315-07	ANXA10|11199	0
TCGA-KO-8411-01A-11R-2315-07	ANXA11|311	6190.566
TCGA-KO-8411-01A-11R-2315-07	ANXA13|312	0
TCGA-KO-8411-01A-11R-2315-07	ANXA1|301	576.2264
TCGA-KO-8411-01A-11R-2315-07	ANXA2P1|303	60.3774
TCGA-KO-8411-01A-11R-2315-07	ANXA2P2|304	3821.1321
TCGA-KO-8411-01A-11R-2315-07	ANXA2P3|305	6.0377
TCGA-KO-8411-01A-11R-2315-07	ANXA2|302	10549.0566
TCGA-KO-8411-01A-11R-2315-07	ANXA3|306	121.8868
TCGA-KO-8411-01A-11R-2315-07	ANXA4|307	3500.3774
TCGA-KO-8411-01A-11R-2315-07	ANXA5|308	4943.7736
TCGA-KO-8411-01A-11R-2315-07	ANXA6|309	1863.3962
TCGA-KO-8411-01A-11R-2315-07	ANXA7|310	3320.3774
TCGA-KO-8411-01A-11R-2315-07	ANXA8L1|728113	0
TCGA-KO-8411-01A-11R-2315-07	ANXA8L2|244	0
TCGA-KO-8411-01A-11R-2315-07	ANXA8|653145	0
TCGA-KO-8411-01A-11R-2315-07	ANXA9|8416	85.6604
TCGA-KO-8411-01A-11R-2315-07	AOAH|313	37.3585
TCGA-KO-8411-01A-11R-2315-07	AOC2|314	18.1132
TCGA-KO-8411-01A-11R-2315-07	AOC3|8639	320
TCGA-KO-8411-01A-11R-2315-07	AOX1|316	82.6415
TCGA-KO-8411-01A-11R-2315-07	AOX2P|344454	0
TCGA-KO-8411-01A-11R-2315-07	AP1AR|55435	1190.566
TCGA-KO-8411-01A-11R-2315-07	AP1B1|162	4645.6604
TCGA-KO-8411-01A-11R-2315-07	AP1G1|164	3198.8679
TCGA-KO-8411-01A-11R-2315-07	AP1G2|8906	524.7396
TCGA-KO-8411-01A-11R-2315-07	AP1M1|8907	1006.0377
TCGA-KO-8411-01A-11R-2315-07	AP1M2|10053	2490.1887
TCGA-KO-8411-01A-11R-2315-07	AP1S1|1174	746.7925
TCGA-KO-8411-01A-11R-2315-07	AP1S2|8905	396.2264
TCGA-KO-8411-01A-11R-2315-07	AP1S3|130340	220.7547
TCGA-KO-8411-01A-11R-2315-07	AP2A1|160	1057.4642
TCGA-KO-8411-01A-11R-2315-07	AP2A2|161	1547.9245
TCGA-KO-8411-01A-11R-2315-07	AP2B1|163	3774.3396
TCGA-KO-8411-01A-11R-2315-07	AP2M1|1173	6636.6038
TCGA-KO-8411-01A-11R-2315-07	AP2S1|1175	1104.5283
TCGA-KO-8411-01A-11R-2315-07	AP3B1|8546	3115.0943
TCGA-KO-8411-01A-11R-2315-07	AP3B2|8120	72.0755
TCGA-KO-8411-01A-11R-2315-07	AP3D1|8943	4198.4906
TCGA-KO-8411-01A-11R-2315-07	AP3M1|26985	549.434
TCGA-KO-8411-01A-11R-2315-07	AP3M2|10947	201.5094
TCGA-KO-8411-01A-11R-2315-07	AP3S1|1176	849.8113
TCGA-KO-8411-01A-11R-2315-07	AP3S2|10239	2955.0075
TCGA-KO-8411-01A-11R-2315-07	AP4B1|10717	150.3434
TCGA-KO-8411-01A-11R-2315-07	AP4E1|23431	212.0755
TCGA-KO-8411-01A-11R-2315-07	AP4M1|9179	205.6604
TCGA-KO-8411-01A-11R-2315-07	AP4S1|11154	172.8302
TCGA-KO-8411-01A-11R-2315-07	APAF1|317	290.9434
TCGA-KO-8411-01A-11R-2315-07	APBA1|320	23.7736
TCGA-KO-8411-01A-11R-2315-07	APBA2|321	3.3962
TCGA-KO-8411-01A-11R-2315-07	APBA3|9546	352.8302
TCGA-KO-8411-01A-11R-2315-07	APBB1IP|54518	49.434
TCGA-KO-8411-01A-11R-2315-07	APBB1|322	1152.8302
TCGA-KO-8411-01A-11R-2315-07	APBB2|323	2140.7547
TCGA-KO-8411-01A-11R-2315-07	APBB3|10307	272.8302
TCGA-KO-8411-01A-11R-2315-07	APC2|10297	3.8113
TCGA-KO-8411-01A-11R-2315-07	APCDD1L|164284	0
TCGA-KO-8411-01A-11R-2315-07	APCDD1|147495	846.0377
TCGA-KO-8411-01A-11R-2315-07	APCS|325	0
TCGA-KO-8411-01A-11R-2315-07	APC|324	740.3774
TCGA-KO-8411-01A-11R-2315-07	APEH|327	6449.8113
TCGA-KO-8411-01A-11R-2315-07	APEX1|328	2520.3774
TCGA-KO-8411-01A-11R-2315-07	APEX2|27301	657.3585
TCGA-KO-8411-01A-11R-2315-07	APH1A|51107	2666.0377
TCGA-KO-8411-01A-11R-2315-07	APH1B|83464	1517.7358
TCGA-KO-8411-01A-11R-2315-07	API5|8539	2972.4528
TCGA-KO-8411-01A-11R-2315-07	APIP|51074	1055.7925
TCGA-KO-8411-01A-11R-2315-07	APITD1|378708	126.0377
TCGA-KO-8411-01A-11R-2315-07	APLF|200558	12.8302
TCGA-KO-8411-01A-11R-2315-07	APLNR|187	760
TCGA-KO-8411-01A-11R-2315-07	APLN|8862	1319.6226
TCGA-KO-8411-01A-11R-2315-07	APLP1|333	17.7358
TCGA-KO-8411-01A-11R-2315-07	APLP2|334	58623.3962
TCGA-KO-8411-01A-11R-2315-07	APOA1BP|128240	2555.0943
TCGA-KO-8411-01A-11R-2315-07	APOA1|335	1.8868
TCGA-KO-8411-01A-11R-2315-07	APOA2|336	0
TCGA-KO-8411-01A-11R-2315-07	APOA4|337	0
TCGA-KO-8411-01A-11R-2315-07	APOA5|116519	0
TCGA-KO-8411-01A-11R-2315-07	APOB48R|55911	61.8868
TCGA-KO-8411-01A-11R-2315-07	APOBEC1|339	0
TCGA-KO-8411-01A-11R-2315-07	APOBEC2|10930	9.0566
TCGA-KO-8411-01A-11R-2315-07	APOBEC3A|200315	10.9434
TCGA-KO-8411-01A-11R-2315-07	APOBEC3B|9582	131.6981
TCGA-KO-8411-01A-11R-2315-07	APOBEC3C|27350	27.5472
TCGA-KO-8411-01A-11R-2315-07	APOBEC3D|140564	12.0755
TCGA-KO-8411-01A-11R-2315-07	APOBEC3F|200316	55.4717
TCGA-KO-8411-01A-11R-2315-07	APOBEC3G|60489	39.2453
TCGA-KO-8411-01A-11R-2315-07	APOBEC3H|164668	.7547
TCGA-KO-8411-01A-11R-2315-07	APOBEC4|403314	0
TCGA-KO-8411-01A-11R-2315-07	APOB|338	56.2264
TCGA-KO-8411-01A-11R-2315-07	APOC1P1|342	0
TCGA-KO-8411-01A-11R-2315-07	APOC1|341	156.9811
TCGA-KO-8411-01A-11R-2315-07	APOC2|344	14.717
TCGA-KO-8411-01A-11R-2315-07	APOC3|345	0
TCGA-KO-8411-01A-11R-2315-07	APOC4|346	1.5094
TCGA-KO-8411-01A-11R-2315-07	APOD|347	52.8302
TCGA-KO-8411-01A-11R-2315-07	APOE|348	4406.0377
TCGA-KO-8411-01A-11R-2315-07	APOF|319	0
TCGA-KO-8411-01A-11R-2315-07	APOH|350	0
TCGA-KO-8411-01A-11R-2315-07	APOL1|8542	3206.4151
TCGA-KO-8411-01A-11R-2315-07	APOL2|23780	1567.9245
TCGA-KO-8411-01A-11R-2315-07	APOL3|80833	266.0377
TCGA-KO-8411-01A-11R-2315-07	APOL4|80832	20.7547
TCGA-KO-8411-01A-11R-2315-07	APOL5|80831	0
TCGA-KO-8411-01A-11R-2315-07	APOL6|80830	1329.8113
TCGA-KO-8411-01A-11R-2315-07	APOLD1|81575	501.5094
TCGA-KO-8411-01A-11R-2315-07	APOM|55937	51.3208
TCGA-KO-8411-01A-11R-2315-07	APOOL|139322	484.1509
TCGA-KO-8411-01A-11R-2315-07	APOO|79135	1693.5849
TCGA-KO-8411-01A-11R-2315-07	APPBP2|10513	648.6792
TCGA-KO-8411-01A-11R-2315-07	APPL1|26060	1356.2264
TCGA-KO-8411-01A-11R-2315-07	APPL2|55198	739.6226
TCGA-KO-8411-01A-11R-2315-07	APP|351	27982.6415
TCGA-KO-8411-01A-11R-2315-07	APRT|353	2353.9623
TCGA-KO-8411-01A-11R-2315-07	APTX|54840	670.1887
TCGA-KO-8411-01A-11R-2315-07	AQP10|89872	0
TCGA-KO-8411-01A-11R-2315-07	AQP11|282679	18.1132
TCGA-KO-8411-01A-11R-2315-07	AQP12A|375318	0
TCGA-KO-8411-01A-11R-2315-07	AQP12B|653437	.3774
TCGA-KO-8411-01A-11R-2315-07	AQP1|358	598.1132
TCGA-KO-8411-01A-11R-2315-07	AQP2|359	138.1132
TCGA-KO-8411-01A-11R-2315-07	AQP3|360	409.434
TCGA-KO-8411-01A-11R-2315-07	AQP4|361	0
TCGA-KO-8411-01A-11R-2315-07	AQP5|362	102.6415
TCGA-KO-8411-01A-11R-2315-07	AQP6|363	232.4528
TCGA-KO-8411-01A-11R-2315-07	AQP7P1|375719	.3774
TCGA-KO-8411-01A-11R-2315-07	AQP7P3|441432	0
TCGA-KO-8411-01A-11R-2315-07	AQP7|364	281.8868
TCGA-KO-8411-01A-11R-2315-07	AQP8|343	.3774
TCGA-KO-8411-01A-11R-2315-07	AQP9|366	10.566
TCGA-KO-8411-01A-11R-2315-07	AQPEP|206338	4.1509
TCGA-KO-8411-01A-11R-2315-07	AQR|9716	1356.6038
TCGA-KO-8411-01A-11R-2315-07	ARAF|369	1852.8302
TCGA-KO-8411-01A-11R-2315-07	ARAP1|116985	8506.7698
TCGA-KO-8411-01A-11R-2315-07	ARAP2|116984	256.9811
TCGA-KO-8411-01A-11R-2315-07	ARAP3|64411	220.3774
TCGA-KO-8411-01A-11R-2315-07	ARCN1|372	5941.8868
TCGA-KO-8411-01A-11R-2315-07	ARC|23237	21.5094
TCGA-KO-8411-01A-11R-2315-07	AREG|374	32.0755
TCGA-KO-8411-01A-11R-2315-07	ARF1|375	9535.4717
TCGA-KO-8411-01A-11R-2315-07	ARF3|377	7078.4906
TCGA-KO-8411-01A-11R-2315-07	ARF4|378	4716.9811
TCGA-KO-8411-01A-11R-2315-07	ARF5|381	2705.9849
TCGA-KO-8411-01A-11R-2315-07	ARF6|382	2405.283
TCGA-KO-8411-01A-11R-2315-07	ARFGAP1|55738	1400.3774
TCGA-KO-8411-01A-11R-2315-07	ARFGAP2|84364	2541.8868
TCGA-KO-8411-01A-11R-2315-07	ARFGAP3|26286	1617.7358
TCGA-KO-8411-01A-11R-2315-07	ARFGEF1|10565	2135.317
TCGA-KO-8411-01A-11R-2315-07	ARFGEF2|10564	3984.9057
TCGA-KO-8411-01A-11R-2315-07	ARFIP1|27236	1701.5094
TCGA-KO-8411-01A-11R-2315-07	ARFIP2|23647	1420.7547
TCGA-KO-8411-01A-11R-2315-07	ARFRP1|10139	1015.0943
TCGA-KO-8411-01A-11R-2315-07	ARG1|383	.3774
TCGA-KO-8411-01A-11R-2315-07	ARG2|384	5166.6943
TCGA-KO-8411-01A-11R-2315-07	ARGFXP2|503640	0
TCGA-KO-8411-01A-11R-2315-07	ARGFX|503582	.3774
TCGA-KO-8411-01A-11R-2315-07	ARGLU1|55082	953.2075
TCGA-KO-8411-01A-11R-2315-07	ARHGAP10|79658	57.7358
TCGA-KO-8411-01A-11R-2315-07	ARHGAP11A|9824	66.0377
TCGA-KO-8411-01A-11R-2315-07	ARHGAP11B|89839	1.8868
TCGA-KO-8411-01A-11R-2315-07	ARHGAP12|94134	1851.3208
TCGA-KO-8411-01A-11R-2315-07	ARHGAP15|55843	9.8113
TCGA-KO-8411-01A-11R-2315-07	ARHGAP17|55114	1124.1509
TCGA-KO-8411-01A-11R-2315-07	ARHGAP18|93663	3132.4528
TCGA-KO-8411-01A-11R-2315-07	ARHGAP19|84986	139.6226
TCGA-KO-8411-01A-11R-2315-07	ARHGAP1|392	2056.6038
TCGA-KO-8411-01A-11R-2315-07	ARHGAP20|57569	5.283
TCGA-KO-8411-01A-11R-2315-07	ARHGAP21|57584	1303.3962
TCGA-KO-8411-01A-11R-2315-07	ARHGAP22|58504	18.8679
TCGA-KO-8411-01A-11R-2315-07	ARHGAP23|57636	193.2075
TCGA-KO-8411-01A-11R-2315-07	ARHGAP24|83478	1716.6038
TCGA-KO-8411-01A-11R-2315-07	ARHGAP25|9938	155.0943
TCGA-KO-8411-01A-11R-2315-07	ARHGAP26|23092	239.6226
TCGA-KO-8411-01A-11R-2315-07	ARHGAP27|201176	560
TCGA-KO-8411-01A-11R-2315-07	ARHGAP28|79822	92.4528
TCGA-KO-8411-01A-11R-2315-07	ARHGAP29|9411	1136.6038
TCGA-KO-8411-01A-11R-2315-07	ARHGAP30|257106	76.2264
TCGA-KO-8411-01A-11R-2315-07	ARHGAP31|57514	1275.4717
TCGA-KO-8411-01A-11R-2315-07	ARHGAP32|9743	498.4906
TCGA-KO-8411-01A-11R-2315-07	ARHGAP33|115703	120.3774
TCGA-KO-8411-01A-11R-2315-07	ARHGAP36|158763	0
TCGA-KO-8411-01A-11R-2315-07	ARHGAP39|80728	46.7925
TCGA-KO-8411-01A-11R-2315-07	ARHGAP42|143872	309.434
TCGA-KO-8411-01A-11R-2315-07	ARHGAP4|393	1308.3019
TCGA-KO-8411-01A-11R-2315-07	ARHGAP5|394	4938.8679
TCGA-KO-8411-01A-11R-2315-07	ARHGAP6|395	3006.4151
TCGA-KO-8411-01A-11R-2315-07	ARHGAP8|23779	514.2528
TCGA-KO-8411-01A-11R-2315-07	ARHGAP9|64333	20
TCGA-KO-8411-01A-11R-2315-07	ARHGDIA|396	3853.2075
TCGA-KO-8411-01A-11R-2315-07	ARHGDIB|397	1013.5849
TCGA-KO-8411-01A-11R-2315-07	ARHGDIG|398	0
TCGA-KO-8411-01A-11R-2315-07	ARHGEF10L|55160	1216.6038
TCGA-KO-8411-01A-11R-2315-07	ARHGEF10|9639	391.6981
TCGA-KO-8411-01A-11R-2315-07	ARHGEF11|9826	843.3962
TCGA-KO-8411-01A-11R-2315-07	ARHGEF12|23365	9429.434
TCGA-KO-8411-01A-11R-2315-07	ARHGEF15|22899	271.6981
TCGA-KO-8411-01A-11R-2315-07	ARHGEF16|27237	379.2453
TCGA-KO-8411-01A-11R-2315-07	ARHGEF17|9828	3033.5849
TCGA-KO-8411-01A-11R-2315-07	ARHGEF18|23370	1082.6415
TCGA-KO-8411-01A-11R-2315-07	ARHGEF19|128272	9.8113
TCGA-KO-8411-01A-11R-2315-07	ARHGEF1|9138	634.3396
TCGA-KO-8411-01A-11R-2315-07	ARHGEF2|9181	519.2453
TCGA-KO-8411-01A-11R-2315-07	ARHGEF33|100271715	1.1321
TCGA-KO-8411-01A-11R-2315-07	ARHGEF35|445328	781.1321
TCGA-KO-8411-01A-11R-2315-07	ARHGEF37|389337	540
TCGA-KO-8411-01A-11R-2315-07	ARHGEF38|54848	53.2075
TCGA-KO-8411-01A-11R-2315-07	ARHGEF3|50650	1228.3019
TCGA-KO-8411-01A-11R-2315-07	ARHGEF4|50649	89.8113
TCGA-KO-8411-01A-11R-2315-07	ARHGEF5|7984	606.0377
TCGA-KO-8411-01A-11R-2315-07	ARHGEF6|9459	863.3962
TCGA-KO-8411-01A-11R-2315-07	ARHGEF7|8874	1396.9811
TCGA-KO-8411-01A-11R-2315-07	ARHGEF9|23229	380.3774
TCGA-KO-8411-01A-11R-2315-07	ARID1A|8289	1240.7547
TCGA-KO-8411-01A-11R-2315-07	ARID1B|57492	1045.6604
TCGA-KO-8411-01A-11R-2315-07	ARID2|196528	646.4151
TCGA-KO-8411-01A-11R-2315-07	ARID3A|1820	126.0377
TCGA-KO-8411-01A-11R-2315-07	ARID3B|10620	53.9623
TCGA-KO-8411-01A-11R-2315-07	ARID3C|138715	1.1321
TCGA-KO-8411-01A-11R-2315-07	ARID4A|5926	483.7736
TCGA-KO-8411-01A-11R-2315-07	ARID4B|51742	667.2943
TCGA-KO-8411-01A-11R-2315-07	ARID5A|10865	57.7358
TCGA-KO-8411-01A-11R-2315-07	ARID5B|84159	87.9245
TCGA-KO-8411-01A-11R-2315-07	ARIH1|25820	1793.5849
TCGA-KO-8411-01A-11R-2315-07	ARIH2|10425	1888.6415
TCGA-KO-8411-01A-11R-2315-07	ARL10|285598	22.2642
TCGA-KO-8411-01A-11R-2315-07	ARL11|115761	71.3208
TCGA-KO-8411-01A-11R-2315-07	ARL13A|392509	.7547
TCGA-KO-8411-01A-11R-2315-07	ARL13B|200894	219.6226
TCGA-KO-8411-01A-11R-2315-07	ARL14|80117	1.1321
TCGA-KO-8411-01A-11R-2315-07	ARL15|54622	853.2075
TCGA-KO-8411-01A-11R-2315-07	ARL16|339231	284.9057
TCGA-KO-8411-01A-11R-2315-07	ARL17A|51326	48.1396
TCGA-KO-8411-01A-11R-2315-07	ARL17B|641522	.8075
TCGA-KO-8411-01A-11R-2315-07	ARL1|400	4379.2453
TCGA-KO-8411-01A-11R-2315-07	ARL2BP|23568	1752.8302
TCGA-KO-8411-01A-11R-2315-07	ARL2|402	956.2264
TCGA-KO-8411-01A-11R-2315-07	ARL3|403	467.5472
TCGA-KO-8411-01A-11R-2315-07	ARL4A|10124	399.6226
TCGA-KO-8411-01A-11R-2315-07	ARL4C|10123	67.9245
TCGA-KO-8411-01A-11R-2315-07	ARL4D|379	1909.434
TCGA-KO-8411-01A-11R-2315-07	ARL5A|26225	1520.3774
TCGA-KO-8411-01A-11R-2315-07	ARL5B|221079	133.5849
TCGA-KO-8411-01A-11R-2315-07	ARL5C|390790	0
TCGA-KO-8411-01A-11R-2315-07	ARL6IP1|23204	8746.4151
TCGA-KO-8411-01A-11R-2315-07	ARL6IP4|51329	3623.7736
TCGA-KO-8411-01A-11R-2315-07	ARL6IP5|10550	6769.8113
TCGA-KO-8411-01A-11R-2315-07	ARL6IP6|151188	124.5283
TCGA-KO-8411-01A-11R-2315-07	ARL6|84100	816.6038
TCGA-KO-8411-01A-11R-2315-07	ARL8A|127829	721.5094
TCGA-KO-8411-01A-11R-2315-07	ARL8B|55207	4294.3396
TCGA-KO-8411-01A-11R-2315-07	ARL9|132946	1.1321
TCGA-KO-8411-01A-11R-2315-07	ARMC10|83787	655.7811
TCGA-KO-8411-01A-11R-2315-07	ARMC1|55156	552.0755
TCGA-KO-8411-01A-11R-2315-07	ARMC2|84071	21.1321
TCGA-KO-8411-01A-11R-2315-07	ARMC3|219681	0
TCGA-KO-8411-01A-11R-2315-07	ARMC4|55130	13.2075
TCGA-KO-8411-01A-11R-2315-07	ARMC5|79798	446.4151
TCGA-KO-8411-01A-11R-2315-07	ARMC6|93436	923.7547
TCGA-KO-8411-01A-11R-2315-07	ARMC7|79637	229.0566
TCGA-KO-8411-01A-11R-2315-07	ARMC8|25852	1000
TCGA-KO-8411-01A-11R-2315-07	ARMC9|80210	39.6226
TCGA-KO-8411-01A-11R-2315-07	ARMCX1|51309	436.2264
TCGA-KO-8411-01A-11R-2315-07	ARMCX2|9823	3941.1321
TCGA-KO-8411-01A-11R-2315-07	ARMCX3|51566	4204.9057
TCGA-KO-8411-01A-11R-2315-07	ARMCX5|64860	571.3208
TCGA-KO-8411-01A-11R-2315-07	ARMCX6|54470	313.9623
TCGA-KO-8411-01A-11R-2315-07	ARMS2|387715	.3774
TCGA-KO-8411-01A-11R-2315-07	ARNT2|9915	434.717
TCGA-KO-8411-01A-11R-2315-07	ARNTL2|56938	1.1321
TCGA-KO-8411-01A-11R-2315-07	ARNTL|406	215.8491
TCGA-KO-8411-01A-11R-2315-07	ARNT|405	481.5094
TCGA-KO-8411-01A-11R-2315-07	ARPC1A|10552	3650.566
TCGA-KO-8411-01A-11R-2315-07	ARPC1B|10095	563.7736
TCGA-KO-8411-01A-11R-2315-07	ARPC2|10109	1829.434
TCGA-KO-8411-01A-11R-2315-07	ARPC3|10094	3721.5094
TCGA-KO-8411-01A-11R-2315-07	ARPC4|10093	4114
TCGA-KO-8411-01A-11R-2315-07	ARPC5L|81873	911.3208
TCGA-KO-8411-01A-11R-2315-07	ARPC5|10092	1031.6981
TCGA-KO-8411-01A-11R-2315-07	ARPM1|84517	23.7736
TCGA-KO-8411-01A-11R-2315-07	ARPP19|10776	4915.8491
TCGA-KO-8411-01A-11R-2315-07	ARPP21|10777	1.1321
TCGA-KO-8411-01A-11R-2315-07	ARR3|407	.7547
TCGA-KO-8411-01A-11R-2315-07	ARRB1|408	80.7547
TCGA-KO-8411-01A-11R-2315-07	ARRB2|409	410.1887
TCGA-KO-8411-01A-11R-2315-07	ARRDC1|92714	1143.7736
TCGA-KO-8411-01A-11R-2315-07	ARRDC2|27106	186.4151
TCGA-KO-8411-01A-11R-2315-07	ARRDC3|57561	440.3774
TCGA-KO-8411-01A-11R-2315-07	ARRDC4|91947	274.3396
TCGA-KO-8411-01A-11R-2315-07	ARRDC5|645432	0
TCGA-KO-8411-01A-11R-2315-07	ARSA|410	1354.3396
TCGA-KO-8411-01A-11R-2315-07	ARSB|411	177.7358
TCGA-KO-8411-01A-11R-2315-07	ARSD|414	1505.283
TCGA-KO-8411-01A-11R-2315-07	ARSE|415	197.3585
TCGA-KO-8411-01A-11R-2315-07	ARSF|416	0
TCGA-KO-8411-01A-11R-2315-07	ARSG|22901	365.283
TCGA-KO-8411-01A-11R-2315-07	ARSH|347527	0
TCGA-KO-8411-01A-11R-2315-07	ARSI|340075	0
TCGA-KO-8411-01A-11R-2315-07	ARSJ|79642	713.2075
TCGA-KO-8411-01A-11R-2315-07	ARSK|153642	490.566
TCGA-KO-8411-01A-11R-2315-07	ART1|417	.7547
TCGA-KO-8411-01A-11R-2315-07	ART3|419	38.1132
TCGA-KO-8411-01A-11R-2315-07	ART4|420	3.0189
TCGA-KO-8411-01A-11R-2315-07	ART5|116969	395.0943
TCGA-KO-8411-01A-11R-2315-07	ARTN|9048	37.7358
TCGA-KO-8411-01A-11R-2315-07	ARV1|64801	635.8491
TCGA-KO-8411-01A-11R-2315-07	ARVCF|421	86.7925
TCGA-KO-8411-01A-11R-2315-07	ARX|170302	0
TCGA-KO-8411-01A-11R-2315-07	AR|367	335.8491
TCGA-KO-8411-01A-11R-2315-07	AS3MT|57412	247.5472
TCGA-KO-8411-01A-11R-2315-07	ASAH1|427	5161.1321
TCGA-KO-8411-01A-11R-2315-07	ASAH2B|653308	1.8868
TCGA-KO-8411-01A-11R-2315-07	ASAH2|56624	3.7736
TCGA-KO-8411-01A-11R-2315-07	ASAM|79827	1.5094
TCGA-KO-8411-01A-11R-2315-07	ASAP1IT1|29065	0
TCGA-KO-8411-01A-11R-2315-07	ASAP1|50807	369.0566
TCGA-KO-8411-01A-11R-2315-07	ASAP2|8853	950.566
TCGA-KO-8411-01A-11R-2315-07	ASAP3|55616	909.8113
TCGA-KO-8411-01A-11R-2315-07	ASB10|136371	0
TCGA-KO-8411-01A-11R-2315-07	ASB11|140456	0
TCGA-KO-8411-01A-11R-2315-07	ASB12|142689	2.6415
TCGA-KO-8411-01A-11R-2315-07	ASB13|79754	309.434
TCGA-KO-8411-01A-11R-2315-07	ASB14|142686	6.7925
TCGA-KO-8411-01A-11R-2315-07	ASB15|142685	0
TCGA-KO-8411-01A-11R-2315-07	ASB16|92591	100.483
TCGA-KO-8411-01A-11R-2315-07	ASB17|127247	0
TCGA-KO-8411-01A-11R-2315-07	ASB18|401036	0
TCGA-KO-8411-01A-11R-2315-07	ASB1|51665	319.1774
TCGA-KO-8411-01A-11R-2315-07	ASB2|51676	1.8868
TCGA-KO-8411-01A-11R-2315-07	ASB3|51130	166.7925
TCGA-KO-8411-01A-11R-2315-07	ASB4|51666	.7547
TCGA-KO-8411-01A-11R-2315-07	ASB5|140458	184.5283
TCGA-KO-8411-01A-11R-2315-07	ASB6|140459	960.283
TCGA-KO-8411-01A-11R-2315-07	ASB7|140460	607.9245
TCGA-KO-8411-01A-11R-2315-07	ASB8|140461	1838.1132
TCGA-KO-8411-01A-11R-2315-07	ASB9|140462	27.5472
TCGA-KO-8411-01A-11R-2315-07	ASCC1|51008	285.283
TCGA-KO-8411-01A-11R-2315-07	ASCC2|84164	1517.7358
TCGA-KO-8411-01A-11R-2315-07	ASCC3|10973	827.1698
TCGA-KO-8411-01A-11R-2315-07	ASCL1|429	0
TCGA-KO-8411-01A-11R-2315-07	ASCL2|430	4.1509
TCGA-KO-8411-01A-11R-2315-07	ASCL3|56676	0
TCGA-KO-8411-01A-11R-2315-07	ASCL4|121549	63.3962
TCGA-KO-8411-01A-11R-2315-07	ASF1A|25842	526.7925
TCGA-KO-8411-01A-11R-2315-07	ASF1B|55723	60
TCGA-KO-8411-01A-11R-2315-07	ASFMR1|100126270	1.8906
TCGA-KO-8411-01A-11R-2315-07	ASGR1|432	3.0189
TCGA-KO-8411-01A-11R-2315-07	ASGR2|433	.3774
TCGA-KO-8411-01A-11R-2315-07	ASH1L|55870	975.5019
TCGA-KO-8411-01A-11R-2315-07	ASH2L|9070	502.2642
TCGA-KO-8411-01A-11R-2315-07	ASIP|434	0
TCGA-KO-8411-01A-11R-2315-07	ASL|435	839.6226
TCGA-KO-8411-01A-11R-2315-07	ASMTL|8623	492.0755
TCGA-KO-8411-01A-11R-2315-07	ASMT|438	0
TCGA-KO-8411-01A-11R-2315-07	ASNA1|439	2476.2264
TCGA-KO-8411-01A-11R-2315-07	ASNSD1|54529	561.8868
TCGA-KO-8411-01A-11R-2315-07	ASNS|440	264.1509
TCGA-KO-8411-01A-11R-2315-07	ASPA|443	58.8679
TCGA-KO-8411-01A-11R-2315-07	ASPDH|554235	0
TCGA-KO-8411-01A-11R-2315-07	ASPG|374569	0
TCGA-KO-8411-01A-11R-2315-07	ASPHD1|253982	1.1321
TCGA-KO-8411-01A-11R-2315-07	ASPHD2|57168	492.4528
TCGA-KO-8411-01A-11R-2315-07	ASPH|444	2336.5585
TCGA-KO-8411-01A-11R-2315-07	ASPM|259266	15.8491
TCGA-KO-8411-01A-11R-2315-07	ASPN|54829	61.8868
TCGA-KO-8411-01A-11R-2315-07	ASPRV1|151516	37.7887
TCGA-KO-8411-01A-11R-2315-07	ASPSCR1|79058	411.3208
TCGA-KO-8411-01A-11R-2315-07	ASRGL1|80150	69.434
TCGA-KO-8411-01A-11R-2315-07	ASS1|445	630.1887
TCGA-KO-8411-01A-11R-2315-07	ASTE1|28990	148.6302
TCGA-KO-8411-01A-11R-2315-07	ASTL|431705	.3774
TCGA-KO-8411-01A-11R-2315-07	ASTN1|460	24.1509
TCGA-KO-8411-01A-11R-2315-07	ASTN2|23245	7260.7547
TCGA-KO-8411-01A-11R-2315-07	ASXL1|171023	1801.8868
TCGA-KO-8411-01A-11R-2315-07	ASXL2|55252	502.6415
TCGA-KO-8411-01A-11R-2315-07	ASXL3|80816	90.9434
TCGA-KO-8411-01A-11R-2315-07	ASZ1|136991	0
TCGA-KO-8411-01A-11R-2315-07	ATAD1|84896	1660.3774
TCGA-KO-8411-01A-11R-2315-07	ATAD2B|54454	96.6038
TCGA-KO-8411-01A-11R-2315-07	ATAD2|29028	146.7925
TCGA-KO-8411-01A-11R-2315-07	ATAD3A|55210	461.5094
TCGA-KO-8411-01A-11R-2315-07	ATAD3B|83858	129.8113
TCGA-KO-8411-01A-11R-2315-07	ATAD3C|219293	100.7547
TCGA-KO-8411-01A-11R-2315-07	ATAD5|79915	12.4528
TCGA-KO-8411-01A-11R-2315-07	ATCAY|85300	0
TCGA-KO-8411-01A-11R-2315-07	ATE1|11101	170.1887
TCGA-KO-8411-01A-11R-2315-07	ATF1|466	628.6792
TCGA-KO-8411-01A-11R-2315-07	ATF2|1386	270.1887
TCGA-KO-8411-01A-11R-2315-07	ATF3|467	4409.0566
TCGA-KO-8411-01A-11R-2315-07	ATF4|468	3905.283
TCGA-KO-8411-01A-11R-2315-07	ATF5|22809	690.034
TCGA-KO-8411-01A-11R-2315-07	ATF6B|1388	1722.2642
TCGA-KO-8411-01A-11R-2315-07	ATF6|22926	911.3208
TCGA-KO-8411-01A-11R-2315-07	ATF7IP2|80063	39.2453
TCGA-KO-8411-01A-11R-2315-07	ATF7IP|55729	1016.2264
TCGA-KO-8411-01A-11R-2315-07	ATF7|11016	777.1019
TCGA-KO-8411-01A-11R-2315-07	ATG10|83734	108.3019
TCGA-KO-8411-01A-11R-2315-07	ATG12|9140	427.9245
TCGA-KO-8411-01A-11R-2315-07	ATG16L1|55054	252.4528
TCGA-KO-8411-01A-11R-2315-07	ATG16L2|89849	131.366
TCGA-KO-8411-01A-11R-2315-07	ATG2A|23130	1206.7925
TCGA-KO-8411-01A-11R-2315-07	ATG2B|55102	1023.3962
TCGA-KO-8411-01A-11R-2315-07	ATG3|64422	1738.8679
TCGA-KO-8411-01A-11R-2315-07	ATG4A|115201	1376.2264
TCGA-KO-8411-01A-11R-2315-07	ATG4B|23192	732.8302
TCGA-KO-8411-01A-11R-2315-07	ATG4C|84938	167.1698
TCGA-KO-8411-01A-11R-2315-07	ATG4D|84971	1262.3094
TCGA-KO-8411-01A-11R-2315-07	ATG5|9474	575.4717
TCGA-KO-8411-01A-11R-2315-07	ATG7|10533	965.5774
TCGA-KO-8411-01A-11R-2315-07	ATG9A|79065	667.0189
TCGA-KO-8411-01A-11R-2315-07	ATG9B|285973	1.2717
TCGA-KO-8411-01A-11R-2315-07	ATHL1|80162	381.8868
TCGA-KO-8411-01A-11R-2315-07	ATIC|471	720.3774
TCGA-KO-8411-01A-11R-2315-07	ATL1|51062	69.0566
TCGA-KO-8411-01A-11R-2315-07	ATL2|64225	1011.6981
TCGA-KO-8411-01A-11R-2315-07	ATL3|25923	532.8302
TCGA-KO-8411-01A-11R-2315-07	ATMIN|23300	1982.2642
TCGA-KO-8411-01A-11R-2315-07	ATM|472	869.0566
TCGA-KO-8411-01A-11R-2315-07	ATN1|1822	4809.0566
TCGA-KO-8411-01A-11R-2315-07	ATOH1|474	0
TCGA-KO-8411-01A-11R-2315-07	ATOH7|220202	0
TCGA-KO-8411-01A-11R-2315-07	ATOH8|84913	164.1509
TCGA-KO-8411-01A-11R-2315-07	ATOX1|475	1104.9057
TCGA-KO-8411-01A-11R-2315-07	ATP10A|57194	4.1509
TCGA-KO-8411-01A-11R-2315-07	ATP10B|23120	4.9057
TCGA-KO-8411-01A-11R-2315-07	ATP10D|57205	4393.9623
TCGA-KO-8411-01A-11R-2315-07	ATP11A|23250	322.2642
TCGA-KO-8411-01A-11R-2315-07	ATP11B|23200	1014.717
TCGA-KO-8411-01A-11R-2315-07	ATP11C|286410	744.5283
TCGA-KO-8411-01A-11R-2315-07	ATP12A|479	0
TCGA-KO-8411-01A-11R-2315-07	ATP13A1|57130	2344.1509
TCGA-KO-8411-01A-11R-2315-07	ATP13A2|23400	354.717
TCGA-KO-8411-01A-11R-2315-07	ATP13A3|79572	1160.7547
TCGA-KO-8411-01A-11R-2315-07	ATP13A4|84239	1.5094
TCGA-KO-8411-01A-11R-2315-07	ATP13A5|344905	33.9623
TCGA-KO-8411-01A-11R-2315-07	ATP1A1|476	30576.5698
TCGA-KO-8411-01A-11R-2315-07	ATP1A2|477	7.9245
TCGA-KO-8411-01A-11R-2315-07	ATP1A3|478	265.283
TCGA-KO-8411-01A-11R-2315-07	ATP1A4|480	0
TCGA-KO-8411-01A-11R-2315-07	ATP1B1|481	48486.0415
TCGA-KO-8411-01A-11R-2315-07	ATP1B2|482	86.7925
TCGA-KO-8411-01A-11R-2315-07	ATP1B3|483	1181.8868
TCGA-KO-8411-01A-11R-2315-07	ATP1B4|23439	.3774
TCGA-KO-8411-01A-11R-2315-07	ATP2A1|487	7.9245
TCGA-KO-8411-01A-11R-2315-07	ATP2A2|488	3918.1132
TCGA-KO-8411-01A-11R-2315-07	ATP2A3|489	53.2075
TCGA-KO-8411-01A-11R-2315-07	ATP2B1|490	1729.434
TCGA-KO-8411-01A-11R-2315-07	ATP2B2|491	3842.2642
TCGA-KO-8411-01A-11R-2315-07	ATP2B3|492	0
TCGA-KO-8411-01A-11R-2315-07	ATP2B4|493	2587.5472
TCGA-KO-8411-01A-11R-2315-07	ATP2C1|27032	5461.9358
TCGA-KO-8411-01A-11R-2315-07	ATP2C2|9914	247.5472
TCGA-KO-8411-01A-11R-2315-07	ATP4A|495	1.5094
TCGA-KO-8411-01A-11R-2315-07	ATP4B|496	11.3208
TCGA-KO-8411-01A-11R-2315-07	ATP5A1|498	46520.3774
TCGA-KO-8411-01A-11R-2315-07	ATP5B|506	56692.8302
TCGA-KO-8411-01A-11R-2315-07	ATP5C1|509	5835.4717
TCGA-KO-8411-01A-11R-2315-07	ATP5D|513	5073.9623
TCGA-KO-8411-01A-11R-2315-07	ATP5EP2|432369	71.6981
TCGA-KO-8411-01A-11R-2315-07	ATP5E|514	6601.1321
TCGA-KO-8411-01A-11R-2315-07	ATP5F1|515	5525.283
TCGA-KO-8411-01A-11R-2315-07	ATP5G1|516	1905.283
TCGA-KO-8411-01A-11R-2315-07	ATP5G2|517	5986.7925
TCGA-KO-8411-01A-11R-2315-07	ATP5G3|518	8952.4528
TCGA-KO-8411-01A-11R-2315-07	ATP5H|10476	4358.8679
TCGA-KO-8411-01A-11R-2315-07	ATP5I|521	2794.9208
TCGA-KO-8411-01A-11R-2315-07	ATP5J2|9551	3083.3396
TCGA-KO-8411-01A-11R-2315-07	ATP5J|522	2839.8528
TCGA-KO-8411-01A-11R-2315-07	ATP5L2|267020	1.1321
TCGA-KO-8411-01A-11R-2315-07	ATP5L|10632	8571.3208
TCGA-KO-8411-01A-11R-2315-07	ATP5O|539	6640
TCGA-KO-8411-01A-11R-2315-07	ATP5SL|55101	1389.434
TCGA-KO-8411-01A-11R-2315-07	ATP5S|27109	427.9245
TCGA-KO-8411-01A-11R-2315-07	ATP6AP1L|92270	37.3585
TCGA-KO-8411-01A-11R-2315-07	ATP6AP1|537	15410.566
TCGA-KO-8411-01A-11R-2315-07	ATP6AP2|10159	25693.5849
TCGA-KO-8411-01A-11R-2315-07	ATP6V0A1|535	908.6792
TCGA-KO-8411-01A-11R-2315-07	ATP6V0A2|23545	547.9245
TCGA-KO-8411-01A-11R-2315-07	ATP6V0A4|50617	15249.2377
TCGA-KO-8411-01A-11R-2315-07	ATP6V0B|533	10320.3774
TCGA-KO-8411-01A-11R-2315-07	ATP6V0C|527	26320.0528
TCGA-KO-8411-01A-11R-2315-07	ATP6V0D1|9114	4881.5094
TCGA-KO-8411-01A-11R-2315-07	ATP6V0D2|245972	22176.9811
TCGA-KO-8411-01A-11R-2315-07	ATP6V0E1|8992	7574.3396
TCGA-KO-8411-01A-11R-2315-07	ATP6V0E2|155066	3336.366
TCGA-KO-8411-01A-11R-2315-07	ATP6V1A|523	36234.3396
TCGA-KO-8411-01A-11R-2315-07	ATP6V1B1|525	9020.7547
TCGA-KO-8411-01A-11R-2315-07	ATP6V1B2|526	1041.5094
TCGA-KO-8411-01A-11R-2315-07	ATP6V1C1|528	1452.0755
TCGA-KO-8411-01A-11R-2315-07	ATP6V1C2|245973	1012.4981
TCGA-KO-8411-01A-11R-2315-07	ATP6V1D|51382	8915.8491
TCGA-KO-8411-01A-11R-2315-07	ATP6V1E1|529	8687.1698
TCGA-KO-8411-01A-11R-2315-07	ATP6V1E2|90423	36.2264
TCGA-KO-8411-01A-11R-2315-07	ATP6V1F|9296	4872.4264
TCGA-KO-8411-01A-11R-2315-07	ATP6V1G1|9550	4331.6981
TCGA-KO-8411-01A-11R-2315-07	ATP6V1G2|534	7.9245
TCGA-KO-8411-01A-11R-2315-07	ATP6V1G3|127124	3098.8679
TCGA-KO-8411-01A-11R-2315-07	ATP6V1H|51606	2744.1509
TCGA-KO-8411-01A-11R-2315-07	ATP7A|538	1134.3396
TCGA-KO-8411-01A-11R-2315-07	ATP7B|540	355.4717
TCGA-KO-8411-01A-11R-2315-07	ATP8A1|10396	1098.1132
TCGA-KO-8411-01A-11R-2315-07	ATP8A2|51761	35.8491
TCGA-KO-8411-01A-11R-2315-07	ATP8B1|5205	760.2377
TCGA-KO-8411-01A-11R-2315-07	ATP8B2|57198	88.3019
TCGA-KO-8411-01A-11R-2315-07	ATP8B3|148229	7.1698
TCGA-KO-8411-01A-11R-2315-07	ATP8B4|79895	1121.1321
TCGA-KO-8411-01A-11R-2315-07	ATP8B5P|158381	43.0189
TCGA-KO-8411-01A-11R-2315-07	ATP9A|10079	2472.8302
TCGA-KO-8411-01A-11R-2315-07	ATP9B|374868	1007.5472
TCGA-KO-8411-01A-11R-2315-07	ATPAF1|64756	2863.7736
TCGA-KO-8411-01A-11R-2315-07	ATPAF2|91647	256.9811
TCGA-KO-8411-01A-11R-2315-07	ATPBD4|89978	505.6604
TCGA-KO-8411-01A-11R-2315-07	ATPIF1|93974	1415.0943
TCGA-KO-8411-01A-11R-2315-07	ATRIP|84126	244.5283
TCGA-KO-8411-01A-11R-2315-07	ATRNL1|26033	958.1132
TCGA-KO-8411-01A-11R-2315-07	ATRN|8455	4088.3019
TCGA-KO-8411-01A-11R-2315-07	ATRX|546	2124.9057
TCGA-KO-8411-01A-11R-2315-07	ATR|545	909.8113
TCGA-KO-8411-01A-11R-2315-07	ATXN10|25814	2028.6792
TCGA-KO-8411-01A-11R-2315-07	ATXN1L|342371	707.9245
TCGA-KO-8411-01A-11R-2315-07	ATXN1|6310	243.7736
TCGA-KO-8411-01A-11R-2315-07	ATXN2L|11273	2294.717
TCGA-KO-8411-01A-11R-2315-07	ATXN2|6311	1113.2075
TCGA-KO-8411-01A-11R-2315-07	ATXN3L|92552	0
TCGA-KO-8411-01A-11R-2315-07	ATXN3|4287	233.5849
TCGA-KO-8411-01A-11R-2315-07	ATXN7L1|222255	169.8113
TCGA-KO-8411-01A-11R-2315-07	ATXN7L2|127002	43.0189
TCGA-KO-8411-01A-11R-2315-07	ATXN7L3B|552889	5756.9811
TCGA-KO-8411-01A-11R-2315-07	ATXN7L3|56970	634.3396
TCGA-KO-8411-01A-11R-2315-07	ATXN7|6314	961.8868
TCGA-KO-8411-01A-11R-2315-07	ATXN8OS|6315	0
TCGA-KO-8411-01A-11R-2315-07	AUH|549	2406.4151
TCGA-KO-8411-01A-11R-2315-07	AUP1|550	1236.0226
TCGA-KO-8411-01A-11R-2315-07	AURKAIP1|54998	1726.7925
TCGA-KO-8411-01A-11R-2315-07	AURKAPS1|6791	3.0189
TCGA-KO-8411-01A-11R-2315-07	AURKA|6790	224.9057
TCGA-KO-8411-01A-11R-2315-07	AURKB|9212	1.1321
TCGA-KO-8411-01A-11R-2315-07	AURKC|6795	12.0755
TCGA-KO-8411-01A-11R-2315-07	AUTS2|26053	752.8302
TCGA-KO-8411-01A-11R-2315-07	AVEN|57099	81.5094
TCGA-KO-8411-01A-11R-2315-07	AVIL|10677	20
TCGA-KO-8411-01A-11R-2315-07	AVL9|23080	366.7925
TCGA-KO-8411-01A-11R-2315-07	AVPI1|60370	226.4151
TCGA-KO-8411-01A-11R-2315-07	AVPR1A|552	854.3396
TCGA-KO-8411-01A-11R-2315-07	AVPR1B|553	0
TCGA-KO-8411-01A-11R-2315-07	AVPR2|554	7.5472
TCGA-KO-8411-01A-11R-2315-07	AVP|551	.3774
TCGA-KO-8411-01A-11R-2315-07	AWAT1|158833	0
TCGA-KO-8411-01A-11R-2315-07	AWAT2|158835	0
TCGA-KO-8411-01A-11R-2315-07	AXIN1|8312	528.6792
TCGA-KO-8411-01A-11R-2315-07	AXIN2|8313	27.5472
TCGA-KO-8411-01A-11R-2315-07	AXL|558	161.5094
TCGA-KO-8411-01A-11R-2315-07	AZGP1|563	5587.9245
TCGA-KO-8411-01A-11R-2315-07	AZI1|22994	209.8113
TCGA-KO-8411-01A-11R-2315-07	AZI2|64343	1411.6981
TCGA-KO-8411-01A-11R-2315-07	AZIN1|51582	1898.1132
TCGA-KO-8411-01A-11R-2315-07	AZU1|566	0
TCGA-KO-8411-01A-11R-2315-07	B2M|567	140855.8151
TCGA-KO-8411-01A-11R-2315-07	B3GALNT1|8706	469.0566
TCGA-KO-8411-01A-11R-2315-07	B3GALNT2|148789	206.9283
TCGA-KO-8411-01A-11R-2315-07	B3GALT1|8708	.7547
TCGA-KO-8411-01A-11R-2315-07	B3GALT2|8707	4.9057
TCGA-KO-8411-01A-11R-2315-07	B3GALT4|8705	186.7925
TCGA-KO-8411-01A-11R-2315-07	B3GALT5|10317	0
TCGA-KO-8411-01A-11R-2315-07	B3GALT6|126792	291.3208
TCGA-KO-8411-01A-11R-2315-07	B3GALTL|145173	622.6415
TCGA-KO-8411-01A-11R-2315-07	B3GAT1|27087	56.9811
TCGA-KO-8411-01A-11R-2315-07	B3GAT2|135152	3.1434
TCGA-KO-8411-01A-11R-2315-07	B3GAT3|26229	1721.8868
TCGA-KO-8411-01A-11R-2315-07	B3GNT1|11041	721.1321
TCGA-KO-8411-01A-11R-2315-07	B3GNT2|10678	1048.3019
TCGA-KO-8411-01A-11R-2315-07	B3GNT3|10331	.3774
TCGA-KO-8411-01A-11R-2315-07	B3GNT4|79369	.7547
TCGA-KO-8411-01A-11R-2315-07	B3GNT5|84002	262.2642
TCGA-KO-8411-01A-11R-2315-07	B3GNT6|192134	0
TCGA-KO-8411-01A-11R-2315-07	B3GNT7|93010	10.9434
TCGA-KO-8411-01A-11R-2315-07	B3GNT8|374907	144.9057
TCGA-KO-8411-01A-11R-2315-07	B3GNT9|84752	330.2906
TCGA-KO-8411-01A-11R-2315-07	B3GNTL1|146712	45.6717
TCGA-KO-8411-01A-11R-2315-07	B4GALNT1|2583	17.5396
TCGA-KO-8411-01A-11R-2315-07	B4GALNT2|124872	60
TCGA-KO-8411-01A-11R-2315-07	B4GALNT3|283358	743.7736
TCGA-KO-8411-01A-11R-2315-07	B4GALNT4|338707	.3774
TCGA-KO-8411-01A-11R-2315-07	B4GALT1|2683	2713.2075
TCGA-KO-8411-01A-11R-2315-07	B4GALT2|8704	485.283
TCGA-KO-8411-01A-11R-2315-07	B4GALT3|8703	856.2264
TCGA-KO-8411-01A-11R-2315-07	B4GALT4|8702	663.0189
TCGA-KO-8411-01A-11R-2315-07	B4GALT5|9334	1355.8491
TCGA-KO-8411-01A-11R-2315-07	B4GALT6|9331	458.8679
TCGA-KO-8411-01A-11R-2315-07	B4GALT7|11285	1261.1321
TCGA-KO-8411-01A-11R-2315-07	B9D1|27077	138.1736
TCGA-KO-8411-01A-11R-2315-07	B9D2|80776	51.317
TCGA-KO-8411-01A-11R-2315-07	BAALC|79870	809.434
TCGA-KO-8411-01A-11R-2315-07	BAAT|570	3.0189
TCGA-KO-8411-01A-11R-2315-07	BACE1|23621	1192.0755
TCGA-KO-8411-01A-11R-2315-07	BACE2|25825	8918.1132
TCGA-KO-8411-01A-11R-2315-07	BACH1|571	709.0566
TCGA-KO-8411-01A-11R-2315-07	BACH2|60468	58.8679
TCGA-KO-8411-01A-11R-2315-07	BAD|572	1084.4981
TCGA-KO-8411-01A-11R-2315-07	BAG1|573	9330.8943
TCGA-KO-8411-01A-11R-2315-07	BAG2|9532	97.7358
TCGA-KO-8411-01A-11R-2315-07	BAG3|9531	863.3962
TCGA-KO-8411-01A-11R-2315-07	BAG4|9530	113.2075
TCGA-KO-8411-01A-11R-2315-07	BAG5|9529	1793.5849
TCGA-KO-8411-01A-11R-2315-07	BAGE2|85319	5.5208
TCGA-KO-8411-01A-11R-2315-07	BAGE|574	0
TCGA-KO-8411-01A-11R-2315-07	BAHCC1|57597	553.2075
TCGA-KO-8411-01A-11R-2315-07	BAHD1|22893	1575.0943
TCGA-KO-8411-01A-11R-2315-07	BAI1|575	.7547
TCGA-KO-8411-01A-11R-2315-07	BAI2|576	158.4906
TCGA-KO-8411-01A-11R-2315-07	BAI3|577	5.283
TCGA-KO-8411-01A-11R-2315-07	BAIAP2L1|55971	1384.5283
TCGA-KO-8411-01A-11R-2315-07	BAIAP2L2|80115	3.3962
TCGA-KO-8411-01A-11R-2315-07	BAIAP2|10458	397.3585
TCGA-KO-8411-01A-11R-2315-07	BAIAP3|8938	594.0415
TCGA-KO-8411-01A-11R-2315-07	BAK1|578	283.7736
TCGA-KO-8411-01A-11R-2315-07	BAMBI|25805	384.9057
TCGA-KO-8411-01A-11R-2315-07	BANF1|8815	2873.2075
TCGA-KO-8411-01A-11R-2315-07	BANF2|140836	0
TCGA-KO-8411-01A-11R-2315-07	BANK1|55024	55.4717
TCGA-KO-8411-01A-11R-2315-07	BANP|54971	139.6226
TCGA-KO-8411-01A-11R-2315-07	BAP1|8314	2615.8491
TCGA-KO-8411-01A-11R-2315-07	BARD1|580	10.1887
TCGA-KO-8411-01A-11R-2315-07	BARHL1|56751	0
TCGA-KO-8411-01A-11R-2315-07	BARHL2|343472	0
TCGA-KO-8411-01A-11R-2315-07	BARX1|56033	0
TCGA-KO-8411-01A-11R-2315-07	BARX2|8538	252.0755
TCGA-KO-8411-01A-11R-2315-07	BASE|317716	0
TCGA-KO-8411-01A-11R-2315-07	BASP1|10409	260.3774
TCGA-KO-8411-01A-11R-2315-07	BAT1|7919	2310.566
TCGA-KO-8411-01A-11R-2315-07	BAT2L1|84726	4813.2604
TCGA-KO-8411-01A-11R-2315-07	BAT2L2|23215	1532.8302
TCGA-KO-8411-01A-11R-2315-07	BAT2|7916	3484.9057
TCGA-KO-8411-01A-11R-2315-07	BAT3|7917	2848.3019
TCGA-KO-8411-01A-11R-2315-07	BAT4|7918	333.2075
TCGA-KO-8411-01A-11R-2315-07	BAT5|7920	599.6226
TCGA-KO-8411-01A-11R-2315-07	BATF2|116071	76.2264
TCGA-KO-8411-01A-11R-2315-07	BATF3|55509	3.3962
TCGA-KO-8411-01A-11R-2315-07	BATF|10538	5.283
TCGA-KO-8411-01A-11R-2315-07	BAX|581	583.3962
TCGA-KO-8411-01A-11R-2315-07	BAZ1A|11177	292.8302
TCGA-KO-8411-01A-11R-2315-07	BAZ1B|9031	2106.7925
TCGA-KO-8411-01A-11R-2315-07	BAZ2A|11176	2419.9019
TCGA-KO-8411-01A-11R-2315-07	BAZ2B|29994	342.3019
TCGA-KO-8411-01A-11R-2315-07	BBC3|27113	304.9057
TCGA-KO-8411-01A-11R-2315-07	BBOX1|8424	2.6415
TCGA-KO-8411-01A-11R-2315-07	BBS10|79738	359.2453
TCGA-KO-8411-01A-11R-2315-07	BBS12|166379	412.0755
TCGA-KO-8411-01A-11R-2315-07	BBS1|582	1150.9434
TCGA-KO-8411-01A-11R-2315-07	BBS2|583	1527.1698
TCGA-KO-8411-01A-11R-2315-07	BBS4|585	275.4717
TCGA-KO-8411-01A-11R-2315-07	BBS5|129880	166.0151
TCGA-KO-8411-01A-11R-2315-07	BBS7|55212	246.4151
TCGA-KO-8411-01A-11R-2315-07	BBS9|27241	219.2453
TCGA-KO-8411-01A-11R-2315-07	BBX|56987	3200.3774
TCGA-KO-8411-01A-11R-2315-07	BCAM|4059	5304.5283
TCGA-KO-8411-01A-11R-2315-07	BCAN|63827	707.1698
TCGA-KO-8411-01A-11R-2315-07	BCAP29|55973	519.2453
TCGA-KO-8411-01A-11R-2315-07	BCAP31|10134	4944.9057
TCGA-KO-8411-01A-11R-2315-07	BCAR1|9564	4202.6415
TCGA-KO-8411-01A-11R-2315-07	BCAR3|8412	853.9132
TCGA-KO-8411-01A-11R-2315-07	BCAR4|400500	0
TCGA-KO-8411-01A-11R-2315-07	BCAS1|8537	.7547
TCGA-KO-8411-01A-11R-2315-07	BCAS2|10286	760.2717
TCGA-KO-8411-01A-11R-2315-07	BCAS3|54828	335.0943
TCGA-KO-8411-01A-11R-2315-07	BCAS4|55653	1148.6792
TCGA-KO-8411-01A-11R-2315-07	BCAT1|586	197.3585
TCGA-KO-8411-01A-11R-2315-07	BCAT2|587	1492.8302
TCGA-KO-8411-01A-11R-2315-07	BCCIP|56647	915.8113
TCGA-KO-8411-01A-11R-2315-07	BCDIN3D|144233	239.966
TCGA-KO-8411-01A-11R-2315-07	BCHE|590	1.1321
TCGA-KO-8411-01A-11R-2315-07	BCKDHA|593	2297.3585
TCGA-KO-8411-01A-11R-2315-07	BCKDHB|594	1793.5849
TCGA-KO-8411-01A-11R-2315-07	BCKDK|10295	776.6038
TCGA-KO-8411-01A-11R-2315-07	BCL10|8915	186.0377
TCGA-KO-8411-01A-11R-2315-07	BCL11A|53335	2.2642
TCGA-KO-8411-01A-11R-2315-07	BCL11B|64919	1.5094
TCGA-KO-8411-01A-11R-2315-07	BCL2A1|597	7.1698
TCGA-KO-8411-01A-11R-2315-07	BCL2L10|10017	29.0566
TCGA-KO-8411-01A-11R-2315-07	BCL2L11|10018	936.6038
TCGA-KO-8411-01A-11R-2315-07	BCL2L12|83596	116.4528
TCGA-KO-8411-01A-11R-2315-07	BCL2L13|23786	3121.1321
TCGA-KO-8411-01A-11R-2315-07	BCL2L14|79370	.7547
TCGA-KO-8411-01A-11R-2315-07	BCL2L15|440603	.3774
TCGA-KO-8411-01A-11R-2315-07	BCL2L1|598	7248.6792
TCGA-KO-8411-01A-11R-2315-07	BCL2L2|599	2308.1208
TCGA-KO-8411-01A-11R-2315-07	BCL2|596	2159.6226
TCGA-KO-8411-01A-11R-2315-07	BCL3|602	140.3774
TCGA-KO-8411-01A-11R-2315-07	BCL6B|255877	218.1132
TCGA-KO-8411-01A-11R-2315-07	BCL6|604	642.6415
TCGA-KO-8411-01A-11R-2315-07	BCL7A|605	780
TCGA-KO-8411-01A-11R-2315-07	BCL7B|9275	1663.3962
TCGA-KO-8411-01A-11R-2315-07	BCL7C|9274	591.6981
TCGA-KO-8411-01A-11R-2315-07	BCL8|606	3.7736
TCGA-KO-8411-01A-11R-2315-07	BCL9L|283149	711.3208
TCGA-KO-8411-01A-11R-2315-07	BCL9|607	636.6038
TCGA-KO-8411-01A-11R-2315-07	BCLAF1|9774	2305.283
TCGA-KO-8411-01A-11R-2315-07	BCMO1|53630	0
TCGA-KO-8411-01A-11R-2315-07	BCO2|83875	499.6226
TCGA-KO-8411-01A-11R-2315-07	BCORL1|63035	151.3208
TCGA-KO-8411-01A-11R-2315-07	BCORL2|286554	0
TCGA-KO-8411-01A-11R-2315-07	BCOR|54880	794.3396
TCGA-KO-8411-01A-11R-2315-07	BCR|613	2112.0755
TCGA-KO-8411-01A-11R-2315-07	BCS1L|617	229.8113
TCGA-KO-8411-01A-11R-2315-07	BCYRN1|618	0
TCGA-KO-8411-01A-11R-2315-07	BDH1|622	2753.2075
TCGA-KO-8411-01A-11R-2315-07	BDH2|56898	3769.8113
TCGA-KO-8411-01A-11R-2315-07	BDKRB1|623	86.0377
TCGA-KO-8411-01A-11R-2315-07	BDKRB2|624	1616.2264
TCGA-KO-8411-01A-11R-2315-07	BDNFOS|497258	98.4491
TCGA-KO-8411-01A-11R-2315-07	BDNF|627	306.4566
TCGA-KO-8411-01A-11R-2315-07	BDP1|55814	743.0189
TCGA-KO-8411-01A-11R-2315-07	BEAN|146227	0
TCGA-KO-8411-01A-11R-2315-07	BECN1|8678	1015.5811
TCGA-KO-8411-01A-11R-2315-07	BEGAIN|57596	8.6792
TCGA-KO-8411-01A-11R-2315-07	BEND2|139105	.3774
TCGA-KO-8411-01A-11R-2315-07	BEND3|57673	48.6792
TCGA-KO-8411-01A-11R-2315-07	BEND4|389206	.3774
TCGA-KO-8411-01A-11R-2315-07	BEND5|79656	83.0189
TCGA-KO-8411-01A-11R-2315-07	BEND6|221336	316.6038
TCGA-KO-8411-01A-11R-2315-07	BEND7|222389	542.2642
TCGA-KO-8411-01A-11R-2315-07	BEST1|7439	12.8302
TCGA-KO-8411-01A-11R-2315-07	BEST2|54831	0
TCGA-KO-8411-01A-11R-2315-07	BEST3|144453	.3774
TCGA-KO-8411-01A-11R-2315-07	BEST4|266675	5.6604
TCGA-KO-8411-01A-11R-2315-07	BET1L|51272	2460.3774
TCGA-KO-8411-01A-11R-2315-07	BET1|10282	1287.9245
TCGA-KO-8411-01A-11R-2315-07	BET3L|100128327	.7547
TCGA-KO-8411-01A-11R-2315-07	BEX1|55859	177.7358
TCGA-KO-8411-01A-11R-2315-07	BEX2|84707	1946.0377
TCGA-KO-8411-01A-11R-2315-07	BEX4|56271	4472.8302
TCGA-KO-8411-01A-11R-2315-07	BEX5|340542	1888.6792
TCGA-KO-8411-01A-11R-2315-07	BEYLA|497634	0
TCGA-KO-8411-01A-11R-2315-07	BFAR|51283	2058.1132
TCGA-KO-8411-01A-11R-2315-07	BFSP1|631	7.1698
TCGA-KO-8411-01A-11R-2315-07	BFSP2|8419	24.5283
TCGA-KO-8411-01A-11R-2315-07	BGLAP|632	32.0943
TCGA-KO-8411-01A-11R-2315-07	BGN|633	1591.3208
TCGA-KO-8411-01A-11R-2315-07	BHLHA15|168620	.3774
TCGA-KO-8411-01A-11R-2315-07	BHLHB9|80823	168.6792
TCGA-KO-8411-01A-11R-2315-07	BHLHE22|27319	4.5283
TCGA-KO-8411-01A-11R-2315-07	BHLHE23|128408	0
TCGA-KO-8411-01A-11R-2315-07	BHLHE40|8553	11904.9057
TCGA-KO-8411-01A-11R-2315-07	BHLHE41|79365	83.7736
TCGA-KO-8411-01A-11R-2315-07	BHMT2|23743	800.3774
TCGA-KO-8411-01A-11R-2315-07	BHMT|635	8.6792
TCGA-KO-8411-01A-11R-2315-07	BICC1|80114	2.6415
TCGA-KO-8411-01A-11R-2315-07	BICD1|636	9.8113
TCGA-KO-8411-01A-11R-2315-07	BICD2|23299	797.3585
TCGA-KO-8411-01A-11R-2315-07	BID|637	106.0792
TCGA-KO-8411-01A-11R-2315-07	BIK|638	43.3962
TCGA-KO-8411-01A-11R-2315-07	BIN1|274	117.3585
TCGA-KO-8411-01A-11R-2315-07	BIN2|51411	69.8113
TCGA-KO-8411-01A-11R-2315-07	BIN3|55909	226.7925
TCGA-KO-8411-01A-11R-2315-07	BIRC2|329	949.8113
TCGA-KO-8411-01A-11R-2315-07	BIRC3|330	89.8113
TCGA-KO-8411-01A-11R-2315-07	BIRC5|332	11.0566
TCGA-KO-8411-01A-11R-2315-07	BIRC6|57448	1335.0943
TCGA-KO-8411-01A-11R-2315-07	BIRC7|79444	.3774
TCGA-KO-8411-01A-11R-2315-07	BIRC8|112401	0
TCGA-KO-8411-01A-11R-2315-07	BIVM|54841	499.6226
TCGA-KO-8411-01A-11R-2315-07	BLCAP|10904	5109.8113
TCGA-KO-8411-01A-11R-2315-07	BLID|414899	0
TCGA-KO-8411-01A-11R-2315-07	BLK|640	0
TCGA-KO-8411-01A-11R-2315-07	BLMH|642	213.2075
TCGA-KO-8411-01A-11R-2315-07	BLM|641	20.7547
TCGA-KO-8411-01A-11R-2315-07	BLNK|29760	905.283
TCGA-KO-8411-01A-11R-2315-07	BLOC1S1|2647	2385.8755
TCGA-KO-8411-01A-11R-2315-07	BLOC1S2|282991	739.6226
TCGA-KO-8411-01A-11R-2315-07	BLOC1S3|388552	273.9623
TCGA-KO-8411-01A-11R-2315-07	BLVRA|644	324.5283
TCGA-KO-8411-01A-11R-2315-07	BLVRB|645	1594.717
TCGA-KO-8411-01A-11R-2315-07	BLZF1|8548	400.7547
TCGA-KO-8411-01A-11R-2315-07	BMF|90427	847.9245
TCGA-KO-8411-01A-11R-2315-07	BMI1|648	1720.7698
TCGA-KO-8411-01A-11R-2315-07	BMP10|27302	0
TCGA-KO-8411-01A-11R-2315-07	BMP15|9210	0
TCGA-KO-8411-01A-11R-2315-07	BMP1|649	68.6792
TCGA-KO-8411-01A-11R-2315-07	BMP2K|55589	389.434
TCGA-KO-8411-01A-11R-2315-07	BMP2|650	53.2075
TCGA-KO-8411-01A-11R-2315-07	BMP3|651	2.2642
TCGA-KO-8411-01A-11R-2315-07	BMP4|652	16.9811
TCGA-KO-8411-01A-11R-2315-07	BMP5|653	.7547
TCGA-KO-8411-01A-11R-2315-07	BMP6|654	45.4528
TCGA-KO-8411-01A-11R-2315-07	BMP7|655	437.7358
TCGA-KO-8411-01A-11R-2315-07	BMP8A|353500	9.8113
TCGA-KO-8411-01A-11R-2315-07	BMP8B|656	.3774
TCGA-KO-8411-01A-11R-2315-07	BMPER|168667	3.3962
TCGA-KO-8411-01A-11R-2315-07	BMPR1A|657	258.1132
TCGA-KO-8411-01A-11R-2315-07	BMPR1B|658	7533.5849
TCGA-KO-8411-01A-11R-2315-07	BMPR2|659	1629.0566
TCGA-KO-8411-01A-11R-2315-07	BMS1P4|729096	6.1925
TCGA-KO-8411-01A-11R-2315-07	BMS1P5|399761	27.9245
TCGA-KO-8411-01A-11R-2315-07	BMS1|9790	710.566
TCGA-KO-8411-01A-11R-2315-07	BMX|660	1.5094
TCGA-KO-8411-01A-11R-2315-07	BNC1|646	282.6415
TCGA-KO-8411-01A-11R-2315-07	BNC2|54796	120.7547
TCGA-KO-8411-01A-11R-2315-07	BNIP1|662	402.6415
TCGA-KO-8411-01A-11R-2315-07	BNIP2|663	321.5094
TCGA-KO-8411-01A-11R-2315-07	BNIP3L|665	507.9245
TCGA-KO-8411-01A-11R-2315-07	BNIP3|664	1350.9434
TCGA-KO-8411-01A-11R-2315-07	BNIPL|149428	3.7736
TCGA-KO-8411-01A-11R-2315-07	BOC|91653	238.1132
TCGA-KO-8411-01A-11R-2315-07	BOD1L|259282	1653.5849
TCGA-KO-8411-01A-11R-2315-07	BOD1|91272	1091.6981
TCGA-KO-8411-01A-11R-2315-07	BOK|666	507.5472
TCGA-KO-8411-01A-11R-2315-07	BOLA1|51027	207.5472
TCGA-KO-8411-01A-11R-2315-07	BOLA2|552900	1056.5321
TCGA-KO-8411-01A-11R-2315-07	BOLA3|388962	368.6792
TCGA-KO-8411-01A-11R-2315-07	BOLL|66037	0
TCGA-KO-8411-01A-11R-2315-07	BOP1|23246	116.2264
TCGA-KO-8411-01A-11R-2315-07	BPESC1|60467	0
TCGA-KO-8411-01A-11R-2315-07	BPGM|669	2746.7925
TCGA-KO-8411-01A-11R-2315-07	BPHL|670	179.6226
TCGA-KO-8411-01A-11R-2315-07	BPIL1|80341	1.1321
TCGA-KO-8411-01A-11R-2315-07	BPIL2|254240	0
TCGA-KO-8411-01A-11R-2315-07	BPIL3|128859	0
TCGA-KO-8411-01A-11R-2315-07	BPI|671	0
TCGA-KO-8411-01A-11R-2315-07	BPNT1|10380	470.1887
TCGA-KO-8411-01A-11R-2315-07	BPTF|2186	934.717
TCGA-KO-8411-01A-11R-2315-07	BPY2|9083	0
TCGA-KO-8411-01A-11R-2315-07	BRAF|673	279.2453
TCGA-KO-8411-01A-11R-2315-07	BRAP|8315	733.2075
TCGA-KO-8411-01A-11R-2315-07	BRCA1|672	43.3962
TCGA-KO-8411-01A-11R-2315-07	BRCA2|675	15.4717
TCGA-KO-8411-01A-11R-2315-07	BRCC3|79184	1000.7547
TCGA-KO-8411-01A-11R-2315-07	BRD1|23774	676.6038
TCGA-KO-8411-01A-11R-2315-07	BRD2|6046	3972.4528
TCGA-KO-8411-01A-11R-2315-07	BRD3|8019	1210.0151
TCGA-KO-8411-01A-11R-2315-07	BRD4|23476	1692.8302
TCGA-KO-8411-01A-11R-2315-07	BRD7P3|23629	.3774
TCGA-KO-8411-01A-11R-2315-07	BRD7|29117	2023.3962
TCGA-KO-8411-01A-11R-2315-07	BRD8|10902	759.6226
TCGA-KO-8411-01A-11R-2315-07	BRD9|65980	850.9434
TCGA-KO-8411-01A-11R-2315-07	BRDT|676	0
TCGA-KO-8411-01A-11R-2315-07	BREA2|286076	.3774
TCGA-KO-8411-01A-11R-2315-07	BRE|9577	425.9472
TCGA-KO-8411-01A-11R-2315-07	BRF1|2972	666.2755
TCGA-KO-8411-01A-11R-2315-07	BRF2|55290	223.7736
TCGA-KO-8411-01A-11R-2315-07	BRI3BP|140707	132.4528
TCGA-KO-8411-01A-11R-2315-07	BRI3|25798	3340.3774
TCGA-KO-8411-01A-11R-2315-07	BRIP1|83990	4.5283
TCGA-KO-8411-01A-11R-2315-07	BRIX1|55299	596.2264
TCGA-KO-8411-01A-11R-2315-07	BRMS1L|84312	345.6604
TCGA-KO-8411-01A-11R-2315-07	BRMS1|25855	1109.0566
TCGA-KO-8411-01A-11R-2315-07	BRP44L|51660	2923.7736
TCGA-KO-8411-01A-11R-2315-07	BRP44|25874	1112.0755
TCGA-KO-8411-01A-11R-2315-07	BRPF1|7862	446.7925
TCGA-KO-8411-01A-11R-2315-07	BRPF3|27154	1539.6226
TCGA-KO-8411-01A-11R-2315-07	BRS3|680	0
TCGA-KO-8411-01A-11R-2315-07	BRSK1|84446	.3774
TCGA-KO-8411-01A-11R-2315-07	BRSK2|9024	0
TCGA-KO-8411-01A-11R-2315-07	BRWD1|54014	450.566
TCGA-KO-8411-01A-11R-2315-07	BRWD3|254065	338.4906
TCGA-KO-8411-01A-11R-2315-07	BSCL2|26580	1792.0755
TCGA-KO-8411-01A-11R-2315-07	BSDC1|55108	1599.6226
TCGA-KO-8411-01A-11R-2315-07	BSG|682	60174.3396
TCGA-KO-8411-01A-11R-2315-07	BSND|7809	1415.0943
TCGA-KO-8411-01A-11R-2315-07	BSN|8927	385.283
TCGA-KO-8411-01A-11R-2315-07	BSPH1|100131137	0
TCGA-KO-8411-01A-11R-2315-07	BSPRY|54836	570.1887
TCGA-KO-8411-01A-11R-2315-07	BST1|683	15.0943
TCGA-KO-8411-01A-11R-2315-07	BST2|684	232.4528
TCGA-KO-8411-01A-11R-2315-07	BSX|390259	0
TCGA-KO-8411-01A-11R-2315-07	BTAF1|9044	476.9811
TCGA-KO-8411-01A-11R-2315-07	BTBD10|84280	609.434
TCGA-KO-8411-01A-11R-2315-07	BTBD11|121551	2.2642
TCGA-KO-8411-01A-11R-2315-07	BTBD12|84464	178.4906
TCGA-KO-8411-01A-11R-2315-07	BTBD16|118663	0
TCGA-KO-8411-01A-11R-2315-07	BTBD17|388419	0
TCGA-KO-8411-01A-11R-2315-07	BTBD18|643376	1.1321
TCGA-KO-8411-01A-11R-2315-07	BTBD19|149478	6.4151
TCGA-KO-8411-01A-11R-2315-07	BTBD1|53339	3225.6604
TCGA-KO-8411-01A-11R-2315-07	BTBD2|55643	1360.7547
TCGA-KO-8411-01A-11R-2315-07	BTBD3|22903	2444.9057
TCGA-KO-8411-01A-11R-2315-07	BTBD6|90135	1499.6226
TCGA-KO-8411-01A-11R-2315-07	BTBD7|55727	550.1887
TCGA-KO-8411-01A-11R-2315-07	BTBD8|284697	6.0377
TCGA-KO-8411-01A-11R-2315-07	BTBD9|114781	604.1509
TCGA-KO-8411-01A-11R-2315-07	BTC|685	114.3396
TCGA-KO-8411-01A-11R-2315-07	BTD|686	756.2264
TCGA-KO-8411-01A-11R-2315-07	BTF3L1|690	0
TCGA-KO-8411-01A-11R-2315-07	BTF3L4|91408	547.1698
TCGA-KO-8411-01A-11R-2315-07	BTF3|689	8685.283
TCGA-KO-8411-01A-11R-2315-07	BTG1|694	2344.9057
TCGA-KO-8411-01A-11R-2315-07	BTG2|7832	1741.8868
TCGA-KO-8411-01A-11R-2315-07	BTG3|10950	1931.3208
TCGA-KO-8411-01A-11R-2315-07	BTG4|54766	0
TCGA-KO-8411-01A-11R-2315-07	BTK|695	25.6604
TCGA-KO-8411-01A-11R-2315-07	BTLA|151888	1.1321
TCGA-KO-8411-01A-11R-2315-07	BTN1A1|696	0
TCGA-KO-8411-01A-11R-2315-07	BTN2A1|11120	315.8491
TCGA-KO-8411-01A-11R-2315-07	BTN2A2|10385	203.7736
TCGA-KO-8411-01A-11R-2315-07	BTN2A3|54718	15.4717
TCGA-KO-8411-01A-11R-2315-07	BTN3A1|11119	455.4717
TCGA-KO-8411-01A-11R-2315-07	BTN3A2|11118	732.0755
TCGA-KO-8411-01A-11R-2315-07	BTN3A3|10384	473.9623
TCGA-KO-8411-01A-11R-2315-07	BTNL2|56244	0
TCGA-KO-8411-01A-11R-2315-07	BTNL3|10917	2.2642
TCGA-KO-8411-01A-11R-2315-07	BTNL8|79908	.3774
TCGA-KO-8411-01A-11R-2315-07	BTNL9|153579	298.4906
TCGA-KO-8411-01A-11R-2315-07	BTRC|8945	275.4717
TCGA-KO-8411-01A-11R-2315-07	BUB1B|701	29.434
TCGA-KO-8411-01A-11R-2315-07	BUB1|699	28.3019
TCGA-KO-8411-01A-11R-2315-07	BUB3|9184	736.9811
TCGA-KO-8411-01A-11R-2315-07	BUD13|84811	393.5849
TCGA-KO-8411-01A-11R-2315-07	BUD31|8896	1580.9925
TCGA-KO-8411-01A-11R-2315-07	BVES|11149	27.9245
TCGA-KO-8411-01A-11R-2315-07	BYSL|705	149.0566
TCGA-KO-8411-01A-11R-2315-07	BZRAP1|9256	113.5849
TCGA-KO-8411-01A-11R-2315-07	BZW1|9689	1736.6038
TCGA-KO-8411-01A-11R-2315-07	BZW2|28969	816.2264
TCGA-KO-8411-01A-11R-2315-07	C10orf105|414152	1.1321
TCGA-KO-8411-01A-11R-2315-07	C10orf107|219621	1.5094
TCGA-KO-8411-01A-11R-2315-07	C10orf108|414235	150.566
TCGA-KO-8411-01A-11R-2315-07	C10orf10|11067	530.9434
TCGA-KO-8411-01A-11R-2315-07	C10orf110|55853	6.9057
TCGA-KO-8411-01A-11R-2315-07	C10orf111|221060	1.8868
TCGA-KO-8411-01A-11R-2315-07	C10orf113|387638	0
TCGA-KO-8411-01A-11R-2315-07	C10orf114|399726	5.283
TCGA-KO-8411-01A-11R-2315-07	C10orf116|10974	526.5811
TCGA-KO-8411-01A-11R-2315-07	C10orf118|55088	842.2642
TCGA-KO-8411-01A-11R-2315-07	C10orf119|79892	672.8302
TCGA-KO-8411-01A-11R-2315-07	C10orf11|83938	145.283
TCGA-KO-8411-01A-11R-2315-07	C10orf120|399814	0
TCGA-KO-8411-01A-11R-2315-07	C10orf122|387718	0
TCGA-KO-8411-01A-11R-2315-07	C10orf125|282969	9.8113
TCGA-KO-8411-01A-11R-2315-07	C10orf128|170371	7.1698
TCGA-KO-8411-01A-11R-2315-07	C10orf129|142827	14.3396
TCGA-KO-8411-01A-11R-2315-07	C10orf12|26148	65.8415
TCGA-KO-8411-01A-11R-2315-07	C10orf131|100127889	0
TCGA-KO-8411-01A-11R-2315-07	C10orf137|26098	178.1132
TCGA-KO-8411-01A-11R-2315-07	C10orf140|387640	2.4981
TCGA-KO-8411-01A-11R-2315-07	C10orf18|54906	1064.9057
TCGA-KO-8411-01A-11R-2315-07	C10orf25|220979	39.6226
TCGA-KO-8411-01A-11R-2315-07	C10orf26|54838	2886.4151
TCGA-KO-8411-01A-11R-2315-07	C10orf27|219793	.3774
TCGA-KO-8411-01A-11R-2315-07	C10orf28|27291	648.6792
TCGA-KO-8411-01A-11R-2315-07	C10orf2|56652	96.6038
TCGA-KO-8411-01A-11R-2315-07	C10orf32|119032	1114.3396
TCGA-KO-8411-01A-11R-2315-07	C10orf35|219738	116.2264
TCGA-KO-8411-01A-11R-2315-07	C10orf40|283025	0
TCGA-KO-8411-01A-11R-2315-07	C10orf41|100131213	314.8453
TCGA-KO-8411-01A-11R-2315-07	C10orf46|143384	1039.2453
TCGA-KO-8411-01A-11R-2315-07	C10orf47|254427	12.8302
TCGA-KO-8411-01A-11R-2315-07	C10orf4|118924	209.434
TCGA-KO-8411-01A-11R-2315-07	C10orf50|645528	0
TCGA-KO-8411-01A-11R-2315-07	C10orf53|282966	0
TCGA-KO-8411-01A-11R-2315-07	C10orf54|64115	260.7547
TCGA-KO-8411-01A-11R-2315-07	C10orf55|414236	.4151
TCGA-KO-8411-01A-11R-2315-07	C10orf57|80195	268.6792
TCGA-KO-8411-01A-11R-2315-07	C10orf58|84293	4088.3019
TCGA-KO-8411-01A-11R-2315-07	C10orf62|414157	.7547
TCGA-KO-8411-01A-11R-2315-07	C10orf67|256815	0
TCGA-KO-8411-01A-11R-2315-07	C10orf68|79741	1.5094
TCGA-KO-8411-01A-11R-2315-07	C10orf71|118461	0
TCGA-KO-8411-01A-11R-2315-07	C10orf72|196740	570.566
TCGA-KO-8411-01A-11R-2315-07	C10orf75|90271	244.1509
TCGA-KO-8411-01A-11R-2315-07	C10orf76|79591	480
TCGA-KO-8411-01A-11R-2315-07	C10orf78|119392	43.3962
TCGA-KO-8411-01A-11R-2315-07	C10orf79|80217	1.5094
TCGA-KO-8411-01A-11R-2315-07	C10orf81|79949	0
TCGA-KO-8411-01A-11R-2315-07	C10orf82|143379	0
TCGA-KO-8411-01A-11R-2315-07	C10orf84|63877	597.7358
TCGA-KO-8411-01A-11R-2315-07	C10orf88|80007	111.3208
TCGA-KO-8411-01A-11R-2315-07	C10orf90|118611	.3774
TCGA-KO-8411-01A-11R-2315-07	C10orf91|170393	.7547
TCGA-KO-8411-01A-11R-2315-07	C10orf93|255352	2.2642
TCGA-KO-8411-01A-11R-2315-07	C10orf95|79946	11.6038
TCGA-KO-8411-01A-11R-2315-07	C10orf96|374355	0
TCGA-KO-8411-01A-11R-2315-07	C10orf99|387695	0
TCGA-KO-8411-01A-11R-2315-07	C11orf10|746	1071.6981
TCGA-KO-8411-01A-11R-2315-07	C11orf16|56673	0
TCGA-KO-8411-01A-11R-2315-07	C11orf17|56672	273.9623
TCGA-KO-8411-01A-11R-2315-07	C11orf1|64776	544.0755
TCGA-KO-8411-01A-11R-2315-07	C11orf20|25858	8.7132
TCGA-KO-8411-01A-11R-2315-07	C11orf21|29125	4.1509
TCGA-KO-8411-01A-11R-2315-07	C11orf24|53838	381.8868
TCGA-KO-8411-01A-11R-2315-07	C11orf2|738	4044.9057
TCGA-KO-8411-01A-11R-2315-07	C11orf30|56946	420
TCGA-KO-8411-01A-11R-2315-07	C11orf31|280636	1618.4906
TCGA-KO-8411-01A-11R-2315-07	C11orf34|349633	0
TCGA-KO-8411-01A-11R-2315-07	C11orf35|256329	123.3472
TCGA-KO-8411-01A-11R-2315-07	C11orf36|283303	0
TCGA-KO-8411-01A-11R-2315-07	C11orf40|143501	0
TCGA-KO-8411-01A-11R-2315-07	C11orf41|25758	18.1132
TCGA-KO-8411-01A-11R-2315-07	C11orf42|160298	.7547
TCGA-KO-8411-01A-11R-2315-07	C11orf45|219833	8.3019
TCGA-KO-8411-01A-11R-2315-07	C11orf46|120534	1218.4906
TCGA-KO-8411-01A-11R-2315-07	C11orf48|79081	385.7434
TCGA-KO-8411-01A-11R-2315-07	C11orf49|79096	403.0189
TCGA-KO-8411-01A-11R-2315-07	C11orf51|25906	1123.4943
TCGA-KO-8411-01A-11R-2315-07	C11orf52|91894	389.434
TCGA-KO-8411-01A-11R-2315-07	C11orf53|341032	254.3396
TCGA-KO-8411-01A-11R-2315-07	C11orf54|28970	1403.7736
TCGA-KO-8411-01A-11R-2315-07	C11orf57|55216	809.8113
TCGA-KO-8411-01A-11R-2315-07	C11orf58|10944	4926.7925
TCGA-KO-8411-01A-11R-2315-07	C11orf59|55004	3758.4906
TCGA-KO-8411-01A-11R-2315-07	C11orf61|79684	139.6226
TCGA-KO-8411-01A-11R-2315-07	C11orf63|79864	79.6226
TCGA-KO-8411-01A-11R-2315-07	C11orf64|283197	0
TCGA-KO-8411-01A-11R-2315-07	C11orf65|160140	13.9623
TCGA-KO-8411-01A-11R-2315-07	C11orf66|220004	14.3396
TCGA-KO-8411-01A-11R-2315-07	C11orf67|28971	197.3585
TCGA-KO-8411-01A-11R-2315-07	C11orf68|83638	1225.6604
TCGA-KO-8411-01A-11R-2315-07	C11orf70|85016	3.7736
TCGA-KO-8411-01A-11R-2315-07	C11orf71|54494	542.2642
TCGA-KO-8411-01A-11R-2315-07	C11orf73|51501	390.9434
TCGA-KO-8411-01A-11R-2315-07	C11orf74|119710	232.8302
TCGA-KO-8411-01A-11R-2315-07	C11orf75|56935	202.2642
TCGA-KO-8411-01A-11R-2315-07	C11orf80|79703	276.2264
TCGA-KO-8411-01A-11R-2315-07	C11orf82|220042	23.0189
TCGA-KO-8411-01A-11R-2315-07	C11orf83|790955	618.0302
TCGA-KO-8411-01A-11R-2315-07	C11orf84|144097	176.6038
TCGA-KO-8411-01A-11R-2315-07	C11orf85|283129	0
TCGA-KO-8411-01A-11R-2315-07	C11orf86|254439	0
TCGA-KO-8411-01A-11R-2315-07	C11orf87|399947	12.0755
TCGA-KO-8411-01A-11R-2315-07	C11orf88|399949	.7547
TCGA-KO-8411-01A-11R-2315-07	C11orf90|387804	0
TCGA-KO-8411-01A-11R-2315-07	C11orf92|399948	1804.9057
TCGA-KO-8411-01A-11R-2315-07	C11orf93|120376	694.717
TCGA-KO-8411-01A-11R-2315-07	C11orf94|143678	0
TCGA-KO-8411-01A-11R-2315-07	C11orf95|65998	680
TCGA-KO-8411-01A-11R-2315-07	C11orf9|745	12.0755
TCGA-KO-8411-01A-11R-2315-07	C12orf10|60314	1193.9623
TCGA-KO-8411-01A-11R-2315-07	C12orf11|55726	590.566
TCGA-KO-8411-01A-11R-2315-07	C12orf12|196477	0
TCGA-KO-8411-01A-11R-2315-07	C12orf23|90488	2310.9434
TCGA-KO-8411-01A-11R-2315-07	C12orf24|29902	76.2264
TCGA-KO-8411-01A-11R-2315-07	C12orf26|84190	102.6415
TCGA-KO-8411-01A-11R-2315-07	C12orf27|283460	.3774
TCGA-KO-8411-01A-11R-2315-07	C12orf29|91298	591.9321
TCGA-KO-8411-01A-11R-2315-07	C12orf32|83695	366.4151
TCGA-KO-8411-01A-11R-2315-07	C12orf34|84915	49.434
TCGA-KO-8411-01A-11R-2315-07	C12orf35|55196	556.2264
TCGA-KO-8411-01A-11R-2315-07	C12orf36|283422	0
TCGA-KO-8411-01A-11R-2315-07	C12orf39|80763	552.4528
TCGA-KO-8411-01A-11R-2315-07	C12orf40|283461	0
TCGA-KO-8411-01A-11R-2315-07	C12orf41|54934	475.0943
TCGA-KO-8411-01A-11R-2315-07	C12orf42|374470	0
TCGA-KO-8411-01A-11R-2315-07	C12orf43|64897	421.8868
TCGA-KO-8411-01A-11R-2315-07	C12orf44|60673	1879.2453
TCGA-KO-8411-01A-11R-2315-07	C12orf45|121053	123.3962
TCGA-KO-8411-01A-11R-2315-07	C12orf47|51275	300.766
TCGA-KO-8411-01A-11R-2315-07	C12orf48|55010	82.3811
TCGA-KO-8411-01A-11R-2315-07	C12orf49|79794	480.7547
TCGA-KO-8411-01A-11R-2315-07	C12orf4|57102	446.4151
TCGA-KO-8411-01A-11R-2315-07	C12orf50|160419	0
TCGA-KO-8411-01A-11R-2315-07	C12orf51|283450	890.1887
TCGA-KO-8411-01A-11R-2315-07	C12orf52|84934	525.6604
TCGA-KO-8411-01A-11R-2315-07	C12orf53|196500	3.7736
TCGA-KO-8411-01A-11R-2315-07	C12orf54|121273	0
TCGA-KO-8411-01A-11R-2315-07	C12orf56|115749	0
TCGA-KO-8411-01A-11R-2315-07	C12orf57|113246	640
TCGA-KO-8411-01A-11R-2315-07	C12orf59|120939	2.6415
TCGA-KO-8411-01A-11R-2315-07	C12orf5|57103	362.6415
TCGA-KO-8411-01A-11R-2315-07	C12orf60|144608	97.3585
TCGA-KO-8411-01A-11R-2315-07	C12orf61|283416	33.5849
TCGA-KO-8411-01A-11R-2315-07	C12orf62|84987	1408.6792
TCGA-KO-8411-01A-11R-2315-07	C12orf63|374467	.3774
TCGA-KO-8411-01A-11R-2315-07	C12orf65|91574	464.5283
TCGA-KO-8411-01A-11R-2315-07	C12orf66|144577	176.6038
TCGA-KO-8411-01A-11R-2315-07	C12orf68|387856	5.6604
TCGA-KO-8411-01A-11R-2315-07	C12orf69|440087	3.7736
TCGA-KO-8411-01A-11R-2315-07	C12orf70|341346	0
TCGA-KO-8411-01A-11R-2315-07	C12orf71|728858	0
TCGA-KO-8411-01A-11R-2315-07	C12orf72|254013	85.283
TCGA-KO-8411-01A-11R-2315-07	C12orf73|728568	266.7925
TCGA-KO-8411-01A-11R-2315-07	C12orf74|338809	.3774
TCGA-KO-8411-01A-11R-2315-07	C12orf75|387882	6555.0943
TCGA-KO-8411-01A-11R-2315-07	C12orf76|400073	104.9057
TCGA-KO-8411-01A-11R-2315-07	C12orf77|196415	4.5283
TCGA-KO-8411-01A-11R-2315-07	C13orf15|28984	1516.6038
TCGA-KO-8411-01A-11R-2315-07	C13orf16|121793	1.5094
TCGA-KO-8411-01A-11R-2315-07	C13orf18|80183	10.566
TCGA-KO-8411-01A-11R-2315-07	C13orf1|57213	609.434
TCGA-KO-8411-01A-11R-2315-07	C13orf23|80209	823.7736
TCGA-KO-8411-01A-11R-2315-07	C13orf26|122046	0
TCGA-KO-8411-01A-11R-2315-07	C13orf27|93081	115.8491
TCGA-KO-8411-01A-11R-2315-07	C13orf28|122258	0
TCGA-KO-8411-01A-11R-2315-07	C13orf29|283487	75.0943
TCGA-KO-8411-01A-11R-2315-07	C13orf30|144809	0
TCGA-KO-8411-01A-11R-2315-07	C13orf31|144811	376.2264
TCGA-KO-8411-01A-11R-2315-07	C13orf33|84935	6.7925
TCGA-KO-8411-01A-11R-2315-07	C13orf34|79866	79.3472
TCGA-KO-8411-01A-11R-2315-07	C13orf35|400165	0
TCGA-KO-8411-01A-11R-2315-07	C13orf36|400120	.3774
TCGA-KO-8411-01A-11R-2315-07	C13orf37|440145	468.3019
TCGA-KO-8411-01A-11R-2315-07	C13orf38|728591	28.3057
TCGA-KO-8411-01A-11R-2315-07	C13orf39|196541	0
TCGA-KO-8411-01A-11R-2315-07	C14orf101|54916	777.7358
TCGA-KO-8411-01A-11R-2315-07	C14orf102|55051	421.5094
TCGA-KO-8411-01A-11R-2315-07	C14orf104|55172	373.9623
TCGA-KO-8411-01A-11R-2315-07	C14orf105|55195	499.2453
TCGA-KO-8411-01A-11R-2315-07	C14orf106|55320	379.6226
TCGA-KO-8411-01A-11R-2315-07	C14orf109|26175	481.5094
TCGA-KO-8411-01A-11R-2315-07	C14orf115|55237	0
TCGA-KO-8411-01A-11R-2315-07	C14orf118|55668	406.4151
TCGA-KO-8411-01A-11R-2315-07	C14orf119|55017	1450.566
TCGA-KO-8411-01A-11R-2315-07	C14orf126|112487	279.0642
TCGA-KO-8411-01A-11R-2315-07	C14orf128|84837	82.2642
TCGA-KO-8411-01A-11R-2315-07	C14orf129|51527	482.2642
TCGA-KO-8411-01A-11R-2315-07	C14orf132|56967	758.4906
TCGA-KO-8411-01A-11R-2315-07	C14orf135|64430	2724.9057
TCGA-KO-8411-01A-11R-2315-07	C14orf138|79609	66.0377
TCGA-KO-8411-01A-11R-2315-07	C14orf139|79686	11.3208
TCGA-KO-8411-01A-11R-2315-07	C14orf142|84520	313.9623
TCGA-KO-8411-01A-11R-2315-07	C14orf143|90141	52.8302
TCGA-KO-8411-01A-11R-2315-07	C14orf145|145508	58.4906
TCGA-KO-8411-01A-11R-2315-07	C14orf147|171546	998.8679
TCGA-KO-8411-01A-11R-2315-07	C14orf148|122945	4.9057
TCGA-KO-8411-01A-11R-2315-07	C14orf149|112849	52.0755
TCGA-KO-8411-01A-11R-2315-07	C14orf153|84334	626.883
TCGA-KO-8411-01A-11R-2315-07	C14orf156|81892	821.1321
TCGA-KO-8411-01A-11R-2315-07	C14orf159|80017	4287.1698
TCGA-KO-8411-01A-11R-2315-07	C14orf162|56936	0
TCGA-KO-8411-01A-11R-2315-07	C14orf165|414767	0
TCGA-KO-8411-01A-11R-2315-07	C14orf166B|145497	0
TCGA-KO-8411-01A-11R-2315-07	C14orf166|51637	2910.566
TCGA-KO-8411-01A-11R-2315-07	C14orf167|55449	706.7962
TCGA-KO-8411-01A-11R-2315-07	C14orf169|79697	242.6415
TCGA-KO-8411-01A-11R-2315-07	C14orf174|161394	11.3208
TCGA-KO-8411-01A-11R-2315-07	C14orf176|643382	11.3208
TCGA-KO-8411-01A-11R-2315-07	C14orf177|283598	0
TCGA-KO-8411-01A-11R-2315-07	C14orf178|283579	.7547
TCGA-KO-8411-01A-11R-2315-07	C14orf179|112752	341.5094
TCGA-KO-8411-01A-11R-2315-07	C14orf180|400258	1.5094
TCGA-KO-8411-01A-11R-2315-07	C14orf181|400223	46.7925
TCGA-KO-8411-01A-11R-2315-07	C14orf182|283551	0
TCGA-KO-8411-01A-11R-2315-07	C14orf183|196913	0
TCGA-KO-8411-01A-11R-2315-07	C14orf184|650662	0
TCGA-KO-8411-01A-11R-2315-07	C14orf19|280655	7.9245
TCGA-KO-8411-01A-11R-2315-07	C14orf1|11161	1672.0755
TCGA-KO-8411-01A-11R-2315-07	C14orf21|161424	280.3774
TCGA-KO-8411-01A-11R-2315-07	C14orf23|387978	0
TCGA-KO-8411-01A-11R-2315-07	C14orf28|122525	133.5849
TCGA-KO-8411-01A-11R-2315-07	C14orf2|9556	2553.9623
TCGA-KO-8411-01A-11R-2315-07	C14orf33|100129075	29.0566
TCGA-KO-8411-01A-11R-2315-07	C14orf34|645687	.3774
TCGA-KO-8411-01A-11R-2315-07	C14orf37|145407	297.7358
TCGA-KO-8411-01A-11R-2315-07	C14orf39|317761	26.0377
TCGA-KO-8411-01A-11R-2315-07	C14orf43|91748	1214.717
TCGA-KO-8411-01A-11R-2315-07	C14orf45|80127	82.034
TCGA-KO-8411-01A-11R-2315-07	C14orf48|256369	0
TCGA-KO-8411-01A-11R-2315-07	C14orf49|161176	2.2642
TCGA-KO-8411-01A-11R-2315-07	C14orf4|64207	2082.2642
TCGA-KO-8411-01A-11R-2315-07	C14orf50|145376	41.1321
TCGA-KO-8411-01A-11R-2315-07	C14orf53|440184	1.8868
TCGA-KO-8411-01A-11R-2315-07	C14orf64|388011	2.6415
TCGA-KO-8411-01A-11R-2315-07	C14orf68|283600	0
TCGA-KO-8411-01A-11R-2315-07	C14orf70|283601	0
TCGA-KO-8411-01A-11R-2315-07	C14orf72|145200	22.2642
TCGA-KO-8411-01A-11R-2315-07	C14orf73|91828	.3774
TCGA-KO-8411-01A-11R-2315-07	C14orf79|122616	161.1321
TCGA-KO-8411-01A-11R-2315-07	C14orf80|283643	45.283
TCGA-KO-8411-01A-11R-2315-07	C14orf86|283592	0
TCGA-KO-8411-01A-11R-2315-07	C14orf93|60686	180.3774
TCGA-KO-8411-01A-11R-2315-07	C15orf17|57184	1307.1698
TCGA-KO-8411-01A-11R-2315-07	C15orf21|283651	14.3396
TCGA-KO-8411-01A-11R-2315-07	C15orf23|90417	283.7736
TCGA-KO-8411-01A-11R-2315-07	C15orf24|56851	2334.3396
TCGA-KO-8411-01A-11R-2315-07	C15orf26|161502	.3774
TCGA-KO-8411-01A-11R-2315-07	C15orf27|123591	82.2642
TCGA-KO-8411-01A-11R-2315-07	C15orf28|80035	2.6415
TCGA-KO-8411-01A-11R-2315-07	C15orf29|79768	332.8302
TCGA-KO-8411-01A-11R-2315-07	C15orf2|23742	0
TCGA-KO-8411-01A-11R-2315-07	C15orf32|145858	0
TCGA-KO-8411-01A-11R-2315-07	C15orf33|196951	43.1057
TCGA-KO-8411-01A-11R-2315-07	C15orf34|80072	42.6415
TCGA-KO-8411-01A-11R-2315-07	C15orf37|283687	75.283
TCGA-KO-8411-01A-11R-2315-07	C15orf38|348110	165.7472
TCGA-KO-8411-01A-11R-2315-07	C15orf39|56905	456.2264
TCGA-KO-8411-01A-11R-2315-07	C15orf40|123207	467.5811
TCGA-KO-8411-01A-11R-2315-07	C15orf41|84529	91.6981
TCGA-KO-8411-01A-11R-2315-07	C15orf42|90381	6.1283
TCGA-KO-8411-01A-11R-2315-07	C15orf43|145645	0
TCGA-KO-8411-01A-11R-2315-07	C15orf44|81556	1115.8491
TCGA-KO-8411-01A-11R-2315-07	C15orf48|84419	2.2642
TCGA-KO-8411-01A-11R-2315-07	C15orf50|414926	0
TCGA-KO-8411-01A-11R-2315-07	C15orf51|196968	.7547
TCGA-KO-8411-01A-11R-2315-07	C15orf52|388115	1550.566
TCGA-KO-8411-01A-11R-2315-07	C15orf53|400359	0
TCGA-KO-8411-01A-11R-2315-07	C15orf54|400360	0
TCGA-KO-8411-01A-11R-2315-07	C15orf55|256646	3.0189
TCGA-KO-8411-01A-11R-2315-07	C15orf56|644809	113.2075
TCGA-KO-8411-01A-11R-2315-07	C15orf57|90416	589.7057
TCGA-KO-8411-01A-11R-2315-07	C15orf58|390637	54.717
TCGA-KO-8411-01A-11R-2315-07	C15orf59|388135	1893.5849
TCGA-KO-8411-01A-11R-2315-07	C15orf5|81698	0
TCGA-KO-8411-01A-11R-2315-07	C15orf60|283677	.3774
TCGA-KO-8411-01A-11R-2315-07	C15orf61|145853	311.6981
TCGA-KO-8411-01A-11R-2315-07	C15orf62|643338	2.6415
TCGA-KO-8411-01A-11R-2315-07	C15orf63|25764	630.1887
TCGA-KO-8411-01A-11R-2315-07	C16orf11|146325	11.3208
TCGA-KO-8411-01A-11R-2315-07	C16orf13|84326	562.2642
TCGA-KO-8411-01A-11R-2315-07	C16orf3|750	2.2642
TCGA-KO-8411-01A-11R-2315-07	C16orf42|115939	1263.317
TCGA-KO-8411-01A-11R-2315-07	C16orf45|89927	299.2453
TCGA-KO-8411-01A-11R-2315-07	C16orf46|123775	17.7358
TCGA-KO-8411-01A-11R-2315-07	C16orf48|84080	195.4717
TCGA-KO-8411-01A-11R-2315-07	C16orf52|730094	552.8302
TCGA-KO-8411-01A-11R-2315-07	C16orf53|79447	969.3321
TCGA-KO-8411-01A-11R-2315-07	C16orf54|283897	7.1698
TCGA-KO-8411-01A-11R-2315-07	C16orf55|124045	35.4717
TCGA-KO-8411-01A-11R-2315-07	C16orf57|79650	532.8302
TCGA-KO-8411-01A-11R-2315-07	C16orf58|64755	2364.1509
TCGA-KO-8411-01A-11R-2315-07	C16orf59|80178	24.1509
TCGA-KO-8411-01A-11R-2315-07	C16orf5|29965	2771.6981
TCGA-KO-8411-01A-11R-2315-07	C16orf61|56942	1045.4943
TCGA-KO-8411-01A-11R-2315-07	C16orf62|57020	1528.3019
TCGA-KO-8411-01A-11R-2315-07	C16orf63|123811	909.0566
TCGA-KO-8411-01A-11R-2315-07	C16orf68|79091	164.5283
TCGA-KO-8411-01A-11R-2315-07	C16orf70|80262	324.8491
TCGA-KO-8411-01A-11R-2315-07	C16orf71|146562	18.8679
TCGA-KO-8411-01A-11R-2315-07	C16orf72|29035	1114.3396
TCGA-KO-8411-01A-11R-2315-07	C16orf73|254528	0
TCGA-KO-8411-01A-11R-2315-07	C16orf74|404550	1.1321
TCGA-KO-8411-01A-11R-2315-07	C16orf75|116028	243.3962
TCGA-KO-8411-01A-11R-2315-07	C16orf78|123970	0
TCGA-KO-8411-01A-11R-2315-07	C16orf79|283870	20.1396
TCGA-KO-8411-01A-11R-2315-07	C16orf7|9605	886.3774
TCGA-KO-8411-01A-11R-2315-07	C16orf80|29105	578.1132
TCGA-KO-8411-01A-11R-2315-07	C16orf81|283860	0
TCGA-KO-8411-01A-11R-2315-07	C16orf82|162083	0
TCGA-KO-8411-01A-11R-2315-07	C16orf86|388284	53.5849
TCGA-KO-8411-01A-11R-2315-07	C16orf87|388272	90.1887
TCGA-KO-8411-01A-11R-2315-07	C16orf88|400506	236.9811
TCGA-KO-8411-01A-11R-2315-07	C16orf89|146556	441.1321
TCGA-KO-8411-01A-11R-2315-07	C16orf90|646174	.3774
TCGA-KO-8411-01A-11R-2315-07	C16orf91|283951	320.7547
TCGA-KO-8411-01A-11R-2315-07	C16orf92|146378	0
TCGA-KO-8411-01A-11R-2315-07	C16orf93|90835	9.0566
TCGA-KO-8411-01A-11R-2315-07	C17orf100|388327	47.1698
TCGA-KO-8411-01A-11R-2315-07	C17orf101|79701	453.9132
[truncated: 18,532 more rows]
