# Supplementary material for: Dysfunctional miRNA-Mediated Regulation in Chromophobe Renal Cell Carcinoma
Source: PLoS One. 2016 Jun 3;11(6):e0156324. doi: 10.1371/journal.pone.0156324 (PMC4892590; doi:10.1371/journal.pone.0156324)
Supplement: S2 File — (ZIP) [file pone.0156324.s002.zip › S2_File mRNA expression profile downloaded from TCGA/case/unc.edu__IlluminaHiSeq_RNASeqV2__TCGA-KO-8413-01A-11R-2315-07__expression_rsem_gene_normalized.txt]

barcode	gene_id	normalized_count
TCGA-KO-8413-01A-11R-2315-07	?|100130426	0
TCGA-KO-8413-01A-11R-2315-07	?|100133144	11.5483
TCGA-KO-8413-01A-11R-2315-07	?|100134869	6.2869
TCGA-KO-8413-01A-11R-2315-07	?|10357	51.3744
TCGA-KO-8413-01A-11R-2315-07	?|10431	869.9142
TCGA-KO-8413-01A-11R-2315-07	?|136542	0
TCGA-KO-8413-01A-11R-2315-07	?|155060	158.2878
TCGA-KO-8413-01A-11R-2315-07	?|26823	.8918
TCGA-KO-8413-01A-11R-2315-07	?|280660	0
TCGA-KO-8413-01A-11R-2315-07	?|317712	0
TCGA-KO-8413-01A-11R-2315-07	?|340602	0
TCGA-KO-8413-01A-11R-2315-07	?|388795	0
TCGA-KO-8413-01A-11R-2315-07	?|390284	33.4411
TCGA-KO-8413-01A-11R-2315-07	?|391343	.4459
TCGA-KO-8413-01A-11R-2315-07	?|391714	0
TCGA-KO-8413-01A-11R-2315-07	?|404770	0
TCGA-KO-8413-01A-11R-2315-07	?|441362	0
TCGA-KO-8413-01A-11R-2315-07	?|442388	0
TCGA-KO-8413-01A-11R-2315-07	?|553137	93.1892
TCGA-KO-8413-01A-11R-2315-07	?|57714	391.0378
TCGA-KO-8413-01A-11R-2315-07	?|645851	4.0129
TCGA-KO-8413-01A-11R-2315-07	?|652919	6.2423
TCGA-KO-8413-01A-11R-2315-07	?|653553	2872.3665
TCGA-KO-8413-01A-11R-2315-07	?|728045	0
TCGA-KO-8413-01A-11R-2315-07	?|728603	0
TCGA-KO-8413-01A-11R-2315-07	?|728788	0
TCGA-KO-8413-01A-11R-2315-07	?|729884	3869.3568
TCGA-KO-8413-01A-11R-2315-07	?|8225	680.4147
TCGA-KO-8413-01A-11R-2315-07	?|90288	1.3376
TCGA-KO-8413-01A-11R-2315-07	A1BG|1	22.731
TCGA-KO-8413-01A-11R-2315-07	A1CF|29974	0
TCGA-KO-8413-01A-11R-2315-07	A2BP1|54715	2.6753
TCGA-KO-8413-01A-11R-2315-07	A2LD1|87769	19.592
TCGA-KO-8413-01A-11R-2315-07	A2ML1|144568	0
TCGA-KO-8413-01A-11R-2315-07	A2M|2	14414.7007
TCGA-KO-8413-01A-11R-2315-07	A4GALT|53947	1971.6865
TCGA-KO-8413-01A-11R-2315-07	A4GNT|51146	0
TCGA-KO-8413-01A-11R-2315-07	AAA1|404744	0
TCGA-KO-8413-01A-11R-2315-07	AAAS|8086	704.0464
TCGA-KO-8413-01A-11R-2315-07	AACSL|729522	0
TCGA-KO-8413-01A-11R-2315-07	AACS|65985	695.5746
TCGA-KO-8413-01A-11R-2315-07	AADACL2|344752	0
TCGA-KO-8413-01A-11R-2315-07	AADACL3|126767	0
TCGA-KO-8413-01A-11R-2315-07	AADACL4|343066	0
TCGA-KO-8413-01A-11R-2315-07	AADAC|13	0
TCGA-KO-8413-01A-11R-2315-07	AADAT|51166	283.5804
TCGA-KO-8413-01A-11R-2315-07	AAGAB|79719	1454.0185
TCGA-KO-8413-01A-11R-2315-07	AAK1|22848	821.3131
TCGA-KO-8413-01A-11R-2315-07	AAMP|14	1448.6679
TCGA-KO-8413-01A-11R-2315-07	AANAT|15	.8918
TCGA-KO-8413-01A-11R-2315-07	AARS2|57505	459.7035
TCGA-KO-8413-01A-11R-2315-07	AARSD1|80755	383.4578
TCGA-KO-8413-01A-11R-2315-07	AARS|16	7518.0025
TCGA-KO-8413-01A-11R-2315-07	AASDHPPT|60496	1037.5655
TCGA-KO-8413-01A-11R-2315-07	AASDH|132949	236.7629
TCGA-KO-8413-01A-11R-2315-07	AASS|10157	100.7691
TCGA-KO-8413-01A-11R-2315-07	AATF|26574	596.1431
TCGA-KO-8413-01A-11R-2315-07	AATK|9625	78.921
TCGA-KO-8413-01A-11R-2315-07	ABAT|18	556.4597
TCGA-KO-8413-01A-11R-2315-07	ABCA10|10349	10.7011
TCGA-KO-8413-01A-11R-2315-07	ABCA11P|79963	128.8195
TCGA-KO-8413-01A-11R-2315-07	ABCA12|26154	280.9051
TCGA-KO-8413-01A-11R-2315-07	ABCA13|154664	25.4152
TCGA-KO-8413-01A-11R-2315-07	ABCA17P|650655	1.7835
TCGA-KO-8413-01A-11R-2315-07	ABCA1|19	827.9835
TCGA-KO-8413-01A-11R-2315-07	ABCA2|20	2778.2856
TCGA-KO-8413-01A-11R-2315-07	ABCA3|21	922.0823
TCGA-KO-8413-01A-11R-2315-07	ABCA4|24	3.567
TCGA-KO-8413-01A-11R-2315-07	ABCA5|23461	783.8591
TCGA-KO-8413-01A-11R-2315-07	ABCA6|23460	29.4282
TCGA-KO-8413-01A-11R-2315-07	ABCA7|10347	314.7921
TCGA-KO-8413-01A-11R-2315-07	ABCA8|10351	70.4492
TCGA-KO-8413-01A-11R-2315-07	ABCA9|10350	78.921
TCGA-KO-8413-01A-11R-2315-07	ABCB10|23456	338.4238
TCGA-KO-8413-01A-11R-2315-07	ABCB11|8647	0
TCGA-KO-8413-01A-11R-2315-07	ABCB1|5243	32.9952
TCGA-KO-8413-01A-11R-2315-07	ABCB4|5244	11.147
TCGA-KO-8413-01A-11R-2315-07	ABCB5|340273	0
TCGA-KO-8413-01A-11R-2315-07	ABCB6|10058	98.2365
TCGA-KO-8413-01A-11R-2315-07	ABCB7|22	611.3031
TCGA-KO-8413-01A-11R-2315-07	ABCB8|11194	1031.769
TCGA-KO-8413-01A-11R-2315-07	ABCB9|23457	172.4401
TCGA-KO-8413-01A-11R-2315-07	ABCC10|89845	288.4851
TCGA-KO-8413-01A-11R-2315-07	ABCC11|85320	.8918
TCGA-KO-8413-01A-11R-2315-07	ABCC12|94160	.4459
TCGA-KO-8413-01A-11R-2315-07	ABCC13|150000	22.7399
TCGA-KO-8413-01A-11R-2315-07	ABCC1|4363	1172.6675
TCGA-KO-8413-01A-11R-2315-07	ABCC2|1244	3.567
TCGA-KO-8413-01A-11R-2315-07	ABCC3|8714	111.4703
TCGA-KO-8413-01A-11R-2315-07	ABCC4|10257	1483.8925
TCGA-KO-8413-01A-11R-2315-07	ABCC5|10057	1394.7163
TCGA-KO-8413-01A-11R-2315-07	ABCC6P1|653190	.4459
TCGA-KO-8413-01A-11R-2315-07	ABCC6P2|730013	5.3506
TCGA-KO-8413-01A-11R-2315-07	ABCC6|368	16.4976
TCGA-KO-8413-01A-11R-2315-07	ABCC8|6833	4.4588
TCGA-KO-8413-01A-11R-2315-07	ABCC9|10060	193.9583
TCGA-KO-8413-01A-11R-2315-07	ABCD1|215	954.1857
TCGA-KO-8413-01A-11R-2315-07	ABCD2|225	6.6882
TCGA-KO-8413-01A-11R-2315-07	ABCD3|5825	1131.6464
TCGA-KO-8413-01A-11R-2315-07	ABCD4|5826	1576.1899
TCGA-KO-8413-01A-11R-2315-07	ABCE1|6059	908.7058
TCGA-KO-8413-01A-11R-2315-07	ABCF1|23	1333.6306
TCGA-KO-8413-01A-11R-2315-07	ABCF2|10061	1538.7359
TCGA-KO-8413-01A-11R-2315-07	ABCF3|55324	1029.0937
TCGA-KO-8413-01A-11R-2315-07	ABCG1|9619	2326.608
TCGA-KO-8413-01A-11R-2315-07	ABCG2|9429	341.0991
TCGA-KO-8413-01A-11R-2315-07	ABCG4|64137	24.5235
TCGA-KO-8413-01A-11R-2315-07	ABCG5|64240	10.2553
TCGA-KO-8413-01A-11R-2315-07	ABCG8|64241	8.0259
TCGA-KO-8413-01A-11R-2315-07	ABHD10|55347	2858.0983
TCGA-KO-8413-01A-11R-2315-07	ABHD11|83451	2778.7315
TCGA-KO-8413-01A-11R-2315-07	ABHD12B|145447	.4459
TCGA-KO-8413-01A-11R-2315-07	ABHD12|26090	5485.6761
TCGA-KO-8413-01A-11R-2315-07	ABHD13|84945	317.4674
TCGA-KO-8413-01A-11R-2315-07	ABHD14A|25864	226.1732
TCGA-KO-8413-01A-11R-2315-07	ABHD14B|84836	1933.7866
TCGA-KO-8413-01A-11R-2315-07	ABHD15|116236	369.6355
TCGA-KO-8413-01A-11R-2315-07	ABHD1|84696	3.567
TCGA-KO-8413-01A-11R-2315-07	ABHD2|11057	11897.8932
TCGA-KO-8413-01A-11R-2315-07	ABHD3|171586	1447.3303
TCGA-KO-8413-01A-11R-2315-07	ABHD4|63874	1100.8806
TCGA-KO-8413-01A-11R-2315-07	ABHD5|51099	407.5354
TCGA-KO-8413-01A-11R-2315-07	ABHD6|57406	478.8764
TCGA-KO-8413-01A-11R-2315-07	ABHD8|79575	287.5934
TCGA-KO-8413-01A-11R-2315-07	ABI1|10006	805.7162
TCGA-KO-8413-01A-11R-2315-07	ABI2|10152	748.6345
TCGA-KO-8413-01A-11R-2315-07	ABI3BP|25890	24.0776
TCGA-KO-8413-01A-11R-2315-07	ABI3|51225	333.0732
TCGA-KO-8413-01A-11R-2315-07	ABL1|25	1553.45
TCGA-KO-8413-01A-11R-2315-07	ABL2|27	422.2495
TCGA-KO-8413-01A-11R-2315-07	ABLIM1|3983	980.4927
TCGA-KO-8413-01A-11R-2315-07	ABLIM2|84448	28.0905
TCGA-KO-8413-01A-11R-2315-07	ABLIM3|22885	116.375
TCGA-KO-8413-01A-11R-2315-07	ABO|28	95.4186
TCGA-KO-8413-01A-11R-2315-07	ABP1|26	38.3458
TCGA-KO-8413-01A-11R-2315-07	ABRA|137735	1.3376
TCGA-KO-8413-01A-11R-2315-07	ABR|29	2475.0864
TCGA-KO-8413-01A-11R-2315-07	ABT1|29777	358.4885
TCGA-KO-8413-01A-11R-2315-07	ABTB1|80325	424.9248
TCGA-KO-8413-01A-11R-2315-07	ABTB2|25841	1833.9093
TCGA-KO-8413-01A-11R-2315-07	ACAA1|30	1183.3686
TCGA-KO-8413-01A-11R-2315-07	ACAA2|10449	3007.4685
TCGA-KO-8413-01A-11R-2315-07	ACACA|31	970.2374
TCGA-KO-8413-01A-11R-2315-07	ACACB|32	2302.9763
TCGA-KO-8413-01A-11R-2315-07	ACAD10|80724	2628.4695
TCGA-KO-8413-01A-11R-2315-07	ACAD11|84129	238.9299
TCGA-KO-8413-01A-11R-2315-07	ACAD8|27034	1169.9922
TCGA-KO-8413-01A-11R-2315-07	ACAD9|28976	834.2348
TCGA-KO-8413-01A-11R-2315-07	ACADL|33	1005.9079
TCGA-KO-8413-01A-11R-2315-07	ACADM|34	694.237
TCGA-KO-8413-01A-11R-2315-07	ACADSB|36	956.4151
TCGA-KO-8413-01A-11R-2315-07	ACADS|35	4349.5708
TCGA-KO-8413-01A-11R-2315-07	ACADVL|37	9178.8563
TCGA-KO-8413-01A-11R-2315-07	ACAN|176	353.5838
TCGA-KO-8413-01A-11R-2315-07	ACAP1|9744	57.5187
TCGA-KO-8413-01A-11R-2315-07	ACAP2|23527	703.1546
TCGA-KO-8413-01A-11R-2315-07	ACAP3|116983	565.0295
TCGA-KO-8413-01A-11R-2315-07	ACAT1|38	8332.1815
TCGA-KO-8413-01A-11R-2315-07	ACAT2|39	97.862
TCGA-KO-8413-01A-11R-2315-07	ACBD3|64746	1099.0971
TCGA-KO-8413-01A-11R-2315-07	ACBD4|79777	222.4947
TCGA-KO-8413-01A-11R-2315-07	ACBD5|91452	1870.0256
TCGA-KO-8413-01A-11R-2315-07	ACBD6|84320	201.5383
TCGA-KO-8413-01A-11R-2315-07	ACBD7|414149	5.7965
TCGA-KO-8413-01A-11R-2315-07	ACCN1|40	183.2572
TCGA-KO-8413-01A-11R-2315-07	ACCN2|41	37.8999
TCGA-KO-8413-01A-11R-2315-07	ACCN3|9311	1.7835
TCGA-KO-8413-01A-11R-2315-07	ACCN4|55515	.8918
TCGA-KO-8413-01A-11R-2315-07	ACCN5|51802	.4459
TCGA-KO-8413-01A-11R-2315-07	ACCSL|390110	0
TCGA-KO-8413-01A-11R-2315-07	ACCS|84680	325.4933
TCGA-KO-8413-01A-11R-2315-07	ACD|65057	371.8649
TCGA-KO-8413-01A-11R-2315-07	ACE2|59272	18.2811
TCGA-KO-8413-01A-11R-2315-07	ACER1|125981	0
TCGA-KO-8413-01A-11R-2315-07	ACER2|340485	130.1973
TCGA-KO-8413-01A-11R-2315-07	ACER3|55331	285.8098
TCGA-KO-8413-01A-11R-2315-07	ACE|1636	329.9521
TCGA-KO-8413-01A-11R-2315-07	ACHE|43	236.7629
TCGA-KO-8413-01A-11R-2315-07	ACIN1|22985	2792.5538
TCGA-KO-8413-01A-11R-2315-07	ACLY|47	1439.7503
TCGA-KO-8413-01A-11R-2315-07	ACMSD|130013	.4459
TCGA-KO-8413-01A-11R-2315-07	ACN9|57001	284.9181
TCGA-KO-8413-01A-11R-2315-07	ACO1|48	794.1144
TCGA-KO-8413-01A-11R-2315-07	ACO2|50	15830.3333
TCGA-KO-8413-01A-11R-2315-07	ACOT11|26027	280.5663
TCGA-KO-8413-01A-11R-2315-07	ACOT12|134526	1.7835
TCGA-KO-8413-01A-11R-2315-07	ACOT13|55856	536.89
TCGA-KO-8413-01A-11R-2315-07	ACOT1|641371	2847.3972
TCGA-KO-8413-01A-11R-2315-07	ACOT2|10965	1185.1522
TCGA-KO-8413-01A-11R-2315-07	ACOT4|122970	362.9473
TCGA-KO-8413-01A-11R-2315-07	ACOT6|641372	18.727
TCGA-KO-8413-01A-11R-2315-07	ACOT7|11332	333.965
TCGA-KO-8413-01A-11R-2315-07	ACOT8|10005	856.3148
TCGA-KO-8413-01A-11R-2315-07	ACOT9|23597	654.5536
TCGA-KO-8413-01A-11R-2315-07	ACOX1|51	1199.572
TCGA-KO-8413-01A-11R-2315-07	ACOX2|8309	199.7548
TCGA-KO-8413-01A-11R-2315-07	ACOX3|8310	633.1513
TCGA-KO-8413-01A-11R-2315-07	ACOXL|55289	23.6317
TCGA-KO-8413-01A-11R-2315-07	ACP1|52	1389.8116
TCGA-KO-8413-01A-11R-2315-07	ACP2|53	862.3342
TCGA-KO-8413-01A-11R-2315-07	ACP5|54	669.7135
TCGA-KO-8413-01A-11R-2315-07	ACP6|51205	407.0895
TCGA-KO-8413-01A-11R-2315-07	ACPL2|92370	117.7126
TCGA-KO-8413-01A-11R-2315-07	ACPP|55	181.9195
TCGA-KO-8413-01A-11R-2315-07	ACPT|93650	0
TCGA-KO-8413-01A-11R-2315-07	ACRBP|84519	13.3764
TCGA-KO-8413-01A-11R-2315-07	ACRC|93953	5.7965
TCGA-KO-8413-01A-11R-2315-07	ACRV1|56	.8918
TCGA-KO-8413-01A-11R-2315-07	ACR|49	2.6753
TCGA-KO-8413-01A-11R-2315-07	ACSBG1|23205	34.7787
TCGA-KO-8413-01A-11R-2315-07	ACSBG2|81616	8.4717
TCGA-KO-8413-01A-11R-2315-07	ACSF2|80221	241.6676
TCGA-KO-8413-01A-11R-2315-07	ACSF3|197322	679.9688
TCGA-KO-8413-01A-11R-2315-07	ACSL1|2180	10342.2138
TCGA-KO-8413-01A-11R-2315-07	ACSL3|2181	2079.5898
TCGA-KO-8413-01A-11R-2315-07	ACSL4|2182	938.134
TCGA-KO-8413-01A-11R-2315-07	ACSL5|51703	1477.2043
TCGA-KO-8413-01A-11R-2315-07	ACSL6|23305	3.1212
TCGA-KO-8413-01A-11R-2315-07	ACSM1|116285	59.7481
TCGA-KO-8413-01A-11R-2315-07	ACSM2A|123876	1.7835
TCGA-KO-8413-01A-11R-2315-07	ACSM2B|348158	.4459
TCGA-KO-8413-01A-11R-2315-07	ACSM3|6296	1040.8962
TCGA-KO-8413-01A-11R-2315-07	ACSM4|341392	0
TCGA-KO-8413-01A-11R-2315-07	ACSM5|54988	39.6834
TCGA-KO-8413-01A-11R-2315-07	ACSS1|84532	3810.0546
TCGA-KO-8413-01A-11R-2315-07	ACSS2|55902	1318.9165
TCGA-KO-8413-01A-11R-2315-07	ACSS3|79611	645.1901
TCGA-KO-8413-01A-11R-2315-07	ACTA1|58	25.4152
TCGA-KO-8413-01A-11R-2315-07	ACTA2|59	2761.9886
TCGA-KO-8413-01A-11R-2315-07	ACTBL2|345651	25.8611
TCGA-KO-8413-01A-11R-2315-07	ACTB|60	108125.7385
TCGA-KO-8413-01A-11R-2315-07	ACTC1|70	1124.5123
TCGA-KO-8413-01A-11R-2315-07	ACTG1|71	46967.3392
TCGA-KO-8413-01A-11R-2315-07	ACTG2|72	62.8692
TCGA-KO-8413-01A-11R-2315-07	ACTL6A|86	308.9957
TCGA-KO-8413-01A-11R-2315-07	ACTL6B|51412	0
TCGA-KO-8413-01A-11R-2315-07	ACTL7A|10881	0
TCGA-KO-8413-01A-11R-2315-07	ACTL7B|10880	0
TCGA-KO-8413-01A-11R-2315-07	ACTL8|81569	0
TCGA-KO-8413-01A-11R-2315-07	ACTL9|284382	0
TCGA-KO-8413-01A-11R-2315-07	ACTN1|87	981.3845
TCGA-KO-8413-01A-11R-2315-07	ACTN2|88	4.9047
TCGA-KO-8413-01A-11R-2315-07	ACTN3|89	1.3376
TCGA-KO-8413-01A-11R-2315-07	ACTN4|81	11458.7359
TCGA-KO-8413-01A-11R-2315-07	ACTR10|55860	1279.679
TCGA-KO-8413-01A-11R-2315-07	ACTR1A|10121	2516.9992
TCGA-KO-8413-01A-11R-2315-07	ACTR1B|10120	1679.6344
TCGA-KO-8413-01A-11R-2315-07	ACTR2|10097	3129.1941
TCGA-KO-8413-01A-11R-2315-07	ACTR3B|57180	249.2476
TCGA-KO-8413-01A-11R-2315-07	ACTR3C|653857	785.1967
TCGA-KO-8413-01A-11R-2315-07	ACTR3|10096	2683.3129
TCGA-KO-8413-01A-11R-2315-07	ACTR5|79913	287.1475
TCGA-KO-8413-01A-11R-2315-07	ACTR6|64431	280.9051
TCGA-KO-8413-01A-11R-2315-07	ACTR8|93973	398.6178
TCGA-KO-8413-01A-11R-2315-07	ACTRT1|139741	0
TCGA-KO-8413-01A-11R-2315-07	ACTRT2|140625	0
TCGA-KO-8413-01A-11R-2315-07	ACVR1B|91	2722.1046
TCGA-KO-8413-01A-11R-2315-07	ACVR1C|130399	329.9521
TCGA-KO-8413-01A-11R-2315-07	ACVR1|90	881.953
TCGA-KO-8413-01A-11R-2315-07	ACVR2A|92	251.477
TCGA-KO-8413-01A-11R-2315-07	ACVR2B|93	106.1197
TCGA-KO-8413-01A-11R-2315-07	ACVRL1|94	700.9252
TCGA-KO-8413-01A-11R-2315-07	ACY1|95	613.421
TCGA-KO-8413-01A-11R-2315-07	ACY3|91703	22.2941
TCGA-KO-8413-01A-11R-2315-07	ACYP1|97	117.7126
TCGA-KO-8413-01A-11R-2315-07	ACYP2|98	193.0665
TCGA-KO-8413-01A-11R-2315-07	ADAD1|132612	0
TCGA-KO-8413-01A-11R-2315-07	ADAD2|161931	3.567
TCGA-KO-8413-01A-11R-2315-07	ADAL|161823	353.1379
TCGA-KO-8413-01A-11R-2315-07	ADAM10|102	1682.3097
TCGA-KO-8413-01A-11R-2315-07	ADAM11|4185	1.3376
TCGA-KO-8413-01A-11R-2315-07	ADAM12|8038	16.0517
TCGA-KO-8413-01A-11R-2315-07	ADAM15|8751	1191.5372
TCGA-KO-8413-01A-11R-2315-07	ADAM17|6868	327.2768
TCGA-KO-8413-01A-11R-2315-07	ADAM18|8749	0
TCGA-KO-8413-01A-11R-2315-07	ADAM19|8728	92.2974
TCGA-KO-8413-01A-11R-2315-07	ADAM20|8748	1.3376
TCGA-KO-8413-01A-11R-2315-07	ADAM21P1|145241	.4459
TCGA-KO-8413-01A-11R-2315-07	ADAM21|8747	0
TCGA-KO-8413-01A-11R-2315-07	ADAM22|53616	74.4622
TCGA-KO-8413-01A-11R-2315-07	ADAM23|8745	.4459
TCGA-KO-8413-01A-11R-2315-07	ADAM28|10863	149.8161
TCGA-KO-8413-01A-11R-2315-07	ADAM29|11086	0
TCGA-KO-8413-01A-11R-2315-07	ADAM2|2515	42.8046
TCGA-KO-8413-01A-11R-2315-07	ADAM30|11085	0
TCGA-KO-8413-01A-11R-2315-07	ADAM32|203102	2.6753
TCGA-KO-8413-01A-11R-2315-07	ADAM33|80332	2.2294
TCGA-KO-8413-01A-11R-2315-07	ADAM3A|1587	0
TCGA-KO-8413-01A-11R-2315-07	ADAM5P|255926	0
TCGA-KO-8413-01A-11R-2315-07	ADAM6|8755	3308.8396
TCGA-KO-8413-01A-11R-2315-07	ADAM7|8756	0
TCGA-KO-8413-01A-11R-2315-07	ADAM8|101	118.1585
TCGA-KO-8413-01A-11R-2315-07	ADAM9|8754	2070.2263
TCGA-KO-8413-01A-11R-2315-07	ADAMDEC1|27299	82.0421
TCGA-KO-8413-01A-11R-2315-07	ADAMTS10|81794	69.1116
TCGA-KO-8413-01A-11R-2315-07	ADAMTS12|81792	6.6882
TCGA-KO-8413-01A-11R-2315-07	ADAMTS13|11093	69.5575
TCGA-KO-8413-01A-11R-2315-07	ADAMTS14|140766	11.5929
TCGA-KO-8413-01A-11R-2315-07	ADAMTS15|170689	15.6058
TCGA-KO-8413-01A-11R-2315-07	ADAMTS16|170690	120.3879
TCGA-KO-8413-01A-11R-2315-07	ADAMTS17|170691	141.3443
TCGA-KO-8413-01A-11R-2315-07	ADAMTS18|170692	69.5575
TCGA-KO-8413-01A-11R-2315-07	ADAMTS19|171019	0
TCGA-KO-8413-01A-11R-2315-07	ADAMTS1|9510	1775.9447
TCGA-KO-8413-01A-11R-2315-07	ADAMTS20|80070	0
TCGA-KO-8413-01A-11R-2315-07	ADAMTS2|9509	20.9564
TCGA-KO-8413-01A-11R-2315-07	ADAMTS3|9508	17.3894
TCGA-KO-8413-01A-11R-2315-07	ADAMTS4|9507	1864.6751
TCGA-KO-8413-01A-11R-2315-07	ADAMTS5|11096	321.9262
TCGA-KO-8413-01A-11R-2315-07	ADAMTS6|11174	12.4847
TCGA-KO-8413-01A-11R-2315-07	ADAMTS7|11173	178.3525
TCGA-KO-8413-01A-11R-2315-07	ADAMTS8|11095	28.9823
TCGA-KO-8413-01A-11R-2315-07	ADAMTS9|56999	177.9066
TCGA-KO-8413-01A-11R-2315-07	ADAMTSL1|92949	2070.6722
TCGA-KO-8413-01A-11R-2315-07	ADAMTSL2|9719	386.579
TCGA-KO-8413-01A-11R-2315-07	ADAMTSL3|57188	64.2069
TCGA-KO-8413-01A-11R-2315-07	ADAMTSL4|54507	64.2069
TCGA-KO-8413-01A-11R-2315-07	ADAMTSL5|339366	34.7787
TCGA-KO-8413-01A-11R-2315-07	ADAP1|11033	1918.2521
TCGA-KO-8413-01A-11R-2315-07	ADAP2|55803	269.3122
TCGA-KO-8413-01A-11R-2315-07	ADARB1|104	355.3673
TCGA-KO-8413-01A-11R-2315-07	ADARB2|105	2.2294
TCGA-KO-8413-01A-11R-2315-07	ADAR|103	3709.2855
TCGA-KO-8413-01A-11R-2315-07	ADAT1|23536	253.7064
TCGA-KO-8413-01A-11R-2315-07	ADAT2|134637	32.1034
TCGA-KO-8413-01A-11R-2315-07	ADAT3|113179	66.8822
TCGA-KO-8413-01A-11R-2315-07	ADA|100	43.6964
TCGA-KO-8413-01A-11R-2315-07	ADCK1|57143	592.1302
TCGA-KO-8413-01A-11R-2315-07	ADCK2|90956	1878.9433
TCGA-KO-8413-01A-11R-2315-07	ADCK4|79934	478.8764
TCGA-KO-8413-01A-11R-2315-07	ADCK5|203054	259.057
TCGA-KO-8413-01A-11R-2315-07	ADCY10|55811	.4459
TCGA-KO-8413-01A-11R-2315-07	ADCY1|107	658.1206
TCGA-KO-8413-01A-11R-2315-07	ADCY2|108	.8918
TCGA-KO-8413-01A-11R-2315-07	ADCY3|109	494.3574
TCGA-KO-8413-01A-11R-2315-07	ADCY4|196883	268.8663
TCGA-KO-8413-01A-11R-2315-07	ADCY5|111	1703.2661
TCGA-KO-8413-01A-11R-2315-07	ADCY6|112	1764.3518
TCGA-KO-8413-01A-11R-2315-07	ADCY7|113	393.2672
TCGA-KO-8413-01A-11R-2315-07	ADCY8|114	0
TCGA-KO-8413-01A-11R-2315-07	ADCY9|115	779.8462
TCGA-KO-8413-01A-11R-2315-07	ADCYAP1R1|117	0
TCGA-KO-8413-01A-11R-2315-07	ADCYAP1|116	210.01
TCGA-KO-8413-01A-11R-2315-07	ADC|113451	43.6964
TCGA-KO-8413-01A-11R-2315-07	ADD1|118	6471.5193
TCGA-KO-8413-01A-11R-2315-07	ADD2|119	12.9306
TCGA-KO-8413-01A-11R-2315-07	ADD3|120	1173.1134
TCGA-KO-8413-01A-11R-2315-07	ADH1A|124	1.4491
TCGA-KO-8413-01A-11R-2315-07	ADH1B|125	84.2715
TCGA-KO-8413-01A-11R-2315-07	ADH1C|126	86.0551
TCGA-KO-8413-01A-11R-2315-07	ADH4|127	195.7418
TCGA-KO-8413-01A-11R-2315-07	ADH5|128	3288.8195
TCGA-KO-8413-01A-11R-2315-07	ADH6|130	16.0517
TCGA-KO-8413-01A-11R-2315-07	ADH7|131	.4459
TCGA-KO-8413-01A-11R-2315-07	ADHFE1|137872	304.5368
TCGA-KO-8413-01A-11R-2315-07	ADI1|55256	3069.8919
TCGA-KO-8413-01A-11R-2315-07	ADIG|149685	15.16
TCGA-KO-8413-01A-11R-2315-07	ADIPOQ|9370	0
TCGA-KO-8413-01A-11R-2315-07	ADIPOR1|51094	1818.7493
TCGA-KO-8413-01A-11R-2315-07	ADIPOR2|79602	5153.4946
TCGA-KO-8413-01A-11R-2315-07	ADK|132	315.6839
TCGA-KO-8413-01A-11R-2315-07	ADM2|79924	1617.6569
TCGA-KO-8413-01A-11R-2315-07	ADM|133	5048.2666
TCGA-KO-8413-01A-11R-2315-07	ADNP2|22850	1035.3361
TCGA-KO-8413-01A-11R-2315-07	ADNP|23394	2022.0711
TCGA-KO-8413-01A-11R-2315-07	ADORA1|134	12.4847
TCGA-KO-8413-01A-11R-2315-07	ADORA2A|135	147.5867
TCGA-KO-8413-01A-11R-2315-07	ADORA2B|136	7.1341
TCGA-KO-8413-01A-11R-2315-07	ADORA3|140	120.8338
TCGA-KO-8413-01A-11R-2315-07	ADO|84890	454.3529
TCGA-KO-8413-01A-11R-2315-07	ADPGK|83440	1636.8075
TCGA-KO-8413-01A-11R-2315-07	ADPRHL1|113622	21.8482
TCGA-KO-8413-01A-11R-2315-07	ADPRHL2|54936	753.9851
TCGA-KO-8413-01A-11R-2315-07	ADPRH|141	260.3946
TCGA-KO-8413-01A-11R-2315-07	ADRA1A|148	4.9047
TCGA-KO-8413-01A-11R-2315-07	ADRA1B|147	21.8482
TCGA-KO-8413-01A-11R-2315-07	ADRA1D|146	.4459
TCGA-KO-8413-01A-11R-2315-07	ADRA2A|150	17.8352
TCGA-KO-8413-01A-11R-2315-07	ADRA2B|151	122.6173
TCGA-KO-8413-01A-11R-2315-07	ADRA2C|152	90.5139
TCGA-KO-8413-01A-11R-2315-07	ADRB1|153	109.6868
TCGA-KO-8413-01A-11R-2315-07	ADRB2|154	82.488
TCGA-KO-8413-01A-11R-2315-07	ADRB3|155	0
TCGA-KO-8413-01A-11R-2315-07	ADRBK1|156	2569.6132
TCGA-KO-8413-01A-11R-2315-07	ADRBK2|157	203.7677
TCGA-KO-8413-01A-11R-2315-07	ADRM1|11047	2360.4949
TCGA-KO-8413-01A-11R-2315-07	ADSL|158	730.3534
TCGA-KO-8413-01A-11R-2315-07	ADSSL1|122622	376.7696
TCGA-KO-8413-01A-11R-2315-07	ADSS|159	645.6359
TCGA-KO-8413-01A-11R-2315-07	AEBP1|165	1249.359
TCGA-KO-8413-01A-11R-2315-07	AEBP2|121536	744.1757
TCGA-KO-8413-01A-11R-2315-07	AEN|64782	1784.4165
TCGA-KO-8413-01A-11R-2315-07	AES|166	10751.0868
TCGA-KO-8413-01A-11R-2315-07	AFAP1L1|134265	519.4516
TCGA-KO-8413-01A-11R-2315-07	AFAP1L2|84632	313.0086
TCGA-KO-8413-01A-11R-2315-07	AFAP1|60312	528.7526
TCGA-KO-8413-01A-11R-2315-07	AFARP1|246182	9.3635
TCGA-KO-8413-01A-11R-2315-07	AFF1|4299	2775.6103
TCGA-KO-8413-01A-11R-2315-07	AFF2|2334	7.58
TCGA-KO-8413-01A-11R-2315-07	AFF3|3899	14.7141
TCGA-KO-8413-01A-11R-2315-07	AFF4|27125	2280.2363
TCGA-KO-8413-01A-11R-2315-07	AFG3L1|172	435.6259
TCGA-KO-8413-01A-11R-2315-07	AFG3L2|10939	3249.8451
TCGA-KO-8413-01A-11R-2315-07	AFMID|125061	155.1666
TCGA-KO-8413-01A-11R-2315-07	AFM|173	0
TCGA-KO-8413-01A-11R-2315-07	AFP|174	0
TCGA-KO-8413-01A-11R-2315-07	AFTPH|54812	1047.3749
TCGA-KO-8413-01A-11R-2315-07	AG2|387763	1534.723
TCGA-KO-8413-01A-11R-2315-07	AGAP11|119385	19.6277
TCGA-KO-8413-01A-11R-2315-07	AGAP1|116987	173.0019
TCGA-KO-8413-01A-11R-2315-07	AGAP2|116986	94.7899
TCGA-KO-8413-01A-11R-2315-07	AGAP3|116988	2305.6515
TCGA-KO-8413-01A-11R-2315-07	AGAP4|119016	86.0551
TCGA-KO-8413-01A-11R-2315-07	AGAP5|729092	14.2994
TCGA-KO-8413-01A-11R-2315-07	AGAP6|414189	42.3587
TCGA-KO-8413-01A-11R-2315-07	AGAP7|653268	4.0129
TCGA-KO-8413-01A-11R-2315-07	AGAP8|728404	18.727
TCGA-KO-8413-01A-11R-2315-07	AGA|175	980.0468
TCGA-KO-8413-01A-11R-2315-07	AGBL1|123624	0
TCGA-KO-8413-01A-11R-2315-07	AGBL2|79841	6.6882
TCGA-KO-8413-01A-11R-2315-07	AGBL3|340351	2.6753
TCGA-KO-8413-01A-11R-2315-07	AGBL4|84871	3.567
TCGA-KO-8413-01A-11R-2315-07	AGBL5|60509	493.1535
TCGA-KO-8413-01A-11R-2315-07	AGER|177	14.7141
TCGA-KO-8413-01A-11R-2315-07	AGFG1|3267	1370.6387
TCGA-KO-8413-01A-11R-2315-07	AGFG2|3268	879.2777
TCGA-KO-8413-01A-11R-2315-07	AGGF1|55109	488.6858
TCGA-KO-8413-01A-11R-2315-07	AGK|55750	870.36
TCGA-KO-8413-01A-11R-2315-07	AGL|178	970.2374
TCGA-KO-8413-01A-11R-2315-07	AGMAT|79814	22.2941
TCGA-KO-8413-01A-11R-2315-07	AGPAT1|10554	1367.9456
TCGA-KO-8413-01A-11R-2315-07	AGPAT2|10555	1847.2857
TCGA-KO-8413-01A-11R-2315-07	AGPAT3|56894	3131.8694
TCGA-KO-8413-01A-11R-2315-07	AGPAT4|56895	46.8175
TCGA-KO-8413-01A-11R-2315-07	AGPAT5|55326	2641.4001
TCGA-KO-8413-01A-11R-2315-07	AGPAT6|137964	4067.3281
TCGA-KO-8413-01A-11R-2315-07	AGPAT9|84803	2340.8762
TCGA-KO-8413-01A-11R-2315-07	AGPHD1|123688	48.601
TCGA-KO-8413-01A-11R-2315-07	AGPS|8540	519.8974
TCGA-KO-8413-01A-11R-2315-07	AGR2|10551	.4459
TCGA-KO-8413-01A-11R-2315-07	AGR3|155465	.8918
TCGA-KO-8413-01A-11R-2315-07	AGRN|375790	5824.0999
TCGA-KO-8413-01A-11R-2315-07	AGRP|181	1.7835
TCGA-KO-8413-01A-11R-2315-07	AGTPBP1|23287	180.136
TCGA-KO-8413-01A-11R-2315-07	AGTR1|185	72.6786
TCGA-KO-8413-01A-11R-2315-07	AGTR2|186	0
TCGA-KO-8413-01A-11R-2315-07	AGTRAP|57085	736.1498
TCGA-KO-8413-01A-11R-2315-07	AGT|183	72.2327
TCGA-KO-8413-01A-11R-2315-07	AGXT2L1|64850	.4459
TCGA-KO-8413-01A-11R-2315-07	AGXT2L2|85007	349.7091
TCGA-KO-8413-01A-11R-2315-07	AGXT2|64902	.4459
TCGA-KO-8413-01A-11R-2315-07	AGXT|189	0
TCGA-KO-8413-01A-11R-2315-07	AHCTF1|25909	679.9688
TCGA-KO-8413-01A-11R-2315-07	AHCYL1|10768	2938.3569
TCGA-KO-8413-01A-11R-2315-07	AHCYL2|23382	3365.957
TCGA-KO-8413-01A-11R-2315-07	AHCY|191	2673.9494
TCGA-KO-8413-01A-11R-2315-07	AHDC1|27245	658.1206
TCGA-KO-8413-01A-11R-2315-07	AHI1|54806	91.4056
TCGA-KO-8413-01A-11R-2315-07	AHNAK2|113146	146.6949
TCGA-KO-8413-01A-11R-2315-07	AHNAK|79026	14578.0849
TCGA-KO-8413-01A-11R-2315-07	AHRR|57491	74.0163
TCGA-KO-8413-01A-11R-2315-07	AHR|196	1318.0247
TCGA-KO-8413-01A-11R-2315-07	AHSA1|10598	4531.4904
TCGA-KO-8413-01A-11R-2315-07	AHSA2|130872	349.5708
TCGA-KO-8413-01A-11R-2315-07	AHSG|197	.4459
TCGA-KO-8413-01A-11R-2315-07	AHSP|51327	0
TCGA-KO-8413-01A-11R-2315-07	AICDA|57379	0
TCGA-KO-8413-01A-11R-2315-07	AIDA|64853	532.4133
TCGA-KO-8413-01A-11R-2315-07	AIF1L|83543	3356.5935
TCGA-KO-8413-01A-11R-2315-07	AIF1|199	485.5646
TCGA-KO-8413-01A-11R-2315-07	AIFM1|9131	3815.8511
TCGA-KO-8413-01A-11R-2315-07	AIFM2|84883	739.7169
TCGA-KO-8413-01A-11R-2315-07	AIFM3|150209	134.3752
TCGA-KO-8413-01A-11R-2315-07	AIG1|51390	553.3385
TCGA-KO-8413-01A-11R-2315-07	AIM1L|55057	5.7965
TCGA-KO-8413-01A-11R-2315-07	AIM1|202	1291.7178
TCGA-KO-8413-01A-11R-2315-07	AIM2|9447	2.6753
TCGA-KO-8413-01A-11R-2315-07	AIMP1|9255	1124.6327
TCGA-KO-8413-01A-11R-2315-07	AIMP2|7965	1006.5589
TCGA-KO-8413-01A-11R-2315-07	AIPL1|23746	0
TCGA-KO-8413-01A-11R-2315-07	AIP|9049	1452.6809
TCGA-KO-8413-01A-11R-2315-07	AIRE|326	0
TCGA-KO-8413-01A-11R-2315-07	AJAP1|55966	15.6058
TCGA-KO-8413-01A-11R-2315-07	AK1|203	1021.9596
TCGA-KO-8413-01A-11R-2315-07	AK2|204	1585.9993
TCGA-KO-8413-01A-11R-2315-07	AK3L1|205	10.2553
TCGA-KO-8413-01A-11R-2315-07	AK3|50808	2329.7291
TCGA-KO-8413-01A-11R-2315-07	AK5|26289	.4459
TCGA-KO-8413-01A-11R-2315-07	AK7|122481	109.2409
TCGA-KO-8413-01A-11R-2315-07	AKAP10|11216	324.1556
TCGA-KO-8413-01A-11R-2315-07	AKAP11|11215	738.3792
TCGA-KO-8413-01A-11R-2315-07	AKAP12|9590	627.3548
TCGA-KO-8413-01A-11R-2315-07	AKAP13|11214	3451.5662
TCGA-KO-8413-01A-11R-2315-07	AKAP14|158798	0
TCGA-KO-8413-01A-11R-2315-07	AKAP1|8165	1711.7378
TCGA-KO-8413-01A-11R-2315-07	AKAP2|11217	3788.9644
TCGA-KO-8413-01A-11R-2315-07	AKAP3|10566	30.3199
TCGA-KO-8413-01A-11R-2315-07	AKAP4|8852	.8918
TCGA-KO-8413-01A-11R-2315-07	AKAP5|9495	25.8611
TCGA-KO-8413-01A-11R-2315-07	AKAP6|9472	326.385
TCGA-KO-8413-01A-11R-2315-07	AKAP7|9465	255.4899
TCGA-KO-8413-01A-11R-2315-07	AKAP8L|26993	674.1723
TCGA-KO-8413-01A-11R-2315-07	AKAP8|10270	601.0478
TCGA-KO-8413-01A-11R-2315-07	AKAP9|10142	4751.3098
TCGA-KO-8413-01A-11R-2315-07	AKD1|221264	87.3927
TCGA-KO-8413-01A-11R-2315-07	AKIRIN1|79647	1509.3078
TCGA-KO-8413-01A-11R-2315-07	AKIRIN2|55122	557.3515
TCGA-KO-8413-01A-11R-2315-07	AKNAD1|254268	.8918
TCGA-KO-8413-01A-11R-2315-07	AKNA|80709	1055.8466
TCGA-KO-8413-01A-11R-2315-07	AKR1A1|10327	1278.3413
TCGA-KO-8413-01A-11R-2315-07	AKR1B10|57016	0
TCGA-KO-8413-01A-11R-2315-07	AKR1B15|441282	0
TCGA-KO-8413-01A-11R-2315-07	AKR1B1|231	4968.4539
TCGA-KO-8413-01A-11R-2315-07	AKR1C1|1645	1630.5874
TCGA-KO-8413-01A-11R-2315-07	AKR1C2|1646	247.9099
TCGA-KO-8413-01A-11R-2315-07	AKR1C3|8644	132.4267
TCGA-KO-8413-01A-11R-2315-07	AKR1C4|1109	.8918
TCGA-KO-8413-01A-11R-2315-07	AKR1CL1|340811	0
TCGA-KO-8413-01A-11R-2315-07	AKR1D1|6718	10.2553
TCGA-KO-8413-01A-11R-2315-07	AKR1E2|83592	6.6882
TCGA-KO-8413-01A-11R-2315-07	AKR7A2|8574	605.9525
TCGA-KO-8413-01A-11R-2315-07	AKR7A3|22977	302.7533
TCGA-KO-8413-01A-11R-2315-07	AKR7L|246181	15.6058
TCGA-KO-8413-01A-11R-2315-07	AKT1S1|84335	563.1479
TCGA-KO-8413-01A-11R-2315-07	AKT1|207	8795.0061
TCGA-KO-8413-01A-11R-2315-07	AKT2|208	2198.6401
TCGA-KO-8413-01A-11R-2315-07	AKT3|10000	790.5473
TCGA-KO-8413-01A-11R-2315-07	AKTIP|64400	1208.0927
TCGA-KO-8413-01A-11R-2315-07	ALAD|210	786.9803
TCGA-KO-8413-01A-11R-2315-07	ALAS1|211	2012.7076
TCGA-KO-8413-01A-11R-2315-07	ALAS2|212	2.6753
TCGA-KO-8413-01A-11R-2315-07	ALB|213	.8918
TCGA-KO-8413-01A-11R-2315-07	ALCAM|214	962.2116
TCGA-KO-8413-01A-11R-2315-07	ALDH16A1|126133	562.2562
TCGA-KO-8413-01A-11R-2315-07	ALDH18A1|5832	1283.6919
TCGA-KO-8413-01A-11R-2315-07	ALDH1A1|216	7104.6706
TCGA-KO-8413-01A-11R-2315-07	ALDH1A2|8854	324.1556
TCGA-KO-8413-01A-11R-2315-07	ALDH1A3|220	1057.5365
TCGA-KO-8413-01A-11R-2315-07	ALDH1B1|219	760.2274
TCGA-KO-8413-01A-11R-2315-07	ALDH1L1|10840	1367.9634
TCGA-KO-8413-01A-11R-2315-07	ALDH1L2|160428	72.6786
TCGA-KO-8413-01A-11R-2315-07	ALDH2|217	3408.3157
TCGA-KO-8413-01A-11R-2315-07	ALDH3A1|218	78.921
TCGA-KO-8413-01A-11R-2315-07	ALDH3A2|224	1418.7939
TCGA-KO-8413-01A-11R-2315-07	ALDH3B1|221	594.8055
TCGA-KO-8413-01A-11R-2315-07	ALDH3B2|222	22.7399
TCGA-KO-8413-01A-11R-2315-07	ALDH4A1|8659	622.0042
TCGA-KO-8413-01A-11R-2315-07	ALDH5A1|7915	727.6781
TCGA-KO-8413-01A-11R-2315-07	ALDH6A1|4329	380.8851
TCGA-KO-8413-01A-11R-2315-07	ALDH7A1|501	1082.5995
TCGA-KO-8413-01A-11R-2315-07	ALDH8A1|64577	9.8094
TCGA-KO-8413-01A-11R-2315-07	ALDH9A1|223	1376.8811
TCGA-KO-8413-01A-11R-2315-07	ALDOA|226	41506.6325
TCGA-KO-8413-01A-11R-2315-07	ALDOB|229	22.7399
TCGA-KO-8413-01A-11R-2315-07	ALDOC|230	103.4444
TCGA-KO-8413-01A-11R-2315-07	ALG10B|144245	329.0603
TCGA-KO-8413-01A-11R-2315-07	ALG10|84920	107.0115
TCGA-KO-8413-01A-11R-2315-07	ALG11|440138	36.5623
TCGA-KO-8413-01A-11R-2315-07	ALG12|79087	1986.4006
TCGA-KO-8413-01A-11R-2315-07	ALG13|79868	727.2322
TCGA-KO-8413-01A-11R-2315-07	ALG14|199857	143.5737
TCGA-KO-8413-01A-11R-2315-07	ALG1L2|644974	0
TCGA-KO-8413-01A-11R-2315-07	ALG1L|200810	1.1192
TCGA-KO-8413-01A-11R-2315-07	ALG1|56052	788.095
TCGA-KO-8413-01A-11R-2315-07	ALG2|85365	1107.123
TCGA-KO-8413-01A-11R-2315-07	ALG3|10195	428.4918
TCGA-KO-8413-01A-11R-2315-07	ALG5|29880	537.7327
TCGA-KO-8413-01A-11R-2315-07	ALG6|29929	139.5608
TCGA-KO-8413-01A-11R-2315-07	ALG8|79053	623.7878
TCGA-KO-8413-01A-11R-2315-07	ALG9|79796	595.2291
TCGA-KO-8413-01A-11R-2315-07	ALKBH1|8846	311.2251
TCGA-KO-8413-01A-11R-2315-07	ALKBH2|121642	103.4444
TCGA-KO-8413-01A-11R-2315-07	ALKBH3|221120	420.0201
TCGA-KO-8413-01A-11R-2315-07	ALKBH4|54784	423.0654
TCGA-KO-8413-01A-11R-2315-07	ALKBH5|54890	1940.4214
TCGA-KO-8413-01A-11R-2315-07	ALKBH6|84964	115.0373
TCGA-KO-8413-01A-11R-2315-07	ALKBH7|84266	828.4472
TCGA-KO-8413-01A-11R-2315-07	ALKBH8|91801	140.0067
TCGA-KO-8413-01A-11R-2315-07	ALK|238	2.2294
TCGA-KO-8413-01A-11R-2315-07	ALLC|55821	0
TCGA-KO-8413-01A-11R-2315-07	ALMS1P|200420	3.567
TCGA-KO-8413-01A-11R-2315-07	ALMS1|7840	620.2207
TCGA-KO-8413-01A-11R-2315-07	ALOX12B|242	0
TCGA-KO-8413-01A-11R-2315-07	ALOX12P2|245	.4459
TCGA-KO-8413-01A-11R-2315-07	ALOX12|239	4.4766
TCGA-KO-8413-01A-11R-2315-07	ALOX15B|247	9.8094
TCGA-KO-8413-01A-11R-2315-07	ALOX15|246	.4459
TCGA-KO-8413-01A-11R-2315-07	ALOX5AP|241	317.0215
TCGA-KO-8413-01A-11R-2315-07	ALOX5|240	263.0699
TCGA-KO-8413-01A-11R-2315-07	ALOXE3|59344	.8918
TCGA-KO-8413-01A-11R-2315-07	ALPI|248	0
TCGA-KO-8413-01A-11R-2315-07	ALPK1|80216	502.954
TCGA-KO-8413-01A-11R-2315-07	ALPK2|115701	3.1212
TCGA-KO-8413-01A-11R-2315-07	ALPK3|57538	4928.7705
TCGA-KO-8413-01A-11R-2315-07	ALPL|249	294.7275
TCGA-KO-8413-01A-11R-2315-07	ALPPL2|251	0
TCGA-KO-8413-01A-11R-2315-07	ALPP|250	0
TCGA-KO-8413-01A-11R-2315-07	ALS2CL|259173	975.588
TCGA-KO-8413-01A-11R-2315-07	ALS2CR11|151254	.4459
TCGA-KO-8413-01A-11R-2315-07	ALS2CR12|130540	0
TCGA-KO-8413-01A-11R-2315-07	ALS2CR4|65062	101.6609
TCGA-KO-8413-01A-11R-2315-07	ALS2CR8|79800	94.5268
TCGA-KO-8413-01A-11R-2315-07	ALS2|57679	415.5613
TCGA-KO-8413-01A-11R-2315-07	ALX1|8092	.8918
TCGA-KO-8413-01A-11R-2315-07	ALX3|257	28.9823
TCGA-KO-8413-01A-11R-2315-07	ALX4|60529	.8918
TCGA-KO-8413-01A-11R-2315-07	AMAC1L2|83650	2.2294
TCGA-KO-8413-01A-11R-2315-07	AMAC1L3|643664	0
TCGA-KO-8413-01A-11R-2315-07	AMAC1|146861	0
TCGA-KO-8413-01A-11R-2315-07	AMACR|23600	246.5723
TCGA-KO-8413-01A-11R-2315-07	AMBN|258	.8918
TCGA-KO-8413-01A-11R-2315-07	AMBP|259	4.9047
TCGA-KO-8413-01A-11R-2315-07	AMBRA1|55626	1411.2139
TCGA-KO-8413-01A-11R-2315-07	AMD1|262	1669.3345
TCGA-KO-8413-01A-11R-2315-07	AMDHD1|144193	16.0517
TCGA-KO-8413-01A-11R-2315-07	AMDHD2|51005	517.1731
TCGA-KO-8413-01A-11R-2315-07	AMELX|265	0
TCGA-KO-8413-01A-11R-2315-07	AMELY|266	.4459
TCGA-KO-8413-01A-11R-2315-07	AMFR|267	11622.3386
TCGA-KO-8413-01A-11R-2315-07	AMHR2|269	.4459
TCGA-KO-8413-01A-11R-2315-07	AMH|268	20.0647
TCGA-KO-8413-01A-11R-2315-07	AMICA1|120425	153.3831
TCGA-KO-8413-01A-11R-2315-07	AMIGO1|57463	96.7562
TCGA-KO-8413-01A-11R-2315-07	AMIGO2|347902	953.7398
TCGA-KO-8413-01A-11R-2315-07	AMIGO3|386724	77.1374
TCGA-KO-8413-01A-11R-2315-07	AMMECR1L|83607	604.169
TCGA-KO-8413-01A-11R-2315-07	AMMECR1|9949	256.8276
TCGA-KO-8413-01A-11R-2315-07	AMN1|196394	277.784
TCGA-KO-8413-01A-11R-2315-07	AMN|81693	12.9306
TCGA-KO-8413-01A-11R-2315-07	AMOTL1|154810	913.1646
TCGA-KO-8413-01A-11R-2315-07	AMOTL2|51421	1754.9883
TCGA-KO-8413-01A-11R-2315-07	AMOT|154796	1357.7082
TCGA-KO-8413-01A-11R-2315-07	AMPD1|270	0
TCGA-KO-8413-01A-11R-2315-07	AMPD2|271	439.6388
TCGA-KO-8413-01A-11R-2315-07	AMPD3|272	2232.9729
TCGA-KO-8413-01A-11R-2315-07	AMPH|273	3.567
TCGA-KO-8413-01A-11R-2315-07	AMTN|401138	3.1212
TCGA-KO-8413-01A-11R-2315-07	AMT|275	572.7433
TCGA-KO-8413-01A-11R-2315-07	AMY1A|276	3.567
TCGA-KO-8413-01A-11R-2315-07	AMY2A|279	0
TCGA-KO-8413-01A-11R-2315-07	AMY2B|280	45.4799
TCGA-KO-8413-01A-11R-2315-07	AMZ1|155185	4.4588
TCGA-KO-8413-01A-11R-2315-07	AMZ2P1|201283	101.6609
TCGA-KO-8413-01A-11R-2315-07	AMZ2|51321	988.9644
TCGA-KO-8413-01A-11R-2315-07	ANAPC10|10393	177.9066
TCGA-KO-8413-01A-11R-2315-07	ANAPC11|51529	873.0353
TCGA-KO-8413-01A-11R-2315-07	ANAPC13|25847	1661.7679
TCGA-KO-8413-01A-11R-2315-07	ANAPC16|119504	2176.7919
TCGA-KO-8413-01A-11R-2315-07	ANAPC1|64682	191.7289
TCGA-KO-8413-01A-11R-2315-07	ANAPC2|29882	617.0995
TCGA-KO-8413-01A-11R-2315-07	ANAPC4|29945	427.1542
TCGA-KO-8413-01A-11R-2315-07	ANAPC5|51433	1846.3939
TCGA-KO-8413-01A-11R-2315-07	ANAPC7|51434	667.4841
TCGA-KO-8413-01A-11R-2315-07	ANGEL1|23357	994.315
TCGA-KO-8413-01A-11R-2315-07	ANGEL2|90806	418.2365
TCGA-KO-8413-01A-11R-2315-07	ANGPT1|284	1633.2627
TCGA-KO-8413-01A-11R-2315-07	ANGPT2|285	149.3702
TCGA-KO-8413-01A-11R-2315-07	ANGPT4|51378	6.6882
TCGA-KO-8413-01A-11R-2315-07	ANGPTL1|9068	578.7538
TCGA-KO-8413-01A-11R-2315-07	ANGPTL2|23452	177.4607
TCGA-KO-8413-01A-11R-2315-07	ANGPTL3|27329	29.874
TCGA-KO-8413-01A-11R-2315-07	ANGPTL4|51129	225.17
TCGA-KO-8413-01A-11R-2315-07	ANGPTL5|253935	0
TCGA-KO-8413-01A-11R-2315-07	ANGPTL6|83854	1.1994
TCGA-KO-8413-01A-11R-2315-07	ANGPTL7|10218	1.3376
TCGA-KO-8413-01A-11R-2315-07	ANG|283	34.208
TCGA-KO-8413-01A-11R-2315-07	ANK1|286	12.4847
TCGA-KO-8413-01A-11R-2315-07	ANK2|287	1868.2421
TCGA-KO-8413-01A-11R-2315-07	ANK3|288	1600.7134
TCGA-KO-8413-01A-11R-2315-07	ANKAR|150709	19.1729
TCGA-KO-8413-01A-11R-2315-07	ANKDD1A|348094	49.0469
TCGA-KO-8413-01A-11R-2315-07	ANKFN1|162282	0
TCGA-KO-8413-01A-11R-2315-07	ANKFY1|51479	1542.303
TCGA-KO-8413-01A-11R-2315-07	ANKHD1-EIF4EBP3|404734	506.1554
TCGA-KO-8413-01A-11R-2315-07	ANKHD1|54882	950.418
TCGA-KO-8413-01A-11R-2315-07	ANKH|56172	478.8764
TCGA-KO-8413-01A-11R-2315-07	ANKIB1|54467	735.7039
TCGA-KO-8413-01A-11R-2315-07	ANKK1|255239	3.1212
TCGA-KO-8413-01A-11R-2315-07	ANKLE1|126549	.8918
TCGA-KO-8413-01A-11R-2315-07	ANKLE2|23141	1414.3351
TCGA-KO-8413-01A-11R-2315-07	ANKMY1|51281	147.1408
TCGA-KO-8413-01A-11R-2315-07	ANKMY2|57037	903.3553
TCGA-KO-8413-01A-11R-2315-07	ANKRA2|57763	155.6125
TCGA-KO-8413-01A-11R-2315-07	ANKRD10|55608	1167.3169
TCGA-KO-8413-01A-11R-2315-07	ANKRD11|29123	4128.9444
TCGA-KO-8413-01A-11R-2315-07	ANKRD12|23253	868.1306
TCGA-KO-8413-01A-11R-2315-07	ANKRD13A|88455	1921.302
TCGA-KO-8413-01A-11R-2315-07	ANKRD13B|124930	17.8352
TCGA-KO-8413-01A-11R-2315-07	ANKRD13C|81573	374.5402
TCGA-KO-8413-01A-11R-2315-07	ANKRD13D|338692	566.715
TCGA-KO-8413-01A-11R-2315-07	ANKRD16|54522	90.068
TCGA-KO-8413-01A-11R-2315-07	ANKRD17|26057	2057.7416
TCGA-KO-8413-01A-11R-2315-07	ANKRD19|138649	108.795
TCGA-KO-8413-01A-11R-2315-07	ANKRD1|27063	70.8951
TCGA-KO-8413-01A-11R-2315-07	ANKRD20A3|441425	4.0129
TCGA-KO-8413-01A-11R-2315-07	ANKRD20A4|728747	3.1212
TCGA-KO-8413-01A-11R-2315-07	ANKRD20B|729171	9.8094
TCGA-KO-8413-01A-11R-2315-07	ANKRD22|118932	672.8347
TCGA-KO-8413-01A-11R-2315-07	ANKRD23|200539	14.2682
TCGA-KO-8413-01A-11R-2315-07	ANKRD24|170961	12.0388
TCGA-KO-8413-01A-11R-2315-07	ANKRD26P1|124149	1.3376
TCGA-KO-8413-01A-11R-2315-07	ANKRD26|22852	139.5608
TCGA-KO-8413-01A-11R-2315-07	ANKRD27|84079	742.3922
TCGA-KO-8413-01A-11R-2315-07	ANKRD28|23243	798.1273
TCGA-KO-8413-01A-11R-2315-07	ANKRD29|147463	571.6197
TCGA-KO-8413-01A-11R-2315-07	ANKRD2|26287	9.8094
TCGA-KO-8413-01A-11R-2315-07	ANKRD30A|91074	14.7141
TCGA-KO-8413-01A-11R-2315-07	ANKRD30B|374860	0
TCGA-KO-8413-01A-11R-2315-07	ANKRD31|256006	2.2294
TCGA-KO-8413-01A-11R-2315-07	ANKRD32|84250	29.874
TCGA-KO-8413-01A-11R-2315-07	ANKRD33|341405	1.3376
TCGA-KO-8413-01A-11R-2315-07	ANKRD34A|284615	12.9306
TCGA-KO-8413-01A-11R-2315-07	ANKRD34B|340120	8.9176
TCGA-KO-8413-01A-11R-2315-07	ANKRD34C|390616	.4459
TCGA-KO-8413-01A-11R-2315-07	ANKRD35|148741	2.2294
TCGA-KO-8413-01A-11R-2315-07	ANKRD36BP1|84832	39.6834
TCGA-KO-8413-01A-11R-2315-07	ANKRD36B|57730	13.3764
TCGA-KO-8413-01A-11R-2315-07	ANKRD36|375248	39.6834
TCGA-KO-8413-01A-11R-2315-07	ANKRD37|353322	115.0061
TCGA-KO-8413-01A-11R-2315-07	ANKRD39|51239	157.3961
TCGA-KO-8413-01A-11R-2315-07	ANKRD40|91369	1104.4477
TCGA-KO-8413-01A-11R-2315-07	ANKRD42|338699	310.3333
TCGA-KO-8413-01A-11R-2315-07	ANKRD43|134548	1081.7077
TCGA-KO-8413-01A-11R-2315-07	ANKRD44|91526	71.341
TCGA-KO-8413-01A-11R-2315-07	ANKRD45|339416	5.3506
TCGA-KO-8413-01A-11R-2315-07	ANKRD46|157567	677.454
TCGA-KO-8413-01A-11R-2315-07	ANKRD49|54851	293.8357
TCGA-KO-8413-01A-11R-2315-07	ANKRD50|57182	952.8481
TCGA-KO-8413-01A-11R-2315-07	ANKRD52|283373	843.6072
TCGA-KO-8413-01A-11R-2315-07	ANKRD53|79998	26.307
TCGA-KO-8413-01A-11R-2315-07	ANKRD54|129138	899.3423
TCGA-KO-8413-01A-11R-2315-07	ANKRD55|79722	2.2294
TCGA-KO-8413-01A-11R-2315-07	ANKRD56|345079	587.6714
TCGA-KO-8413-01A-11R-2315-07	ANKRD57|65124	754.8768
TCGA-KO-8413-01A-11R-2315-07	ANKRD58|347454	49.9387
TCGA-KO-8413-01A-11R-2315-07	ANKRD5|63926	233.6417
TCGA-KO-8413-01A-11R-2315-07	ANKRD6|22881	223.2393
TCGA-KO-8413-01A-11R-2315-07	ANKRD7|56311	20.9564
TCGA-KO-8413-01A-11R-2315-07	ANKRD9|122416	1058.5219
TCGA-KO-8413-01A-11R-2315-07	ANKS1A|23294	1472.7455
TCGA-KO-8413-01A-11R-2315-07	ANKS1B|56899	3.567
TCGA-KO-8413-01A-11R-2315-07	ANKS3|124401	639.8395
TCGA-KO-8413-01A-11R-2315-07	ANKS4B|257629	1.3376
TCGA-KO-8413-01A-11R-2315-07	ANKS6|203286	267.0828
TCGA-KO-8413-01A-11R-2315-07	ANKZF1|55139	145.8031
TCGA-KO-8413-01A-11R-2315-07	ANLN|54443	45.034
TCGA-KO-8413-01A-11R-2315-07	ANO10|55129	1409.8763
TCGA-KO-8413-01A-11R-2315-07	ANO1|55107	287.1475
TCGA-KO-8413-01A-11R-2315-07	ANO2|57101	24.9693
TCGA-KO-8413-01A-11R-2315-07	ANO3|63982	20.9564
TCGA-KO-8413-01A-11R-2315-07	ANO4|121601	1316.2412
TCGA-KO-8413-01A-11R-2315-07	ANO5|203859	481.1058
TCGA-KO-8413-01A-11R-2315-07	ANO6|196527	3068.1083
TCGA-KO-8413-01A-11R-2315-07	ANO7|50636	19.6188
TCGA-KO-8413-01A-11R-2315-07	ANO8|57719	196.6336
TCGA-KO-8413-01A-11R-2315-07	ANO9|338440	399.9554
TCGA-KO-8413-01A-11R-2315-07	ANP32A|8125	3300.8583
TCGA-KO-8413-01A-11R-2315-07	ANP32B|10541	1379.5563
TCGA-KO-8413-01A-11R-2315-07	ANP32C|23520	8.9176
TCGA-KO-8413-01A-11R-2315-07	ANP32D|23519	2.2294
TCGA-KO-8413-01A-11R-2315-07	ANP32E|81611	655.8912
TCGA-KO-8413-01A-11R-2315-07	ANPEP|290	292.9439
TCGA-KO-8413-01A-11R-2315-07	ANTXR1|84168	440.9765
TCGA-KO-8413-01A-11R-2315-07	ANTXR2|118429	345.112
TCGA-KO-8413-01A-11R-2315-07	ANTXRL|195977	0
TCGA-KO-8413-01A-11R-2315-07	ANUBL1|93550	51.2763
TCGA-KO-8413-01A-11R-2315-07	ANXA10|11199	.4459
TCGA-KO-8413-01A-11R-2315-07	ANXA11|311	5217.2556
TCGA-KO-8413-01A-11R-2315-07	ANXA13|312	0
TCGA-KO-8413-01A-11R-2315-07	ANXA1|301	3539.8506
TCGA-KO-8413-01A-11R-2315-07	ANXA2P1|303	83.3798
TCGA-KO-8413-01A-11R-2315-07	ANXA2P2|304	1829.0046
TCGA-KO-8413-01A-11R-2315-07	ANXA2P3|305	19.1729
TCGA-KO-8413-01A-11R-2315-07	ANXA2|302	4684.4276
TCGA-KO-8413-01A-11R-2315-07	ANXA3|306	457.4741
TCGA-KO-8413-01A-11R-2315-07	ANXA4|307	4916.2858
TCGA-KO-8413-01A-11R-2315-07	ANXA5|308	4716.531
TCGA-KO-8413-01A-11R-2315-07	ANXA6|309	2226.7306
TCGA-KO-8413-01A-11R-2315-07	ANXA7|310	2648.5342
TCGA-KO-8413-01A-11R-2315-07	ANXA8L1|728113	0
TCGA-KO-8413-01A-11R-2315-07	ANXA8L2|244	0
TCGA-KO-8413-01A-11R-2315-07	ANXA8|653145	0
TCGA-KO-8413-01A-11R-2315-07	ANXA9|8416	164.976
TCGA-KO-8413-01A-11R-2315-07	AOAH|313	110.5785
TCGA-KO-8413-01A-11R-2315-07	AOC2|314	30.3199
TCGA-KO-8413-01A-11R-2315-07	AOC3|8639	1066.1019
TCGA-KO-8413-01A-11R-2315-07	AOX1|316	12.9306
TCGA-KO-8413-01A-11R-2315-07	AOX2P|344454	0
TCGA-KO-8413-01A-11R-2315-07	AP1AR|55435	570.7279
TCGA-KO-8413-01A-11R-2315-07	AP1B1|162	9027.3102
TCGA-KO-8413-01A-11R-2315-07	AP1G1|164	3362.3899
TCGA-KO-8413-01A-11R-2315-07	AP1G2|8906	1608.1329
TCGA-KO-8413-01A-11R-2315-07	AP1M1|8907	931.8917
TCGA-KO-8413-01A-11R-2315-07	AP1M2|10053	1355.9246
TCGA-KO-8413-01A-11R-2315-07	AP1S1|1174	1059.4137
TCGA-KO-8413-01A-11R-2315-07	AP1S2|8905	420.9118
TCGA-KO-8413-01A-11R-2315-07	AP1S3|130340	134.2102
TCGA-KO-8413-01A-11R-2315-07	AP2A1|160	1035.9291
TCGA-KO-8413-01A-11R-2315-07	AP2A2|161	2160.2943
TCGA-KO-8413-01A-11R-2315-07	AP2B1|163	5094.6383
TCGA-KO-8413-01A-11R-2315-07	AP2M1|1173	4671.497
TCGA-KO-8413-01A-11R-2315-07	AP2S1|1175	761.565
TCGA-KO-8413-01A-11R-2315-07	AP3B1|8546	777.1709
TCGA-KO-8413-01A-11R-2315-07	AP3B2|8120	28.5364
TCGA-KO-8413-01A-11R-2315-07	AP3D1|8943	3440.865
TCGA-KO-8413-01A-11R-2315-07	AP3M1|26985	615.316
TCGA-KO-8413-01A-11R-2315-07	AP3M2|10947	331.2897
TCGA-KO-8413-01A-11R-2315-07	AP3S1|1176	317.0215
TCGA-KO-8413-01A-11R-2315-07	AP3S2|10239	2406.5009
TCGA-KO-8413-01A-11R-2315-07	AP4B1|10717	185.3394
TCGA-KO-8413-01A-11R-2315-07	AP4E1|23431	272.4334
TCGA-KO-8413-01A-11R-2315-07	AP4M1|9179	404.4365
TCGA-KO-8413-01A-11R-2315-07	AP4S1|11154	99.4315
TCGA-KO-8413-01A-11R-2315-07	APAF1|317	406.6436
TCGA-KO-8413-01A-11R-2315-07	APBA1|320	68.6657
TCGA-KO-8413-01A-11R-2315-07	APBA2|321	35.6705
TCGA-KO-8413-01A-11R-2315-07	APBA3|9546	282.2428
TCGA-KO-8413-01A-11R-2315-07	APBB1IP|54518	218.9277
TCGA-KO-8413-01A-11R-2315-07	APBB1|322	1088.8418
TCGA-KO-8413-01A-11R-2315-07	APBB2|323	1655.5568
TCGA-KO-8413-01A-11R-2315-07	APBB3|10307	224.2782
TCGA-KO-8413-01A-11R-2315-07	APC2|10297	13.0465
TCGA-KO-8413-01A-11R-2315-07	APCDD1L|164284	37.8999
TCGA-KO-8413-01A-11R-2315-07	APCDD1|147495	32.1034
TCGA-KO-8413-01A-11R-2315-07	APCS|325	0
TCGA-KO-8413-01A-11R-2315-07	APC|324	423.5871
TCGA-KO-8413-01A-11R-2315-07	APEH|327	2387.2478
TCGA-KO-8413-01A-11R-2315-07	APEX1|328	1912.8302
TCGA-KO-8413-01A-11R-2315-07	APEX2|27301	822.2049
TCGA-KO-8413-01A-11R-2315-07	APH1A|51107	3560.807
TCGA-KO-8413-01A-11R-2315-07	APH1B|83464	981.3845
TCGA-KO-8413-01A-11R-2315-07	API5|8539	2175.9001
TCGA-KO-8413-01A-11R-2315-07	APIP|51074	690.3489
TCGA-KO-8413-01A-11R-2315-07	APITD1|378708	157.7349
TCGA-KO-8413-01A-11R-2315-07	APLF|200558	64.6528
TCGA-KO-8413-01A-11R-2315-07	APLNR|187	1382.2316
TCGA-KO-8413-01A-11R-2315-07	APLN|8862	184.5948
TCGA-KO-8413-01A-11R-2315-07	APLP1|333	93.1892
TCGA-KO-8413-01A-11R-2315-07	APLP2|334	58761.3421
TCGA-KO-8413-01A-11R-2315-07	APOA1BP|128240	2547.3191
TCGA-KO-8413-01A-11R-2315-07	APOA1|335	.8918
TCGA-KO-8413-01A-11R-2315-07	APOA2|336	0
TCGA-KO-8413-01A-11R-2315-07	APOA4|337	0
TCGA-KO-8413-01A-11R-2315-07	APOA5|116519	.4459
TCGA-KO-8413-01A-11R-2315-07	APOB48R|55911	496.2657
TCGA-KO-8413-01A-11R-2315-07	APOBEC1|339	0
TCGA-KO-8413-01A-11R-2315-07	APOBEC2|10930	1.7835
TCGA-KO-8413-01A-11R-2315-07	APOBEC3A|200315	69.0759
TCGA-KO-8413-01A-11R-2315-07	APOBEC3B|9582	1172.2573
TCGA-KO-8413-01A-11R-2315-07	APOBEC3C|27350	67.3281
TCGA-KO-8413-01A-11R-2315-07	APOBEC3D|140564	129.3055
TCGA-KO-8413-01A-11R-2315-07	APOBEC3F|200316	135.9938
TCGA-KO-8413-01A-11R-2315-07	APOBEC3G|60489	112.8079
TCGA-KO-8413-01A-11R-2315-07	APOBEC3H|164668	2.2294
TCGA-KO-8413-01A-11R-2315-07	APOBEC4|403314	0
TCGA-KO-8413-01A-11R-2315-07	APOB|338	0
TCGA-KO-8413-01A-11R-2315-07	APOC1P1|342	.8918
TCGA-KO-8413-01A-11R-2315-07	APOC1|341	912.7188
TCGA-KO-8413-01A-11R-2315-07	APOC2|344	118.1585
TCGA-KO-8413-01A-11R-2315-07	APOC3|345	0
TCGA-KO-8413-01A-11R-2315-07	APOC4|346	2.6753
TCGA-KO-8413-01A-11R-2315-07	APOD|347	26.7529
TCGA-KO-8413-01A-11R-2315-07	APOE|348	10829.6154
TCGA-KO-8413-01A-11R-2315-07	APOF|319	2.2294
TCGA-KO-8413-01A-11R-2315-07	APOH|350	0
TCGA-KO-8413-01A-11R-2315-07	APOL1|8542	3364.1734
TCGA-KO-8413-01A-11R-2315-07	APOL2|23780	1722.8849
TCGA-KO-8413-01A-11R-2315-07	APOL3|80833	627.3548
TCGA-KO-8413-01A-11R-2315-07	APOL4|80832	124.4008
TCGA-KO-8413-01A-11R-2315-07	APOL5|80831	.4459
TCGA-KO-8413-01A-11R-2315-07	APOL6|80830	2536.618
TCGA-KO-8413-01A-11R-2315-07	APOLD1|81575	2675.7329
TCGA-KO-8413-01A-11R-2315-07	APOM|55937	26.7529
TCGA-KO-8413-01A-11R-2315-07	APOOL|139322	238.9923
TCGA-KO-8413-01A-11R-2315-07	APOO|79135	825.7719
TCGA-KO-8413-01A-11R-2315-07	APPBP2|10513	507.4128
TCGA-KO-8413-01A-11R-2315-07	APPL1|26060	705.8299
TCGA-KO-8413-01A-11R-2315-07	APPL2|55198	603.7231
TCGA-KO-8413-01A-11R-2315-07	APP|351	35162.6352
TCGA-KO-8413-01A-11R-2315-07	APRT|353	3103.7788
TCGA-KO-8413-01A-11R-2315-07	APTX|54840	449.4482
TCGA-KO-8413-01A-11R-2315-07	AQP10|89872	.4459
TCGA-KO-8413-01A-11R-2315-07	AQP11|282679	24.0776
TCGA-KO-8413-01A-11R-2315-07	AQP12A|375318	0
TCGA-KO-8413-01A-11R-2315-07	AQP12B|653437	1.7835
TCGA-KO-8413-01A-11R-2315-07	AQP1|358	4606.4564
TCGA-KO-8413-01A-11R-2315-07	AQP2|359	3.1212
TCGA-KO-8413-01A-11R-2315-07	AQP3|360	256.8276
TCGA-KO-8413-01A-11R-2315-07	AQP4|361	10.2553
TCGA-KO-8413-01A-11R-2315-07	AQP5|362	2.6753
TCGA-KO-8413-01A-11R-2315-07	AQP6|363	210.01
TCGA-KO-8413-01A-11R-2315-07	AQP7P1|375719	.4459
TCGA-KO-8413-01A-11R-2315-07	AQP7P3|441432	0
TCGA-KO-8413-01A-11R-2315-07	AQP7|364	445.8812
TCGA-KO-8413-01A-11R-2315-07	AQP8|343	.4459
TCGA-KO-8413-01A-11R-2315-07	AQP9|366	150.262
TCGA-KO-8413-01A-11R-2315-07	AQPEP|206338	.4459
TCGA-KO-8413-01A-11R-2315-07	AQR|9716	1491.0266
TCGA-KO-8413-01A-11R-2315-07	ARAF|369	2198.6401
TCGA-KO-8413-01A-11R-2315-07	ARAP1|116985	13994.6004
TCGA-KO-8413-01A-11R-2315-07	ARAP2|116984	567.6067
TCGA-KO-8413-01A-11R-2315-07	ARAP3|64411	480.214
TCGA-KO-8413-01A-11R-2315-07	ARCN1|372	7287.4819
TCGA-KO-8413-01A-11R-2315-07	ARC|23237	32.9952
TCGA-KO-8413-01A-11R-2315-07	AREG|374	29.874
TCGA-KO-8413-01A-11R-2315-07	ARF1|375	14116.152
TCGA-KO-8413-01A-11R-2315-07	ARF3|377	4814.179
TCGA-KO-8413-01A-11R-2315-07	ARF4|378	3792.6653
TCGA-KO-8413-01A-11R-2315-07	ARF5|381	4409.2743
TCGA-KO-8413-01A-11R-2315-07	ARF6|382	3032.8837
TCGA-KO-8413-01A-11R-2315-07	ARFGAP1|55738	3184.9292
TCGA-KO-8413-01A-11R-2315-07	ARFGAP2|84364	2867.9077
TCGA-KO-8413-01A-11R-2315-07	ARFGAP3|26286	2661.4647
TCGA-KO-8413-01A-11R-2315-07	ARFGEF1|10565	3190.7257
TCGA-KO-8413-01A-11R-2315-07	ARFGEF2|10564	5875.8221
TCGA-KO-8413-01A-11R-2315-07	ARFIP1|27236	1490.5808
TCGA-KO-8413-01A-11R-2315-07	ARFIP2|23647	1249.8049
TCGA-KO-8413-01A-11R-2315-07	ARFRP1|10139	1326.9424
TCGA-KO-8413-01A-11R-2315-07	ARG1|383	1.3376
TCGA-KO-8413-01A-11R-2315-07	ARG2|384	1983.2482
TCGA-KO-8413-01A-11R-2315-07	ARGFXP2|503640	.8918
TCGA-KO-8413-01A-11R-2315-07	ARGFX|503582	0
TCGA-KO-8413-01A-11R-2315-07	ARGLU1|55082	926.987
TCGA-KO-8413-01A-11R-2315-07	ARHGAP10|79658	109.2409
TCGA-KO-8413-01A-11R-2315-07	ARHGAP11A|9824	40.1293
TCGA-KO-8413-01A-11R-2315-07	ARHGAP11B|89839	2.2294
TCGA-KO-8413-01A-11R-2315-07	ARHGAP12|94134	968.8998
TCGA-KO-8413-01A-11R-2315-07	ARHGAP15|55843	84.2715
TCGA-KO-8413-01A-11R-2315-07	ARHGAP17|55114	1583.7699
TCGA-KO-8413-01A-11R-2315-07	ARHGAP18|93663	2208.0036
TCGA-KO-8413-01A-11R-2315-07	ARHGAP19|84986	192.1748
TCGA-KO-8413-01A-11R-2315-07	ARHGAP1|392	3064.5413
TCGA-KO-8413-01A-11R-2315-07	ARHGAP20|57569	21.4023
TCGA-KO-8413-01A-11R-2315-07	ARHGAP21|57584	1429.0492
TCGA-KO-8413-01A-11R-2315-07	ARHGAP22|58504	69.5575
TCGA-KO-8413-01A-11R-2315-07	ARHGAP23|57636	503.8457
TCGA-KO-8413-01A-11R-2315-07	ARHGAP24|83478	2326.608
TCGA-KO-8413-01A-11R-2315-07	ARHGAP25|9938	290.7145
TCGA-KO-8413-01A-11R-2315-07	ARHGAP26|23092	293.3898
TCGA-KO-8413-01A-11R-2315-07	ARHGAP27|201176	1282.3543
TCGA-KO-8413-01A-11R-2315-07	ARHGAP28|79822	75.3539
TCGA-KO-8413-01A-11R-2315-07	ARHGAP29|9411	957.3069
TCGA-KO-8413-01A-11R-2315-07	ARHGAP30|257106	510.0881
TCGA-KO-8413-01A-11R-2315-07	ARHGAP31|57514	794.1144
TCGA-KO-8413-01A-11R-2315-07	ARHGAP32|9743	610.8572
TCGA-KO-8413-01A-11R-2315-07	ARHGAP33|115703	101.215
TCGA-KO-8413-01A-11R-2315-07	ARHGAP36|158763	0
TCGA-KO-8413-01A-11R-2315-07	ARHGAP39|80728	231.8582
TCGA-KO-8413-01A-11R-2315-07	ARHGAP42|143872	306.3204
TCGA-KO-8413-01A-11R-2315-07	ARHGAP4|393	1867.7962
TCGA-KO-8413-01A-11R-2315-07	ARHGAP5|394	3623.2304
TCGA-KO-8413-01A-11R-2315-07	ARHGAP6|395	1401.8504
TCGA-KO-8413-01A-11R-2315-07	ARHGAP8|23779	991.0512
TCGA-KO-8413-01A-11R-2315-07	ARHGAP9|64333	156.0584
TCGA-KO-8413-01A-11R-2315-07	ARHGDIA|396	7560.3612
TCGA-KO-8413-01A-11R-2315-07	ARHGDIB|397	2224.0553
TCGA-KO-8413-01A-11R-2315-07	ARHGDIG|398	0
TCGA-KO-8413-01A-11R-2315-07	ARHGEF10L|55160	1358.1541
TCGA-KO-8413-01A-11R-2315-07	ARHGEF10|9639	385.2413
TCGA-KO-8413-01A-11R-2315-07	ARHGEF11|9826	1331.8471
TCGA-KO-8413-01A-11R-2315-07	ARHGEF12|23365	6784.9738
TCGA-KO-8413-01A-11R-2315-07	ARHGEF15|22899	527.4774
TCGA-KO-8413-01A-11R-2315-07	ARHGEF16|27237	911.3811
TCGA-KO-8413-01A-11R-2315-07	ARHGEF17|9828	2895.9982
TCGA-KO-8413-01A-11R-2315-07	ARHGEF18|23370	2129.0826
TCGA-KO-8413-01A-11R-2315-07	ARHGEF19|128272	211.3477
TCGA-KO-8413-01A-11R-2315-07	ARHGEF1|9138	1096.4218
TCGA-KO-8413-01A-11R-2315-07	ARHGEF2|9181	971.5751
TCGA-KO-8413-01A-11R-2315-07	ARHGEF33|100271715	4.4588
TCGA-KO-8413-01A-11R-2315-07	ARHGEF35|445328	856.5377
TCGA-KO-8413-01A-11R-2315-07	ARHGEF37|389337	235.8711
TCGA-KO-8413-01A-11R-2315-07	ARHGEF38|54848	81.1504
TCGA-KO-8413-01A-11R-2315-07	ARHGEF3|50650	649.203
TCGA-KO-8413-01A-11R-2315-07	ARHGEF4|50649	2.2294
TCGA-KO-8413-01A-11R-2315-07	ARHGEF5|7984	602.8313
TCGA-KO-8413-01A-11R-2315-07	ARHGEF6|9459	1404.0798
TCGA-KO-8413-01A-11R-2315-07	ARHGEF7|8874	1571.2853
TCGA-KO-8413-01A-11R-2315-07	ARHGEF9|23229	642.5148
TCGA-KO-8413-01A-11R-2315-07	ARID1A|8289	1876.7139
TCGA-KO-8413-01A-11R-2315-07	ARID1B|57492	1219.0391
TCGA-KO-8413-01A-11R-2315-07	ARID2|196528	669.7135
TCGA-KO-8413-01A-11R-2315-07	ARID3A|1820	72.2327
TCGA-KO-8413-01A-11R-2315-07	ARID3B|10620	121.2797
TCGA-KO-8413-01A-11R-2315-07	ARID3C|138715	.4459
TCGA-KO-8413-01A-11R-2315-07	ARID4A|5926	519.0057
TCGA-KO-8413-01A-11R-2315-07	ARID4B|51742	693.0554
TCGA-KO-8413-01A-11R-2315-07	ARID5A|10865	748.6345
TCGA-KO-8413-01A-11R-2315-07	ARID5B|84159	254.5981
TCGA-KO-8413-01A-11R-2315-07	ARIH1|25820	2333.7421
TCGA-KO-8413-01A-11R-2315-07	ARIH2|10425	1068.581
TCGA-KO-8413-01A-11R-2315-07	ARL10|285598	9.8094
TCGA-KO-8413-01A-11R-2315-07	ARL11|115761	41.0211
TCGA-KO-8413-01A-11R-2315-07	ARL13A|392509	.8918
TCGA-KO-8413-01A-11R-2315-07	ARL13B|200894	183.2572
TCGA-KO-8413-01A-11R-2315-07	ARL14|80117	137.7773
TCGA-KO-8413-01A-11R-2315-07	ARL15|54622	776.725
TCGA-KO-8413-01A-11R-2315-07	ARL16|339231	325.4933
TCGA-KO-8413-01A-11R-2315-07	ARL17A|51326	21.4781
TCGA-KO-8413-01A-11R-2315-07	ARL17B|641522	0
TCGA-KO-8413-01A-11R-2315-07	ARL1|400	2836.696
TCGA-KO-8413-01A-11R-2315-07	ARL2BP|23568	2229.8517
TCGA-KO-8413-01A-11R-2315-07	ARL2|402	2009.5864
TCGA-KO-8413-01A-11R-2315-07	ARL3|403	300.5239
TCGA-KO-8413-01A-11R-2315-07	ARL4A|10124	393.7131
TCGA-KO-8413-01A-11R-2315-07	ARL4C|10123	616.2078
TCGA-KO-8413-01A-11R-2315-07	ARL4D|379	383.0119
TCGA-KO-8413-01A-11R-2315-07	ARL5A|26225	1241.7791
TCGA-KO-8413-01A-11R-2315-07	ARL5B|221079	333.0732
TCGA-KO-8413-01A-11R-2315-07	ARL5C|390790	0
TCGA-KO-8413-01A-11R-2315-07	ARL6IP1|23204	7386.0216
TCGA-KO-8413-01A-11R-2315-07	ARL6IP4|51329	2888.8641
TCGA-KO-8413-01A-11R-2315-07	ARL6IP5|10550	2797.9044
TCGA-KO-8413-01A-11R-2315-07	ARL6IP6|151188	199.7548
TCGA-KO-8413-01A-11R-2315-07	ARL6|84100	141.7902
TCGA-KO-8413-01A-11R-2315-07	ARL8A|127829	1711.7378
TCGA-KO-8413-01A-11R-2315-07	ARL8B|55207	2132.6496
TCGA-KO-8413-01A-11R-2315-07	ARL9|132946	.4459
TCGA-KO-8413-01A-11R-2315-07	ARMC10|83787	774.4956
TCGA-KO-8413-01A-11R-2315-07	ARMC1|55156	661.2418
TCGA-KO-8413-01A-11R-2315-07	ARMC2|84071	27.1988
TCGA-KO-8413-01A-11R-2315-07	ARMC3|219681	.4459
TCGA-KO-8413-01A-11R-2315-07	ARMC4|55130	11.5929
TCGA-KO-8413-01A-11R-2315-07	ARMC5|79798	897.1129
TCGA-KO-8413-01A-11R-2315-07	ARMC6|93436	654.0185
TCGA-KO-8413-01A-11R-2315-07	ARMC7|79637	479.3223
TCGA-KO-8413-01A-11R-2315-07	ARMC8|25852	524.8021
TCGA-KO-8413-01A-11R-2315-07	ARMC9|80210	78.4751
TCGA-KO-8413-01A-11R-2315-07	ARMCX1|51309	514.101
TCGA-KO-8413-01A-11R-2315-07	ARMCX2|9823	1584.2158
TCGA-KO-8413-01A-11R-2315-07	ARMCX3|51566	3423.9215
TCGA-KO-8413-01A-11R-2315-07	ARMCX5|64860	358.9343
TCGA-KO-8413-01A-11R-2315-07	ARMCX6|54470	396.3884
TCGA-KO-8413-01A-11R-2315-07	ARMS2|387715	1.3376
TCGA-KO-8413-01A-11R-2315-07	ARNT2|9915	6121.9485
TCGA-KO-8413-01A-11R-2315-07	ARNTL2|56938	24.0776
TCGA-KO-8413-01A-11R-2315-07	ARNTL|406	170.7725
TCGA-KO-8413-01A-11R-2315-07	ARNT|405	506.521
TCGA-KO-8413-01A-11R-2315-07	ARPC1A|10552	4043.2505
TCGA-KO-8413-01A-11R-2315-07	ARPC1B|10095	2755.9915
TCGA-KO-8413-01A-11R-2315-07	ARPC2|10109	2242.7823
TCGA-KO-8413-01A-11R-2315-07	ARPC3|10094	3638.8363
TCGA-KO-8413-01A-11R-2315-07	ARPC4|10093	3105.8299
TCGA-KO-8413-01A-11R-2315-07	ARPC5L|81873	634.4889
TCGA-KO-8413-01A-11R-2315-07	ARPC5|10092	2438.0783
TCGA-KO-8413-01A-11R-2315-07	ARPM1|84517	28.9823
TCGA-KO-8413-01A-11R-2315-07	ARPP19|10776	4473.5258
TCGA-KO-8413-01A-11R-2315-07	ARPP21|10777	.4459
TCGA-KO-8413-01A-11R-2315-07	ARR3|407	0
TCGA-KO-8413-01A-11R-2315-07	ARRB1|408	257.2734
TCGA-KO-8413-01A-11R-2315-07	ARRB2|409	837.3648
TCGA-KO-8413-01A-11R-2315-07	ARRDC1|92714	1261.8437
TCGA-KO-8413-01A-11R-2315-07	ARRDC2|27106	565.8232
TCGA-KO-8413-01A-11R-2315-07	ARRDC3|57561	1035.782
TCGA-KO-8413-01A-11R-2315-07	ARRDC4|91947	2621.3354
TCGA-KO-8413-01A-11R-2315-07	ARRDC5|645432	3.1212
TCGA-KO-8413-01A-11R-2315-07	ARSA|410	2531.2674
TCGA-KO-8413-01A-11R-2315-07	ARSB|411	267.5287
TCGA-KO-8413-01A-11R-2315-07	ARSD|414	3938.4684
TCGA-KO-8413-01A-11R-2315-07	ARSE|415	0
TCGA-KO-8413-01A-11R-2315-07	ARSF|416	0
TCGA-KO-8413-01A-11R-2315-07	ARSG|22901	157.3961
TCGA-KO-8413-01A-11R-2315-07	ARSH|347527	0
TCGA-KO-8413-01A-11R-2315-07	ARSI|340075	0
TCGA-KO-8413-01A-11R-2315-07	ARSJ|79642	2323.4868
TCGA-KO-8413-01A-11R-2315-07	ARSK|153642	230.5206
TCGA-KO-8413-01A-11R-2315-07	ART1|417	1.3376
TCGA-KO-8413-01A-11R-2315-07	ART3|419	1.3376
TCGA-KO-8413-01A-11R-2315-07	ART4|420	12.0388
TCGA-KO-8413-01A-11R-2315-07	ART5|116969	47.7093
TCGA-KO-8413-01A-11R-2315-07	ARTN|9048	24.9693
TCGA-KO-8413-01A-11R-2315-07	ARV1|64801	327.7227
TCGA-KO-8413-01A-11R-2315-07	ARVCF|421	1070.1148
TCGA-KO-8413-01A-11R-2315-07	ARX|170302	.8918
TCGA-KO-8413-01A-11R-2315-07	AR|367	59.7481
TCGA-KO-8413-01A-11R-2315-07	AS3MT|57412	572.9573
TCGA-KO-8413-01A-11R-2315-07	ASAH1|427	4636.7183
TCGA-KO-8413-01A-11R-2315-07	ASAH2B|653308	1.3376
TCGA-KO-8413-01A-11R-2315-07	ASAH2|56624	8.0259
TCGA-KO-8413-01A-11R-2315-07	ASAM|79827	2.6753
TCGA-KO-8413-01A-11R-2315-07	ASAP1IT1|29065	0
TCGA-KO-8413-01A-11R-2315-07	ASAP1|50807	768.2533
TCGA-KO-8413-01A-11R-2315-07	ASAP2|8853	1265.8566
TCGA-KO-8413-01A-11R-2315-07	ASAP3|55616	1646.1933
TCGA-KO-8413-01A-11R-2315-07	ASB10|136371	0
TCGA-KO-8413-01A-11R-2315-07	ASB11|140456	61.0857
TCGA-KO-8413-01A-11R-2315-07	ASB12|142689	5.7965
TCGA-KO-8413-01A-11R-2315-07	ASB13|79754	787.4262
TCGA-KO-8413-01A-11R-2315-07	ASB14|142686	6.6882
TCGA-KO-8413-01A-11R-2315-07	ASB15|142685	.4459
TCGA-KO-8413-01A-11R-2315-07	ASB16|92591	99.8506
TCGA-KO-8413-01A-11R-2315-07	ASB17|127247	0
TCGA-KO-8413-01A-11R-2315-07	ASB18|401036	0
TCGA-KO-8413-01A-11R-2315-07	ASB1|51665	433.7933
TCGA-KO-8413-01A-11R-2315-07	ASB2|51676	23.1858
TCGA-KO-8413-01A-11R-2315-07	ASB3|51130	236.7629
TCGA-KO-8413-01A-11R-2315-07	ASB4|51666	.4459
TCGA-KO-8413-01A-11R-2315-07	ASB5|140458	33.887
TCGA-KO-8413-01A-11R-2315-07	ASB6|140459	867.7338
TCGA-KO-8413-01A-11R-2315-07	ASB7|140460	406.1977
TCGA-KO-8413-01A-11R-2315-07	ASB8|140461	940.8093
TCGA-KO-8413-01A-11R-2315-07	ASB9|140462	432.0589
TCGA-KO-8413-01A-11R-2315-07	ASCC1|51008	288.4851
TCGA-KO-8413-01A-11R-2315-07	ASCC2|84164	1605.6181
TCGA-KO-8413-01A-11R-2315-07	ASCC3|10973	452.1235
TCGA-KO-8413-01A-11R-2315-07	ASCL1|429	3.567
TCGA-KO-8413-01A-11R-2315-07	ASCL2|430	19.1729
TCGA-KO-8413-01A-11R-2315-07	ASCL3|56676	0
TCGA-KO-8413-01A-11R-2315-07	ASCL4|121549	60.6398
TCGA-KO-8413-01A-11R-2315-07	ASF1A|25842	257.7193
TCGA-KO-8413-01A-11R-2315-07	ASF1B|55723	51.2763
TCGA-KO-8413-01A-11R-2315-07	ASFMR1|100126270	4.4722
TCGA-KO-8413-01A-11R-2315-07	ASGR1|432	6.6882
TCGA-KO-8413-01A-11R-2315-07	ASGR2|433	7.1341
TCGA-KO-8413-01A-11R-2315-07	ASH1L|55870	904.198
TCGA-KO-8413-01A-11R-2315-07	ASH2L|9070	924.7576
TCGA-KO-8413-01A-11R-2315-07	ASIP|434	4.0129
TCGA-KO-8413-01A-11R-2315-07	ASL|435	862.7801
TCGA-KO-8413-01A-11R-2315-07	ASMTL|8623	424.791
TCGA-KO-8413-01A-11R-2315-07	ASMT|438	0
TCGA-KO-8413-01A-11R-2315-07	ASNA1|439	1279.2331
TCGA-KO-8413-01A-11R-2315-07	ASNSD1|54529	537.7327
TCGA-KO-8413-01A-11R-2315-07	ASNS|440	1182.031
TCGA-KO-8413-01A-11R-2315-07	ASPA|443	9.8094
TCGA-KO-8413-01A-11R-2315-07	ASPDH|554235	.4459
TCGA-KO-8413-01A-11R-2315-07	ASPG|374569	133.7644
TCGA-KO-8413-01A-11R-2315-07	ASPHD1|253982	4.9047
TCGA-KO-8413-01A-11R-2315-07	ASPHD2|57168	338.8697
TCGA-KO-8413-01A-11R-2315-07	ASPH|444	4533.3586
TCGA-KO-8413-01A-11R-2315-07	ASPM|259266	16.0517
TCGA-KO-8413-01A-11R-2315-07	ASPN|54829	209.1183
TCGA-KO-8413-01A-11R-2315-07	ASPRV1|151516	66.9491
TCGA-KO-8413-01A-11R-2315-07	ASPSCR1|79058	441.8682
TCGA-KO-8413-01A-11R-2315-07	ASRGL1|80150	157.3961
TCGA-KO-8413-01A-11R-2315-07	ASS1|445	386.579
TCGA-KO-8413-01A-11R-2315-07	ASTE1|28990	80.4013
TCGA-KO-8413-01A-11R-2315-07	ASTL|431705	0
TCGA-KO-8413-01A-11R-2315-07	ASTN1|460	4.0129
TCGA-KO-8413-01A-11R-2315-07	ASTN2|23245	410.2107
TCGA-KO-8413-01A-11R-2315-07	ASXL1|171023	2308.7727
TCGA-KO-8413-01A-11R-2315-07	ASXL2|55252	451.2317
TCGA-KO-8413-01A-11R-2315-07	ASXL3|80816	73.5704
TCGA-KO-8413-01A-11R-2315-07	ASZ1|136991	3.1212
TCGA-KO-8413-01A-11R-2315-07	ATAD1|84896	1387.5822
TCGA-KO-8413-01A-11R-2315-07	ATAD2B|54454	134.2102
TCGA-KO-8413-01A-11R-2315-07	ATAD2|29028	215.8065
TCGA-KO-8413-01A-11R-2315-07	ATAD3A|55210	725.0028
TCGA-KO-8413-01A-11R-2315-07	ATAD3B|83858	338.8697
TCGA-KO-8413-01A-11R-2315-07	ATAD3C|219293	468.6211
TCGA-KO-8413-01A-11R-2315-07	ATAD5|79915	11.5929
TCGA-KO-8413-01A-11R-2315-07	ATCAY|85300	4.0129
TCGA-KO-8413-01A-11R-2315-07	ATE1|11101	143.1279
TCGA-KO-8413-01A-11R-2315-07	ATF1|466	409.3189
TCGA-KO-8413-01A-11R-2315-07	ATF2|1386	354.4755
TCGA-KO-8413-01A-11R-2315-07	ATF3|467	10641.4001
TCGA-KO-8413-01A-11R-2315-07	ATF4|468	12533.7198
TCGA-KO-8413-01A-11R-2315-07	ATF5|22809	789.6556
TCGA-KO-8413-01A-11R-2315-07	ATF6B|1388	1527.143
TCGA-KO-8413-01A-11R-2315-07	ATF6|22926	659.0124
TCGA-KO-8413-01A-11R-2315-07	ATF7IP2|80063	107.0115
TCGA-KO-8413-01A-11R-2315-07	ATF7IP|55729	692.0076
TCGA-KO-8413-01A-11R-2315-07	ATF7|11016	703.1546
TCGA-KO-8413-01A-11R-2315-07	ATG10|83734	112.3621
TCGA-KO-8413-01A-11R-2315-07	ATG12|9140	230.9664
TCGA-KO-8413-01A-11R-2315-07	ATG16L1|55054	376.3237
TCGA-KO-8413-01A-11R-2315-07	ATG16L2|89849	328.989
TCGA-KO-8413-01A-11R-2315-07	ATG2A|23130	1744.2871
TCGA-KO-8413-01A-11R-2315-07	ATG2B|55102	1372.8681
TCGA-KO-8413-01A-11R-2315-07	ATG3|64422	650.9865
TCGA-KO-8413-01A-11R-2315-07	ATG4A|115201	465.0541
TCGA-KO-8413-01A-11R-2315-07	ATG4B|23192	1342.5482
TCGA-KO-8413-01A-11R-2315-07	ATG4C|84938	142.2361
TCGA-KO-8413-01A-11R-2315-07	ATG4D|84971	927.1921
TCGA-KO-8413-01A-11R-2315-07	ATG5|9474	1154.8322
TCGA-KO-8413-01A-11R-2315-07	ATG7|10533	498.8028
TCGA-KO-8413-01A-11R-2315-07	ATG9A|79065	1028.9511
TCGA-KO-8413-01A-11R-2315-07	ATG9B|285973	14.5714
TCGA-KO-8413-01A-11R-2315-07	ATHL1|80162	201.0924
TCGA-KO-8413-01A-11R-2315-07	ATIC|471	516.7763
TCGA-KO-8413-01A-11R-2315-07	ATL1|51062	304.5368
TCGA-KO-8413-01A-11R-2315-07	ATL2|64225	2473.7487
TCGA-KO-8413-01A-11R-2315-07	ATL3|25923	960.428
TCGA-KO-8413-01A-11R-2315-07	ATMIN|23300	2187.493
TCGA-KO-8413-01A-11R-2315-07	ATM|472	708.9511
TCGA-KO-8413-01A-11R-2315-07	ATN1|1822	6676.1788
TCGA-KO-8413-01A-11R-2315-07	ATOH1|474	0
TCGA-KO-8413-01A-11R-2315-07	ATOH7|220202	1.7835
TCGA-KO-8413-01A-11R-2315-07	ATOH8|84913	57.0728
TCGA-KO-8413-01A-11R-2315-07	ATOX1|475	675.9559
TCGA-KO-8413-01A-11R-2315-07	ATP10A|57194	35.2246
TCGA-KO-8413-01A-11R-2315-07	ATP10B|23120	114.1456
TCGA-KO-8413-01A-11R-2315-07	ATP10D|57205	1286.3672
TCGA-KO-8413-01A-11R-2315-07	ATP11A|23250	961.7657
TCGA-KO-8413-01A-11R-2315-07	ATP11B|23200	545.7586
TCGA-KO-8413-01A-11R-2315-07	ATP11C|286410	565.8232
TCGA-KO-8413-01A-11R-2315-07	ATP12A|479	0
TCGA-KO-8413-01A-11R-2315-07	ATP13A1|57130	1618.1028
TCGA-KO-8413-01A-11R-2315-07	ATP13A2|23400	793.2226
TCGA-KO-8413-01A-11R-2315-07	ATP13A3|79572	802.1402
TCGA-KO-8413-01A-11R-2315-07	ATP13A4|84239	11.147
TCGA-KO-8413-01A-11R-2315-07	ATP13A5|344905	.4459
TCGA-KO-8413-01A-11R-2315-07	ATP1A1|476	49265.3573
TCGA-KO-8413-01A-11R-2315-07	ATP1A2|477	68.6657
TCGA-KO-8413-01A-11R-2315-07	ATP1A3|478	3.567
TCGA-KO-8413-01A-11R-2315-07	ATP1A4|480	0
TCGA-KO-8413-01A-11R-2315-07	ATP1B1|481	33626.3872
TCGA-KO-8413-01A-11R-2315-07	ATP1B2|482	160.5172
TCGA-KO-8413-01A-11R-2315-07	ATP1B3|483	1163.7499
TCGA-KO-8413-01A-11R-2315-07	ATP1B4|23439	0
TCGA-KO-8413-01A-11R-2315-07	ATP2A1|487	156.0584
TCGA-KO-8413-01A-11R-2315-07	ATP2A2|488	6827.7784
TCGA-KO-8413-01A-11R-2315-07	ATP2A3|489	805.7073
TCGA-KO-8413-01A-11R-2315-07	ATP2B1|490	791.4391
TCGA-KO-8413-01A-11R-2315-07	ATP2B2|491	9.8094
TCGA-KO-8413-01A-11R-2315-07	ATP2B3|492	0
TCGA-KO-8413-01A-11R-2315-07	ATP2B4|493	1569.9476
TCGA-KO-8413-01A-11R-2315-07	ATP2C1|27032	2586.8599
TCGA-KO-8413-01A-11R-2315-07	ATP2C2|9914	44.1422
TCGA-KO-8413-01A-11R-2315-07	ATP4A|495	.4459
TCGA-KO-8413-01A-11R-2315-07	ATP4B|496	23.1858
TCGA-KO-8413-01A-11R-2315-07	ATP5A1|498	18910.7123
TCGA-KO-8413-01A-11R-2315-07	ATP5B|506	35447.5532
TCGA-KO-8413-01A-11R-2315-07	ATP5C1|509	4872.1436
TCGA-KO-8413-01A-11R-2315-07	ATP5D|513	2591.4614
TCGA-KO-8413-01A-11R-2315-07	ATP5EP2|432369	202.4301
TCGA-KO-8413-01A-11R-2315-07	ATP5E|514	6284.6951
TCGA-KO-8413-01A-11R-2315-07	ATP5F1|515	3467.172
TCGA-KO-8413-01A-11R-2315-07	ATP5G1|516	1464.7197
TCGA-KO-8413-01A-11R-2315-07	ATP5G2|517	3730.2419
TCGA-KO-8413-01A-11R-2315-07	ATP5G3|518	6010.0323
TCGA-KO-8413-01A-11R-2315-07	ATP5H|10476	3470.739
TCGA-KO-8413-01A-11R-2315-07	ATP5I|521	2550.9754
TCGA-KO-8413-01A-11R-2315-07	ATP5J2|9551	2285.5869
TCGA-KO-8413-01A-11R-2315-07	ATP5J|522	2311.3767
TCGA-KO-8413-01A-11R-2315-07	ATP5L2|267020	9.3635
TCGA-KO-8413-01A-11R-2315-07	ATP5L|10632	6412.663
TCGA-KO-8413-01A-11R-2315-07	ATP5O|539	3616.9881
TCGA-KO-8413-01A-11R-2315-07	ATP5SL|55101	1056.7384
TCGA-KO-8413-01A-11R-2315-07	ATP5S|27109	316.1298
TCGA-KO-8413-01A-11R-2315-07	ATP6AP1L|92270	45.4799
TCGA-KO-8413-01A-11R-2315-07	ATP6AP1|537	13072.7901
TCGA-KO-8413-01A-11R-2315-07	ATP6AP2|10159	11685.2079
TCGA-KO-8413-01A-11R-2315-07	ATP6V0A1|535	1050.496
TCGA-KO-8413-01A-11R-2315-07	ATP6V0A2|23545	457.0282
TCGA-KO-8413-01A-11R-2315-07	ATP6V0A4|50617	22888.7972
TCGA-KO-8413-01A-11R-2315-07	ATP6V0B|533	6898.6735
TCGA-KO-8413-01A-11R-2315-07	ATP6V0C|527	25760.1739
TCGA-KO-8413-01A-11R-2315-07	ATP6V0D1|9114	5008.5832
TCGA-KO-8413-01A-11R-2315-07	ATP6V0D2|245972	31678.9656
TCGA-KO-8413-01A-11R-2315-07	ATP6V0E1|8992	3678.9656
TCGA-KO-8413-01A-11R-2315-07	ATP6V0E2|155066	1908.0593
TCGA-KO-8413-01A-11R-2315-07	ATP6V1A|523	10090.7368
TCGA-KO-8413-01A-11R-2315-07	ATP6V1B1|525	17509.7537
TCGA-KO-8413-01A-11R-2315-07	ATP6V1B2|526	1789.3211
TCGA-KO-8413-01A-11R-2315-07	ATP6V1C1|528	2428.7147
TCGA-KO-8413-01A-11R-2315-07	ATP6V1C2|245973	1855.4007
TCGA-KO-8413-01A-11R-2315-07	ATP6V1D|51382	3754.3195
TCGA-KO-8413-01A-11R-2315-07	ATP6V1E1|529	7307.1007
TCGA-KO-8413-01A-11R-2315-07	ATP6V1E2|90423	43.6964
TCGA-KO-8413-01A-11R-2315-07	ATP6V1F|9296	5967.0761
TCGA-KO-8413-01A-11R-2315-07	ATP6V1G1|9550	2556.6826
TCGA-KO-8413-01A-11R-2315-07	ATP6V1G2|534	6.6882
TCGA-KO-8413-01A-11R-2315-07	ATP6V1G3|127124	1490.5808
TCGA-KO-8413-01A-11R-2315-07	ATP6V1H|51606	5091.0712
TCGA-KO-8413-01A-11R-2315-07	ATP7A|538	1217.2556
TCGA-KO-8413-01A-11R-2315-07	ATP7B|540	321.0344
TCGA-KO-8413-01A-11R-2315-07	ATP8A1|10396	1168.2087
TCGA-KO-8413-01A-11R-2315-07	ATP8A2|51761	12.4847
TCGA-KO-8413-01A-11R-2315-07	ATP8B1|5205	735.1109
TCGA-KO-8413-01A-11R-2315-07	ATP8B2|57198	183.703
TCGA-KO-8413-01A-11R-2315-07	ATP8B3|148229	11.147
TCGA-KO-8413-01A-11R-2315-07	ATP8B4|79895	724.111
TCGA-KO-8413-01A-11R-2315-07	ATP8B5P|158381	36.5623
TCGA-KO-8413-01A-11R-2315-07	ATP9A|10079	2658.3436
TCGA-KO-8413-01A-11R-2315-07	ATP9B|374868	409.7648
TCGA-KO-8413-01A-11R-2315-07	ATPAF1|64756	1526.4251
TCGA-KO-8413-01A-11R-2315-07	ATPAF2|91647	288.4851
TCGA-KO-8413-01A-11R-2315-07	ATPBD4|89978	274.2169
TCGA-KO-8413-01A-11R-2315-07	ATPIF1|93974	1510.1995
TCGA-KO-8413-01A-11R-2315-07	ATRIP|84126	135.1065
TCGA-KO-8413-01A-11R-2315-07	ATRNL1|26033	60.6398
TCGA-KO-8413-01A-11R-2315-07	ATRN|8455	1745.1789
TCGA-KO-8413-01A-11R-2315-07	ATRX|546	1866.9045
TCGA-KO-8413-01A-11R-2315-07	ATR|545	396.3884
TCGA-KO-8413-01A-11R-2315-07	ATXN10|25814	1894.5491
TCGA-KO-8413-01A-11R-2315-07	ATXN1L|342371	1476.9011
TCGA-KO-8413-01A-11R-2315-07	ATXN1|6310	696.4664
TCGA-KO-8413-01A-11R-2315-07	ATXN2L|11273	4141.7902
TCGA-KO-8413-01A-11R-2315-07	ATXN2|6311	721.8816
TCGA-KO-8413-01A-11R-2315-07	ATXN3L|92552	0
TCGA-KO-8413-01A-11R-2315-07	ATXN3|4287	341.0991
TCGA-KO-8413-01A-11R-2315-07	ATXN7L1|222255	146.6949
TCGA-KO-8413-01A-11R-2315-07	ATXN7L2|127002	96.7562
TCGA-KO-8413-01A-11R-2315-07	ATXN7L3B|552889	2253.9293
TCGA-KO-8413-01A-11R-2315-07	ATXN7L3|56970	1419.6857
TCGA-KO-8413-01A-11R-2315-07	ATXN7|6314	458.3658
TCGA-KO-8413-01A-11R-2315-07	ATXN8OS|6315	0
TCGA-KO-8413-01A-11R-2315-07	AUH|549	1112.0276
TCGA-KO-8413-01A-11R-2315-07	AUP1|550	2087.5755
TCGA-KO-8413-01A-11R-2315-07	AURKAIP1|54998	2456.8053
TCGA-KO-8413-01A-11R-2315-07	AURKAPS1|6791	12.9306
TCGA-KO-8413-01A-11R-2315-07	AURKA|6790	207.7806
TCGA-KO-8413-01A-11R-2315-07	AURKB|9212	9.3635
TCGA-KO-8413-01A-11R-2315-07	AURKC|6795	10.7011
TCGA-KO-8413-01A-11R-2315-07	AUTS2|26053	950.1728
TCGA-KO-8413-01A-11R-2315-07	AVEN|57099	87.3927
TCGA-KO-8413-01A-11R-2315-07	AVIL|10677	17.8352
TCGA-KO-8413-01A-11R-2315-07	AVL9|23080	365.6226
TCGA-KO-8413-01A-11R-2315-07	AVPI1|60370	228.737
TCGA-KO-8413-01A-11R-2315-07	AVPR1A|552	787.872
TCGA-KO-8413-01A-11R-2315-07	AVPR1B|553	0
TCGA-KO-8413-01A-11R-2315-07	AVPR2|554	30.7658
TCGA-KO-8413-01A-11R-2315-07	AVP|551	0
TCGA-KO-8413-01A-11R-2315-07	AWAT1|158833	0
TCGA-KO-8413-01A-11R-2315-07	AWAT2|158835	.8918
TCGA-KO-8413-01A-11R-2315-07	AXIN1|8312	1456.6938
TCGA-KO-8413-01A-11R-2315-07	AXIN2|8313	28.5364
TCGA-KO-8413-01A-11R-2315-07	AXL|558	860.5507
TCGA-KO-8413-01A-11R-2315-07	AZGP1|563	47.7093
TCGA-KO-8413-01A-11R-2315-07	AZI1|22994	237.6547
TCGA-KO-8413-01A-11R-2315-07	AZI2|64343	543.975
TCGA-KO-8413-01A-11R-2315-07	AZIN1|51582	4469.9588
TCGA-KO-8413-01A-11R-2315-07	AZU1|566	1.7835
TCGA-KO-8413-01A-11R-2315-07	B2M|567	128706.3917
TCGA-KO-8413-01A-11R-2315-07	B3GALNT1|8706	490.4693
TCGA-KO-8413-01A-11R-2315-07	B3GALNT2|148789	745.7006
TCGA-KO-8413-01A-11R-2315-07	B3GALT1|8708	2.2294
TCGA-KO-8413-01A-11R-2315-07	B3GALT2|8707	5.3506
TCGA-KO-8413-01A-11R-2315-07	B3GALT4|8705	560.4726
TCGA-KO-8413-01A-11R-2315-07	B3GALT5|10317	.8918
TCGA-KO-8413-01A-11R-2315-07	B3GALT6|126792	399.0636
TCGA-KO-8413-01A-11R-2315-07	B3GALTL|145173	312.1168
TCGA-KO-8413-01A-11R-2315-07	B3GAT1|27087	2.6753
TCGA-KO-8413-01A-11R-2315-07	B3GAT2|135152	6.0595
TCGA-KO-8413-01A-11R-2315-07	B3GAT3|26229	1876.268
TCGA-KO-8413-01A-11R-2315-07	B3GNT1|11041	835.5813
TCGA-KO-8413-01A-11R-2315-07	B3GNT2|10678	1245.3461
TCGA-KO-8413-01A-11R-2315-07	B3GNT3|10331	2.6753
TCGA-KO-8413-01A-11R-2315-07	B3GNT4|79369	3.567
TCGA-KO-8413-01A-11R-2315-07	B3GNT5|84002	537.2868
TCGA-KO-8413-01A-11R-2315-07	B3GNT6|192134	0
TCGA-KO-8413-01A-11R-2315-07	B3GNT7|93010	37.8999
TCGA-KO-8413-01A-11R-2315-07	B3GNT8|374907	302.3074
TCGA-KO-8413-01A-11R-2315-07	B3GNT9|84752	129.524
TCGA-KO-8413-01A-11R-2315-07	B3GNTL1|146712	41.681
TCGA-KO-8413-01A-11R-2315-07	B4GALNT1|2583	22.7399
TCGA-KO-8413-01A-11R-2315-07	B4GALNT2|124872	330.3979
TCGA-KO-8413-01A-11R-2315-07	B4GALNT3|283358	803.4779
TCGA-KO-8413-01A-11R-2315-07	B4GALNT4|338707	0
TCGA-KO-8413-01A-11R-2315-07	B4GALT1|2683	2385.9102
TCGA-KO-8413-01A-11R-2315-07	B4GALT2|8704	965.3327
TCGA-KO-8413-01A-11R-2315-07	B4GALT3|8703	871.6977
TCGA-KO-8413-01A-11R-2315-07	B4GALT4|8702	326.8309
TCGA-KO-8413-01A-11R-2315-07	B4GALT5|9334	2033.2181
TCGA-KO-8413-01A-11R-2315-07	B4GALT6|9331	240.7758
TCGA-KO-8413-01A-11R-2315-07	B4GALT7|11285	1431.7244
TCGA-KO-8413-01A-11R-2315-07	B9D1|27077	98.6334
TCGA-KO-8413-01A-11R-2315-07	B9D2|80776	94.9727
TCGA-KO-8413-01A-11R-2315-07	BAALC|79870	2948.1663
TCGA-KO-8413-01A-11R-2315-07	BAAT|570	1.3376
TCGA-KO-8413-01A-11R-2315-07	BACE1|23621	1027.3102
TCGA-KO-8413-01A-11R-2315-07	BACE2|25825	4996.0985
TCGA-KO-8413-01A-11R-2315-07	BACH1|571	916.7317
TCGA-KO-8413-01A-11R-2315-07	BACH2|60468	49.9387
TCGA-KO-8413-01A-11R-2315-07	BAD|572	1342.1648
TCGA-KO-8413-01A-11R-2315-07	BAG1|573	2701.9596
TCGA-KO-8413-01A-11R-2315-07	BAG2|9532	79.8127
TCGA-KO-8413-01A-11R-2315-07	BAG3|9531	2852.3019
TCGA-KO-8413-01A-11R-2315-07	BAG4|9530	123.5091
TCGA-KO-8413-01A-11R-2315-07	BAG5|9529	2492.4758
TCGA-KO-8413-01A-11R-2315-07	BAGE2|85319	1.3778
TCGA-KO-8413-01A-11R-2315-07	BAGE|574	.7848
TCGA-KO-8413-01A-11R-2315-07	BAHCC1|57597	674.6182
TCGA-KO-8413-01A-11R-2315-07	BAHD1|22893	2623.5648
TCGA-KO-8413-01A-11R-2315-07	BAI1|575	29.4282
TCGA-KO-8413-01A-11R-2315-07	BAI2|576	6.6882
TCGA-KO-8413-01A-11R-2315-07	BAI3|577	6.2423
TCGA-KO-8413-01A-11R-2315-07	BAIAP2L1|55971	3464.9426
TCGA-KO-8413-01A-11R-2315-07	BAIAP2L2|80115	7.58
TCGA-KO-8413-01A-11R-2315-07	BAIAP2|10458	759.3356
TCGA-KO-8413-01A-11R-2315-07	BAIAP3|8938	799.2375
TCGA-KO-8413-01A-11R-2315-07	BAK1|578	383.9037
TCGA-KO-8413-01A-11R-2315-07	BAMBI|25805	539.0703
TCGA-KO-8413-01A-11R-2315-07	BANF1|8815	4041.4669
TCGA-KO-8413-01A-11R-2315-07	BANF2|140836	0
TCGA-KO-8413-01A-11R-2315-07	BANK1|55024	122.6173
TCGA-KO-8413-01A-11R-2315-07	BANP|54971	246.1264
TCGA-KO-8413-01A-11R-2315-07	BAP1|8314	2593.6908
TCGA-KO-8413-01A-11R-2315-07	BARD1|580	10.7011
TCGA-KO-8413-01A-11R-2315-07	BARHL1|56751	0
TCGA-KO-8413-01A-11R-2315-07	BARHL2|343472	0
TCGA-KO-8413-01A-11R-2315-07	BARX1|56033	0
TCGA-KO-8413-01A-11R-2315-07	BARX2|8538	1070.5607
TCGA-KO-8413-01A-11R-2315-07	BASE|317716	0
TCGA-KO-8413-01A-11R-2315-07	BASP1|10409	151.5996
TCGA-KO-8413-01A-11R-2315-07	BAT1|7919	2713.6328
TCGA-KO-8413-01A-11R-2315-07	BAT2L1|84726	4464.7063
TCGA-KO-8413-01A-11R-2315-07	BAT2L2|23215	2358.2655
TCGA-KO-8413-01A-11R-2315-07	BAT2|7916	4688.4405
TCGA-KO-8413-01A-11R-2315-07	BAT3|7917	3306.6548
TCGA-KO-8413-01A-11R-2315-07	BAT4|7918	274.6673
TCGA-KO-8413-01A-11R-2315-07	BAT5|7920	1063.8725
TCGA-KO-8413-01A-11R-2315-07	BATF2|116071	179.2442
TCGA-KO-8413-01A-11R-2315-07	BATF3|55509	14.7141
TCGA-KO-8413-01A-11R-2315-07	BATF|10538	54.8434
TCGA-KO-8413-01A-11R-2315-07	BAX|581	426.7083
TCGA-KO-8413-01A-11R-2315-07	BAZ1A|11177	681.7523
TCGA-KO-8413-01A-11R-2315-07	BAZ1B|9031	2226.2847
TCGA-KO-8413-01A-11R-2315-07	BAZ2A|11176	2578.0626
TCGA-KO-8413-01A-11R-2315-07	BAZ2B|29994	377.3136
TCGA-KO-8413-01A-11R-2315-07	BBC3|27113	450.34
TCGA-KO-8413-01A-11R-2315-07	BBOX1|8424	4.9047
TCGA-KO-8413-01A-11R-2315-07	BBS10|79738	253.2605
TCGA-KO-8413-01A-11R-2315-07	BBS12|166379	160.9631
TCGA-KO-8413-01A-11R-2315-07	BBS1|582	1008.5832
TCGA-KO-8413-01A-11R-2315-07	BBS2|583	1066.1019
TCGA-KO-8413-01A-11R-2315-07	BBS4|585	607.736
TCGA-KO-8413-01A-11R-2315-07	BBS5|129880	150.262
TCGA-KO-8413-01A-11R-2315-07	BBS7|55212	336.6403
TCGA-KO-8413-01A-11R-2315-07	BBS9|27241	232.75
TCGA-KO-8413-01A-11R-2315-07	BBX|56987	1179.3557
TCGA-KO-8413-01A-11R-2315-07	BCAM|4059	12189.0536
TCGA-KO-8413-01A-11R-2315-07	BCAN|63827	8.9176
TCGA-KO-8413-01A-11R-2315-07	BCAP29|55973	894.4376
TCGA-KO-8413-01A-11R-2315-07	BCAP31|10134	8039.2375
TCGA-KO-8413-01A-11R-2315-07	BCAR1|9564	6578.9767
TCGA-KO-8413-01A-11R-2315-07	BCAR3|8412	300.9698
TCGA-KO-8413-01A-11R-2315-07	BCAR4|400500	0
TCGA-KO-8413-01A-11R-2315-07	BCAS1|8537	125.7385
TCGA-KO-8413-01A-11R-2315-07	BCAS2|10286	521.9262
TCGA-KO-8413-01A-11R-2315-07	BCAS3|54828	448.1106
TCGA-KO-8413-01A-11R-2315-07	BCAS4|55653	1923.9773
TCGA-KO-8413-01A-11R-2315-07	BCAT1|586	230.0747
TCGA-KO-8413-01A-11R-2315-07	BCAT2|587	762.0109
TCGA-KO-8413-01A-11R-2315-07	BCCIP|56647	716.8253
TCGA-KO-8413-01A-11R-2315-07	BCDIN3D|144233	197.998
TCGA-KO-8413-01A-11R-2315-07	BCHE|590	16.0517
TCGA-KO-8413-01A-11R-2315-07	BCKDHA|593	1542.7489
TCGA-KO-8413-01A-11R-2315-07	BCKDHB|594	514.101
TCGA-KO-8413-01A-11R-2315-07	BCKDK|10295	1788.8753
TCGA-KO-8413-01A-11R-2315-07	BCL10|8915	528.3692
TCGA-KO-8413-01A-11R-2315-07	BCL11A|53335	7.1341
TCGA-KO-8413-01A-11R-2315-07	BCL11B|64919	37.8999
TCGA-KO-8413-01A-11R-2315-07	BCL2A1|597	23.1858
TCGA-KO-8413-01A-11R-2315-07	BCL2L10|10017	95.8645
TCGA-KO-8413-01A-11R-2315-07	BCL2L11|10018	737.0416
TCGA-KO-8413-01A-11R-2315-07	BCL2L12|83596	145.0719
TCGA-KO-8413-01A-11R-2315-07	BCL2L13|23786	3874.2615
TCGA-KO-8413-01A-11R-2315-07	BCL2L14|79370	11.5929
TCGA-KO-8413-01A-11R-2315-07	BCL2L15|440603	1.7835
TCGA-KO-8413-01A-11R-2315-07	BCL2L1|598	5534.723
TCGA-KO-8413-01A-11R-2315-07	BCL2L2|599	2809.5196
TCGA-KO-8413-01A-11R-2315-07	BCL2|596	1592.6875
TCGA-KO-8413-01A-11R-2315-07	BCL3|602	899.3423
TCGA-KO-8413-01A-11R-2315-07	BCL6B|255877	587.6714
TCGA-KO-8413-01A-11R-2315-07	BCL6|604	246.1264
TCGA-KO-8413-01A-11R-2315-07	BCL7A|605	1062.9807
TCGA-KO-8413-01A-11R-2315-07	BCL7B|9275	2896.89
TCGA-KO-8413-01A-11R-2315-07	BCL7C|9274	724.5569
TCGA-KO-8413-01A-11R-2315-07	BCL8|606	2.6753
TCGA-KO-8413-01A-11R-2315-07	BCL9L|283149	1672.9462
TCGA-KO-8413-01A-11R-2315-07	BCL9|607	716.0852
TCGA-KO-8413-01A-11R-2315-07	BCLAF1|9774	1774.6071
TCGA-KO-8413-01A-11R-2315-07	BCMO1|53630	15.16
TCGA-KO-8413-01A-11R-2315-07	BCO2|83875	179.6901
TCGA-KO-8413-01A-11R-2315-07	BCORL1|63035	311.2251
TCGA-KO-8413-01A-11R-2315-07	BCORL2|286554	.4459
TCGA-KO-8413-01A-11R-2315-07	BCOR|54880	1084.8289
TCGA-KO-8413-01A-11R-2315-07	BCR|613	3816.297
TCGA-KO-8413-01A-11R-2315-07	BCS1L|617	362.7778
TCGA-KO-8413-01A-11R-2315-07	BCYRN1|618	0
TCGA-KO-8413-01A-11R-2315-07	BDH1|622	1043.8078
TCGA-KO-8413-01A-11R-2315-07	BDH2|56898	1901.6832
TCGA-KO-8413-01A-11R-2315-07	BDKRB1|623	281.7969
TCGA-KO-8413-01A-11R-2315-07	BDKRB2|624	5096.4218
TCGA-KO-8413-01A-11R-2315-07	BDNFOS|497258	104.6483
TCGA-KO-8413-01A-11R-2315-07	BDNF|627	1.9173
TCGA-KO-8413-01A-11R-2315-07	BDP1|55814	539.9621
TCGA-KO-8413-01A-11R-2315-07	BEAN|146227	5.7965
TCGA-KO-8413-01A-11R-2315-07	BECN1|8678	1184.7063
TCGA-KO-8413-01A-11R-2315-07	BEGAIN|57596	12.9306
TCGA-KO-8413-01A-11R-2315-07	BEND2|139105	0
TCGA-KO-8413-01A-11R-2315-07	BEND3|57673	87.3927
TCGA-KO-8413-01A-11R-2315-07	BEND4|389206	1.3376
TCGA-KO-8413-01A-11R-2315-07	BEND5|79656	68.2198
TCGA-KO-8413-01A-11R-2315-07	BEND6|221336	3.567
TCGA-KO-8413-01A-11R-2315-07	BEND7|222389	377.6614
TCGA-KO-8413-01A-11R-2315-07	BEST1|7439	196.21
TCGA-KO-8413-01A-11R-2315-07	BEST2|54831	0
TCGA-KO-8413-01A-11R-2315-07	BEST3|144453	1.3376
TCGA-KO-8413-01A-11R-2315-07	BEST4|266675	13.8223
TCGA-KO-8413-01A-11R-2315-07	BET1L|51272	4138.669
TCGA-KO-8413-01A-11R-2315-07	BET1|10282	783.8591
TCGA-KO-8413-01A-11R-2315-07	BET3L|100128327	1.7835
TCGA-KO-8413-01A-11R-2315-07	BEX1|55859	12.9306
TCGA-KO-8413-01A-11R-2315-07	BEX2|84707	465.9458
TCGA-KO-8413-01A-11R-2315-07	BEX4|56271	1065.2101
TCGA-KO-8413-01A-11R-2315-07	BEX5|340542	240.7758
TCGA-KO-8413-01A-11R-2315-07	BEYLA|497634	0
TCGA-KO-8413-01A-11R-2315-07	BFAR|51283	2106.3427
TCGA-KO-8413-01A-11R-2315-07	BFSP1|631	15.6058
TCGA-KO-8413-01A-11R-2315-07	BFSP2|8419	21.8482
TCGA-KO-8413-01A-11R-2315-07	BGLAP|632	31.0868
TCGA-KO-8413-01A-11R-2315-07	BGN|633	3448.8909
TCGA-KO-8413-01A-11R-2315-07	BHLHA15|168620	2.6753
TCGA-KO-8413-01A-11R-2315-07	BHLHB9|80823	115.9291
TCGA-KO-8413-01A-11R-2315-07	BHLHE22|27319	8.4717
TCGA-KO-8413-01A-11R-2315-07	BHLHE23|128408	0
TCGA-KO-8413-01A-11R-2315-07	BHLHE40|8553	10471.0735
TCGA-KO-8413-01A-11R-2315-07	BHLHE41|79365	402.1848
TCGA-KO-8413-01A-11R-2315-07	BHMT2|23743	669.7135
TCGA-KO-8413-01A-11R-2315-07	BHMT|635	5.3506
TCGA-KO-8413-01A-11R-2315-07	BICC1|80114	8.4717
TCGA-KO-8413-01A-11R-2315-07	BICD1|636	31.6576
TCGA-KO-8413-01A-11R-2315-07	BICD2|23299	1003.2326
TCGA-KO-8413-01A-11R-2315-07	BID|637	292.7388
TCGA-KO-8413-01A-11R-2315-07	BIK|638	536.3951
TCGA-KO-8413-01A-11R-2315-07	BIN1|274	1219.9309
TCGA-KO-8413-01A-11R-2315-07	BIN2|51411	209.1183
TCGA-KO-8413-01A-11R-2315-07	BIN3|55909	555.5679
TCGA-KO-8413-01A-11R-2315-07	BIRC2|329	1210.1215
TCGA-KO-8413-01A-11R-2315-07	BIRC3|330	701.817
TCGA-KO-8413-01A-11R-2315-07	BIRC5|332	21.2685
TCGA-KO-8413-01A-11R-2315-07	BIRC6|57448	1499.0525
TCGA-KO-8413-01A-11R-2315-07	BIRC7|79444	16.0517
TCGA-KO-8413-01A-11R-2315-07	BIRC8|112401	0
TCGA-KO-8413-01A-11R-2315-07	BIVM|54841	332.1815
TCGA-KO-8413-01A-11R-2315-07	BLCAP|10904	4791.885
TCGA-KO-8413-01A-11R-2315-07	BLID|414899	.4459
TCGA-KO-8413-01A-11R-2315-07	BLK|640	0
TCGA-KO-8413-01A-11R-2315-07	BLMH|642	330.3979
TCGA-KO-8413-01A-11R-2315-07	BLM|641	17.3894
TCGA-KO-8413-01A-11R-2315-07	BLNK|29760	1215.918
TCGA-KO-8413-01A-11R-2315-07	BLOC1S1|2647	1668.4249
TCGA-KO-8413-01A-11R-2315-07	BLOC1S2|282991	646.5277
TCGA-KO-8413-01A-11R-2315-07	BLOC1S3|388552	312.1168
TCGA-KO-8413-01A-11R-2315-07	BLVRA|644	760.6733
TCGA-KO-8413-01A-11R-2315-07	BLVRB|645	977.3715
TCGA-KO-8413-01A-11R-2315-07	BLZF1|8548	327.2768
TCGA-KO-8413-01A-11R-2315-07	BMF|90427	555.5679
TCGA-KO-8413-01A-11R-2315-07	BMI1|648	945.0719
TCGA-KO-8413-01A-11R-2315-07	BMP10|27302	0
TCGA-KO-8413-01A-11R-2315-07	BMP15|9210	0
TCGA-KO-8413-01A-11R-2315-07	BMP1|649	284.4722
TCGA-KO-8413-01A-11R-2315-07	BMP2K|55589	397.2801
TCGA-KO-8413-01A-11R-2315-07	BMP2|650	355.3673
TCGA-KO-8413-01A-11R-2315-07	BMP3|651	.8918
TCGA-KO-8413-01A-11R-2315-07	BMP4|652	28.0905
TCGA-KO-8413-01A-11R-2315-07	BMP5|653	28.5364
TCGA-KO-8413-01A-11R-2315-07	BMP6|654	265.9637
TCGA-KO-8413-01A-11R-2315-07	BMP7|655	0
TCGA-KO-8413-01A-11R-2315-07	BMP8A|353500	38.3458
TCGA-KO-8413-01A-11R-2315-07	BMP8B|656	5.3506
TCGA-KO-8413-01A-11R-2315-07	BMPER|168667	4.0129
TCGA-KO-8413-01A-11R-2315-07	BMPR1A|657	269.3122
TCGA-KO-8413-01A-11R-2315-07	BMPR1B|658	4823.9884
TCGA-KO-8413-01A-11R-2315-07	BMPR2|659	1808.494
TCGA-KO-8413-01A-11R-2315-07	BMS1P4|729096	5.3194
TCGA-KO-8413-01A-11R-2315-07	BMS1P5|399761	26.307
TCGA-KO-8413-01A-11R-2315-07	BMS1|9790	696.9123
TCGA-KO-8413-01A-11R-2315-07	BMX|660	19.6188
TCGA-KO-8413-01A-11R-2315-07	BNC1|646	234.9794
TCGA-KO-8413-01A-11R-2315-07	BNC2|54796	106.5656
TCGA-KO-8413-01A-11R-2315-07	BNIP1|662	250.1393
TCGA-KO-8413-01A-11R-2315-07	BNIP2|663	560.0268
TCGA-KO-8413-01A-11R-2315-07	BNIP3L|665	691.5617
TCGA-KO-8413-01A-11R-2315-07	BNIP3|664	1109.7982
TCGA-KO-8413-01A-11R-2315-07	BNIPL|149428	4.9047
TCGA-KO-8413-01A-11R-2315-07	BOC|91653	293.3898
TCGA-KO-8413-01A-11R-2315-07	BOD1L|259282	2074.6851
TCGA-KO-8413-01A-11R-2315-07	BOD1|91272	597.9267
TCGA-KO-8413-01A-11R-2315-07	BOK|666	1816.5199
TCGA-KO-8413-01A-11R-2315-07	BOLA1|51027	297.8486
TCGA-KO-8413-01A-11R-2315-07	BOLA2|552900	1263.7343
TCGA-KO-8413-01A-11R-2315-07	BOLA3|388962	276.0004
TCGA-KO-8413-01A-11R-2315-07	BOLL|66037	8.0259
TCGA-KO-8413-01A-11R-2315-07	BOP1|23246	240.33
TCGA-KO-8413-01A-11R-2315-07	BPESC1|60467	0
TCGA-KO-8413-01A-11R-2315-07	BPGM|669	2103.6674
TCGA-KO-8413-01A-11R-2315-07	BPHL|670	570.282
TCGA-KO-8413-01A-11R-2315-07	BPIL1|80341	0
TCGA-KO-8413-01A-11R-2315-07	BPIL2|254240	0
TCGA-KO-8413-01A-11R-2315-07	BPIL3|128859	0
TCGA-KO-8413-01A-11R-2315-07	BPI|671	.8918
TCGA-KO-8413-01A-11R-2315-07	BPNT1|10380	337.9779
TCGA-KO-8413-01A-11R-2315-07	BPTF|2186	932.3375
TCGA-KO-8413-01A-11R-2315-07	BPY2|9083	0
TCGA-KO-8413-01A-11R-2315-07	BRAF|673	166.3137
TCGA-KO-8413-01A-11R-2315-07	BRAP|8315	495.374
TCGA-KO-8413-01A-11R-2315-07	BRCA1|672	28.9823
TCGA-KO-8413-01A-11R-2315-07	BRCA2|675	16.0517
TCGA-KO-8413-01A-11R-2315-07	BRCC3|79184	389.2543
TCGA-KO-8413-01A-11R-2315-07	BRD1|23774	1403.6339
TCGA-KO-8413-01A-11R-2315-07	BRD2|6046	5913.722
TCGA-KO-8413-01A-11R-2315-07	BRD3|8019	697.911
TCGA-KO-8413-01A-11R-2315-07	BRD4|23476	1678.7426
TCGA-KO-8413-01A-11R-2315-07	BRD7P3|23629	.8918
TCGA-KO-8413-01A-11R-2315-07	BRD7|29117	1837.0304
TCGA-KO-8413-01A-11R-2315-07	BRD8|10902	422.2495
TCGA-KO-8413-01A-11R-2315-07	BRD9|65980	645.6359
TCGA-KO-8413-01A-11R-2315-07	BRDT|676	0
TCGA-KO-8413-01A-11R-2315-07	BREA2|286076	2.6753
TCGA-KO-8413-01A-11R-2315-07	BRE|9577	478.7114
TCGA-KO-8413-01A-11R-2315-07	BRF1|2972	1362.6129
TCGA-KO-8413-01A-11R-2315-07	BRF2|55290	298.7404
TCGA-KO-8413-01A-11R-2315-07	BRI3BP|140707	136.4396
TCGA-KO-8413-01A-11R-2315-07	BRI3|25798	4095.8645
TCGA-KO-8413-01A-11R-2315-07	BRIP1|83990	2.2294
TCGA-KO-8413-01A-11R-2315-07	BRIX1|55299	266.6369
TCGA-KO-8413-01A-11R-2315-07	BRMS1L|84312	341.0991
TCGA-KO-8413-01A-11R-2315-07	BRMS1|25855	1350.1282
TCGA-KO-8413-01A-11R-2315-07	BRP44L|51660	2695.3517
TCGA-KO-8413-01A-11R-2315-07	BRP44|25874	699.1417
TCGA-KO-8413-01A-11R-2315-07	BRPF1|7862	506.9669
TCGA-KO-8413-01A-11R-2315-07	BRPF3|27154	1334.9682
TCGA-KO-8413-01A-11R-2315-07	BRS3|680	.4459
TCGA-KO-8413-01A-11R-2315-07	BRSK1|84446	8.4717
TCGA-KO-8413-01A-11R-2315-07	BRSK2|9024	2.6753
TCGA-KO-8413-01A-11R-2315-07	BRWD1|54014	678.1853
TCGA-KO-8413-01A-11R-2315-07	BRWD3|254065	115.9291
TCGA-KO-8413-01A-11R-2315-07	BSCL2|26580	2232.8481
TCGA-KO-8413-01A-11R-2315-07	BSDC1|55108	2140.6755
TCGA-KO-8413-01A-11R-2315-07	BSG|682	26808.6055
TCGA-KO-8413-01A-11R-2315-07	BSND|7809	1611.8604
TCGA-KO-8413-01A-11R-2315-07	BSN|8927	47.7093
TCGA-KO-8413-01A-11R-2315-07	BSPH1|100131137	0
TCGA-KO-8413-01A-11R-2315-07	BSPRY|54836	1256.4931
TCGA-KO-8413-01A-11R-2315-07	BST1|683	22.7399
TCGA-KO-8413-01A-11R-2315-07	BST2|684	3588.4517
TCGA-KO-8413-01A-11R-2315-07	BSX|390259	0
TCGA-KO-8413-01A-11R-2315-07	BTAF1|9044	548.4338
TCGA-KO-8413-01A-11R-2315-07	BTBD10|84280	562.2562
TCGA-KO-8413-01A-11R-2315-07	BTBD11|121551	26.7529
TCGA-KO-8413-01A-11R-2315-07	BTBD12|84464	472.1882
TCGA-KO-8413-01A-11R-2315-07	BTBD16|118663	0
TCGA-KO-8413-01A-11R-2315-07	BTBD17|388419	0
TCGA-KO-8413-01A-11R-2315-07	BTBD18|643376	2.2294
TCGA-KO-8413-01A-11R-2315-07	BTBD19|149478	13.8223
TCGA-KO-8413-01A-11R-2315-07	BTBD1|53339	2279.7904
TCGA-KO-8413-01A-11R-2315-07	BTBD2|55643	1825.8834
TCGA-KO-8413-01A-11R-2315-07	BTBD3|22903	790.1014
TCGA-KO-8413-01A-11R-2315-07	BTBD6|90135	1326.9424
TCGA-KO-8413-01A-11R-2315-07	BTBD7|55727	968.008
TCGA-KO-8413-01A-11R-2315-07	BTBD8|284697	2.6753
TCGA-KO-8413-01A-11R-2315-07	BTBD9|114781	709.3969
TCGA-KO-8413-01A-11R-2315-07	BTC|685	35.2246
TCGA-KO-8413-01A-11R-2315-07	BTD|686	282.2428
TCGA-KO-8413-01A-11R-2315-07	BTF3L1|690	.4459
TCGA-KO-8413-01A-11R-2315-07	BTF3L4|91408	492.6987
TCGA-KO-8413-01A-11R-2315-07	BTF3|689	3050.2731
TCGA-KO-8413-01A-11R-2315-07	BTG1|694	4308.5498
TCGA-KO-8413-01A-11R-2315-07	BTG2|7832	2805.4843
TCGA-KO-8413-01A-11R-2315-07	BTG3|10950	2453.2382
TCGA-KO-8413-01A-11R-2315-07	BTG4|54766	0
TCGA-KO-8413-01A-11R-2315-07	BTK|695	139.1149
TCGA-KO-8413-01A-11R-2315-07	BTLA|151888	2.6753
TCGA-KO-8413-01A-11R-2315-07	BTN1A1|696	.8918
TCGA-KO-8413-01A-11R-2315-07	BTN2A1|11120	583.2126
TCGA-KO-8413-01A-11R-2315-07	BTN2A2|10385	634.9348
TCGA-KO-8413-01A-11R-2315-07	BTN2A3|54718	19.6188
TCGA-KO-8413-01A-11R-2315-07	BTN3A1|11119	799.9108
TCGA-KO-8413-01A-11R-2315-07	BTN3A2|11118	2127.745
TCGA-KO-8413-01A-11R-2315-07	BTN3A3|10384	689.7782
TCGA-KO-8413-01A-11R-2315-07	BTNL2|56244	.4459
TCGA-KO-8413-01A-11R-2315-07	BTNL3|10917	1.7835
TCGA-KO-8413-01A-11R-2315-07	BTNL8|79908	1.7835
TCGA-KO-8413-01A-11R-2315-07	BTNL9|153579	383.0119
TCGA-KO-8413-01A-11R-2315-07	BTRC|8945	342.4367
TCGA-KO-8413-01A-11R-2315-07	BUB1B|701	28.5988
TCGA-KO-8413-01A-11R-2315-07	BUB1|699	28.0905
TCGA-KO-8413-01A-11R-2315-07	BUB3|9184	760.2274
TCGA-KO-8413-01A-11R-2315-07	BUD13|84811	522.5727
TCGA-KO-8413-01A-11R-2315-07	BUD31|8896	2274.1456
TCGA-KO-8413-01A-11R-2315-07	BVES|11149	92.7433
TCGA-KO-8413-01A-11R-2315-07	BYSL|705	164.0843
TCGA-KO-8413-01A-11R-2315-07	BZRAP1|9256	428.9377
TCGA-KO-8413-01A-11R-2315-07	BZW1|9689	2027.4217
TCGA-KO-8413-01A-11R-2315-07	BZW2|28969	672.3888
TCGA-KO-8413-01A-11R-2315-07	C10orf105|414152	7.1341
TCGA-KO-8413-01A-11R-2315-07	C10orf107|219621	5.3506
TCGA-KO-8413-01A-11R-2315-07	C10orf108|414235	25.8611
TCGA-KO-8413-01A-11R-2315-07	C10orf10|11067	1821.8705
TCGA-KO-8413-01A-11R-2315-07	C10orf110|55853	4.5212
TCGA-KO-8413-01A-11R-2315-07	C10orf111|221060	5.3506
TCGA-KO-8413-01A-11R-2315-07	C10orf113|387638	0
TCGA-KO-8413-01A-11R-2315-07	C10orf114|399726	33.887
TCGA-KO-8413-01A-11R-2315-07	C10orf116|10974	318.0738
TCGA-KO-8413-01A-11R-2315-07	C10orf118|55088	321.0344
TCGA-KO-8413-01A-11R-2315-07	C10orf119|79892	723.6651
TCGA-KO-8413-01A-11R-2315-07	C10orf11|83938	110.5785
TCGA-KO-8413-01A-11R-2315-07	C10orf120|399814	0
TCGA-KO-8413-01A-11R-2315-07	C10orf122|387718	0
TCGA-KO-8413-01A-11R-2315-07	C10orf125|282969	179.2442
TCGA-KO-8413-01A-11R-2315-07	C10orf128|170371	18.2811
TCGA-KO-8413-01A-11R-2315-07	C10orf129|142827	.4459
TCGA-KO-8413-01A-11R-2315-07	C10orf12|26148	109.4014
TCGA-KO-8413-01A-11R-2315-07	C10orf131|100127889	.8918
TCGA-KO-8413-01A-11R-2315-07	C10orf137|26098	155.1666
TCGA-KO-8413-01A-11R-2315-07	C10orf140|387640	39.2375
TCGA-KO-8413-01A-11R-2315-07	C10orf18|54906	977.8174
TCGA-KO-8413-01A-11R-2315-07	C10orf25|220979	65.9904
TCGA-KO-8413-01A-11R-2315-07	C10orf26|54838	2887.6335
TCGA-KO-8413-01A-11R-2315-07	C10orf27|219793	37.0081
TCGA-KO-8413-01A-11R-2315-07	C10orf28|27291	440.0847
TCGA-KO-8413-01A-11R-2315-07	C10orf2|56652	124.8467
TCGA-KO-8413-01A-11R-2315-07	C10orf32|119032	729.0157
TCGA-KO-8413-01A-11R-2315-07	C10orf35|219738	198.4171
TCGA-KO-8413-01A-11R-2315-07	C10orf40|283025	0
TCGA-KO-8413-01A-11R-2315-07	C10orf41|100131213	122.4078
TCGA-KO-8413-01A-11R-2315-07	C10orf46|143384	1166.4251
TCGA-KO-8413-01A-11R-2315-07	C10orf47|254427	192.1748
TCGA-KO-8413-01A-11R-2315-07	C10orf4|118924	104.7821
TCGA-KO-8413-01A-11R-2315-07	C10orf50|645528	.4459
TCGA-KO-8413-01A-11R-2315-07	C10orf53|282966	0
TCGA-KO-8413-01A-11R-2315-07	C10orf54|64115	852.0789
TCGA-KO-8413-01A-11R-2315-07	C10orf55|414236	2.5237
TCGA-KO-8413-01A-11R-2315-07	C10orf57|80195	597.9267
TCGA-KO-8413-01A-11R-2315-07	C10orf58|84293	2329.2832
TCGA-KO-8413-01A-11R-2315-07	C10orf62|414157	0
TCGA-KO-8413-01A-11R-2315-07	C10orf67|256815	4.9047
TCGA-KO-8413-01A-11R-2315-07	C10orf68|79741	1.7835
TCGA-KO-8413-01A-11R-2315-07	C10orf71|118461	.8918
TCGA-KO-8413-01A-11R-2315-07	C10orf72|196740	231.8582
TCGA-KO-8413-01A-11R-2315-07	C10orf75|90271	194.4042
TCGA-KO-8413-01A-11R-2315-07	C10orf76|79591	725.8945
TCGA-KO-8413-01A-11R-2315-07	C10orf78|119392	61.9775
TCGA-KO-8413-01A-11R-2315-07	C10orf79|80217	1.3376
TCGA-KO-8413-01A-11R-2315-07	C10orf81|79949	.4459
TCGA-KO-8413-01A-11R-2315-07	C10orf82|143379	49.4928
TCGA-KO-8413-01A-11R-2315-07	C10orf84|63877	387.9166
TCGA-KO-8413-01A-11R-2315-07	C10orf88|80007	130.1973
TCGA-KO-8413-01A-11R-2315-07	C10orf90|118611	1.7835
TCGA-KO-8413-01A-11R-2315-07	C10orf91|170393	0
TCGA-KO-8413-01A-11R-2315-07	C10orf93|255352	1.7835
TCGA-KO-8413-01A-11R-2315-07	C10orf95|79946	14.1434
TCGA-KO-8413-01A-11R-2315-07	C10orf96|374355	0
TCGA-KO-8413-01A-11R-2315-07	C10orf99|387695	0
TCGA-KO-8413-01A-11R-2315-07	C11orf10|746	1138.3346
TCGA-KO-8413-01A-11R-2315-07	C11orf16|56673	1.7835
TCGA-KO-8413-01A-11R-2315-07	C11orf17|56672	542.1915
TCGA-KO-8413-01A-11R-2315-07	C11orf1|64776	485.0786
TCGA-KO-8413-01A-11R-2315-07	C11orf20|25858	4.4588
TCGA-KO-8413-01A-11R-2315-07	C11orf21|29125	7.58
TCGA-KO-8413-01A-11R-2315-07	C11orf24|53838	1018.3926
TCGA-KO-8413-01A-11R-2315-07	C11orf2|738	4308.5498
TCGA-KO-8413-01A-11R-2315-07	C11orf30|56946	362.9473
TCGA-KO-8413-01A-11R-2315-07	C11orf31|280636	1600.2675
TCGA-KO-8413-01A-11R-2315-07	C11orf34|349633	.8918
TCGA-KO-8413-01A-11R-2315-07	C11orf35|256329	305.0362
TCGA-KO-8413-01A-11R-2315-07	C11orf36|283303	0
TCGA-KO-8413-01A-11R-2315-07	C11orf40|143501	0
TCGA-KO-8413-01A-11R-2315-07	C11orf41|25758	212.2394
TCGA-KO-8413-01A-11R-2315-07	C11orf42|160298	0
TCGA-KO-8413-01A-11R-2315-07	C11orf45|219833	42.3587
TCGA-KO-8413-01A-11R-2315-07	C11orf46|120534	648.3112
TCGA-KO-8413-01A-11R-2315-07	C11orf48|79081	800.049
TCGA-KO-8413-01A-11R-2315-07	C11orf49|79096	663.4712
TCGA-KO-8413-01A-11R-2315-07	C11orf51|25906	1129.747
TCGA-KO-8413-01A-11R-2315-07	C11orf52|91894	692.4535
TCGA-KO-8413-01A-11R-2315-07	C11orf53|341032	723.2193
TCGA-KO-8413-01A-11R-2315-07	C11orf54|28970	1270.3155
TCGA-KO-8413-01A-11R-2315-07	C11orf57|55216	597.0349
TCGA-KO-8413-01A-11R-2315-07	C11orf58|10944	2595.4743
TCGA-KO-8413-01A-11R-2315-07	C11orf59|55004	4111.9162
TCGA-KO-8413-01A-11R-2315-07	C11orf61|79684	218.4818
TCGA-KO-8413-01A-11R-2315-07	C11orf63|79864	150.262
TCGA-KO-8413-01A-11R-2315-07	C11orf64|283197	0
TCGA-KO-8413-01A-11R-2315-07	C11orf65|160140	20.9564
TCGA-KO-8413-01A-11R-2315-07	C11orf66|220004	39.2375
TCGA-KO-8413-01A-11R-2315-07	C11orf67|28971	257.9244
TCGA-KO-8413-01A-11R-2315-07	C11orf68|83638	1772.3777
TCGA-KO-8413-01A-11R-2315-07	C11orf70|85016	2.2294
TCGA-KO-8413-01A-11R-2315-07	C11orf71|54494	702.7087
TCGA-KO-8413-01A-11R-2315-07	C11orf73|51501	348.6791
TCGA-KO-8413-01A-11R-2315-07	C11orf74|119710	164.976
TCGA-KO-8413-01A-11R-2315-07	C11orf75|56935	534.1656
TCGA-KO-8413-01A-11R-2315-07	C11orf80|79703	899.7882
TCGA-KO-8413-01A-11R-2315-07	C11orf82|220042	10.2553
TCGA-KO-8413-01A-11R-2315-07	C11orf83|790955	612.6407
TCGA-KO-8413-01A-11R-2315-07	C11orf84|144097	1194.0698
TCGA-KO-8413-01A-11R-2315-07	C11orf85|283129	.4459
TCGA-KO-8413-01A-11R-2315-07	C11orf86|254439	0
TCGA-KO-8413-01A-11R-2315-07	C11orf87|399947	1.3376
TCGA-KO-8413-01A-11R-2315-07	C11orf88|399949	.8918
TCGA-KO-8413-01A-11R-2315-07	C11orf90|387804	0
TCGA-KO-8413-01A-11R-2315-07	C11orf92|399948	1612.9395
TCGA-KO-8413-01A-11R-2315-07	C11orf93|120376	1091.3298
TCGA-KO-8413-01A-11R-2315-07	C11orf94|143678	.4459
TCGA-KO-8413-01A-11R-2315-07	C11orf95|65998	801.2485
TCGA-KO-8413-01A-11R-2315-07	C11orf9|745	564.4856
TCGA-KO-8413-01A-11R-2315-07	C12orf10|60314	744.1757
TCGA-KO-8413-01A-11R-2315-07	C12orf11|55726	461.9329
TCGA-KO-8413-01A-11R-2315-07	C12orf12|196477	0
TCGA-KO-8413-01A-11R-2315-07	C12orf23|90488	2453.6841
TCGA-KO-8413-01A-11R-2315-07	C12orf24|29902	31.2117
TCGA-KO-8413-01A-11R-2315-07	C12orf26|84190	88.2845
TCGA-KO-8413-01A-11R-2315-07	C12orf27|283460	16.0517
TCGA-KO-8413-01A-11R-2315-07	C12orf29|91298	312.8391
TCGA-KO-8413-01A-11R-2315-07	C12orf32|83695	485.1187
TCGA-KO-8413-01A-11R-2315-07	C12orf34|84915	440.5306
TCGA-KO-8413-01A-11R-2315-07	C12orf35|55196	594.3596
TCGA-KO-8413-01A-11R-2315-07	C12orf36|283422	2.6753
TCGA-KO-8413-01A-11R-2315-07	C12orf39|80763	527.4774
TCGA-KO-8413-01A-11R-2315-07	C12orf40|283461	0
TCGA-KO-8413-01A-11R-2315-07	C12orf41|54934	495.8199
TCGA-KO-8413-01A-11R-2315-07	C12orf42|374470	.8918
TCGA-KO-8413-01A-11R-2315-07	C12orf43|64897	299.6321
TCGA-KO-8413-01A-11R-2315-07	C12orf44|60673	1906.5879
TCGA-KO-8413-01A-11R-2315-07	C12orf45|121053	88.7304
TCGA-KO-8413-01A-11R-2315-07	C12orf47|51275	231.5372
TCGA-KO-8413-01A-11R-2315-07	C12orf48|55010	30.0212
TCGA-KO-8413-01A-11R-2315-07	C12orf49|79794	774.9415
TCGA-KO-8413-01A-11R-2315-07	C12orf4|57102	297.4027
TCGA-KO-8413-01A-11R-2315-07	C12orf50|160419	0
TCGA-KO-8413-01A-11R-2315-07	C12orf51|283450	1147.2523
TCGA-KO-8413-01A-11R-2315-07	C12orf52|84934	405.7519
TCGA-KO-8413-01A-11R-2315-07	C12orf53|196500	4.0129
TCGA-KO-8413-01A-11R-2315-07	C12orf54|121273	.4459
TCGA-KO-8413-01A-11R-2315-07	C12orf56|115749	59.3022
TCGA-KO-8413-01A-11R-2315-07	C12orf57|113246	1050.9419
TCGA-KO-8413-01A-11R-2315-07	C12orf59|120939	1591.7958
TCGA-KO-8413-01A-11R-2315-07	C12orf5|57103	1022.8514
TCGA-KO-8413-01A-11R-2315-07	C12orf60|144608	25.4152
TCGA-KO-8413-01A-11R-2315-07	C12orf61|283416	38.7917
TCGA-KO-8413-01A-11R-2315-07	C12orf62|84987	812.8414
TCGA-KO-8413-01A-11R-2315-07	C12orf63|374467	.4459
TCGA-KO-8413-01A-11R-2315-07	C12orf65|91574	472.1882
TCGA-KO-8413-01A-11R-2315-07	C12orf66|144577	94.0809
TCGA-KO-8413-01A-11R-2315-07	C12orf68|387856	16.9435
TCGA-KO-8413-01A-11R-2315-07	C12orf69|440087	54.3975
TCGA-KO-8413-01A-11R-2315-07	C12orf70|341346	.4459
TCGA-KO-8413-01A-11R-2315-07	C12orf71|728858	.8918
TCGA-KO-8413-01A-11R-2315-07	C12orf72|254013	69.1116
TCGA-KO-8413-01A-11R-2315-07	C12orf73|728568	172.1101
TCGA-KO-8413-01A-11R-2315-07	C12orf74|338809	4.9047
TCGA-KO-8413-01A-11R-2315-07	C12orf75|387882	4993.4233
TCGA-KO-8413-01A-11R-2315-07	C12orf76|400073	65.5445
TCGA-KO-8413-01A-11R-2315-07	C12orf77|196415	4.0129
TCGA-KO-8413-01A-11R-2315-07	C13orf15|28984	455.2447
TCGA-KO-8413-01A-11R-2315-07	C13orf16|121793	0
TCGA-KO-8413-01A-11R-2315-07	C13orf18|80183	37.8999
TCGA-KO-8413-01A-11R-2315-07	C13orf1|57213	225.17
TCGA-KO-8413-01A-11R-2315-07	C13orf23|80209	740.1627
TCGA-KO-8413-01A-11R-2315-07	C13orf26|122046	0
TCGA-KO-8413-01A-11R-2315-07	C13orf27|93081	73.1245
TCGA-KO-8413-01A-11R-2315-07	C13orf28|122258	0
TCGA-KO-8413-01A-11R-2315-07	C13orf29|283487	144.0196
TCGA-KO-8413-01A-11R-2315-07	C13orf30|144809	.8918
TCGA-KO-8413-01A-11R-2315-07	C13orf31|144811	237.2088
TCGA-KO-8413-01A-11R-2315-07	C13orf33|84935	61.0857
TCGA-KO-8413-01A-11R-2315-07	C13orf34|79866	52.6719
TCGA-KO-8413-01A-11R-2315-07	C13orf35|400165	.8918
TCGA-KO-8413-01A-11R-2315-07	C13orf36|400120	0
TCGA-KO-8413-01A-11R-2315-07	C13orf37|440145	266.1911
TCGA-KO-8413-01A-11R-2315-07	C13orf38|728591	6.2423
TCGA-KO-8413-01A-11R-2315-07	C13orf39|196541	0
TCGA-KO-8413-01A-11R-2315-07	C14orf101|54916	505.1834
TCGA-KO-8413-01A-11R-2315-07	C14orf102|55051	390.5919
TCGA-KO-8413-01A-11R-2315-07	C14orf104|55172	286.7016
TCGA-KO-8413-01A-11R-2315-07	C14orf105|55195	1067.4395
TCGA-KO-8413-01A-11R-2315-07	C14orf106|55320	232.75
TCGA-KO-8413-01A-11R-2315-07	C14orf109|26175	480.6599
TCGA-KO-8413-01A-11R-2315-07	C14orf115|55237	0
TCGA-KO-8413-01A-11R-2315-07	C14orf118|55668	406.6436
TCGA-KO-8413-01A-11R-2315-07	C14orf119|55017	1368.4093
TCGA-KO-8413-01A-11R-2315-07	C14orf126|112487	294.1879
TCGA-KO-8413-01A-11R-2315-07	C14orf128|84837	106.1197
TCGA-KO-8413-01A-11R-2315-07	C14orf129|51527	729.9075
TCGA-KO-8413-01A-11R-2315-07	C14orf132|56967	286.7016
TCGA-KO-8413-01A-11R-2315-07	C14orf135|64430	2478.6534
TCGA-KO-8413-01A-11R-2315-07	C14orf138|79609	121.7256
TCGA-KO-8413-01A-11R-2315-07	C14orf139|79686	31.2117
TCGA-KO-8413-01A-11R-2315-07	C14orf142|84520	262.1781
TCGA-KO-8413-01A-11R-2315-07	C14orf143|90141	45.034
TCGA-KO-8413-01A-11R-2315-07	C14orf145|145508	38.3458
TCGA-KO-8413-01A-11R-2315-07	C14orf147|171546	2470.6276
TCGA-KO-8413-01A-11R-2315-07	C14orf148|122945	2.2294
TCGA-KO-8413-01A-11R-2315-07	C14orf149|112849	98.5397
TCGA-KO-8413-01A-11R-2315-07	C14orf153|84334	875.5813
TCGA-KO-8413-01A-11R-2315-07	C14orf156|81892	758.8898
TCGA-KO-8413-01A-11R-2315-07	C14orf159|80017	6582.9896
TCGA-KO-8413-01A-11R-2315-07	C14orf162|56936	0
TCGA-KO-8413-01A-11R-2315-07	C14orf165|414767	0
TCGA-KO-8413-01A-11R-2315-07	C14orf166B|145497	.4459
TCGA-KO-8413-01A-11R-2315-07	C14orf166|51637	2076.9145
TCGA-KO-8413-01A-11R-2315-07	C14orf167|55449	514.3106
TCGA-KO-8413-01A-11R-2315-07	C14orf169|79697	391.0378
TCGA-KO-8413-01A-11R-2315-07	C14orf174|161394	13.8223
TCGA-KO-8413-01A-11R-2315-07	C14orf176|643382	16.4976
TCGA-KO-8413-01A-11R-2315-07	C14orf177|283598	0
TCGA-KO-8413-01A-11R-2315-07	C14orf178|283579	0
TCGA-KO-8413-01A-11R-2315-07	C14orf179|112752	345.5579
TCGA-KO-8413-01A-11R-2315-07	C14orf180|400258	1.3376
TCGA-KO-8413-01A-11R-2315-07	C14orf181|400223	68.6657
TCGA-KO-8413-01A-11R-2315-07	C14orf182|283551	4.0129
TCGA-KO-8413-01A-11R-2315-07	C14orf183|196913	0
TCGA-KO-8413-01A-11R-2315-07	C14orf184|650662	0
TCGA-KO-8413-01A-11R-2315-07	C14orf19|280655	13.8223
TCGA-KO-8413-01A-11R-2315-07	C14orf1|11161	1595.3628
TCGA-KO-8413-01A-11R-2315-07	C14orf21|161424	285.364
TCGA-KO-8413-01A-11R-2315-07	C14orf23|387978	0
TCGA-KO-8413-01A-11R-2315-07	C14orf28|122525	123.0632
TCGA-KO-8413-01A-11R-2315-07	C14orf2|9556	1628.358
TCGA-KO-8413-01A-11R-2315-07	C14orf33|100129075	114.5915
TCGA-KO-8413-01A-11R-2315-07	C14orf34|645687	.4459
TCGA-KO-8413-01A-11R-2315-07	C14orf37|145407	375.8778
TCGA-KO-8413-01A-11R-2315-07	C14orf39|317761	0
TCGA-KO-8413-01A-11R-2315-07	C14orf43|91748	3009.252
TCGA-KO-8413-01A-11R-2315-07	C14orf45|80127	92.1949
TCGA-KO-8413-01A-11R-2315-07	C14orf48|256369	0
TCGA-KO-8413-01A-11R-2315-07	C14orf49|161176	11.147
TCGA-KO-8413-01A-11R-2315-07	C14orf4|64207	1408.5386
TCGA-KO-8413-01A-11R-2315-07	C14orf50|145376	194.4042
TCGA-KO-8413-01A-11R-2315-07	C14orf53|440184	4.0129
TCGA-KO-8413-01A-11R-2315-07	C14orf64|388011	24.5235
TCGA-KO-8413-01A-11R-2315-07	C14orf68|283600	.4459
TCGA-KO-8413-01A-11R-2315-07	C14orf70|283601	0
TCGA-KO-8413-01A-11R-2315-07	C14orf72|145200	27.1988
TCGA-KO-8413-01A-11R-2315-07	C14orf73|91828	1.7835
TCGA-KO-8413-01A-11R-2315-07	C14orf79|122616	211.3477
TCGA-KO-8413-01A-11R-2315-07	C14orf80|283643	108.795
TCGA-KO-8413-01A-11R-2315-07	C14orf86|283592	0
TCGA-KO-8413-01A-11R-2315-07	C14orf93|60686	137.7773
TCGA-KO-8413-01A-11R-2315-07	C15orf17|57184	1452.6809
TCGA-KO-8413-01A-11R-2315-07	C15orf21|283651	21.8482
TCGA-KO-8413-01A-11R-2315-07	C15orf23|90417	121.7256
TCGA-KO-8413-01A-11R-2315-07	C15orf24|56851	2014.4911
TCGA-KO-8413-01A-11R-2315-07	C15orf26|161502	2.2294
TCGA-KO-8413-01A-11R-2315-07	C15orf27|123591	30.7658
TCGA-KO-8413-01A-11R-2315-07	C15orf28|80035	4.4588
TCGA-KO-8413-01A-11R-2315-07	C15orf29|79768	424.9248
TCGA-KO-8413-01A-11R-2315-07	C15orf2|23742	0
TCGA-KO-8413-01A-11R-2315-07	C15orf32|145858	0
TCGA-KO-8413-01A-11R-2315-07	C15orf33|196951	37.6859
TCGA-KO-8413-01A-11R-2315-07	C15orf34|80072	59.3022
TCGA-KO-8413-01A-11R-2315-07	C15orf37|283687	158.2477
TCGA-KO-8413-01A-11R-2315-07	C15orf38|348110	391.8493
TCGA-KO-8413-01A-11R-2315-07	C15orf39|56905	1081.2618
TCGA-KO-8413-01A-11R-2315-07	C15orf40|123207	482.4434
TCGA-KO-8413-01A-11R-2315-07	C15orf41|84529	102.5527
TCGA-KO-8413-01A-11R-2315-07	C15orf42|90381	10.2553
TCGA-KO-8413-01A-11R-2315-07	C15orf43|145645	0
TCGA-KO-8413-01A-11R-2315-07	C15orf44|81556	1484.7843
TCGA-KO-8413-01A-11R-2315-07	C15orf48|84419	94.0809
TCGA-KO-8413-01A-11R-2315-07	C15orf50|414926	0
TCGA-KO-8413-01A-11R-2315-07	C15orf51|196968	10.2553
TCGA-KO-8413-01A-11R-2315-07	C15orf52|388115	904.247
TCGA-KO-8413-01A-11R-2315-07	C15orf53|400359	.8918
TCGA-KO-8413-01A-11R-2315-07	C15orf54|400360	.4459
TCGA-KO-8413-01A-11R-2315-07	C15orf55|256646	6.6882
TCGA-KO-8413-01A-11R-2315-07	C15orf56|644809	201.9842
TCGA-KO-8413-01A-11R-2315-07	C15orf57|90416	765.4487
TCGA-KO-8413-01A-11R-2315-07	C15orf58|390637	42.3587
TCGA-KO-8413-01A-11R-2315-07	C15orf59|388135	5672.5003
TCGA-KO-8413-01A-11R-2315-07	C15orf5|81698	.4459
TCGA-KO-8413-01A-11R-2315-07	C15orf60|283677	0
TCGA-KO-8413-01A-11R-2315-07	C15orf61|145853	188.6077
TCGA-KO-8413-01A-11R-2315-07	C15orf62|643338	25.4152
TCGA-KO-8413-01A-11R-2315-07	C15orf63|25764	799.9732
TCGA-KO-8413-01A-11R-2315-07	C16orf11|146325	8.0259
TCGA-KO-8413-01A-11R-2315-07	C16orf13|84326	548.8797
TCGA-KO-8413-01A-11R-2315-07	C16orf3|750	3.1212
TCGA-KO-8413-01A-11R-2315-07	C16orf42|115939	1489.0246
TCGA-KO-8413-01A-11R-2315-07	C16orf45|89927	1149.9275
TCGA-KO-8413-01A-11R-2315-07	C16orf46|123775	69.1116
TCGA-KO-8413-01A-11R-2315-07	C16orf48|84080	443.2059
TCGA-KO-8413-01A-11R-2315-07	C16orf52|730094	437.4094
TCGA-KO-8413-01A-11R-2315-07	C16orf53|79447	1220.9475
TCGA-KO-8413-01A-11R-2315-07	C16orf54|283897	99.8774
TCGA-KO-8413-01A-11R-2315-07	C16orf55|124045	117.7126
TCGA-KO-8413-01A-11R-2315-07	C16orf57|79650	1115.5947
TCGA-KO-8413-01A-11R-2315-07	C16orf58|64755	4987.1809
TCGA-KO-8413-01A-11R-2315-07	C16orf59|80178	25.8611
TCGA-KO-8413-01A-11R-2315-07	C16orf5|29965	7174.6739
TCGA-KO-8413-01A-11R-2315-07	C16orf61|56942	968.3112
TCGA-KO-8413-01A-11R-2315-07	C16orf62|57020	1792.4423
TCGA-KO-8413-01A-11R-2315-07	C16orf63|123811	688.8864
TCGA-KO-8413-01A-11R-2315-07	C16orf68|79091	165.4219
TCGA-KO-8413-01A-11R-2315-07	C16orf70|80262	474.8456
TCGA-KO-8413-01A-11R-2315-07	C16orf71|146562	12.9306
TCGA-KO-8413-01A-11R-2315-07	C16orf72|29035	1188.2733
TCGA-KO-8413-01A-11R-2315-07	C16orf73|254528	0
TCGA-KO-8413-01A-11R-2315-07	C16orf74|404550	175.6772
TCGA-KO-8413-01A-11R-2315-07	C16orf75|116028	64.6528
TCGA-KO-8413-01A-11R-2315-07	C16orf78|123970	0
TCGA-KO-8413-01A-11R-2315-07	C16orf79|283870	14.4867
TCGA-KO-8413-01A-11R-2315-07	C16orf7|9605	1599.7458
TCGA-KO-8413-01A-11R-2315-07	C16orf80|29105	751.3098
TCGA-KO-8413-01A-11R-2315-07	C16orf81|283860	.8918
TCGA-KO-8413-01A-11R-2315-07	C16orf82|162083	0
TCGA-KO-8413-01A-11R-2315-07	C16orf86|388284	51.2763
TCGA-KO-8413-01A-11R-2315-07	C16orf87|388272	174.7854
TCGA-KO-8413-01A-11R-2315-07	C16orf88|400506	304.5368
TCGA-KO-8413-01A-11R-2315-07	C16orf89|146556	940.3634
TCGA-KO-8413-01A-11R-2315-07	C16orf90|646174	.4459
TCGA-KO-8413-01A-11R-2315-07	C16orf91|283951	451.6776
TCGA-KO-8413-01A-11R-2315-07	C16orf92|146378	0
TCGA-KO-8413-01A-11R-2315-07	C16orf93|90835	28.9823
TCGA-KO-8413-01A-11R-2315-07	C17orf100|388327	61.9775
TCGA-KO-8413-01A-11R-2315-07	C17orf101|79701	436.5177
[truncated: 18,532 more rows]
