# Supplementary material for: Dysfunctional miRNA-Mediated Regulation in Chromophobe Renal Cell Carcinoma
Source: PLoS One. 2016 Jun 3;11(6):e0156324. doi: 10.1371/journal.pone.0156324 (PMC4892590; doi:10.1371/journal.pone.0156324)
Supplement: S2 File — (ZIP) [file pone.0156324.s002.zip › S2_File mRNA expression profile downloaded from TCGA/case/unc.edu__IlluminaHiSeq_RNASeqV2__TCGA-KO-8414-01A-11R-2315-07__expression_rsem_gene_normalized.txt]

barcode	gene_id	normalized_count
TCGA-KO-8414-01A-11R-2315-07	?|100130426	0
TCGA-KO-8414-01A-11R-2315-07	?|100133144	3.2197
TCGA-KO-8414-01A-11R-2315-07	?|100134869	6.9306
TCGA-KO-8414-01A-11R-2315-07	?|10357	40.8323
TCGA-KO-8414-01A-11R-2315-07	?|10431	739.3423
TCGA-KO-8414-01A-11R-2315-07	?|136542	0
TCGA-KO-8414-01A-11R-2315-07	?|155060	396.6707
TCGA-KO-8414-01A-11R-2315-07	?|26823	1.218
TCGA-KO-8414-01A-11R-2315-07	?|280660	0
TCGA-KO-8414-01A-11R-2315-07	?|317712	0
TCGA-KO-8414-01A-11R-2315-07	?|340602	0
TCGA-KO-8414-01A-11R-2315-07	?|388795	.812
TCGA-KO-8414-01A-11R-2315-07	?|390284	29.2326
TCGA-KO-8414-01A-11R-2315-07	?|391343	0
TCGA-KO-8414-01A-11R-2315-07	?|391714	0
TCGA-KO-8414-01A-11R-2315-07	?|404770	0
TCGA-KO-8414-01A-11R-2315-07	?|441362	0
TCGA-KO-8414-01A-11R-2315-07	?|442388	0
TCGA-KO-8414-01A-11R-2315-07	?|553137	11.3683
TCGA-KO-8414-01A-11R-2315-07	?|57714	115.3065
TCGA-KO-8414-01A-11R-2315-07	?|645851	2.4361
TCGA-KO-8414-01A-11R-2315-07	?|652919	0
TCGA-KO-8414-01A-11R-2315-07	?|653553	1506.2931
TCGA-KO-8414-01A-11R-2315-07	?|728045	0
TCGA-KO-8414-01A-11R-2315-07	?|728603	0
TCGA-KO-8414-01A-11R-2315-07	?|728788	0
TCGA-KO-8414-01A-11R-2315-07	?|729884	2870.4832
TCGA-KO-8414-01A-11R-2315-07	?|8225	826.6342
TCGA-KO-8414-01A-11R-2315-07	?|90288	.406
TCGA-KO-8414-01A-11R-2315-07	A1BG|1	65.7288
TCGA-KO-8414-01A-11R-2315-07	A1CF|29974	.406
TCGA-KO-8414-01A-11R-2315-07	A2BP1|54715	3.2481
TCGA-KO-8414-01A-11R-2315-07	A2LD1|87769	29.123
TCGA-KO-8414-01A-11R-2315-07	A2ML1|144568	.812
TCGA-KO-8414-01A-11R-2315-07	A2M|2	5948.3435
TCGA-KO-8414-01A-11R-2315-07	A4GALT|53947	792.5294
TCGA-KO-8414-01A-11R-2315-07	A4GNT|51146	0
TCGA-KO-8414-01A-11R-2315-07	AAA1|404744	0
TCGA-KO-8414-01A-11R-2315-07	AAAS|8086	1272.026
TCGA-KO-8414-01A-11R-2315-07	AACSL|729522	0
TCGA-KO-8414-01A-11R-2315-07	AACS|65985	988.2257
TCGA-KO-8414-01A-11R-2315-07	AADACL2|344752	0
TCGA-KO-8414-01A-11R-2315-07	AADACL3|126767	0
TCGA-KO-8414-01A-11R-2315-07	AADACL4|343066	0
TCGA-KO-8414-01A-11R-2315-07	AADAC|13	0
TCGA-KO-8414-01A-11R-2315-07	AADAT|51166	69.0215
TCGA-KO-8414-01A-11R-2315-07	AAGAB|79719	1436.0536
TCGA-KO-8414-01A-11R-2315-07	AAK1|22848	730.0041
TCGA-KO-8414-01A-11R-2315-07	AAMP|14	1460.4141
TCGA-KO-8414-01A-11R-2315-07	AANAT|15	2.03
TCGA-KO-8414-01A-11R-2315-07	AARS2|57505	656.0739
TCGA-KO-8414-01A-11R-2315-07	AARSD1|80755	302.4767
TCGA-KO-8414-01A-11R-2315-07	AARS|16	5874.9492
TCGA-KO-8414-01A-11R-2315-07	AASDHPPT|60496	829.4762
TCGA-KO-8414-01A-11R-2315-07	AASDH|132949	203.0045
TCGA-KO-8414-01A-11R-2315-07	AASS|10157	258.2217
TCGA-KO-8414-01A-11R-2315-07	AATF|26574	568.4125
TCGA-KO-8414-01A-11R-2315-07	AATK|9625	19.0824
TCGA-KO-8414-01A-11R-2315-07	ABAT|18	256.5976
TCGA-KO-8414-01A-11R-2315-07	ABCA10|10349	9.7442
TCGA-KO-8414-01A-11R-2315-07	ABCA11P|79963	127.9903
TCGA-KO-8414-01A-11R-2315-07	ABCA12|26154	.812
TCGA-KO-8414-01A-11R-2315-07	ABCA13|154664	.406
TCGA-KO-8414-01A-11R-2315-07	ABCA17P|650655	2.4361
TCGA-KO-8414-01A-11R-2315-07	ABCA1|19	716.1835
TCGA-KO-8414-01A-11R-2315-07	ABCA2|20	5229.395
TCGA-KO-8414-01A-11R-2315-07	ABCA3|21	2019.0824
TCGA-KO-8414-01A-11R-2315-07	ABCA4|24	.406
TCGA-KO-8414-01A-11R-2315-07	ABCA5|23461	579.7808
TCGA-KO-8414-01A-11R-2315-07	ABCA6|23460	2.8421
TCGA-KO-8414-01A-11R-2315-07	ABCA7|10347	405.6029
TCGA-KO-8414-01A-11R-2315-07	ABCA8|10351	11.7743
TCGA-KO-8414-01A-11R-2315-07	ABCA9|10350	4.0601
TCGA-KO-8414-01A-11R-2315-07	ABCB10|23456	174.9898
TCGA-KO-8414-01A-11R-2315-07	ABCB11|8647	0
TCGA-KO-8414-01A-11R-2315-07	ABCB1|5243	19.8944
TCGA-KO-8414-01A-11R-2315-07	ABCB4|5244	3.6541
TCGA-KO-8414-01A-11R-2315-07	ABCB5|340273	0
TCGA-KO-8414-01A-11R-2315-07	ABCB6|10058	94.8112
TCGA-KO-8414-01A-11R-2315-07	ABCB7|22	514.4133
TCGA-KO-8414-01A-11R-2315-07	ABCB8|11194	1047.097
TCGA-KO-8414-01A-11R-2315-07	ABCB9|23457	409.6387
TCGA-KO-8414-01A-11R-2315-07	ABCC10|89845	308.5668
TCGA-KO-8414-01A-11R-2315-07	ABCC11|85320	1.218
TCGA-KO-8414-01A-11R-2315-07	ABCC12|94160	0
TCGA-KO-8414-01A-11R-2315-07	ABCC13|150000	0
TCGA-KO-8414-01A-11R-2315-07	ABCC1|4363	784.4093
TCGA-KO-8414-01A-11R-2315-07	ABCC2|1244	7.3082
TCGA-KO-8414-01A-11R-2315-07	ABCC3|8714	43.0369
TCGA-KO-8414-01A-11R-2315-07	ABCC4|10257	991.4738
TCGA-KO-8414-01A-11R-2315-07	ABCC5|10057	2822.9801
TCGA-KO-8414-01A-11R-2315-07	ABCC6P1|653190	0
TCGA-KO-8414-01A-11R-2315-07	ABCC6P2|730013	14.6163
TCGA-KO-8414-01A-11R-2315-07	ABCC6|368	36.1348
TCGA-KO-8414-01A-11R-2315-07	ABCC8|6833	2.4361
TCGA-KO-8414-01A-11R-2315-07	ABCC9|10060	74.2996
TCGA-KO-8414-01A-11R-2315-07	ABCD1|215	779.5371
TCGA-KO-8414-01A-11R-2315-07	ABCD2|225	12.5863
TCGA-KO-8414-01A-11R-2315-07	ABCD3|5825	871.2952
TCGA-KO-8414-01A-11R-2315-07	ABCD4|5826	935.4446
TCGA-KO-8414-01A-11R-2315-07	ABCE1|6059	581.4048
TCGA-KO-8414-01A-11R-2315-07	ABCF1|23	951.2789
TCGA-KO-8414-01A-11R-2315-07	ABCF2|10061	1857.4909
TCGA-KO-8414-01A-11R-2315-07	ABCF3|55324	1099.0662
TCGA-KO-8414-01A-11R-2315-07	ABCG1|9619	2709.2976
TCGA-KO-8414-01A-11R-2315-07	ABCG2|9429	212.7487
TCGA-KO-8414-01A-11R-2315-07	ABCG4|64137	11.3683
TCGA-KO-8414-01A-11R-2315-07	ABCG5|64240	3.6541
TCGA-KO-8414-01A-11R-2315-07	ABCG8|64241	0
TCGA-KO-8414-01A-11R-2315-07	ABHD10|55347	1707.6736
TCGA-KO-8414-01A-11R-2315-07	ABHD11|83451	2413.7231
TCGA-KO-8414-01A-11R-2315-07	ABHD12B|145447	0
TCGA-KO-8414-01A-11R-2315-07	ABHD12|26090	4381.2424
TCGA-KO-8414-01A-11R-2315-07	ABHD13|84945	340.6415
TCGA-KO-8414-01A-11R-2315-07	ABHD14A|25864	240.7795
TCGA-KO-8414-01A-11R-2315-07	ABHD14B|84836	2509.9472
TCGA-KO-8414-01A-11R-2315-07	ABHD15|116236	375.9643
TCGA-KO-8414-01A-11R-2315-07	ABHD1|84696	7.7142
TCGA-KO-8414-01A-11R-2315-07	ABHD2|11057	13020.3004
TCGA-KO-8414-01A-11R-2315-07	ABHD3|171586	1745.4324
TCGA-KO-8414-01A-11R-2315-07	ABHD4|63874	1518.8794
TCGA-KO-8414-01A-11R-2315-07	ABHD5|51099	280.9582
TCGA-KO-8414-01A-11R-2315-07	ABHD6|57406	491.6768
TCGA-KO-8414-01A-11R-2315-07	ABHD8|79575	749.8985
TCGA-KO-8414-01A-11R-2315-07	ABI1|10006	568.3516
TCGA-KO-8414-01A-11R-2315-07	ABI2|10152	460.4141
TCGA-KO-8414-01A-11R-2315-07	ABI3BP|25890	126.2688
TCGA-KO-8414-01A-11R-2315-07	ABI3|51225	181.892
TCGA-KO-8414-01A-11R-2315-07	ABL1|25	3360.9419
TCGA-KO-8414-01A-11R-2315-07	ABL2|27	241.9813
TCGA-KO-8414-01A-11R-2315-07	ABLIM1|3983	2193.2603
TCGA-KO-8414-01A-11R-2315-07	ABLIM2|84448	36.5408
TCGA-KO-8414-01A-11R-2315-07	ABLIM3|22885	73.8936
TCGA-KO-8414-01A-11R-2315-07	ABO|28	9.3382
TCGA-KO-8414-01A-11R-2315-07	ABP1|26	2.4361
TCGA-KO-8414-01A-11R-2315-07	ABRA|137735	0
TCGA-KO-8414-01A-11R-2315-07	ABR|29	2748.6805
TCGA-KO-8414-01A-11R-2315-07	ABT1|29777	437.2716
TCGA-KO-8414-01A-11R-2315-07	ABTB1|80325	433.2115
TCGA-KO-8414-01A-11R-2315-07	ABTB2|25841	2354.0398
TCGA-KO-8414-01A-11R-2315-07	ACAA1|30	809.9878
TCGA-KO-8414-01A-11R-2315-07	ACAA2|10449	1464.4742
TCGA-KO-8414-01A-11R-2315-07	ACACA|31	958.1811
TCGA-KO-8414-01A-11R-2315-07	ACACB|32	4109.2164
TCGA-KO-8414-01A-11R-2315-07	ACAD10|80724	1371.0922
TCGA-KO-8414-01A-11R-2315-07	ACAD11|84129	136.825
TCGA-KO-8414-01A-11R-2315-07	ACAD8|27034	1330.8973
TCGA-KO-8414-01A-11R-2315-07	ACAD9|28976	801.555
TCGA-KO-8414-01A-11R-2315-07	ACADL|33	300.0406
TCGA-KO-8414-01A-11R-2315-07	ACADM|34	635.404
TCGA-KO-8414-01A-11R-2315-07	ACADSB|36	935.4446
TCGA-KO-8414-01A-11R-2315-07	ACADS|35	5241.1693
TCGA-KO-8414-01A-11R-2315-07	ACADVL|37	5066.1551
TCGA-KO-8414-01A-11R-2315-07	ACAN|176	23.1425
TCGA-KO-8414-01A-11R-2315-07	ACAP1|9744	87.2919
TCGA-KO-8414-01A-11R-2315-07	ACAP2|23527	472.5944
TCGA-KO-8414-01A-11R-2315-07	ACAP3|116983	703.7028
TCGA-KO-8414-01A-11R-2315-07	ACAT1|38	9322.3711
TCGA-KO-8414-01A-11R-2315-07	ACAT2|39	123.2237
TCGA-KO-8414-01A-11R-2315-07	ACBD3|64746	566.7885
TCGA-KO-8414-01A-11R-2315-07	ACBD4|79777	289.4844
TCGA-KO-8414-01A-11R-2315-07	ACBD5|91452	1029.2326
TCGA-KO-8414-01A-11R-2315-07	ACBD6|84320	233.8611
TCGA-KO-8414-01A-11R-2315-07	ACBD7|414149	12.9923
TCGA-KO-8414-01A-11R-2315-07	ACCN1|40	183.516
TCGA-KO-8414-01A-11R-2315-07	ACCN2|41	123.0207
TCGA-KO-8414-01A-11R-2315-07	ACCN3|9311	9.3382
TCGA-KO-8414-01A-11R-2315-07	ACCN4|55515	0
TCGA-KO-8414-01A-11R-2315-07	ACCN5|51802	0
TCGA-KO-8414-01A-11R-2315-07	ACCSL|390110	0
TCGA-KO-8414-01A-11R-2315-07	ACCS|84680	280.9582
TCGA-KO-8414-01A-11R-2315-07	ACD|65057	568.8185
TCGA-KO-8414-01A-11R-2315-07	ACE2|59272	6.9022
TCGA-KO-8414-01A-11R-2315-07	ACER1|125981	.812
TCGA-KO-8414-01A-11R-2315-07	ACER2|340485	12.5863
TCGA-KO-8414-01A-11R-2315-07	ACER3|55331	130.7349
TCGA-KO-8414-01A-11R-2315-07	ACE|1636	213.9667
TCGA-KO-8414-01A-11R-2315-07	ACHE|43	84.4499
TCGA-KO-8414-01A-11R-2315-07	ACIN1|22985	3346.3256
TCGA-KO-8414-01A-11R-2315-07	ACLY|47	838.8145
TCGA-KO-8414-01A-11R-2315-07	ACMSD|130013	0
TCGA-KO-8414-01A-11R-2315-07	ACN9|57001	119.3666
TCGA-KO-8414-01A-11R-2315-07	ACO1|48	1531.8717
TCGA-KO-8414-01A-11R-2315-07	ACO2|50	19933.516
TCGA-KO-8414-01A-11R-2315-07	ACOT11|26027	490.1827
TCGA-KO-8414-01A-11R-2315-07	ACOT12|134526	0
TCGA-KO-8414-01A-11R-2315-07	ACOT13|55856	557.6086
TCGA-KO-8414-01A-11R-2315-07	ACOT1|641371	896.8737
TCGA-KO-8414-01A-11R-2315-07	ACOT2|10965	485.1807
TCGA-KO-8414-01A-11R-2315-07	ACOT4|122970	319.935
TCGA-KO-8414-01A-11R-2315-07	ACOT6|641372	22.3305
TCGA-KO-8414-01A-11R-2315-07	ACOT7|11332	333.3333
TCGA-KO-8414-01A-11R-2315-07	ACOT8|10005	1036.0292
TCGA-KO-8414-01A-11R-2315-07	ACOT9|23597	409.663
TCGA-KO-8414-01A-11R-2315-07	ACOX1|51	910.7511
TCGA-KO-8414-01A-11R-2315-07	ACOX2|8309	90.946
TCGA-KO-8414-01A-11R-2315-07	ACOX3|8310	410.069
TCGA-KO-8414-01A-11R-2315-07	ACOXL|55289	0
TCGA-KO-8414-01A-11R-2315-07	ACP1|52	1014.6163
TCGA-KO-8414-01A-11R-2315-07	ACP2|53	1105.9683
TCGA-KO-8414-01A-11R-2315-07	ACP5|54	104.7503
TCGA-KO-8414-01A-11R-2315-07	ACP6|51205	187.1701
TCGA-KO-8414-01A-11R-2315-07	ACPL2|92370	111.6525
TCGA-KO-8414-01A-11R-2315-07	ACPP|55	20.3004
TCGA-KO-8414-01A-11R-2315-07	ACPT|93650	0
TCGA-KO-8414-01A-11R-2315-07	ACRBP|84519	4.8721
TCGA-KO-8414-01A-11R-2315-07	ACRC|93953	10.5562
TCGA-KO-8414-01A-11R-2315-07	ACRV1|56	.812
TCGA-KO-8414-01A-11R-2315-07	ACR|49	1.218
TCGA-KO-8414-01A-11R-2315-07	ACSBG1|23205	6.9022
TCGA-KO-8414-01A-11R-2315-07	ACSBG2|81616	0
TCGA-KO-8414-01A-11R-2315-07	ACSF2|80221	283.5039
TCGA-KO-8414-01A-11R-2315-07	ACSF3|197322	708.0796
TCGA-KO-8414-01A-11R-2315-07	ACSL1|2180	9071.8636
TCGA-KO-8414-01A-11R-2315-07	ACSL3|2181	2618.3516
TCGA-KO-8414-01A-11R-2315-07	ACSL4|2182	1287.8603
TCGA-KO-8414-01A-11R-2315-07	ACSL5|51703	197.7263
TCGA-KO-8414-01A-11R-2315-07	ACSL6|23305	6.0901
TCGA-KO-8414-01A-11R-2315-07	ACSM1|116285	6.4961
TCGA-KO-8414-01A-11R-2315-07	ACSM2A|123876	0
TCGA-KO-8414-01A-11R-2315-07	ACSM2B|348158	0
TCGA-KO-8414-01A-11R-2315-07	ACSM3|6296	534.9492
TCGA-KO-8414-01A-11R-2315-07	ACSM4|341392	0
TCGA-KO-8414-01A-11R-2315-07	ACSM5|54988	7.7142
TCGA-KO-8414-01A-11R-2315-07	ACSS1|84532	6842.0625
TCGA-KO-8414-01A-11R-2315-07	ACSS2|55902	2521.7215
TCGA-KO-8414-01A-11R-2315-07	ACSS3|79611	742.9963
TCGA-KO-8414-01A-11R-2315-07	ACTA1|58	9.7442
TCGA-KO-8414-01A-11R-2315-07	ACTA2|59	1642.5335
TCGA-KO-8414-01A-11R-2315-07	ACTBL2|345651	.406
TCGA-KO-8414-01A-11R-2315-07	ACTB|60	73742.9923
TCGA-KO-8414-01A-11R-2315-07	ACTC1|70	15.8343
TCGA-KO-8414-01A-11R-2315-07	ACTG1|71	30646.7722
TCGA-KO-8414-01A-11R-2315-07	ACTG2|72	187.9821
TCGA-KO-8414-01A-11R-2315-07	ACTL6A|86	355.2578
TCGA-KO-8414-01A-11R-2315-07	ACTL6B|51412	0
TCGA-KO-8414-01A-11R-2315-07	ACTL7A|10881	0
TCGA-KO-8414-01A-11R-2315-07	ACTL7B|10880	.406
TCGA-KO-8414-01A-11R-2315-07	ACTL8|81569	0
TCGA-KO-8414-01A-11R-2315-07	ACTL9|284382	0
TCGA-KO-8414-01A-11R-2315-07	ACTN1|87	527.8116
TCGA-KO-8414-01A-11R-2315-07	ACTN2|88	2.8421
TCGA-KO-8414-01A-11R-2315-07	ACTN3|89	.406
TCGA-KO-8414-01A-11R-2315-07	ACTN4|81	17922.6106
TCGA-KO-8414-01A-11R-2315-07	ACTR10|55860	1021.9245
TCGA-KO-8414-01A-11R-2315-07	ACTR1A|10121	2569.2245
TCGA-KO-8414-01A-11R-2315-07	ACTR1B|10120	1714.5757
TCGA-KO-8414-01A-11R-2315-07	ACTR2|10097	1177.0199
TCGA-KO-8414-01A-11R-2315-07	ACTR3B|57180	356.0698
TCGA-KO-8414-01A-11R-2315-07	ACTR3C|653857	175.3959
TCGA-KO-8414-01A-11R-2315-07	ACTR3|10096	1241.5753
TCGA-KO-8414-01A-11R-2315-07	ACTR5|79913	213.9667
TCGA-KO-8414-01A-11R-2315-07	ACTR6|64431	384.0844
TCGA-KO-8414-01A-11R-2315-07	ACTR8|93973	237.9212
TCGA-KO-8414-01A-11R-2315-07	ACTRT1|139741	0
TCGA-KO-8414-01A-11R-2315-07	ACTRT2|140625	0
TCGA-KO-8414-01A-11R-2315-07	ACVR1B|91	4101.9082
TCGA-KO-8414-01A-11R-2315-07	ACVR1C|130399	54.8112
TCGA-KO-8414-01A-11R-2315-07	ACVR1|90	920.0162
TCGA-KO-8414-01A-11R-2315-07	ACVR2A|92	211.9367
TCGA-KO-8414-01A-11R-2315-07	ACVR2B|93	190.0122
TCGA-KO-8414-01A-11R-2315-07	ACVRL1|94	475.4365
TCGA-KO-8414-01A-11R-2315-07	ACY1|95	1155.0792
TCGA-KO-8414-01A-11R-2315-07	ACY3|91703	1.624
TCGA-KO-8414-01A-11R-2315-07	ACYP1|97	82.8258
TCGA-KO-8414-01A-11R-2315-07	ACYP2|98	252.1315
TCGA-KO-8414-01A-11R-2315-07	ADAD1|132612	0
TCGA-KO-8414-01A-11R-2315-07	ADAD2|161931	.812
TCGA-KO-8414-01A-11R-2315-07	ADAL|161823	278.5221
TCGA-KO-8414-01A-11R-2315-07	ADAM10|102	880.2274
TCGA-KO-8414-01A-11R-2315-07	ADAM11|4185	2.03
TCGA-KO-8414-01A-11R-2315-07	ADAM12|8038	11.7743
TCGA-KO-8414-01A-11R-2315-07	ADAM15|8751	929.4275
TCGA-KO-8414-01A-11R-2315-07	ADAM17|6868	150.6293
TCGA-KO-8414-01A-11R-2315-07	ADAM18|8749	0
TCGA-KO-8414-01A-11R-2315-07	ADAM19|8728	61.7134
TCGA-KO-8414-01A-11R-2315-07	ADAM20|8748	2.03
TCGA-KO-8414-01A-11R-2315-07	ADAM21P1|145241	0
TCGA-KO-8414-01A-11R-2315-07	ADAM21|8747	.812
TCGA-KO-8414-01A-11R-2315-07	ADAM22|53616	169.3057
TCGA-KO-8414-01A-11R-2315-07	ADAM23|8745	.812
TCGA-KO-8414-01A-11R-2315-07	ADAM28|10863	36.1348
TCGA-KO-8414-01A-11R-2315-07	ADAM29|11086	0
TCGA-KO-8414-01A-11R-2315-07	ADAM2|2515	0
TCGA-KO-8414-01A-11R-2315-07	ADAM30|11085	0
TCGA-KO-8414-01A-11R-2315-07	ADAM32|203102	4.0601
TCGA-KO-8414-01A-11R-2315-07	ADAM33|80332	3.11
TCGA-KO-8414-01A-11R-2315-07	ADAM3A|1587	0
TCGA-KO-8414-01A-11R-2315-07	ADAM5P|255926	0
TCGA-KO-8414-01A-11R-2315-07	ADAM6|8755	1712.1234
TCGA-KO-8414-01A-11R-2315-07	ADAM7|8756	0
TCGA-KO-8414-01A-11R-2315-07	ADAM8|101	90.134
TCGA-KO-8414-01A-11R-2315-07	ADAM9|8754	803.0857
TCGA-KO-8414-01A-11R-2315-07	ADAMDEC1|27299	17.4584
TCGA-KO-8414-01A-11R-2315-07	ADAMTS10|81794	32.8867
TCGA-KO-8414-01A-11R-2315-07	ADAMTS12|81792	2.8421
TCGA-KO-8414-01A-11R-2315-07	ADAMTS13|11093	63.7434
TCGA-KO-8414-01A-11R-2315-07	ADAMTS14|140766	10.9622
TCGA-KO-8414-01A-11R-2315-07	ADAMTS15|170689	8.5262
TCGA-KO-8414-01A-11R-2315-07	ADAMTS16|170690	3.2481
TCGA-KO-8414-01A-11R-2315-07	ADAMTS17|170691	185.5461
TCGA-KO-8414-01A-11R-2315-07	ADAMTS18|170692	26.7966
TCGA-KO-8414-01A-11R-2315-07	ADAMTS19|171019	0
TCGA-KO-8414-01A-11R-2315-07	ADAMTS1|9510	357.6939
TCGA-KO-8414-01A-11R-2315-07	ADAMTS20|80070	0
TCGA-KO-8414-01A-11R-2315-07	ADAMTS2|9509	17.4584
TCGA-KO-8414-01A-11R-2315-07	ADAMTS3|9508	103.9383
TCGA-KO-8414-01A-11R-2315-07	ADAMTS4|9507	545.676
TCGA-KO-8414-01A-11R-2315-07	ADAMTS5|11096	206.2525
TCGA-KO-8414-01A-11R-2315-07	ADAMTS6|11174	2.8421
TCGA-KO-8414-01A-11R-2315-07	ADAMTS7|11173	65.7734
TCGA-KO-8414-01A-11R-2315-07	ADAMTS8|11095	6.0901
TCGA-KO-8414-01A-11R-2315-07	ADAMTS9|56999	99.4722
TCGA-KO-8414-01A-11R-2315-07	ADAMTSL1|92949	2868.8591
TCGA-KO-8414-01A-11R-2315-07	ADAMTSL2|9719	376.7763
TCGA-KO-8414-01A-11R-2315-07	ADAMTSL3|57188	31.2627
TCGA-KO-8414-01A-11R-2315-07	ADAMTSL4|54507	449.4519
TCGA-KO-8414-01A-11R-2315-07	ADAMTSL5|339366	118.9606
TCGA-KO-8414-01A-11R-2315-07	ADAP1|11033	3872.0706
TCGA-KO-8414-01A-11R-2315-07	ADAP2|55803	140.4791
TCGA-KO-8414-01A-11R-2315-07	ADARB1|104	171.7418
TCGA-KO-8414-01A-11R-2315-07	ADARB2|105	0
TCGA-KO-8414-01A-11R-2315-07	ADAR|103	4365.408
TCGA-KO-8414-01A-11R-2315-07	ADAT1|23536	248.4775
TCGA-KO-8414-01A-11R-2315-07	ADAT2|134637	34.1048
TCGA-KO-8414-01A-11R-2315-07	ADAT3|113179	151.4413
TCGA-KO-8414-01A-11R-2315-07	ADA|100	32.8867
TCGA-KO-8414-01A-11R-2315-07	ADCK1|57143	641.9001
TCGA-KO-8414-01A-11R-2315-07	ADCK2|90956	1715.7937
TCGA-KO-8414-01A-11R-2315-07	ADCK4|79934	791.7174
TCGA-KO-8414-01A-11R-2315-07	ADCK5|203054	127.0808
TCGA-KO-8414-01A-11R-2315-07	ADCY10|55811	3.2481
TCGA-KO-8414-01A-11R-2315-07	ADCY1|107	3967.9253
TCGA-KO-8414-01A-11R-2315-07	ADCY2|108	0
TCGA-KO-8414-01A-11R-2315-07	ADCY3|109	302.3955
TCGA-KO-8414-01A-11R-2315-07	ADCY4|196883	58.4653
TCGA-KO-8414-01A-11R-2315-07	ADCY5|111	2846.5286
TCGA-KO-8414-01A-11R-2315-07	ADCY6|112	2518.8794
TCGA-KO-8414-01A-11R-2315-07	ADCY7|113	252.5376
TCGA-KO-8414-01A-11R-2315-07	ADCY8|114	0
TCGA-KO-8414-01A-11R-2315-07	ADCY9|115	1715.7937
TCGA-KO-8414-01A-11R-2315-07	ADCYAP1R1|117	0
TCGA-KO-8414-01A-11R-2315-07	ADCYAP1|116	4.4661
TCGA-KO-8414-01A-11R-2315-07	ADC|113451	39.7889
TCGA-KO-8414-01A-11R-2315-07	ADD1|118	6064.9614
TCGA-KO-8414-01A-11R-2315-07	ADD2|119	7.7142
TCGA-KO-8414-01A-11R-2315-07	ADD3|120	718.2298
TCGA-KO-8414-01A-11R-2315-07	ADH1A|124	.812
TCGA-KO-8414-01A-11R-2315-07	ADH1B|125	12.9923
TCGA-KO-8414-01A-11R-2315-07	ADH1C|126	105.1563
TCGA-KO-8414-01A-11R-2315-07	ADH4|127	2.03
TCGA-KO-8414-01A-11R-2315-07	ADH5|128	2476.2485
TCGA-KO-8414-01A-11R-2315-07	ADH6|130	0
TCGA-KO-8414-01A-11R-2315-07	ADH7|131	0
TCGA-KO-8414-01A-11R-2315-07	ADHFE1|137872	134.795
TCGA-KO-8414-01A-11R-2315-07	ADI1|55256	2853.0248
TCGA-KO-8414-01A-11R-2315-07	ADIG|149685	0
TCGA-KO-8414-01A-11R-2315-07	ADIPOQ|9370	0
TCGA-KO-8414-01A-11R-2315-07	ADIPOR1|51094	2283.8002
TCGA-KO-8414-01A-11R-2315-07	ADIPOR2|79602	6382.4604
TCGA-KO-8414-01A-11R-2315-07	ADK|132	294.7625
TCGA-KO-8414-01A-11R-2315-07	ADM2|79924	646.7722
TCGA-KO-8414-01A-11R-2315-07	ADM|133	3069.0215
TCGA-KO-8414-01A-11R-2315-07	ADNP2|22850	849.3707
TCGA-KO-8414-01A-11R-2315-07	ADNP|23394	2084.8559
TCGA-KO-8414-01A-11R-2315-07	ADORA1|134	14.2103
TCGA-KO-8414-01A-11R-2315-07	ADORA2A|135	196.1023
TCGA-KO-8414-01A-11R-2315-07	ADORA2B|136	12.1803
TCGA-KO-8414-01A-11R-2315-07	ADORA3|140	40.6009
TCGA-KO-8414-01A-11R-2315-07	ADO|84890	342.2655
TCGA-KO-8414-01A-11R-2315-07	ADPGK|83440	1851.7743
TCGA-KO-8414-01A-11R-2315-07	ADPRHL1|113622	86.8859
TCGA-KO-8414-01A-11R-2315-07	ADPRHL2|54936	516.0374
TCGA-KO-8414-01A-11R-2315-07	ADPRH|141	121.8027
TCGA-KO-8414-01A-11R-2315-07	ADRA1A|148	.812
TCGA-KO-8414-01A-11R-2315-07	ADRA1B|147	20.7065
TCGA-KO-8414-01A-11R-2315-07	ADRA1D|146	4.8721
TCGA-KO-8414-01A-11R-2315-07	ADRA2A|150	18.2704
TCGA-KO-8414-01A-11R-2315-07	ADRA2B|151	38.9769
TCGA-KO-8414-01A-11R-2315-07	ADRA2C|152	12.9923
TCGA-KO-8414-01A-11R-2315-07	ADRB1|153	350.3857
TCGA-KO-8414-01A-11R-2315-07	ADRB2|154	253.7556
TCGA-KO-8414-01A-11R-2315-07	ADRB3|155	0
TCGA-KO-8414-01A-11R-2315-07	ADRBK1|156	2951.6849
TCGA-KO-8414-01A-11R-2315-07	ADRBK2|157	133.9829
TCGA-KO-8414-01A-11R-2315-07	ADRM1|11047	2444.9858
TCGA-KO-8414-01A-11R-2315-07	ADSL|158	627.2838
TCGA-KO-8414-01A-11R-2315-07	ADSSL1|122622	113.2765
TCGA-KO-8414-01A-11R-2315-07	ADSS|159	833.5363
TCGA-KO-8414-01A-11R-2315-07	AEBP1|165	396.2647
TCGA-KO-8414-01A-11R-2315-07	AEBP2|121536	453.106
TCGA-KO-8414-01A-11R-2315-07	AEN|64782	1441.7377
TCGA-KO-8414-01A-11R-2315-07	AES|166	28336.1754
TCGA-KO-8414-01A-11R-2315-07	AFAP1L1|134265	170.1177
TCGA-KO-8414-01A-11R-2315-07	AFAP1L2|84632	112.8705
TCGA-KO-8414-01A-11R-2315-07	AFAP1|60312	107.1864
TCGA-KO-8414-01A-11R-2315-07	AFARP1|246182	7.3082
TCGA-KO-8414-01A-11R-2315-07	AFF1|4299	2349.5737
TCGA-KO-8414-01A-11R-2315-07	AFF2|2334	3.2481
TCGA-KO-8414-01A-11R-2315-07	AFF3|3899	4.4661
TCGA-KO-8414-01A-11R-2315-07	AFF4|27125	2343.0775
TCGA-KO-8414-01A-11R-2315-07	AFG3L1|172	427.1214
TCGA-KO-8414-01A-11R-2315-07	AFG3L2|10939	2514.0641
TCGA-KO-8414-01A-11R-2315-07	AFMID|125061	46.285
TCGA-KO-8414-01A-11R-2315-07	AFM|173	0
TCGA-KO-8414-01A-11R-2315-07	AFP|174	0
TCGA-KO-8414-01A-11R-2315-07	AFTPH|54812	966.7073
TCGA-KO-8414-01A-11R-2315-07	AG2|387763	246.8534
TCGA-KO-8414-01A-11R-2315-07	AGAP11|119385	10.5644
TCGA-KO-8414-01A-11R-2315-07	AGAP1|116987	184.3281
TCGA-KO-8414-01A-11R-2315-07	AGAP2|116986	141.7337
TCGA-KO-8414-01A-11R-2315-07	AGAP3|116988	2167.2757
TCGA-KO-8414-01A-11R-2315-07	AGAP4|119016	159.1555
TCGA-KO-8414-01A-11R-2315-07	AGAP5|729092	17.9456
TCGA-KO-8414-01A-11R-2315-07	AGAP6|414189	67.3975
TCGA-KO-8414-01A-11R-2315-07	AGAP7|653268	5.2781
TCGA-KO-8414-01A-11R-2315-07	AGAP8|728404	12.1803
TCGA-KO-8414-01A-11R-2315-07	AGA|175	347.1376
TCGA-KO-8414-01A-11R-2315-07	AGBL1|123624	0
TCGA-KO-8414-01A-11R-2315-07	AGBL2|79841	8.5262
TCGA-KO-8414-01A-11R-2315-07	AGBL3|340351	2.4361
TCGA-KO-8414-01A-11R-2315-07	AGBL4|84871	1.218
TCGA-KO-8414-01A-11R-2315-07	AGBL5|60509	578.985
TCGA-KO-8414-01A-11R-2315-07	AGER|177	17.8644
TCGA-KO-8414-01A-11R-2315-07	AGFG1|3267	946.0008
TCGA-KO-8414-01A-11R-2315-07	AGFG2|3268	1753.5526
TCGA-KO-8414-01A-11R-2315-07	AGGF1|55109	710.1096
TCGA-KO-8414-01A-11R-2315-07	AGK|55750	707.6736
TCGA-KO-8414-01A-11R-2315-07	AGL|178	867.2351
TCGA-KO-8414-01A-11R-2315-07	AGMAT|79814	12.9923
TCGA-KO-8414-01A-11R-2315-07	AGPAT1|10554	2393.0654
TCGA-KO-8414-01A-11R-2315-07	AGPAT2|10555	5378.8063
TCGA-KO-8414-01A-11R-2315-07	AGPAT3|56894	2969.1433
TCGA-KO-8414-01A-11R-2315-07	AGPAT4|56895	21.5185
TCGA-KO-8414-01A-11R-2315-07	AGPAT5|55326	3544.864
TCGA-KO-8414-01A-11R-2315-07	AGPAT6|137964	1792.5294
TCGA-KO-8414-01A-11R-2315-07	AGPAT9|84803	2691.0272
TCGA-KO-8414-01A-11R-2315-07	AGPHD1|123688	19.4884
TCGA-KO-8414-01A-11R-2315-07	AGPS|8540	379.6184
TCGA-KO-8414-01A-11R-2315-07	AGR2|10551	0
TCGA-KO-8414-01A-11R-2315-07	AGR3|155465	.406
TCGA-KO-8414-01A-11R-2315-07	AGRN|375790	5066.5855
TCGA-KO-8414-01A-11R-2315-07	AGRP|181	3.2481
TCGA-KO-8414-01A-11R-2315-07	AGTPBP1|23287	177.8319
TCGA-KO-8414-01A-11R-2315-07	AGTR1|185	42.6309
TCGA-KO-8414-01A-11R-2315-07	AGTR2|186	0
TCGA-KO-8414-01A-11R-2315-07	AGTRAP|57085	400.7308
TCGA-KO-8414-01A-11R-2315-07	AGT|183	28.0146
TCGA-KO-8414-01A-11R-2315-07	AGXT2L1|64850	0
TCGA-KO-8414-01A-11R-2315-07	AGXT2L2|85007	651.5591
TCGA-KO-8414-01A-11R-2315-07	AGXT2|64902	.406
TCGA-KO-8414-01A-11R-2315-07	AGXT|189	12.1803
TCGA-KO-8414-01A-11R-2315-07	AHCTF1|25909	734.0641
TCGA-KO-8414-01A-11R-2315-07	AHCYL1|10768	2158.3435
TCGA-KO-8414-01A-11R-2315-07	AHCYL2|23382	6790.4994
TCGA-KO-8414-01A-11R-2315-07	AHCY|191	3964.6772
TCGA-KO-8414-01A-11R-2315-07	AHDC1|27245	768.9809
TCGA-KO-8414-01A-11R-2315-07	AHI1|54806	116.9306
TCGA-KO-8414-01A-11R-2315-07	AHNAK2|113146	605.3593
TCGA-KO-8414-01A-11R-2315-07	AHNAK|79026	27338.6114
TCGA-KO-8414-01A-11R-2315-07	AHRR|57491	42.6309
TCGA-KO-8414-01A-11R-2315-07	AHR|196	966.7073
TCGA-KO-8414-01A-11R-2315-07	AHSA1|10598	3490.8648
TCGA-KO-8414-01A-11R-2315-07	AHSA2|130872	406.0089
TCGA-KO-8414-01A-11R-2315-07	AHSG|197	0
TCGA-KO-8414-01A-11R-2315-07	AHSP|51327	0
TCGA-KO-8414-01A-11R-2315-07	AICDA|57379	0
TCGA-KO-8414-01A-11R-2315-07	AIDA|64853	431.5875
TCGA-KO-8414-01A-11R-2315-07	AIF1L|83543	8462.0382
TCGA-KO-8414-01A-11R-2315-07	AIF1|199	157.1255
TCGA-KO-8414-01A-11R-2315-07	AIFM1|9131	2956.9631
TCGA-KO-8414-01A-11R-2315-07	AIFM2|84883	1017.4584
TCGA-KO-8414-01A-11R-2315-07	AIFM3|150209	65.1523
TCGA-KO-8414-01A-11R-2315-07	AIG1|51390	319.529
TCGA-KO-8414-01A-11R-2315-07	AIM1L|55057	4.8721
TCGA-KO-8414-01A-11R-2315-07	AIM1|202	182.298
TCGA-KO-8414-01A-11R-2315-07	AIM2|9447	6.4961
TCGA-KO-8414-01A-11R-2315-07	AIMP1|9255	1063.1628
TCGA-KO-8414-01A-11R-2315-07	AIMP2|7965	930.1624
TCGA-KO-8414-01A-11R-2315-07	AIPL1|23746	0
TCGA-KO-8414-01A-11R-2315-07	AIP|9049	2426.3094
TCGA-KO-8414-01A-11R-2315-07	AIRE|326	0
TCGA-KO-8414-01A-11R-2315-07	AJAP1|55966	.812
TCGA-KO-8414-01A-11R-2315-07	AK1|203	2183.11
TCGA-KO-8414-01A-11R-2315-07	AK2|204	1813.6419
TCGA-KO-8414-01A-11R-2315-07	AK3L1|205	4.8721
TCGA-KO-8414-01A-11R-2315-07	AK3|50808	1774.259
TCGA-KO-8414-01A-11R-2315-07	AK5|26289	0
TCGA-KO-8414-01A-11R-2315-07	AK7|122481	7.7142
TCGA-KO-8414-01A-11R-2315-07	AKAP10|11216	308.1608
TCGA-KO-8414-01A-11R-2315-07	AKAP11|11215	671.9448
TCGA-KO-8414-01A-11R-2315-07	AKAP12|9590	99.4722
TCGA-KO-8414-01A-11R-2315-07	AKAP13|11214	3176.2079
TCGA-KO-8414-01A-11R-2315-07	AKAP14|158798	0
TCGA-KO-8414-01A-11R-2315-07	AKAP1|8165	2379.6184
TCGA-KO-8414-01A-11R-2315-07	AKAP2|11217	1376.4474
TCGA-KO-8414-01A-11R-2315-07	AKAP3|10566	15.0223
TCGA-KO-8414-01A-11R-2315-07	AKAP4|8852	0
TCGA-KO-8414-01A-11R-2315-07	AKAP5|9495	27.6086
TCGA-KO-8414-01A-11R-2315-07	AKAP6|9472	686.9671
TCGA-KO-8414-01A-11R-2315-07	AKAP7|9465	111.6525
TCGA-KO-8414-01A-11R-2315-07	AKAP8L|26993	1040.6009
TCGA-KO-8414-01A-11R-2315-07	AKAP8|10270	649.2083
TCGA-KO-8414-01A-11R-2315-07	AKAP9|10142	4334.1454
TCGA-KO-8414-01A-11R-2315-07	AKD1|221264	112.0585
TCGA-KO-8414-01A-11R-2315-07	AKIRIN1|79647	1401.1368
TCGA-KO-8414-01A-11R-2315-07	AKIRIN2|55122	773.853
TCGA-KO-8414-01A-11R-2315-07	AKNAD1|254268	6.0901
TCGA-KO-8414-01A-11R-2315-07	AKNA|80709	1006.9022
TCGA-KO-8414-01A-11R-2315-07	AKR1A1|10327	1371.4982
TCGA-KO-8414-01A-11R-2315-07	AKR1B10|57016	0
TCGA-KO-8414-01A-11R-2315-07	AKR1B15|441282	0
TCGA-KO-8414-01A-11R-2315-07	AKR1B1|231	4771.417
TCGA-KO-8414-01A-11R-2315-07	AKR1C1|1645	1894.4377
TCGA-KO-8414-01A-11R-2315-07	AKR1C2|1646	36.5408
TCGA-KO-8414-01A-11R-2315-07	AKR1C3|8644	56.0292
TCGA-KO-8414-01A-11R-2315-07	AKR1C4|1109	0
TCGA-KO-8414-01A-11R-2315-07	AKR1CL1|340811	0
TCGA-KO-8414-01A-11R-2315-07	AKR1D1|6718	.406
TCGA-KO-8414-01A-11R-2315-07	AKR1E2|83592	2.4361
TCGA-KO-8414-01A-11R-2315-07	AKR7A2|8574	712.1397
TCGA-KO-8414-01A-11R-2315-07	AKR7A3|22977	60.4953
TCGA-KO-8414-01A-11R-2315-07	AKR7L|246181	7.7142
TCGA-KO-8414-01A-11R-2315-07	AKT1S1|84335	1645.1482
TCGA-KO-8414-01A-11R-2315-07	AKT1|207	8203.0045
TCGA-KO-8414-01A-11R-2315-07	AKT2|208	4876.1673
TCGA-KO-8414-01A-11R-2315-07	AKT3|10000	962.2412
TCGA-KO-8414-01A-11R-2315-07	AKTIP|64400	1339.1514
TCGA-KO-8414-01A-11R-2315-07	ALAD|210	737.7182
TCGA-KO-8414-01A-11R-2315-07	ALAS1|211	1366.6261
TCGA-KO-8414-01A-11R-2315-07	ALAS2|212	1.624
TCGA-KO-8414-01A-11R-2315-07	ALB|213	4.4661
TCGA-KO-8414-01A-11R-2315-07	ALCAM|214	516.4434
TCGA-KO-8414-01A-11R-2315-07	ALDH16A1|126133	860.3329
TCGA-KO-8414-01A-11R-2315-07	ALDH18A1|5832	1064.1494
TCGA-KO-8414-01A-11R-2315-07	ALDH1A1|216	3019.4884
TCGA-KO-8414-01A-11R-2315-07	ALDH1A2|8854	2971.1734
TCGA-KO-8414-01A-11R-2315-07	ALDH1A3|220	897.5112
TCGA-KO-8414-01A-11R-2315-07	ALDH1B1|219	555.8262
TCGA-KO-8414-01A-11R-2315-07	ALDH1L1|10840	1588.3069
TCGA-KO-8414-01A-11R-2315-07	ALDH1L2|160428	224.5229
TCGA-KO-8414-01A-11R-2315-07	ALDH2|217	3591.555
TCGA-KO-8414-01A-11R-2315-07	ALDH3A1|218	28.8266
TCGA-KO-8414-01A-11R-2315-07	ALDH3A2|224	1645.1482
TCGA-KO-8414-01A-11R-2315-07	ALDH3B1|221	73.4876
TCGA-KO-8414-01A-11R-2315-07	ALDH3B2|222	19.4884
TCGA-KO-8414-01A-11R-2315-07	ALDH4A1|8659	804.7097
TCGA-KO-8414-01A-11R-2315-07	ALDH5A1|7915	396.6707
TCGA-KO-8414-01A-11R-2315-07	ALDH6A1|4329	411.2667
TCGA-KO-8414-01A-11R-2315-07	ALDH7A1|501	1012.5863
TCGA-KO-8414-01A-11R-2315-07	ALDH8A1|64577	10.9622
TCGA-KO-8414-01A-11R-2315-07	ALDH9A1|223	790.4994
TCGA-KO-8414-01A-11R-2315-07	ALDOA|226	81629.7199
TCGA-KO-8414-01A-11R-2315-07	ALDOB|229	5.2781
TCGA-KO-8414-01A-11R-2315-07	ALDOC|230	349.1677
TCGA-KO-8414-01A-11R-2315-07	ALG10B|144245	365.814
TCGA-KO-8414-01A-11R-2315-07	ALG10|84920	93.7881
TCGA-KO-8414-01A-11R-2315-07	ALG11|440138	15.4283
TCGA-KO-8414-01A-11R-2315-07	ALG12|79087	1900.1218
TCGA-KO-8414-01A-11R-2315-07	ALG13|79868	683.313
TCGA-KO-8414-01A-11R-2315-07	ALG14|199857	131.9529
TCGA-KO-8414-01A-11R-2315-07	ALG1L2|644974	0
TCGA-KO-8414-01A-11R-2315-07	ALG1L|200810	2.3995
TCGA-KO-8414-01A-11R-2315-07	ALG1|56052	784.9452
TCGA-KO-8414-01A-11R-2315-07	ALG2|85365	1688.5911
TCGA-KO-8414-01A-11R-2315-07	ALG3|10195	656.9225
TCGA-KO-8414-01A-11R-2315-07	ALG5|29880	440.9257
TCGA-KO-8414-01A-11R-2315-07	ALG6|29929	124.6447
TCGA-KO-8414-01A-11R-2315-07	ALG8|79053	806.3337
TCGA-KO-8414-01A-11R-2315-07	ALG9|79796	779.5371
TCGA-KO-8414-01A-11R-2315-07	ALKBH1|8846	413.3171
TCGA-KO-8414-01A-11R-2315-07	ALKBH2|121642	269.5899
TCGA-KO-8414-01A-11R-2315-07	ALKBH3|221120	532.2777
TCGA-KO-8414-01A-11R-2315-07	ALKBH4|54784	606.1876
TCGA-KO-8414-01A-11R-2315-07	ALKBH5|54890	2603.6866
TCGA-KO-8414-01A-11R-2315-07	ALKBH6|84964	193.2603
TCGA-KO-8414-01A-11R-2315-07	ALKBH7|84266	3335.3634
TCGA-KO-8414-01A-11R-2315-07	ALKBH8|91801	138.043
TCGA-KO-8414-01A-11R-2315-07	ALK|238	0
TCGA-KO-8414-01A-11R-2315-07	ALLC|55821	0
TCGA-KO-8414-01A-11R-2315-07	ALMS1P|200420	3.2481
TCGA-KO-8414-01A-11R-2315-07	ALMS1|7840	302.8827
TCGA-KO-8414-01A-11R-2315-07	ALOX12B|242	2.03
TCGA-KO-8414-01A-11R-2315-07	ALOX12P2|245	50.3451
TCGA-KO-8414-01A-11R-2315-07	ALOX12|239	5.7125
TCGA-KO-8414-01A-11R-2315-07	ALOX15B|247	1.218
TCGA-KO-8414-01A-11R-2315-07	ALOX15|246	0
TCGA-KO-8414-01A-11R-2315-07	ALOX5AP|241	183.516
TCGA-KO-8414-01A-11R-2315-07	ALOX5|240	63.3374
TCGA-KO-8414-01A-11R-2315-07	ALOXE3|59344	2.4361
TCGA-KO-8414-01A-11R-2315-07	ALPI|248	0
TCGA-KO-8414-01A-11R-2315-07	ALPK1|80216	283.8002
TCGA-KO-8414-01A-11R-2315-07	ALPK2|115701	2.03
TCGA-KO-8414-01A-11R-2315-07	ALPK3|57538	6636.216
TCGA-KO-8414-01A-11R-2315-07	ALPL|249	287.8603
TCGA-KO-8414-01A-11R-2315-07	ALPPL2|251	0
TCGA-KO-8414-01A-11R-2315-07	ALPP|250	0
TCGA-KO-8414-01A-11R-2315-07	ALS2CL|259173	1929.7605
TCGA-KO-8414-01A-11R-2315-07	ALS2CR11|151254	1.624
TCGA-KO-8414-01A-11R-2315-07	ALS2CR12|130540	1.218
TCGA-KO-8414-01A-11R-2315-07	ALS2CR4|65062	140.0731
TCGA-KO-8414-01A-11R-2315-07	ALS2CR8|79800	81.2018
TCGA-KO-8414-01A-11R-2315-07	ALS2|57679	340.6415
TCGA-KO-8414-01A-11R-2315-07	ALX1|8092	0
TCGA-KO-8414-01A-11R-2315-07	ALX3|257	30.8567
TCGA-KO-8414-01A-11R-2315-07	ALX4|60529	.406
TCGA-KO-8414-01A-11R-2315-07	AMAC1L2|83650	.406
TCGA-KO-8414-01A-11R-2315-07	AMAC1L3|643664	.812
TCGA-KO-8414-01A-11R-2315-07	AMAC1|146861	0
TCGA-KO-8414-01A-11R-2315-07	AMACR|23600	260.6577
TCGA-KO-8414-01A-11R-2315-07	AMBN|258	0
TCGA-KO-8414-01A-11R-2315-07	AMBP|259	5.2781
TCGA-KO-8414-01A-11R-2315-07	AMBRA1|55626	1772.229
TCGA-KO-8414-01A-11R-2315-07	AMD1|262	1204.5798
TCGA-KO-8414-01A-11R-2315-07	AMDHD1|144193	4.0601
TCGA-KO-8414-01A-11R-2315-07	AMDHD2|51005	273.0491
TCGA-KO-8414-01A-11R-2315-07	AMELX|265	.406
TCGA-KO-8414-01A-11R-2315-07	AMELY|266	0
TCGA-KO-8414-01A-11R-2315-07	AMFR|267	14656.5164
TCGA-KO-8414-01A-11R-2315-07	AMHR2|269	5.2781
TCGA-KO-8414-01A-11R-2315-07	AMH|268	18.2704
TCGA-KO-8414-01A-11R-2315-07	AMICA1|120425	43.0369
TCGA-KO-8414-01A-11R-2315-07	AMIGO1|57463	174.1778
TCGA-KO-8414-01A-11R-2315-07	AMIGO2|347902	274.462
TCGA-KO-8414-01A-11R-2315-07	AMIGO3|386724	72.2696
TCGA-KO-8414-01A-11R-2315-07	AMMECR1L|83607	595.2091
TCGA-KO-8414-01A-11R-2315-07	AMMECR1|9949	258.6277
TCGA-KO-8414-01A-11R-2315-07	AMN1|196394	213.9667
TCGA-KO-8414-01A-11R-2315-07	AMN|81693	23.5485
TCGA-KO-8414-01A-11R-2315-07	AMOTL1|154810	2658.1405
TCGA-KO-8414-01A-11R-2315-07	AMOTL2|51421	3035.3228
TCGA-KO-8414-01A-11R-2315-07	AMOT|154796	744.6204
TCGA-KO-8414-01A-11R-2315-07	AMPD1|270	0
TCGA-KO-8414-01A-11R-2315-07	AMPD2|271	197.3203
TCGA-KO-8414-01A-11R-2315-07	AMPD3|272	4447.8279
TCGA-KO-8414-01A-11R-2315-07	AMPH|273	1.218
TCGA-KO-8414-01A-11R-2315-07	AMTN|401138	0
TCGA-KO-8414-01A-11R-2315-07	AMT|275	553.1994
TCGA-KO-8414-01A-11R-2315-07	AMY1A|276	1.624
TCGA-KO-8414-01A-11R-2315-07	AMY2A|279	1.218
TCGA-KO-8414-01A-11R-2315-07	AMY2B|280	216.0374
TCGA-KO-8414-01A-11R-2315-07	AMZ1|155185	1.218
TCGA-KO-8414-01A-11R-2315-07	AMZ2P1|201283	82.8258
TCGA-KO-8414-01A-11R-2315-07	AMZ2|51321	838.4084
TCGA-KO-8414-01A-11R-2315-07	ANAPC10|10393	120.9907
TCGA-KO-8414-01A-11R-2315-07	ANAPC11|51529	900.9338
TCGA-KO-8414-01A-11R-2315-07	ANAPC13|25847	1575.3837
TCGA-KO-8414-01A-11R-2315-07	ANAPC16|119504	1721.4779
TCGA-KO-8414-01A-11R-2315-07	ANAPC1|64682	175.8019
TCGA-KO-8414-01A-11R-2315-07	ANAPC2|29882	1166.8697
TCGA-KO-8414-01A-11R-2315-07	ANAPC4|29945	287.4543
TCGA-KO-8414-01A-11R-2315-07	ANAPC5|51433	2785.2213
TCGA-KO-8414-01A-11R-2315-07	ANAPC7|51434	810.7998
TCGA-KO-8414-01A-11R-2315-07	ANGEL1|23357	1642.7121
TCGA-KO-8414-01A-11R-2315-07	ANGEL2|90806	465.6922
TCGA-KO-8414-01A-11R-2315-07	ANGPT1|284	1138.8551
TCGA-KO-8414-01A-11R-2315-07	ANGPT2|285	310.1908
TCGA-KO-8414-01A-11R-2315-07	ANGPT4|51378	.406
TCGA-KO-8414-01A-11R-2315-07	ANGPTL1|9068	895.6557
TCGA-KO-8414-01A-11R-2315-07	ANGPTL2|23452	290.2964
TCGA-KO-8414-01A-11R-2315-07	ANGPTL3|27329	.812
TCGA-KO-8414-01A-11R-2315-07	ANGPTL4|51129	30.0447
TCGA-KO-8414-01A-11R-2315-07	ANGPTL5|253935	0
TCGA-KO-8414-01A-11R-2315-07	ANGPTL6|83854	1.62
TCGA-KO-8414-01A-11R-2315-07	ANGPTL7|10218	0
TCGA-KO-8414-01A-11R-2315-07	ANG|283	16.5002
TCGA-KO-8414-01A-11R-2315-07	ANK1|286	3.6541
TCGA-KO-8414-01A-11R-2315-07	ANK2|287	58.0593
TCGA-KO-8414-01A-11R-2315-07	ANK3|288	1044.255
TCGA-KO-8414-01A-11R-2315-07	ANKAR|150709	17.0524
TCGA-KO-8414-01A-11R-2315-07	ANKDD1A|348094	31.6687
TCGA-KO-8414-01A-11R-2315-07	ANKFN1|162282	.812
TCGA-KO-8414-01A-11R-2315-07	ANKFY1|51479	1479.0905
TCGA-KO-8414-01A-11R-2315-07	ANKHD1-EIF4EBP3|404734	804.8721
TCGA-KO-8414-01A-11R-2315-07	ANKHD1|54882	1589.0134
TCGA-KO-8414-01A-11R-2315-07	ANKH|56172	264.7178
TCGA-KO-8414-01A-11R-2315-07	ANKIB1|54467	417.7832
TCGA-KO-8414-01A-11R-2315-07	ANKK1|255239	6.9022
TCGA-KO-8414-01A-11R-2315-07	ANKLE1|126549	8.1202
TCGA-KO-8414-01A-11R-2315-07	ANKLE2|23141	1842.8745
TCGA-KO-8414-01A-11R-2315-07	ANKMY1|51281	214.3727
TCGA-KO-8414-01A-11R-2315-07	ANKMY2|57037	745.8384
TCGA-KO-8414-01A-11R-2315-07	ANKRA2|57763	255.7856
TCGA-KO-8414-01A-11R-2315-07	ANKRD10|55608	854.2428
TCGA-KO-8414-01A-11R-2315-07	ANKRD11|29123	4582.5376
TCGA-KO-8414-01A-11R-2315-07	ANKRD12|23253	712.5457
TCGA-KO-8414-01A-11R-2315-07	ANKRD13A|88455	2826.6342
TCGA-KO-8414-01A-11R-2315-07	ANKRD13B|124930	10.1502
TCGA-KO-8414-01A-11R-2315-07	ANKRD13C|81573	269.5899
TCGA-KO-8414-01A-11R-2315-07	ANKRD13D|338692	589.119
TCGA-KO-8414-01A-11R-2315-07	ANKRD16|54522	96.5124
TCGA-KO-8414-01A-11R-2315-07	ANKRD17|26057	1648.8023
TCGA-KO-8414-01A-11R-2315-07	ANKRD19|138649	73.0816
TCGA-KO-8414-01A-11R-2315-07	ANKRD1|27063	13.8043
TCGA-KO-8414-01A-11R-2315-07	ANKRD20A3|441425	4.0601
TCGA-KO-8414-01A-11R-2315-07	ANKRD20A4|728747	2.4361
TCGA-KO-8414-01A-11R-2315-07	ANKRD20B|729171	3.2481
TCGA-KO-8414-01A-11R-2315-07	ANKRD22|118932	312.2209
TCGA-KO-8414-01A-11R-2315-07	ANKRD23|200539	21.5185
TCGA-KO-8414-01A-11R-2315-07	ANKRD24|170961	66.1795
TCGA-KO-8414-01A-11R-2315-07	ANKRD26P1|124149	.406
TCGA-KO-8414-01A-11R-2315-07	ANKRD26|22852	85.6679
TCGA-KO-8414-01A-11R-2315-07	ANKRD27|84079	1315.8749
TCGA-KO-8414-01A-11R-2315-07	ANKRD28|23243	723.9139
TCGA-KO-8414-01A-11R-2315-07	ANKRD29|147463	456.354
TCGA-KO-8414-01A-11R-2315-07	ANKRD2|26287	6.0901
TCGA-KO-8414-01A-11R-2315-07	ANKRD30A|91074	18.2704
TCGA-KO-8414-01A-11R-2315-07	ANKRD30B|374860	.406
TCGA-KO-8414-01A-11R-2315-07	ANKRD31|256006	.812
TCGA-KO-8414-01A-11R-2315-07	ANKRD32|84250	65.7734
TCGA-KO-8414-01A-11R-2315-07	ANKRD33|341405	0
TCGA-KO-8414-01A-11R-2315-07	ANKRD34A|284615	3.6541
TCGA-KO-8414-01A-11R-2315-07	ANKRD34B|340120	0
TCGA-KO-8414-01A-11R-2315-07	ANKRD34C|390616	0
TCGA-KO-8414-01A-11R-2315-07	ANKRD35|148741	1.624
TCGA-KO-8414-01A-11R-2315-07	ANKRD36BP1|84832	21.5185
TCGA-KO-8414-01A-11R-2315-07	ANKRD36B|57730	4.4661
TCGA-KO-8414-01A-11R-2315-07	ANKRD36|375248	46.285
TCGA-KO-8414-01A-11R-2315-07	ANKRD37|353322	161.283
TCGA-KO-8414-01A-11R-2315-07	ANKRD39|51239	150.6293
TCGA-KO-8414-01A-11R-2315-07	ANKRD40|91369	841.6565
TCGA-KO-8414-01A-11R-2315-07	ANKRD42|338699	386.5205
TCGA-KO-8414-01A-11R-2315-07	ANKRD43|134548	457.5721
TCGA-KO-8414-01A-11R-2315-07	ANKRD44|91526	53.1872
TCGA-KO-8414-01A-11R-2315-07	ANKRD45|339416	2.03
TCGA-KO-8414-01A-11R-2315-07	ANKRD46|157567	378.9931
TCGA-KO-8414-01A-11R-2315-07	ANKRD49|54851	425.0914
TCGA-KO-8414-01A-11R-2315-07	ANKRD50|57182	311.4089
TCGA-KO-8414-01A-11R-2315-07	ANKRD52|283373	1539.1799
TCGA-KO-8414-01A-11R-2315-07	ANKRD53|79998	3.2481
TCGA-KO-8414-01A-11R-2315-07	ANKRD54|129138	1206.2525
TCGA-KO-8414-01A-11R-2315-07	ANKRD55|79722	0
TCGA-KO-8414-01A-11R-2315-07	ANKRD56|345079	365.002
TCGA-KO-8414-01A-11R-2315-07	ANKRD57|65124	579.7808
TCGA-KO-8414-01A-11R-2315-07	ANKRD58|347454	43.0369
TCGA-KO-8414-01A-11R-2315-07	ANKRD5|63926	149.8173
TCGA-KO-8414-01A-11R-2315-07	ANKRD6|22881	75.9196
TCGA-KO-8414-01A-11R-2315-07	ANKRD7|56311	22.3305
TCGA-KO-8414-01A-11R-2315-07	ANKRD9|122416	1388.9566
TCGA-KO-8414-01A-11R-2315-07	ANKS1A|23294	1151.8473
TCGA-KO-8414-01A-11R-2315-07	ANKS1B|56899	6.4961
TCGA-KO-8414-01A-11R-2315-07	ANKS3|124401	1213.1547
TCGA-KO-8414-01A-11R-2315-07	ANKS4B|257629	1.218
TCGA-KO-8414-01A-11R-2315-07	ANKS6|203286	1079.5778
TCGA-KO-8414-01A-11R-2315-07	ANKZF1|55139	289.8904
TCGA-KO-8414-01A-11R-2315-07	ANLN|54443	70.2395
TCGA-KO-8414-01A-11R-2315-07	ANO10|55129	1878.6033
TCGA-KO-8414-01A-11R-2315-07	ANO1|55107	105.5623
TCGA-KO-8414-01A-11R-2315-07	ANO2|57101	13.8043
TCGA-KO-8414-01A-11R-2315-07	ANO3|63982	2.4361
TCGA-KO-8414-01A-11R-2315-07	ANO4|121601	2158.7495
TCGA-KO-8414-01A-11R-2315-07	ANO5|203859	700.3654
TCGA-KO-8414-01A-11R-2315-07	ANO6|196527	1606.9834
TCGA-KO-8414-01A-11R-2315-07	ANO7|50636	15.0223
TCGA-KO-8414-01A-11R-2315-07	ANO8|57719	460.0081
TCGA-KO-8414-01A-11R-2315-07	ANO9|338440	182.704
TCGA-KO-8414-01A-11R-2315-07	ANP32A|8125	3234.2672
TCGA-KO-8414-01A-11R-2315-07	ANP32B|10541	2467.3163
TCGA-KO-8414-01A-11R-2315-07	ANP32C|23520	11.7743
TCGA-KO-8414-01A-11R-2315-07	ANP32D|23519	0
TCGA-KO-8414-01A-11R-2315-07	ANP32E|81611	401.5428
TCGA-KO-8414-01A-11R-2315-07	ANPEP|290	30.4507
TCGA-KO-8414-01A-11R-2315-07	ANTXR1|84168	264.3118
TCGA-KO-8414-01A-11R-2315-07	ANTXR2|118429	276.4921
TCGA-KO-8414-01A-11R-2315-07	ANTXRL|195977	0
TCGA-KO-8414-01A-11R-2315-07	ANUBL1|93550	22.3305
TCGA-KO-8414-01A-11R-2315-07	ANXA10|11199	0
TCGA-KO-8414-01A-11R-2315-07	ANXA11|311	7112.4645
TCGA-KO-8414-01A-11R-2315-07	ANXA13|312	0
TCGA-KO-8414-01A-11R-2315-07	ANXA1|301	2202.5985
TCGA-KO-8414-01A-11R-2315-07	ANXA2P1|303	49.1271
TCGA-KO-8414-01A-11R-2315-07	ANXA2P2|304	1170.5238
TCGA-KO-8414-01A-11R-2315-07	ANXA2P3|305	13.8043
TCGA-KO-8414-01A-11R-2315-07	ANXA2|302	3183.11
TCGA-KO-8414-01A-11R-2315-07	ANXA3|306	1381.6484
TCGA-KO-8414-01A-11R-2315-07	ANXA4|307	2691.4332
TCGA-KO-8414-01A-11R-2315-07	ANXA5|308	2194.0723
TCGA-KO-8414-01A-11R-2315-07	ANXA6|309	2609.4194
TCGA-KO-8414-01A-11R-2315-07	ANXA7|310	1812.8299
TCGA-KO-8414-01A-11R-2315-07	ANXA8L1|728113	0
TCGA-KO-8414-01A-11R-2315-07	ANXA8L2|244	0
TCGA-KO-8414-01A-11R-2315-07	ANXA8|653145	0
TCGA-KO-8414-01A-11R-2315-07	ANXA9|8416	179.0499
TCGA-KO-8414-01A-11R-2315-07	AOAH|313	48.3151
TCGA-KO-8414-01A-11R-2315-07	AOC2|314	37.7588
TCGA-KO-8414-01A-11R-2315-07	AOC3|8639	289.4844
TCGA-KO-8414-01A-11R-2315-07	AOX1|316	15.4283
TCGA-KO-8414-01A-11R-2315-07	AOX2P|344454	0
TCGA-KO-8414-01A-11R-2315-07	AP1AR|55435	549.7361
TCGA-KO-8414-01A-11R-2315-07	AP1B1|162	8708.8916
TCGA-KO-8414-01A-11R-2315-07	AP1G1|164	2151.0353
TCGA-KO-8414-01A-11R-2315-07	AP1G2|8906	1556.5124
TCGA-KO-8414-01A-11R-2315-07	AP1M1|8907	1793.7475
TCGA-KO-8414-01A-11R-2315-07	AP1M2|10053	2132.3589
TCGA-KO-8414-01A-11R-2315-07	AP1S1|1174	1125.8628
TCGA-KO-8414-01A-11R-2315-07	AP1S2|8905	139.2611
TCGA-KO-8414-01A-11R-2315-07	AP1S3|130340	194.8843
TCGA-KO-8414-01A-11R-2315-07	AP2A1|160	1751.7946
TCGA-KO-8414-01A-11R-2315-07	AP2A2|161	2593.9911
TCGA-KO-8414-01A-11R-2315-07	AP2B1|163	5288.2663
TCGA-KO-8414-01A-11R-2315-07	AP2M1|1173	4000
TCGA-KO-8414-01A-11R-2315-07	AP2S1|1175	1370.2801
TCGA-KO-8414-01A-11R-2315-07	AP3B1|8546	1754.7706
TCGA-KO-8414-01A-11R-2315-07	AP3B2|8120	23.1425
TCGA-KO-8414-01A-11R-2315-07	AP3D1|8943	6083.6378
TCGA-KO-8414-01A-11R-2315-07	AP3M1|26985	471.7824
TCGA-KO-8414-01A-11R-2315-07	AP3M2|10947	310.1908
TCGA-KO-8414-01A-11R-2315-07	AP3S1|1176	468.1283
TCGA-KO-8414-01A-11R-2315-07	AP3S2|10239	2264.5189
TCGA-KO-8414-01A-11R-2315-07	AP4B1|10717	174.1657
TCGA-KO-8414-01A-11R-2315-07	AP4E1|23431	340.6415
TCGA-KO-8414-01A-11R-2315-07	AP4M1|9179	450.6821
TCGA-KO-8414-01A-11R-2315-07	AP4S1|11154	59.6833
TCGA-KO-8414-01A-11R-2315-07	APAF1|317	361.754
TCGA-KO-8414-01A-11R-2315-07	APBA1|320	42.2249
TCGA-KO-8414-01A-11R-2315-07	APBA2|321	10.5562
TCGA-KO-8414-01A-11R-2315-07	APBA3|9546	661.7946
TCGA-KO-8414-01A-11R-2315-07	APBB1IP|54518	173.7718
TCGA-KO-8414-01A-11R-2315-07	APBB1|322	1103.5323
TCGA-KO-8414-01A-11R-2315-07	APBB2|323	947.2188
TCGA-KO-8414-01A-11R-2315-07	APBB3|10307	650.4263
TCGA-KO-8414-01A-11R-2315-07	APC2|10297	13.918
TCGA-KO-8414-01A-11R-2315-07	APCDD1L|164284	1.624
TCGA-KO-8414-01A-11R-2315-07	APCDD1|147495	90.134
TCGA-KO-8414-01A-11R-2315-07	APCS|325	0
TCGA-KO-8414-01A-11R-2315-07	APC|324	475.0305
TCGA-KO-8414-01A-11R-2315-07	APEH|327	3503.4511
TCGA-KO-8414-01A-11R-2315-07	APEX1|328	2355.2578
TCGA-KO-8414-01A-11R-2315-07	APEX2|27301	796.9955
TCGA-KO-8414-01A-11R-2315-07	APH1A|51107	4926.1064
TCGA-KO-8414-01A-11R-2315-07	APH1B|83464	1578.1567
TCGA-KO-8414-01A-11R-2315-07	API5|8539	2129.5168
TCGA-KO-8414-01A-11R-2315-07	APIP|51074	568.6196
TCGA-KO-8414-01A-11R-2315-07	APITD1|378708	132.2899
TCGA-KO-8414-01A-11R-2315-07	APLF|200558	23.5485
TCGA-KO-8414-01A-11R-2315-07	APLNR|187	255.3796
TCGA-KO-8414-01A-11R-2315-07	APLN|8862	635.404
TCGA-KO-8414-01A-11R-2315-07	APLP1|333	40.1949
TCGA-KO-8414-01A-11R-2315-07	APLP2|334	54233.0451
TCGA-KO-8414-01A-11R-2315-07	APOA1BP|128240	3470.1583
TCGA-KO-8414-01A-11R-2315-07	APOA1|335	.406
TCGA-KO-8414-01A-11R-2315-07	APOA2|336	0
TCGA-KO-8414-01A-11R-2315-07	APOA4|337	0
TCGA-KO-8414-01A-11R-2315-07	APOA5|116519	0
TCGA-KO-8414-01A-11R-2315-07	APOB48R|55911	215.5907
TCGA-KO-8414-01A-11R-2315-07	APOBEC1|339	0
TCGA-KO-8414-01A-11R-2315-07	APOBEC2|10930	2.8421
TCGA-KO-8414-01A-11R-2315-07	APOBEC3A|200315	15.8343
TCGA-KO-8414-01A-11R-2315-07	APOBEC3B|9582	99.0662
TCGA-KO-8414-01A-11R-2315-07	APOBEC3C|27350	32.4807
TCGA-KO-8414-01A-11R-2315-07	APOBEC3D|140564	38.5708
TCGA-KO-8414-01A-11R-2315-07	APOBEC3F|200316	104.3443
TCGA-KO-8414-01A-11R-2315-07	APOBEC3G|60489	124.2387
TCGA-KO-8414-01A-11R-2315-07	APOBEC3H|164668	.812
TCGA-KO-8414-01A-11R-2315-07	APOBEC4|403314	0
TCGA-KO-8414-01A-11R-2315-07	APOB|338	3.2481
TCGA-KO-8414-01A-11R-2315-07	APOC1P1|342	0
TCGA-KO-8414-01A-11R-2315-07	APOC1|341	172.9598
TCGA-KO-8414-01A-11R-2315-07	APOC2|344	36.1348
TCGA-KO-8414-01A-11R-2315-07	APOC3|345	0
TCGA-KO-8414-01A-11R-2315-07	APOC4|346	.406
TCGA-KO-8414-01A-11R-2315-07	APOD|347	27.2026
TCGA-KO-8414-01A-11R-2315-07	APOE|348	2308.5668
TCGA-KO-8414-01A-11R-2315-07	APOF|319	1.218
TCGA-KO-8414-01A-11R-2315-07	APOH|350	0
TCGA-KO-8414-01A-11R-2315-07	APOL1|8542	3310.1908
TCGA-KO-8414-01A-11R-2315-07	APOL2|23780	3215.5907
TCGA-KO-8414-01A-11R-2315-07	APOL3|80833	253.3496
TCGA-KO-8414-01A-11R-2315-07	APOL4|80832	35.3228
TCGA-KO-8414-01A-11R-2315-07	APOL5|80831	.406
TCGA-KO-8414-01A-11R-2315-07	APOL6|80830	1906.6179
TCGA-KO-8414-01A-11R-2315-07	APOLD1|81575	625.2538
TCGA-KO-8414-01A-11R-2315-07	APOM|55937	43.0369
TCGA-KO-8414-01A-11R-2315-07	APOOL|139322	108.8104
TCGA-KO-8414-01A-11R-2315-07	APOO|79135	1136.419
TCGA-KO-8414-01A-11R-2315-07	APPBP2|10513	293.1384
TCGA-KO-8414-01A-11R-2315-07	APPL1|26060	605.7653
TCGA-KO-8414-01A-11R-2315-07	APPL2|55198	658.5465
TCGA-KO-8414-01A-11R-2315-07	APP|351	28407.633
TCGA-KO-8414-01A-11R-2315-07	APRT|353	2831.9123
TCGA-KO-8414-01A-11R-2315-07	APTX|54840	743.8084
TCGA-KO-8414-01A-11R-2315-07	AQP10|89872	0
TCGA-KO-8414-01A-11R-2315-07	AQP11|282679	32.4807
TCGA-KO-8414-01A-11R-2315-07	AQP12A|375318	0
TCGA-KO-8414-01A-11R-2315-07	AQP12B|653437	.406
TCGA-KO-8414-01A-11R-2315-07	AQP1|358	1444.5798
TCGA-KO-8414-01A-11R-2315-07	AQP2|359	.406
TCGA-KO-8414-01A-11R-2315-07	AQP3|360	1066.5855
TCGA-KO-8414-01A-11R-2315-07	AQP4|361	0
TCGA-KO-8414-01A-11R-2315-07	AQP5|362	.812
TCGA-KO-8414-01A-11R-2315-07	AQP6|363	132.3589
TCGA-KO-8414-01A-11R-2315-07	AQP7P1|375719	.406
TCGA-KO-8414-01A-11R-2315-07	AQP7P3|441432	.406
TCGA-KO-8414-01A-11R-2315-07	AQP7|364	411.287
TCGA-KO-8414-01A-11R-2315-07	AQP8|343	1.624
TCGA-KO-8414-01A-11R-2315-07	AQP9|366	6.4961
TCGA-KO-8414-01A-11R-2315-07	AQPEP|206338	.406
TCGA-KO-8414-01A-11R-2315-07	AQR|9716	912.7081
TCGA-KO-8414-01A-11R-2315-07	ARAF|369	2930.5725
TCGA-KO-8414-01A-11R-2315-07	ARAP1|116985	20245.4852
TCGA-KO-8414-01A-11R-2315-07	ARAP2|116984	348.7617
TCGA-KO-8414-01A-11R-2315-07	ARAP3|64411	187.5761
TCGA-KO-8414-01A-11R-2315-07	ARCN1|372	5423.0613
TCGA-KO-8414-01A-11R-2315-07	ARC|23237	9.3382
TCGA-KO-8414-01A-11R-2315-07	AREG|374	27.2026
TCGA-KO-8414-01A-11R-2315-07	ARF1|375	15261.0637
TCGA-KO-8414-01A-11R-2315-07	ARF3|377	5716.6058
TCGA-KO-8414-01A-11R-2315-07	ARF4|378	3119.3666
TCGA-KO-8414-01A-11R-2315-07	ARF5|381	4358.851
TCGA-KO-8414-01A-11R-2315-07	ARF6|382	2020.3004
TCGA-KO-8414-01A-11R-2315-07	ARFGAP1|55738	4224.9289
TCGA-KO-8414-01A-11R-2315-07	ARFGAP2|84364	4383.6784
TCGA-KO-8414-01A-11R-2315-07	ARFGAP3|26286	2298.0106
TCGA-KO-8414-01A-11R-2315-07	ARFGEF1|10565	1258.2217
TCGA-KO-8414-01A-11R-2315-07	ARFGEF2|10564	6240.3573
TCGA-KO-8414-01A-11R-2315-07	ARFIP1|27236	1151.4413
TCGA-KO-8414-01A-11R-2315-07	ARFIP2|23647	1595.6151
TCGA-KO-8414-01A-11R-2315-07	ARFRP1|10139	2460.4141
TCGA-KO-8414-01A-11R-2315-07	ARG1|383	1.218
TCGA-KO-8414-01A-11R-2315-07	ARG2|384	937.3122
TCGA-KO-8414-01A-11R-2315-07	ARGFXP2|503640	.406
TCGA-KO-8414-01A-11R-2315-07	ARGFX|503582	0
TCGA-KO-8414-01A-11R-2315-07	ARGLU1|55082	549.3301
TCGA-KO-8414-01A-11R-2315-07	ARHGAP10|79658	84.0438
TCGA-KO-8414-01A-11R-2315-07	ARHGAP11A|9824	139.6671
TCGA-KO-8414-01A-11R-2315-07	ARHGAP11B|89839	1.218
TCGA-KO-8414-01A-11R-2315-07	ARHGAP12|94134	786.8453
TCGA-KO-8414-01A-11R-2315-07	ARHGAP15|55843	30.4507
TCGA-KO-8414-01A-11R-2315-07	ARHGAP17|55114	929.3544
TCGA-KO-8414-01A-11R-2315-07	ARHGAP18|93663	2041.0069
TCGA-KO-8414-01A-11R-2315-07	ARHGAP19|84986	229.8011
TCGA-KO-8414-01A-11R-2315-07	ARHGAP1|392	2963.4592
TCGA-KO-8414-01A-11R-2315-07	ARHGAP20|57569	3.6541
TCGA-KO-8414-01A-11R-2315-07	ARHGAP21|57584	1604.1413
TCGA-KO-8414-01A-11R-2315-07	ARHGAP22|58504	16.2404
TCGA-KO-8414-01A-11R-2315-07	ARHGAP23|57636	176.2079
TCGA-KO-8414-01A-11R-2315-07	ARHGAP24|83478	2002.03
TCGA-KO-8414-01A-11R-2315-07	ARHGAP25|9938	153.8774
TCGA-KO-8414-01A-11R-2315-07	ARHGAP26|23092	170.9298
TCGA-KO-8414-01A-11R-2315-07	ARHGAP27|201176	1085.6598
TCGA-KO-8414-01A-11R-2315-07	ARHGAP28|79822	17.8644
TCGA-KO-8414-01A-11R-2315-07	ARHGAP29|9411	572.0666
TCGA-KO-8414-01A-11R-2315-07	ARHGAP30|257106	262.6878
TCGA-KO-8414-01A-11R-2315-07	ARHGAP31|57514	139.6671
TCGA-KO-8414-01A-11R-2315-07	ARHGAP32|9743	358.9119
TCGA-KO-8414-01A-11R-2315-07	ARHGAP33|115703	231.0191
TCGA-KO-8414-01A-11R-2315-07	ARHGAP36|158763	0
TCGA-KO-8414-01A-11R-2315-07	ARHGAP39|80728	187.1701
TCGA-KO-8414-01A-11R-2315-07	ARHGAP42|143872	376.6626
TCGA-KO-8414-01A-11R-2315-07	ARHGAP4|393	2840.0325
TCGA-KO-8414-01A-11R-2315-07	ARHGAP5|394	3537.5558
TCGA-KO-8414-01A-11R-2315-07	ARHGAP6|395	2345.1076
TCGA-KO-8414-01A-11R-2315-07	ARHGAP8|23779	878.851
TCGA-KO-8414-01A-11R-2315-07	ARHGAP9|64333	163.2156
TCGA-KO-8414-01A-11R-2315-07	ARHGDIA|396	7537.1498
TCGA-KO-8414-01A-11R-2315-07	ARHGDIB|397	1149.4113
TCGA-KO-8414-01A-11R-2315-07	ARHGDIG|398	1.5428
TCGA-KO-8414-01A-11R-2315-07	ARHGEF10L|55160	1837.1904
TCGA-KO-8414-01A-11R-2315-07	ARHGEF10|9639	531.0597
TCGA-KO-8414-01A-11R-2315-07	ARHGEF11|9826	1528.2176
TCGA-KO-8414-01A-11R-2315-07	ARHGEF12|23365	5628.9078
TCGA-KO-8414-01A-11R-2315-07	ARHGEF15|22899	202.1924
TCGA-KO-8414-01A-11R-2315-07	ARHGEF16|27237	1109.2164
TCGA-KO-8414-01A-11R-2315-07	ARHGEF17|9828	4704.0195
TCGA-KO-8414-01A-11R-2315-07	ARHGEF18|23370	2900.9338
TCGA-KO-8414-01A-11R-2315-07	ARHGEF19|128272	71.4576
TCGA-KO-8414-01A-11R-2315-07	ARHGEF1|9138	1315.8749
TCGA-KO-8414-01A-11R-2315-07	ARHGEF2|9181	891.5956
TCGA-KO-8414-01A-11R-2315-07	ARHGEF33|100271715	1.624
TCGA-KO-8414-01A-11R-2315-07	ARHGEF35|445328	319.123
TCGA-KO-8414-01A-11R-2315-07	ARHGEF37|389337	335.3634
TCGA-KO-8414-01A-11R-2315-07	ARHGEF38|54848	37.3528
TCGA-KO-8414-01A-11R-2315-07	ARHGEF3|50650	346.7316
TCGA-KO-8414-01A-11R-2315-07	ARHGEF4|50649	23.1425
TCGA-KO-8414-01A-11R-2315-07	ARHGEF5|7984	840.4385
TCGA-KO-8414-01A-11R-2315-07	ARHGEF6|9459	714.9817
TCGA-KO-8414-01A-11R-2315-07	ARHGEF7|8874	1097.4421
TCGA-KO-8414-01A-11R-2315-07	ARHGEF9|23229	460.0081
TCGA-KO-8414-01A-11R-2315-07	ARID1A|8289	1671.9448
TCGA-KO-8414-01A-11R-2315-07	ARID1B|57492	743.8084
TCGA-KO-8414-01A-11R-2315-07	ARID2|196528	930.9785
TCGA-KO-8414-01A-11R-2315-07	ARID3A|1820	353.6338
TCGA-KO-8414-01A-11R-2315-07	ARID3B|10620	149.8173
TCGA-KO-8414-01A-11R-2315-07	ARID3C|138715	.812
TCGA-KO-8414-01A-11R-2315-07	ARID4A|5926	465.2862
TCGA-KO-8414-01A-11R-2315-07	ARID4B|51742	569.2245
TCGA-KO-8414-01A-11R-2315-07	ARID5A|10865	216.4028
TCGA-KO-8414-01A-11R-2315-07	ARID5B|84159	53.9992
TCGA-KO-8414-01A-11R-2315-07	ARIH1|25820	1345.9196
TCGA-KO-8414-01A-11R-2315-07	ARIH2|10425	1299.9594
TCGA-KO-8414-01A-11R-2315-07	ARL10|285598	43.0369
TCGA-KO-8414-01A-11R-2315-07	ARL11|115761	17.4584
TCGA-KO-8414-01A-11R-2315-07	ARL13A|392509	.812
TCGA-KO-8414-01A-11R-2315-07	ARL13B|200894	127.8928
TCGA-KO-8414-01A-11R-2315-07	ARL14|80117	26.3906
TCGA-KO-8414-01A-11R-2315-07	ARL15|54622	705.6435
TCGA-KO-8414-01A-11R-2315-07	ARL16|339231	368.6561
TCGA-KO-8414-01A-11R-2315-07	ARL17A|51326	20.4385
TCGA-KO-8414-01A-11R-2315-07	ARL17B|641522	0
TCGA-KO-8414-01A-11R-2315-07	ARL1|400	4449.4519
TCGA-KO-8414-01A-11R-2315-07	ARL2BP|23568	2497.3609
TCGA-KO-8414-01A-11R-2315-07	ARL2|402	2490.4588
TCGA-KO-8414-01A-11R-2315-07	ARL3|403	236.2972
TCGA-KO-8414-01A-11R-2315-07	ARL4A|10124	468.5343
TCGA-KO-8414-01A-11R-2315-07	ARL4C|10123	146.1632
TCGA-KO-8414-01A-11R-2315-07	ARL4D|379	1658.1405
TCGA-KO-8414-01A-11R-2315-07	ARL5A|26225	629.7199
TCGA-KO-8414-01A-11R-2315-07	ARL5B|221079	90.134
TCGA-KO-8414-01A-11R-2315-07	ARL5C|390790	0
TCGA-KO-8414-01A-11R-2315-07	ARL6IP1|23204	5432.8055
TCGA-KO-8414-01A-11R-2315-07	ARL6IP4|51329	4751.9285
TCGA-KO-8414-01A-11R-2315-07	ARL6IP5|10550	3352.8218
TCGA-KO-8414-01A-11R-2315-07	ARL6IP6|151188	180.674
TCGA-KO-8414-01A-11R-2315-07	ARL6|84100	180.674
TCGA-KO-8414-01A-11R-2315-07	ARL8A|127829	1189.2002
TCGA-KO-8414-01A-11R-2315-07	ARL8B|55207	1643.5242
TCGA-KO-8414-01A-11R-2315-07	ARL9|132946	.812
TCGA-KO-8414-01A-11R-2315-07	ARMC10|83787	472.0869
TCGA-KO-8414-01A-11R-2315-07	ARMC1|55156	283.3942
TCGA-KO-8414-01A-11R-2315-07	ARMC2|84071	14.2103
TCGA-KO-8414-01A-11R-2315-07	ARMC3|219681	0
TCGA-KO-8414-01A-11R-2315-07	ARMC4|55130	74.7056
TCGA-KO-8414-01A-11R-2315-07	ARMC5|79798	907.43
TCGA-KO-8414-01A-11R-2315-07	ARMC6|93436	1636.4352
TCGA-KO-8414-01A-11R-2315-07	ARMC7|79637	442.1437
TCGA-KO-8414-01A-11R-2315-07	ARMC8|25852	308.5668
TCGA-KO-8414-01A-11R-2315-07	ARMC9|80210	60.0893
TCGA-KO-8414-01A-11R-2315-07	ARMCX1|51309	233.8611
TCGA-KO-8414-01A-11R-2315-07	ARMCX2|9823	1056.0292
TCGA-KO-8414-01A-11R-2315-07	ARMCX3|51566	1971.9854
TCGA-KO-8414-01A-11R-2315-07	ARMCX5|64860	226.553
TCGA-KO-8414-01A-11R-2315-07	ARMCX6|54470	252.9436
TCGA-KO-8414-01A-11R-2315-07	ARMS2|387715	0
TCGA-KO-8414-01A-11R-2315-07	ARNT2|9915	4233.4551
TCGA-KO-8414-01A-11R-2315-07	ARNTL2|56938	.406
TCGA-KO-8414-01A-11R-2315-07	ARNTL|406	278.1161
TCGA-KO-8414-01A-11R-2315-07	ARNT|405	397.8888
TCGA-KO-8414-01A-11R-2315-07	ARPC1A|10552	3696.3053
TCGA-KO-8414-01A-11R-2315-07	ARPC1B|10095	1360.9419
TCGA-KO-8414-01A-11R-2315-07	ARPC2|10109	1269.1839
TCGA-KO-8414-01A-11R-2315-07	ARPC3|10094	3386.1145
TCGA-KO-8414-01A-11R-2315-07	ARPC4|10093	2728.7942
TCGA-KO-8414-01A-11R-2315-07	ARPC5L|81873	1179.4559
TCGA-KO-8414-01A-11R-2315-07	ARPC5|10092	1135.607
TCGA-KO-8414-01A-11R-2315-07	ARPM1|84517	4.0601
TCGA-KO-8414-01A-11R-2315-07	ARPP19|10776	3541.2099
TCGA-KO-8414-01A-11R-2315-07	ARPP21|10777	.406
TCGA-KO-8414-01A-11R-2315-07	ARR3|407	0
TCGA-KO-8414-01A-11R-2315-07	ARRB1|408	113.2765
TCGA-KO-8414-01A-11R-2315-07	ARRB2|409	5200.1624
TCGA-KO-8414-01A-11R-2315-07	ARRDC1|92714	2654.0804
TCGA-KO-8414-01A-11R-2315-07	ARRDC2|27106	863.581
TCGA-KO-8414-01A-11R-2315-07	ARRDC3|57561	1276.8981
TCGA-KO-8414-01A-11R-2315-07	ARRDC4|91947	778.3191
TCGA-KO-8414-01A-11R-2315-07	ARRDC5|645432	1.218
TCGA-KO-8414-01A-11R-2315-07	ARSA|410	1450.2639
TCGA-KO-8414-01A-11R-2315-07	ARSB|411	198.9444
TCGA-KO-8414-01A-11R-2315-07	ARSD|414	2821.3561
TCGA-KO-8414-01A-11R-2315-07	ARSE|415	870.8892
TCGA-KO-8414-01A-11R-2315-07	ARSF|416	0
TCGA-KO-8414-01A-11R-2315-07	ARSG|22901	98.2542
TCGA-KO-8414-01A-11R-2315-07	ARSH|347527	.406
TCGA-KO-8414-01A-11R-2315-07	ARSI|340075	.812
TCGA-KO-8414-01A-11R-2315-07	ARSJ|79642	2498.985
TCGA-KO-8414-01A-11R-2315-07	ARSK|153642	202.1924
TCGA-KO-8414-01A-11R-2315-07	ART1|417	.406
TCGA-KO-8414-01A-11R-2315-07	ART3|419	.406
TCGA-KO-8414-01A-11R-2315-07	ART4|420	0
TCGA-KO-8414-01A-11R-2315-07	ART5|116969	52.3752
TCGA-KO-8414-01A-11R-2315-07	ARTN|9048	75.5177
TCGA-KO-8414-01A-11R-2315-07	ARV1|64801	439.7077
TCGA-KO-8414-01A-11R-2315-07	ARVCF|421	708.8916
TCGA-KO-8414-01A-11R-2315-07	ARX|170302	1.624
TCGA-KO-8414-01A-11R-2315-07	AR|367	.812
TCGA-KO-8414-01A-11R-2315-07	AS3MT|57412	468.5343
TCGA-KO-8414-01A-11R-2315-07	ASAH1|427	2133.9829
TCGA-KO-8414-01A-11R-2315-07	ASAH2B|653308	0
TCGA-KO-8414-01A-11R-2315-07	ASAH2|56624	4.0601
TCGA-KO-8414-01A-11R-2315-07	ASAM|79827	1.218
TCGA-KO-8414-01A-11R-2315-07	ASAP1IT1|29065	0
TCGA-KO-8414-01A-11R-2315-07	ASAP1|50807	204.2225
TCGA-KO-8414-01A-11R-2315-07	ASAP2|8853	1109.6224
TCGA-KO-8414-01A-11R-2315-07	ASAP3|55616	1814.4539
TCGA-KO-8414-01A-11R-2315-07	ASB10|136371	0
TCGA-KO-8414-01A-11R-2315-07	ASB11|140456	17.0524
TCGA-KO-8414-01A-11R-2315-07	ASB12|142689	8.5262
TCGA-KO-8414-01A-11R-2315-07	ASB13|79754	410.475
TCGA-KO-8414-01A-11R-2315-07	ASB14|142686	7.3082
TCGA-KO-8414-01A-11R-2315-07	ASB15|142685	0
TCGA-KO-8414-01A-11R-2315-07	ASB16|92591	127.5842
TCGA-KO-8414-01A-11R-2315-07	ASB17|127247	0
TCGA-KO-8414-01A-11R-2315-07	ASB18|401036	0
TCGA-KO-8414-01A-11R-2315-07	ASB1|51665	516.216
TCGA-KO-8414-01A-11R-2315-07	ASB2|51676	23.1425
TCGA-KO-8414-01A-11R-2315-07	ASB3|51130	101.0962
TCGA-KO-8414-01A-11R-2315-07	ASB4|51666	0
TCGA-KO-8414-01A-11R-2315-07	ASB5|140458	103.9383
TCGA-KO-8414-01A-11R-2315-07	ASB6|140459	1886.7722
TCGA-KO-8414-01A-11R-2315-07	ASB7|140460	440.1137
TCGA-KO-8414-01A-11R-2315-07	ASB8|140461	1582.6228
TCGA-KO-8414-01A-11R-2315-07	ASB9|140462	185.5461
TCGA-KO-8414-01A-11R-2315-07	ASCC1|51008	187.1701
TCGA-KO-8414-01A-11R-2315-07	ASCC2|84164	2274.056
TCGA-KO-8414-01A-11R-2315-07	ASCC3|10973	404.7909
TCGA-KO-8414-01A-11R-2315-07	ASCL1|429	0
TCGA-KO-8414-01A-11R-2315-07	ASCL2|430	6.4961
TCGA-KO-8414-01A-11R-2315-07	ASCL3|56676	.812
TCGA-KO-8414-01A-11R-2315-07	ASCL4|121549	127.0808
TCGA-KO-8414-01A-11R-2315-07	ASF1A|25842	254.9736
TCGA-KO-8414-01A-11R-2315-07	ASF1B|55723	239.1393
TCGA-KO-8414-01A-11R-2315-07	ASFMR1|100126270	.812
TCGA-KO-8414-01A-11R-2315-07	ASGR1|432	.406
TCGA-KO-8414-01A-11R-2315-07	ASGR2|433	1.624
TCGA-KO-8414-01A-11R-2315-07	ASH1L|55870	757.3122
TCGA-KO-8414-01A-11R-2315-07	ASH2L|9070	472.5944
TCGA-KO-8414-01A-11R-2315-07	ASIP|434	.406
TCGA-KO-8414-01A-11R-2315-07	ASL|435	1156.3134
TCGA-KO-8414-01A-11R-2315-07	ASMTL|8623	382.0544
TCGA-KO-8414-01A-11R-2315-07	ASMT|438	0
TCGA-KO-8414-01A-11R-2315-07	ASNA1|439	1928.5424
TCGA-KO-8414-01A-11R-2315-07	ASNSD1|54529	351.6037
TCGA-KO-8414-01A-11R-2315-07	ASNS|440	2280.9582
TCGA-KO-8414-01A-11R-2315-07	ASPA|443	10.9622
TCGA-KO-8414-01A-11R-2315-07	ASPDH|554235	2.8421
TCGA-KO-8414-01A-11R-2315-07	ASPG|374569	30.0447
TCGA-KO-8414-01A-11R-2315-07	ASPHD1|253982	32.0747
TCGA-KO-8414-01A-11R-2315-07	ASPHD2|57168	556.2322
TCGA-KO-8414-01A-11R-2315-07	ASPH|444	960.7714
TCGA-KO-8414-01A-11R-2315-07	ASPM|259266	15.0223
TCGA-KO-8414-01A-11R-2315-07	ASPN|54829	83.2318
TCGA-KO-8414-01A-11R-2315-07	ASPRV1|151516	136.419
TCGA-KO-8414-01A-11R-2315-07	ASPSCR1|79058	565.1644
TCGA-KO-8414-01A-11R-2315-07	ASRGL1|80150	154.2834
TCGA-KO-8414-01A-11R-2315-07	ASS1|445	450.2639
TCGA-KO-8414-01A-11R-2315-07	ASTE1|28990	45.2335
TCGA-KO-8414-01A-11R-2315-07	ASTL|431705	0
TCGA-KO-8414-01A-11R-2315-07	ASTN1|460	5.2781
TCGA-KO-8414-01A-11R-2315-07	ASTN2|23245	1856.6788
TCGA-KO-8414-01A-11R-2315-07	ASXL1|171023	3856.2728
TCGA-KO-8414-01A-11R-2315-07	ASXL2|55252	167.2757
TCGA-KO-8414-01A-11R-2315-07	ASXL3|80816	38.1648
TCGA-KO-8414-01A-11R-2315-07	ASZ1|136991	.406
TCGA-KO-8414-01A-11R-2315-07	ATAD1|84896	1192.4482
TCGA-KO-8414-01A-11R-2315-07	ATAD2B|54454	148.1933
TCGA-KO-8414-01A-11R-2315-07	ATAD2|29028	157.9375
TCGA-KO-8414-01A-11R-2315-07	ATAD3A|55210	895.2497
TCGA-KO-8414-01A-11R-2315-07	ATAD3B|83858	408.039
TCGA-KO-8414-01A-11R-2315-07	ATAD3C|219293	250.5075
TCGA-KO-8414-01A-11R-2315-07	ATAD5|79915	15.0223
TCGA-KO-8414-01A-11R-2315-07	ATCAY|85300	0
TCGA-KO-8414-01A-11R-2315-07	ATE1|11101	67.3975
TCGA-KO-8414-01A-11R-2315-07	ATF1|466	436.0536
TCGA-KO-8414-01A-11R-2315-07	ATF2|1386	190.4182
TCGA-KO-8414-01A-11R-2315-07	ATF3|467	1187.5761
TCGA-KO-8414-01A-11R-2315-07	ATF4|468	15702.8015
TCGA-KO-8414-01A-11R-2315-07	ATF5|22809	1414.5351
TCGA-KO-8414-01A-11R-2315-07	ATF6B|1388	1458.3841
TCGA-KO-8414-01A-11R-2315-07	ATF6|22926	439.7077
TCGA-KO-8414-01A-11R-2315-07	ATF7IP2|80063	26.3906
TCGA-KO-8414-01A-11R-2315-07	ATF7IP|55729	525.7816
TCGA-KO-8414-01A-11R-2315-07	ATF7|11016	942.4767
TCGA-KO-8414-01A-11R-2315-07	ATG10|83734	153.0654
TCGA-KO-8414-01A-11R-2315-07	ATG12|9140	278.9281
TCGA-KO-8414-01A-11R-2315-07	ATG16L1|55054	388.9566
TCGA-KO-8414-01A-11R-2315-07	ATG16L2|89849	306.894
TCGA-KO-8414-01A-11R-2315-07	ATG2A|23130	1837.1904
TCGA-KO-8414-01A-11R-2315-07	ATG2B|55102	981.7296
TCGA-KO-8414-01A-11R-2315-07	ATG3|64422	496.9549
TCGA-KO-8414-01A-11R-2315-07	ATG4A|115201	914.3321
TCGA-KO-8414-01A-11R-2315-07	ATG4B|23192	1227.771
TCGA-KO-8414-01A-11R-2315-07	ATG4C|84938	100.6902
TCGA-KO-8414-01A-11R-2315-07	ATG4D|84971	3091.3723
TCGA-KO-8414-01A-11R-2315-07	ATG5|9474	484.7747
TCGA-KO-8414-01A-11R-2315-07	ATG7|10533	461.7377
TCGA-KO-8414-01A-11R-2315-07	ATG9A|79065	1626.2607
TCGA-KO-8414-01A-11R-2315-07	ATG9B|285973	383.3861
TCGA-KO-8414-01A-11R-2315-07	ATHL1|80162	592.773
TCGA-KO-8414-01A-11R-2315-07	ATIC|471	494.1129
TCGA-KO-8414-01A-11R-2315-07	ATL1|51062	80.7958
TCGA-KO-8414-01A-11R-2315-07	ATL2|64225	1485.9927
TCGA-KO-8414-01A-11R-2315-07	ATL3|25923	347.1376
TCGA-KO-8414-01A-11R-2315-07	ATMIN|23300	2030.8567
TCGA-KO-8414-01A-11R-2315-07	ATM|472	697.9294
TCGA-KO-8414-01A-11R-2315-07	ATN1|1822	8366.6261
TCGA-KO-8414-01A-11R-2315-07	ATOH1|474	0
TCGA-KO-8414-01A-11R-2315-07	ATOH7|220202	.406
TCGA-KO-8414-01A-11R-2315-07	ATOH8|84913	39.7889
TCGA-KO-8414-01A-11R-2315-07	ATOX1|475	1072.2696
TCGA-KO-8414-01A-11R-2315-07	ATP10A|57194	8.1202
TCGA-KO-8414-01A-11R-2315-07	ATP10B|23120	255.3796
TCGA-KO-8414-01A-11R-2315-07	ATP10D|57205	1661.3886
TCGA-KO-8414-01A-11R-2315-07	ATP11A|23250	634.186
TCGA-KO-8414-01A-11R-2315-07	ATP11B|23200	485.1807
TCGA-KO-8414-01A-11R-2315-07	ATP11C|286410	311.0028
TCGA-KO-8414-01A-11R-2315-07	ATP12A|479	0
TCGA-KO-8414-01A-11R-2315-07	ATP13A1|57130	2521.3155
TCGA-KO-8414-01A-11R-2315-07	ATP13A2|23400	926.9184
TCGA-KO-8414-01A-11R-2315-07	ATP13A3|79572	694.6813
TCGA-KO-8414-01A-11R-2315-07	ATP13A4|84239	1.218
TCGA-KO-8414-01A-11R-2315-07	ATP13A5|344905	.812
TCGA-KO-8414-01A-11R-2315-07	ATP1A1|476	51000.7917
TCGA-KO-8414-01A-11R-2315-07	ATP1A2|477	9.7442
TCGA-KO-8414-01A-11R-2315-07	ATP1A3|478	62.5254
TCGA-KO-8414-01A-11R-2315-07	ATP1A4|480	0
TCGA-KO-8414-01A-11R-2315-07	ATP1B1|481	38510.743
TCGA-KO-8414-01A-11R-2315-07	ATP1B2|482	95.4121
TCGA-KO-8414-01A-11R-2315-07	ATP1B3|483	915.5501
TCGA-KO-8414-01A-11R-2315-07	ATP1B4|23439	0
TCGA-KO-8414-01A-11R-2315-07	ATP2A1|487	29.2367
TCGA-KO-8414-01A-11R-2315-07	ATP2A2|488	4619.9756
TCGA-KO-8414-01A-11R-2315-07	ATP2A3|489	238.3272
TCGA-KO-8414-01A-11R-2315-07	ATP2B1|490	1078.3597
TCGA-KO-8414-01A-11R-2315-07	ATP2B2|491	99.0662
TCGA-KO-8414-01A-11R-2315-07	ATP2B3|492	.406
TCGA-KO-8414-01A-11R-2315-07	ATP2B4|493	1109.2164
TCGA-KO-8414-01A-11R-2315-07	ATP2C1|27032	2033.5323
TCGA-KO-8414-01A-11R-2315-07	ATP2C2|9914	5.6841
TCGA-KO-8414-01A-11R-2315-07	ATP4A|495	.406
TCGA-KO-8414-01A-11R-2315-07	ATP4B|496	2.4361
TCGA-KO-8414-01A-11R-2315-07	ATP5A1|498	19855.8668
TCGA-KO-8414-01A-11R-2315-07	ATP5B|506	36538.7739
TCGA-KO-8414-01A-11R-2315-07	ATP5C1|509	2729.192
TCGA-KO-8414-01A-11R-2315-07	ATP5D|513	6523.3455
TCGA-KO-8414-01A-11R-2315-07	ATP5EP2|432369	249.6955
TCGA-KO-8414-01A-11R-2315-07	ATP5E|514	6658.1405
TCGA-KO-8414-01A-11R-2315-07	ATP5F1|515	2773.853
TCGA-KO-8414-01A-11R-2315-07	ATP5G1|516	1708.0796
TCGA-KO-8414-01A-11R-2315-07	ATP5G2|517	7211.5307
TCGA-KO-8414-01A-11R-2315-07	ATP5G3|518	5467.3163
TCGA-KO-8414-01A-11R-2315-07	ATP5H|10476	3398.2948
TCGA-KO-8414-01A-11R-2315-07	ATP5I|521	3020.1746
TCGA-KO-8414-01A-11R-2315-07	ATP5J2|9551	2950.8729
TCGA-KO-8414-01A-11R-2315-07	ATP5J|522	1929.3382
TCGA-KO-8414-01A-11R-2315-07	ATP5L2|267020	5.2781
TCGA-KO-8414-01A-11R-2315-07	ATP5L|10632	5066.9915
TCGA-KO-8414-01A-11R-2315-07	ATP5O|539	3889.5656
TCGA-KO-8414-01A-11R-2315-07	ATP5SL|55101	2094.6001
TCGA-KO-8414-01A-11R-2315-07	ATP5S|27109	263.9058
TCGA-KO-8414-01A-11R-2315-07	ATP6AP1L|92270	78.3597
TCGA-KO-8414-01A-11R-2315-07	ATP6AP1|537	17164.8396
TCGA-KO-8414-01A-11R-2315-07	ATP6AP2|10159	18379.2123
TCGA-KO-8414-01A-11R-2315-07	ATP6V0A1|535	614.6975
TCGA-KO-8414-01A-11R-2315-07	ATP6V0A2|23545	576.9387
TCGA-KO-8414-01A-11R-2315-07	ATP6V0A4|50617	25779.9959
TCGA-KO-8414-01A-11R-2315-07	ATP6V0B|533	9594.8031
TCGA-KO-8414-01A-11R-2315-07	ATP6V0C|527	28566.8859
TCGA-KO-8414-01A-11R-2315-07	ATP6V0D1|9114	5103.1263
TCGA-KO-8414-01A-11R-2315-07	ATP6V0D2|245972	16711.3276
TCGA-KO-8414-01A-11R-2315-07	ATP6V0E1|8992	6363.784
TCGA-KO-8414-01A-11R-2315-07	ATP6V0E2|155066	4070.1056
TCGA-KO-8414-01A-11R-2315-07	ATP6V1A|523	11583.8408
TCGA-KO-8414-01A-11R-2315-07	ATP6V1B1|525	22301.6646
TCGA-KO-8414-01A-11R-2315-07	ATP6V1B2|526	867.6411
TCGA-KO-8414-01A-11R-2315-07	ATP6V1C1|528	835.9724
TCGA-KO-8414-01A-11R-2315-07	ATP6V1C2|245973	4260.4263
TCGA-KO-8414-01A-11R-2315-07	ATP6V1D|51382	6367.0321
TCGA-KO-8414-01A-11R-2315-07	ATP6V1E1|529	8425.0914
TCGA-KO-8414-01A-11R-2315-07	ATP6V1E2|90423	71.8636
TCGA-KO-8414-01A-11R-2315-07	ATP6V1F|9296	11059.1799
TCGA-KO-8414-01A-11R-2315-07	ATP6V1G1|9550	3875.7613
TCGA-KO-8414-01A-11R-2315-07	ATP6V1G2|534	3.2156
TCGA-KO-8414-01A-11R-2315-07	ATP6V1G3|127124	2123.0207
TCGA-KO-8414-01A-11R-2315-07	ATP6V1H|51606	2459.1961
TCGA-KO-8414-01A-11R-2315-07	ATP7A|538	3298.0106
TCGA-KO-8414-01A-11R-2315-07	ATP7B|540	169.7117
TCGA-KO-8414-01A-11R-2315-07	ATP8A1|10396	564.3524
TCGA-KO-8414-01A-11R-2315-07	ATP8A2|51761	3.2481
TCGA-KO-8414-01A-11R-2315-07	ATP8B1|5205	695.0548
TCGA-KO-8414-01A-11R-2315-07	ATP8B2|57198	77.1417
TCGA-KO-8414-01A-11R-2315-07	ATP8B3|148229	8.9322
TCGA-KO-8414-01A-11R-2315-07	ATP8B4|79895	72.6756
TCGA-KO-8414-01A-11R-2315-07	ATP8B5P|158381	41.8189
TCGA-KO-8414-01A-11R-2315-07	ATP9A|10079	4299.2286
TCGA-KO-8414-01A-11R-2315-07	ATP9B|374868	660.9825
TCGA-KO-8414-01A-11R-2315-07	ATPAF1|64756	1215.5907
TCGA-KO-8414-01A-11R-2315-07	ATPAF2|91647	369.8741
TCGA-KO-8414-01A-11R-2315-07	ATPBD4|89978	263.0938
TCGA-KO-8414-01A-11R-2315-07	ATPIF1|93974	1146.9752
TCGA-KO-8414-01A-11R-2315-07	ATRIP|84126	242.9192
TCGA-KO-8414-01A-11R-2315-07	ATRNL1|26033	84.0438
TCGA-KO-8414-01A-11R-2315-07	ATRN|8455	1437.6776
TCGA-KO-8414-01A-11R-2315-07	ATRX|546	1237.1092
TCGA-KO-8414-01A-11R-2315-07	ATR|545	299.2286
TCGA-KO-8414-01A-11R-2315-07	ATXN10|25814	831.1003
TCGA-KO-8414-01A-11R-2315-07	ATXN1L|342371	1120.6131
TCGA-KO-8414-01A-11R-2315-07	ATXN1|6310	448.6399
TCGA-KO-8414-01A-11R-2315-07	ATXN2L|11273	5269.5899
TCGA-KO-8414-01A-11R-2315-07	ATXN2|6311	1045.067
TCGA-KO-8414-01A-11R-2315-07	ATXN3L|92552	0
TCGA-KO-8414-01A-11R-2315-07	ATXN3|4287	198.1324
TCGA-KO-8414-01A-11R-2315-07	ATXN7L1|222255	179.4559
TCGA-KO-8414-01A-11R-2315-07	ATXN7L2|127002	156.7194
TCGA-KO-8414-01A-11R-2315-07	ATXN7L3B|552889	5254.9736
TCGA-KO-8414-01A-11R-2315-07	ATXN7L3|56970	1365.814
TCGA-KO-8414-01A-11R-2315-07	ATXN7|6314	348.3557
TCGA-KO-8414-01A-11R-2315-07	ATXN8OS|6315	0
TCGA-KO-8414-01A-11R-2315-07	AUH|549	1369.0621
TCGA-KO-8414-01A-11R-2315-07	AUP1|550	2002.4442
TCGA-KO-8414-01A-11R-2315-07	AURKAIP1|54998	3170.9298
TCGA-KO-8414-01A-11R-2315-07	AURKAPS1|6791	12.5863
TCGA-KO-8414-01A-11R-2315-07	AURKA|6790	297.1985
TCGA-KO-8414-01A-11R-2315-07	AURKB|9212	7.3082
TCGA-KO-8414-01A-11R-2315-07	AURKC|6795	10.1502
TCGA-KO-8414-01A-11R-2315-07	AUTS2|26053	1302.0706
TCGA-KO-8414-01A-11R-2315-07	AVEN|57099	107.9984
TCGA-KO-8414-01A-11R-2315-07	AVIL|10677	30.8567
TCGA-KO-8414-01A-11R-2315-07	AVL9|23080	229.8011
TCGA-KO-8414-01A-11R-2315-07	AVPI1|60370	283.8002
TCGA-KO-8414-01A-11R-2315-07	AVPR1A|552	342.2655
TCGA-KO-8414-01A-11R-2315-07	AVPR1B|553	0
TCGA-KO-8414-01A-11R-2315-07	AVPR2|554	21.1125
TCGA-KO-8414-01A-11R-2315-07	AVP|551	0
TCGA-KO-8414-01A-11R-2315-07	AWAT1|158833	0
TCGA-KO-8414-01A-11R-2315-07	AWAT2|158835	0
TCGA-KO-8414-01A-11R-2315-07	AXIN1|8312	1943.9708
TCGA-KO-8414-01A-11R-2315-07	AXIN2|8313	19.8944
TCGA-KO-8414-01A-11R-2315-07	AXL|558	220.8689
TCGA-KO-8414-01A-11R-2315-07	AZGP1|563	627.6898
TCGA-KO-8414-01A-11R-2315-07	AZI1|22994	362.972
TCGA-KO-8414-01A-11R-2315-07	AZI2|64343	373.5282
TCGA-KO-8414-01A-11R-2315-07	AZIN1|51582	1204.2225
TCGA-KO-8414-01A-11R-2315-07	AZU1|566	0
TCGA-KO-8414-01A-11R-2315-07	B2M|567	73977.2635
TCGA-KO-8414-01A-11R-2315-07	B3GALNT1|8706	201.3804
TCGA-KO-8414-01A-11R-2315-07	B3GALNT2|148789	256.3906
TCGA-KO-8414-01A-11R-2315-07	B3GALT1|8708	1.218
TCGA-KO-8414-01A-11R-2315-07	B3GALT2|8707	1.624
TCGA-KO-8414-01A-11R-2315-07	B3GALT4|8705	395.8587
TCGA-KO-8414-01A-11R-2315-07	B3GALT5|10317	0
TCGA-KO-8414-01A-11R-2315-07	B3GALT6|126792	383.6784
TCGA-KO-8414-01A-11R-2315-07	B3GALTL|145173	374.7462
TCGA-KO-8414-01A-11R-2315-07	B3GAT1|27087	.406
TCGA-KO-8414-01A-11R-2315-07	B3GAT2|135152	5.3471
TCGA-KO-8414-01A-11R-2315-07	B3GAT3|26229	2101.5022
TCGA-KO-8414-01A-11R-2315-07	B3GNT1|11041	772.635
TCGA-KO-8414-01A-11R-2315-07	B3GNT2|10678	1467.3163
TCGA-KO-8414-01A-11R-2315-07	B3GNT3|10331	30.4507
TCGA-KO-8414-01A-11R-2315-07	B3GNT4|79369	5.6841
TCGA-KO-8414-01A-11R-2315-07	B3GNT5|84002	187.9821
TCGA-KO-8414-01A-11R-2315-07	B3GNT6|192134	.406
TCGA-KO-8414-01A-11R-2315-07	B3GNT7|93010	32.0747
TCGA-KO-8414-01A-11R-2315-07	B3GNT8|374907	619.9756
TCGA-KO-8414-01A-11R-2315-07	B3GNT9|84752	543.0329
TCGA-KO-8414-01A-11R-2315-07	B3GNTL1|146712	61.0922
TCGA-KO-8414-01A-11R-2315-07	B4GALNT1|2583	42.5254
TCGA-KO-8414-01A-11R-2315-07	B4GALNT2|124872	362.16
TCGA-KO-8414-01A-11R-2315-07	B4GALNT3|283358	2675.5989
TCGA-KO-8414-01A-11R-2315-07	B4GALNT4|338707	.812
TCGA-KO-8414-01A-11R-2315-07	B4GALT1|2683	2068.6155
TCGA-KO-8414-01A-11R-2315-07	B4GALT2|8704	1356.4758
TCGA-KO-8414-01A-11R-2315-07	B4GALT3|8703	1087.2919
TCGA-KO-8414-01A-11R-2315-07	B4GALT4|8702	189.6062
TCGA-KO-8414-01A-11R-2315-07	B4GALT5|9334	1513.6013
TCGA-KO-8414-01A-11R-2315-07	B4GALT6|9331	456.76
TCGA-KO-8414-01A-11R-2315-07	B4GALT7|11285	2307.7548
TCGA-KO-8414-01A-11R-2315-07	B9D1|27077	68.3557
TCGA-KO-8414-01A-11R-2315-07	B9D2|80776	158.7495
TCGA-KO-8414-01A-11R-2315-07	BAALC|79870	1298.0106
TCGA-KO-8414-01A-11R-2315-07	BAAT|570	.406
TCGA-KO-8414-01A-11R-2315-07	BACE1|23621	1133.9829
TCGA-KO-8414-01A-11R-2315-07	BACE2|25825	7445.3918
TCGA-KO-8414-01A-11R-2315-07	BACH1|571	576.9387
TCGA-KO-8414-01A-11R-2315-07	BACH2|60468	77.9537
TCGA-KO-8414-01A-11R-2315-07	BAD|572	1939.5493
TCGA-KO-8414-01A-11R-2315-07	BAG1|573	3154.3402
TCGA-KO-8414-01A-11R-2315-07	BAG2|9532	65.7734
TCGA-KO-8414-01A-11R-2315-07	BAG3|9531	1766.9509
TCGA-KO-8414-01A-11R-2315-07	BAG4|9530	62.5254
TCGA-KO-8414-01A-11R-2315-07	BAG5|9529	2437.2716
TCGA-KO-8414-01A-11R-2315-07	BAGE2|85319	.406
TCGA-KO-8414-01A-11R-2315-07	BAGE|574	0
TCGA-KO-8414-01A-11R-2315-07	BAHCC1|57597	1097.8482
TCGA-KO-8414-01A-11R-2315-07	BAHD1|22893	2576.5327
TCGA-KO-8414-01A-11R-2315-07	BAI1|575	2.8421
TCGA-KO-8414-01A-11R-2315-07	BAI2|576	13.3983
TCGA-KO-8414-01A-11R-2315-07	BAI3|577	2.4361
TCGA-KO-8414-01A-11R-2315-07	BAIAP2L1|55971	4005.2781
TCGA-KO-8414-01A-11R-2315-07	BAIAP2L2|80115	17.4584
TCGA-KO-8414-01A-11R-2315-07	BAIAP2|10458	158.7495
TCGA-KO-8414-01A-11R-2315-07	BAIAP3|8938	1720.2598
TCGA-KO-8414-01A-11R-2315-07	BAK1|578	470.5644
TCGA-KO-8414-01A-11R-2315-07	BAMBI|25805	312.2209
TCGA-KO-8414-01A-11R-2315-07	BANF1|8815	4469.3463
TCGA-KO-8414-01A-11R-2315-07	BANF2|140836	0
TCGA-KO-8414-01A-11R-2315-07	BANK1|55024	9.7442
TCGA-KO-8414-01A-11R-2315-07	BANP|54971	254.5676
TCGA-KO-8414-01A-11R-2315-07	BAP1|8314	2737.3122
TCGA-KO-8414-01A-11R-2315-07	BARD1|580	4.8721
TCGA-KO-8414-01A-11R-2315-07	BARHL1|56751	0
TCGA-KO-8414-01A-11R-2315-07	BARHL2|343472	0
TCGA-KO-8414-01A-11R-2315-07	BARX1|56033	1.218
TCGA-KO-8414-01A-11R-2315-07	BARX2|8538	877.7913
TCGA-KO-8414-01A-11R-2315-07	BASE|317716	0
TCGA-KO-8414-01A-11R-2315-07	BASP1|10409	48.3151
TCGA-KO-8414-01A-11R-2315-07	BAT1|7919	2558.7008
TCGA-KO-8414-01A-11R-2315-07	BAT2L1|84726	9993.5932
TCGA-KO-8414-01A-11R-2315-07	BAT2L2|23215	1402.7609
TCGA-KO-8414-01A-11R-2315-07	BAT2|7916	5177.8319
TCGA-KO-8414-01A-11R-2315-07	BAT3|7917	3801.4616
TCGA-KO-8414-01A-11R-2315-07	BAT4|7918	628.5018
TCGA-KO-8414-01A-11R-2315-07	BAT5|7920	960.6171
TCGA-KO-8414-01A-11R-2315-07	BATF2|116071	212.7487
TCGA-KO-8414-01A-11R-2315-07	BATF3|55509	8.9322
TCGA-KO-8414-01A-11R-2315-07	BATF|10538	20.3004
TCGA-KO-8414-01A-11R-2315-07	BAX|581	561.1043
TCGA-KO-8414-01A-11R-2315-07	BAZ1A|11177	265.1238
TCGA-KO-8414-01A-11R-2315-07	BAZ1B|9031	2799.8376
TCGA-KO-8414-01A-11R-2315-07	BAZ2A|11176	3924.795
TCGA-KO-8414-01A-11R-2315-07	BAZ2B|29994	423.5323
TCGA-KO-8414-01A-11R-2315-07	BBC3|27113	549.7361
TCGA-KO-8414-01A-11R-2315-07	BBOX1|8424	2.8421
TCGA-KO-8414-01A-11R-2315-07	BBS10|79738	298.8226
TCGA-KO-8414-01A-11R-2315-07	BBS12|166379	230.2071
TCGA-KO-8414-01A-11R-2315-07	BBS1|582	1127.0808
TCGA-KO-8414-01A-11R-2315-07	BBS2|583	1222.4929
TCGA-KO-8414-01A-11R-2315-07	BBS4|585	487.2107
TCGA-KO-8414-01A-11R-2315-07	BBS5|129880	115.7125
TCGA-KO-8414-01A-11R-2315-07	BBS7|55212	185.1401
TCGA-KO-8414-01A-11R-2315-07	BBS9|27241	168.8997
TCGA-KO-8414-01A-11R-2315-07	BBX|56987	921.2343
TCGA-KO-8414-01A-11R-2315-07	BCAM|4059	19591.961
TCGA-KO-8414-01A-11R-2315-07	BCAN|63827	2.4361
TCGA-KO-8414-01A-11R-2315-07	BCAP29|55973	786.8453
TCGA-KO-8414-01A-11R-2315-07	BCAP31|10134	10223.3049
TCGA-KO-8414-01A-11R-2315-07	BCAR1|9564	7704.8315
TCGA-KO-8414-01A-11R-2315-07	BCAR3|8412	668.9931
TCGA-KO-8414-01A-11R-2315-07	BCAR4|400500	0
TCGA-KO-8414-01A-11R-2315-07	BCAS1|8537	119.7726
TCGA-KO-8414-01A-11R-2315-07	BCAS2|10286	333.0085
TCGA-KO-8414-01A-11R-2315-07	BCAS3|54828	303.2887
TCGA-KO-8414-01A-11R-2315-07	BCAS4|55653	2481.5266
TCGA-KO-8414-01A-11R-2315-07	BCAT1|586	118.5546
TCGA-KO-8414-01A-11R-2315-07	BCAT2|587	2144.5392
TCGA-KO-8414-01A-11R-2315-07	BCCIP|56647	659.866
TCGA-KO-8414-01A-11R-2315-07	BCDIN3D|144233	194.7868
TCGA-KO-8414-01A-11R-2315-07	BCHE|590	1.624
TCGA-KO-8414-01A-11R-2315-07	BCKDHA|593	3993.9099
TCGA-KO-8414-01A-11R-2315-07	BCKDHB|594	184.7341
TCGA-KO-8414-01A-11R-2315-07	BCKDK|10295	1552.5782
TCGA-KO-8414-01A-11R-2315-07	BCL10|8915	527.8116
TCGA-KO-8414-01A-11R-2315-07	BCL11A|53335	1.624
TCGA-KO-8414-01A-11R-2315-07	BCL11B|64919	23.5485
TCGA-KO-8414-01A-11R-2315-07	BCL2A1|597	6.9022
TCGA-KO-8414-01A-11R-2315-07	BCL2L10|10017	78.3597
TCGA-KO-8414-01A-11R-2315-07	BCL2L11|10018	398.7008
TCGA-KO-8414-01A-11R-2315-07	BCL2L12|83596	203.106
TCGA-KO-8414-01A-11R-2315-07	BCL2L13|23786	4040.6009
TCGA-KO-8414-01A-11R-2315-07	BCL2L14|79370	5.2781
TCGA-KO-8414-01A-11R-2315-07	BCL2L15|440603	1.624
TCGA-KO-8414-01A-11R-2315-07	BCL2L1|598	13172.5538
TCGA-KO-8414-01A-11R-2315-07	BCL2L2|599	4200.2801
TCGA-KO-8414-01A-11R-2315-07	BCL2|596	1626.0658
TCGA-KO-8414-01A-11R-2315-07	BCL3|602	320.341
TCGA-KO-8414-01A-11R-2315-07	BCL6B|255877	196.9143
TCGA-KO-8414-01A-11R-2315-07	BCL6|604	545.27
TCGA-KO-8414-01A-11R-2315-07	BCL7A|605	2234.6732
TCGA-KO-8414-01A-11R-2315-07	BCL7B|9275	2481.1206
TCGA-KO-8414-01A-11R-2315-07	BCL7C|9274	1252.1315
TCGA-KO-8414-01A-11R-2315-07	BCL8|606	2.4361
TCGA-KO-8414-01A-11R-2315-07	BCL9L|283149	1557.4503
TCGA-KO-8414-01A-11R-2315-07	BCL9|607	724.3199
TCGA-KO-8414-01A-11R-2315-07	BCLAF1|9774	1546.488
TCGA-KO-8414-01A-11R-2315-07	BCMO1|53630	.406
TCGA-KO-8414-01A-11R-2315-07	BCO2|83875	544.458
TCGA-KO-8414-01A-11R-2315-07	BCORL1|63035	250.1015
TCGA-KO-8414-01A-11R-2315-07	BCORL2|286554	0
TCGA-KO-8414-01A-11R-2315-07	BCOR|54880	962.2412
TCGA-KO-8414-01A-11R-2315-07	BCR|613	5788.8754
TCGA-KO-8414-01A-11R-2315-07	BCS1L|617	406.0089
TCGA-KO-8414-01A-11R-2315-07	BCYRN1|618	0
TCGA-KO-8414-01A-11R-2315-07	BDH1|622	1405.6029
TCGA-KO-8414-01A-11R-2315-07	BDH2|56898	527.8116
TCGA-KO-8414-01A-11R-2315-07	BDKRB1|623	578.5627
TCGA-KO-8414-01A-11R-2315-07	BDKRB2|624	2117.3366
TCGA-KO-8414-01A-11R-2315-07	BDNFOS|497258	129.2083
TCGA-KO-8414-01A-11R-2315-07	BDNF|627	9.6468
TCGA-KO-8414-01A-11R-2315-07	BDP1|55814	762.4848
TCGA-KO-8414-01A-11R-2315-07	BEAN|146227	4.0601
TCGA-KO-8414-01A-11R-2315-07	BECN1|8678	617.4503
TCGA-KO-8414-01A-11R-2315-07	BEGAIN|57596	12.5863
TCGA-KO-8414-01A-11R-2315-07	BEND2|139105	0
TCGA-KO-8414-01A-11R-2315-07	BEND3|57673	92.976
TCGA-KO-8414-01A-11R-2315-07	BEND4|389206	0
TCGA-KO-8414-01A-11R-2315-07	BEND5|79656	42.2249
TCGA-KO-8414-01A-11R-2315-07	BEND6|221336	1.218
TCGA-KO-8414-01A-11R-2315-07	BEND7|222389	385.3025
TCGA-KO-8414-01A-11R-2315-07	BEST1|7439	134.0073
TCGA-KO-8414-01A-11R-2315-07	BEST2|54831	0
TCGA-KO-8414-01A-11R-2315-07	BEST3|144453	0
TCGA-KO-8414-01A-11R-2315-07	BEST4|266675	17.8644
TCGA-KO-8414-01A-11R-2315-07	BET1L|51272	5435.2416
TCGA-KO-8414-01A-11R-2315-07	BET1|10282	1138.449
TCGA-KO-8414-01A-11R-2315-07	BET3L|100128327	.812
TCGA-KO-8414-01A-11R-2315-07	BEX1|55859	2.03
TCGA-KO-8414-01A-11R-2315-07	BEX2|84707	274.868
TCGA-KO-8414-01A-11R-2315-07	BEX4|56271	623.2237
TCGA-KO-8414-01A-11R-2315-07	BEX5|340542	236.7032
TCGA-KO-8414-01A-11R-2315-07	BEYLA|497634	0
TCGA-KO-8414-01A-11R-2315-07	BFAR|51283	2352.0097
TCGA-KO-8414-01A-11R-2315-07	BFSP1|631	21.5185
TCGA-KO-8414-01A-11R-2315-07	BFSP2|8419	.812
TCGA-KO-8414-01A-11R-2315-07	BGLAP|632	28.9931
TCGA-KO-8414-01A-11R-2315-07	BGN|633	1581.4048
TCGA-KO-8414-01A-11R-2315-07	BHLHA15|168620	2.4361
TCGA-KO-8414-01A-11R-2315-07	BHLHB9|80823	69.4275
TCGA-KO-8414-01A-11R-2315-07	BHLHE22|27319	.406
TCGA-KO-8414-01A-11R-2315-07	BHLHE23|128408	0
TCGA-KO-8414-01A-11R-2315-07	BHLHE40|8553	3544.052
TCGA-KO-8414-01A-11R-2315-07	BHLHE41|79365	271.62
TCGA-KO-8414-01A-11R-2315-07	BHMT2|23743	455.948
TCGA-KO-8414-01A-11R-2315-07	BHMT|635	9.3382
TCGA-KO-8414-01A-11R-2315-07	BICC1|80114	9.7442
TCGA-KO-8414-01A-11R-2315-07	BICD1|636	75.5177
TCGA-KO-8414-01A-11R-2315-07	BICD2|23299	1727.162
TCGA-KO-8414-01A-11R-2315-07	BID|637	294.6326
TCGA-KO-8414-01A-11R-2315-07	BIK|638	216.4028
TCGA-KO-8414-01A-11R-2315-07	BIN1|274	308.9728
TCGA-KO-8414-01A-11R-2315-07	BIN2|51411	526.9996
TCGA-KO-8414-01A-11R-2315-07	BIN3|55909	338.2054
TCGA-KO-8414-01A-11R-2315-07	BIRC2|329	1066.1795
TCGA-KO-8414-01A-11R-2315-07	BIRC3|330	101.0962
TCGA-KO-8414-01A-11R-2315-07	BIRC5|332	16.2079
TCGA-KO-8414-01A-11R-2315-07	BIRC6|57448	835.5664
TCGA-KO-8414-01A-11R-2315-07	BIRC7|79444	32.0747
TCGA-KO-8414-01A-11R-2315-07	BIRC8|112401	0
TCGA-KO-8414-01A-11R-2315-07	BIVM|54841	269.1839
TCGA-KO-8414-01A-11R-2315-07	BLCAP|10904	7244.8234
TCGA-KO-8414-01A-11R-2315-07	BLID|414899	.406
TCGA-KO-8414-01A-11R-2315-07	BLK|640	.406
TCGA-KO-8414-01A-11R-2315-07	BLMH|642	265.1238
TCGA-KO-8414-01A-11R-2315-07	BLM|641	19.8944
TCGA-KO-8414-01A-11R-2315-07	BLNK|29760	762.8908
TCGA-KO-8414-01A-11R-2315-07	BLOC1S1|2647	3072.8745
TCGA-KO-8414-01A-11R-2315-07	BLOC1S2|282991	478.6845
TCGA-KO-8414-01A-11R-2315-07	BLOC1S3|388552	516.8494
TCGA-KO-8414-01A-11R-2315-07	BLVRA|644	747.0564
TCGA-KO-8414-01A-11R-2315-07	BLVRB|645	2031.6687
TCGA-KO-8414-01A-11R-2315-07	BLZF1|8548	335.3634
TCGA-KO-8414-01A-11R-2315-07	BMF|90427	976.4515
TCGA-KO-8414-01A-11R-2315-07	BMI1|648	674.1332
TCGA-KO-8414-01A-11R-2315-07	BMP10|27302	0
TCGA-KO-8414-01A-11R-2315-07	BMP15|9210	0
TCGA-KO-8414-01A-11R-2315-07	BMP1|649	250.1015
TCGA-KO-8414-01A-11R-2315-07	BMP2K|55589	366.6261
TCGA-KO-8414-01A-11R-2315-07	BMP2|650	82.4198
TCGA-KO-8414-01A-11R-2315-07	BMP3|651	0
TCGA-KO-8414-01A-11R-2315-07	BMP4|652	25.9846
TCGA-KO-8414-01A-11R-2315-07	BMP5|653	0
TCGA-KO-8414-01A-11R-2315-07	BMP6|654	40.5644
TCGA-KO-8414-01A-11R-2315-07	BMP7|655	1.624
TCGA-KO-8414-01A-11R-2315-07	BMP8A|353500	51.1571
TCGA-KO-8414-01A-11R-2315-07	BMP8B|656	1.624
TCGA-KO-8414-01A-11R-2315-07	BMPER|168667	6.0901
TCGA-KO-8414-01A-11R-2315-07	BMPR1A|657	238.3272
TCGA-KO-8414-01A-11R-2315-07	BMPR1B|658	3716.6058
TCGA-KO-8414-01A-11R-2315-07	BMPR2|659	989.8498
TCGA-KO-8414-01A-11R-2315-07	BMS1P4|729096	7.633
TCGA-KO-8414-01A-11R-2315-07	BMS1P5|399761	55.6232
TCGA-KO-8414-01A-11R-2315-07	BMS1|9790	747.4624
TCGA-KO-8414-01A-11R-2315-07	BMX|660	7.7142
TCGA-KO-8414-01A-11R-2315-07	BNC1|646	2.4361
TCGA-KO-8414-01A-11R-2315-07	BNC2|54796	106.7803
TCGA-KO-8414-01A-11R-2315-07	BNIP1|662	566.3825
TCGA-KO-8414-01A-11R-2315-07	BNIP2|663	403.5729
TCGA-KO-8414-01A-11R-2315-07	BNIP3L|665	349.9797
TCGA-KO-8414-01A-11R-2315-07	BNIP3|664	1047.097
TCGA-KO-8414-01A-11R-2315-07	BNIPL|149428	4.4661
TCGA-KO-8414-01A-11R-2315-07	BOC|91653	75.5177
TCGA-KO-8414-01A-11R-2315-07	BOD1L|259282	1604.1413
TCGA-KO-8414-01A-11R-2315-07	BOD1|91272	1427.9334
TCGA-KO-8414-01A-11R-2315-07	BOK|666	2803.8977
TCGA-KO-8414-01A-11R-2315-07	BOLA1|51027	341.4535
TCGA-KO-8414-01A-11R-2315-07	BOLA2|552900	1165.0751
TCGA-KO-8414-01A-11R-2315-07	BOLA3|388962	261.4698
TCGA-KO-8414-01A-11R-2315-07	BOLL|66037	.812
TCGA-KO-8414-01A-11R-2315-07	BOP1|23246	118.9606
TCGA-KO-8414-01A-11R-2315-07	BPESC1|60467	0
TCGA-KO-8414-01A-11R-2315-07	BPGM|669	3956.151
TCGA-KO-8414-01A-11R-2315-07	BPHL|670	297.6045
TCGA-KO-8414-01A-11R-2315-07	BPIL1|80341	0
TCGA-KO-8414-01A-11R-2315-07	BPIL2|254240	0
TCGA-KO-8414-01A-11R-2315-07	BPIL3|128859	0
TCGA-KO-8414-01A-11R-2315-07	BPI|671	0
TCGA-KO-8414-01A-11R-2315-07	BPNT1|10380	198.5384
TCGA-KO-8414-01A-11R-2315-07	BPTF|2186	591.961
TCGA-KO-8414-01A-11R-2315-07	BPY2|9083	0
TCGA-KO-8414-01A-11R-2315-07	BRAF|673	112.0585
TCGA-KO-8414-01A-11R-2315-07	BRAP|8315	710.5156
TCGA-KO-8414-01A-11R-2315-07	BRCA1|672	28.4206
TCGA-KO-8414-01A-11R-2315-07	BRCA2|675	12.1803
TCGA-KO-8414-01A-11R-2315-07	BRCC3|79184	241.5753
TCGA-KO-8414-01A-11R-2315-07	BRD1|23774	1181.486
TCGA-KO-8414-01A-11R-2315-07	BRD2|6046	4984.9777
TCGA-KO-8414-01A-11R-2315-07	BRD3|8019	1824.8315
TCGA-KO-8414-01A-11R-2315-07	BRD4|23476	2661.3886
TCGA-KO-8414-01A-11R-2315-07	BRD7P3|23629	.406
TCGA-KO-8414-01A-11R-2315-07	BRD7|29117	1219.2448
TCGA-KO-8414-01A-11R-2315-07	BRD8|10902	730.0041
TCGA-KO-8414-01A-11R-2315-07	BRD9|65980	1162.4036
TCGA-KO-8414-01A-11R-2315-07	BRDT|676	0
TCGA-KO-8414-01A-11R-2315-07	BREA2|286076	4.4661
TCGA-KO-8414-01A-11R-2315-07	BRE|9577	322.4076
TCGA-KO-8414-01A-11R-2315-07	BRF1|2972	2041.0069
TCGA-KO-8414-01A-11R-2315-07	BRF2|55290	473.4064
TCGA-KO-8414-01A-11R-2315-07	BRI3BP|140707	190.8242
TCGA-KO-8414-01A-11R-2315-07	BRI3|25798	3916.3622
TCGA-KO-8414-01A-11R-2315-07	BRIP1|83990	13.3983
TCGA-KO-8414-01A-11R-2315-07	BRIX1|55299	514.8193
TCGA-KO-8414-01A-11R-2315-07	BRMS1L|84312	161.5916
TCGA-KO-8414-01A-11R-2315-07	BRMS1|25855	1683.313
TCGA-KO-8414-01A-11R-2315-07	BRP44L|51660	2787.2513
TCGA-KO-8414-01A-11R-2315-07	BRP44|25874	616.3216
TCGA-KO-8414-01A-11R-2315-07	BRPF1|7862	537.5558
TCGA-KO-8414-01A-11R-2315-07	BRPF3|27154	1457.9781
TCGA-KO-8414-01A-11R-2315-07	BRS3|680	.406
TCGA-KO-8414-01A-11R-2315-07	BRSK1|84446	4.4661
TCGA-KO-8414-01A-11R-2315-07	BRSK2|9024	2.03
TCGA-KO-8414-01A-11R-2315-07	BRWD1|54014	592.367
TCGA-KO-8414-01A-11R-2315-07	BRWD3|254065	97.4421
TCGA-KO-8414-01A-11R-2315-07	BSCL2|26580	2510.6618
TCGA-KO-8414-01A-11R-2315-07	BSDC1|55108	2589.931
TCGA-KO-8414-01A-11R-2315-07	BSG|682	79924.0763
TCGA-KO-8414-01A-11R-2315-07	BSND|7809	1648.3963
TCGA-KO-8414-01A-11R-2315-07	BSN|8927	133.5769
TCGA-KO-8414-01A-11R-2315-07	BSPH1|100131137	0
TCGA-KO-8414-01A-11R-2315-07	BSPRY|54836	1008.9322
TCGA-KO-8414-01A-11R-2315-07	BST1|683	6.4961
TCGA-KO-8414-01A-11R-2315-07	BST2|684	2889.5656
TCGA-KO-8414-01A-11R-2315-07	BSX|390259	0
TCGA-KO-8414-01A-11R-2315-07	BTAF1|9044	595.2091
TCGA-KO-8414-01A-11R-2315-07	BTBD10|84280	425.9034
TCGA-KO-8414-01A-11R-2315-07	BTBD11|121551	10.1502
TCGA-KO-8414-01A-11R-2315-07	BTBD12|84464	581.4048
TCGA-KO-8414-01A-11R-2315-07	BTBD16|118663	0
TCGA-KO-8414-01A-11R-2315-07	BTBD17|388419	.812
TCGA-KO-8414-01A-11R-2315-07	BTBD18|643376	3.6541
TCGA-KO-8414-01A-11R-2315-07	BTBD19|149478	2.8421
TCGA-KO-8414-01A-11R-2315-07	BTBD1|53339	1449.8579
TCGA-KO-8414-01A-11R-2315-07	BTBD2|55643	4052.3752
TCGA-KO-8414-01A-11R-2315-07	BTBD3|22903	633.3739
TCGA-KO-8414-01A-11R-2315-07	BTBD6|90135	2651.6443
TCGA-KO-8414-01A-11R-2315-07	BTBD7|55727	1435.6476
TCGA-KO-8414-01A-11R-2315-07	BTBD8|284697	.812
TCGA-KO-8414-01A-11R-2315-07	BTBD9|114781	1168.8997
TCGA-KO-8414-01A-11R-2315-07	BTC|685	12.9923
TCGA-KO-8414-01A-11R-2315-07	BTD|686	183.516
TCGA-KO-8414-01A-11R-2315-07	BTF3L1|690	0
TCGA-KO-8414-01A-11R-2315-07	BTF3L4|91408	365.002
TCGA-KO-8414-01A-11R-2315-07	BTF3|689	5079.1717
TCGA-KO-8414-01A-11R-2315-07	BTG1|694	3302.8827
TCGA-KO-8414-01A-11R-2315-07	BTG2|7832	1157.1255
TCGA-KO-8414-01A-11R-2315-07	BTG3|10950	416.9712
TCGA-KO-8414-01A-11R-2315-07	BTG4|54766	0
TCGA-KO-8414-01A-11R-2315-07	BTK|695	40.1949
TCGA-KO-8414-01A-11R-2315-07	BTLA|151888	6.0901
TCGA-KO-8414-01A-11R-2315-07	BTN1A1|696	0
TCGA-KO-8414-01A-11R-2315-07	BTN2A1|11120	528.6236
TCGA-KO-8414-01A-11R-2315-07	BTN2A2|10385	188.3881
TCGA-KO-8414-01A-11R-2315-07	BTN2A3|54718	7.3082
TCGA-KO-8414-01A-11R-2315-07	BTN3A1|11119	774.259
TCGA-KO-8414-01A-11R-2315-07	BTN3A2|11118	1285.4243
TCGA-KO-8414-01A-11R-2315-07	BTN3A3|10384	383.6784
TCGA-KO-8414-01A-11R-2315-07	BTNL2|56244	.406
TCGA-KO-8414-01A-11R-2315-07	BTNL3|10917	0
TCGA-KO-8414-01A-11R-2315-07	BTNL8|79908	3.6541
TCGA-KO-8414-01A-11R-2315-07	BTNL9|153579	577.7507
TCGA-KO-8414-01A-11R-2315-07	BTRC|8945	348.7617
TCGA-KO-8414-01A-11R-2315-07	BUB1B|701	42.8542
TCGA-KO-8414-01A-11R-2315-07	BUB1|699	34.1048
TCGA-KO-8414-01A-11R-2315-07	BUB3|9184	701.1774
TCGA-KO-8414-01A-11R-2315-07	BUD13|84811	437.6776
TCGA-KO-8414-01A-11R-2315-07	BUD31|8896	1790.8445
TCGA-KO-8414-01A-11R-2315-07	BVES|11149	9.3382
TCGA-KO-8414-01A-11R-2315-07	BYSL|705	192.0422
TCGA-KO-8414-01A-11R-2315-07	BZRAP1|9256	201.7864
TCGA-KO-8414-01A-11R-2315-07	BZW1|9689	1125.0508
TCGA-KO-8414-01A-11R-2315-07	BZW2|28969	663.0126
TCGA-KO-8414-01A-11R-2315-07	C10orf105|414152	5.2781
TCGA-KO-8414-01A-11R-2315-07	C10orf107|219621	.812
TCGA-KO-8414-01A-11R-2315-07	C10orf108|414235	37.3528
TCGA-KO-8414-01A-11R-2315-07	C10orf10|11067	3022.3305
TCGA-KO-8414-01A-11R-2315-07	C10orf110|55853	4.186
TCGA-KO-8414-01A-11R-2315-07	C10orf111|221060	6.0901
TCGA-KO-8414-01A-11R-2315-07	C10orf113|387638	.406
TCGA-KO-8414-01A-11R-2315-07	C10orf114|399726	10.1502
TCGA-KO-8414-01A-11R-2315-07	C10orf116|10974	125.6963
TCGA-KO-8414-01A-11R-2315-07	C10orf118|55088	251.7255
TCGA-KO-8414-01A-11R-2315-07	C10orf119|79892	487.6167
TCGA-KO-8414-01A-11R-2315-07	C10orf11|83938	171.3358
TCGA-KO-8414-01A-11R-2315-07	C10orf120|399814	0
TCGA-KO-8414-01A-11R-2315-07	C10orf122|387718	0
TCGA-KO-8414-01A-11R-2315-07	C10orf125|282969	31.6687
TCGA-KO-8414-01A-11R-2315-07	C10orf128|170371	12.5863
TCGA-KO-8414-01A-11R-2315-07	C10orf129|142827	0
TCGA-KO-8414-01A-11R-2315-07	C10orf12|26148	37.9821
TCGA-KO-8414-01A-11R-2315-07	C10orf131|100127889	0
TCGA-KO-8414-01A-11R-2315-07	C10orf137|26098	138.043
TCGA-KO-8414-01A-11R-2315-07	C10orf140|387640	3.6541
TCGA-KO-8414-01A-11R-2315-07	C10orf18|54906	564.7584
TCGA-KO-8414-01A-11R-2315-07	C10orf25|220979	56.4352
TCGA-KO-8414-01A-11R-2315-07	C10orf26|54838	2264.7178
TCGA-KO-8414-01A-11R-2315-07	C10orf27|219793	118.9606
TCGA-KO-8414-01A-11R-2315-07	C10orf28|27291	502.6391
TCGA-KO-8414-01A-11R-2315-07	C10orf2|56652	205.8465
TCGA-KO-8414-01A-11R-2315-07	C10orf32|119032	713.7637
TCGA-KO-8414-01A-11R-2315-07	C10orf35|219738	154.6894
TCGA-KO-8414-01A-11R-2315-07	C10orf40|283025	0
TCGA-KO-8414-01A-11R-2315-07	C10orf41|100131213	495.8709
TCGA-KO-8414-01A-11R-2315-07	C10orf46|143384	851.4007
TCGA-KO-8414-01A-11R-2315-07	C10orf47|254427	231.8311
TCGA-KO-8414-01A-11R-2315-07	C10orf4|118924	85.2619
TCGA-KO-8414-01A-11R-2315-07	C10orf50|645528	.406
TCGA-KO-8414-01A-11R-2315-07	C10orf53|282966	0
TCGA-KO-8414-01A-11R-2315-07	C10orf54|64115	421.0313
TCGA-KO-8414-01A-11R-2315-07	C10orf55|414236	.9744
TCGA-KO-8414-01A-11R-2315-07	C10orf57|80195	282.635
TCGA-KO-8414-01A-11R-2315-07	C10orf58|84293	1138.8551
TCGA-KO-8414-01A-11R-2315-07	C10orf62|414157	1.624
TCGA-KO-8414-01A-11R-2315-07	C10orf67|256815	4.0601
TCGA-KO-8414-01A-11R-2315-07	C10orf68|79741	.406
TCGA-KO-8414-01A-11R-2315-07	C10orf71|118461	15.4283
TCGA-KO-8414-01A-11R-2315-07	C10orf72|196740	199.7564
TCGA-KO-8414-01A-11R-2315-07	C10orf75|90271	472.1884
TCGA-KO-8414-01A-11R-2315-07	C10orf76|79591	967.9253
TCGA-KO-8414-01A-11R-2315-07	C10orf78|119392	56.4352
TCGA-KO-8414-01A-11R-2315-07	C10orf79|80217	.406
TCGA-KO-8414-01A-11R-2315-07	C10orf81|79949	6.9022
TCGA-KO-8414-01A-11R-2315-07	C10orf82|143379	5.2781
TCGA-KO-8414-01A-11R-2315-07	C10orf84|63877	404.7909
TCGA-KO-8414-01A-11R-2315-07	C10orf88|80007	96.6301
TCGA-KO-8414-01A-11R-2315-07	C10orf90|118611	.406
TCGA-KO-8414-01A-11R-2315-07	C10orf91|170393	0
TCGA-KO-8414-01A-11R-2315-07	C10orf93|255352	3.2481
TCGA-KO-8414-01A-11R-2315-07	C10orf95|79946	56.5327
TCGA-KO-8414-01A-11R-2315-07	C10orf96|374355	0
TCGA-KO-8414-01A-11R-2315-07	C10orf99|387695	.406
TCGA-KO-8414-01A-11R-2315-07	C11orf10|746	1370.2801
TCGA-KO-8414-01A-11R-2315-07	C11orf16|56673	1.218
TCGA-KO-8414-01A-11R-2315-07	C11orf17|56672	567.1945
TCGA-KO-8414-01A-11R-2315-07	C11orf1|64776	392.6106
TCGA-KO-8414-01A-11R-2315-07	C11orf20|25858	7.3082
TCGA-KO-8414-01A-11R-2315-07	C11orf21|29125	15.4283
TCGA-KO-8414-01A-11R-2315-07	C11orf24|53838	1187.1701
TCGA-KO-8414-01A-11R-2315-07	C11orf2|738	7366.6261
TCGA-KO-8414-01A-11R-2315-07	C11orf30|56946	333.7393
TCGA-KO-8414-01A-11R-2315-07	C11orf31|280636	2120.1786
TCGA-KO-8414-01A-11R-2315-07	C11orf34|349633	0
TCGA-KO-8414-01A-11R-2315-07	C11orf35|256329	267.4787
TCGA-KO-8414-01A-11R-2315-07	C11orf36|283303	.406
TCGA-KO-8414-01A-11R-2315-07	C11orf40|143501	0
TCGA-KO-8414-01A-11R-2315-07	C11orf41|25758	56.0292
TCGA-KO-8414-01A-11R-2315-07	C11orf42|160298	0
TCGA-KO-8414-01A-11R-2315-07	C11orf45|219833	9.7442
TCGA-KO-8414-01A-11R-2315-07	C11orf46|120534	822.1681
TCGA-KO-8414-01A-11R-2315-07	C11orf48|79081	622.7893
TCGA-KO-8414-01A-11R-2315-07	C11orf49|79096	646.7722
TCGA-KO-8414-01A-11R-2315-07	C11orf51|25906	1032.0422
TCGA-KO-8414-01A-11R-2315-07	C11orf52|91894	512.3833
TCGA-KO-8414-01A-11R-2315-07	C11orf53|341032	5.2781
TCGA-KO-8414-01A-11R-2315-07	C11orf54|28970	555.4202
TCGA-KO-8414-01A-11R-2315-07	C11orf57|55216	722.6959
TCGA-KO-8414-01A-11R-2315-07	C11orf58|10944	1983.3536
TCGA-KO-8414-01A-11R-2315-07	C11orf59|55004	4960.6171
TCGA-KO-8414-01A-11R-2315-07	C11orf61|79684	234.2672
TCGA-KO-8414-01A-11R-2315-07	C11orf63|79864	57.2473
TCGA-KO-8414-01A-11R-2315-07	C11orf64|283197	0
TCGA-KO-8414-01A-11R-2315-07	C11orf65|160140	8.9322
TCGA-KO-8414-01A-11R-2315-07	C11orf66|220004	40.1949
TCGA-KO-8414-01A-11R-2315-07	C11orf67|28971	264.0966
TCGA-KO-8414-01A-11R-2315-07	C11orf68|83638	2311.4089
TCGA-KO-8414-01A-11R-2315-07	C11orf70|85016	.812
TCGA-KO-8414-01A-11R-2315-07	C11orf71|54494	598.0512
TCGA-KO-8414-01A-11R-2315-07	C11orf73|51501	311.8149
TCGA-KO-8414-01A-11R-2315-07	C11orf74|119710	150.6293
TCGA-KO-8414-01A-11R-2315-07	C11orf75|56935	357.6939
TCGA-KO-8414-01A-11R-2315-07	C11orf80|79703	686.1551
TCGA-KO-8414-01A-11R-2315-07	C11orf82|220042	10.9622
TCGA-KO-8414-01A-11R-2315-07	C11orf83|790955	943.0694
TCGA-KO-8414-01A-11R-2315-07	C11orf84|144097	907.43
TCGA-KO-8414-01A-11R-2315-07	C11orf85|283129	0
TCGA-KO-8414-01A-11R-2315-07	C11orf86|254439	0
TCGA-KO-8414-01A-11R-2315-07	C11orf87|399947	0
TCGA-KO-8414-01A-11R-2315-07	C11orf88|399949	.406
TCGA-KO-8414-01A-11R-2315-07	C11orf90|387804	0
TCGA-KO-8414-01A-11R-2315-07	C11orf92|399948	1691.9529
TCGA-KO-8414-01A-11R-2315-07	C11orf93|120376	660.8689
TCGA-KO-8414-01A-11R-2315-07	C11orf94|143678	0
TCGA-KO-8414-01A-11R-2315-07	C11orf95|65998	692.2452
TCGA-KO-8414-01A-11R-2315-07	C11orf9|745	51.9691
TCGA-KO-8414-01A-11R-2315-07	C12orf10|60314	1405.6029
TCGA-KO-8414-01A-11R-2315-07	C12orf11|55726	280.1462
TCGA-KO-8414-01A-11R-2315-07	C12orf12|196477	0
TCGA-KO-8414-01A-11R-2315-07	C12orf23|90488	2766.5449
TCGA-KO-8414-01A-11R-2315-07	C12orf24|29902	21.1125
TCGA-KO-8414-01A-11R-2315-07	C12orf26|84190	37.7588
TCGA-KO-8414-01A-11R-2315-07	C12orf27|283460	9.3382
TCGA-KO-8414-01A-11R-2315-07	C12orf29|91298	440.6212
TCGA-KO-8414-01A-11R-2315-07	C12orf32|83695	479.4965
TCGA-KO-8414-01A-11R-2315-07	C12orf34|84915	1375.1523
TCGA-KO-8414-01A-11R-2315-07	C12orf35|55196	380.8364
TCGA-KO-8414-01A-11R-2315-07	C12orf36|283422	.812
TCGA-KO-8414-01A-11R-2315-07	C12orf39|80763	162.8096
TCGA-KO-8414-01A-11R-2315-07	C12orf40|283461	0
TCGA-KO-8414-01A-11R-2315-07	C12orf41|54934	824.1981
TCGA-KO-8414-01A-11R-2315-07	C12orf42|374470	2.03
TCGA-KO-8414-01A-11R-2315-07	C12orf43|64897	451.4819
TCGA-KO-8414-01A-11R-2315-07	C12orf44|60673	3619.1636
TCGA-KO-8414-01A-11R-2315-07	C12orf45|121053	157.5315
TCGA-KO-8414-01A-11R-2315-07	C12orf47|51275	426.2728
TCGA-KO-8414-01A-11R-2315-07	C12orf48|55010	51.8189
TCGA-KO-8414-01A-11R-2315-07	C12orf49|79794	1460.0081
TCGA-KO-8414-01A-11R-2315-07	C12orf4|57102	290.7024
TCGA-KO-8414-01A-11R-2315-07	C12orf50|160419	.812
TCGA-KO-8414-01A-11R-2315-07	C12orf51|283450	1408.039
TCGA-KO-8414-01A-11R-2315-07	C12orf52|84934	1043.0369
TCGA-KO-8414-01A-11R-2315-07	C12orf53|196500	5.2781
TCGA-KO-8414-01A-11R-2315-07	C12orf54|121273	1.218
TCGA-KO-8414-01A-11R-2315-07	C12orf56|115749	.406
TCGA-KO-8414-01A-11R-2315-07	C12orf57|113246	1481.9326
TCGA-KO-8414-01A-11R-2315-07	C12orf59|120939	6748.2745
TCGA-KO-8414-01A-11R-2315-07	C12orf5|57103	318.717
TCGA-KO-8414-01A-11R-2315-07	C12orf60|144608	48.3151
TCGA-KO-8414-01A-11R-2315-07	C12orf61|283416	13.3983
TCGA-KO-8414-01A-11R-2315-07	C12orf62|84987	1630.5319
TCGA-KO-8414-01A-11R-2315-07	C12orf63|374467	1.218
TCGA-KO-8414-01A-11R-2315-07	C12orf65|91574	866.4231
TCGA-KO-8414-01A-11R-2315-07	C12orf66|144577	123.0207
TCGA-KO-8414-01A-11R-2315-07	C12orf68|387856	8.5262
TCGA-KO-8414-01A-11R-2315-07	C12orf69|440087	6.9022
TCGA-KO-8414-01A-11R-2315-07	C12orf70|341346	0
TCGA-KO-8414-01A-11R-2315-07	C12orf71|728858	0
TCGA-KO-8414-01A-11R-2315-07	C12orf72|254013	40.1949
TCGA-KO-8414-01A-11R-2315-07	C12orf73|728568	226.147
TCGA-KO-8414-01A-11R-2315-07	C12orf74|338809	1.624
TCGA-KO-8414-01A-11R-2315-07	C12orf75|387882	8366.6261
TCGA-KO-8414-01A-11R-2315-07	C12orf76|400073	166.0577
TCGA-KO-8414-01A-11R-2315-07	C12orf77|196415	.812
TCGA-KO-8414-01A-11R-2315-07	C13orf15|28984	456.76
TCGA-KO-8414-01A-11R-2315-07	C13orf16|121793	.406
TCGA-KO-8414-01A-11R-2315-07	C13orf18|80183	23.5485
TCGA-KO-8414-01A-11R-2315-07	C13orf1|57213	280.5522
TCGA-KO-8414-01A-11R-2315-07	C13orf23|80209	907.024
TCGA-KO-8414-01A-11R-2315-07	C13orf26|122046	0
TCGA-KO-8414-01A-11R-2315-07	C13orf27|93081	77.1417
TCGA-KO-8414-01A-11R-2315-07	C13orf28|122258	0
TCGA-KO-8414-01A-11R-2315-07	C13orf29|283487	38.1648
TCGA-KO-8414-01A-11R-2315-07	C13orf30|144809	0
TCGA-KO-8414-01A-11R-2315-07	C13orf31|144811	71.8636
TCGA-KO-8414-01A-11R-2315-07	C13orf33|84935	22.3305
TCGA-KO-8414-01A-11R-2315-07	C13orf34|79866	66.3662
TCGA-KO-8414-01A-11R-2315-07	C13orf35|400165	.406
TCGA-KO-8414-01A-11R-2315-07	C13orf36|400120	0
TCGA-KO-8414-01A-11R-2315-07	C13orf37|440145	429.5575
TCGA-KO-8414-01A-11R-2315-07	C13orf38|728591	4.4661
TCGA-KO-8414-01A-11R-2315-07	C13orf39|196541	0
TCGA-KO-8414-01A-11R-2315-07	C14orf101|54916	745.8384
TCGA-KO-8414-01A-11R-2315-07	C14orf102|55051	310.5968
TCGA-KO-8414-01A-11R-2315-07	C14orf104|55172	351.1977
TCGA-KO-8414-01A-11R-2315-07	C14orf105|55195	751.5225
TCGA-KO-8414-01A-11R-2315-07	C14orf106|55320	169.7117
TCGA-KO-8414-01A-11R-2315-07	C14orf109|26175	753.9586
TCGA-KO-8414-01A-11R-2315-07	C14orf115|55237	0
TCGA-KO-8414-01A-11R-2315-07	C14orf118|55668	260.2517
TCGA-KO-8414-01A-11R-2315-07	C14orf119|55017	1226.553
TCGA-KO-8414-01A-11R-2315-07	C14orf126|112487	220.7511
TCGA-KO-8414-01A-11R-2315-07	C14orf128|84837	92.164
TCGA-KO-8414-01A-11R-2315-07	C14orf129|51527	601.2992
TCGA-KO-8414-01A-11R-2315-07	C14orf132|56967	120.9907
TCGA-KO-8414-01A-11R-2315-07	C14orf135|64430	2567.1945
TCGA-KO-8414-01A-11R-2315-07	C14orf138|79609	101.9082
TCGA-KO-8414-01A-11R-2315-07	C14orf139|79686	15.0223
TCGA-KO-8414-01A-11R-2315-07	C14orf142|84520	251.7255
TCGA-KO-8414-01A-11R-2315-07	C14orf143|90141	47.9091
TCGA-KO-8414-01A-11R-2315-07	C14orf145|145508	23.1425
TCGA-KO-8414-01A-11R-2315-07	C14orf147|171546	1291.1084
TCGA-KO-8414-01A-11R-2315-07	C14orf148|122945	5.2781
TCGA-KO-8414-01A-11R-2315-07	C14orf149|112849	68.6155
TCGA-KO-8414-01A-11R-2315-07	C14orf153|84334	1063.7799
TCGA-KO-8414-01A-11R-2315-07	C14orf156|81892	1150.2233
TCGA-KO-8414-01A-11R-2315-07	C14orf159|80017	7733.2521
TCGA-KO-8414-01A-11R-2315-07	C14orf162|56936	0
TCGA-KO-8414-01A-11R-2315-07	C14orf165|414767	0
TCGA-KO-8414-01A-11R-2315-07	C14orf166B|145497	0
TCGA-KO-8414-01A-11R-2315-07	C14orf166|51637	2063.7434
TCGA-KO-8414-01A-11R-2315-07	C14orf167|55449	714.8965
TCGA-KO-8414-01A-11R-2315-07	C14orf169|79697	352.4158
TCGA-KO-8414-01A-11R-2315-07	C14orf174|161394	5.6841
TCGA-KO-8414-01A-11R-2315-07	C14orf176|643382	21.1125
TCGA-KO-8414-01A-11R-2315-07	C14orf177|283598	0
TCGA-KO-8414-01A-11R-2315-07	C14orf178|283579	.406
TCGA-KO-8414-01A-11R-2315-07	C14orf179|112752	303.2887
TCGA-KO-8414-01A-11R-2315-07	C14orf180|400258	0
TCGA-KO-8414-01A-11R-2315-07	C14orf181|400223	68.6155
TCGA-KO-8414-01A-11R-2315-07	C14orf182|283551	1.218
TCGA-KO-8414-01A-11R-2315-07	C14orf183|196913	.406
TCGA-KO-8414-01A-11R-2315-07	C14orf184|650662	.812
TCGA-KO-8414-01A-11R-2315-07	C14orf19|280655	18.2704
TCGA-KO-8414-01A-11R-2315-07	C14orf1|11161	1834.3484
TCGA-KO-8414-01A-11R-2315-07	C14orf21|161424	208.2826
TCGA-KO-8414-01A-11R-2315-07	C14orf23|387978	0
TCGA-KO-8414-01A-11R-2315-07	C14orf28|122525	154.6894
TCGA-KO-8414-01A-11R-2315-07	C14orf2|9556	2149.4113
TCGA-KO-8414-01A-11R-2315-07	C14orf33|100129075	110.4344
TCGA-KO-8414-01A-11R-2315-07	C14orf34|645687	.406
TCGA-KO-8414-01A-11R-2315-07	C14orf37|145407	206.6585
TCGA-KO-8414-01A-11R-2315-07	C14orf39|317761	0
TCGA-KO-8414-01A-11R-2315-07	C14orf43|91748	2308.9728
TCGA-KO-8414-01A-11R-2315-07	C14orf45|80127	60.9216
TCGA-KO-8414-01A-11R-2315-07	C14orf48|256369	1.624
TCGA-KO-8414-01A-11R-2315-07	C14orf49|161176	1.624
TCGA-KO-8414-01A-11R-2315-07	C14orf4|64207	3081.2018
TCGA-KO-8414-01A-11R-2315-07	C14orf50|145376	5.2781
TCGA-KO-8414-01A-11R-2315-07	C14orf53|440184	0
TCGA-KO-8414-01A-11R-2315-07	C14orf64|388011	0
TCGA-KO-8414-01A-11R-2315-07	C14orf68|283600	.406
TCGA-KO-8414-01A-11R-2315-07	C14orf70|283601	0
TCGA-KO-8414-01A-11R-2315-07	C14orf72|145200	12.9923
TCGA-KO-8414-01A-11R-2315-07	C14orf73|91828	2.03
TCGA-KO-8414-01A-11R-2315-07	C14orf79|122616	475.4365
TCGA-KO-8414-01A-11R-2315-07	C14orf80|283643	143.3212
TCGA-KO-8414-01A-11R-2315-07	C14orf86|283592	.406
TCGA-KO-8414-01A-11R-2315-07	C14orf93|60686	317.905
TCGA-KO-8414-01A-11R-2315-07	C15orf17|57184	2643.5242
TCGA-KO-8414-01A-11R-2315-07	C15orf21|283651	9.7442
TCGA-KO-8414-01A-11R-2315-07	C15orf23|90417	152.2533
TCGA-KO-8414-01A-11R-2315-07	C15orf24|56851	1636.622
TCGA-KO-8414-01A-11R-2315-07	C15orf26|161502	.406
TCGA-KO-8414-01A-11R-2315-07	C15orf27|123591	56.0292
TCGA-KO-8414-01A-11R-2315-07	C15orf28|80035	2.8421
TCGA-KO-8414-01A-11R-2315-07	C15orf29|79768	345.9196
TCGA-KO-8414-01A-11R-2315-07	C15orf2|23742	1.624
TCGA-KO-8414-01A-11R-2315-07	C15orf32|145858	0
TCGA-KO-8414-01A-11R-2315-07	C15orf33|196951	33.0694
TCGA-KO-8414-01A-11R-2315-07	C15orf34|80072	25.9846
TCGA-KO-8414-01A-11R-2315-07	C15orf37|283687	129.4397
TCGA-KO-8414-01A-11R-2315-07	C15orf38|348110	139.46
TCGA-KO-8414-01A-11R-2315-07	C15orf39|56905	1424.2793
TCGA-KO-8414-01A-11R-2315-07	C15orf40|123207	293.5445
TCGA-KO-8414-01A-11R-2315-07	C15orf41|84529	117.3366
TCGA-KO-8414-01A-11R-2315-07	C15orf42|90381	22.8339
TCGA-KO-8414-01A-11R-2315-07	C15orf43|145645	0
TCGA-KO-8414-01A-11R-2315-07	C15orf44|81556	1232.6431
TCGA-KO-8414-01A-11R-2315-07	C15orf48|84419	2.4361
TCGA-KO-8414-01A-11R-2315-07	C15orf50|414926	0
TCGA-KO-8414-01A-11R-2315-07	C15orf51|196968	2.8421
TCGA-KO-8414-01A-11R-2315-07	C15orf52|388115	995.1279
TCGA-KO-8414-01A-11R-2315-07	C15orf53|400359	0
TCGA-KO-8414-01A-11R-2315-07	C15orf54|400360	0
TCGA-KO-8414-01A-11R-2315-07	C15orf55|256646	20.7065
TCGA-KO-8414-01A-11R-2315-07	C15orf56|644809	47.097
TCGA-KO-8414-01A-11R-2315-07	C15orf57|90416	618.2298
TCGA-KO-8414-01A-11R-2315-07	C15orf58|390637	69.0215
TCGA-KO-8414-01A-11R-2315-07	C15orf59|388135	8076.7357
TCGA-KO-8414-01A-11R-2315-07	C15orf5|81698	0
TCGA-KO-8414-01A-11R-2315-07	C15orf60|283677	.406
TCGA-KO-8414-01A-11R-2315-07	C15orf61|145853	243.1994
TCGA-KO-8414-01A-11R-2315-07	C15orf62|643338	42.6309
TCGA-KO-8414-01A-11R-2315-07	C15orf63|25764	838.6439
TCGA-KO-8414-01A-11R-2315-07	C16orf11|146325	13.3983
TCGA-KO-8414-01A-11R-2315-07	C16orf13|84326	867.2351
TCGA-KO-8414-01A-11R-2315-07	C16orf3|750	2.4361
TCGA-KO-8414-01A-11R-2315-07	C16orf42|115939	1828.6642
TCGA-KO-8414-01A-11R-2315-07	C16orf45|89927	250.1015
TCGA-KO-8414-01A-11R-2315-07	C16orf46|123775	32.0747
TCGA-KO-8414-01A-11R-2315-07	C16orf48|84080	348.7617
TCGA-KO-8414-01A-11R-2315-07	C16orf52|730094	409.663
TCGA-KO-8414-01A-11R-2315-07	C16orf53|79447	1736.76
TCGA-KO-8414-01A-11R-2315-07	C16orf54|283897	68.6155
TCGA-KO-8414-01A-11R-2315-07	C16orf55|124045	142.9151
TCGA-KO-8414-01A-11R-2315-07	C16orf57|79650	1043.849
TCGA-KO-8414-01A-11R-2315-07	C16orf58|64755	4590.743
TCGA-KO-8414-01A-11R-2315-07	C16orf59|80178	45.067
TCGA-KO-8414-01A-11R-2315-07	C16orf5|29965	4808.3638
TCGA-KO-8414-01A-11R-2315-07	C16orf61|56942	808.6561
TCGA-KO-8414-01A-11R-2315-07	C16orf62|57020	960.2111
TCGA-KO-8414-01A-11R-2315-07	C16orf63|123811	718.2298
TCGA-KO-8414-01A-11R-2315-07	C16orf68|79091	360.1299
TCGA-KO-8414-01A-11R-2315-07	C16orf70|80262	628.9403
TCGA-KO-8414-01A-11R-2315-07	C16orf71|146562	49.1271
TCGA-KO-8414-01A-11R-2315-07	C16orf72|29035	677.2229
TCGA-KO-8414-01A-11R-2315-07	C16orf73|254528	0
TCGA-KO-8414-01A-11R-2315-07	C16orf74|404550	5.6841
TCGA-KO-8414-01A-11R-2315-07	C16orf75|116028	176.6139
TCGA-KO-8414-01A-11R-2315-07	C16orf78|123970	0
TCGA-KO-8414-01A-11R-2315-07	C16orf79|283870	96.1754
TCGA-KO-8414-01A-11R-2315-07	C16orf7|9605	1662.8421
TCGA-KO-8414-01A-11R-2315-07	C16orf80|29105	833.1303
TCGA-KO-8414-01A-11R-2315-07	C16orf81|283860	.406
TCGA-KO-8414-01A-11R-2315-07	C16orf82|162083	0
TCGA-KO-8414-01A-11R-2315-07	C16orf86|388284	32.4807
TCGA-KO-8414-01A-11R-2315-07	C16orf87|388272	79.1717
TCGA-KO-8414-01A-11R-2315-07	C16orf88|400506	498.173
TCGA-KO-8414-01A-11R-2315-07	C16orf89|146556	265.9359
TCGA-KO-8414-01A-11R-2315-07	C16orf90|646174	0
TCGA-KO-8414-01A-11R-2315-07	C16orf91|283951	535.9318
TCGA-KO-8414-01A-11R-2315-07	C16orf92|146378	0
TCGA-KO-8414-01A-11R-2315-07	C16orf93|90835	19.4884
TCGA-KO-8414-01A-11R-2315-07	C17orf100|388327	40.1949
TCGA-KO-8414-01A-11R-2315-07	C17orf101|79701	581.8108
[truncated: 18,532 more rows]
