# Supplementary material for: Dysfunctional miRNA-Mediated Regulation in Chromophobe Renal Cell Carcinoma
Source: PLoS One. 2016 Jun 3;11(6):e0156324. doi: 10.1371/journal.pone.0156324 (PMC4892590; doi:10.1371/journal.pone.0156324)
Supplement: S2 File — (ZIP) [file pone.0156324.s002.zip › S2_File mRNA expression profile downloaded from TCGA/case/unc.edu__IlluminaHiSeq_RNASeqV2__TCGA-KO-8415-01A-11R-2315-07__expression_rsem_gene_normalized.txt]

barcode	gene_id	normalized_count
TCGA-KO-8415-01A-11R-2315-07	?|100130426	0
TCGA-KO-8415-01A-11R-2315-07	?|100133144	.5373
TCGA-KO-8415-01A-11R-2315-07	?|100134869	14.5083
TCGA-KO-8415-01A-11R-2315-07	?|10357	98.8017
TCGA-KO-8415-01A-11R-2315-07	?|10431	884.4707
TCGA-KO-8415-01A-11R-2315-07	?|136542	0
TCGA-KO-8415-01A-11R-2315-07	?|155060	195.5938
TCGA-KO-8415-01A-11R-2315-07	?|26823	.5373
TCGA-KO-8415-01A-11R-2315-07	?|280660	0
TCGA-KO-8415-01A-11R-2315-07	?|317712	0
TCGA-KO-8415-01A-11R-2315-07	?|340602	0
TCGA-KO-8415-01A-11R-2315-07	?|388795	1.0747
TCGA-KO-8415-01A-11R-2315-07	?|390284	19.8818
TCGA-KO-8415-01A-11R-2315-07	?|391343	0
TCGA-KO-8415-01A-11R-2315-07	?|391714	1.0747
TCGA-KO-8415-01A-11R-2315-07	?|404770	0
TCGA-KO-8415-01A-11R-2315-07	?|441362	0
TCGA-KO-8415-01A-11R-2315-07	?|442388	0
TCGA-KO-8415-01A-11R-2315-07	?|553137	22.5685
TCGA-KO-8415-01A-11R-2315-07	?|57714	199.8925
TCGA-KO-8415-01A-11R-2315-07	?|645851	2.1494
TCGA-KO-8415-01A-11R-2315-07	?|652919	0
TCGA-KO-8415-01A-11R-2315-07	?|653553	1418.0548
TCGA-KO-8415-01A-11R-2315-07	?|728045	0
TCGA-KO-8415-01A-11R-2315-07	?|728603	0
TCGA-KO-8415-01A-11R-2315-07	?|728788	.5373
TCGA-KO-8415-01A-11R-2315-07	?|729884	3971.5207
TCGA-KO-8415-01A-11R-2315-07	?|8225	1045.137
TCGA-KO-8415-01A-11R-2315-07	?|90288	0
TCGA-KO-8415-01A-11R-2315-07	A1BG|1	16.6577
TCGA-KO-8415-01A-11R-2315-07	A1CF|29974	0
TCGA-KO-8415-01A-11R-2315-07	A2BP1|54715	0
TCGA-KO-8415-01A-11R-2315-07	A2LD1|87769	46.3461
TCGA-KO-8415-01A-11R-2315-07	A2ML1|144568	0
TCGA-KO-8415-01A-11R-2315-07	A2M|2	6559.7636
TCGA-KO-8415-01A-11R-2315-07	A4GALT|53947	445.4594
TCGA-KO-8415-01A-11R-2315-07	A4GNT|51146	0
TCGA-KO-8415-01A-11R-2315-07	AAA1|404744	0
TCGA-KO-8415-01A-11R-2315-07	AAAS|8086	902.2031
TCGA-KO-8415-01A-11R-2315-07	AACSL|729522	0
TCGA-KO-8415-01A-11R-2315-07	AACS|65985	1220.3117
TCGA-KO-8415-01A-11R-2315-07	AADACL2|344752	0
TCGA-KO-8415-01A-11R-2315-07	AADACL3|126767	0
TCGA-KO-8415-01A-11R-2315-07	AADACL4|343066	0
TCGA-KO-8415-01A-11R-2315-07	AADAC|13	0
TCGA-KO-8415-01A-11R-2315-07	AADAT|51166	40.3009
TCGA-KO-8415-01A-11R-2315-07	AAGAB|79719	1732.4019
TCGA-KO-8415-01A-11R-2315-07	AAK1|22848	750.1343
TCGA-KO-8415-01A-11R-2315-07	AAMP|14	1638.3665
TCGA-KO-8415-01A-11R-2315-07	AANAT|15	1.0747
TCGA-KO-8415-01A-11R-2315-07	AARS2|57505	420.2042
TCGA-KO-8415-01A-11R-2315-07	AARSD1|80755	429.8764
TCGA-KO-8415-01A-11R-2315-07	AARS|16	8046.7491
TCGA-KO-8415-01A-11R-2315-07	AASDHPPT|60496	878.5008
TCGA-KO-8415-01A-11R-2315-07	AASDH|132949	159.5916
TCGA-KO-8415-01A-11R-2315-07	AASS|10157	55.8839
TCGA-KO-8415-01A-11R-2315-07	AATF|26574	704.9973
TCGA-KO-8415-01A-11R-2315-07	AATK|9625	66.0935
TCGA-KO-8415-01A-11R-2315-07	ABAT|18	159.0543
TCGA-KO-8415-01A-11R-2315-07	ABCA10|10349	15.0457
TCGA-KO-8415-01A-11R-2315-07	ABCA11P|79963	72.6975
TCGA-KO-8415-01A-11R-2315-07	ABCA12|26154	4.8361
TCGA-KO-8415-01A-11R-2315-07	ABCA13|154664	3.7614
TCGA-KO-8415-01A-11R-2315-07	ABCA17P|650655	10.2096
TCGA-KO-8415-01A-11R-2315-07	ABCA1|19	757.1198
TCGA-KO-8415-01A-11R-2315-07	ABCA2|20	2720.5803
TCGA-KO-8415-01A-11R-2315-07	ABCA3|21	1543.7937
TCGA-KO-8415-01A-11R-2315-07	ABCA4|24	5.9108
TCGA-KO-8415-01A-11R-2315-07	ABCA5|23461	535.7335
TCGA-KO-8415-01A-11R-2315-07	ABCA6|23460	4.8361
TCGA-KO-8415-01A-11R-2315-07	ABCA7|10347	480.3869
TCGA-KO-8415-01A-11R-2315-07	ABCA8|10351	1.0747
TCGA-KO-8415-01A-11R-2315-07	ABCA9|10350	2.1494
TCGA-KO-8415-01A-11R-2315-07	ABCB10|23456	150.9941
TCGA-KO-8415-01A-11R-2315-07	ABCB11|8647	.5373
TCGA-KO-8415-01A-11R-2315-07	ABCB1|5243	9.1349
TCGA-KO-8415-01A-11R-2315-07	ABCB4|5244	5.3735
TCGA-KO-8415-01A-11R-2315-07	ABCB5|340273	1.0747
TCGA-KO-8415-01A-11R-2315-07	ABCB6|10058	149.6185
TCGA-KO-8415-01A-11R-2315-07	ABCB7|22	484.6857
TCGA-KO-8415-01A-11R-2315-07	ABCB8|11194	1216.5502
TCGA-KO-8415-01A-11R-2315-07	ABCB9|23457	334.2719
TCGA-KO-8415-01A-11R-2315-07	ABCC10|89845	260.0752
TCGA-KO-8415-01A-11R-2315-07	ABCC11|85320	0
TCGA-KO-8415-01A-11R-2315-07	ABCC12|94160	0
TCGA-KO-8415-01A-11R-2315-07	ABCC13|150000	0
TCGA-KO-8415-01A-11R-2315-07	ABCC1|4363	915.6368
TCGA-KO-8415-01A-11R-2315-07	ABCC2|1244	1.612
TCGA-KO-8415-01A-11R-2315-07	ABCC3|8714	56.9586
TCGA-KO-8415-01A-11R-2315-07	ABCC4|10257	1091.8861
TCGA-KO-8415-01A-11R-2315-07	ABCC5|10057	1692.101
TCGA-KO-8415-01A-11R-2315-07	ABCC6P1|653190	2.1494
TCGA-KO-8415-01A-11R-2315-07	ABCC6P2|730013	10.2096
TCGA-KO-8415-01A-11R-2315-07	ABCC6|368	52.1225
TCGA-KO-8415-01A-11R-2315-07	ABCC8|6833	.5373
TCGA-KO-8415-01A-11R-2315-07	ABCC9|10060	251.4777
TCGA-KO-8415-01A-11R-2315-07	ABCD1|215	1440.086
TCGA-KO-8415-01A-11R-2315-07	ABCD2|225	13.971
TCGA-KO-8415-01A-11R-2315-07	ABCD3|5825	870.4997
TCGA-KO-8415-01A-11R-2315-07	ABCD4|5826	1045.6744
TCGA-KO-8415-01A-11R-2315-07	ABCE1|6059	635.1424
TCGA-KO-8415-01A-11R-2315-07	ABCF1|23	989.2531
TCGA-KO-8415-01A-11R-2315-07	ABCF2|10061	1929.0704
TCGA-KO-8415-01A-11R-2315-07	ABCF3|55324	932.8318
TCGA-KO-8415-01A-11R-2315-07	ABCG1|9619	4388.5008
TCGA-KO-8415-01A-11R-2315-07	ABCG2|9429	84.9006
TCGA-KO-8415-01A-11R-2315-07	ABCG4|64137	16.1204
TCGA-KO-8415-01A-11R-2315-07	ABCG5|64240	0
TCGA-KO-8415-01A-11R-2315-07	ABCG8|64241	0
TCGA-KO-8415-01A-11R-2315-07	ABHD10|55347	2355.7227
TCGA-KO-8415-01A-11R-2315-07	ABHD11|83451	3994.6265
TCGA-KO-8415-01A-11R-2315-07	ABHD12B|145447	0
TCGA-KO-8415-01A-11R-2315-07	ABHD12|26090	6554.5406
TCGA-KO-8415-01A-11R-2315-07	ABHD13|84945	486.835
TCGA-KO-8415-01A-11R-2315-07	ABHD14A|25864	435.7872
TCGA-KO-8415-01A-11R-2315-07	ABHD14B|84836	2786.6738
TCGA-KO-8415-01A-11R-2315-07	ABHD15|116236	307.3616
TCGA-KO-8415-01A-11R-2315-07	ABHD1|84696	6.9855
TCGA-KO-8415-01A-11R-2315-07	ABHD2|11057	9726.4911
TCGA-KO-8415-01A-11R-2315-07	ABHD3|171586	2634.0677
TCGA-KO-8415-01A-11R-2315-07	ABHD4|63874	1806.5556
TCGA-KO-8415-01A-11R-2315-07	ABHD5|51099	404.6212
TCGA-KO-8415-01A-11R-2315-07	ABHD6|57406	549.1671
TCGA-KO-8415-01A-11R-2315-07	ABHD8|79575	644.2773
TCGA-KO-8415-01A-11R-2315-07	ABI1|10006	662.1171
TCGA-KO-8415-01A-11R-2315-07	ABI2|10152	484.1483
TCGA-KO-8415-01A-11R-2315-07	ABI3BP|25890	24.7179
TCGA-KO-8415-01A-11R-2315-07	ABI3|51225	308.9737
TCGA-KO-8415-01A-11R-2315-07	ABL1|25	1622.2461
TCGA-KO-8415-01A-11R-2315-07	ABL2|27	245.0296
TCGA-KO-8415-01A-11R-2315-07	ABLIM1|3983	709.8334
TCGA-KO-8415-01A-11R-2315-07	ABLIM2|84448	32.2407
TCGA-KO-8415-01A-11R-2315-07	ABLIM3|22885	250.9404
TCGA-KO-8415-01A-11R-2315-07	ABO|28	3.2241
TCGA-KO-8415-01A-11R-2315-07	ABP1|26	99.9463
TCGA-KO-8415-01A-11R-2315-07	ABRA|137735	1.0747
TCGA-KO-8415-01A-11R-2315-07	ABR|29	4077.9151
TCGA-KO-8415-01A-11R-2315-07	ABT1|29777	514.2397
TCGA-KO-8415-01A-11R-2315-07	ABTB1|80325	308.9737
TCGA-KO-8415-01A-11R-2315-07	ABTB2|25841	2895.755
TCGA-KO-8415-01A-11R-2315-07	ACAA1|30	1685.1155
TCGA-KO-8415-01A-11R-2315-07	ACAA2|10449	3898.4417
TCGA-KO-8415-01A-11R-2315-07	ACACA|31	1387.9635
TCGA-KO-8415-01A-11R-2315-07	ACACB|32	2730.2526
TCGA-KO-8415-01A-11R-2315-07	ACAD10|80724	2882.8587
TCGA-KO-8415-01A-11R-2315-07	ACAD11|84129	253.6271
TCGA-KO-8415-01A-11R-2315-07	ACAD8|27034	1222.9984
TCGA-KO-8415-01A-11R-2315-07	ACAD9|28976	903.8152
TCGA-KO-8415-01A-11R-2315-07	ACADL|33	451.3702
TCGA-KO-8415-01A-11R-2315-07	ACADM|34	686.7276
TCGA-KO-8415-01A-11R-2315-07	ACADSB|36	835.0349
TCGA-KO-8415-01A-11R-2315-07	ACADS|35	4216.0129
TCGA-KO-8415-01A-11R-2315-07	ACADVL|37	7323.4713
TCGA-KO-8415-01A-11R-2315-07	ACAN|176	45.6744
TCGA-KO-8415-01A-11R-2315-07	ACAP1|9744	30.0913
TCGA-KO-8415-01A-11R-2315-07	ACAP2|23527	548.0924
TCGA-KO-8415-01A-11R-2315-07	ACAP3|116983	710.935
TCGA-KO-8415-01A-11R-2315-07	ACAT1|38	7666.8458
TCGA-KO-8415-01A-11R-2315-07	ACAT2|39	155.9377
TCGA-KO-8415-01A-11R-2315-07	ACBD3|64746	480.3869
TCGA-KO-8415-01A-11R-2315-07	ACBD4|79777	249.8657
TCGA-KO-8415-01A-11R-2315-07	ACBD5|91452	1113.3799
TCGA-KO-8415-01A-11R-2315-07	ACBD6|84320	296.6147
TCGA-KO-8415-01A-11R-2315-07	ACBD7|414149	18.8071
TCGA-KO-8415-01A-11R-2315-07	ACCN1|40	76.8404
TCGA-KO-8415-01A-11R-2315-07	ACCN2|41	12.3589
TCGA-KO-8415-01A-11R-2315-07	ACCN3|9311	1.612
TCGA-KO-8415-01A-11R-2315-07	ACCN4|55515	0
TCGA-KO-8415-01A-11R-2315-07	ACCN5|51802	.5373
TCGA-KO-8415-01A-11R-2315-07	ACCSL|390110	0
TCGA-KO-8415-01A-11R-2315-07	ACCS|84680	503.4927
TCGA-KO-8415-01A-11R-2315-07	ACD|65057	534.1214
TCGA-KO-8415-01A-11R-2315-07	ACE2|59272	6.4481
TCGA-KO-8415-01A-11R-2315-07	ACER1|125981	0
TCGA-KO-8415-01A-11R-2315-07	ACER2|340485	10.2096
TCGA-KO-8415-01A-11R-2315-07	ACER3|55331	223.5357
TCGA-KO-8415-01A-11R-2315-07	ACE|1636	316.4965
TCGA-KO-8415-01A-11R-2315-07	ACHE|43	69.3176
TCGA-KO-8415-01A-11R-2315-07	ACIN1|22985	2364.8576
TCGA-KO-8415-01A-11R-2315-07	ACLY|47	1302.5255
TCGA-KO-8415-01A-11R-2315-07	ACMSD|130013	.5373
TCGA-KO-8415-01A-11R-2315-07	ACN9|57001	203.1166
TCGA-KO-8415-01A-11R-2315-07	ACO1|48	989.2531
TCGA-KO-8415-01A-11R-2315-07	ACO2|50	18485.9538
TCGA-KO-8415-01A-11R-2315-07	ACOT11|26027	1403.928
TCGA-KO-8415-01A-11R-2315-07	ACOT12|134526	.5373
TCGA-KO-8415-01A-11R-2315-07	ACOT13|55856	648.1354
TCGA-KO-8415-01A-11R-2315-07	ACOT1|641371	1178.9361
TCGA-KO-8415-01A-11R-2315-07	ACOT2|10965	788.8232
TCGA-KO-8415-01A-11R-2315-07	ACOT4|122970	278.8823
TCGA-KO-8415-01A-11R-2315-07	ACOT6|641372	31.7034
TCGA-KO-8415-01A-11R-2315-07	ACOT7|11332	355.1854
TCGA-KO-8415-01A-11R-2315-07	ACOT8|10005	1222.3482
TCGA-KO-8415-01A-11R-2315-07	ACOT9|23597	563.1381
TCGA-KO-8415-01A-11R-2315-07	ACOX1|51	1254.2558
TCGA-KO-8415-01A-11R-2315-07	ACOX2|8309	3.7614
TCGA-KO-8415-01A-11R-2315-07	ACOX3|8310	673.8313
TCGA-KO-8415-01A-11R-2315-07	ACOXL|55289	5.9108
TCGA-KO-8415-01A-11R-2315-07	ACP1|52	1029.0167
TCGA-KO-8415-01A-11R-2315-07	ACP2|53	1092.4234
TCGA-KO-8415-01A-11R-2315-07	ACP5|54	236.9694
TCGA-KO-8415-01A-11R-2315-07	ACP6|51205	322.4073
TCGA-KO-8415-01A-11R-2315-07	ACPL2|92370	116.0666
TCGA-KO-8415-01A-11R-2315-07	ACPP|55	160.6663
TCGA-KO-8415-01A-11R-2315-07	ACPT|93650	1.612
TCGA-KO-8415-01A-11R-2315-07	ACRBP|84519	3.2241
TCGA-KO-8415-01A-11R-2315-07	ACRC|93953	6.9855
TCGA-KO-8415-01A-11R-2315-07	ACRV1|56	1.0747
TCGA-KO-8415-01A-11R-2315-07	ACR|49	2.6867
TCGA-KO-8415-01A-11R-2315-07	ACSBG1|23205	10.7469
TCGA-KO-8415-01A-11R-2315-07	ACSBG2|81616	.5373
TCGA-KO-8415-01A-11R-2315-07	ACSF2|80221	283.7184
TCGA-KO-8415-01A-11R-2315-07	ACSF3|197322	708.7587
TCGA-KO-8415-01A-11R-2315-07	ACSL1|2180	14340.6771
TCGA-KO-8415-01A-11R-2315-07	ACSL3|2181	3004.8361
TCGA-KO-8415-01A-11R-2315-07	ACSL4|2182	897.367
TCGA-KO-8415-01A-11R-2315-07	ACSL5|51703	399.2477
TCGA-KO-8415-01A-11R-2315-07	ACSL6|23305	10.2096
TCGA-KO-8415-01A-11R-2315-07	ACSM1|116285	18.2697
TCGA-KO-8415-01A-11R-2315-07	ACSM2A|123876	0
TCGA-KO-8415-01A-11R-2315-07	ACSM2B|348158	0
TCGA-KO-8415-01A-11R-2315-07	ACSM3|6296	146.0236
TCGA-KO-8415-01A-11R-2315-07	ACSM4|341392	0
TCGA-KO-8415-01A-11R-2315-07	ACSM5|54988	8.0602
TCGA-KO-8415-01A-11R-2315-07	ACSS1|84532	6293.3907
TCGA-KO-8415-01A-11R-2315-07	ACSS2|55902	2329.3928
TCGA-KO-8415-01A-11R-2315-07	ACSS3|79611	2177.8614
TCGA-KO-8415-01A-11R-2315-07	ACTA1|58	8.5975
TCGA-KO-8415-01A-11R-2315-07	ACTA2|59	2271.3165
TCGA-KO-8415-01A-11R-2315-07	ACTBL2|345651	40.8383
TCGA-KO-8415-01A-11R-2315-07	ACTB|60	123948.4148
TCGA-KO-8415-01A-11R-2315-07	ACTC1|70	174.6373
TCGA-KO-8415-01A-11R-2315-07	ACTG1|71	44344.4385
TCGA-KO-8415-01A-11R-2315-07	ACTG2|72	202.0419
TCGA-KO-8415-01A-11R-2315-07	ACTL6A|86	332.6169
TCGA-KO-8415-01A-11R-2315-07	ACTL6B|51412	.5373
TCGA-KO-8415-01A-11R-2315-07	ACTL7A|10881	0
TCGA-KO-8415-01A-11R-2315-07	ACTL7B|10880	.5373
TCGA-KO-8415-01A-11R-2315-07	ACTL8|81569	0
TCGA-KO-8415-01A-11R-2315-07	ACTL9|284382	0
TCGA-KO-8415-01A-11R-2315-07	ACTN1|87	873.7238
TCGA-KO-8415-01A-11R-2315-07	ACTN2|88	3.7614
TCGA-KO-8415-01A-11R-2315-07	ACTN3|89	0
TCGA-KO-8415-01A-11R-2315-07	ACTN4|81	17412.3697
TCGA-KO-8415-01A-11R-2315-07	ACTR10|55860	1018.8071
TCGA-KO-8415-01A-11R-2315-07	ACTR1A|10121	3114.4546
TCGA-KO-8415-01A-11R-2315-07	ACTR1B|10120	2253.6271
TCGA-KO-8415-01A-11R-2315-07	ACTR2|10097	2171.9506
TCGA-KO-8415-01A-11R-2315-07	ACTR3B|57180	333.6916
TCGA-KO-8415-01A-11R-2315-07	ACTR3C|653857	340.6771
TCGA-KO-8415-01A-11R-2315-07	ACTR3|10096	1952.7136
TCGA-KO-8415-01A-11R-2315-07	ACTR5|79913	209.0274
TCGA-KO-8415-01A-11R-2315-07	ACTR6|64431	346.5879
TCGA-KO-8415-01A-11R-2315-07	ACTR8|93973	296.0774
TCGA-KO-8415-01A-11R-2315-07	ACTRT1|139741	.5373
TCGA-KO-8415-01A-11R-2315-07	ACTRT2|140625	0
TCGA-KO-8415-01A-11R-2315-07	ACVR1B|91	2721.1177
TCGA-KO-8415-01A-11R-2315-07	ACVR1C|130399	21.4938
TCGA-KO-8415-01A-11R-2315-07	ACVR1|90	621.1714
TCGA-KO-8415-01A-11R-2315-07	ACVR2A|92	197.7431
TCGA-KO-8415-01A-11R-2315-07	ACVR2B|93	84.3632
TCGA-KO-8415-01A-11R-2315-07	ACVRL1|94	394.949
TCGA-KO-8415-01A-11R-2315-07	ACY1|95	856.5287
TCGA-KO-8415-01A-11R-2315-07	ACY3|91703	5.9108
TCGA-KO-8415-01A-11R-2315-07	ACYP1|97	116.0666
TCGA-KO-8415-01A-11R-2315-07	ACYP2|98	335.3036
TCGA-KO-8415-01A-11R-2315-07	ADAD1|132612	0
TCGA-KO-8415-01A-11R-2315-07	ADAD2|161931	1.612
TCGA-KO-8415-01A-11R-2315-07	ADAL|161823	333.1542
TCGA-KO-8415-01A-11R-2315-07	ADAM10|102	989.7904
TCGA-KO-8415-01A-11R-2315-07	ADAM11|4185	1.612
TCGA-KO-8415-01A-11R-2315-07	ADAM12|8038	47.2864
TCGA-KO-8415-01A-11R-2315-07	ADAM15|8751	1024.7179
TCGA-KO-8415-01A-11R-2315-07	ADAM17|6868	188.6083
TCGA-KO-8415-01A-11R-2315-07	ADAM18|8749	0
TCGA-KO-8415-01A-11R-2315-07	ADAM19|8728	62.8694
TCGA-KO-8415-01A-11R-2315-07	ADAM20|8748	.5373
TCGA-KO-8415-01A-11R-2315-07	ADAM21P1|145241	0
TCGA-KO-8415-01A-11R-2315-07	ADAM21|8747	1.0747
TCGA-KO-8415-01A-11R-2315-07	ADAM22|53616	83.2886
TCGA-KO-8415-01A-11R-2315-07	ADAM23|8745	.5373
TCGA-KO-8415-01A-11R-2315-07	ADAM28|10863	91.8861
TCGA-KO-8415-01A-11R-2315-07	ADAM29|11086	0
TCGA-KO-8415-01A-11R-2315-07	ADAM2|2515	179.4734
TCGA-KO-8415-01A-11R-2315-07	ADAM30|11085	0
TCGA-KO-8415-01A-11R-2315-07	ADAM32|203102	1.612
TCGA-KO-8415-01A-11R-2315-07	ADAM33|80332	6.9855
TCGA-KO-8415-01A-11R-2315-07	ADAM3A|1587	0
TCGA-KO-8415-01A-11R-2315-07	ADAM5P|255926	0
TCGA-KO-8415-01A-11R-2315-07	ADAM6|8755	457.6303
TCGA-KO-8415-01A-11R-2315-07	ADAM7|8756	0
TCGA-KO-8415-01A-11R-2315-07	ADAM8|101	167.6518
TCGA-KO-8415-01A-11R-2315-07	ADAM9|8754	2202.0419
TCGA-KO-8415-01A-11R-2315-07	ADAMDEC1|27299	151.5314
TCGA-KO-8415-01A-11R-2315-07	ADAMTS10|81794	19.3444
TCGA-KO-8415-01A-11R-2315-07	ADAMTS12|81792	6.9855
TCGA-KO-8415-01A-11R-2315-07	ADAMTS13|11093	35.4648
TCGA-KO-8415-01A-11R-2315-07	ADAMTS14|140766	10.2096
TCGA-KO-8415-01A-11R-2315-07	ADAMTS15|170689	4.2988
TCGA-KO-8415-01A-11R-2315-07	ADAMTS16|170690	11.8216
TCGA-KO-8415-01A-11R-2315-07	ADAMTS17|170691	74.691
TCGA-KO-8415-01A-11R-2315-07	ADAMTS18|170692	107.4691
TCGA-KO-8415-01A-11R-2315-07	ADAMTS19|171019	1.0747
TCGA-KO-8415-01A-11R-2315-07	ADAMTS1|9510	509.4035
TCGA-KO-8415-01A-11R-2315-07	ADAMTS20|80070	0
TCGA-KO-8415-01A-11R-2315-07	ADAMTS2|9509	17.7324
TCGA-KO-8415-01A-11R-2315-07	ADAMTS3|9508	169.2638
TCGA-KO-8415-01A-11R-2315-07	ADAMTS4|9507	177.324
TCGA-KO-8415-01A-11R-2315-07	ADAMTS5|11096	476.0881
TCGA-KO-8415-01A-11R-2315-07	ADAMTS6|11174	2.1494
TCGA-KO-8415-01A-11R-2315-07	ADAMTS7|11173	56.4213
TCGA-KO-8415-01A-11R-2315-07	ADAMTS8|11095	4.8361
TCGA-KO-8415-01A-11R-2315-07	ADAMTS9|56999	134.3364
TCGA-KO-8415-01A-11R-2315-07	ADAMTSL1|92949	1364.3203
TCGA-KO-8415-01A-11R-2315-07	ADAMTSL2|9719	276.7329
TCGA-KO-8415-01A-11R-2315-07	ADAMTSL3|57188	411.0693
TCGA-KO-8415-01A-11R-2315-07	ADAMTSL4|54507	91.3487
TCGA-KO-8415-01A-11R-2315-07	ADAMTSL5|339366	17.1951
TCGA-KO-8415-01A-11R-2315-07	ADAP1|11033	3210.2149
TCGA-KO-8415-01A-11R-2315-07	ADAP2|55803	225.1478
TCGA-KO-8415-01A-11R-2315-07	ADARB1|104	117.6787
TCGA-KO-8415-01A-11R-2315-07	ADARB2|105	3.7614
TCGA-KO-8415-01A-11R-2315-07	ADAR|103	3730.2526
TCGA-KO-8415-01A-11R-2315-07	ADAT1|23536	186.4589
TCGA-KO-8415-01A-11R-2315-07	ADAT2|134637	32.2407
TCGA-KO-8415-01A-11R-2315-07	ADAT3|113179	162.2783
TCGA-KO-8415-01A-11R-2315-07	ADA|100	31.166
TCGA-KO-8415-01A-11R-2315-07	ADCK1|57143	948.4148
TCGA-KO-8415-01A-11R-2315-07	ADCK2|90956	1592.1548
TCGA-KO-8415-01A-11R-2315-07	ADCK4|79934	646.964
TCGA-KO-8415-01A-11R-2315-07	ADCK5|203054	313.2724
TCGA-KO-8415-01A-11R-2315-07	ADCY10|55811	0
TCGA-KO-8415-01A-11R-2315-07	ADCY1|107	2823.2133
TCGA-KO-8415-01A-11R-2315-07	ADCY2|108	1.612
TCGA-KO-8415-01A-11R-2315-07	ADCY3|109	263.8366
TCGA-KO-8415-01A-11R-2315-07	ADCY4|196883	59.108
TCGA-KO-8415-01A-11R-2315-07	ADCY5|111	284.2558
TCGA-KO-8415-01A-11R-2315-07	ADCY6|112	1552.3912
TCGA-KO-8415-01A-11R-2315-07	ADCY7|113	218.6996
TCGA-KO-8415-01A-11R-2315-07	ADCY8|114	0
TCGA-KO-8415-01A-11R-2315-07	ADCY9|115	803.8689
TCGA-KO-8415-01A-11R-2315-07	ADCYAP1R1|117	0
TCGA-KO-8415-01A-11R-2315-07	ADCYAP1|116	1203.1166
TCGA-KO-8415-01A-11R-2315-07	ADC|113451	33.3154
TCGA-KO-8415-01A-11R-2315-07	ADD1|118	6011.2843
TCGA-KO-8415-01A-11R-2315-07	ADD2|119	8.5975
TCGA-KO-8415-01A-11R-2315-07	ADD3|120	907.0392
TCGA-KO-8415-01A-11R-2315-07	ADH1A|124	1.0747
TCGA-KO-8415-01A-11R-2315-07	ADH1B|125	81.6765
TCGA-KO-8415-01A-11R-2315-07	ADH1C|126	275.6582
TCGA-KO-8415-01A-11R-2315-07	ADH4|127	3.7614
TCGA-KO-8415-01A-11R-2315-07	ADH5|128	2497.5819
TCGA-KO-8415-01A-11R-2315-07	ADH6|130	2.6867
TCGA-KO-8415-01A-11R-2315-07	ADH7|131	0
TCGA-KO-8415-01A-11R-2315-07	ADHFE1|137872	154.7555
TCGA-KO-8415-01A-11R-2315-07	ADI1|55256	2560.9887
TCGA-KO-8415-01A-11R-2315-07	ADIG|149685	0
TCGA-KO-8415-01A-11R-2315-07	ADIPOQ|9370	0
TCGA-KO-8415-01A-11R-2315-07	ADIPOR1|51094	2030.6287
TCGA-KO-8415-01A-11R-2315-07	ADIPOR2|79602	5481.9989
TCGA-KO-8415-01A-11R-2315-07	ADK|132	386.3514
TCGA-KO-8415-01A-11R-2315-07	ADM2|79924	398.173
TCGA-KO-8415-01A-11R-2315-07	ADM|133	4857.6034
TCGA-KO-8415-01A-11R-2315-07	ADNP2|22850	747.4476
TCGA-KO-8415-01A-11R-2315-07	ADNP|23394	1501.8807
TCGA-KO-8415-01A-11R-2315-07	ADORA1|134	28.4793
TCGA-KO-8415-01A-11R-2315-07	ADORA2A|135	123.0521
TCGA-KO-8415-01A-11R-2315-07	ADORA2B|136	11.8216
TCGA-KO-8415-01A-11R-2315-07	ADORA3|140	111.2305
TCGA-KO-8415-01A-11R-2315-07	ADO|84890	343.9011
TCGA-KO-8415-01A-11R-2315-07	ADPGK|83440	1557.2273
TCGA-KO-8415-01A-11R-2315-07	ADPRHL1|113622	63.4068
TCGA-KO-8415-01A-11R-2315-07	ADPRHL2|54936	825.3627
TCGA-KO-8415-01A-11R-2315-07	ADPRH|141	112.3052
TCGA-KO-8415-01A-11R-2315-07	ADRA1A|148	1.0747
TCGA-KO-8415-01A-11R-2315-07	ADRA1B|147	5.3735
TCGA-KO-8415-01A-11R-2315-07	ADRA1D|146	.5373
TCGA-KO-8415-01A-11R-2315-07	ADRA2A|150	9.1349
TCGA-KO-8415-01A-11R-2315-07	ADRA2B|151	107.4691
TCGA-KO-8415-01A-11R-2315-07	ADRA2C|152	27.4046
TCGA-KO-8415-01A-11R-2315-07	ADRB1|153	135.4111
TCGA-KO-8415-01A-11R-2315-07	ADRB2|154	244.4922
TCGA-KO-8415-01A-11R-2315-07	ADRB3|155	0
TCGA-KO-8415-01A-11R-2315-07	ADRBK1|156	3300.9135
TCGA-KO-8415-01A-11R-2315-07	ADRBK2|157	146.6953
TCGA-KO-8415-01A-11R-2315-07	ADRM1|11047	3226.7598
TCGA-KO-8415-01A-11R-2315-07	ADSL|158	808.1677
TCGA-KO-8415-01A-11R-2315-07	ADSSL1|122622	260.0752
TCGA-KO-8415-01A-11R-2315-07	ADSS|159	1022.5685
TCGA-KO-8415-01A-11R-2315-07	AEBP1|165	793.6593
TCGA-KO-8415-01A-11R-2315-07	AEBP2|121536	543.7937
TCGA-KO-8415-01A-11R-2315-07	AEN|64782	942.504
TCGA-KO-8415-01A-11R-2315-07	AES|166	34260.7684
TCGA-KO-8415-01A-11R-2315-07	AFAP1L1|134265	548.0924
TCGA-KO-8415-01A-11R-2315-07	AFAP1L2|84632	56.4213
TCGA-KO-8415-01A-11R-2315-07	AFAP1|60312	239.6346
TCGA-KO-8415-01A-11R-2315-07	AFARP1|246182	3.7614
TCGA-KO-8415-01A-11R-2315-07	AFF1|4299	1997.8506
TCGA-KO-8415-01A-11R-2315-07	AFF2|2334	5.9108
TCGA-KO-8415-01A-11R-2315-07	AFF3|3899	4.2988
TCGA-KO-8415-01A-11R-2315-07	AFF4|27125	2412.6814
TCGA-KO-8415-01A-11R-2315-07	AFG3L1|172	388.5008
TCGA-KO-8415-01A-11R-2315-07	AFG3L2|10939	5840.0484
TCGA-KO-8415-01A-11R-2315-07	AFMID|125061	91.8861
TCGA-KO-8415-01A-11R-2315-07	AFM|173	0
TCGA-KO-8415-01A-11R-2315-07	AFP|174	0
TCGA-KO-8415-01A-11R-2315-07	AFTPH|54812	821.0639
TCGA-KO-8415-01A-11R-2315-07	AG2|387763	257.3885
TCGA-KO-8415-01A-11R-2315-07	AGAP11|119385	11.2843
TCGA-KO-8415-01A-11R-2315-07	AGAP1|116987	186.9962
TCGA-KO-8415-01A-11R-2315-07	AGAP2|116986	50.9833
TCGA-KO-8415-01A-11R-2315-07	AGAP3|116988	1180.0107
TCGA-KO-8415-01A-11R-2315-07	AGAP4|119016	98.3342
TCGA-KO-8415-01A-11R-2315-07	AGAP5|729092	9.6722
TCGA-KO-8415-01A-11R-2315-07	AGAP6|414189	54.8092
TCGA-KO-8415-01A-11R-2315-07	AGAP7|653268	3.7614
TCGA-KO-8415-01A-11R-2315-07	AGAP8|728404	8.0602
TCGA-KO-8415-01A-11R-2315-07	AGA|175	420.7415
TCGA-KO-8415-01A-11R-2315-07	AGBL1|123624	.5373
TCGA-KO-8415-01A-11R-2315-07	AGBL2|79841	2.6867
TCGA-KO-8415-01A-11R-2315-07	AGBL3|340351	4.2988
TCGA-KO-8415-01A-11R-2315-07	AGBL4|84871	.5373
TCGA-KO-8415-01A-11R-2315-07	AGBL5|60509	499.2047
TCGA-KO-8415-01A-11R-2315-07	AGER|177	10.7469
TCGA-KO-8415-01A-11R-2315-07	AGFG1|3267	1056.9586
TCGA-KO-8415-01A-11R-2315-07	AGFG2|3268	952.7136
TCGA-KO-8415-01A-11R-2315-07	AGGF1|55109	618.4847
TCGA-KO-8415-01A-11R-2315-07	AGK|55750	841.4831
TCGA-KO-8415-01A-11R-2315-07	AGL|178	934.9812
TCGA-KO-8415-01A-11R-2315-07	AGMAT|79814	24.1805
TCGA-KO-8415-01A-11R-2315-07	AGPAT1|10554	1753.3907
TCGA-KO-8415-01A-11R-2315-07	AGPAT2|10555	2832.8855
TCGA-KO-8415-01A-11R-2315-07	AGPAT3|56894	3933.9065
TCGA-KO-8415-01A-11R-2315-07	AGPAT4|56895	25.7926
TCGA-KO-8415-01A-11R-2315-07	AGPAT5|55326	2763.0306
TCGA-KO-8415-01A-11R-2315-07	AGPAT6|137964	4714.6695
TCGA-KO-8415-01A-11R-2315-07	AGPAT9|84803	1068.2429
TCGA-KO-8415-01A-11R-2315-07	AGPHD1|123688	37.6142
TCGA-KO-8415-01A-11R-2315-07	AGPS|8540	455.1316
TCGA-KO-8415-01A-11R-2315-07	AGR2|10551	2.6867
TCGA-KO-8415-01A-11R-2315-07	AGR3|155465	1.0747
TCGA-KO-8415-01A-11R-2315-07	AGRN|375790	6912.95
TCGA-KO-8415-01A-11R-2315-07	AGRP|181	2.1494
TCGA-KO-8415-01A-11R-2315-07	AGTPBP1|23287	94.0355
TCGA-KO-8415-01A-11R-2315-07	AGTR1|185	9.1349
TCGA-KO-8415-01A-11R-2315-07	AGTR2|186	4.8361
TCGA-KO-8415-01A-11R-2315-07	AGTRAP|57085	633.5304
TCGA-KO-8415-01A-11R-2315-07	AGT|183	87.5873
TCGA-KO-8415-01A-11R-2315-07	AGXT2L1|64850	0
TCGA-KO-8415-01A-11R-2315-07	AGXT2L2|85007	620.6717
TCGA-KO-8415-01A-11R-2315-07	AGXT2|64902	.5373
TCGA-KO-8415-01A-11R-2315-07	AGXT|189	1.0747
TCGA-KO-8415-01A-11R-2315-07	AHCTF1|25909	537.8829
TCGA-KO-8415-01A-11R-2315-07	AHCYL1|10768	2243.9549
TCGA-KO-8415-01A-11R-2315-07	AHCYL2|23382	3780.2257
TCGA-KO-8415-01A-11R-2315-07	AHCY|191	3180.0107
TCGA-KO-8415-01A-11R-2315-07	AHDC1|27245	366.4696
TCGA-KO-8415-01A-11R-2315-07	AHI1|54806	98.3342
TCGA-KO-8415-01A-11R-2315-07	AHNAK2|113146	527.1359
TCGA-KO-8415-01A-11R-2315-07	AHNAK|79026	12525.5239
TCGA-KO-8415-01A-11R-2315-07	AHRR|57491	71.467
TCGA-KO-8415-01A-11R-2315-07	AHR|196	775.3896
TCGA-KO-8415-01A-11R-2315-07	AHSA1|10598	2894.6803
TCGA-KO-8415-01A-11R-2315-07	AHSA2|130872	274.0462
TCGA-KO-8415-01A-11R-2315-07	AHSG|197	0
TCGA-KO-8415-01A-11R-2315-07	AHSP|51327	0
TCGA-KO-8415-01A-11R-2315-07	AICDA|57379	0
TCGA-KO-8415-01A-11R-2315-07	AIDA|64853	464.2719
TCGA-KO-8415-01A-11R-2315-07	AIF1L|83543	4800.6448
TCGA-KO-8415-01A-11R-2315-07	AIF1|199	341.2144
TCGA-KO-8415-01A-11R-2315-07	AIFM1|9131	3677.0553
TCGA-KO-8415-01A-11R-2315-07	AIFM2|84883	1406.2332
TCGA-KO-8415-01A-11R-2315-07	AIFM3|150209	45.943
TCGA-KO-8415-01A-11R-2315-07	AIG1|51390	543.7937
TCGA-KO-8415-01A-11R-2315-07	AIM1L|55057	2.1494
TCGA-KO-8415-01A-11R-2315-07	AIM1|202	808.1677
TCGA-KO-8415-01A-11R-2315-07	AIM2|9447	4.2988
TCGA-KO-8415-01A-11R-2315-07	AIMP1|9255	926.0344
TCGA-KO-8415-01A-11R-2315-07	AIMP2|7965	1225.4272
TCGA-KO-8415-01A-11R-2315-07	AIPL1|23746	0
TCGA-KO-8415-01A-11R-2315-07	AIP|9049	2037.6142
TCGA-KO-8415-01A-11R-2315-07	AIRE|326	0
TCGA-KO-8415-01A-11R-2315-07	AJAP1|55966	0
TCGA-KO-8415-01A-11R-2315-07	AK1|203	1063.4068
TCGA-KO-8415-01A-11R-2315-07	AK2|204	2352.4987
TCGA-KO-8415-01A-11R-2315-07	AK3L1|205	19.8818
TCGA-KO-8415-01A-11R-2315-07	AK3|50808	1311.1231
TCGA-KO-8415-01A-11R-2315-07	AK5|26289	0
TCGA-KO-8415-01A-11R-2315-07	AK7|122481	12.8963
TCGA-KO-8415-01A-11R-2315-07	AKAP10|11216	235.8947
TCGA-KO-8415-01A-11R-2315-07	AKAP11|11215	734.5513
TCGA-KO-8415-01A-11R-2315-07	AKAP12|9590	191.8323
TCGA-KO-8415-01A-11R-2315-07	AKAP13|11214	2688.3396
TCGA-KO-8415-01A-11R-2315-07	AKAP14|158798	0
TCGA-KO-8415-01A-11R-2315-07	AKAP1|8165	1336.3783
TCGA-KO-8415-01A-11R-2315-07	AKAP2|11217	995.2123
TCGA-KO-8415-01A-11R-2315-07	AKAP3|10566	6.4481
TCGA-KO-8415-01A-11R-2315-07	AKAP4|8852	.5373
TCGA-KO-8415-01A-11R-2315-07	AKAP5|9495	11.2843
TCGA-KO-8415-01A-11R-2315-07	AKAP6|9472	537.3455
TCGA-KO-8415-01A-11R-2315-07	AKAP7|9465	302.5255
TCGA-KO-8415-01A-11R-2315-07	AKAP8L|26993	900.0537
TCGA-KO-8415-01A-11R-2315-07	AKAP8|10270	492.7458
TCGA-KO-8415-01A-11R-2315-07	AKAP9|10142	3035.4648
TCGA-KO-8415-01A-11R-2315-07	AKD1|221264	76.3031
TCGA-KO-8415-01A-11R-2315-07	AKIRIN1|79647	1095.6475
TCGA-KO-8415-01A-11R-2315-07	AKIRIN2|55122	851.1553
TCGA-KO-8415-01A-11R-2315-07	AKNAD1|254268	11.2843
TCGA-KO-8415-01A-11R-2315-07	AKNA|80709	646.964
TCGA-KO-8415-01A-11R-2315-07	AKR1A1|10327	1548.0924
TCGA-KO-8415-01A-11R-2315-07	AKR1B10|57016	2.1494
TCGA-KO-8415-01A-11R-2315-07	AKR1B15|441282	0
TCGA-KO-8415-01A-11R-2315-07	AKR1B1|231	4792.0473
TCGA-KO-8415-01A-11R-2315-07	AKR1C1|1645	1333.6916
TCGA-KO-8415-01A-11R-2315-07	AKR1C2|1646	34.3901
TCGA-KO-8415-01A-11R-2315-07	AKR1C3|8644	211.7141
TCGA-KO-8415-01A-11R-2315-07	AKR1C4|1109	0
TCGA-KO-8415-01A-11R-2315-07	AKR1CL1|340811	0
TCGA-KO-8415-01A-11R-2315-07	AKR1D1|6718	1.612
TCGA-KO-8415-01A-11R-2315-07	AKR1E2|83592	4.8361
TCGA-KO-8415-01A-11R-2315-07	AKR7A2|8574	758.7319
TCGA-KO-8415-01A-11R-2315-07	AKR7A3|22977	10.7469
TCGA-KO-8415-01A-11R-2315-07	AKR7L|246181	3.7614
TCGA-KO-8415-01A-11R-2315-07	AKT1S1|84335	921.0102
TCGA-KO-8415-01A-11R-2315-07	AKT1|207	9452.4449
TCGA-KO-8415-01A-11R-2315-07	AKT2|208	4015.583
TCGA-KO-8415-01A-11R-2315-07	AKT3|10000	498.6566
TCGA-KO-8415-01A-11R-2315-07	AKTIP|64400	2062.1601
TCGA-KO-8415-01A-11R-2315-07	ALAD|210	286.9425
TCGA-KO-8415-01A-11R-2315-07	ALAS1|211	2254.7018
TCGA-KO-8415-01A-11R-2315-07	ALAS2|212	12.8963
TCGA-KO-8415-01A-11R-2315-07	ALB|213	2.6867
TCGA-KO-8415-01A-11R-2315-07	ALCAM|214	2781.8377
TCGA-KO-8415-01A-11R-2315-07	ALDH16A1|126133	709.2961
TCGA-KO-8415-01A-11R-2315-07	ALDH18A1|5832	944.6534
TCGA-KO-8415-01A-11R-2315-07	ALDH1A1|216	3577.6464
TCGA-KO-8415-01A-11R-2315-07	ALDH1A2|8854	2092.9608
TCGA-KO-8415-01A-11R-2315-07	ALDH1A3|220	3207.985
TCGA-KO-8415-01A-11R-2315-07	ALDH1B1|219	313.8098
TCGA-KO-8415-01A-11R-2315-07	ALDH1L1|10840	811.3917
TCGA-KO-8415-01A-11R-2315-07	ALDH1L2|160428	69.3176
TCGA-KO-8415-01A-11R-2315-07	ALDH2|217	501.8807
TCGA-KO-8415-01A-11R-2315-07	ALDH3A1|218	46.7491
TCGA-KO-8415-01A-11R-2315-07	ALDH3A2|224	1334.7663
TCGA-KO-8415-01A-11R-2315-07	ALDH3B1|221	195.0564
TCGA-KO-8415-01A-11R-2315-07	ALDH3B2|222	94.5728
TCGA-KO-8415-01A-11R-2315-07	ALDH4A1|8659	987.6411
TCGA-KO-8415-01A-11R-2315-07	ALDH5A1|7915	679.2047
TCGA-KO-8415-01A-11R-2315-07	ALDH6A1|4329	294.9382
TCGA-KO-8415-01A-11R-2315-07	ALDH7A1|501	1439.0113
TCGA-KO-8415-01A-11R-2315-07	ALDH8A1|64577	27.4046
TCGA-KO-8415-01A-11R-2315-07	ALDH9A1|223	869.9624
TCGA-KO-8415-01A-11R-2315-07	ALDOA|226	114740.9995
TCGA-KO-8415-01A-11R-2315-07	ALDOB|229	14.5083
TCGA-KO-8415-01A-11R-2315-07	ALDOC|230	523.3745
TCGA-KO-8415-01A-11R-2315-07	ALG10B|144245	209.0274
TCGA-KO-8415-01A-11R-2315-07	ALG10|84920	45.137
TCGA-KO-8415-01A-11R-2315-07	ALG11|440138	36.5395
TCGA-KO-8415-01A-11R-2315-07	ALG12|79087	1313.2724
TCGA-KO-8415-01A-11R-2315-07	ALG13|79868	729.7152
TCGA-KO-8415-01A-11R-2315-07	ALG14|199857	162.2783
TCGA-KO-8415-01A-11R-2315-07	ALG1L2|644974	0
TCGA-KO-8415-01A-11R-2315-07	ALG1L|200810	17.2273
TCGA-KO-8415-01A-11R-2315-07	ALG1|56052	1686.6523
TCGA-KO-8415-01A-11R-2315-07	ALG2|85365	793.122
TCGA-KO-8415-01A-11R-2315-07	ALG3|10195	555.6153
TCGA-KO-8415-01A-11R-2315-07	ALG5|29880	1006.9855
TCGA-KO-8415-01A-11R-2315-07	ALG6|29929	134.8737
TCGA-KO-8415-01A-11R-2315-07	ALG8|79053	728.1032
TCGA-KO-8415-01A-11R-2315-07	ALG9|79796	742.0742
TCGA-KO-8415-01A-11R-2315-07	ALKBH1|8846	293.3907
TCGA-KO-8415-01A-11R-2315-07	ALKBH2|121642	193.9817
TCGA-KO-8415-01A-11R-2315-07	ALKBH3|221120	526.0613
TCGA-KO-8415-01A-11R-2315-07	ALKBH4|54784	556.5019
TCGA-KO-8415-01A-11R-2315-07	ALKBH5|54890	2199.7367
TCGA-KO-8415-01A-11R-2315-07	ALKBH6|84964	183.2348
TCGA-KO-8415-01A-11R-2315-07	ALKBH7|84266	2727.0285
TCGA-KO-8415-01A-11R-2315-07	ALKBH8|91801	97.7969
TCGA-KO-8415-01A-11R-2315-07	ALK|238	.5373
TCGA-KO-8415-01A-11R-2315-07	ALLC|55821	0
TCGA-KO-8415-01A-11R-2315-07	ALMS1P|200420	1.0747
TCGA-KO-8415-01A-11R-2315-07	ALMS1|7840	229.4465
TCGA-KO-8415-01A-11R-2315-07	ALOX12B|242	.5373
TCGA-KO-8415-01A-11R-2315-07	ALOX12P2|245	53.7346
TCGA-KO-8415-01A-11R-2315-07	ALOX12|239	3.7614
TCGA-KO-8415-01A-11R-2315-07	ALOX15B|247	3.7614
TCGA-KO-8415-01A-11R-2315-07	ALOX15|246	1.0747
TCGA-KO-8415-01A-11R-2315-07	ALOX5AP|241	540.0322
TCGA-KO-8415-01A-11R-2315-07	ALOX5|240	320.7953
TCGA-KO-8415-01A-11R-2315-07	ALOXE3|59344	.5373
TCGA-KO-8415-01A-11R-2315-07	ALPI|248	0
TCGA-KO-8415-01A-11R-2315-07	ALPK1|80216	422.3536
TCGA-KO-8415-01A-11R-2315-07	ALPK2|115701	1.612
TCGA-KO-8415-01A-11R-2315-07	ALPK3|57538	4230.5212
TCGA-KO-8415-01A-11R-2315-07	ALPL|249	52.6599
TCGA-KO-8415-01A-11R-2315-07	ALPPL2|251	0
TCGA-KO-8415-01A-11R-2315-07	ALPP|250	0
TCGA-KO-8415-01A-11R-2315-07	ALS2CL|259173	1317.5712
TCGA-KO-8415-01A-11R-2315-07	ALS2CR11|151254	.5373
TCGA-KO-8415-01A-11R-2315-07	ALS2CR12|130540	2.1494
TCGA-KO-8415-01A-11R-2315-07	ALS2CR4|65062	111.2305
TCGA-KO-8415-01A-11R-2315-07	ALS2CR8|79800	65.0188
TCGA-KO-8415-01A-11R-2315-07	ALS2|57679	305.7496
TCGA-KO-8415-01A-11R-2315-07	ALX1|8092	0
TCGA-KO-8415-01A-11R-2315-07	ALX3|257	21.4938
TCGA-KO-8415-01A-11R-2315-07	ALX4|60529	0
TCGA-KO-8415-01A-11R-2315-07	AMAC1L2|83650	1.0747
TCGA-KO-8415-01A-11R-2315-07	AMAC1L3|643664	0
TCGA-KO-8415-01A-11R-2315-07	AMAC1|146861	0
TCGA-KO-8415-01A-11R-2315-07	AMACR|23600	409.4573
TCGA-KO-8415-01A-11R-2315-07	AMBN|258	0
TCGA-KO-8415-01A-11R-2315-07	AMBP|259	1.0747
TCGA-KO-8415-01A-11R-2315-07	AMBRA1|55626	1766.792
TCGA-KO-8415-01A-11R-2315-07	AMD1|262	812.4127
TCGA-KO-8415-01A-11R-2315-07	AMDHD1|144193	6.9855
TCGA-KO-8415-01A-11R-2315-07	AMDHD2|51005	963.5787
TCGA-KO-8415-01A-11R-2315-07	AMELX|265	0
TCGA-KO-8415-01A-11R-2315-07	AMELY|266	0
TCGA-KO-8415-01A-11R-2315-07	AMFR|267	11515.3143
TCGA-KO-8415-01A-11R-2315-07	AMHR2|269	.5373
TCGA-KO-8415-01A-11R-2315-07	AMH|268	11.8216
TCGA-KO-8415-01A-11R-2315-07	AMICA1|120425	100.4836
TCGA-KO-8415-01A-11R-2315-07	AMIGO1|57463	31.166
TCGA-KO-8415-01A-11R-2315-07	AMIGO2|347902	176.7867
TCGA-KO-8415-01A-11R-2315-07	AMIGO3|386724	99.9463
TCGA-KO-8415-01A-11R-2315-07	AMMECR1L|83607	376.1419
TCGA-KO-8415-01A-11R-2315-07	AMMECR1|9949	198.8178
TCGA-KO-8415-01A-11R-2315-07	AMN1|196394	230.5212
TCGA-KO-8415-01A-11R-2315-07	AMN|81693	3.2241
TCGA-KO-8415-01A-11R-2315-07	AMOTL1|154810	637.8291
TCGA-KO-8415-01A-11R-2315-07	AMOTL2|51421	1175.712
TCGA-KO-8415-01A-11R-2315-07	AMOT|154796	405.1585
TCGA-KO-8415-01A-11R-2315-07	AMPD1|270	1.0747
TCGA-KO-8415-01A-11R-2315-07	AMPD2|271	319.7206
TCGA-KO-8415-01A-11R-2315-07	AMPD3|272	3116.0666
TCGA-KO-8415-01A-11R-2315-07	AMPH|273	.5373
TCGA-KO-8415-01A-11R-2315-07	AMTN|401138	1010.7469
TCGA-KO-8415-01A-11R-2315-07	AMT|275	576.878
TCGA-KO-8415-01A-11R-2315-07	AMY1A|276	2.6867
TCGA-KO-8415-01A-11R-2315-07	AMY2A|279	2.6867
TCGA-KO-8415-01A-11R-2315-07	AMY2B|280	142.7781
TCGA-KO-8415-01A-11R-2315-07	AMZ1|155185	4.2988
TCGA-KO-8415-01A-11R-2315-07	AMZ2P1|201283	106.9318
TCGA-KO-8415-01A-11R-2315-07	AMZ2|51321	1090.274
TCGA-KO-8415-01A-11R-2315-07	ANAPC10|10393	97.7969
TCGA-KO-8415-01A-11R-2315-07	ANAPC11|51529	1601.2896
TCGA-KO-8415-01A-11R-2315-07	ANAPC13|25847	968.5062
TCGA-KO-8415-01A-11R-2315-07	ANAPC16|119504	1906.5019
TCGA-KO-8415-01A-11R-2315-07	ANAPC1|64682	133.2617
TCGA-KO-8415-01A-11R-2315-07	ANAPC2|29882	504.5674
TCGA-KO-8415-01A-11R-2315-07	ANAPC4|29945	344.4385
TCGA-KO-8415-01A-11R-2315-07	ANAPC5|51433	2405.1585
TCGA-KO-8415-01A-11R-2315-07	ANAPC7|51434	912.4127
TCGA-KO-8415-01A-11R-2315-07	ANGEL1|23357	1020.9565
TCGA-KO-8415-01A-11R-2315-07	ANGEL2|90806	413.756
TCGA-KO-8415-01A-11R-2315-07	ANGPT1|284	1104.245
TCGA-KO-8415-01A-11R-2315-07	ANGPT2|285	704.9973
TCGA-KO-8415-01A-11R-2315-07	ANGPT4|51378	2.6867
TCGA-KO-8415-01A-11R-2315-07	ANGPTL1|9068	210.6394
TCGA-KO-8415-01A-11R-2315-07	ANGPTL2|23452	635.6797
TCGA-KO-8415-01A-11R-2315-07	ANGPTL3|27329	0
TCGA-KO-8415-01A-11R-2315-07	ANGPTL4|51129	681.8915
TCGA-KO-8415-01A-11R-2315-07	ANGPTL5|253935	1.0747
TCGA-KO-8415-01A-11R-2315-07	ANGPTL6|83854	0
TCGA-KO-8415-01A-11R-2315-07	ANGPTL7|10218	1.0747
TCGA-KO-8415-01A-11R-2315-07	ANG|283	28.9307
TCGA-KO-8415-01A-11R-2315-07	ANK1|286	23.1059
TCGA-KO-8415-01A-11R-2315-07	ANK2|287	32.7781
TCGA-KO-8415-01A-11R-2315-07	ANK3|288	924.2343
TCGA-KO-8415-01A-11R-2315-07	ANKAR|150709	13.4336
TCGA-KO-8415-01A-11R-2315-07	ANKDD1A|348094	40.8383
TCGA-KO-8415-01A-11R-2315-07	ANKFN1|162282	.5373
TCGA-KO-8415-01A-11R-2315-07	ANKFY1|51479	1602.3643
TCGA-KO-8415-01A-11R-2315-07	ANKHD1-EIF4EBP3|404734	703.9441
TCGA-KO-8415-01A-11R-2315-07	ANKHD1|54882	1358.4847
TCGA-KO-8415-01A-11R-2315-07	ANKH|56172	1881.784
TCGA-KO-8415-01A-11R-2315-07	ANKIB1|54467	592.6921
TCGA-KO-8415-01A-11R-2315-07	ANKK1|255239	3.2241
TCGA-KO-8415-01A-11R-2315-07	ANKLE1|126549	22.8909
TCGA-KO-8415-01A-11R-2315-07	ANKLE2|23141	1384.202
TCGA-KO-8415-01A-11R-2315-07	ANKMY1|51281	137.5605
TCGA-KO-8415-01A-11R-2315-07	ANKMY2|57037	798.4954
TCGA-KO-8415-01A-11R-2315-07	ANKRA2|57763	259.5379
TCGA-KO-8415-01A-11R-2315-07	ANKRD10|55608	1866.201
TCGA-KO-8415-01A-11R-2315-07	ANKRD11|29123	4234.9221
TCGA-KO-8415-01A-11R-2315-07	ANKRD12|23253	1440.6233
TCGA-KO-8415-01A-11R-2315-07	ANKRD13A|88455	3632.4557
TCGA-KO-8415-01A-11R-2315-07	ANKRD13B|124930	17.7324
TCGA-KO-8415-01A-11R-2315-07	ANKRD13C|81573	308.9737
TCGA-KO-8415-01A-11R-2315-07	ANKRD13D|338692	922.6222
TCGA-KO-8415-01A-11R-2315-07	ANKRD16|54522	101.5422
TCGA-KO-8415-01A-11R-2315-07	ANKRD17|26057	1528.748
TCGA-KO-8415-01A-11R-2315-07	ANKRD19|138649	123.5895
TCGA-KO-8415-01A-11R-2315-07	ANKRD1|27063	191.8323
TCGA-KO-8415-01A-11R-2315-07	ANKRD20A3|441425	2.1494
TCGA-KO-8415-01A-11R-2315-07	ANKRD20A4|728747	2.6867
TCGA-KO-8415-01A-11R-2315-07	ANKRD20B|729171	2.1494
TCGA-KO-8415-01A-11R-2315-07	ANKRD22|118932	155.2929
TCGA-KO-8415-01A-11R-2315-07	ANKRD23|200539	22.5685
TCGA-KO-8415-01A-11R-2315-07	ANKRD24|170961	6.4481
TCGA-KO-8415-01A-11R-2315-07	ANKRD26P1|124149	.5373
TCGA-KO-8415-01A-11R-2315-07	ANKRD26|22852	84.9006
TCGA-KO-8415-01A-11R-2315-07	ANKRD27|84079	729.1779
TCGA-KO-8415-01A-11R-2315-07	ANKRD28|23243	663.0844
TCGA-KO-8415-01A-11R-2315-07	ANKRD29|147463	550.7792
TCGA-KO-8415-01A-11R-2315-07	ANKRD2|26287	1.0747
TCGA-KO-8415-01A-11R-2315-07	ANKRD30A|91074	11.2843
TCGA-KO-8415-01A-11R-2315-07	ANKRD30B|374860	2.1494
TCGA-KO-8415-01A-11R-2315-07	ANKRD31|256006	1.0747
TCGA-KO-8415-01A-11R-2315-07	ANKRD32|84250	38.6889
TCGA-KO-8415-01A-11R-2315-07	ANKRD33|341405	2.6867
TCGA-KO-8415-01A-11R-2315-07	ANKRD34A|284615	6.4481
TCGA-KO-8415-01A-11R-2315-07	ANKRD34B|340120	5.9108
TCGA-KO-8415-01A-11R-2315-07	ANKRD34C|390616	0
TCGA-KO-8415-01A-11R-2315-07	ANKRD35|148741	3.2241
TCGA-KO-8415-01A-11R-2315-07	ANKRD36BP1|84832	18.8071
TCGA-KO-8415-01A-11R-2315-07	ANKRD36B|57730	11.2843
TCGA-KO-8415-01A-11R-2315-07	ANKRD36|375248	49.4358
TCGA-KO-8415-01A-11R-2315-07	ANKRD37|353322	314.5728
TCGA-KO-8415-01A-11R-2315-07	ANKRD39|51239	228.9092
TCGA-KO-8415-01A-11R-2315-07	ANKRD40|91369	657.7109
TCGA-KO-8415-01A-11R-2315-07	ANKRD42|338699	312.1977
TCGA-KO-8415-01A-11R-2315-07	ANKRD43|134548	137.5605
TCGA-KO-8415-01A-11R-2315-07	ANKRD44|91526	47.8238
TCGA-KO-8415-01A-11R-2315-07	ANKRD45|339416	1.612
TCGA-KO-8415-01A-11R-2315-07	ANKRD46|157567	507.7646
TCGA-KO-8415-01A-11R-2315-07	ANKRD49|54851	314.3471
TCGA-KO-8415-01A-11R-2315-07	ANKRD50|57182	378.8286
TCGA-KO-8415-01A-11R-2315-07	ANKRD52|283373	1140.7845
TCGA-KO-8415-01A-11R-2315-07	ANKRD53|79998	2.1494
TCGA-KO-8415-01A-11R-2315-07	ANKRD54|129138	882.8587
TCGA-KO-8415-01A-11R-2315-07	ANKRD55|79722	2.1494
TCGA-KO-8415-01A-11R-2315-07	ANKRD56|345079	499.7313
TCGA-KO-8415-01A-11R-2315-07	ANKRD57|65124	522.8372
TCGA-KO-8415-01A-11R-2315-07	ANKRD58|347454	126.2762
TCGA-KO-8415-01A-11R-2315-07	ANKRD5|63926	165.5024
TCGA-KO-8415-01A-11R-2315-07	ANKRD6|22881	95.8839
TCGA-KO-8415-01A-11R-2315-07	ANKRD7|56311	11.2843
TCGA-KO-8415-01A-11R-2315-07	ANKRD9|122416	1591.6174
TCGA-KO-8415-01A-11R-2315-07	ANKS1A|23294	1152.6061
TCGA-KO-8415-01A-11R-2315-07	ANKS1B|56899	15.583
TCGA-KO-8415-01A-11R-2315-07	ANKS3|124401	1049.9731
TCGA-KO-8415-01A-11R-2315-07	ANKS4B|257629	0
TCGA-KO-8415-01A-11R-2315-07	ANKS6|203286	243.9549
TCGA-KO-8415-01A-11R-2315-07	ANKZF1|55139	158.5169
TCGA-KO-8415-01A-11R-2315-07	ANLN|54443	92.9608
TCGA-KO-8415-01A-11R-2315-07	ANO10|55129	2655.0242
TCGA-KO-8415-01A-11R-2315-07	ANO1|55107	138.0978
TCGA-KO-8415-01A-11R-2315-07	ANO2|57101	15.583
TCGA-KO-8415-01A-11R-2315-07	ANO3|63982	0
TCGA-KO-8415-01A-11R-2315-07	ANO4|121601	1304.6749
TCGA-KO-8415-01A-11R-2315-07	ANO5|203859	863.5142
TCGA-KO-8415-01A-11R-2315-07	ANO6|196527	2787.2112
TCGA-KO-8415-01A-11R-2315-07	ANO7|50636	29.0167
TCGA-KO-8415-01A-11R-2315-07	ANO8|57719	326.7061
TCGA-KO-8415-01A-11R-2315-07	ANO9|338440	547.0177
TCGA-KO-8415-01A-11R-2315-07	ANP32A|8125	2665.7711
TCGA-KO-8415-01A-11R-2315-07	ANP32B|10541	985.4917
TCGA-KO-8415-01A-11R-2315-07	ANP32C|23520	6.4481
TCGA-KO-8415-01A-11R-2315-07	ANP32D|23519	1.612
TCGA-KO-8415-01A-11R-2315-07	ANP32E|81611	491.1338
TCGA-KO-8415-01A-11R-2315-07	ANPEP|290	40.8383
TCGA-KO-8415-01A-11R-2315-07	ANTXR1|84168	356.7974
TCGA-KO-8415-01A-11R-2315-07	ANTXR2|118429	96.7222
TCGA-KO-8415-01A-11R-2315-07	ANTXRL|195977	0
TCGA-KO-8415-01A-11R-2315-07	ANUBL1|93550	42.9876
TCGA-KO-8415-01A-11R-2315-07	ANXA10|11199	0
TCGA-KO-8415-01A-11R-2315-07	ANXA11|311	9110.6932
TCGA-KO-8415-01A-11R-2315-07	ANXA13|312	0
TCGA-KO-8415-01A-11R-2315-07	ANXA1|301	3347.1252
TCGA-KO-8415-01A-11R-2315-07	ANXA2P1|303	74.1537
TCGA-KO-8415-01A-11R-2315-07	ANXA2P2|304	2044.0623
TCGA-KO-8415-01A-11R-2315-07	ANXA2P3|305	18.8071
TCGA-KO-8415-01A-11R-2315-07	ANXA2|302	6566.3622
TCGA-KO-8415-01A-11R-2315-07	ANXA3|306	1540.5696
TCGA-KO-8415-01A-11R-2315-07	ANXA4|307	2651.2628
TCGA-KO-8415-01A-11R-2315-07	ANXA5|308	3813.0038
TCGA-KO-8415-01A-11R-2315-07	ANXA6|309	1854.9167
TCGA-KO-8415-01A-11R-2315-07	ANXA7|310	2757.6572
TCGA-KO-8415-01A-11R-2315-07	ANXA8L1|728113	0
TCGA-KO-8415-01A-11R-2315-07	ANXA8L2|244	.5373
TCGA-KO-8415-01A-11R-2315-07	ANXA8|653145	0
TCGA-KO-8415-01A-11R-2315-07	ANXA9|8416	72.5416
TCGA-KO-8415-01A-11R-2315-07	AOAH|313	49.4358
TCGA-KO-8415-01A-11R-2315-07	AOC2|314	15.0457
TCGA-KO-8415-01A-11R-2315-07	AOC3|8639	240.1934
TCGA-KO-8415-01A-11R-2315-07	AOX1|316	25.7926
TCGA-KO-8415-01A-11R-2315-07	AOX2P|344454	0
TCGA-KO-8415-01A-11R-2315-07	AP1AR|55435	674.3686
TCGA-KO-8415-01A-11R-2315-07	AP1B1|162	7726.4911
TCGA-KO-8415-01A-11R-2315-07	AP1G1|164	2343.3638
TCGA-KO-8415-01A-11R-2315-07	AP1G2|8906	1178.3665
TCGA-KO-8415-01A-11R-2315-07	AP1M1|8907	1745.2982
TCGA-KO-8415-01A-11R-2315-07	AP1M2|10053	2515.3143
TCGA-KO-8415-01A-11R-2315-07	AP1S1|1174	1610.4245
TCGA-KO-8415-01A-11R-2315-07	AP1S2|8905	236.9694
TCGA-KO-8415-01A-11R-2315-07	AP1S3|130340	477.7002
TCGA-KO-8415-01A-11R-2315-07	AP2A1|160	1222.6814
TCGA-KO-8415-01A-11R-2315-07	AP2A2|161	3035.4648
TCGA-KO-8415-01A-11R-2315-07	AP2B1|163	7537.8829
TCGA-KO-8415-01A-11R-2315-07	AP2M1|1173	5885.5454
TCGA-KO-8415-01A-11R-2315-07	AP2S1|1175	1608.2751
TCGA-KO-8415-01A-11R-2315-07	AP3B1|8546	1162.8157
TCGA-KO-8415-01A-11R-2315-07	AP3B2|8120	25.2552
TCGA-KO-8415-01A-11R-2315-07	AP3D1|8943	6113.9172
TCGA-KO-8415-01A-11R-2315-07	AP3M1|26985	422.8909
TCGA-KO-8415-01A-11R-2315-07	AP3M2|10947	567.9742
TCGA-KO-8415-01A-11R-2315-07	AP3S1|1176	656.6362
TCGA-KO-8415-01A-11R-2315-07	AP3S2|10239	2476.1634
TCGA-KO-8415-01A-11R-2315-07	AP4B1|10717	148.0064
TCGA-KO-8415-01A-11R-2315-07	AP4E1|23431	342.2891
TCGA-KO-8415-01A-11R-2315-07	AP4M1|9179	418.3074
TCGA-KO-8415-01A-11R-2315-07	AP4S1|11154	60.1827
TCGA-KO-8415-01A-11R-2315-07	APAF1|317	313.8098
TCGA-KO-8415-01A-11R-2315-07	APBA1|320	42.4503
TCGA-KO-8415-01A-11R-2315-07	APBA2|321	10.2096
TCGA-KO-8415-01A-11R-2315-07	APBA3|9546	513.165
TCGA-KO-8415-01A-11R-2315-07	APBB1IP|54518	141.8592
TCGA-KO-8415-01A-11R-2315-07	APBB1|322	617.9473
TCGA-KO-8415-01A-11R-2315-07	APBB2|323	1449.2208
TCGA-KO-8415-01A-11R-2315-07	APBB3|10307	379.3659
TCGA-KO-8415-01A-11R-2315-07	APC2|10297	16.8135
TCGA-KO-8415-01A-11R-2315-07	APCDD1L|164284	4.8361
TCGA-KO-8415-01A-11R-2315-07	APCDD1|147495	240.1934
TCGA-KO-8415-01A-11R-2315-07	APCS|325	0
TCGA-KO-8415-01A-11R-2315-07	APC|324	355.1854
TCGA-KO-8415-01A-11R-2315-07	APEH|327	3846.8565
TCGA-KO-8415-01A-11R-2315-07	APEX1|328	1995.7012
TCGA-KO-8415-01A-11R-2315-07	APEX2|27301	1019.3444
TCGA-KO-8415-01A-11R-2315-07	APH1A|51107	4549.7045
TCGA-KO-8415-01A-11R-2315-07	APH1B|83464	560.9887
TCGA-KO-8415-01A-11R-2315-07	API5|8539	2260.6126
TCGA-KO-8415-01A-11R-2315-07	APIP|51074	613.6647
TCGA-KO-8415-01A-11R-2315-07	APITD1|378708	131.2198
TCGA-KO-8415-01A-11R-2315-07	APLF|200558	36.5395
TCGA-KO-8415-01A-11R-2315-07	APLNR|187	123.5895
TCGA-KO-8415-01A-11R-2315-07	APLN|8862	586.7813
TCGA-KO-8415-01A-11R-2315-07	APLP1|333	51.0478
TCGA-KO-8415-01A-11R-2315-07	APLP2|334	96381.5153
TCGA-KO-8415-01A-11R-2315-07	APOA1BP|128240	4125.7389
TCGA-KO-8415-01A-11R-2315-07	APOA1|335	1.0747
TCGA-KO-8415-01A-11R-2315-07	APOA2|336	.5373
TCGA-KO-8415-01A-11R-2315-07	APOA4|337	0
TCGA-KO-8415-01A-11R-2315-07	APOA5|116519	0
TCGA-KO-8415-01A-11R-2315-07	APOB48R|55911	377.7539
TCGA-KO-8415-01A-11R-2315-07	APOBEC1|339	2.6867
TCGA-KO-8415-01A-11R-2315-07	APOBEC2|10930	2.1494
TCGA-KO-8415-01A-11R-2315-07	APOBEC3A|200315	20.8759
TCGA-KO-8415-01A-11R-2315-07	APOBEC3B|9582	602.4449
TCGA-KO-8415-01A-11R-2315-07	APOBEC3C|27350	27.4046
TCGA-KO-8415-01A-11R-2315-07	APOBEC3D|140564	31.166
TCGA-KO-8415-01A-11R-2315-07	APOBEC3F|200316	97.7969
TCGA-KO-8415-01A-11R-2315-07	APOBEC3G|60489	110.1558
TCGA-KO-8415-01A-11R-2315-07	APOBEC3H|164668	2.6867
TCGA-KO-8415-01A-11R-2315-07	APOBEC4|403314	0
TCGA-KO-8415-01A-11R-2315-07	APOB|338	15.583
TCGA-KO-8415-01A-11R-2315-07	APOC1P1|342	.5373
TCGA-KO-8415-01A-11R-2315-07	APOC1|341	507.2542
TCGA-KO-8415-01A-11R-2315-07	APOC2|344	42.9876
TCGA-KO-8415-01A-11R-2315-07	APOC3|345	0
TCGA-KO-8415-01A-11R-2315-07	APOC4|346	.5373
TCGA-KO-8415-01A-11R-2315-07	APOD|347	104.245
TCGA-KO-8415-01A-11R-2315-07	APOE|348	12779.6883
TCGA-KO-8415-01A-11R-2315-07	APOF|319	0
TCGA-KO-8415-01A-11R-2315-07	APOH|350	0
TCGA-KO-8415-01A-11R-2315-07	APOL1|8542	4055.3466
TCGA-KO-8415-01A-11R-2315-07	APOL2|23780	1938.7426
TCGA-KO-8415-01A-11R-2315-07	APOL3|80833	221.3864
TCGA-KO-8415-01A-11R-2315-07	APOL4|80832	85.9753
TCGA-KO-8415-01A-11R-2315-07	APOL5|80831	0
TCGA-KO-8415-01A-11R-2315-07	APOL6|80830	1903.8152
TCGA-KO-8415-01A-11R-2315-07	APOLD1|81575	278.8823
TCGA-KO-8415-01A-11R-2315-07	APOM|55937	38.1515
TCGA-KO-8415-01A-11R-2315-07	APOOL|139322	210.6394
TCGA-KO-8415-01A-11R-2315-07	APOO|79135	1303.0629
TCGA-KO-8415-01A-11R-2315-07	APPBP2|10513	307.899
TCGA-KO-8415-01A-11R-2315-07	APPL1|26060	526.5986
TCGA-KO-8415-01A-11R-2315-07	APPL2|55198	900.0537
TCGA-KO-8415-01A-11R-2315-07	APP|351	44829.1241
TCGA-KO-8415-01A-11R-2315-07	APRT|353	5127.3509
TCGA-KO-8415-01A-11R-2315-07	APTX|54840	469.1026
TCGA-KO-8415-01A-11R-2315-07	AQP10|89872	0
TCGA-KO-8415-01A-11R-2315-07	AQP11|282679	54.2719
TCGA-KO-8415-01A-11R-2315-07	AQP12A|375318	.5373
TCGA-KO-8415-01A-11R-2315-07	AQP12B|653437	1.612
TCGA-KO-8415-01A-11R-2315-07	AQP1|358	619.5594
TCGA-KO-8415-01A-11R-2315-07	AQP2|359	28.4793
TCGA-KO-8415-01A-11R-2315-07	AQP3|360	755.5078
TCGA-KO-8415-01A-11R-2315-07	AQP4|361	1.0747
TCGA-KO-8415-01A-11R-2315-07	AQP5|362	0
TCGA-KO-8415-01A-11R-2315-07	AQP6|363	19.8818
TCGA-KO-8415-01A-11R-2315-07	AQP7P1|375719	0
TCGA-KO-8415-01A-11R-2315-07	AQP7P3|441432	0
TCGA-KO-8415-01A-11R-2315-07	AQP7|364	162.8157
TCGA-KO-8415-01A-11R-2315-07	AQP8|343	.5373
TCGA-KO-8415-01A-11R-2315-07	AQP9|366	74.1537
TCGA-KO-8415-01A-11R-2315-07	AQPEP|206338	3.2241
TCGA-KO-8415-01A-11R-2315-07	AQR|9716	1185.9215
TCGA-KO-8415-01A-11R-2315-07	ARAF|369	1977.4315
TCGA-KO-8415-01A-11R-2315-07	ARAP1|116985	10572.7673
TCGA-KO-8415-01A-11R-2315-07	ARAP2|116984	404.6212
TCGA-KO-8415-01A-11R-2315-07	ARAP3|64411	195.0564
TCGA-KO-8415-01A-11R-2315-07	ARCN1|372	5701.7732
TCGA-KO-8415-01A-11R-2315-07	ARC|23237	13.971
TCGA-KO-8415-01A-11R-2315-07	AREG|374	118.216
TCGA-KO-8415-01A-11R-2315-07	ARF1|375	14614.1859
TCGA-KO-8415-01A-11R-2315-07	ARF3|377	6617.9473
TCGA-KO-8415-01A-11R-2315-07	ARF4|378	1949.4895
TCGA-KO-8415-01A-11R-2315-07	ARF5|381	6788.7534
TCGA-KO-8415-01A-11R-2315-07	ARF6|382	2233.208
TCGA-KO-8415-01A-11R-2315-07	ARFGAP1|55738	2915.0994
TCGA-KO-8415-01A-11R-2315-07	ARFGAP2|84364	3557.7646
TCGA-KO-8415-01A-11R-2315-07	ARFGAP3|26286	1113.9172
TCGA-KO-8415-01A-11R-2315-07	ARFGEF1|10565	2382.0527
TCGA-KO-8415-01A-11R-2315-07	ARFGEF2|10564	4312.1977
TCGA-KO-8415-01A-11R-2315-07	ARFIP1|27236	1214.4009
TCGA-KO-8415-01A-11R-2315-07	ARFIP2|23647	1284.2558
TCGA-KO-8415-01A-11R-2315-07	ARFRP1|10139	1845.2445
TCGA-KO-8415-01A-11R-2315-07	ARG1|383	2.1494
TCGA-KO-8415-01A-11R-2315-07	ARG2|384	2151.3004
TCGA-KO-8415-01A-11R-2315-07	ARGFXP2|503640	0
TCGA-KO-8415-01A-11R-2315-07	ARGFX|503582	0
TCGA-KO-8415-01A-11R-2315-07	ARGLU1|55082	987.6411
TCGA-KO-8415-01A-11R-2315-07	ARHGAP10|79658	197.2058
TCGA-KO-8415-01A-11R-2315-07	ARHGAP11A|9824	154.7555
TCGA-KO-8415-01A-11R-2315-07	ARHGAP11B|89839	8.0602
TCGA-KO-8415-01A-11R-2315-07	ARHGAP12|94134	881.2466
TCGA-KO-8415-01A-11R-2315-07	ARHGAP15|55843	62.3321
TCGA-KO-8415-01A-11R-2315-07	ARHGAP17|55114	1398.7104
TCGA-KO-8415-01A-11R-2315-07	ARHGAP18|93663	2117.6787
TCGA-KO-8415-01A-11R-2315-07	ARHGAP19|84986	183.7722
TCGA-KO-8415-01A-11R-2315-07	ARHGAP1|392	3297.1521
TCGA-KO-8415-01A-11R-2315-07	ARHGAP20|57569	2.6867
TCGA-KO-8415-01A-11R-2315-07	ARHGAP21|57584	1454.5943
TCGA-KO-8415-01A-11R-2315-07	ARHGAP22|58504	127.3509
TCGA-KO-8415-01A-11R-2315-07	ARHGAP23|57636	175.712
TCGA-KO-8415-01A-11R-2315-07	ARHGAP24|83478	787.7485
TCGA-KO-8415-01A-11R-2315-07	ARHGAP25|9938	292.316
TCGA-KO-8415-01A-11R-2315-07	ARHGAP26|23092	152.6061
TCGA-KO-8415-01A-11R-2315-07	ARHGAP27|201176	975.2606
TCGA-KO-8415-01A-11R-2315-07	ARHGAP28|79822	349.8119
TCGA-KO-8415-01A-11R-2315-07	ARHGAP29|9411	362.1709
TCGA-KO-8415-01A-11R-2315-07	ARHGAP30|257106	256.8512
TCGA-KO-8415-01A-11R-2315-07	ARHGAP31|57514	328.3181
TCGA-KO-8415-01A-11R-2315-07	ARHGAP32|9743	258.4632
TCGA-KO-8415-01A-11R-2315-07	ARHGAP33|115703	119.2907
TCGA-KO-8415-01A-11R-2315-07	ARHGAP36|158763	0
TCGA-KO-8415-01A-11R-2315-07	ARHGAP39|80728	373.4551
TCGA-KO-8415-01A-11R-2315-07	ARHGAP42|143872	142.9339
TCGA-KO-8415-01A-11R-2315-07	ARHGAP4|393	2522.2998
TCGA-KO-8415-01A-11R-2315-07	ARHGAP5|394	3419.1295
TCGA-KO-8415-01A-11R-2315-07	ARHGAP6|395	1449.2208
TCGA-KO-8415-01A-11R-2315-07	ARHGAP8|23779	671.0639
TCGA-KO-8415-01A-11R-2315-07	ARHGAP9|64333	131.1123
TCGA-KO-8415-01A-11R-2315-07	ARHGDIA|396	8325.6314
TCGA-KO-8415-01A-11R-2315-07	ARHGDIB|397	1919.3982
TCGA-KO-8415-01A-11R-2315-07	ARHGDIG|398	2.1494
TCGA-KO-8415-01A-11R-2315-07	ARHGEF10L|55160	1684.5782
TCGA-KO-8415-01A-11R-2315-07	ARHGEF10|9639	293.928
TCGA-KO-8415-01A-11R-2315-07	ARHGEF11|9826	1167.1145
TCGA-KO-8415-01A-11R-2315-07	ARHGEF12|23365	5841.4831
TCGA-KO-8415-01A-11R-2315-07	ARHGEF15|22899	152.6061
TCGA-KO-8415-01A-11R-2315-07	ARHGEF16|27237	867.2757
TCGA-KO-8415-01A-11R-2315-07	ARHGEF17|9828	2531.4347
TCGA-KO-8415-01A-11R-2315-07	ARHGEF18|23370	1931.7571
TCGA-KO-8415-01A-11R-2315-07	ARHGEF19|128272	42.9876
TCGA-KO-8415-01A-11R-2315-07	ARHGEF1|9138	838.7963
TCGA-KO-8415-01A-11R-2315-07	ARHGEF2|9181	1094.5728
TCGA-KO-8415-01A-11R-2315-07	ARHGEF33|100271715	2.1494
TCGA-KO-8415-01A-11R-2315-07	ARHGEF35|445328	482.5363
TCGA-KO-8415-01A-11R-2315-07	ARHGEF37|389337	782.9124
TCGA-KO-8415-01A-11R-2315-07	ARHGEF38|54848	40.8383
TCGA-KO-8415-01A-11R-2315-07	ARHGEF3|50650	631.9183
TCGA-KO-8415-01A-11R-2315-07	ARHGEF4|50649	13.971
TCGA-KO-8415-01A-11R-2315-07	ARHGEF5|7984	792.5846
TCGA-KO-8415-01A-11R-2315-07	ARHGEF6|9459	873.1865
TCGA-KO-8415-01A-11R-2315-07	ARHGEF7|8874	1842.5578
TCGA-KO-8415-01A-11R-2315-07	ARHGEF9|23229	358.9468
TCGA-KO-8415-01A-11R-2315-07	ARID1A|8289	1118.216
TCGA-KO-8415-01A-11R-2315-07	ARID1B|57492	775.3896
TCGA-KO-8415-01A-11R-2315-07	ARID2|196528	596.9909
TCGA-KO-8415-01A-11R-2315-07	ARID3A|1820	427.727
TCGA-KO-8415-01A-11R-2315-07	ARID3B|10620	95.1102
TCGA-KO-8415-01A-11R-2315-07	ARID3C|138715	0
TCGA-KO-8415-01A-11R-2315-07	ARID4A|5926	373.4551
TCGA-KO-8415-01A-11R-2315-07	ARID4B|51742	419.6668
TCGA-KO-8415-01A-11R-2315-07	ARID5A|10865	482.5363
TCGA-KO-8415-01A-11R-2315-07	ARID5B|84159	195.0564
TCGA-KO-8415-01A-11R-2315-07	ARIH1|25820	1317.0339
TCGA-KO-8415-01A-11R-2315-07	ARIH2|10425	1023.5895
TCGA-KO-8415-01A-11R-2315-07	ARL10|285598	5.3735
TCGA-KO-8415-01A-11R-2315-07	ARL11|115761	37.0768
TCGA-KO-8415-01A-11R-2315-07	ARL13A|392509	0
TCGA-KO-8415-01A-11R-2315-07	ARL13B|200894	89.1994
TCGA-KO-8415-01A-11R-2315-07	ARL14|80117	28.4793
TCGA-KO-8415-01A-11R-2315-07	ARL15|54622	461.0425
TCGA-KO-8415-01A-11R-2315-07	ARL16|339231	394.4116
TCGA-KO-8415-01A-11R-2315-07	ARL17A|51326	16.6685
TCGA-KO-8415-01A-11R-2315-07	ARL17B|641522	.6233
TCGA-KO-8415-01A-11R-2315-07	ARL1|400	2972.5954
TCGA-KO-8415-01A-11R-2315-07	ARL2BP|23568	1809.2423
TCGA-KO-8415-01A-11R-2315-07	ARL2|402	1966.6846
TCGA-KO-8415-01A-11R-2315-07	ARL3|403	293.3907
TCGA-KO-8415-01A-11R-2315-07	ARL4A|10124	351.9613
TCGA-KO-8415-01A-11R-2315-07	ARL4C|10123	384.7394
TCGA-KO-8415-01A-11R-2315-07	ARL4D|379	907.5766
TCGA-KO-8415-01A-11R-2315-07	ARL5A|26225	874.2611
TCGA-KO-8415-01A-11R-2315-07	ARL5B|221079	89.1994
TCGA-KO-8415-01A-11R-2315-07	ARL5C|390790	0
TCGA-KO-8415-01A-11R-2315-07	ARL6IP1|23204	7883.396
TCGA-KO-8415-01A-11R-2315-07	ARL6IP4|51329	5076.8404
TCGA-KO-8415-01A-11R-2315-07	ARL6IP5|10550	3285.3305
TCGA-KO-8415-01A-11R-2315-07	ARL6IP6|151188	111.7679
TCGA-KO-8415-01A-11R-2315-07	ARL6|84100	177.8614
TCGA-KO-8415-01A-11R-2315-07	ARL8A|127829	1490.5965
TCGA-KO-8415-01A-11R-2315-07	ARL8B|55207	2020.4191
TCGA-KO-8415-01A-11R-2315-07	ARL9|132946	2.6867
TCGA-KO-8415-01A-11R-2315-07	ARMC10|83787	693.208
TCGA-KO-8415-01A-11R-2315-07	ARMC1|55156	466.9533
TCGA-KO-8415-01A-11R-2315-07	ARMC2|84071	17.7324
TCGA-KO-8415-01A-11R-2315-07	ARMC3|219681	0
TCGA-KO-8415-01A-11R-2315-07	ARMC4|55130	29.0167
TCGA-KO-8415-01A-11R-2315-07	ARMC5|79798	612.0365
TCGA-KO-8415-01A-11R-2315-07	ARMC6|93436	1425.5669
TCGA-KO-8415-01A-11R-2315-07	ARMC7|79637	490.5965
TCGA-KO-8415-01A-11R-2315-07	ARMC8|25852	347.1252
TCGA-KO-8415-01A-11R-2315-07	ARMC9|80210	35.4648
TCGA-KO-8415-01A-11R-2315-07	ARMCX1|51309	160.129
TCGA-KO-8415-01A-11R-2315-07	ARMCX2|9823	461.0425
TCGA-KO-8415-01A-11R-2315-07	ARMCX3|51566	1726.4911
TCGA-KO-8415-01A-11R-2315-07	ARMCX5|64860	257.9258
TCGA-KO-8415-01A-11R-2315-07	ARMCX6|54470	249.3283
TCGA-KO-8415-01A-11R-2315-07	ARMS2|387715	0
TCGA-KO-8415-01A-11R-2315-07	ARNT2|9915	1354.1107
TCGA-KO-8415-01A-11R-2315-07	ARNTL2|56938	13.4336
TCGA-KO-8415-01A-11R-2315-07	ARNTL|406	266.5234
TCGA-KO-8415-01A-11R-2315-07	ARNT|405	342.8264
TCGA-KO-8415-01A-11R-2315-07	ARPC1A|10552	6059.6454
TCGA-KO-8415-01A-11R-2315-07	ARPC1B|10095	5020.9565
TCGA-KO-8415-01A-11R-2315-07	ARPC2|10109	2309.511
TCGA-KO-8415-01A-11R-2315-07	ARPC3|10094	5004.2988
TCGA-KO-8415-01A-11R-2315-07	ARPC4|10093	3807.0983
TCGA-KO-8415-01A-11R-2315-07	ARPC5L|81873	1121.4401
TCGA-KO-8415-01A-11R-2315-07	ARPC5|10092	2232.6706
TCGA-KO-8415-01A-11R-2315-07	ARPM1|84517	16.1204
TCGA-KO-8415-01A-11R-2315-07	ARPP19|10776	4105.3197
TCGA-KO-8415-01A-11R-2315-07	ARPP21|10777	1.0747
TCGA-KO-8415-01A-11R-2315-07	ARR3|407	0
TCGA-KO-8415-01A-11R-2315-07	ARRB1|408	85.9753
TCGA-KO-8415-01A-11R-2315-07	ARRB2|409	1970.9833
TCGA-KO-8415-01A-11R-2315-07	ARRDC1|92714	1573.885
TCGA-KO-8415-01A-11R-2315-07	ARRDC2|27106	1052.1225
TCGA-KO-8415-01A-11R-2315-07	ARRDC3|57561	1180.5481
TCGA-KO-8415-01A-11R-2315-07	ARRDC4|91947	439.0113
TCGA-KO-8415-01A-11R-2315-07	ARRDC5|645432	1.612
TCGA-KO-8415-01A-11R-2315-07	ARSA|410	1336.9156
TCGA-KO-8415-01A-11R-2315-07	ARSB|411	220.3117
TCGA-KO-8415-01A-11R-2315-07	ARSD|414	2622.2461
TCGA-KO-8415-01A-11R-2315-07	ARSE|415	275.1209
TCGA-KO-8415-01A-11R-2315-07	ARSF|416	0
TCGA-KO-8415-01A-11R-2315-07	ARSG|22901	139.1725
TCGA-KO-8415-01A-11R-2315-07	ARSH|347527	0
TCGA-KO-8415-01A-11R-2315-07	ARSI|340075	4.2988
TCGA-KO-8415-01A-11R-2315-07	ARSJ|79642	1047.2864
TCGA-KO-8415-01A-11R-2315-07	ARSK|153642	237.5067
TCGA-KO-8415-01A-11R-2315-07	ART1|417	0
TCGA-KO-8415-01A-11R-2315-07	ART3|419	.5373
TCGA-KO-8415-01A-11R-2315-07	ART4|420	1.612
TCGA-KO-8415-01A-11R-2315-07	ART5|116969	70.3923
TCGA-KO-8415-01A-11R-2315-07	ARTN|9048	79.5271
TCGA-KO-8415-01A-11R-2315-07	ARV1|64801	343.3638
TCGA-KO-8415-01A-11R-2315-07	ARVCF|421	743.6862
TCGA-KO-8415-01A-11R-2315-07	ARX|170302	1.612
TCGA-KO-8415-01A-11R-2315-07	AR|367	1.612
TCGA-KO-8415-01A-11R-2315-07	AS3MT|57412	24.7179
TCGA-KO-8415-01A-11R-2315-07	ASAH1|427	7470.1773
TCGA-KO-8415-01A-11R-2315-07	ASAH2B|653308	1.0747
TCGA-KO-8415-01A-11R-2315-07	ASAH2|56624	4.8361
TCGA-KO-8415-01A-11R-2315-07	ASAM|79827	2.6867
TCGA-KO-8415-01A-11R-2315-07	ASAP1IT1|29065	0
TCGA-KO-8415-01A-11R-2315-07	ASAP1|50807	394.4116
TCGA-KO-8415-01A-11R-2315-07	ASAP2|8853	877.4852
TCGA-KO-8415-01A-11R-2315-07	ASAP3|55616	1766.2547
TCGA-KO-8415-01A-11R-2315-07	ASB10|136371	0
TCGA-KO-8415-01A-11R-2315-07	ASB11|140456	7.5228
TCGA-KO-8415-01A-11R-2315-07	ASB12|142689	4.8361
TCGA-KO-8415-01A-11R-2315-07	ASB13|79754	871.0371
TCGA-KO-8415-01A-11R-2315-07	ASB14|142686	6.9855
TCGA-KO-8415-01A-11R-2315-07	ASB15|142685	0
TCGA-KO-8415-01A-11R-2315-07	ASB16|92591	69.9248
TCGA-KO-8415-01A-11R-2315-07	ASB17|127247	0
TCGA-KO-8415-01A-11R-2315-07	ASB18|401036	0
TCGA-KO-8415-01A-11R-2315-07	ASB1|51665	403.8796
TCGA-KO-8415-01A-11R-2315-07	ASB2|51676	49.9731
TCGA-KO-8415-01A-11R-2315-07	ASB3|51130	145.6206
TCGA-KO-8415-01A-11R-2315-07	ASB4|51666	0
TCGA-KO-8415-01A-11R-2315-07	ASB5|140458	329.9301
TCGA-KO-8415-01A-11R-2315-07	ASB6|140459	914.1214
TCGA-KO-8415-01A-11R-2315-07	ASB7|140460	403.0091
TCGA-KO-8415-01A-11R-2315-07	ASB8|140461	1092.9608
TCGA-KO-8415-01A-11R-2315-07	ASB9|140462	147.2327
TCGA-KO-8415-01A-11R-2315-07	ASCC1|51008	305.7496
TCGA-KO-8415-01A-11R-2315-07	ASCC2|84164	1706.072
TCGA-KO-8415-01A-11R-2315-07	ASCC3|10973	261.1499
TCGA-KO-8415-01A-11R-2315-07	ASCL1|429	61.2574
TCGA-KO-8415-01A-11R-2315-07	ASCL2|430	25.7926
TCGA-KO-8415-01A-11R-2315-07	ASCL3|56676	1.0747
TCGA-KO-8415-01A-11R-2315-07	ASCL4|121549	106.3944
TCGA-KO-8415-01A-11R-2315-07	ASF1A|25842	247.7163
TCGA-KO-8415-01A-11R-2315-07	ASF1B|55723	157.9796
TCGA-KO-8415-01A-11R-2315-07	ASFMR1|100126270	1.612
TCGA-KO-8415-01A-11R-2315-07	ASGR1|432	12.3589
TCGA-KO-8415-01A-11R-2315-07	ASGR2|433	7.5228
TCGA-KO-8415-01A-11R-2315-07	ASH1L|55870	604.9812
TCGA-KO-8415-01A-11R-2315-07	ASH2L|9070	987.6411
TCGA-KO-8415-01A-11R-2315-07	ASIP|434	1.0747
TCGA-KO-8415-01A-11R-2315-07	ASL|435	1325.094
TCGA-KO-8415-01A-11R-2315-07	ASMTL|8623	338.4417
TCGA-KO-8415-01A-11R-2315-07	ASMT|438	1.0747
TCGA-KO-8415-01A-11R-2315-07	ASNA1|439	2804.9436
TCGA-KO-8415-01A-11R-2315-07	ASNSD1|54529	378.2912
TCGA-KO-8415-01A-11R-2315-07	ASNS|440	2193.9817
TCGA-KO-8415-01A-11R-2315-07	ASPA|443	16.1204
TCGA-KO-8415-01A-11R-2315-07	ASPDH|554235	.5373
TCGA-KO-8415-01A-11R-2315-07	ASPG|374569	1.0747
TCGA-KO-8415-01A-11R-2315-07	ASPHD1|253982	25.2552
TCGA-KO-8415-01A-11R-2315-07	ASPHD2|57168	832.3482
TCGA-KO-8415-01A-11R-2315-07	ASPH|444	2186.9533
TCGA-KO-8415-01A-11R-2315-07	ASPM|259266	25.7926
TCGA-KO-8415-01A-11R-2315-07	ASPN|54829	133.2617
TCGA-KO-8415-01A-11R-2315-07	ASPRV1|151516	36.0021
TCGA-KO-8415-01A-11R-2315-07	ASPSCR1|79058	578.1838
TCGA-KO-8415-01A-11R-2315-07	ASRGL1|80150	65.5562
TCGA-KO-8415-01A-11R-2315-07	ASS1|445	198.8178
TCGA-KO-8415-01A-11R-2315-07	ASTE1|28990	48.3826
TCGA-KO-8415-01A-11R-2315-07	ASTL|431705	.5373
TCGA-KO-8415-01A-11R-2315-07	ASTN1|460	.5373
TCGA-KO-8415-01A-11R-2315-07	ASTN2|23245	1319.1832
TCGA-KO-8415-01A-11R-2315-07	ASXL1|171023	2108.0064
TCGA-KO-8415-01A-11R-2315-07	ASXL2|55252	173.5626
TCGA-KO-8415-01A-11R-2315-07	ASXL3|80816	39.7636
TCGA-KO-8415-01A-11R-2315-07	ASZ1|136991	1.612
TCGA-KO-8415-01A-11R-2315-07	ATAD1|84896	1094.5728
TCGA-KO-8415-01A-11R-2315-07	ATAD2B|54454	135.9484
TCGA-KO-8415-01A-11R-2315-07	ATAD2|29028	247.1789
TCGA-KO-8415-01A-11R-2315-07	ATAD3A|55210	1324.0193
TCGA-KO-8415-01A-11R-2315-07	ATAD3B|83858	349.8119
TCGA-KO-8415-01A-11R-2315-07	ATAD3C|219293	340.6771
TCGA-KO-8415-01A-11R-2315-07	ATAD5|79915	8.0602
TCGA-KO-8415-01A-11R-2315-07	ATCAY|85300	0
TCGA-KO-8415-01A-11R-2315-07	ATE1|11101	55.8839
TCGA-KO-8415-01A-11R-2315-07	ATF1|466	335.8409
TCGA-KO-8415-01A-11R-2315-07	ATF2|1386	191.295
TCGA-KO-8415-01A-11R-2315-07	ATF3|467	1303.6002
TCGA-KO-8415-01A-11R-2315-07	ATF4|468	12310.0484
TCGA-KO-8415-01A-11R-2315-07	ATF5|22809	1963.4605
TCGA-KO-8415-01A-11R-2315-07	ATF6B|1388	1314.8845
TCGA-KO-8415-01A-11R-2315-07	ATF6|22926	536.2708
TCGA-KO-8415-01A-11R-2315-07	ATF7IP2|80063	10.2096
TCGA-KO-8415-01A-11R-2315-07	ATF7IP|55729	448.1462
TCGA-KO-8415-01A-11R-2315-07	ATF7|11016	658.6029
TCGA-KO-8415-01A-11R-2315-07	ATG10|83734	180.5481
TCGA-KO-8415-01A-11R-2315-07	ATG12|9140	349.8119
TCGA-KO-8415-01A-11R-2315-07	ATG16L1|55054	399.7851
TCGA-KO-8415-01A-11R-2315-07	ATG16L2|89849	140.9887
TCGA-KO-8415-01A-11R-2315-07	ATG2A|23130	1327.2434
TCGA-KO-8415-01A-11R-2315-07	ATG2B|55102	648.576
TCGA-KO-8415-01A-11R-2315-07	ATG3|64422	618.4847
TCGA-KO-8415-01A-11R-2315-07	ATG4A|115201	500.2687
TCGA-KO-8415-01A-11R-2315-07	ATG4B|23192	1366.4696
TCGA-KO-8415-01A-11R-2315-07	ATG4C|84938	58.0333
TCGA-KO-8415-01A-11R-2315-07	ATG4D|84971	2461.9721
TCGA-KO-8415-01A-11R-2315-07	ATG5|9474	552.9285
TCGA-KO-8415-01A-11R-2315-07	ATG7|10533	513.0414
TCGA-KO-8415-01A-11R-2315-07	ATG9A|79065	1014.8092
TCGA-KO-8415-01A-11R-2315-07	ATG9B|285973	81.5207
TCGA-KO-8415-01A-11R-2315-07	ATHL1|80162	75.7657
TCGA-KO-8415-01A-11R-2315-07	ATIC|471	682.9661
TCGA-KO-8415-01A-11R-2315-07	ATL1|51062	82.2139
TCGA-KO-8415-01A-11R-2315-07	ATL2|64225	1016.6577
TCGA-KO-8415-01A-11R-2315-07	ATL3|25923	538.4202
TCGA-KO-8415-01A-11R-2315-07	ATMIN|23300	2252.5524
TCGA-KO-8415-01A-11R-2315-07	ATM|472	499.7313
TCGA-KO-8415-01A-11R-2315-07	ATN1|1822	6138.0978
TCGA-KO-8415-01A-11R-2315-07	ATOH1|474	.5373
TCGA-KO-8415-01A-11R-2315-07	ATOH7|220202	0
TCGA-KO-8415-01A-11R-2315-07	ATOH8|84913	97.7969
TCGA-KO-8415-01A-11R-2315-07	ATOX1|475	1392.7996
TCGA-KO-8415-01A-11R-2315-07	ATP10A|57194	25.2552
TCGA-KO-8415-01A-11R-2315-07	ATP10B|23120	25.2552
TCGA-KO-8415-01A-11R-2315-07	ATP10D|57205	1543.7937
TCGA-KO-8415-01A-11R-2315-07	ATP11A|23250	706.072
TCGA-KO-8415-01A-11R-2315-07	ATP11B|23200	398.173
TCGA-KO-8415-01A-11R-2315-07	ATP11C|286410	391.7249
TCGA-KO-8415-01A-11R-2315-07	ATP12A|479	0
TCGA-KO-8415-01A-11R-2315-07	ATP13A1|57130	2222.461
TCGA-KO-8415-01A-11R-2315-07	ATP13A2|23400	1239.1188
TCGA-KO-8415-01A-11R-2315-07	ATP13A3|79572	740.9995
TCGA-KO-8415-01A-11R-2315-07	ATP13A4|84239	0
TCGA-KO-8415-01A-11R-2315-07	ATP13A5|344905	11.2843
TCGA-KO-8415-01A-11R-2315-07	ATP1A1|476	23254.1429
TCGA-KO-8415-01A-11R-2315-07	ATP1A2|477	19.3444
TCGA-KO-8415-01A-11R-2315-07	ATP1A3|478	144.5459
TCGA-KO-8415-01A-11R-2315-07	ATP1A4|480	.5373
TCGA-KO-8415-01A-11R-2315-07	ATP1B1|481	27956.7383
TCGA-KO-8415-01A-11R-2315-07	ATP1B2|482	69.8549
TCGA-KO-8415-01A-11R-2315-07	ATP1B3|483	1511.5529
TCGA-KO-8415-01A-11R-2315-07	ATP1B4|23439	0
TCGA-KO-8415-01A-11R-2315-07	ATP2A1|487	7.5228
TCGA-KO-8415-01A-11R-2315-07	ATP2A2|488	3916.7114
TCGA-KO-8415-01A-11R-2315-07	ATP2A3|489	499.7313
TCGA-KO-8415-01A-11R-2315-07	ATP2B1|490	886.6201
TCGA-KO-8415-01A-11R-2315-07	ATP2B2|491	246.6416
TCGA-KO-8415-01A-11R-2315-07	ATP2B3|492	0
TCGA-KO-8415-01A-11R-2315-07	ATP2B4|493	1737.7754
TCGA-KO-8415-01A-11R-2315-07	ATP2C1|27032	1916.69
TCGA-KO-8415-01A-11R-2315-07	ATP2C2|9914	8.0602
TCGA-KO-8415-01A-11R-2315-07	ATP4A|495	1.0747
TCGA-KO-8415-01A-11R-2315-07	ATP4B|496	9.6722
TCGA-KO-8415-01A-11R-2315-07	ATP5A1|498	42543.7937
TCGA-KO-8415-01A-11R-2315-07	ATP5B|506	43120.3654
TCGA-KO-8415-01A-11R-2315-07	ATP5C1|509	5000.5373
TCGA-KO-8415-01A-11R-2315-07	ATP5D|513	9319.7206
TCGA-KO-8415-01A-11R-2315-07	ATP5EP2|432369	251.4777
TCGA-KO-8415-01A-11R-2315-07	ATP5E|514	9294.4653
TCGA-KO-8415-01A-11R-2315-07	ATP5F1|515	3771.0908
TCGA-KO-8415-01A-11R-2315-07	ATP5G1|516	2679.2047
TCGA-KO-8415-01A-11R-2315-07	ATP5G2|517	7715.2069
TCGA-KO-8415-01A-11R-2315-07	ATP5G3|518	7757.1198
TCGA-KO-8415-01A-11R-2315-07	ATP5H|10476	4589.468
TCGA-KO-8415-01A-11R-2315-07	ATP5I|521	4860.8221
TCGA-KO-8415-01A-11R-2315-07	ATP5J2|9551	5338.5277
TCGA-KO-8415-01A-11R-2315-07	ATP5J|522	2865.0564
TCGA-KO-8415-01A-11R-2315-07	ATP5L2|267020	6.4481
TCGA-KO-8415-01A-11R-2315-07	ATP5L|10632	8378.2912
TCGA-KO-8415-01A-11R-2315-07	ATP5O|539	6142.3966
TCGA-KO-8415-01A-11R-2315-07	ATP5SL|55101	1854.3794
TCGA-KO-8415-01A-11R-2315-07	ATP5S|27109	192.907
TCGA-KO-8415-01A-11R-2315-07	ATP6AP1L|92270	39.2262
TCGA-KO-8415-01A-11R-2315-07	ATP6AP1|537	23619.5594
TCGA-KO-8415-01A-11R-2315-07	ATP6AP2|10159	21976.8941
TCGA-KO-8415-01A-11R-2315-07	ATP6V0A1|535	898.4417
TCGA-KO-8415-01A-11R-2315-07	ATP6V0A2|23545	422.8909
TCGA-KO-8415-01A-11R-2315-07	ATP6V0A4|50617	18514.4438
TCGA-KO-8415-01A-11R-2315-07	ATP6V0B|533	13123.5895
TCGA-KO-8415-01A-11R-2315-07	ATP6V0C|527	33514.5191
TCGA-KO-8415-01A-11R-2315-07	ATP6V0D1|9114	7194.5191
TCGA-KO-8415-01A-11R-2315-07	ATP6V0D2|245972	28641.0532
TCGA-KO-8415-01A-11R-2315-07	ATP6V0E1|8992	9267.5981
TCGA-KO-8415-01A-11R-2315-07	ATP6V0E2|155066	9327.8076
TCGA-KO-8415-01A-11R-2315-07	ATP6V1A|523	9408.3826
TCGA-KO-8415-01A-11R-2315-07	ATP6V1B1|525	30638.9038
TCGA-KO-8415-01A-11R-2315-07	ATP6V1B2|526	3247.1789
TCGA-KO-8415-01A-11R-2315-07	ATP6V1C1|528	2425.5776
TCGA-KO-8415-01A-11R-2315-07	ATP6V1C2|245973	2375.5293
TCGA-KO-8415-01A-11R-2315-07	ATP6V1D|51382	6330.4675
TCGA-KO-8415-01A-11R-2315-07	ATP6V1E1|529	9702.3106
TCGA-KO-8415-01A-11R-2315-07	ATP6V1E2|90423	96.7222
TCGA-KO-8415-01A-11R-2315-07	ATP6V1F|9296	11226.69
TCGA-KO-8415-01A-11R-2315-07	ATP6V1G1|9550	2333.1542
TCGA-KO-8415-01A-11R-2315-07	ATP6V1G2|534	6.4481
TCGA-KO-8415-01A-11R-2315-07	ATP6V1G3|127124	844.7071
TCGA-KO-8415-01A-11R-2315-07	ATP6V1H|51606	3771.6282
TCGA-KO-8415-01A-11R-2315-07	ATP7A|538	1197.2058
TCGA-KO-8415-01A-11R-2315-07	ATP7B|540	485.223
TCGA-KO-8415-01A-11R-2315-07	ATP8A1|10396	595.9162
TCGA-KO-8415-01A-11R-2315-07	ATP8A2|51761	9.1349
TCGA-KO-8415-01A-11R-2315-07	ATP8B1|5205	1118.5814
TCGA-KO-8415-01A-11R-2315-07	ATP8B2|57198	80.0645
TCGA-KO-8415-01A-11R-2315-07	ATP8B3|148229	16.6577
TCGA-KO-8415-01A-11R-2315-07	ATP8B4|79895	406.2332
TCGA-KO-8415-01A-11R-2315-07	ATP8B5P|158381	66.6308
TCGA-KO-8415-01A-11R-2315-07	ATP9A|10079	3703.9226
TCGA-KO-8415-01A-11R-2315-07	ATP9B|374868	816.7652
TCGA-KO-8415-01A-11R-2315-07	ATPAF1|64756	2236.432
TCGA-KO-8415-01A-11R-2315-07	ATPAF2|91647	509.9409
TCGA-KO-8415-01A-11R-2315-07	ATPBD4|89978	252.5524
TCGA-KO-8415-01A-11R-2315-07	ATPIF1|93974	2275.1209
TCGA-KO-8415-01A-11R-2315-07	ATRIP|84126	149.64
TCGA-KO-8415-01A-11R-2315-07	ATRNL1|26033	428.2644
TCGA-KO-8415-01A-11R-2315-07	ATRN|8455	1863.5142
TCGA-KO-8415-01A-11R-2315-07	ATRX|546	1210.6394
TCGA-KO-8415-01A-11R-2315-07	ATR|545	324.0193
TCGA-KO-8415-01A-11R-2315-07	ATXN10|25814	966.1472
TCGA-KO-8415-01A-11R-2315-07	ATXN1L|342371	888.7695
TCGA-KO-8415-01A-11R-2315-07	ATXN1|6310	302.5255
TCGA-KO-8415-01A-11R-2315-07	ATXN2L|11273	4203.6539
TCGA-KO-8415-01A-11R-2315-07	ATXN2|6311	778.0763
TCGA-KO-8415-01A-11R-2315-07	ATXN3L|92552	0
TCGA-KO-8415-01A-11R-2315-07	ATXN3|4287	221.3864
TCGA-KO-8415-01A-11R-2315-07	ATXN7L1|222255	170.3385
TCGA-KO-8415-01A-11R-2315-07	ATXN7L2|127002	89.1994
TCGA-KO-8415-01A-11R-2315-07	ATXN7L3B|552889	3540.0322
TCGA-KO-8415-01A-11R-2315-07	ATXN7L3|56970	1124.1268
TCGA-KO-8415-01A-11R-2315-07	ATXN7|6314	345.5132
TCGA-KO-8415-01A-11R-2315-07	ATXN8OS|6315	0
TCGA-KO-8415-01A-11R-2315-07	AUH|549	768.4041
TCGA-KO-8415-01A-11R-2315-07	AUP1|550	2484.9221
TCGA-KO-8415-01A-11R-2315-07	AURKAIP1|54998	3608.8125
TCGA-KO-8415-01A-11R-2315-07	AURKAPS1|6791	14.5083
TCGA-KO-8415-01A-11R-2315-07	AURKA|6790	445.9968
TCGA-KO-8415-01A-11R-2315-07	AURKB|9212	41.913
TCGA-KO-8415-01A-11R-2315-07	AURKC|6795	21.4938
TCGA-KO-8415-01A-11R-2315-07	AUTS2|26053	1102.0956
TCGA-KO-8415-01A-11R-2315-07	AVEN|57099	196.1311
TCGA-KO-8415-01A-11R-2315-07	AVIL|10677	30.6287
TCGA-KO-8415-01A-11R-2315-07	AVL9|23080	278.8823
TCGA-KO-8415-01A-11R-2315-07	AVPI1|60370	260.6126
TCGA-KO-8415-01A-11R-2315-07	AVPR1A|552	113.9172
TCGA-KO-8415-01A-11R-2315-07	AVPR1B|553	0
TCGA-KO-8415-01A-11R-2315-07	AVPR2|554	26.8673
TCGA-KO-8415-01A-11R-2315-07	AVP|551	1.0747
TCGA-KO-8415-01A-11R-2315-07	AWAT1|158833	0
TCGA-KO-8415-01A-11R-2315-07	AWAT2|158835	0
TCGA-KO-8415-01A-11R-2315-07	AXIN1|8312	2304.6749
TCGA-KO-8415-01A-11R-2315-07	AXIN2|8313	36.0021
TCGA-KO-8415-01A-11R-2315-07	AXL|558	432.0258
TCGA-KO-8415-01A-11R-2315-07	AZGP1|563	328.3181
TCGA-KO-8415-01A-11R-2315-07	AZI1|22994	302.5255
TCGA-KO-8415-01A-11R-2315-07	AZI2|64343	424.503
TCGA-KO-8415-01A-11R-2315-07	AZIN1|51582	2593.2294
TCGA-KO-8415-01A-11R-2315-07	AZU1|566	0
TCGA-KO-8415-01A-11R-2315-07	B2M|567	131082.2139
TCGA-KO-8415-01A-11R-2315-07	B3GALNT1|8706	211.1768
TCGA-KO-8415-01A-11R-2315-07	B3GALNT2|148789	356.4535
TCGA-KO-8415-01A-11R-2315-07	B3GALT1|8708	0
TCGA-KO-8415-01A-11R-2315-07	B3GALT2|8707	1.0747
TCGA-KO-8415-01A-11R-2315-07	B3GALT4|8705	413.756
TCGA-KO-8415-01A-11R-2315-07	B3GALT5|10317	0
TCGA-KO-8415-01A-11R-2315-07	B3GALT6|126792	744.7609
TCGA-KO-8415-01A-11R-2315-07	B3GALTL|145173	579.7958
TCGA-KO-8415-01A-11R-2315-07	B3GAT1|27087	3.2241
TCGA-KO-8415-01A-11R-2315-07	B3GAT2|135152	2.2515
TCGA-KO-8415-01A-11R-2315-07	B3GAT3|26229	2615.798
TCGA-KO-8415-01A-11R-2315-07	B3GNT1|11041	650.7254
TCGA-KO-8415-01A-11R-2315-07	B3GNT2|10678	923.1596
TCGA-KO-8415-01A-11R-2315-07	B3GNT3|10331	33.3154
TCGA-KO-8415-01A-11R-2315-07	B3GNT4|79369	10.2096
TCGA-KO-8415-01A-11R-2315-07	B3GNT5|84002	288.0172
TCGA-KO-8415-01A-11R-2315-07	B3GNT6|192134	.5373
TCGA-KO-8415-01A-11R-2315-07	B3GNT7|93010	70.9296
TCGA-KO-8415-01A-11R-2315-07	B3GNT8|374907	637.2918
TCGA-KO-8415-01A-11R-2315-07	B3GNT9|84752	190.5965
TCGA-KO-8415-01A-11R-2315-07	B3GNTL1|146712	66.9801
TCGA-KO-8415-01A-11R-2315-07	B4GALNT1|2583	221.3864
TCGA-KO-8415-01A-11R-2315-07	B4GALNT2|124872	161.2037
TCGA-KO-8415-01A-11R-2315-07	B4GALNT3|283358	1786.1365
TCGA-KO-8415-01A-11R-2315-07	B4GALNT4|338707	4.2988
TCGA-KO-8415-01A-11R-2315-07	B4GALT1|2683	2821.0639
TCGA-KO-8415-01A-11R-2315-07	B4GALT2|8704	1687.2649
TCGA-KO-8415-01A-11R-2315-07	B4GALT3|8703	1148.3074
TCGA-KO-8415-01A-11R-2315-07	B4GALT4|8702	237.5067
TCGA-KO-8415-01A-11R-2315-07	B4GALT5|9334	1669.5325
TCGA-KO-8415-01A-11R-2315-07	B4GALT6|9331	795.2714
TCGA-KO-8415-01A-11R-2315-07	B4GALT7|11285	2504.0301
TCGA-KO-8415-01A-11R-2315-07	B9D1|27077	129.5003
TCGA-KO-8415-01A-11R-2315-07	B9D2|80776	106.8512
TCGA-KO-8415-01A-11R-2315-07	BAALC|79870	494.3579
TCGA-KO-8415-01A-11R-2315-07	BAAT|570	1.0747
TCGA-KO-8415-01A-11R-2315-07	BACE1|23621	1153.1435
TCGA-KO-8415-01A-11R-2315-07	BACE2|25825	11101.5583
TCGA-KO-8415-01A-11R-2315-07	BACH1|571	673.8313
TCGA-KO-8415-01A-11R-2315-07	BACH2|60468	72.5416
TCGA-KO-8415-01A-11R-2315-07	BAD|572	1967.5819
TCGA-KO-8415-01A-11R-2315-07	BAG1|573	3888.4686
TCGA-KO-8415-01A-11R-2315-07	BAG2|9532	68.2429
TCGA-KO-8415-01A-11R-2315-07	BAG3|9531	1537.3455
TCGA-KO-8415-01A-11R-2315-07	BAG4|9530	90.8114
TCGA-KO-8415-01A-11R-2315-07	BAG5|9529	1942.504
TCGA-KO-8415-01A-11R-2315-07	BAGE2|85319	3.1059
TCGA-KO-8415-01A-11R-2315-07	BAGE|574	0
TCGA-KO-8415-01A-11R-2315-07	BAHCC1|57597	610.9618
TCGA-KO-8415-01A-11R-2315-07	BAHD1|22893	2632.4557
TCGA-KO-8415-01A-11R-2315-07	BAI1|575	6.9855
TCGA-KO-8415-01A-11R-2315-07	BAI2|576	66.6308
TCGA-KO-8415-01A-11R-2315-07	BAI3|577	2.6867
TCGA-KO-8415-01A-11R-2315-07	BAIAP2L1|55971	3764.6427
TCGA-KO-8415-01A-11R-2315-07	BAIAP2L2|80115	4.2988
TCGA-KO-8415-01A-11R-2315-07	BAIAP2|10458	509.9409
TCGA-KO-8415-01A-11R-2315-07	BAIAP3|8938	900.6556
TCGA-KO-8415-01A-11R-2315-07	BAK1|578	764.1053
TCGA-KO-8415-01A-11R-2315-07	BAMBI|25805	560.9887
TCGA-KO-8415-01A-11R-2315-07	BANF1|8815	4691.5637
TCGA-KO-8415-01A-11R-2315-07	BANF2|140836	0
TCGA-KO-8415-01A-11R-2315-07	BANK1|55024	10.2096
TCGA-KO-8415-01A-11R-2315-07	BANP|54971	201.5046
TCGA-KO-8415-01A-11R-2315-07	BAP1|8314	2220.849
TCGA-KO-8415-01A-11R-2315-07	BARD1|580	2.6867
TCGA-KO-8415-01A-11R-2315-07	BARHL1|56751	0
TCGA-KO-8415-01A-11R-2315-07	BARHL2|343472	0
TCGA-KO-8415-01A-11R-2315-07	BARX1|56033	.5373
TCGA-KO-8415-01A-11R-2315-07	BARX2|8538	446.5341
TCGA-KO-8415-01A-11R-2315-07	BASE|317716	0
TCGA-KO-8415-01A-11R-2315-07	BASP1|10409	789.3606
TCGA-KO-8415-01A-11R-2315-07	BAT1|7919	2387.9635
TCGA-KO-8415-01A-11R-2315-07	BAT2L1|84726	3609.3928
TCGA-KO-8415-01A-11R-2315-07	BAT2L2|23215	1414.8307
TCGA-KO-8415-01A-11R-2315-07	BAT2|7916	4554.5406
TCGA-KO-8415-01A-11R-2315-07	BAT3|7917	3595.9162
TCGA-KO-8415-01A-11R-2315-07	BAT4|7918	336.9156
TCGA-KO-8415-01A-11R-2315-07	BAT5|7920	919.9355
TCGA-KO-8415-01A-11R-2315-07	BATF2|116071	201.5046
TCGA-KO-8415-01A-11R-2315-07	BATF3|55509	15.0457
TCGA-KO-8415-01A-11R-2315-07	BATF|10538	34.9275
TCGA-KO-8415-01A-11R-2315-07	BAX|581	527.1359
TCGA-KO-8415-01A-11R-2315-07	BAZ1A|11177	511.0156
TCGA-KO-8415-01A-11R-2315-07	BAZ1B|9031	2241.8055
TCGA-KO-8415-01A-11R-2315-07	BAZ2A|11176	1835.0457
TCGA-KO-8415-01A-11R-2315-07	BAZ2B|29994	394.8737
TCGA-KO-8415-01A-11R-2315-07	BBC3|27113	464.2665
TCGA-KO-8415-01A-11R-2315-07	BBOX1|8424	33.3154
TCGA-KO-8415-01A-11R-2315-07	BBS10|79738	267.0607
TCGA-KO-8415-01A-11R-2315-07	BBS12|166379	108.0064
TCGA-KO-8415-01A-11R-2315-07	BBS1|582	1011.8216
TCGA-KO-8415-01A-11R-2315-07	BBS2|583	1000.5373
TCGA-KO-8415-01A-11R-2315-07	BBS4|585	341.7517
TCGA-KO-8415-01A-11R-2315-07	BBS5|129880	189.683
TCGA-KO-8415-01A-11R-2315-07	BBS7|55212	192.907
TCGA-KO-8415-01A-11R-2315-07	BBS9|27241	114.9919
TCGA-KO-8415-01A-11R-2315-07	BBX|56987	725.9538
TCGA-KO-8415-01A-11R-2315-07	BCAM|4059	11350.3493
TCGA-KO-8415-01A-11R-2315-07	BCAN|63827	162.8157
TCGA-KO-8415-01A-11R-2315-07	BCAP29|55973	1259.5379
TCGA-KO-8415-01A-11R-2315-07	BCAP31|10134	11348.1999
TCGA-KO-8415-01A-11R-2315-07	BCAR1|9564	7184.8469
TCGA-KO-8415-01A-11R-2315-07	BCAR3|8412	535.1961
TCGA-KO-8415-01A-11R-2315-07	BCAR4|400500	0
TCGA-KO-8415-01A-11R-2315-07	BCAS1|8537	7.5228
TCGA-KO-8415-01A-11R-2315-07	BCAS2|10286	397.9205
TCGA-KO-8415-01A-11R-2315-07	BCAS3|54828	221.9237
TCGA-KO-8415-01A-11R-2315-07	BCAS4|55653	1880.172
TCGA-KO-8415-01A-11R-2315-07	BCAT1|586	1224.6104
TCGA-KO-8415-01A-11R-2315-07	BCAT2|587	1528.2106
TCGA-KO-8415-01A-11R-2315-07	BCCIP|56647	703.8044
TCGA-KO-8415-01A-11R-2315-07	BCDIN3D|144233	197.0124
TCGA-KO-8415-01A-11R-2315-07	BCHE|590	5.9108
TCGA-KO-8415-01A-11R-2315-07	BCKDHA|593	1989.2531
TCGA-KO-8415-01A-11R-2315-07	BCKDHB|594	245.0296
TCGA-KO-8415-01A-11R-2315-07	BCKDK|10295	1950.0269
TCGA-KO-8415-01A-11R-2315-07	BCL10|8915	313.8098
TCGA-KO-8415-01A-11R-2315-07	BCL11A|53335	5.3735
TCGA-KO-8415-01A-11R-2315-07	BCL11B|64919	16.6577
TCGA-KO-8415-01A-11R-2315-07	BCL2A1|597	58.5707
TCGA-KO-8415-01A-11R-2315-07	BCL2L10|10017	16.1204
TCGA-KO-8415-01A-11R-2315-07	BCL2L11|10018	410.532
TCGA-KO-8415-01A-11R-2315-07	BCL2L12|83596	173.7238
TCGA-KO-8415-01A-11R-2315-07	BCL2L13|23786	2726.4911
TCGA-KO-8415-01A-11R-2315-07	BCL2L14|79370	9.6722
TCGA-KO-8415-01A-11R-2315-07	BCL2L15|440603	26.3299
TCGA-KO-8415-01A-11R-2315-07	BCL2L1|598	8468.5653
TCGA-KO-8415-01A-11R-2315-07	BCL2L2|599	2870.6126
TCGA-KO-8415-01A-11R-2315-07	BCL2|596	2612.5739
TCGA-KO-8415-01A-11R-2315-07	BCL3|602	1089.1994
TCGA-KO-8415-01A-11R-2315-07	BCL6B|255877	178.9361
TCGA-KO-8415-01A-11R-2315-07	BCL6|604	390.1128
TCGA-KO-8415-01A-11R-2315-07	BCL7A|605	1186.9962
TCGA-KO-8415-01A-11R-2315-07	BCL7B|9275	2887.6948
TCGA-KO-8415-01A-11R-2315-07	BCL7C|9274	1908.1032
TCGA-KO-8415-01A-11R-2315-07	BCL8|606	3.2241
TCGA-KO-8415-01A-11R-2315-07	BCL9L|283149	1636.2117
TCGA-KO-8415-01A-11R-2315-07	BCL9|607	293.3907
TCGA-KO-8415-01A-11R-2315-07	BCLAF1|9774	996.7759
TCGA-KO-8415-01A-11R-2315-07	BCMO1|53630	.5373
TCGA-KO-8415-01A-11R-2315-07	BCO2|83875	163.353
TCGA-KO-8415-01A-11R-2315-07	BCORL1|63035	131.6497
TCGA-KO-8415-01A-11R-2315-07	BCORL2|286554	0
TCGA-KO-8415-01A-11R-2315-07	BCOR|54880	585.1693
TCGA-KO-8415-01A-11R-2315-07	BCR|613	5874.2611
TCGA-KO-8415-01A-11R-2315-07	BCS1L|617	403.5465
TCGA-KO-8415-01A-11R-2315-07	BCYRN1|618	0
TCGA-KO-8415-01A-11R-2315-07	BDH1|622	1223.5357
TCGA-KO-8415-01A-11R-2315-07	BDH2|56898	3319.7206
TCGA-KO-8415-01A-11R-2315-07	BDKRB1|623	144.0086
TCGA-KO-8415-01A-11R-2315-07	BDKRB2|624	562.6008
TCGA-KO-8415-01A-11R-2315-07	BDNFOS|497258	95.54
TCGA-KO-8415-01A-11R-2315-07	BDNF|627	2.2569
TCGA-KO-8415-01A-11R-2315-07	BDP1|55814	709.2961
TCGA-KO-8415-01A-11R-2315-07	BEAN|146227	2.6867
TCGA-KO-8415-01A-11R-2315-07	BECN1|8678	754.4385
TCGA-KO-8415-01A-11R-2315-07	BEGAIN|57596	26.3299
TCGA-KO-8415-01A-11R-2315-07	BEND2|139105	0
TCGA-KO-8415-01A-11R-2315-07	BEND3|57673	92.4234
TCGA-KO-8415-01A-11R-2315-07	BEND4|389206	0
TCGA-KO-8415-01A-11R-2315-07	BEND5|79656	76.8404
TCGA-KO-8415-01A-11R-2315-07	BEND6|221336	15.583
TCGA-KO-8415-01A-11R-2315-07	BEND7|222389	430.4138
TCGA-KO-8415-01A-11R-2315-07	BEST1|7439	215.5078
TCGA-KO-8415-01A-11R-2315-07	BEST2|54831	0
TCGA-KO-8415-01A-11R-2315-07	BEST3|144453	.5373
TCGA-KO-8415-01A-11R-2315-07	BEST4|266675	16.1204
TCGA-KO-8415-01A-11R-2315-07	BET1L|51272	4176.7867
TCGA-KO-8415-01A-11R-2315-07	BET1|10282	807.093
TCGA-KO-8415-01A-11R-2315-07	BET3L|100128327	1.0747
TCGA-KO-8415-01A-11R-2315-07	BEX1|55859	4.8361
TCGA-KO-8415-01A-11R-2315-07	BEX2|84707	327.2434
TCGA-KO-8415-01A-11R-2315-07	BEX4|56271	237.5067
TCGA-KO-8415-01A-11R-2315-07	BEX5|340542	264.9113
TCGA-KO-8415-01A-11R-2315-07	BEYLA|497634	0
TCGA-KO-8415-01A-11R-2315-07	BFAR|51283	2141.8592
TCGA-KO-8415-01A-11R-2315-07	BFSP1|631	14.5083
TCGA-KO-8415-01A-11R-2315-07	BFSP2|8419	17.7324
TCGA-KO-8415-01A-11R-2315-07	BGLAP|632	48.576
TCGA-KO-8415-01A-11R-2315-07	BGN|633	2645.352
TCGA-KO-8415-01A-11R-2315-07	BHLHA15|168620	5.3735
TCGA-KO-8415-01A-11R-2315-07	BHLHB9|80823	62.3321
TCGA-KO-8415-01A-11R-2315-07	BHLHE22|27319	1.0747
TCGA-KO-8415-01A-11R-2315-07	BHLHE23|128408	0
TCGA-KO-8415-01A-11R-2315-07	BHLHE40|8553	7512.6276
TCGA-KO-8415-01A-11R-2315-07	BHLHE41|79365	389.5755
TCGA-KO-8415-01A-11R-2315-07	BHMT2|23743	8.0602
TCGA-KO-8415-01A-11R-2315-07	BHMT|635	3.7614
TCGA-KO-8415-01A-11R-2315-07	BICC1|80114	7.5228
TCGA-KO-8415-01A-11R-2315-07	BICD1|636	40.3009
TCGA-KO-8415-01A-11R-2315-07	BICD2|23299	796.3461
TCGA-KO-8415-01A-11R-2315-07	BID|637	334.0731
TCGA-KO-8415-01A-11R-2315-07	BIK|638	249.3283
TCGA-KO-8415-01A-11R-2315-07	BIN1|274	695.3251
TCGA-KO-8415-01A-11R-2315-07	BIN2|51411	206.878
TCGA-KO-8415-01A-11R-2315-07	BIN3|55909	645.8893
TCGA-KO-8415-01A-11R-2315-07	BIRC2|329	733.4766
TCGA-KO-8415-01A-11R-2315-07	BIRC3|330	184.8469
TCGA-KO-8415-01A-11R-2315-07	BIRC5|332	55.352
TCGA-KO-8415-01A-11R-2315-07	BIRC6|57448	825.9001
TCGA-KO-8415-01A-11R-2315-07	BIRC7|79444	274.0462
TCGA-KO-8415-01A-11R-2315-07	BIRC8|112401	0
TCGA-KO-8415-01A-11R-2315-07	BIVM|54841	502.4181
TCGA-KO-8415-01A-11R-2315-07	BLCAP|10904	6108.0064
TCGA-KO-8415-01A-11R-2315-07	BLID|414899	.5373
TCGA-KO-8415-01A-11R-2315-07	BLK|640	1.0747
TCGA-KO-8415-01A-11R-2315-07	BLMH|642	331.0048
TCGA-KO-8415-01A-11R-2315-07	BLM|641	20.9565
TCGA-KO-8415-01A-11R-2315-07	BLNK|29760	604.5137
TCGA-KO-8415-01A-11R-2315-07	BLOC1S1|2647	3764.2182
TCGA-KO-8415-01A-11R-2315-07	BLOC1S2|282991	670.6072
TCGA-KO-8415-01A-11R-2315-07	BLOC1S3|388552	559.914
TCGA-KO-8415-01A-11R-2315-07	BLVRA|644	452.9823
TCGA-KO-8415-01A-11R-2315-07	BLVRB|645	3080.0645
TCGA-KO-8415-01A-11R-2315-07	BLZF1|8548	212.2515
TCGA-KO-8415-01A-11R-2315-07	BMF|90427	795.2714
TCGA-KO-8415-01A-11R-2315-07	BMI1|648	684.0623
TCGA-KO-8415-01A-11R-2315-07	BMP10|27302	0
TCGA-KO-8415-01A-11R-2315-07	BMP15|9210	0
TCGA-KO-8415-01A-11R-2315-07	BMP1|649	295.54
TCGA-KO-8415-01A-11R-2315-07	BMP2K|55589	341.2144
TCGA-KO-8415-01A-11R-2315-07	BMP2|650	76.8404
TCGA-KO-8415-01A-11R-2315-07	BMP3|651	1.612
TCGA-KO-8415-01A-11R-2315-07	BMP4|652	74.1537
TCGA-KO-8415-01A-11R-2315-07	BMP5|653	0
TCGA-KO-8415-01A-11R-2315-07	BMP6|654	76.4535
TCGA-KO-8415-01A-11R-2315-07	BMP7|655	8.0602
TCGA-KO-8415-01A-11R-2315-07	BMP8A|353500	61.7947
TCGA-KO-8415-01A-11R-2315-07	BMP8B|656	2.6921
TCGA-KO-8415-01A-11R-2315-07	BMPER|168667	2.6867
TCGA-KO-8415-01A-11R-2315-07	BMPR1A|657	185.9215
TCGA-KO-8415-01A-11R-2315-07	BMPR1B|658	1929.0704
TCGA-KO-8415-01A-11R-2315-07	BMPR2|659	1443.31
TCGA-KO-8415-01A-11R-2315-07	BMS1P4|729096	2.6867
TCGA-KO-8415-01A-11R-2315-07	BMS1P5|399761	18.8071
TCGA-KO-8415-01A-11R-2315-07	BMS1|9790	727.0285
TCGA-KO-8415-01A-11R-2315-07	BMX|660	8.0602
TCGA-KO-8415-01A-11R-2315-07	BNC1|646	119.828
TCGA-KO-8415-01A-11R-2315-07	BNC2|54796	37.6142
TCGA-KO-8415-01A-11R-2315-07	BNIP1|662	505.1048
TCGA-KO-8415-01A-11R-2315-07	BNIP2|663	327.2434
TCGA-KO-8415-01A-11R-2315-07	BNIP3L|665	1306.2869
TCGA-KO-8415-01A-11R-2315-07	BNIP3|664	1525.5239
TCGA-KO-8415-01A-11R-2315-07	BNIPL|149428	5.3735
TCGA-KO-8415-01A-11R-2315-07	BOC|91653	105.3197
TCGA-KO-8415-01A-11R-2315-07	BOD1L|259282	1319.7206
TCGA-KO-8415-01A-11R-2315-07	BOD1|91272	1202.5793
TCGA-KO-8415-01A-11R-2315-07	BOK|666	1347.1252
TCGA-KO-8415-01A-11R-2315-07	BOLA1|51027	219.7743
TCGA-KO-8415-01A-11R-2315-07	BOLA2|552900	1797.3992
TCGA-KO-8415-01A-11R-2315-07	BOLA3|388962	456.7437
TCGA-KO-8415-01A-11R-2315-07	BOLL|66037	0
TCGA-KO-8415-01A-11R-2315-07	BOP1|23246	360.5588
TCGA-KO-8415-01A-11R-2315-07	BPESC1|60467	.5373
TCGA-KO-8415-01A-11R-2315-07	BPGM|669	5717.8936
TCGA-KO-8415-01A-11R-2315-07	BPHL|670	346.5879
TCGA-KO-8415-01A-11R-2315-07	BPIL1|80341	0
TCGA-KO-8415-01A-11R-2315-07	BPIL2|254240	0
TCGA-KO-8415-01A-11R-2315-07	BPIL3|128859	0
TCGA-KO-8415-01A-11R-2315-07	BPI|671	0
TCGA-KO-8415-01A-11R-2315-07	BPNT1|10380	286.4052
TCGA-KO-8415-01A-11R-2315-07	BPTF|2186	508.8662
TCGA-KO-8415-01A-11R-2315-07	BPY2|9083	0
TCGA-KO-8415-01A-11R-2315-07	BRAF|673	156.3675
TCGA-KO-8415-01A-11R-2315-07	BRAP|8315	663.0844
TCGA-KO-8415-01A-11R-2315-07	BRCA1|672	21.4938
TCGA-KO-8415-01A-11R-2315-07	BRCA2|675	13.4336
TCGA-KO-8415-01A-11R-2315-07	BRCC3|79184	321.3326
TCGA-KO-8415-01A-11R-2315-07	BRD1|23774	778.0763
TCGA-KO-8415-01A-11R-2315-07	BRD2|6046	4614.1859
TCGA-KO-8415-01A-11R-2315-07	BRD3|8019	639.6722
TCGA-KO-8415-01A-11R-2315-07	BRD4|23476	1965.0725
TCGA-KO-8415-01A-11R-2315-07	BRD7P3|23629	0
TCGA-KO-8415-01A-11R-2315-07	BRD7|29117	1301.9882
TCGA-KO-8415-01A-11R-2315-07	BRD8|10902	379.9033
TCGA-KO-8415-01A-11R-2315-07	BRD9|65980	1318.6459
TCGA-KO-8415-01A-11R-2315-07	BRDT|676	0
TCGA-KO-8415-01A-11R-2315-07	BREA2|286076	3.7614
TCGA-KO-8415-01A-11R-2315-07	BRE|9577	470.1773
TCGA-KO-8415-01A-11R-2315-07	BRF1|2972	1660.935
TCGA-KO-8415-01A-11R-2315-07	BRF2|55290	570.1236
TCGA-KO-8415-01A-11R-2315-07	BRI3BP|140707	164.4277
TCGA-KO-8415-01A-11R-2315-07	BRI3|25798	6433.6378
TCGA-KO-8415-01A-11R-2315-07	BRIP1|83990	4.8361
TCGA-KO-8415-01A-11R-2315-07	BRIX1|55299	405.1585
TCGA-KO-8415-01A-11R-2315-07	BRMS1L|84312	182.1601
TCGA-KO-8415-01A-11R-2315-07	BRMS1|25855	2017.7324
TCGA-KO-8415-01A-11R-2315-07	BRP44L|51660	2968.834
TCGA-KO-8415-01A-11R-2315-07	BRP44|25874	941.9667
TCGA-KO-8415-01A-11R-2315-07	BRPF1|7862	375.6045
TCGA-KO-8415-01A-11R-2315-07	BRPF3|27154	1291.7786
TCGA-KO-8415-01A-11R-2315-07	BRS3|680	0
TCGA-KO-8415-01A-11R-2315-07	BRSK1|84446	9.6722
TCGA-KO-8415-01A-11R-2315-07	BRSK2|9024	2.6867
TCGA-KO-8415-01A-11R-2315-07	BRWD1|54014	376.1419
TCGA-KO-8415-01A-11R-2315-07	BRWD3|254065	84.3632
TCGA-KO-8415-01A-11R-2315-07	BSCL2|26580	3568.1462
TCGA-KO-8415-01A-11R-2315-07	BSDC1|55108	2409.4573
TCGA-KO-8415-01A-11R-2315-07	BSG|682	159567.9742
TCGA-KO-8415-01A-11R-2315-07	BSND|7809	1362.7082
TCGA-KO-8415-01A-11R-2315-07	BSN|8927	351.9613
TCGA-KO-8415-01A-11R-2315-07	BSPH1|100131137	0
TCGA-KO-8415-01A-11R-2315-07	BSPRY|54836	562.0634
TCGA-KO-8415-01A-11R-2315-07	BST1|683	7.5228
TCGA-KO-8415-01A-11R-2315-07	BST2|684	540.5696
TCGA-KO-8415-01A-11R-2315-07	BSX|390259	0
TCGA-KO-8415-01A-11R-2315-07	BTAF1|9044	427.1897
TCGA-KO-8415-01A-11R-2315-07	BTBD10|84280	564.7501
TCGA-KO-8415-01A-11R-2315-07	BTBD11|121551	5.9108
TCGA-KO-8415-01A-11R-2315-07	BTBD12|84464	350.3493
TCGA-KO-8415-01A-11R-2315-07	BTBD16|118663	.5373
TCGA-KO-8415-01A-11R-2315-07	BTBD17|388419	0
TCGA-KO-8415-01A-11R-2315-07	BTBD18|643376	1.612
TCGA-KO-8415-01A-11R-2315-07	BTBD19|149478	2.1494
TCGA-KO-8415-01A-11R-2315-07	BTBD1|53339	2877.4852
TCGA-KO-8415-01A-11R-2315-07	BTBD2|55643	3619.5594
TCGA-KO-8415-01A-11R-2315-07	BTBD3|22903	603.9764
TCGA-KO-8415-01A-11R-2315-07	BTBD6|90135	3067.1682
TCGA-KO-8415-01A-11R-2315-07	BTBD7|55727	855.4541
TCGA-KO-8415-01A-11R-2315-07	BTBD8|284697	.5373
TCGA-KO-8415-01A-11R-2315-07	BTBD9|114781	861.9022
TCGA-KO-8415-01A-11R-2315-07	BTC|685	36.5395
TCGA-KO-8415-01A-11R-2315-07	BTD|686	289.0919
TCGA-KO-8415-01A-11R-2315-07	BTF3L1|690	0
TCGA-KO-8415-01A-11R-2315-07	BTF3L4|91408	423.4283
TCGA-KO-8415-01A-11R-2315-07	BTF3|689	4992.4772
TCGA-KO-8415-01A-11R-2315-07	BTG1|694	2557.7646
TCGA-KO-8415-01A-11R-2315-07	BTG2|7832	773.7775
TCGA-KO-8415-01A-11R-2315-07	BTG3|10950	930.6824
TCGA-KO-8415-01A-11R-2315-07	BTG4|54766	0
TCGA-KO-8415-01A-11R-2315-07	BTK|695	96.1848
TCGA-KO-8415-01A-11R-2315-07	BTLA|151888	3.7614
TCGA-KO-8415-01A-11R-2315-07	BTN1A1|696	0
TCGA-KO-8415-01A-11R-2315-07	BTN2A1|11120	468.0279
TCGA-KO-8415-01A-11R-2315-07	BTN2A2|10385	337.453
TCGA-KO-8415-01A-11R-2315-07	BTN2A3|54718	16.1204
TCGA-KO-8415-01A-11R-2315-07	BTN3A1|11119	699.6239
TCGA-KO-8415-01A-11R-2315-07	BTN3A2|11118	1794.1967
TCGA-KO-8415-01A-11R-2315-07	BTN3A3|10384	592.1548
TCGA-KO-8415-01A-11R-2315-07	BTNL2|56244	0
TCGA-KO-8415-01A-11R-2315-07	BTNL3|10917	4.2988
TCGA-KO-8415-01A-11R-2315-07	BTNL8|79908	1.0747
TCGA-KO-8415-01A-11R-2315-07	BTNL9|153579	281.569
TCGA-KO-8415-01A-11R-2315-07	BTRC|8945	290.1666
TCGA-KO-8415-01A-11R-2315-07	BUB1B|701	77.4852
TCGA-KO-8415-01A-11R-2315-07	BUB1|699	110.1558
TCGA-KO-8415-01A-11R-2315-07	BUB3|9184	689.9516
TCGA-KO-8415-01A-11R-2315-07	BUD13|84811	316.4965
TCGA-KO-8415-01A-11R-2315-07	BUD31|8896	2793.4766
TCGA-KO-8415-01A-11R-2315-07	BVES|11149	11.2843
TCGA-KO-8415-01A-11R-2315-07	BYSL|705	199.8925
TCGA-KO-8415-01A-11R-2315-07	BZRAP1|9256	162.8157
TCGA-KO-8415-01A-11R-2315-07	BZW1|9689	1433.1005
TCGA-KO-8415-01A-11R-2315-07	BZW2|28969	645.352
TCGA-KO-8415-01A-11R-2315-07	C10orf105|414152	1.0747
TCGA-KO-8415-01A-11R-2315-07	C10orf107|219621	0
TCGA-KO-8415-01A-11R-2315-07	C10orf108|414235	10.2096
TCGA-KO-8415-01A-11R-2315-07	C10orf10|11067	2716.8189
TCGA-KO-8415-01A-11R-2315-07	C10orf110|55853	.7093
TCGA-KO-8415-01A-11R-2315-07	C10orf111|221060	2.6867
TCGA-KO-8415-01A-11R-2315-07	C10orf113|387638	0
TCGA-KO-8415-01A-11R-2315-07	C10orf114|399726	12.3589
TCGA-KO-8415-01A-11R-2315-07	C10orf116|10974	178.5653
TCGA-KO-8415-01A-11R-2315-07	C10orf118|55088	207.9527
TCGA-KO-8415-01A-11R-2315-07	C10orf119|79892	554.5406
TCGA-KO-8415-01A-11R-2315-07	C10orf11|83938	285.8678
TCGA-KO-8415-01A-11R-2315-07	C10orf120|399814	0
TCGA-KO-8415-01A-11R-2315-07	C10orf122|387718	0
TCGA-KO-8415-01A-11R-2315-07	C10orf125|282969	37.0768
TCGA-KO-8415-01A-11R-2315-07	C10orf128|170371	4.8361
TCGA-KO-8415-01A-11R-2315-07	C10orf129|142827	8.0602
TCGA-KO-8415-01A-11R-2315-07	C10orf12|26148	48.0172
TCGA-KO-8415-01A-11R-2315-07	C10orf131|100127889	1.0747
TCGA-KO-8415-01A-11R-2315-07	C10orf137|26098	131.1123
TCGA-KO-8415-01A-11R-2315-07	C10orf140|387640	3.2241
TCGA-KO-8415-01A-11R-2315-07	C10orf18|54906	577.6464
TCGA-KO-8415-01A-11R-2315-07	C10orf25|220979	20.9565
TCGA-KO-8415-01A-11R-2315-07	C10orf26|54838	3327.2434
TCGA-KO-8415-01A-11R-2315-07	C10orf27|219793	68.2429
TCGA-KO-8415-01A-11R-2315-07	C10orf28|27291	601.827
TCGA-KO-8415-01A-11R-2315-07	C10orf2|56652	159.0543
TCGA-KO-8415-01A-11R-2315-07	C10orf32|119032	348.7372
TCGA-KO-8415-01A-11R-2315-07	C10orf35|219738	256.3138
TCGA-KO-8415-01A-11R-2315-07	C10orf40|283025	0
TCGA-KO-8415-01A-11R-2315-07	C10orf41|100131213	188.5008
TCGA-KO-8415-01A-11R-2315-07	C10orf46|143384	848.4686
TCGA-KO-8415-01A-11R-2315-07	C10orf47|254427	185.9215
TCGA-KO-8415-01A-11R-2315-07	C10orf4|118924	60.1827
TCGA-KO-8415-01A-11R-2315-07	C10orf50|645528	0
TCGA-KO-8415-01A-11R-2315-07	C10orf53|282966	0
TCGA-KO-8415-01A-11R-2315-07	C10orf54|64115	494.3579
TCGA-KO-8415-01A-11R-2315-07	C10orf55|414236	2.1494
TCGA-KO-8415-01A-11R-2315-07	C10orf57|80195	630.7039
TCGA-KO-8415-01A-11R-2315-07	C10orf58|84293	1756.5825
TCGA-KO-8415-01A-11R-2315-07	C10orf62|414157	0
TCGA-KO-8415-01A-11R-2315-07	C10orf67|256815	12.3589
TCGA-KO-8415-01A-11R-2315-07	C10orf68|79741	0
TCGA-KO-8415-01A-11R-2315-07	C10orf71|118461	0
TCGA-KO-8415-01A-11R-2315-07	C10orf72|196740	131.1123
TCGA-KO-8415-01A-11R-2315-07	C10orf75|90271	621.1714
TCGA-KO-8415-01A-11R-2315-07	C10orf76|79591	851.1553
TCGA-KO-8415-01A-11R-2315-07	C10orf78|119392	51.0478
TCGA-KO-8415-01A-11R-2315-07	C10orf79|80217	.5373
TCGA-KO-8415-01A-11R-2315-07	C10orf81|79949	42.9876
TCGA-KO-8415-01A-11R-2315-07	C10orf82|143379	31.166
TCGA-KO-8415-01A-11R-2315-07	C10orf84|63877	425.0403
TCGA-KO-8415-01A-11R-2315-07	C10orf88|80007	94.5728
TCGA-KO-8415-01A-11R-2315-07	C10orf90|118611	54.2719
TCGA-KO-8415-01A-11R-2315-07	C10orf91|170393	0
TCGA-KO-8415-01A-11R-2315-07	C10orf93|255352	5.3735
TCGA-KO-8415-01A-11R-2315-07	C10orf95|79946	32.8587
TCGA-KO-8415-01A-11R-2315-07	C10orf96|374355	0
TCGA-KO-8415-01A-11R-2315-07	C10orf99|387695	0
TCGA-KO-8415-01A-11R-2315-07	C11orf10|746	1540.5696
TCGA-KO-8415-01A-11R-2315-07	C11orf16|56673	1.0747
TCGA-KO-8415-01A-11R-2315-07	C11orf17|56672	704.46
TCGA-KO-8415-01A-11R-2315-07	C11orf1|64776	481.9828
TCGA-KO-8415-01A-11R-2315-07	C11orf20|25858	9.6722
TCGA-KO-8415-01A-11R-2315-07	C11orf21|29125	4.2988
TCGA-KO-8415-01A-11R-2315-07	C11orf24|53838	1020.9565
TCGA-KO-8415-01A-11R-2315-07	C11orf2|738	5060.72
TCGA-KO-8415-01A-11R-2315-07	C11orf30|56946	239.1188
TCGA-KO-8415-01A-11R-2315-07	C11orf31|280636	2288.0172
TCGA-KO-8415-01A-11R-2315-07	C11orf34|349633	0
TCGA-KO-8415-01A-11R-2315-07	C11orf35|256329	227.2058
TCGA-KO-8415-01A-11R-2315-07	C11orf36|283303	0
TCGA-KO-8415-01A-11R-2315-07	C11orf40|143501	0
TCGA-KO-8415-01A-11R-2315-07	C11orf41|25758	105.8571
TCGA-KO-8415-01A-11R-2315-07	C11orf42|160298	.5373
TCGA-KO-8415-01A-11R-2315-07	C11orf45|219833	24.1805
TCGA-KO-8415-01A-11R-2315-07	C11orf46|120534	617.9473
TCGA-KO-8415-01A-11R-2315-07	C11orf48|79081	705.4594
TCGA-KO-8415-01A-11R-2315-07	C11orf49|79096	903.8152
TCGA-KO-8415-01A-11R-2315-07	C11orf51|25906	2623.2832
TCGA-KO-8415-01A-11R-2315-07	C11orf52|91894	527.6948
TCGA-KO-8415-01A-11R-2315-07	C11orf53|341032	82.2139
TCGA-KO-8415-01A-11R-2315-07	C11orf54|28970	457.281
TCGA-KO-8415-01A-11R-2315-07	C11orf57|55216	691.0263
TCGA-KO-8415-01A-11R-2315-07	C11orf58|10944	2631.381
TCGA-KO-8415-01A-11R-2315-07	C11orf59|55004	6656.6362
TCGA-KO-8415-01A-11R-2315-07	C11orf61|79684	152.0688
TCGA-KO-8415-01A-11R-2315-07	C11orf63|79864	109.0811
TCGA-KO-8415-01A-11R-2315-07	C11orf64|283197	0
TCGA-KO-8415-01A-11R-2315-07	C11orf65|160140	5.9108
TCGA-KO-8415-01A-11R-2315-07	C11orf66|220004	65.0188
TCGA-KO-8415-01A-11R-2315-07	C11orf67|28971	278.0172
TCGA-KO-8415-01A-11R-2315-07	C11orf68|83638	1524.9866
TCGA-KO-8415-01A-11R-2315-07	C11orf70|85016	.5373
TCGA-KO-8415-01A-11R-2315-07	C11orf71|54494	492.7458
TCGA-KO-8415-01A-11R-2315-07	C11orf73|51501	411.6067
TCGA-KO-8415-01A-11R-2315-07	C11orf74|119710	211.7141
TCGA-KO-8415-01A-11R-2315-07	C11orf75|56935	1145.0833
TCGA-KO-8415-01A-11R-2315-07	C11orf80|79703	1422.3536
TCGA-KO-8415-01A-11R-2315-07	C11orf82|220042	19.8818
TCGA-KO-8415-01A-11R-2315-07	C11orf83|790955	1070.9296
TCGA-KO-8415-01A-11R-2315-07	C11orf84|144097	621.7088
TCGA-KO-8415-01A-11R-2315-07	C11orf85|283129	0
TCGA-KO-8415-01A-11R-2315-07	C11orf86|254439	0
TCGA-KO-8415-01A-11R-2315-07	C11orf87|399947	1.0747
TCGA-KO-8415-01A-11R-2315-07	C11orf88|399949	.5373
TCGA-KO-8415-01A-11R-2315-07	C11orf90|387804	0
TCGA-KO-8415-01A-11R-2315-07	C11orf92|399948	1082.2783
TCGA-KO-8415-01A-11R-2315-07	C11orf93|120376	723.7399
TCGA-KO-8415-01A-11R-2315-07	C11orf94|143678	.5373
TCGA-KO-8415-01A-11R-2315-07	C11orf95|65998	411.0693
TCGA-KO-8415-01A-11R-2315-07	C11orf9|745	16.1204
TCGA-KO-8415-01A-11R-2315-07	C12orf10|60314	1500.806
TCGA-KO-8415-01A-11R-2315-07	C12orf11|55726	385.8141
TCGA-KO-8415-01A-11R-2315-07	C12orf12|196477	0
TCGA-KO-8415-01A-11R-2315-07	C12orf23|90488	1583.0199
TCGA-KO-8415-01A-11R-2315-07	C12orf24|29902	40.8383
TCGA-KO-8415-01A-11R-2315-07	C12orf26|84190	52.6599
TCGA-KO-8415-01A-11R-2315-07	C12orf27|283460	0
TCGA-KO-8415-01A-11R-2315-07	C12orf29|91298	383.1972
TCGA-KO-8415-01A-11R-2315-07	C12orf32|83695	486.2977
TCGA-KO-8415-01A-11R-2315-07	C12orf34|84915	967.7593
TCGA-KO-8415-01A-11R-2315-07	C12orf35|55196	374.5298
TCGA-KO-8415-01A-11R-2315-07	C12orf36|283422	1.0747
TCGA-KO-8415-01A-11R-2315-07	C12orf39|80763	78.4524
TCGA-KO-8415-01A-11R-2315-07	C12orf40|283461	0
TCGA-KO-8415-01A-11R-2315-07	C12orf41|54934	677.0553
TCGA-KO-8415-01A-11R-2315-07	C12orf42|374470	5.9108
TCGA-KO-8415-01A-11R-2315-07	C12orf43|64897	359.4841
TCGA-KO-8415-01A-11R-2315-07	C12orf44|60673	2103.1703
TCGA-KO-8415-01A-11R-2315-07	C12orf45|121053	157.9796
TCGA-KO-8415-01A-11R-2315-07	C12orf47|51275	424.6749
TCGA-KO-8415-01A-11R-2315-07	C12orf48|55010	92.3858
TCGA-KO-8415-01A-11R-2315-07	C12orf49|79794	1606.1257
TCGA-KO-8415-01A-11R-2315-07	C12orf4|57102	300.9135
TCGA-KO-8415-01A-11R-2315-07	C12orf50|160419	1.612
TCGA-KO-8415-01A-11R-2315-07	C12orf51|283450	1073.079
TCGA-KO-8415-01A-11R-2315-07	C12orf52|84934	771.6282
TCGA-KO-8415-01A-11R-2315-07	C12orf53|196500	4.8361
TCGA-KO-8415-01A-11R-2315-07	C12orf54|121273	0
TCGA-KO-8415-01A-11R-2315-07	C12orf56|115749	0
TCGA-KO-8415-01A-11R-2315-07	C12orf57|113246	902.2031
TCGA-KO-8415-01A-11R-2315-07	C12orf59|120939	824.8254
TCGA-KO-8415-01A-11R-2315-07	C12orf5|57103	292.316
TCGA-KO-8415-01A-11R-2315-07	C12orf60|144608	33.3154
TCGA-KO-8415-01A-11R-2315-07	C12orf61|283416	25.7926
TCGA-KO-8415-01A-11R-2315-07	C12orf62|84987	1506.1795
TCGA-KO-8415-01A-11R-2315-07	C12orf63|374467	0
TCGA-KO-8415-01A-11R-2315-07	C12orf65|91574	832.3482
TCGA-KO-8415-01A-11R-2315-07	C12orf66|144577	90.274
TCGA-KO-8415-01A-11R-2315-07	C12orf68|387856	9.1349
TCGA-KO-8415-01A-11R-2315-07	C12orf69|440087	11.2843
TCGA-KO-8415-01A-11R-2315-07	C12orf70|341346	0
TCGA-KO-8415-01A-11R-2315-07	C12orf71|728858	0
TCGA-KO-8415-01A-11R-2315-07	C12orf72|254013	39.2262
TCGA-KO-8415-01A-11R-2315-07	C12orf73|728568	351.424
TCGA-KO-8415-01A-11R-2315-07	C12orf74|338809	3.2241
TCGA-KO-8415-01A-11R-2315-07	C12orf75|387882	8940.3546
TCGA-KO-8415-01A-11R-2315-07	C12orf76|400073	118.216
TCGA-KO-8415-01A-11R-2315-07	C12orf77|196415	48.8984
TCGA-KO-8415-01A-11R-2315-07	C13orf15|28984	256.3138
TCGA-KO-8415-01A-11R-2315-07	C13orf16|121793	3.2241
TCGA-KO-8415-01A-11R-2315-07	C13orf18|80183	33.8528
TCGA-KO-8415-01A-11R-2315-07	C13orf1|57213	403.0091
TCGA-KO-8415-01A-11R-2315-07	C13orf23|80209	1516.389
TCGA-KO-8415-01A-11R-2315-07	C13orf26|122046	0
TCGA-KO-8415-01A-11R-2315-07	C13orf27|93081	146.6953
TCGA-KO-8415-01A-11R-2315-07	C13orf28|122258	0
TCGA-KO-8415-01A-11R-2315-07	C13orf29|283487	63.4068
TCGA-KO-8415-01A-11R-2315-07	C13orf30|144809	.5373
TCGA-KO-8415-01A-11R-2315-07	C13orf31|144811	160.6663
TCGA-KO-8415-01A-11R-2315-07	C13orf33|84935	54.8092
TCGA-KO-8415-01A-11R-2315-07	C13orf34|79866	84.9436
TCGA-KO-8415-01A-11R-2315-07	C13orf35|400165	0
TCGA-KO-8415-01A-11R-2315-07	C13orf36|400120	98.3342
TCGA-KO-8415-01A-11R-2315-07	C13orf37|440145	521.7625
TCGA-KO-8415-01A-11R-2315-07	C13orf38|728591	20.7362
TCGA-KO-8415-01A-11R-2315-07	C13orf39|196541	0
TCGA-KO-8415-01A-11R-2315-07	C14orf101|54916	745.8356
TCGA-KO-8415-01A-11R-2315-07	C14orf102|55051	274.5836
TCGA-KO-8415-01A-11R-2315-07	C14orf104|55172	352.4987
TCGA-KO-8415-01A-11R-2315-07	C14orf105|55195	322.4073
TCGA-KO-8415-01A-11R-2315-07	C14orf106|55320	154.2182
TCGA-KO-8415-01A-11R-2315-07	C14orf109|26175	590.0054
TCGA-KO-8415-01A-11R-2315-07	C14orf115|55237	0
TCGA-KO-8415-01A-11R-2315-07	C14orf118|55668	236.9694
TCGA-KO-8415-01A-11R-2315-07	C14orf119|55017	1347.1252
TCGA-KO-8415-01A-11R-2315-07	C14orf126|112487	281.8592
TCGA-KO-8415-01A-11R-2315-07	C14orf128|84837	146.6953
TCGA-KO-8415-01A-11R-2315-07	C14orf129|51527	616.3353
TCGA-KO-8415-01A-11R-2315-07	C14orf132|56967	107.4691
TCGA-KO-8415-01A-11R-2315-07	C14orf135|64430	1591.6174
TCGA-KO-8415-01A-11R-2315-07	C14orf138|79609	66.6308
TCGA-KO-8415-01A-11R-2315-07	C14orf139|79686	8.0602
TCGA-KO-8415-01A-11R-2315-07	C14orf142|84520	213.8635
TCGA-KO-8415-01A-11R-2315-07	C14orf143|90141	61.2574
TCGA-KO-8415-01A-11R-2315-07	C14orf145|145508	26.3299
TCGA-KO-8415-01A-11R-2315-07	C14orf147|171546	1318.6459
TCGA-KO-8415-01A-11R-2315-07	C14orf148|122945	2.1494
TCGA-KO-8415-01A-11R-2315-07	C14orf149|112849	84.3632
TCGA-KO-8415-01A-11R-2315-07	C14orf153|84334	1626.6631
TCGA-KO-8415-01A-11R-2315-07	C14orf156|81892	1438.4739
TCGA-KO-8415-01A-11R-2315-07	C14orf159|80017	6123.5895
TCGA-KO-8415-01A-11R-2315-07	C14orf162|56936	0
TCGA-KO-8415-01A-11R-2315-07	C14orf165|414767	0
TCGA-KO-8415-01A-11R-2315-07	C14orf166B|145497	0
TCGA-KO-8415-01A-11R-2315-07	C14orf166|51637	2414.2934
TCGA-KO-8415-01A-11R-2315-07	C14orf167|55449	581.2681
TCGA-KO-8415-01A-11R-2315-07	C14orf169|79697	457.281
TCGA-KO-8415-01A-11R-2315-07	C14orf174|161394	9.6722
TCGA-KO-8415-01A-11R-2315-07	C14orf176|643382	24.1805
TCGA-KO-8415-01A-11R-2315-07	C14orf177|283598	0
TCGA-KO-8415-01A-11R-2315-07	C14orf178|283579	1.612
TCGA-KO-8415-01A-11R-2315-07	C14orf179|112752	391.1875
TCGA-KO-8415-01A-11R-2315-07	C14orf180|400258	.5373
TCGA-KO-8415-01A-11R-2315-07	C14orf181|400223	66.6308
TCGA-KO-8415-01A-11R-2315-07	C14orf182|283551	2.1494
TCGA-KO-8415-01A-11R-2315-07	C14orf183|196913	0
TCGA-KO-8415-01A-11R-2315-07	C14orf184|650662	1.0747
TCGA-KO-8415-01A-11R-2315-07	C14orf19|280655	9.1349
TCGA-KO-8415-01A-11R-2315-07	C14orf1|11161	1818.9146
TCGA-KO-8415-01A-11R-2315-07	C14orf21|161424	177.324
TCGA-KO-8415-01A-11R-2315-07	C14orf23|387978	0
TCGA-KO-8415-01A-11R-2315-07	C14orf28|122525	111.7679
TCGA-KO-8415-01A-11R-2315-07	C14orf2|9556	2768.9414
TCGA-KO-8415-01A-11R-2315-07	C14orf33|100129075	66.0935
TCGA-KO-8415-01A-11R-2315-07	C14orf34|645687	0
TCGA-KO-8415-01A-11R-2315-07	C14orf37|145407	198.2805
TCGA-KO-8415-01A-11R-2315-07	C14orf39|317761	1.0747
TCGA-KO-8415-01A-11R-2315-07	C14orf43|91748	1859.7528
TCGA-KO-8415-01A-11R-2315-07	C14orf45|80127	55.4111
TCGA-KO-8415-01A-11R-2315-07	C14orf48|256369	0
TCGA-KO-8415-01A-11R-2315-07	C14orf49|161176	5.3735
TCGA-KO-8415-01A-11R-2315-07	C14orf4|64207	2224.6104
TCGA-KO-8415-01A-11R-2315-07	C14orf50|145376	66.0935
TCGA-KO-8415-01A-11R-2315-07	C14orf53|440184	1.0747
TCGA-KO-8415-01A-11R-2315-07	C14orf64|388011	6.4481
TCGA-KO-8415-01A-11R-2315-07	C14orf68|283600	0
TCGA-KO-8415-01A-11R-2315-07	C14orf70|283601	0
TCGA-KO-8415-01A-11R-2315-07	C14orf72|145200	41.3756
TCGA-KO-8415-01A-11R-2315-07	C14orf73|91828	2.6867
TCGA-KO-8415-01A-11R-2315-07	C14orf79|122616	269.7474
TCGA-KO-8415-01A-11R-2315-07	C14orf80|283643	112.8426
TCGA-KO-8415-01A-11R-2315-07	C14orf86|283592	0
TCGA-KO-8415-01A-11R-2315-07	C14orf93|60686	160.129
TCGA-KO-8415-01A-11R-2315-07	C15orf17|57184	2094.0355
TCGA-KO-8415-01A-11R-2315-07	C15orf21|283651	15.0457
TCGA-KO-8415-01A-11R-2315-07	C15orf23|90417	179.4734
TCGA-KO-8415-01A-11R-2315-07	C15orf24|56851	2386.8888
TCGA-KO-8415-01A-11R-2315-07	C15orf26|161502	0
TCGA-KO-8415-01A-11R-2315-07	C15orf27|123591	123.0521
TCGA-KO-8415-01A-11R-2315-07	C15orf28|80035	1.612
TCGA-KO-8415-01A-11R-2315-07	C15orf29|79768	327.2434
TCGA-KO-8415-01A-11R-2315-07	C15orf2|23742	0
TCGA-KO-8415-01A-11R-2315-07	C15orf32|145858	0
TCGA-KO-8415-01A-11R-2315-07	C15orf33|196951	9.2638
TCGA-KO-8415-01A-11R-2315-07	C15orf34|80072	34.9275
TCGA-KO-8415-01A-11R-2315-07	C15orf37|283687	126.5449
TCGA-KO-8415-01A-11R-2315-07	C15orf38|348110	145.5454
TCGA-KO-8415-01A-11R-2315-07	C15orf39|56905	1437.3992
TCGA-KO-8415-01A-11R-2315-07	C15orf40|123207	456.2063
TCGA-KO-8415-01A-11R-2315-07	C15orf41|84529	90.8114
TCGA-KO-8415-01A-11R-2315-07	C15orf42|90381	16.1204
TCGA-KO-8415-01A-11R-2315-07	C15orf43|145645	0
TCGA-KO-8415-01A-11R-2315-07	C15orf44|81556	1236.432
TCGA-KO-8415-01A-11R-2315-07	C15orf48|84419	157.9796
TCGA-KO-8415-01A-11R-2315-07	C15orf50|414926	0
TCGA-KO-8415-01A-11R-2315-07	C15orf51|196968	1.612
TCGA-KO-8415-01A-11R-2315-07	C15orf52|388115	980.6556
TCGA-KO-8415-01A-11R-2315-07	C15orf53|400359	0
TCGA-KO-8415-01A-11R-2315-07	C15orf54|400360	1.612
TCGA-KO-8415-01A-11R-2315-07	C15orf55|256646	1.0747
TCGA-KO-8415-01A-11R-2315-07	C15orf56|644809	148.8447
TCGA-KO-8415-01A-11R-2315-07	C15orf57|90416	1011.8431
TCGA-KO-8415-01A-11R-2315-07	C15orf58|390637	71.467
TCGA-KO-8415-01A-11R-2315-07	C15orf59|388135	12455.1316
TCGA-KO-8415-01A-11R-2315-07	C15orf5|81698	0
TCGA-KO-8415-01A-11R-2315-07	C15orf60|283677	0
TCGA-KO-8415-01A-11R-2315-07	C15orf61|145853	329.3928
TCGA-KO-8415-01A-11R-2315-07	C15orf62|643338	35.4648
TCGA-KO-8415-01A-11R-2315-07	C15orf63|25764	798.619
TCGA-KO-8415-01A-11R-2315-07	C16orf11|146325	91.8861
TCGA-KO-8415-01A-11R-2315-07	C16orf13|84326	1615.2606
TCGA-KO-8415-01A-11R-2315-07	C16orf3|750	2.1494
TCGA-KO-8415-01A-11R-2315-07	C16orf42|115939	2183.1703
TCGA-KO-8415-01A-11R-2315-07	C16orf45|89927	105.8571
TCGA-KO-8415-01A-11R-2315-07	C16orf46|123775	33.3154
TCGA-KO-8415-01A-11R-2315-07	C16orf48|84080	319.7206
TCGA-KO-8415-01A-11R-2315-07	C16orf52|730094	281.569
TCGA-KO-8415-01A-11R-2315-07	C16orf53|79447	1228.8823
TCGA-KO-8415-01A-11R-2315-07	C16orf54|283897	46.7491
TCGA-KO-8415-01A-11R-2315-07	C16orf55|124045	128.4256
TCGA-KO-8415-01A-11R-2315-07	C16orf57|79650	1313.8098
TCGA-KO-8415-01A-11R-2315-07	C16orf58|64755	3675.9807
TCGA-KO-8415-01A-11R-2315-07	C16orf59|80178	60.72
TCGA-KO-8415-01A-11R-2315-07	C16orf5|29965	4653.9495
TCGA-KO-8415-01A-11R-2315-07	C16orf61|56942	1109.5486
TCGA-KO-8415-01A-11R-2315-07	C16orf62|57020	1452.9823
TCGA-KO-8415-01A-11R-2315-07	C16orf63|123811	512.0903
TCGA-KO-8415-01A-11R-2315-07	C16orf68|79091	248.2536
TCGA-KO-8415-01A-11R-2315-07	C16orf70|80262	597.3186
TCGA-KO-8415-01A-11R-2315-07	C16orf71|146562	9.1349
TCGA-KO-8415-01A-11R-2315-07	C16orf72|29035	655.0242
TCGA-KO-8415-01A-11R-2315-07	C16orf73|254528	.5373
TCGA-KO-8415-01A-11R-2315-07	C16orf74|404550	55.3466
TCGA-KO-8415-01A-11R-2315-07	C16orf75|116028	148.8447
TCGA-KO-8415-01A-11R-2315-07	C16orf78|123970	0
TCGA-KO-8415-01A-11R-2315-07	C16orf79|283870	36.5717
TCGA-KO-8415-01A-11R-2315-07	C16orf7|9605	2213.2832
TCGA-KO-8415-01A-11R-2315-07	C16orf80|29105	746.9103
TCGA-KO-8415-01A-11R-2315-07	C16orf81|283860	0
TCGA-KO-8415-01A-11R-2315-07	C16orf82|162083	0
TCGA-KO-8415-01A-11R-2315-07	C16orf86|388284	36.0021
TCGA-KO-8415-01A-11R-2315-07	C16orf87|388272	89.7367
TCGA-KO-8415-01A-11R-2315-07	C16orf88|400506	415.3681
TCGA-KO-8415-01A-11R-2315-07	C16orf89|146556	5305.7496
TCGA-KO-8415-01A-11R-2315-07	C16orf90|646174	1.612
TCGA-KO-8415-01A-11R-2315-07	C16orf91|283951	325.094
TCGA-KO-8415-01A-11R-2315-07	C16orf92|146378	0
TCGA-KO-8415-01A-11R-2315-07	C16orf93|90835	34.9275
TCGA-KO-8415-01A-11R-2315-07	C17orf100|388327	39.7636
TCGA-KO-8415-01A-11R-2315-07	C17orf101|79701	654.9651
[truncated: 18,532 more rows]
