# Supplementary material for: Dysfunctional miRNA-Mediated Regulation in Chromophobe Renal Cell Carcinoma
Source: PLoS One. 2016 Jun 3;11(6):e0156324. doi: 10.1371/journal.pone.0156324 (PMC4892590; doi:10.1371/journal.pone.0156324)
Supplement: S2 File — (ZIP) [file pone.0156324.s002.zip › S2_File mRNA expression profile downloaded from TCGA/case/unc.edu__IlluminaHiSeq_RNASeqV2__TCGA-KO-8416-01A-11R-2315-07__expression_rsem_gene_normalized.txt]

barcode	gene_id	normalized_count
TCGA-KO-8416-01A-11R-2315-07	?|100130426	0
TCGA-KO-8416-01A-11R-2315-07	?|100133144	1.3153
TCGA-KO-8416-01A-11R-2315-07	?|100134869	3.4197
TCGA-KO-8416-01A-11R-2315-07	?|10357	52.9843
TCGA-KO-8416-01A-11R-2315-07	?|10431	678.6795
TCGA-KO-8416-01A-11R-2315-07	?|136542	0
TCGA-KO-8416-01A-11R-2315-07	?|155060	108.9044
TCGA-KO-8416-01A-11R-2315-07	?|26823	.5261
TCGA-KO-8416-01A-11R-2315-07	?|280660	0
TCGA-KO-8416-01A-11R-2315-07	?|317712	0
TCGA-KO-8416-01A-11R-2315-07	?|340602	.5261
TCGA-KO-8416-01A-11R-2315-07	?|388795	0
TCGA-KO-8416-01A-11R-2315-07	?|390284	19.9921
TCGA-KO-8416-01A-11R-2315-07	?|391343	0
TCGA-KO-8416-01A-11R-2315-07	?|391714	0
TCGA-KO-8416-01A-11R-2315-07	?|404770	0
TCGA-KO-8416-01A-11R-2315-07	?|441362	0
TCGA-KO-8416-01A-11R-2315-07	?|442388	0
TCGA-KO-8416-01A-11R-2315-07	?|553137	55.7675
TCGA-KO-8416-01A-11R-2315-07	?|57714	164.6718
TCGA-KO-8416-01A-11R-2315-07	?|645851	1.5783
TCGA-KO-8416-01A-11R-2315-07	?|652919	59.6764
TCGA-KO-8416-01A-11R-2315-07	?|653553	1232.1452
TCGA-KO-8416-01A-11R-2315-07	?|728045	0
TCGA-KO-8416-01A-11R-2315-07	?|728603	0
TCGA-KO-8416-01A-11R-2315-07	?|728788	2.6305
TCGA-KO-8416-01A-11R-2315-07	?|729884	13.1527
TCGA-KO-8416-01A-11R-2315-07	?|8225	939.6291
TCGA-KO-8416-01A-11R-2315-07	?|90288	.5261
TCGA-KO-8416-01A-11R-2315-07	A1BG|1	32.3399
TCGA-KO-8416-01A-11R-2315-07	A1CF|29974	.5261
TCGA-KO-8416-01A-11R-2315-07	A2BP1|54715	2.1044
TCGA-KO-8416-01A-11R-2315-07	A2LD1|87769	24.0484
TCGA-KO-8416-01A-11R-2315-07	A2ML1|144568	0
TCGA-KO-8416-01A-11R-2315-07	A2M|2	7693.1527
TCGA-KO-8416-01A-11R-2315-07	A4GALT|53947	826.5158
TCGA-KO-8416-01A-11R-2315-07	A4GNT|51146	0
TCGA-KO-8416-01A-11R-2315-07	AAA1|404744	0
TCGA-KO-8416-01A-11R-2315-07	AAAS|8086	1096.9354
TCGA-KO-8416-01A-11R-2315-07	AACSL|729522	0
TCGA-KO-8416-01A-11R-2315-07	AACS|65985	688.1494
TCGA-KO-8416-01A-11R-2315-07	AADACL2|344752	0
TCGA-KO-8416-01A-11R-2315-07	AADACL3|126767	0
TCGA-KO-8416-01A-11R-2315-07	AADACL4|343066	0
TCGA-KO-8416-01A-11R-2315-07	AADAC|13	0
TCGA-KO-8416-01A-11R-2315-07	AADAT|51166	43.667
TCGA-KO-8416-01A-11R-2315-07	AAGAB|79719	1596.212
TCGA-KO-8416-01A-11R-2315-07	AAK1|22848	1147.4418
TCGA-KO-8416-01A-11R-2315-07	AAMP|14	1539.9185
TCGA-KO-8416-01A-11R-2315-07	AANAT|15	0
TCGA-KO-8416-01A-11R-2315-07	AARS2|57505	548.1573
TCGA-KO-8416-01A-11R-2315-07	AARSD1|80755	339.8658
TCGA-KO-8416-01A-11R-2315-07	AARS|16	3778.5085
TCGA-KO-8416-01A-11R-2315-07	AASDHPPT|60496	1035.7438
TCGA-KO-8416-01A-11R-2315-07	AASDH|132949	241.4836
TCGA-KO-8416-01A-11R-2315-07	AASS|10157	482.4411
TCGA-KO-8416-01A-11R-2315-07	AATF|26574	552.9396
TCGA-KO-8416-01A-11R-2315-07	AATK|9625	75.7596
TCGA-KO-8416-01A-11R-2315-07	ABAT|18	707.6154
TCGA-KO-8416-01A-11R-2315-07	ABCA10|10349	4.2089
TCGA-KO-8416-01A-11R-2315-07	ABCA11P|79963	84.0458
TCGA-KO-8416-01A-11R-2315-07	ABCA12|26154	1.0522
TCGA-KO-8416-01A-11R-2315-07	ABCA13|154664	119.4265
TCGA-KO-8416-01A-11R-2315-07	ABCA17P|650655	4.735
TCGA-KO-8416-01A-11R-2315-07	ABCA1|19	1163.1672
TCGA-KO-8416-01A-11R-2315-07	ABCA2|20	3606.9972
TCGA-KO-8416-01A-11R-2315-07	ABCA3|21	859.6607
TCGA-KO-8416-01A-11R-2315-07	ABCA4|24	1.0522
TCGA-KO-8416-01A-11R-2315-07	ABCA5|23461	627.647
TCGA-KO-8416-01A-11R-2315-07	ABCA6|23460	3.6828
TCGA-KO-8416-01A-11R-2315-07	ABCA7|10347	335.1309
TCGA-KO-8416-01A-11R-2315-07	ABCA8|10351	229.3831
TCGA-KO-8416-01A-11R-2315-07	ABCA9|10350	2.6305
TCGA-KO-8416-01A-11R-2315-07	ABCB10|23456	113.1132
TCGA-KO-8416-01A-11R-2315-07	ABCB11|8647	0
TCGA-KO-8416-01A-11R-2315-07	ABCB1|5243	22.0965
TCGA-KO-8416-01A-11R-2315-07	ABCB4|5244	3.6828
TCGA-KO-8416-01A-11R-2315-07	ABCB5|340273	2.1044
TCGA-KO-8416-01A-11R-2315-07	ABCB6|10058	80.2841
TCGA-KO-8416-01A-11R-2315-07	ABCB7|22	852.8213
TCGA-KO-8416-01A-11R-2315-07	ABCB8|11194	1034.3286
TCGA-KO-8416-01A-11R-2315-07	ABCB9|23457	251.6691
TCGA-KO-8416-01A-11R-2315-07	ABCC10|89845	261.4757
TCGA-KO-8416-01A-11R-2315-07	ABCC11|85320	1.0522
TCGA-KO-8416-01A-11R-2315-07	ABCC12|94160	0
TCGA-KO-8416-01A-11R-2315-07	ABCC13|150000	0
TCGA-KO-8416-01A-11R-2315-07	ABCC1|4363	978.035
TCGA-KO-8416-01A-11R-2315-07	ABCC2|1244	1.0522
TCGA-KO-8416-01A-11R-2315-07	ABCC3|8714	82.599
TCGA-KO-8416-01A-11R-2315-07	ABCC4|10257	393.5289
TCGA-KO-8416-01A-11R-2315-07	ABCC5|10057	3988.4256
TCGA-KO-8416-01A-11R-2315-07	ABCC6P1|653190	.5261
TCGA-KO-8416-01A-11R-2315-07	ABCC6P2|730013	5.7872
TCGA-KO-8416-01A-11R-2315-07	ABCC6|368	20.5182
TCGA-KO-8416-01A-11R-2315-07	ABCC8|6833	.5261
TCGA-KO-8416-01A-11R-2315-07	ABCC9|10060	68.9202
TCGA-KO-8416-01A-11R-2315-07	ABCD1|215	495.0677
TCGA-KO-8416-01A-11R-2315-07	ABCD2|225	9.4699
TCGA-KO-8416-01A-11R-2315-07	ABCD3|5825	876.4961
TCGA-KO-8416-01A-11R-2315-07	ABCD4|5826	648.1652
TCGA-KO-8416-01A-11R-2315-07	ABCE1|6059	715.507
TCGA-KO-8416-01A-11R-2315-07	ABCF1|23	960.1473
TCGA-KO-8416-01A-11R-2315-07	ABCF2|10061	1889.2542
TCGA-KO-8416-01A-11R-2315-07	ABCF3|55324	1725.6346
TCGA-KO-8416-01A-11R-2315-07	ABCG1|9619	2884.1247
TCGA-KO-8416-01A-11R-2315-07	ABCG2|9429	98.9083
TCGA-KO-8416-01A-11R-2315-07	ABCG4|64137	32.6187
TCGA-KO-8416-01A-11R-2315-07	ABCG5|64240	0
TCGA-KO-8416-01A-11R-2315-07	ABCG8|64241	0
TCGA-KO-8416-01A-11R-2315-07	ABHD10|55347	2073.3921
TCGA-KO-8416-01A-11R-2315-07	ABHD11|83451	1929.2385
TCGA-KO-8416-01A-11R-2315-07	ABHD12B|145447	.5261
TCGA-KO-8416-01A-11R-2315-07	ABHD12|26090	3888.4651
TCGA-KO-8416-01A-11R-2315-07	ABHD13|84945	245.6925
TCGA-KO-8416-01A-11R-2315-07	ABHD14A|25864	509.2464
TCGA-KO-8416-01A-11R-2315-07	ABHD14B|84836	2900.9601
TCGA-KO-8416-01A-11R-2315-07	ABHD15|116236	209.391
TCGA-KO-8416-01A-11R-2315-07	ABHD1|84696	7.8916
TCGA-KO-8416-01A-11R-2315-07	ABHD2|11057	11716.9538
TCGA-KO-8416-01A-11R-2315-07	ABHD3|171586	1073.2606
TCGA-KO-8416-01A-11R-2315-07	ABHD4|63874	1742.9962
TCGA-KO-8416-01A-11R-2315-07	ABHD5|51099	460.8707
TCGA-KO-8416-01A-11R-2315-07	ABHD6|57406	1016.4409
TCGA-KO-8416-01A-11R-2315-07	ABHD8|79575	890.1749
TCGA-KO-8416-01A-11R-2315-07	ABI1|10006	675.5491
TCGA-KO-8416-01A-11R-2315-07	ABI2|10152	664.4745
TCGA-KO-8416-01A-11R-2315-07	ABI3BP|25890	37.3537
TCGA-KO-8416-01A-11R-2315-07	ABI3|51225	215.1782
TCGA-KO-8416-01A-11R-2315-07	ABL1|25	3016.1778
TCGA-KO-8416-01A-11R-2315-07	ABL2|27	345.1269
TCGA-KO-8416-01A-11R-2315-07	ABLIM1|3983	428.252
TCGA-KO-8416-01A-11R-2315-07	ABLIM2|84448	29.9882
TCGA-KO-8416-01A-11R-2315-07	ABLIM3|22885	58.9241
TCGA-KO-8416-01A-11R-2315-07	ABO|28	5.2611
TCGA-KO-8416-01A-11R-2315-07	ABP1|26	16.8355
TCGA-KO-8416-01A-11R-2315-07	ABRA|137735	0
TCGA-KO-8416-01A-11R-2315-07	ABR|29	832.303
TCGA-KO-8416-01A-11R-2315-07	ABT1|29777	398.79
TCGA-KO-8416-01A-11R-2315-07	ABTB1|80325	786.5316
TCGA-KO-8416-01A-11R-2315-07	ABTB2|25841	2306.9841
TCGA-KO-8416-01A-11R-2315-07	ACAA1|30	1916.0858
TCGA-KO-8416-01A-11R-2315-07	ACAA2|10449	4547.6785
TCGA-KO-8416-01A-11R-2315-07	ACACA|31	1109.0359
TCGA-KO-8416-01A-11R-2315-07	ACACB|32	3552.282
TCGA-KO-8416-01A-11R-2315-07	ACAD10|80724	2447.9811
TCGA-KO-8416-01A-11R-2315-07	ACAD11|84129	408.786
TCGA-KO-8416-01A-11R-2315-07	ACAD8|27034	1265.29
TCGA-KO-8416-01A-11R-2315-07	ACAD9|28976	1745.6109
TCGA-KO-8416-01A-11R-2315-07	ACADL|33	1601.4731
TCGA-KO-8416-01A-11R-2315-07	ACADM|34	1144.8113
TCGA-KO-8416-01A-11R-2315-07	ACADSB|36	1186.8999
TCGA-KO-8416-01A-11R-2315-07	ACADS|35	4359.3318
TCGA-KO-8416-01A-11R-2315-07	ACADVL|37	4732.332
TCGA-KO-8416-01A-11R-2315-07	ACAN|176	460.3446
TCGA-KO-8416-01A-11R-2315-07	ACAP1|9744	42.0886
TCGA-KO-8416-01A-11R-2315-07	ACAP2|23527	739.1819
TCGA-KO-8416-01A-11R-2315-07	ACAP3|116983	360.947
TCGA-KO-8416-01A-11R-2315-07	ACAT1|38	29471.5244
TCGA-KO-8416-01A-11R-2315-07	ACAT2|39	192.0979
TCGA-KO-8416-01A-11R-2315-07	ACBD3|64746	449.8224
TCGA-KO-8416-01A-11R-2315-07	ACBD4|79777	237.2748
TCGA-KO-8416-01A-11R-2315-07	ACBD5|91452	601.8677
TCGA-KO-8416-01A-11R-2315-07	ACBD6|84320	356.7013
TCGA-KO-8416-01A-11R-2315-07	ACBD7|414149	9.9961
TCGA-KO-8416-01A-11R-2315-07	ACCN1|40	5.2611
TCGA-KO-8416-01A-11R-2315-07	ACCN2|41	264.1063
TCGA-KO-8416-01A-11R-2315-07	ACCN3|9311	4.2089
TCGA-KO-8416-01A-11R-2315-07	ACCN4|55515	0
TCGA-KO-8416-01A-11R-2315-07	ACCN5|51802	0
TCGA-KO-8416-01A-11R-2315-07	ACCSL|390110	.5261
TCGA-KO-8416-01A-11R-2315-07	ACCS|84680	262.0018
TCGA-KO-8416-01A-11R-2315-07	ACD|65057	415.0993
TCGA-KO-8416-01A-11R-2315-07	ACE2|59272	3.6828
TCGA-KO-8416-01A-11R-2315-07	ACER1|125981	0
TCGA-KO-8416-01A-11R-2315-07	ACER2|340485	31.5665
TCGA-KO-8416-01A-11R-2315-07	ACER3|55331	204.6561
TCGA-KO-8416-01A-11R-2315-07	ACE|1636	707.0893
TCGA-KO-8416-01A-11R-2315-07	ACHE|43	23.6749
TCGA-KO-8416-01A-11R-2315-07	ACIN1|22985	2078.6532
TCGA-KO-8416-01A-11R-2315-07	ACLY|47	994.8704
TCGA-KO-8416-01A-11R-2315-07	ACMSD|130013	1.5783
TCGA-KO-8416-01A-11R-2315-07	ACN9|57001	142.5753
TCGA-KO-8416-01A-11R-2315-07	ACO1|48	2070.7615
TCGA-KO-8416-01A-11R-2315-07	ACO2|50	16310.7931
TCGA-KO-8416-01A-11R-2315-07	ACOT11|26027	920.4314
TCGA-KO-8416-01A-11R-2315-07	ACOT12|134526	3.6828
TCGA-KO-8416-01A-11R-2315-07	ACOT13|55856	562.6253
TCGA-KO-8416-01A-11R-2315-07	ACOT1|641371	2574.7731
TCGA-KO-8416-01A-11R-2315-07	ACOT2|10965	935.4202
TCGA-KO-8416-01A-11R-2315-07	ACOT4|122970	380.9023
TCGA-KO-8416-01A-11R-2315-07	ACOT6|641372	12.6266
TCGA-KO-8416-01A-11R-2315-07	ACOT7|11332	432.4609
TCGA-KO-8416-01A-11R-2315-07	ACOT8|10005	1125.1085
TCGA-KO-8416-01A-11R-2315-07	ACOT9|23597	466.1318
TCGA-KO-8416-01A-11R-2315-07	ACOX1|51	956.2541
TCGA-KO-8416-01A-11R-2315-07	ACOX2|8309	533.9997
TCGA-KO-8416-01A-11R-2315-07	ACOX3|8310	356.7013
TCGA-KO-8416-01A-11R-2315-07	ACOXL|55289	1.5783
TCGA-KO-8416-01A-11R-2315-07	ACP1|52	1149.0201
TCGA-KO-8416-01A-11R-2315-07	ACP2|53	975.9253
TCGA-KO-8416-01A-11R-2315-07	ACP5|54	745.4952
TCGA-KO-8416-01A-11R-2315-07	ACP6|51205	154.6758
TCGA-KO-8416-01A-11R-2315-07	ACPL2|92370	259.8974
TCGA-KO-8416-01A-11R-2315-07	ACPP|55	47.3497
TCGA-KO-8416-01A-11R-2315-07	ACPT|93650	0
TCGA-KO-8416-01A-11R-2315-07	ACRBP|84519	2.1044
TCGA-KO-8416-01A-11R-2315-07	ACRC|93953	6.8394
TCGA-KO-8416-01A-11R-2315-07	ACRV1|56	.5261
TCGA-KO-8416-01A-11R-2315-07	ACR|49	1.0522
TCGA-KO-8416-01A-11R-2315-07	ACSBG1|23205	8.4177
TCGA-KO-8416-01A-11R-2315-07	ACSBG2|81616	0
TCGA-KO-8416-01A-11R-2315-07	ACSF2|80221	375.1151
TCGA-KO-8416-01A-11R-2315-07	ACSF3|197322	585.5583
TCGA-KO-8416-01A-11R-2315-07	ACSL1|2180	15156.1226
TCGA-KO-8416-01A-11R-2315-07	ACSL3|2181	2096.5408
TCGA-KO-8416-01A-11R-2315-07	ACSL4|2182	1590.9509
TCGA-KO-8416-01A-11R-2315-07	ACSL5|51703	263.0541
TCGA-KO-8416-01A-11R-2315-07	ACSL6|23305	65.2374
TCGA-KO-8416-01A-11R-2315-07	ACSM1|116285	5.7872
TCGA-KO-8416-01A-11R-2315-07	ACSM2A|123876	2.1044
TCGA-KO-8416-01A-11R-2315-07	ACSM2B|348158	.5261
TCGA-KO-8416-01A-11R-2315-07	ACSM3|6296	1150.0408
TCGA-KO-8416-01A-11R-2315-07	ACSM4|341392	0
TCGA-KO-8416-01A-11R-2315-07	ACSM5|54988	8.4177
TCGA-KO-8416-01A-11R-2315-07	ACSS1|84532	3530.7116
TCGA-KO-8416-01A-11R-2315-07	ACSS2|55902	1438.3796
TCGA-KO-8416-01A-11R-2315-07	ACSS3|79611	4982.2439
TCGA-KO-8416-01A-11R-2315-07	ACTA1|58	4.2089
TCGA-KO-8416-01A-11R-2315-07	ACTA2|59	2422.4596
TCGA-KO-8416-01A-11R-2315-07	ACTBL2|345651	17.8877
TCGA-KO-8416-01A-11R-2315-07	ACTB|60	77535.7096
TCGA-KO-8416-01A-11R-2315-07	ACTC1|70	132.5792
TCGA-KO-8416-01A-11R-2315-07	ACTG1|71	37063.7906
TCGA-KO-8416-01A-11R-2315-07	ACTG2|72	71.5507
TCGA-KO-8416-01A-11R-2315-07	ACTL6A|86	496.12
TCGA-KO-8416-01A-11R-2315-07	ACTL6B|51412	0
TCGA-KO-8416-01A-11R-2315-07	ACTL7A|10881	0
TCGA-KO-8416-01A-11R-2315-07	ACTL7B|10880	1.0522
TCGA-KO-8416-01A-11R-2315-07	ACTL8|81569	0
TCGA-KO-8416-01A-11R-2315-07	ACTL9|284382	0
TCGA-KO-8416-01A-11R-2315-07	ACTN1|87	752.8607
TCGA-KO-8416-01A-11R-2315-07	ACTN2|88	9.4699
TCGA-KO-8416-01A-11R-2315-07	ACTN3|89	0
TCGA-KO-8416-01A-11R-2315-07	ACTN4|81	17317.8272
TCGA-KO-8416-01A-11R-2315-07	ACTR10|55860	1468.3677
TCGA-KO-8416-01A-11R-2315-07	ACTR1A|10121	2609.4963
TCGA-KO-8416-01A-11R-2315-07	ACTR1B|10120	1123.7669
TCGA-KO-8416-01A-11R-2315-07	ACTR2|10097	2384.8481
TCGA-KO-8416-01A-11R-2315-07	ACTR3B|57180	382.4806
TCGA-KO-8416-01A-11R-2315-07	ACTR3C|653857	202.5516
TCGA-KO-8416-01A-11R-2315-07	ACTR3|10096	2463.7643
TCGA-KO-8416-01A-11R-2315-07	ACTR5|79913	178.8768
TCGA-KO-8416-01A-11R-2315-07	ACTR6|64431	517.6904
TCGA-KO-8416-01A-11R-2315-07	ACTR8|93973	651.848
TCGA-KO-8416-01A-11R-2315-07	ACTRT1|139741	0
TCGA-KO-8416-01A-11R-2315-07	ACTRT2|140625	0
TCGA-KO-8416-01A-11R-2315-07	ACVR1B|91	2523.2145
TCGA-KO-8416-01A-11R-2315-07	ACVR1C|130399	42.6148
TCGA-KO-8416-01A-11R-2315-07	ACVR1|90	841.773
TCGA-KO-8416-01A-11R-2315-07	ACVR2A|92	198.8689
TCGA-KO-8416-01A-11R-2315-07	ACVR2B|93	254.1102
TCGA-KO-8416-01A-11R-2315-07	ACVRL1|94	650.7957
TCGA-KO-8416-01A-11R-2315-07	ACY1|95	1212.7055
TCGA-KO-8416-01A-11R-2315-07	ACY3|91703	.5261
TCGA-KO-8416-01A-11R-2315-07	ACYP1|97	128.8965
TCGA-KO-8416-01A-11R-2315-07	ACYP2|98	231.4876
TCGA-KO-8416-01A-11R-2315-07	ADAD1|132612	0
TCGA-KO-8416-01A-11R-2315-07	ADAD2|161931	1.0522
TCGA-KO-8416-01A-11R-2315-07	ADAL|161823	337.7614
TCGA-KO-8416-01A-11R-2315-07	ADAM10|102	1609.3647
TCGA-KO-8416-01A-11R-2315-07	ADAM11|4185	1.5783
TCGA-KO-8416-01A-11R-2315-07	ADAM12|8038	51.0325
TCGA-KO-8416-01A-11R-2315-07	ADAM15|8751	596.6066
TCGA-KO-8416-01A-11R-2315-07	ADAM17|6868	214.6521
TCGA-KO-8416-01A-11R-2315-07	ADAM18|8749	0
TCGA-KO-8416-01A-11R-2315-07	ADAM19|8728	66.8157
TCGA-KO-8416-01A-11R-2315-07	ADAM20|8748	2.1044
TCGA-KO-8416-01A-11R-2315-07	ADAM21P1|145241	0
TCGA-KO-8416-01A-11R-2315-07	ADAM21|8747	1.5783
TCGA-KO-8416-01A-11R-2315-07	ADAM22|53616	224.6482
TCGA-KO-8416-01A-11R-2315-07	ADAM23|8745	1.0522
TCGA-KO-8416-01A-11R-2315-07	ADAM28|10863	26.3054
TCGA-KO-8416-01A-11R-2315-07	ADAM29|11086	0
TCGA-KO-8416-01A-11R-2315-07	ADAM2|2515	2.1044
TCGA-KO-8416-01A-11R-2315-07	ADAM30|11085	0
TCGA-KO-8416-01A-11R-2315-07	ADAM32|203102	5.2611
TCGA-KO-8416-01A-11R-2315-07	ADAM33|80332	0
TCGA-KO-8416-01A-11R-2315-07	ADAM3A|1587	0
TCGA-KO-8416-01A-11R-2315-07	ADAM5P|255926	0
TCGA-KO-8416-01A-11R-2315-07	ADAM6|8755	1018.5611
TCGA-KO-8416-01A-11R-2315-07	ADAM7|8756	0
TCGA-KO-8416-01A-11R-2315-07	ADAM8|101	76.8118
TCGA-KO-8416-01A-11R-2315-07	ADAM9|8754	928.0547
TCGA-KO-8416-01A-11R-2315-07	ADAMDEC1|27299	61.0285
TCGA-KO-8416-01A-11R-2315-07	ADAMTS10|81794	51.5586
TCGA-KO-8416-01A-11R-2315-07	ADAMTS12|81792	8.9438
TCGA-KO-8416-01A-11R-2315-07	ADAMTS13|11093	140.997
TCGA-KO-8416-01A-11R-2315-07	ADAMTS14|140766	26.8315
TCGA-KO-8416-01A-11R-2315-07	ADAMTS15|170689	11.5744
TCGA-KO-8416-01A-11R-2315-07	ADAMTS16|170690	34.7231
TCGA-KO-8416-01A-11R-2315-07	ADAMTS17|170691	11.5744
TCGA-KO-8416-01A-11R-2315-07	ADAMTS18|170692	19.9921
TCGA-KO-8416-01A-11R-2315-07	ADAMTS19|171019	0
TCGA-KO-8416-01A-11R-2315-07	ADAMTS1|9510	648.1652
TCGA-KO-8416-01A-11R-2315-07	ADAMTS20|80070	0
TCGA-KO-8416-01A-11R-2315-07	ADAMTS2|9509	45.7714
TCGA-KO-8416-01A-11R-2315-07	ADAMTS3|9508	14.2049
TCGA-KO-8416-01A-11R-2315-07	ADAMTS4|9507	292.5161
TCGA-KO-8416-01A-11R-2315-07	ADAMTS5|11096	298.8294
TCGA-KO-8416-01A-11R-2315-07	ADAMTS6|11174	6.8394
TCGA-KO-8416-01A-11R-2315-07	ADAMTS7|11173	92.0689
TCGA-KO-8416-01A-11R-2315-07	ADAMTS8|11095	6.3133
TCGA-KO-8416-01A-11R-2315-07	ADAMTS9|56999	122.0571
TCGA-KO-8416-01A-11R-2315-07	ADAMTSL1|92949	5465.7372
TCGA-KO-8416-01A-11R-2315-07	ADAMTSL2|9719	173.0896
TCGA-KO-8416-01A-11R-2315-07	ADAMTSL3|57188	57.3458
TCGA-KO-8416-01A-11R-2315-07	ADAMTSL4|54507	63.6591
TCGA-KO-8416-01A-11R-2315-07	ADAMTSL5|339366	31.5665
TCGA-KO-8416-01A-11R-2315-07	ADAP1|11033	1363.5091
TCGA-KO-8416-01A-11R-2315-07	ADAP2|55803	124.1615
TCGA-KO-8416-01A-11R-2315-07	ADARB1|104	168.8807
TCGA-KO-8416-01A-11R-2315-07	ADARB2|105	1.5783
TCGA-KO-8416-01A-11R-2315-07	ADAR|103	3888.4651
TCGA-KO-8416-01A-11R-2315-07	ADAT1|23536	290.4117
TCGA-KO-8416-01A-11R-2315-07	ADAT2|134637	16.8355
TCGA-KO-8416-01A-11R-2315-07	ADAT3|113179	96.2778
TCGA-KO-8416-01A-11R-2315-07	ADA|100	25.2532
TCGA-KO-8416-01A-11R-2315-07	ADCK1|57143	331.9742
TCGA-KO-8416-01A-11R-2315-07	ADCK2|90956	1506.2475
TCGA-KO-8416-01A-11R-2315-07	ADCK4|79934	695.5149
TCGA-KO-8416-01A-11R-2315-07	ADCK5|203054	107.3261
TCGA-KO-8416-01A-11R-2315-07	ADCY10|55811	1.5783
TCGA-KO-8416-01A-11R-2315-07	ADCY1|107	1296.8565
TCGA-KO-8416-01A-11R-2315-07	ADCY2|108	1.0522
TCGA-KO-8416-01A-11R-2315-07	ADCY3|109	331.0009
TCGA-KO-8416-01A-11R-2315-07	ADCY4|196883	103.6433
TCGA-KO-8416-01A-11R-2315-07	ADCY5|111	111.0088
TCGA-KO-8416-01A-11R-2315-07	ADCY6|112	2303.3013
TCGA-KO-8416-01A-11R-2315-07	ADCY7|113	129.4226
TCGA-KO-8416-01A-11R-2315-07	ADCY8|114	0
TCGA-KO-8416-01A-11R-2315-07	ADCY9|115	912.2715
TCGA-KO-8416-01A-11R-2315-07	ADCYAP1R1|117	0
TCGA-KO-8416-01A-11R-2315-07	ADCYAP1|116	1004.8665
TCGA-KO-8416-01A-11R-2315-07	ADC|113451	34.197
TCGA-KO-8416-01A-11R-2315-07	ADD1|118	5987.6365
TCGA-KO-8416-01A-11R-2315-07	ADD2|119	2.6305
TCGA-KO-8416-01A-11R-2315-07	ADD3|120	1021.702
TCGA-KO-8416-01A-11R-2315-07	ADH1A|124	0
TCGA-KO-8416-01A-11R-2315-07	ADH1B|125	24.201
TCGA-KO-8416-01A-11R-2315-07	ADH1C|126	301.46
TCGA-KO-8416-01A-11R-2315-07	ADH4|127	19.9921
TCGA-KO-8416-01A-11R-2315-07	ADH5|128	3695.9095
TCGA-KO-8416-01A-11R-2315-07	ADH6|130	23.1488
TCGA-KO-8416-01A-11R-2315-07	ADH7|131	1.5783
TCGA-KO-8416-01A-11R-2315-07	ADHFE1|137872	155.728
TCGA-KO-8416-01A-11R-2315-07	ADI1|55256	2045.5084
TCGA-KO-8416-01A-11R-2315-07	ADIG|149685	0
TCGA-KO-8416-01A-11R-2315-07	ADIPOQ|9370	0
TCGA-KO-8416-01A-11R-2315-07	ADIPOR1|51094	1869.2621
TCGA-KO-8416-01A-11R-2315-07	ADIPOR2|79602	5592.5293
TCGA-KO-8416-01A-11R-2315-07	ADK|132	272.524
TCGA-KO-8416-01A-11R-2315-07	ADM2|79924	24.201
TCGA-KO-8416-01A-11R-2315-07	ADM|133	1754.0445
TCGA-KO-8416-01A-11R-2315-07	ADNP2|22850	687.6233
TCGA-KO-8416-01A-11R-2315-07	ADNP|23394	2096.5408
TCGA-KO-8416-01A-11R-2315-07	ADORA1|134	12.6266
TCGA-KO-8416-01A-11R-2315-07	ADORA2A|135	103.638
TCGA-KO-8416-01A-11R-2315-07	ADORA2B|136	11.0483
TCGA-KO-8416-01A-11R-2315-07	ADORA3|140	72.0768
TCGA-KO-8416-01A-11R-2315-07	ADO|84890	330.3959
TCGA-KO-8416-01A-11R-2315-07	ADPGK|83440	1309.4568
TCGA-KO-8416-01A-11R-2315-07	ADPRHL1|113622	17.3616
TCGA-KO-8416-01A-11R-2315-07	ADPRHL2|54936	424.5692
TCGA-KO-8416-01A-11R-2315-07	ADPRH|141	200.4472
TCGA-KO-8416-01A-11R-2315-07	ADRA1A|148	0
TCGA-KO-8416-01A-11R-2315-07	ADRA1B|147	11.0483
TCGA-KO-8416-01A-11R-2315-07	ADRA1D|146	2.1044
TCGA-KO-8416-01A-11R-2315-07	ADRA2A|150	53.1369
TCGA-KO-8416-01A-11R-2315-07	ADRA2B|151	40.5103
TCGA-KO-8416-01A-11R-2315-07	ADRA2C|152	3.6828
TCGA-KO-8416-01A-11R-2315-07	ADRB1|153	159.9369
TCGA-KO-8416-01A-11R-2315-07	ADRB2|154	409.3121
TCGA-KO-8416-01A-11R-2315-07	ADRB3|155	.5261
TCGA-KO-8416-01A-11R-2315-07	ADRBK1|156	1875.0493
TCGA-KO-8416-01A-11R-2315-07	ADRBK2|157	308.2994
TCGA-KO-8416-01A-11R-2315-07	ADRM1|11047	2220.1762
TCGA-KO-8416-01A-11R-2315-07	ADSL|158	618.177
TCGA-KO-8416-01A-11R-2315-07	ADSSL1|122622	276.2068
TCGA-KO-8416-01A-11R-2315-07	ADSS|159	736.0253
TCGA-KO-8416-01A-11R-2315-07	AEBP1|165	797.5799
TCGA-KO-8416-01A-11R-2315-07	AEBP2|121536	707.0893
TCGA-KO-8416-01A-11R-2315-07	AEN|64782	1129.5541
TCGA-KO-8416-01A-11R-2315-07	AES|166	25446.2712
TCGA-KO-8416-01A-11R-2315-07	AFAP1L1|134265	490.8589
TCGA-KO-8416-01A-11R-2315-07	AFAP1L2|84632	107.3261
TCGA-KO-8416-01A-11R-2315-07	AFAP1|60312	167.2813
TCGA-KO-8416-01A-11R-2315-07	AFARP1|246182	3.1566
TCGA-KO-8416-01A-11R-2315-07	AFF1|4299	3534.9204
TCGA-KO-8416-01A-11R-2315-07	AFF2|2334	1.5783
TCGA-KO-8416-01A-11R-2315-07	AFF3|3899	4.2089
TCGA-KO-8416-01A-11R-2315-07	AFF4|27125	2752.0716
TCGA-KO-8416-01A-11R-2315-07	AFG3L1|172	243.0619
TCGA-KO-8416-01A-11R-2315-07	AFG3L2|10939	4945.1322
TCGA-KO-8416-01A-11R-2315-07	AFMID|125061	85.7556
TCGA-KO-8416-01A-11R-2315-07	AFM|173	0
TCGA-KO-8416-01A-11R-2315-07	AFP|174	.5261
TCGA-KO-8416-01A-11R-2315-07	AFTPH|54812	1077.9955
TCGA-KO-8416-01A-11R-2315-07	AG2|387763	746.0213
TCGA-KO-8416-01A-11R-2315-07	AGAP11|119385	17.8929
TCGA-KO-8416-01A-11R-2315-07	AGAP1|116987	91.5428
TCGA-KO-8416-01A-11R-2315-07	AGAP2|116986	60.6603
TCGA-KO-8416-01A-11R-2315-07	AGAP3|116988	476.654
TCGA-KO-8416-01A-11R-2315-07	AGAP4|119016	69.4463
TCGA-KO-8416-01A-11R-2315-07	AGAP5|729092	8.4177
TCGA-KO-8416-01A-11R-2315-07	AGAP6|414189	33.1448
TCGA-KO-8416-01A-11R-2315-07	AGAP7|653268	20.5182
TCGA-KO-8416-01A-11R-2315-07	AGAP8|728404	4.735
TCGA-KO-8416-01A-11R-2315-07	AGA|175	442.4569
TCGA-KO-8416-01A-11R-2315-07	AGBL1|123624	0
TCGA-KO-8416-01A-11R-2315-07	AGBL2|79841	5.2611
TCGA-KO-8416-01A-11R-2315-07	AGBL3|340351	5.2611
TCGA-KO-8416-01A-11R-2315-07	AGBL4|84871	6.3133
TCGA-KO-8416-01A-11R-2315-07	AGBL5|60509	386.1686
TCGA-KO-8416-01A-11R-2315-07	AGER|177	19.9921
TCGA-KO-8416-01A-11R-2315-07	AGFG1|3267	963.304
TCGA-KO-8416-01A-11R-2315-07	AGFG2|3268	866.5001
TCGA-KO-8416-01A-11R-2315-07	AGGF1|55109	828.0942
TCGA-KO-8416-01A-11R-2315-07	AGK|55750	857.0301
TCGA-KO-8416-01A-11R-2315-07	AGL|178	1053.2684
TCGA-KO-8416-01A-11R-2315-07	AGMAT|79814	10.5222
TCGA-KO-8416-01A-11R-2315-07	AGPAT1|10554	1330.1223
TCGA-KO-8416-01A-11R-2315-07	AGPAT2|10555	3807.9705
TCGA-KO-8416-01A-11R-2315-07	AGPAT3|56894	1958.7005
TCGA-KO-8416-01A-11R-2315-07	AGPAT4|56895	36.3015
TCGA-KO-8416-01A-11R-2315-07	AGPAT5|55326	1196.3699
TCGA-KO-8416-01A-11R-2315-07	AGPAT6|137964	1775.6149
TCGA-KO-8416-01A-11R-2315-07	AGPAT9|84803	5890.8326
TCGA-KO-8416-01A-11R-2315-07	AGPHD1|123688	36.8276
TCGA-KO-8416-01A-11R-2315-07	AGPS|8540	438.7742
TCGA-KO-8416-01A-11R-2315-07	AGR2|10551	.5261
TCGA-KO-8416-01A-11R-2315-07	AGR3|155465	0
TCGA-KO-8416-01A-11R-2315-07	AGRN|375790	5062.2123
TCGA-KO-8416-01A-11R-2315-07	AGRP|181	2.6305
TCGA-KO-8416-01A-11R-2315-07	AGTPBP1|23287	179.929
TCGA-KO-8416-01A-11R-2315-07	AGTR1|185	32.0926
TCGA-KO-8416-01A-11R-2315-07	AGTR2|186	0
TCGA-KO-8416-01A-11R-2315-07	AGTRAP|57085	226.7526
TCGA-KO-8416-01A-11R-2315-07	AGT|183	58.9241
TCGA-KO-8416-01A-11R-2315-07	AGXT2L1|64850	0
TCGA-KO-8416-01A-11R-2315-07	AGXT2L2|85007	647.618
TCGA-KO-8416-01A-11R-2315-07	AGXT2|64902	.5261
TCGA-KO-8416-01A-11R-2315-07	AGXT|189	11.5744
TCGA-KO-8416-01A-11R-2315-07	AHCTF1|25909	820.2026
TCGA-KO-8416-01A-11R-2315-07	AHCYL1|10768	3542.812
TCGA-KO-8416-01A-11R-2315-07	AHCYL2|23382	3361.3047
TCGA-KO-8416-01A-11R-2315-07	AHCY|191	1954.4916
TCGA-KO-8416-01A-11R-2315-07	AHDC1|27245	575.5623
TCGA-KO-8416-01A-11R-2315-07	AHI1|54806	126.2659
TCGA-KO-8416-01A-11R-2315-07	AHNAK2|113146	133.1054
TCGA-KO-8416-01A-11R-2315-07	AHNAK|79026	34677.8903
TCGA-KO-8416-01A-11R-2315-07	AHRR|57491	53.663
TCGA-KO-8416-01A-11R-2315-07	AHR|196	823.8853
TCGA-KO-8416-01A-11R-2315-07	AHSA1|10598	2784.6903
TCGA-KO-8416-01A-11R-2315-07	AHSA2|130872	175.7201
TCGA-KO-8416-01A-11R-2315-07	AHSG|197	0
TCGA-KO-8416-01A-11R-2315-07	AHSP|51327	2.6305
TCGA-KO-8416-01A-11R-2315-07	AICDA|57379	1.0522
TCGA-KO-8416-01A-11R-2315-07	AIDA|64853	389.8461
TCGA-KO-8416-01A-11R-2315-07	AIF1L|83543	3166.1186
TCGA-KO-8416-01A-11R-2315-07	AIF1|199	197.2905
TCGA-KO-8416-01A-11R-2315-07	AIFM1|9131	3878.9951
TCGA-KO-8416-01A-11R-2315-07	AIFM2|84883	984.8744
TCGA-KO-8416-01A-11R-2315-07	AIFM3|150209	74.8284
TCGA-KO-8416-01A-11R-2315-07	AIG1|51390	638.1691
TCGA-KO-8416-01A-11R-2315-07	AIM1L|55057	1.5783
TCGA-KO-8416-01A-11R-2315-07	AIM1|202	427.1998
TCGA-KO-8416-01A-11R-2315-07	AIM2|9447	2.6305
TCGA-KO-8416-01A-11R-2315-07	AIMP1|9255	989.804
TCGA-KO-8416-01A-11R-2315-07	AIMP2|7965	761.5468
TCGA-KO-8416-01A-11R-2315-07	AIPL1|23746	0
TCGA-KO-8416-01A-11R-2315-07	AIP|9049	1741.4179
TCGA-KO-8416-01A-11R-2315-07	AIRE|326	0
TCGA-KO-8416-01A-11R-2315-07	AJAP1|55966	8.9438
TCGA-KO-8416-01A-11R-2315-07	AK1|203	1444.6929
TCGA-KO-8416-01A-11R-2315-07	AK2|204	1886.6237
TCGA-KO-8416-01A-11R-2315-07	AK3L1|205	52.0847
TCGA-KO-8416-01A-11R-2315-07	AK3|50808	2828.3572
TCGA-KO-8416-01A-11R-2315-07	AK5|26289	3.1566
TCGA-KO-8416-01A-11R-2315-07	AK7|122481	26.8315
TCGA-KO-8416-01A-11R-2315-07	AKAP10|11216	297.7772
TCGA-KO-8416-01A-11R-2315-07	AKAP11|11215	616.5987
TCGA-KO-8416-01A-11R-2315-07	AKAP12|9590	127.8443
TCGA-KO-8416-01A-11R-2315-07	AKAP13|11214	2828.8833
TCGA-KO-8416-01A-11R-2315-07	AKAP14|158798	1.0522
TCGA-KO-8416-01A-11R-2315-07	AKAP1|8165	2025.5162
TCGA-KO-8416-01A-11R-2315-07	AKAP2|11217	1935.9832
TCGA-KO-8416-01A-11R-2315-07	AKAP3|10566	35.2492
TCGA-KO-8416-01A-11R-2315-07	AKAP4|8852	0
TCGA-KO-8416-01A-11R-2315-07	AKAP5|9495	18.9399
TCGA-KO-8416-01A-11R-2315-07	AKAP6|9472	966.9867
TCGA-KO-8416-01A-11R-2315-07	AKAP7|9465	112.061
TCGA-KO-8416-01A-11R-2315-07	AKAP8L|26993	1220.5708
TCGA-KO-8416-01A-11R-2315-07	AKAP8|10270	605.5504
TCGA-KO-8416-01A-11R-2315-07	AKAP9|10142	1898.1981
TCGA-KO-8416-01A-11R-2315-07	AKD1|221264	96.2778
TCGA-KO-8416-01A-11R-2315-07	AKIRIN1|79647	1020.1236
TCGA-KO-8416-01A-11R-2315-07	AKIRIN2|55122	524.0037
TCGA-KO-8416-01A-11R-2315-07	AKNAD1|254268	4.2089
TCGA-KO-8416-01A-11R-2315-07	AKNA|80709	817.0459
TCGA-KO-8416-01A-11R-2315-07	AKR1A1|10327	1200.5787
TCGA-KO-8416-01A-11R-2315-07	AKR1B10|57016	0
TCGA-KO-8416-01A-11R-2315-07	AKR1B15|441282	0
TCGA-KO-8416-01A-11R-2315-07	AKR1B1|231	2313.2974
TCGA-KO-8416-01A-11R-2315-07	AKR1C1|1645	2766.8026
TCGA-KO-8416-01A-11R-2315-07	AKR1C2|1646	220.9654
TCGA-KO-8416-01A-11R-2315-07	AKR1C3|8644	133.1054
TCGA-KO-8416-01A-11R-2315-07	AKR1C4|1109	0
TCGA-KO-8416-01A-11R-2315-07	AKR1CL1|340811	0
TCGA-KO-8416-01A-11R-2315-07	AKR1D1|6718	.5261
TCGA-KO-8416-01A-11R-2315-07	AKR1E2|83592	3.1566
TCGA-KO-8416-01A-11R-2315-07	AKR7A2|8574	734.973
TCGA-KO-8416-01A-11R-2315-07	AKR7A3|22977	19.9921
TCGA-KO-8416-01A-11R-2315-07	AKR7L|246181	2.1044
TCGA-KO-8416-01A-11R-2315-07	AKT1S1|84335	1408.3914
TCGA-KO-8416-01A-11R-2315-07	AKT1|207	5907.668
TCGA-KO-8416-01A-11R-2315-07	AKT2|208	4378.2717
TCGA-KO-8416-01A-11R-2315-07	AKT3|10000	1419.9658
TCGA-KO-8416-01A-11R-2315-07	AKTIP|64400	1269.4252
TCGA-KO-8416-01A-11R-2315-07	ALAD|210	861.239
TCGA-KO-8416-01A-11R-2315-07	ALAS1|211	2501.6441
TCGA-KO-8416-01A-11R-2315-07	ALAS2|212	7.8916
TCGA-KO-8416-01A-11R-2315-07	ALB|213	.5261
TCGA-KO-8416-01A-11R-2315-07	ALCAM|214	609.2332
TCGA-KO-8416-01A-11R-2315-07	ALDH16A1|126133	710.246
TCGA-KO-8416-01A-11R-2315-07	ALDH18A1|5832	801.2627
TCGA-KO-8416-01A-11R-2315-07	ALDH1A1|216	4862.2912
TCGA-KO-8416-01A-11R-2315-07	ALDH1A2|8854	709.1937
TCGA-KO-8416-01A-11R-2315-07	ALDH1A3|220	393.0449
TCGA-KO-8416-01A-11R-2315-07	ALDH1B1|219	652.9002
TCGA-KO-8416-01A-11R-2315-07	ALDH1L1|10840	4151.5191
TCGA-KO-8416-01A-11R-2315-07	ALDH1L2|160428	26.3054
TCGA-KO-8416-01A-11R-2315-07	ALDH2|217	6151.2561
TCGA-KO-8416-01A-11R-2315-07	ALDH3A1|218	7.8916
TCGA-KO-8416-01A-11R-2315-07	ALDH3A2|224	1501.5126
TCGA-KO-8416-01A-11R-2315-07	ALDH3B1|221	78.3901
TCGA-KO-8416-01A-11R-2315-07	ALDH3B2|222	3.1566
TCGA-KO-8416-01A-11R-2315-07	ALDH4A1|8659	956.4646
TCGA-KO-8416-01A-11R-2315-07	ALDH5A1|7915	378.2717
TCGA-KO-8416-01A-11R-2315-07	ALDH6A1|4329	1510.609
TCGA-KO-8416-01A-11R-2315-07	ALDH7A1|501	1582.0071
TCGA-KO-8416-01A-11R-2315-07	ALDH8A1|64577	28.4098
TCGA-KO-8416-01A-11R-2315-07	ALDH9A1|223	888.0705
TCGA-KO-8416-01A-11R-2315-07	ALDOA|226	61266.3422
TCGA-KO-8416-01A-11R-2315-07	ALDOB|229	94.6995
TCGA-KO-8416-01A-11R-2315-07	ALDOC|230	317.2432
TCGA-KO-8416-01A-11R-2315-07	ALG10B|144245	245.6925
TCGA-KO-8416-01A-11R-2315-07	ALG10|84920	66.8157
TCGA-KO-8416-01A-11R-2315-07	ALG11|440138	19.466
TCGA-KO-8416-01A-11R-2315-07	ALG12|79087	1790.872
TCGA-KO-8416-01A-11R-2315-07	ALG13|79868	676.575
TCGA-KO-8416-01A-11R-2315-07	ALG14|199857	183.6117
TCGA-KO-8416-01A-11R-2315-07	ALG1L2|644974	0
TCGA-KO-8416-01A-11R-2315-07	ALG1L|200810	38.6163
TCGA-KO-8416-01A-11R-2315-07	ALG1|56052	740.171
TCGA-KO-8416-01A-11R-2315-07	ALG2|85365	1562.5411
TCGA-KO-8416-01A-11R-2315-07	ALG3|10195	921.7414
TCGA-KO-8416-01A-11R-2315-07	ALG5|29880	468.7623
TCGA-KO-8416-01A-11R-2315-07	ALG6|29929	75.7596
TCGA-KO-8416-01A-11R-2315-07	ALG8|79053	743.3908
TCGA-KO-8416-01A-11R-2315-07	ALG9|79796	728.6597
TCGA-KO-8416-01A-11R-2315-07	ALKBH1|8846	348.8097
TCGA-KO-8416-01A-11R-2315-07	ALKBH2|121642	203.6038
TCGA-KO-8416-01A-11R-2315-07	ALKBH3|221120	437.722
TCGA-KO-8416-01A-11R-2315-07	ALKBH4|54784	440.5156
TCGA-KO-8416-01A-11R-2315-07	ALKBH5|54890	2205.1769
TCGA-KO-8416-01A-11R-2315-07	ALKBH6|84964	279.8895
TCGA-KO-8416-01A-11R-2315-07	ALKBH7|84266	2402.2097
TCGA-KO-8416-01A-11R-2315-07	ALKBH8|91801	97.33
TCGA-KO-8416-01A-11R-2315-07	ALK|238	6.3133
TCGA-KO-8416-01A-11R-2315-07	ALLC|55821	1.0522
TCGA-KO-8416-01A-11R-2315-07	ALMS1P|200420	0
TCGA-KO-8416-01A-11R-2315-07	ALMS1|7840	345.1269
TCGA-KO-8416-01A-11R-2315-07	ALOX12B|242	0
TCGA-KO-8416-01A-11R-2315-07	ALOX12P2|245	45.2453
TCGA-KO-8416-01A-11R-2315-07	ALOX12|239	2.1044
TCGA-KO-8416-01A-11R-2315-07	ALOX15B|247	19.466
TCGA-KO-8416-01A-11R-2315-07	ALOX15|246	0
TCGA-KO-8416-01A-11R-2315-07	ALOX5AP|241	154.6758
TCGA-KO-8416-01A-11R-2315-07	ALOX5|240	134.6837
TCGA-KO-8416-01A-11R-2315-07	ALOXE3|59344	3.1566
TCGA-KO-8416-01A-11R-2315-07	ALPI|248	0
TCGA-KO-8416-01A-11R-2315-07	ALPK1|80216	301.46
TCGA-KO-8416-01A-11R-2315-07	ALPK2|115701	6.8394
TCGA-KO-8416-01A-11R-2315-07	ALPK3|57538	2188.0837
TCGA-KO-8416-01A-11R-2315-07	ALPL|249	258.3191
TCGA-KO-8416-01A-11R-2315-07	ALPPL2|251	0
TCGA-KO-8416-01A-11R-2315-07	ALPP|250	0
TCGA-KO-8416-01A-11R-2315-07	ALS2CL|259173	1343.154
TCGA-KO-8416-01A-11R-2315-07	ALS2CR11|151254	.5261
TCGA-KO-8416-01A-11R-2315-07	ALS2CR12|130540	1.5783
TCGA-KO-8416-01A-11R-2315-07	ALS2CR4|65062	198.8689
TCGA-KO-8416-01A-11R-2315-07	ALS2CR8|79800	64.1852
TCGA-KO-8416-01A-11R-2315-07	ALS2|57679	284.6245
TCGA-KO-8416-01A-11R-2315-07	ALX1|8092	0
TCGA-KO-8416-01A-11R-2315-07	ALX3|257	16.3094
TCGA-KO-8416-01A-11R-2315-07	ALX4|60529	0
TCGA-KO-8416-01A-11R-2315-07	AMAC1L2|83650	1.5783
TCGA-KO-8416-01A-11R-2315-07	AMAC1L3|643664	0
TCGA-KO-8416-01A-11R-2315-07	AMAC1|146861	0
TCGA-KO-8416-01A-11R-2315-07	AMACR|23600	457.7141
TCGA-KO-8416-01A-11R-2315-07	AMBN|258	.5261
TCGA-KO-8416-01A-11R-2315-07	AMBP|259	5.2611
TCGA-KO-8416-01A-11R-2315-07	AMBRA1|55626	1785.0848
TCGA-KO-8416-01A-11R-2315-07	AMD1|262	1744.0484
TCGA-KO-8416-01A-11R-2315-07	AMDHD1|144193	6.3133
TCGA-KO-8416-01A-11R-2315-07	AMDHD2|51005	231.8927
TCGA-KO-8416-01A-11R-2315-07	AMELX|265	.5261
TCGA-KO-8416-01A-11R-2315-07	AMELY|266	0
TCGA-KO-8416-01A-11R-2315-07	AMFR|267	12231.4876
TCGA-KO-8416-01A-11R-2315-07	AMHR2|269	.5261
TCGA-KO-8416-01A-11R-2315-07	AMH|268	35.7754
TCGA-KO-8416-01A-11R-2315-07	AMICA1|120425	91.0167
TCGA-KO-8416-01A-11R-2315-07	AMIGO1|57463	143.1014
TCGA-KO-8416-01A-11R-2315-07	AMIGO2|347902	1020.0973
TCGA-KO-8416-01A-11R-2315-07	AMIGO3|386724	99.9605
TCGA-KO-8416-01A-11R-2315-07	AMMECR1L|83607	398.2638
TCGA-KO-8416-01A-11R-2315-07	AMMECR1|9949	239.9053
TCGA-KO-8416-01A-11R-2315-07	AMN1|196394	256.7408
TCGA-KO-8416-01A-11R-2315-07	AMN|81693	125.2137
TCGA-KO-8416-01A-11R-2315-07	AMOTL1|154810	3618.0455
TCGA-KO-8416-01A-11R-2315-07	AMOTL2|51421	1156.9117
TCGA-KO-8416-01A-11R-2315-07	AMOT|154796	567.6707
TCGA-KO-8416-01A-11R-2315-07	AMPD1|270	0
TCGA-KO-8416-01A-11R-2315-07	AMPD2|271	265.6846
TCGA-KO-8416-01A-11R-2315-07	AMPD3|272	3350.7826
TCGA-KO-8416-01A-11R-2315-07	AMPH|273	2.1044
TCGA-KO-8416-01A-11R-2315-07	AMTN|401138	1.0522
TCGA-KO-8416-01A-11R-2315-07	AMT|275	779.0609
TCGA-KO-8416-01A-11R-2315-07	AMY1A|276	1.0522
TCGA-KO-8416-01A-11R-2315-07	AMY2A|279	1.5783
TCGA-KO-8416-01A-11R-2315-07	AMY2B|280	145.0112
TCGA-KO-8416-01A-11R-2315-07	AMZ1|155185	5.2611
TCGA-KO-8416-01A-11R-2315-07	AMZ2P1|201283	95.7517
TCGA-KO-8416-01A-11R-2315-07	AMZ2|51321	929.1069
TCGA-KO-8416-01A-11R-2315-07	ANAPC10|10393	155.728
TCGA-KO-8416-01A-11R-2315-07	ANAPC11|51529	1114.297
TCGA-KO-8416-01A-11R-2315-07	ANAPC13|25847	2546.4475
TCGA-KO-8416-01A-11R-2315-07	ANAPC16|119504	1250.559
TCGA-KO-8416-01A-11R-2315-07	ANAPC1|64682	274.1023
TCGA-KO-8416-01A-11R-2315-07	ANAPC2|29882	1248.4546
TCGA-KO-8416-01A-11R-2315-07	ANAPC4|29945	293.0422
TCGA-KO-8416-01A-11R-2315-07	ANAPC5|51433	2263.3171
TCGA-KO-8416-01A-11R-2315-07	ANAPC7|51434	983.2961
TCGA-KO-8416-01A-11R-2315-07	ANGEL1|23357	1218.9925
TCGA-KO-8416-01A-11R-2315-07	ANGEL2|90806	273.0501
TCGA-KO-8416-01A-11R-2315-07	ANGPT1|284	786.0055
TCGA-KO-8416-01A-11R-2315-07	ANGPT2|285	302.5122
TCGA-KO-8416-01A-11R-2315-07	ANGPT4|51378	5.2611
TCGA-KO-8416-01A-11R-2315-07	ANGPTL1|9068	506.6421
TCGA-KO-8416-01A-11R-2315-07	ANGPTL2|23452	382.4806
TCGA-KO-8416-01A-11R-2315-07	ANGPTL3|27329	2.1044
TCGA-KO-8416-01A-11R-2315-07	ANGPTL4|51129	53.663
TCGA-KO-8416-01A-11R-2315-07	ANGPTL5|253935	0
TCGA-KO-8416-01A-11R-2315-07	ANGPTL6|83854	1.9676
TCGA-KO-8416-01A-11R-2315-07	ANGPTL7|10218	.5261
TCGA-KO-8416-01A-11R-2315-07	ANG|283	29.2464
TCGA-KO-8416-01A-11R-2315-07	ANK1|286	6.8394
TCGA-KO-8416-01A-11R-2315-07	ANK2|287	18.9399
TCGA-KO-8416-01A-11R-2315-07	ANK3|288	1828.2257
TCGA-KO-8416-01A-11R-2315-07	ANKAR|150709	17.8877
TCGA-KO-8416-01A-11R-2315-07	ANKDD1A|348094	22.0965
TCGA-KO-8416-01A-11R-2315-07	ANKFN1|162282	0
TCGA-KO-8416-01A-11R-2315-07	ANKFY1|51479	900.171
TCGA-KO-8416-01A-11R-2315-07	ANKHD1-EIF4EBP3|404734	1255.1624
TCGA-KO-8416-01A-11R-2315-07	ANKHD1|54882	1518.0376
TCGA-KO-8416-01A-11R-2315-07	ANKH|56172	190.9772
TCGA-KO-8416-01A-11R-2315-07	ANKIB1|54467	658.1613
TCGA-KO-8416-01A-11R-2315-07	ANKK1|255239	.5261
TCGA-KO-8416-01A-11R-2315-07	ANKLE1|126549	2.1044
TCGA-KO-8416-01A-11R-2315-07	ANKLE2|23141	1493.0948
TCGA-KO-8416-01A-11R-2315-07	ANKMY1|51281	97.33
TCGA-KO-8416-01A-11R-2315-07	ANKMY2|57037	779.1661
TCGA-KO-8416-01A-11R-2315-07	ANKRA2|57763	245.1664
TCGA-KO-8416-01A-11R-2315-07	ANKRD10|55608	725.5031
TCGA-KO-8416-01A-11R-2315-07	ANKRD11|29123	3103.7327
TCGA-KO-8416-01A-11R-2315-07	ANKRD12|23253	1036.9591
TCGA-KO-8416-01A-11R-2315-07	ANKRD13A|88455	2548.9938
TCGA-KO-8416-01A-11R-2315-07	ANKRD13B|124930	8.4177
TCGA-KO-8416-01A-11R-2315-07	ANKRD13C|81573	307.2471
TCGA-KO-8416-01A-11R-2315-07	ANKRD13D|338692	405.6294
TCGA-KO-8416-01A-11R-2315-07	ANKRD16|54522	69.4463
TCGA-KO-8416-01A-11R-2315-07	ANKRD17|26057	2268.5782
TCGA-KO-8416-01A-11R-2315-07	ANKRD19|138649	47.3497
TCGA-KO-8416-01A-11R-2315-07	ANKRD1|27063	11.5744
TCGA-KO-8416-01A-11R-2315-07	ANKRD20A3|441425	9.9961
TCGA-KO-8416-01A-11R-2315-07	ANKRD20A4|728747	9.4699
TCGA-KO-8416-01A-11R-2315-07	ANKRD20B|729171	12.6266
TCGA-KO-8416-01A-11R-2315-07	ANKRD22|118932	93.6472
TCGA-KO-8416-01A-11R-2315-07	ANKRD23|200539	17.8877
TCGA-KO-8416-01A-11R-2315-07	ANKRD24|170961	24.201
TCGA-KO-8416-01A-11R-2315-07	ANKRD26P1|124149	.5261
TCGA-KO-8416-01A-11R-2315-07	ANKRD26|22852	90.4906
TCGA-KO-8416-01A-11R-2315-07	ANKRD27|84079	720.7681
TCGA-KO-8416-01A-11R-2315-07	ANKRD28|23243	1394.7126
TCGA-KO-8416-01A-11R-2315-07	ANKRD29|147463	625.5425
TCGA-KO-8416-01A-11R-2315-07	ANKRD2|26287	1.0522
TCGA-KO-8416-01A-11R-2315-07	ANKRD30A|91074	48.4019
TCGA-KO-8416-01A-11R-2315-07	ANKRD30B|374860	0
TCGA-KO-8416-01A-11R-2315-07	ANKRD31|256006	3.1566
TCGA-KO-8416-01A-11R-2315-07	ANKRD32|84250	42.0886
TCGA-KO-8416-01A-11R-2315-07	ANKRD33|341405	0
TCGA-KO-8416-01A-11R-2315-07	ANKRD34A|284615	9.9961
TCGA-KO-8416-01A-11R-2315-07	ANKRD34B|340120	1.0522
TCGA-KO-8416-01A-11R-2315-07	ANKRD34C|390616	.5261
TCGA-KO-8416-01A-11R-2315-07	ANKRD35|148741	1.5783
TCGA-KO-8416-01A-11R-2315-07	ANKRD36BP1|84832	44.7192
TCGA-KO-8416-01A-11R-2315-07	ANKRD36B|57730	6.8394
TCGA-KO-8416-01A-11R-2315-07	ANKRD36|375248	45.2453
TCGA-KO-8416-01A-11R-2315-07	ANKRD37|353322	421.1232
TCGA-KO-8416-01A-11R-2315-07	ANKRD39|51239	111.5349
TCGA-KO-8416-01A-11R-2315-07	ANKRD40|91369	603.446
TCGA-KO-8416-01A-11R-2315-07	ANKRD42|338699	427.7259
TCGA-KO-8416-01A-11R-2315-07	ANKRD43|134548	64.1852
TCGA-KO-8416-01A-11R-2315-07	ANKRD44|91526	91.0167
TCGA-KO-8416-01A-11R-2315-07	ANKRD45|339416	8.4177
TCGA-KO-8416-01A-11R-2315-07	ANKRD46|157567	260.192
TCGA-KO-8416-01A-11R-2315-07	ANKRD49|54851	236.2225
TCGA-KO-8416-01A-11R-2315-07	ANKRD50|57182	577.6667
TCGA-KO-8416-01A-11R-2315-07	ANKRD52|283373	1019.5975
TCGA-KO-8416-01A-11R-2315-07	ANKRD53|79998	3.1566
TCGA-KO-8416-01A-11R-2315-07	ANKRD54|129138	458.2402
TCGA-KO-8416-01A-11R-2315-07	ANKRD55|79722	.5261
TCGA-KO-8416-01A-11R-2315-07	ANKRD56|345079	927.5286
TCGA-KO-8416-01A-11R-2315-07	ANKRD57|65124	397.7377
TCGA-KO-8416-01A-11R-2315-07	ANKRD58|347454	28.4098
TCGA-KO-8416-01A-11R-2315-07	ANKRD5|63926	191.5034
TCGA-KO-8416-01A-11R-2315-07	ANKRD6|22881	109.8093
TCGA-KO-8416-01A-11R-2315-07	ANKRD7|56311	7.8916
TCGA-KO-8416-01A-11R-2315-07	ANKRD9|122416	1347.889
TCGA-KO-8416-01A-11R-2315-07	ANKS1A|23294	818.0981
TCGA-KO-8416-01A-11R-2315-07	ANKS1B|56899	5.7872
TCGA-KO-8416-01A-11R-2315-07	ANKS3|124401	405.1032
TCGA-KO-8416-01A-11R-2315-07	ANKS4B|257629	.5261
TCGA-KO-8416-01A-11R-2315-07	ANKS6|203286	621.3337
TCGA-KO-8416-01A-11R-2315-07	ANKZF1|55139	273.5762
TCGA-KO-8416-01A-11R-2315-07	ANLN|54443	74.7074
TCGA-KO-8416-01A-11R-2315-07	ANO10|55129	2918.8478
TCGA-KO-8416-01A-11R-2315-07	ANO1|55107	218.861
TCGA-KO-8416-01A-11R-2315-07	ANO2|57101	14.2049
TCGA-KO-8416-01A-11R-2315-07	ANO3|63982	.5261
TCGA-KO-8416-01A-11R-2315-07	ANO4|121601	1052.2162
TCGA-KO-8416-01A-11R-2315-07	ANO5|203859	957.5168
TCGA-KO-8416-01A-11R-2315-07	ANO6|196527	2218.5979
TCGA-KO-8416-01A-11R-2315-07	ANO7|50636	14.2049
TCGA-KO-8416-01A-11R-2315-07	ANO8|57719	179.929
TCGA-KO-8416-01A-11R-2315-07	ANO9|338440	27.3576
TCGA-KO-8416-01A-11R-2315-07	ANP32A|8125	3682.2307
TCGA-KO-8416-01A-11R-2315-07	ANP32B|10541	2163.8827
TCGA-KO-8416-01A-11R-2315-07	ANP32C|23520	10.5222
TCGA-KO-8416-01A-11R-2315-07	ANP32D|23519	0
TCGA-KO-8416-01A-11R-2315-07	ANP32E|81611	481.3889
TCGA-KO-8416-01A-11R-2315-07	ANPEP|290	139.9448
TCGA-KO-8416-01A-11R-2315-07	ANTXR1|84168	1267.3944
TCGA-KO-8416-01A-11R-2315-07	ANTXR2|118429	148.8886
TCGA-KO-8416-01A-11R-2315-07	ANTXRL|195977	0
TCGA-KO-8416-01A-11R-2315-07	ANUBL1|93550	23.1488
TCGA-KO-8416-01A-11R-2315-07	ANXA10|11199	0
TCGA-KO-8416-01A-11R-2315-07	ANXA11|311	6615.2834
TCGA-KO-8416-01A-11R-2315-07	ANXA13|312	0
TCGA-KO-8416-01A-11R-2315-07	ANXA1|301	3533.3421
TCGA-KO-8416-01A-11R-2315-07	ANXA2P1|303	98.3822
TCGA-KO-8416-01A-11R-2315-07	ANXA2P2|304	3158.227
TCGA-KO-8416-01A-11R-2315-07	ANXA2P3|305	26.3054
TCGA-KO-8416-01A-11R-2315-07	ANXA2|302	8729.712
TCGA-KO-8416-01A-11R-2315-07	ANXA3|306	1023.8064
TCGA-KO-8416-01A-11R-2315-07	ANXA4|307	3356.0437
TCGA-KO-8416-01A-11R-2315-07	ANXA5|308	4646.0608
TCGA-KO-8416-01A-11R-2315-07	ANXA6|309	2545.3111
TCGA-KO-8416-01A-11R-2315-07	ANXA7|310	2805.7346
TCGA-KO-8416-01A-11R-2315-07	ANXA8L1|728113	0
TCGA-KO-8416-01A-11R-2315-07	ANXA8L2|244	0
TCGA-KO-8416-01A-11R-2315-07	ANXA8|653145	1.5783
TCGA-KO-8416-01A-11R-2315-07	ANXA9|8416	108.3783
TCGA-KO-8416-01A-11R-2315-07	AOAH|313	35.7754
TCGA-KO-8416-01A-11R-2315-07	AOC2|314	45.7714
TCGA-KO-8416-01A-11R-2315-07	AOC3|8639	587.1367
TCGA-KO-8416-01A-11R-2315-07	AOX1|316	22.6226
TCGA-KO-8416-01A-11R-2315-07	AOX2P|344454	0
TCGA-KO-8416-01A-11R-2315-07	AP1AR|55435	717.6115
TCGA-KO-8416-01A-11R-2315-07	AP1B1|162	6286.4659
TCGA-KO-8416-01A-11R-2315-07	AP1G1|164	2685.2558
TCGA-KO-8416-01A-11R-2315-07	AP1G2|8906	1270.5037
TCGA-KO-8416-01A-11R-2315-07	AP1M1|8907	1478.8899
TCGA-KO-8416-01A-11R-2315-07	AP1M2|10053	2330.659
TCGA-KO-8416-01A-11R-2315-07	AP1S1|1174	860.1868
TCGA-KO-8416-01A-11R-2315-07	AP1S2|8905	234.1181
TCGA-KO-8416-01A-11R-2315-07	AP1S3|130340	210.9694
TCGA-KO-8416-01A-11R-2315-07	AP2A1|160	1696.4093
TCGA-KO-8416-01A-11R-2315-07	AP2A2|161	1893.9892
TCGA-KO-8416-01A-11R-2315-07	AP2B1|163	5100.6182
TCGA-KO-8416-01A-11R-2315-07	AP2M1|1173	6590.5564
TCGA-KO-8416-01A-11R-2315-07	AP2S1|1175	1561.4889
TCGA-KO-8416-01A-11R-2315-07	AP3B1|8546	2356.4382
TCGA-KO-8416-01A-11R-2315-07	AP3B2|8120	78.9162
TCGA-KO-8416-01A-11R-2315-07	AP3D1|8943	4919.1109
TCGA-KO-8416-01A-11R-2315-07	AP3M1|26985	517.6904
TCGA-KO-8416-01A-11R-2315-07	AP3M2|10947	289.3595
TCGA-KO-8416-01A-11R-2315-07	AP3S1|1176	769.6962
TCGA-KO-8416-01A-11R-2315-07	AP3S2|10239	2708.3993
TCGA-KO-8416-01A-11R-2315-07	AP4B1|10717	176.4882
TCGA-KO-8416-01A-11R-2315-07	AP4E1|23431	222.5437
TCGA-KO-8416-01A-11R-2315-07	AP4M1|9179	246.771
TCGA-KO-8416-01A-11R-2315-07	AP4S1|11154	115.2177
TCGA-KO-8416-01A-11R-2315-07	APAF1|317	391.4244
TCGA-KO-8416-01A-11R-2315-07	APBA1|320	40.5103
TCGA-KO-8416-01A-11R-2315-07	APBA2|321	1.5783
TCGA-KO-8416-01A-11R-2315-07	APBA3|9546	446.6658
TCGA-KO-8416-01A-11R-2315-07	APBB1IP|54518	59.4502
TCGA-KO-8416-01A-11R-2315-07	APBB1|322	1657.2406
TCGA-KO-8416-01A-11R-2315-07	APBB2|323	1491.5165
TCGA-KO-8416-01A-11R-2315-07	APBB3|10307	365.119
TCGA-KO-8416-01A-11R-2315-07	APC2|10297	9.5752
TCGA-KO-8416-01A-11R-2315-07	APCDD1L|164284	5.7872
TCGA-KO-8416-01A-11R-2315-07	APCDD1|147495	121.0049
TCGA-KO-8416-01A-11R-2315-07	APCS|325	0
TCGA-KO-8416-01A-11R-2315-07	APC|324	587.6628
TCGA-KO-8416-01A-11R-2315-07	APEH|327	5529.3963
TCGA-KO-8416-01A-11R-2315-07	APEX1|328	2124.9507
TCGA-KO-8416-01A-11R-2315-07	APEX2|27301	693.9366
TCGA-KO-8416-01A-11R-2315-07	APH1A|51107	3350.2565
TCGA-KO-8416-01A-11R-2315-07	APH1B|83464	1612.5214
TCGA-KO-8416-01A-11R-2315-07	API5|8539	2299.6186
TCGA-KO-8416-01A-11R-2315-07	APIP|51074	653.984
TCGA-KO-8416-01A-11R-2315-07	APITD1|378708	86.6237
TCGA-KO-8416-01A-11R-2315-07	APLF|200558	27.3576
TCGA-KO-8416-01A-11R-2315-07	APLNR|187	431.9348
TCGA-KO-8416-01A-11R-2315-07	APLN|8862	460.8707
TCGA-KO-8416-01A-11R-2315-07	APLP1|333	35.7754
TCGA-KO-8416-01A-11R-2315-07	APLP2|334	53711.9558
TCGA-KO-8416-01A-11R-2315-07	APOA1BP|128240	2203.8669
TCGA-KO-8416-01A-11R-2315-07	APOA1|335	.5261
TCGA-KO-8416-01A-11R-2315-07	APOA2|336	0
TCGA-KO-8416-01A-11R-2315-07	APOA4|337	0
TCGA-KO-8416-01A-11R-2315-07	APOA5|116519	0
TCGA-KO-8416-01A-11R-2315-07	APOB48R|55911	222.5437
TCGA-KO-8416-01A-11R-2315-07	APOBEC1|339	0
TCGA-KO-8416-01A-11R-2315-07	APOBEC2|10930	1.0522
TCGA-KO-8416-01A-11R-2315-07	APOBEC3A|200315	21.0443
TCGA-KO-8416-01A-11R-2315-07	APOBEC3B|9582	193.0817
TCGA-KO-8416-01A-11R-2315-07	APOBEC3C|27350	28.4098
TCGA-KO-8416-01A-11R-2315-07	APOBEC3D|140564	112.5871
TCGA-KO-8416-01A-11R-2315-07	APOBEC3F|200316	132.5792
TCGA-KO-8416-01A-11R-2315-07	APOBEC3G|60489	83.6512
TCGA-KO-8416-01A-11R-2315-07	APOBEC3H|164668	1.0522
TCGA-KO-8416-01A-11R-2315-07	APOBEC4|403314	0
TCGA-KO-8416-01A-11R-2315-07	APOB|338	9.9961
TCGA-KO-8416-01A-11R-2315-07	APOC1P1|342	0
TCGA-KO-8416-01A-11R-2315-07	APOC1|341	583.4539
TCGA-KO-8416-01A-11R-2315-07	APOC2|344	34.7231
TCGA-KO-8416-01A-11R-2315-07	APOC3|345	0
TCGA-KO-8416-01A-11R-2315-07	APOC4|346	4.735
TCGA-KO-8416-01A-11R-2315-07	APOD|347	7.3655
TCGA-KO-8416-01A-11R-2315-07	APOE|348	9043.7985
TCGA-KO-8416-01A-11R-2315-07	APOF|319	0
TCGA-KO-8416-01A-11R-2315-07	APOH|350	0
TCGA-KO-8416-01A-11R-2315-07	APOL1|8542	2495.8569
TCGA-KO-8416-01A-11R-2315-07	APOL2|23780	2132.8423
TCGA-KO-8416-01A-11R-2315-07	APOL3|80833	234.1181
TCGA-KO-8416-01A-11R-2315-07	APOL4|80832	35.2492
TCGA-KO-8416-01A-11R-2315-07	APOL5|80831	1.0522
TCGA-KO-8416-01A-11R-2315-07	APOL6|80830	1198.4743
TCGA-KO-8416-01A-11R-2315-07	APOLD1|81575	1067.9995
TCGA-KO-8416-01A-11R-2315-07	APOM|55937	46.2975
TCGA-KO-8416-01A-11R-2315-07	APOOL|139322	348.8097
TCGA-KO-8416-01A-11R-2315-07	APOO|79135	1294.226
TCGA-KO-8416-01A-11R-2315-07	APPBP2|10513	466.1318
TCGA-KO-8416-01A-11R-2315-07	APPL1|26060	965.9345
TCGA-KO-8416-01A-11R-2315-07	APPL2|55198	561.3574
TCGA-KO-8416-01A-11R-2315-07	APP|351	24075.2335
TCGA-KO-8416-01A-11R-2315-07	APRT|353	3419.1766
TCGA-KO-8416-01A-11R-2315-07	APTX|54840	615.5465
TCGA-KO-8416-01A-11R-2315-07	AQP10|89872	0
TCGA-KO-8416-01A-11R-2315-07	AQP11|282679	27.8837
TCGA-KO-8416-01A-11R-2315-07	AQP12A|375318	0
TCGA-KO-8416-01A-11R-2315-07	AQP12B|653437	0
TCGA-KO-8416-01A-11R-2315-07	AQP1|358	881.2311
TCGA-KO-8416-01A-11R-2315-07	AQP2|359	7.3655
TCGA-KO-8416-01A-11R-2315-07	AQP3|360	1075.365
TCGA-KO-8416-01A-11R-2315-07	AQP4|361	.5261
TCGA-KO-8416-01A-11R-2315-07	AQP5|362	6.8394
TCGA-KO-8416-01A-11R-2315-07	AQP6|363	267.789
TCGA-KO-8416-01A-11R-2315-07	AQP7P1|375719	.5261
TCGA-KO-8416-01A-11R-2315-07	AQP7P3|441432	0
TCGA-KO-8416-01A-11R-2315-07	AQP7|364	420.3604
TCGA-KO-8416-01A-11R-2315-07	AQP8|343	0
TCGA-KO-8416-01A-11R-2315-07	AQP9|366	36.8276
TCGA-KO-8416-01A-11R-2315-07	AQPEP|206338	0
TCGA-KO-8416-01A-11R-2315-07	AQR|9716	1208.9964
TCGA-KO-8416-01A-11R-2315-07	ARAF|369	2171.7743
TCGA-KO-8416-01A-11R-2315-07	ARAP1|116985	11457.4457
TCGA-KO-8416-01A-11R-2315-07	ARAP2|116984	327.2392
TCGA-KO-8416-01A-11R-2315-07	ARAP3|64411	262.5279
TCGA-KO-8416-01A-11R-2315-07	ARCN1|372	5070.1039
TCGA-KO-8416-01A-11R-2315-07	ARC|23237	24.7271
TCGA-KO-8416-01A-11R-2315-07	AREG|374	147.8364
TCGA-KO-8416-01A-11R-2315-07	ARF1|375	11189.2674
TCGA-KO-8416-01A-11R-2315-07	ARF3|377	7389.1885
TCGA-KO-8416-01A-11R-2315-07	ARF4|378	3452.3215
TCGA-KO-8416-01A-11R-2315-07	ARF5|381	3960.5156
TCGA-KO-8416-01A-11R-2315-07	ARF6|382	1879.2582
TCGA-KO-8416-01A-11R-2315-07	ARFGAP1|55738	2189.662
TCGA-KO-8416-01A-11R-2315-07	ARFGAP2|84364	2617.3879
TCGA-KO-8416-01A-11R-2315-07	ARFGAP3|26286	1717.743
TCGA-KO-8416-01A-11R-2315-07	ARFGEF1|10565	1795.5596
TCGA-KO-8416-01A-11R-2315-07	ARFGEF2|10564	3459.1609
TCGA-KO-8416-01A-11R-2315-07	ARFIP1|27236	1328.9491
TCGA-KO-8416-01A-11R-2315-07	ARFIP2|23647	1361.5678
TCGA-KO-8416-01A-11R-2315-07	ARFRP1|10139	1583.0593
TCGA-KO-8416-01A-11R-2315-07	ARG1|383	0
TCGA-KO-8416-01A-11R-2315-07	ARG2|384	2583.012
TCGA-KO-8416-01A-11R-2315-07	ARGFXP2|503640	0
TCGA-KO-8416-01A-11R-2315-07	ARGFX|503582	0
TCGA-KO-8416-01A-11R-2315-07	ARGLU1|55082	669.7356
TCGA-KO-8416-01A-11R-2315-07	ARHGAP10|79658	78.9162
TCGA-KO-8416-01A-11R-2315-07	ARHGAP11A|9824	99.9605
TCGA-KO-8416-01A-11R-2315-07	ARHGAP11B|89839	6.8394
TCGA-KO-8416-01A-11R-2315-07	ARHGAP12|94134	963.8301
TCGA-KO-8416-01A-11R-2315-07	ARHGAP15|55843	29.9882
TCGA-KO-8416-01A-11R-2315-07	ARHGAP17|55114	1197.9482
TCGA-KO-8416-01A-11R-2315-07	ARHGAP18|93663	2638.9583
TCGA-KO-8416-01A-11R-2315-07	ARHGAP19|84986	125.7398
TCGA-KO-8416-01A-11R-2315-07	ARHGAP1|392	2520.0579
TCGA-KO-8416-01A-11R-2315-07	ARHGAP20|57569	2.6305
TCGA-KO-8416-01A-11R-2315-07	ARHGAP21|57584	1577.2721
TCGA-KO-8416-01A-11R-2315-07	ARHGAP22|58504	52.0847
TCGA-KO-8416-01A-11R-2315-07	ARHGAP23|57636	246.7447
TCGA-KO-8416-01A-11R-2315-07	ARHGAP24|83478	2172.3004
TCGA-KO-8416-01A-11R-2315-07	ARHGAP25|9938	293.5683
TCGA-KO-8416-01A-11R-2315-07	ARHGAP26|23092	141.5231
TCGA-KO-8416-01A-11R-2315-07	ARHGAP27|201176	774.4311
TCGA-KO-8416-01A-11R-2315-07	ARHGAP28|79822	763.909
TCGA-KO-8416-01A-11R-2315-07	ARHGAP29|9411	732.3425
TCGA-KO-8416-01A-11R-2315-07	ARHGAP30|257106	176.2462
TCGA-KO-8416-01A-11R-2315-07	ARHGAP31|57514	279.8895
TCGA-KO-8416-01A-11R-2315-07	ARHGAP32|9743	103.1172
TCGA-KO-8416-01A-11R-2315-07	ARHGAP33|115703	196.2383
TCGA-KO-8416-01A-11R-2315-07	ARHGAP36|158763	0
TCGA-KO-8416-01A-11R-2315-07	ARHGAP39|80728	49.9803
TCGA-KO-8416-01A-11R-2315-07	ARHGAP42|143872	190.4511
TCGA-KO-8416-01A-11R-2315-07	ARHGAP4|393	2038.6689
TCGA-KO-8416-01A-11R-2315-07	ARHGAP5|394	3614.3628
TCGA-KO-8416-01A-11R-2315-07	ARHGAP6|395	3574.3785
TCGA-KO-8416-01A-11R-2315-07	ARHGAP8|23779	553.4289
TCGA-KO-8416-01A-11R-2315-07	ARHGAP9|64333	73.6551
TCGA-KO-8416-01A-11R-2315-07	ARHGDIA|396	5877.1538
TCGA-KO-8416-01A-11R-2315-07	ARHGDIB|397	1742.9962
TCGA-KO-8416-01A-11R-2315-07	ARHGDIG|398	1.0522
TCGA-KO-8416-01A-11R-2315-07	ARHGEF10L|55160	1447.3234
TCGA-KO-8416-01A-11R-2315-07	ARHGEF10|9639	229.3831
TCGA-KO-8416-01A-11R-2315-07	ARHGEF11|9826	1171.1167
TCGA-KO-8416-01A-11R-2315-07	ARHGEF12|23365	6932.5266
TCGA-KO-8416-01A-11R-2315-07	ARHGEF15|22899	253.058
TCGA-KO-8416-01A-11R-2315-07	ARHGEF16|27237	574.5101
TCGA-KO-8416-01A-11R-2315-07	ARHGEF17|9828	4952.2557
TCGA-KO-8416-01A-11R-2315-07	ARHGEF18|23370	1872.4188
TCGA-KO-8416-01A-11R-2315-07	ARHGEF19|128272	16.8355
TCGA-KO-8416-01A-11R-2315-07	ARHGEF1|9138	1030.6458
TCGA-KO-8416-01A-11R-2315-07	ARHGEF2|9181	563.9879
TCGA-KO-8416-01A-11R-2315-07	ARHGEF33|100271715	2.1044
TCGA-KO-8416-01A-11R-2315-07	ARHGEF35|445328	354.0708
TCGA-KO-8416-01A-11R-2315-07	ARHGEF37|389337	661.3179
TCGA-KO-8416-01A-11R-2315-07	ARHGEF38|54848	52.6108
TCGA-KO-8416-01A-11R-2315-07	ARHGEF3|50650	596.6066
TCGA-KO-8416-01A-11R-2315-07	ARHGEF4|50649	30.5143
TCGA-KO-8416-01A-11R-2315-07	ARHGEF5|7984	444.5614
TCGA-KO-8416-01A-11R-2315-07	ARHGEF6|9459	952.2557
TCGA-KO-8416-01A-11R-2315-07	ARHGEF7|8874	987.5049
TCGA-KO-8416-01A-11R-2315-07	ARHGEF9|23229	556.6224
TCGA-KO-8416-01A-11R-2315-07	ARID1A|8289	1530.9746
TCGA-KO-8416-01A-11R-2315-07	ARID1B|57492	1135.8674
TCGA-KO-8416-01A-11R-2315-07	ARID2|196528	638.1691
TCGA-KO-8416-01A-11R-2315-07	ARID3A|1820	338.8136
TCGA-KO-8416-01A-11R-2315-07	ARID3B|10620	82.599
TCGA-KO-8416-01A-11R-2315-07	ARID3C|138715	.5261
TCGA-KO-8416-01A-11R-2315-07	ARID4A|5926	366.1712
TCGA-KO-8416-01A-11R-2315-07	ARID4B|51742	562.4306
TCGA-KO-8416-01A-11R-2315-07	ARID5A|10865	219.9132
TCGA-KO-8416-01A-11R-2315-07	ARID5B|84159	208.3388
TCGA-KO-8416-01A-11R-2315-07	ARIH1|25820	1676.1805
TCGA-KO-8416-01A-11R-2315-07	ARIH2|10425	2062.6647
TCGA-KO-8416-01A-11R-2315-07	ARL10|285598	11.5744
TCGA-KO-8416-01A-11R-2315-07	ARL11|115761	21.0443
TCGA-KO-8416-01A-11R-2315-07	ARL13A|392509	.5261
TCGA-KO-8416-01A-11R-2315-07	ARL13B|200894	194.1339
TCGA-KO-8416-01A-11R-2315-07	ARL14|80117	11.5744
TCGA-KO-8416-01A-11R-2315-07	ARL15|54622	1154.8073
TCGA-KO-8416-01A-11R-2315-07	ARL16|339231	298.8294
TCGA-KO-8416-01A-11R-2315-07	ARL17A|51326	55.5255
TCGA-KO-8416-01A-11R-2315-07	ARL17B|641522	0
TCGA-KO-8416-01A-11R-2315-07	ARL1|400	3357.0959
TCGA-KO-8416-01A-11R-2315-07	ARL2BP|23568	2324.8718
TCGA-KO-8416-01A-11R-2315-07	ARL2|402	1961.8572
TCGA-KO-8416-01A-11R-2315-07	ARL3|403	460.3446
TCGA-KO-8416-01A-11R-2315-07	ARL4A|10124	590.2933
TCGA-KO-8416-01A-11R-2315-07	ARL4C|10123	310.4038
TCGA-KO-8416-01A-11R-2315-07	ARL4D|379	3296.5934
TCGA-KO-8416-01A-11R-2315-07	ARL5A|26225	1172.695
TCGA-KO-8416-01A-11R-2315-07	ARL5B|221079	151.5191
TCGA-KO-8416-01A-11R-2315-07	ARL5C|390790	1.0522
TCGA-KO-8416-01A-11R-2315-07	ARL6IP1|23204	7115.0862
TCGA-KO-8416-01A-11R-2315-07	ARL6IP4|51329	3845.8503
TCGA-KO-8416-01A-11R-2315-07	ARL6IP5|10550	5919.7685
TCGA-KO-8416-01A-11R-2315-07	ARL6IP6|151188	95.7517
TCGA-KO-8416-01A-11R-2315-07	ARL6|84100	529.2648
TCGA-KO-8416-01A-11R-2315-07	ARL8A|127829	1090.096
TCGA-KO-8416-01A-11R-2315-07	ARL8B|55207	3416.5461
TCGA-KO-8416-01A-11R-2315-07	ARL9|132946	0
TCGA-KO-8416-01A-11R-2315-07	ARMC10|83787	618.3086
TCGA-KO-8416-01A-11R-2315-07	ARMC1|55156	357.2274
TCGA-KO-8416-01A-11R-2315-07	ARMC2|84071	17.8877
TCGA-KO-8416-01A-11R-2315-07	ARMC3|219681	0
TCGA-KO-8416-01A-11R-2315-07	ARMC4|55130	11.5744
TCGA-KO-8416-01A-11R-2315-07	ARMC5|79798	772.8528
TCGA-KO-8416-01A-11R-2315-07	ARMC6|93436	1204.172
TCGA-KO-8416-01A-11R-2315-07	ARMC7|79637	366.6974
TCGA-KO-8416-01A-11R-2315-07	ARMC8|25852	711.8243
TCGA-KO-8416-01A-11R-2315-07	ARMC9|80210	41.5625
TCGA-KO-8416-01A-11R-2315-07	ARMCX1|51309	304.6166
TCGA-KO-8416-01A-11R-2315-07	ARMCX2|9823	2779.4292
TCGA-KO-8416-01A-11R-2315-07	ARMCX3|51566	2581.6125
TCGA-KO-8416-01A-11R-2315-07	ARMCX5|64860	323.0304
TCGA-KO-8416-01A-11R-2315-07	ARMCX6|54470	325.6609
TCGA-KO-8416-01A-11R-2315-07	ARMS2|387715	2.6305
TCGA-KO-8416-01A-11R-2315-07	ARNT2|9915	2047.6128
TCGA-KO-8416-01A-11R-2315-07	ARNTL2|56938	3.1566
TCGA-KO-8416-01A-11R-2315-07	ARNTL|406	118.9004
TCGA-KO-8416-01A-11R-2315-07	ARNT|405	456.1357
TCGA-KO-8416-01A-11R-2315-07	ARPC1A|10552	4219.9132
TCGA-KO-8416-01A-11R-2315-07	ARPC1B|10095	1618.3086
TCGA-KO-8416-01A-11R-2315-07	ARPC2|10109	2024.9901
TCGA-KO-8416-01A-11R-2315-07	ARPC3|10094	3827.4365
TCGA-KO-8416-01A-11R-2315-07	ARPC4|10093	4255.92
TCGA-KO-8416-01A-11R-2315-07	ARPC5L|81873	855.9779
TCGA-KO-8416-01A-11R-2315-07	ARPC5|10092	1179.0083
TCGA-KO-8416-01A-11R-2315-07	ARPM1|84517	20.5182
TCGA-KO-8416-01A-11R-2315-07	ARPP19|10776	4589.2411
TCGA-KO-8416-01A-11R-2315-07	ARPP21|10777	0
TCGA-KO-8416-01A-11R-2315-07	ARR3|407	0
TCGA-KO-8416-01A-11R-2315-07	ARRB1|408	97.8561
TCGA-KO-8416-01A-11R-2315-07	ARRB2|409	737.6036
TCGA-KO-8416-01A-11R-2315-07	ARRDC1|92714	1441.5362
TCGA-KO-8416-01A-11R-2315-07	ARRDC2|27106	698.1455
TCGA-KO-8416-01A-11R-2315-07	ARRDC3|57561	931.2114
TCGA-KO-8416-01A-11R-2315-07	ARRDC4|91947	520.847
TCGA-KO-8416-01A-11R-2315-07	ARRDC5|645432	0
TCGA-KO-8416-01A-11R-2315-07	ARSA|410	1297.9087
TCGA-KO-8416-01A-11R-2315-07	ARSB|411	175.194
TCGA-KO-8416-01A-11R-2315-07	ARSD|414	1683.0199
TCGA-KO-8416-01A-11R-2315-07	ARSE|415	243.5881
TCGA-KO-8416-01A-11R-2315-07	ARSF|416	0
TCGA-KO-8416-01A-11R-2315-07	ARSG|22901	223.5959
TCGA-KO-8416-01A-11R-2315-07	ARSH|347527	0
TCGA-KO-8416-01A-11R-2315-07	ARSI|340075	2.6305
TCGA-KO-8416-01A-11R-2315-07	ARSJ|79642	1452.5845
TCGA-KO-8416-01A-11R-2315-07	ARSK|153642	397.7377
TCGA-KO-8416-01A-11R-2315-07	ART1|417	.5261
TCGA-KO-8416-01A-11R-2315-07	ART3|419	1.5783
TCGA-KO-8416-01A-11R-2315-07	ART4|420	2.1044
TCGA-KO-8416-01A-11R-2315-07	ART5|116969	314.6127
TCGA-KO-8416-01A-11R-2315-07	ARTN|9048	69.9724
TCGA-KO-8416-01A-11R-2315-07	ARV1|64801	433.5131
TCGA-KO-8416-01A-11R-2315-07	ARVCF|421	236.2225
TCGA-KO-8416-01A-11R-2315-07	ARX|170302	0
TCGA-KO-8416-01A-11R-2315-07	AR|367	85.7556
TCGA-KO-8416-01A-11R-2315-07	AS3MT|57412	567.6707
TCGA-KO-8416-01A-11R-2315-07	ASAH1|427	2781.5336
TCGA-KO-8416-01A-11R-2315-07	ASAH2B|653308	3.6828
TCGA-KO-8416-01A-11R-2315-07	ASAH2|56624	2.1044
TCGA-KO-8416-01A-11R-2315-07	ASAM|79827	0
TCGA-KO-8416-01A-11R-2315-07	ASAP1IT1|29065	0
TCGA-KO-8416-01A-11R-2315-07	ASAP1|50807	273.0501
TCGA-KO-8416-01A-11R-2315-07	ASAP2|8853	1173.2211
TCGA-KO-8416-01A-11R-2315-07	ASAP3|55616	1011.1798
TCGA-KO-8416-01A-11R-2315-07	ASB10|136371	0
TCGA-KO-8416-01A-11R-2315-07	ASB11|140456	1.5783
TCGA-KO-8416-01A-11R-2315-07	ASB12|142689	5.2611
TCGA-KO-8416-01A-11R-2315-07	ASB13|79754	526.1081
TCGA-KO-8416-01A-11R-2315-07	ASB14|142686	11.5744
TCGA-KO-8416-01A-11R-2315-07	ASB15|142685	1.0522
TCGA-KO-8416-01A-11R-2315-07	ASB16|92591	99.4187
TCGA-KO-8416-01A-11R-2315-07	ASB17|127247	0
TCGA-KO-8416-01A-11R-2315-07	ASB18|401036	0
TCGA-KO-8416-01A-11R-2315-07	ASB1|51665	466.8315
TCGA-KO-8416-01A-11R-2315-07	ASB2|51676	14.731
TCGA-KO-8416-01A-11R-2315-07	ASB3|51130	190.9772
TCGA-KO-8416-01A-11R-2315-07	ASB4|51666	0
TCGA-KO-8416-01A-11R-2315-07	ASB5|140458	1507.2998
TCGA-KO-8416-01A-11R-2315-07	ASB6|140459	1087.3076
TCGA-KO-8416-01A-11R-2315-07	ASB7|140460	530.317
TCGA-KO-8416-01A-11R-2315-07	ASB8|140461	1302.6437
TCGA-KO-8416-01A-11R-2315-07	ASB9|140462	269.3674
TCGA-KO-8416-01A-11R-2315-07	ASCC1|51008	246.7447
TCGA-KO-8416-01A-11R-2315-07	ASCC2|84164	1690.3854
TCGA-KO-8416-01A-11R-2315-07	ASCC3|10973	510.851
TCGA-KO-8416-01A-11R-2315-07	ASCL1|429	66.8157
TCGA-KO-8416-01A-11R-2315-07	ASCL2|430	7.8916
TCGA-KO-8416-01A-11R-2315-07	ASCL3|56676	38.932
TCGA-KO-8416-01A-11R-2315-07	ASCL4|121549	25.2532
TCGA-KO-8416-01A-11R-2315-07	ASF1A|25842	283.5723
TCGA-KO-8416-01A-11R-2315-07	ASF1B|55723	110.4827
TCGA-KO-8416-01A-11R-2315-07	ASFMR1|100126270	1.5783
TCGA-KO-8416-01A-11R-2315-07	ASGR1|432	3.6828
TCGA-KO-8416-01A-11R-2315-07	ASGR2|433	4.735
TCGA-KO-8416-01A-11R-2315-07	ASH1L|55870	921.2153
TCGA-KO-8416-01A-11R-2315-07	ASH2L|9070	485.5978
TCGA-KO-8416-01A-11R-2315-07	ASIP|434	0
TCGA-KO-8416-01A-11R-2315-07	ASL|435	932.2636
TCGA-KO-8416-01A-11R-2315-07	ASMTL|8623	496.5777
TCGA-KO-8416-01A-11R-2315-07	ASMT|438	0
TCGA-KO-8416-01A-11R-2315-07	ASNA1|439	2669.9987
TCGA-KO-8416-01A-11R-2315-07	ASNSD1|54529	467.184
TCGA-KO-8416-01A-11R-2315-07	ASNS|440	531.3692
TCGA-KO-8416-01A-11R-2315-07	ASPA|443	21.0443
TCGA-KO-8416-01A-11R-2315-07	ASPDH|554235	76.8118
TCGA-KO-8416-01A-11R-2315-07	ASPG|374569	4.735
TCGA-KO-8416-01A-11R-2315-07	ASPHD1|253982	8.9438
TCGA-KO-8416-01A-11R-2315-07	ASPHD2|57168	652.3741
TCGA-KO-8416-01A-11R-2315-07	ASPH|444	1144.4272
TCGA-KO-8416-01A-11R-2315-07	ASPM|259266	27.3576
TCGA-KO-8416-01A-11R-2315-07	ASPN|54829	72.0768
TCGA-KO-8416-01A-11R-2315-07	ASPRV1|151516	89.9645
TCGA-KO-8416-01A-11R-2315-07	ASPSCR1|79058	453.5052
TCGA-KO-8416-01A-11R-2315-07	ASRGL1|80150	135.2098
TCGA-KO-8416-01A-11R-2315-07	ASS1|445	301.46
TCGA-KO-8416-01A-11R-2315-07	ASTE1|28990	97.1038
TCGA-KO-8416-01A-11R-2315-07	ASTL|431705	0
TCGA-KO-8416-01A-11R-2315-07	ASTN1|460	14.2049
TCGA-KO-8416-01A-11R-2315-07	ASTN2|23245	2804.1563
TCGA-KO-8416-01A-11R-2315-07	ASXL1|171023	3784.2957
TCGA-KO-8416-01A-11R-2315-07	ASXL2|55252	408.786
TCGA-KO-8416-01A-11R-2315-07	ASXL3|80816	80.4945
TCGA-KO-8416-01A-11R-2315-07	ASZ1|136991	.5261
TCGA-KO-8416-01A-11R-2315-07	ATAD1|84896	1132.1847
TCGA-KO-8416-01A-11R-2315-07	ATAD2B|54454	129.9487
TCGA-KO-8416-01A-11R-2315-07	ATAD2|29028	154.1497
TCGA-KO-8416-01A-11R-2315-07	ATAD3A|55210	644.4824
TCGA-KO-8416-01A-11R-2315-07	ATAD3B|83858	167.3024
TCGA-KO-8416-01A-11R-2315-07	ATAD3C|219293	115.2177
TCGA-KO-8416-01A-11R-2315-07	ATAD5|79915	6.8394
TCGA-KO-8416-01A-11R-2315-07	ATCAY|85300	0
TCGA-KO-8416-01A-11R-2315-07	ATE1|11101	146.2581
TCGA-KO-8416-01A-11R-2315-07	ATF1|466	394.055
TCGA-KO-8416-01A-11R-2315-07	ATF2|1386	220.4393
TCGA-KO-8416-01A-11R-2315-07	ATF3|467	2407.9968
TCGA-KO-8416-01A-11R-2315-07	ATF4|468	4976.4567
TCGA-KO-8416-01A-11R-2315-07	ATF5|22809	1357.3589
TCGA-KO-8416-01A-11R-2315-07	ATF6B|1388	1469.42
TCGA-KO-8416-01A-11R-2315-07	ATF6|22926	788.6361
TCGA-KO-8416-01A-11R-2315-07	ATF7IP2|80063	47.3497
TCGA-KO-8416-01A-11R-2315-07	ATF7IP|55729	837.5641
TCGA-KO-8416-01A-11R-2315-07	ATF7|11016	931.8322
TCGA-KO-8416-01A-11R-2315-07	ATG10|83734	74.7074
TCGA-KO-8416-01A-11R-2315-07	ATG12|9140	354.0708
TCGA-KO-8416-01A-11R-2315-07	ATG16L1|55054	234.1181
TCGA-KO-8416-01A-11R-2315-07	ATG16L2|89849	260.3656
TCGA-KO-8416-01A-11R-2315-07	ATG2A|23130	1683.0199
TCGA-KO-8416-01A-11R-2315-07	ATG2B|55102	942.7857
TCGA-KO-8416-01A-11R-2315-07	ATG3|64422	1237.9324
TCGA-KO-8416-01A-11R-2315-07	ATG4A|115201	1217.4142
TCGA-KO-8416-01A-11R-2315-07	ATG4B|23192	982.2439
TCGA-KO-8416-01A-11R-2315-07	ATG4C|84938	121.0049
TCGA-KO-8416-01A-11R-2315-07	ATG4D|84971	1767.8285
TCGA-KO-8416-01A-11R-2315-07	ATG5|9474	503.4855
TCGA-KO-8416-01A-11R-2315-07	ATG7|10533	633.7341
TCGA-KO-8416-01A-11R-2315-07	ATG9A|79065	1498.0402
TCGA-KO-8416-01A-11R-2315-07	ATG9B|285973	5.2611
TCGA-KO-8416-01A-11R-2315-07	ATHL1|80162	946.4685
TCGA-KO-8416-01A-11R-2315-07	ATIC|471	602.3938
TCGA-KO-8416-01A-11R-2315-07	ATL1|51062	58.398
TCGA-KO-8416-01A-11R-2315-07	ATL2|64225	903.3276
TCGA-KO-8416-01A-11R-2315-07	ATL3|25923	539.7869
TCGA-KO-8416-01A-11R-2315-07	ATMIN|23300	2423.254
TCGA-KO-8416-01A-11R-2315-07	ATM|472	690.78
TCGA-KO-8416-01A-11R-2315-07	ATN1|1822	7365.5136
TCGA-KO-8416-01A-11R-2315-07	ATOH1|474	0
TCGA-KO-8416-01A-11R-2315-07	ATOH7|220202	1.5783
TCGA-KO-8416-01A-11R-2315-07	ATOH8|84913	57.3458
TCGA-KO-8416-01A-11R-2315-07	ATOX1|475	1340.5235
TCGA-KO-8416-01A-11R-2315-07	ATP10A|57194	30.5143
TCGA-KO-8416-01A-11R-2315-07	ATP10B|23120	1.0522
TCGA-KO-8416-01A-11R-2315-07	ATP10D|57205	2428.5151
TCGA-KO-8416-01A-11R-2315-07	ATP11A|23250	447.718
TCGA-KO-8416-01A-11R-2315-07	ATP11B|23200	1070.63
TCGA-KO-8416-01A-11R-2315-07	ATP11C|286410	522.4254
TCGA-KO-8416-01A-11R-2315-07	ATP12A|479	0
TCGA-KO-8416-01A-11R-2315-07	ATP13A1|57130	2483.2303
TCGA-KO-8416-01A-11R-2315-07	ATP13A2|23400	543.9958
TCGA-KO-8416-01A-11R-2315-07	ATP13A3|79572	1076.4172
TCGA-KO-8416-01A-11R-2315-07	ATP13A4|84239	.5261
TCGA-KO-8416-01A-11R-2315-07	ATP13A5|344905	45.7714
TCGA-KO-8416-01A-11R-2315-07	ATP1A1|476	32906.458
TCGA-KO-8416-01A-11R-2315-07	ATP1A2|477	50.5064
TCGA-KO-8416-01A-11R-2315-07	ATP1A3|478	8.4177
TCGA-KO-8416-01A-11R-2315-07	ATP1A4|480	0
TCGA-KO-8416-01A-11R-2315-07	ATP1B1|481	39473.9445
TCGA-KO-8416-01A-11R-2315-07	ATP1B2|482	89.4384
TCGA-KO-8416-01A-11R-2315-07	ATP1B3|483	1851.3745
TCGA-KO-8416-01A-11R-2315-07	ATP1B4|23439	0
TCGA-KO-8416-01A-11R-2315-07	ATP2A1|487	2.1044
TCGA-KO-8416-01A-11R-2315-07	ATP2A2|488	3810.075
TCGA-KO-8416-01A-11R-2315-07	ATP2A3|489	259.8974
TCGA-KO-8416-01A-11R-2315-07	ATP2B1|490	1410.4959
TCGA-KO-8416-01A-11R-2315-07	ATP2B2|491	1581.481
TCGA-KO-8416-01A-11R-2315-07	ATP2B3|492	0
TCGA-KO-8416-01A-11R-2315-07	ATP2B4|493	1119.032
TCGA-KO-8416-01A-11R-2315-07	ATP2C1|27032	4390.0723
TCGA-KO-8416-01A-11R-2315-07	ATP2C2|9914	225.1743
TCGA-KO-8416-01A-11R-2315-07	ATP4A|495	0
TCGA-KO-8416-01A-11R-2315-07	ATP4B|496	7.3655
TCGA-KO-8416-01A-11R-2315-07	ATP5A1|498	37444.1668
TCGA-KO-8416-01A-11R-2315-07	ATP5B|506	42135.9989
TCGA-KO-8416-01A-11R-2315-07	ATP5C1|509	4078.9162
TCGA-KO-8416-01A-11R-2315-07	ATP5D|513	5876.6276
TCGA-KO-8416-01A-11R-2315-07	ATP5EP2|432369	176.2462
TCGA-KO-8416-01A-11R-2315-07	ATP5E|514	8055.2414
TCGA-KO-8416-01A-11R-2315-07	ATP5F1|515	3545.9687
TCGA-KO-8416-01A-11R-2315-07	ATP5G1|516	1519.4002
TCGA-KO-8416-01A-11R-2315-07	ATP5G2|517	7162.962
TCGA-KO-8416-01A-11R-2315-07	ATP5G3|518	6836.775
TCGA-KO-8416-01A-11R-2315-07	ATP5H|10476	4023.6749
TCGA-KO-8416-01A-11R-2315-07	ATP5I|521	3715.3387
TCGA-KO-8416-01A-11R-2315-07	ATP5J2|9551	3291.3324
TCGA-KO-8416-01A-11R-2315-07	ATP5J|522	2311.4876
TCGA-KO-8416-01A-11R-2315-07	ATP5L2|267020	5.2611
TCGA-KO-8416-01A-11R-2315-07	ATP5L|10632	8646.5869
TCGA-KO-8416-01A-11R-2315-07	ATP5O|539	4580.2973
TCGA-KO-8416-01A-11R-2315-07	ATP5SL|55101	1646.1923
TCGA-KO-8416-01A-11R-2315-07	ATP5S|27109	318.2954
TCGA-KO-8416-01A-11R-2315-07	ATP6AP1L|92270	45.7714
TCGA-KO-8416-01A-11R-2315-07	ATP6AP1|537	11370.2486
TCGA-KO-8416-01A-11R-2315-07	ATP6AP2|10159	20951.2035
TCGA-KO-8416-01A-11R-2315-07	ATP6V0A1|535	665.0007
TCGA-KO-8416-01A-11R-2315-07	ATP6V0A2|23545	492.9633
TCGA-KO-8416-01A-11R-2315-07	ATP6V0A4|50617	18795.5176
TCGA-KO-8416-01A-11R-2315-07	ATP6V0B|533	8636.5908
TCGA-KO-8416-01A-11R-2315-07	ATP6V0C|527	22405.9608
TCGA-KO-8416-01A-11R-2315-07	ATP6V0D1|9114	3994.2128
TCGA-KO-8416-01A-11R-2315-07	ATP6V0D2|245972	25480.9943
TCGA-KO-8416-01A-11R-2315-07	ATP6V0E1|8992	9300.0132
TCGA-KO-8416-01A-11R-2315-07	ATP6V0E2|155066	3397.4747
TCGA-KO-8416-01A-11R-2315-07	ATP6V1A|523	29364.7245
TCGA-KO-8416-01A-11R-2315-07	ATP6V1B1|525	13026.4369
TCGA-KO-8416-01A-11R-2315-07	ATP6V1B2|526	1134.2891
TCGA-KO-8416-01A-11R-2315-07	ATP6V1C1|528	1223.2014
TCGA-KO-8416-01A-11R-2315-07	ATP6V1C2|245973	1001.41
TCGA-KO-8416-01A-11R-2315-07	ATP6V1D|51382	5781.4021
TCGA-KO-8416-01A-11R-2315-07	ATP6V1E1|529	7868.473
TCGA-KO-8416-01A-11R-2315-07	ATP6V1E2|90423	55.7675
TCGA-KO-8416-01A-11R-2315-07	ATP6V1F|9296	9500.8812
TCGA-KO-8416-01A-11R-2315-07	ATP6V1G1|9550	3202.4201
TCGA-KO-8416-01A-11R-2315-07	ATP6V1G2|534	4.2089
TCGA-KO-8416-01A-11R-2315-07	ATP6V1G3|127124	2620.5445
TCGA-KO-8416-01A-11R-2315-07	ATP6V1H|51606	2483.2303
TCGA-KO-8416-01A-11R-2315-07	ATP7A|538	1103.7748
TCGA-KO-8416-01A-11R-2315-07	ATP7B|540	275.1545
TCGA-KO-8416-01A-11R-2315-07	ATP8A1|10396	939.6291
TCGA-KO-8416-01A-11R-2315-07	ATP8A2|51761	2.1044
TCGA-KO-8416-01A-11R-2315-07	ATP8B1|5205	594.3969
TCGA-KO-8416-01A-11R-2315-07	ATP8B2|57198	92.0689
TCGA-KO-8416-01A-11R-2315-07	ATP8B3|148229	7.3655
TCGA-KO-8416-01A-11R-2315-07	ATP8B4|79895	486.1239
TCGA-KO-8416-01A-11R-2315-07	ATP8B5P|158381	46.8236
TCGA-KO-8416-01A-11R-2315-07	ATP9A|10079	3487.0446
TCGA-KO-8416-01A-11R-2315-07	ATP9B|374868	1039.0635
TCGA-KO-8416-01A-11R-2315-07	ATPAF1|64756	2487.2024
TCGA-KO-8416-01A-11R-2315-07	ATPAF2|91647	364.5929
TCGA-KO-8416-01A-11R-2315-07	ATPBD4|89978	464.0274
TCGA-KO-8416-01A-11R-2315-07	ATPIF1|93974	1376.8249
TCGA-KO-8416-01A-11R-2315-07	ATRIP|84126	314.76
TCGA-KO-8416-01A-11R-2315-07	ATRNL1|26033	205.7083
TCGA-KO-8416-01A-11R-2315-07	ATRN|8455	2687.8864
TCGA-KO-8416-01A-11R-2315-07	ATRX|546	1881.3626
TCGA-KO-8416-01A-11R-2315-07	ATR|545	825.9897
TCGA-KO-8416-01A-11R-2315-07	ATXN10|25814	1673.5499
TCGA-KO-8416-01A-11R-2315-07	ATXN1L|342371	874.9178
TCGA-KO-8416-01A-11R-2315-07	ATXN1|6310	361.9624
TCGA-KO-8416-01A-11R-2315-07	ATXN2L|11273	3172.4319
TCGA-KO-8416-01A-11R-2315-07	ATXN2|6311	1409.9697
TCGA-KO-8416-01A-11R-2315-07	ATXN3L|92552	0
TCGA-KO-8416-01A-11R-2315-07	ATXN3|4287	225.7004
TCGA-KO-8416-01A-11R-2315-07	ATXN7L1|222255	159.4108
TCGA-KO-8416-01A-11R-2315-07	ATXN7L2|127002	74.7074
TCGA-KO-8416-01A-11R-2315-07	ATXN7L3B|552889	4850.1907
TCGA-KO-8416-01A-11R-2315-07	ATXN7L3|56970	943.838
TCGA-KO-8416-01A-11R-2315-07	ATXN7|6314	738.1297
TCGA-KO-8416-01A-11R-2315-07	ATXN8OS|6315	0
TCGA-KO-8416-01A-11R-2315-07	AUH|549	1572.5372
TCGA-KO-8416-01A-11R-2315-07	AUP1|550	1394.3075
TCGA-KO-8416-01A-11R-2315-07	AURKAIP1|54998	2251.2166
TCGA-KO-8416-01A-11R-2315-07	AURKAPS1|6791	3.6828
TCGA-KO-8416-01A-11R-2315-07	AURKA|6790	219.9132
TCGA-KO-8416-01A-11R-2315-07	AURKB|9212	16.8355
TCGA-KO-8416-01A-11R-2315-07	AURKC|6795	145.2058
TCGA-KO-8416-01A-11R-2315-07	AUTS2|26053	899.1188
TCGA-KO-8416-01A-11R-2315-07	AVEN|57099	142.5753
TCGA-KO-8416-01A-11R-2315-07	AVIL|10677	30.5143
TCGA-KO-8416-01A-11R-2315-07	AVL9|23080	296.725
TCGA-KO-8416-01A-11R-2315-07	AVPI1|60370	277.7851
TCGA-KO-8416-01A-11R-2315-07	AVPR1A|552	753.9129
TCGA-KO-8416-01A-11R-2315-07	AVPR1B|553	0
TCGA-KO-8416-01A-11R-2315-07	AVPR2|554	12.1005
TCGA-KO-8416-01A-11R-2315-07	AVP|551	.5261
TCGA-KO-8416-01A-11R-2315-07	AWAT1|158833	.5261
TCGA-KO-8416-01A-11R-2315-07	AWAT2|158835	0
TCGA-KO-8416-01A-11R-2315-07	AXIN1|8312	1141.6546
TCGA-KO-8416-01A-11R-2315-07	AXIN2|8313	39.4581
TCGA-KO-8416-01A-11R-2315-07	AXL|558	326.7131
TCGA-KO-8416-01A-11R-2315-07	AZGP1|563	2220.7024
TCGA-KO-8416-01A-11R-2315-07	AZI1|22994	186.7684
TCGA-KO-8416-01A-11R-2315-07	AZI2|64343	809.6804
TCGA-KO-8416-01A-11R-2315-07	AZIN1|51582	1384.7166
TCGA-KO-8416-01A-11R-2315-07	AZU1|566	1.0522
TCGA-KO-8416-01A-11R-2315-07	B2M|567	80977.5089
TCGA-KO-8416-01A-11R-2315-07	B3GALNT1|8706	186.7684
TCGA-KO-8416-01A-11R-2315-07	B3GALNT2|148789	314.0497
TCGA-KO-8416-01A-11R-2315-07	B3GALT1|8708	0
TCGA-KO-8416-01A-11R-2315-07	B3GALT2|8707	4.735
TCGA-KO-8416-01A-11R-2315-07	B3GALT4|8705	284.6245
TCGA-KO-8416-01A-11R-2315-07	B3GALT5|10317	.5261
TCGA-KO-8416-01A-11R-2315-07	B3GALT6|126792	509.2727
TCGA-KO-8416-01A-11R-2315-07	B3GALTL|145173	557.6746
TCGA-KO-8416-01A-11R-2315-07	B3GAT1|27087	8.9438
TCGA-KO-8416-01A-11R-2315-07	B3GAT2|135152	4.8928
TCGA-KO-8416-01A-11R-2315-07	B3GAT3|26229	1585.6899
TCGA-KO-8416-01A-11R-2315-07	B3GNT1|11041	947.5207
TCGA-KO-8416-01A-11R-2315-07	B3GNT2|10678	875.97
TCGA-KO-8416-01A-11R-2315-07	B3GNT3|10331	1.5783
TCGA-KO-8416-01A-11R-2315-07	B3GNT4|79369	2.1044
TCGA-KO-8416-01A-11R-2315-07	B3GNT5|84002	420.3604
TCGA-KO-8416-01A-11R-2315-07	B3GNT6|192134	.5261
TCGA-KO-8416-01A-11R-2315-07	B3GNT7|93010	45.2453
TCGA-KO-8416-01A-11R-2315-07	B3GNT8|374907	739.708
TCGA-KO-8416-01A-11R-2315-07	B3GNT9|84752	425.3058
TCGA-KO-8416-01A-11R-2315-07	B3GNTL1|146712	42.1833
TCGA-KO-8416-01A-11R-2315-07	B4GALNT1|2583	48.8228
TCGA-KO-8416-01A-11R-2315-07	B4GALNT2|124872	59.9763
TCGA-KO-8416-01A-11R-2315-07	B4GALNT3|283358	1394.1865
TCGA-KO-8416-01A-11R-2315-07	B4GALNT4|338707	3.1566
TCGA-KO-8416-01A-11R-2315-07	B4GALT1|2683	3754.3075
TCGA-KO-8416-01A-11R-2315-07	B4GALT2|8704	857.5562
TCGA-KO-8416-01A-11R-2315-07	B4GALT3|8703	878.0744
TCGA-KO-8416-01A-11R-2315-07	B4GALT4|8702	451.9269
TCGA-KO-8416-01A-11R-2315-07	B4GALT5|9334	1355.2545
TCGA-KO-8416-01A-11R-2315-07	B4GALT6|9331	735.4991
TCGA-KO-8416-01A-11R-2315-07	B4GALT7|11285	1717.743
TCGA-KO-8416-01A-11R-2315-07	B9D1|27077	122.6568
TCGA-KO-8416-01A-11R-2315-07	B9D2|80776	126.7921
TCGA-KO-8416-01A-11R-2315-07	BAALC|79870	471.919
TCGA-KO-8416-01A-11R-2315-07	BAAT|570	1.0522
TCGA-KO-8416-01A-11R-2315-07	BACE1|23621	1120.0842
TCGA-KO-8416-01A-11R-2315-07	BACE2|25825	6123.3724
TCGA-KO-8416-01A-11R-2315-07	BACH1|571	619.7554
TCGA-KO-8416-01A-11R-2315-07	BACH2|60468	62.0808
TCGA-KO-8416-01A-11R-2315-07	BAD|572	1546.0634
TCGA-KO-8416-01A-11R-2315-07	BAG1|573	6224.8639
TCGA-KO-8416-01A-11R-2315-07	BAG2|9532	56.2936
TCGA-KO-8416-01A-11R-2315-07	BAG3|9531	1358.4112
TCGA-KO-8416-01A-11R-2315-07	BAG4|9530	93.6472
TCGA-KO-8416-01A-11R-2315-07	BAG5|9529	1426.2791
TCGA-KO-8416-01A-11R-2315-07	BAGE2|85319	3.1672
TCGA-KO-8416-01A-11R-2315-07	BAGE|574	.2683
TCGA-KO-8416-01A-11R-2315-07	BAHCC1|57597	1165.8556
TCGA-KO-8416-01A-11R-2315-07	BAHD1|22893	2232.2767
TCGA-KO-8416-01A-11R-2315-07	BAI1|575	9.9961
TCGA-KO-8416-01A-11R-2315-07	BAI2|576	38.4059
TCGA-KO-8416-01A-11R-2315-07	BAI3|577	.5261
TCGA-KO-8416-01A-11R-2315-07	BAIAP2L1|55971	2451.6638
TCGA-KO-8416-01A-11R-2315-07	BAIAP2L2|80115	6.3133
TCGA-KO-8416-01A-11R-2315-07	BAIAP2|10458	119.9527
TCGA-KO-8416-01A-11R-2315-07	BAIAP3|8938	568.0074
TCGA-KO-8416-01A-11R-2315-07	BAK1|578	430.8825
TCGA-KO-8416-01A-11R-2315-07	BAMBI|25805	477.7062
TCGA-KO-8416-01A-11R-2315-07	BANF1|8815	2879.3897
TCGA-KO-8416-01A-11R-2315-07	BANF2|140836	0
TCGA-KO-8416-01A-11R-2315-07	BANK1|55024	47.3497
TCGA-KO-8416-01A-11R-2315-07	BANP|54971	203.6038
TCGA-KO-8416-01A-11R-2315-07	BAP1|8314	4262.0018
TCGA-KO-8416-01A-11R-2315-07	BARD1|580	3.6828
TCGA-KO-8416-01A-11R-2315-07	BARHL1|56751	0
TCGA-KO-8416-01A-11R-2315-07	BARHL2|343472	0
TCGA-KO-8416-01A-11R-2315-07	BARX1|56033	1.0522
TCGA-KO-8416-01A-11R-2315-07	BARX2|8538	1.5783
TCGA-KO-8416-01A-11R-2315-07	BASE|317716	0
TCGA-KO-8416-01A-11R-2315-07	BASP1|10409	116.796
TCGA-KO-8416-01A-11R-2315-07	BAT1|7919	2286.992
TCGA-KO-8416-01A-11R-2315-07	BAT2L1|84726	8427.0683
TCGA-KO-8416-01A-11R-2315-07	BAT2L2|23215	1528.3441
TCGA-KO-8416-01A-11R-2315-07	BAT2|7916	5423.1225
TCGA-KO-8416-01A-11R-2315-07	BAT3|7917	3485.9924
TCGA-KO-8416-01A-11R-2315-07	BAT4|7918	343.0225
TCGA-KO-8416-01A-11R-2315-07	BAT5|7920	620.2815
TCGA-KO-8416-01A-11R-2315-07	BATF2|116071	89.9645
TCGA-KO-8416-01A-11R-2315-07	BATF3|55509	8.4177
TCGA-KO-8416-01A-11R-2315-07	BATF|10538	27.3576
TCGA-KO-8416-01A-11R-2315-07	BAX|581	688.1494
TCGA-KO-8416-01A-11R-2315-07	BAZ1A|11177	246.2186
TCGA-KO-8416-01A-11R-2315-07	BAZ1B|9031	2127.0551
TCGA-KO-8416-01A-11R-2315-07	BAZ2A|11176	2672.2241
TCGA-KO-8416-01A-11R-2315-07	BAZ2B|29994	145.4268
TCGA-KO-8416-01A-11R-2315-07	BBC3|27113	389.32
TCGA-KO-8416-01A-11R-2315-07	BBOX1|8424	2.6305
TCGA-KO-8416-01A-11R-2315-07	BBS10|79738	325.6609
TCGA-KO-8416-01A-11R-2315-07	BBS12|166379	311.9821
TCGA-KO-8416-01A-11R-2315-07	BBS1|582	1276.8644
TCGA-KO-8416-01A-11R-2315-07	BBS2|583	1322.6358
TCGA-KO-8416-01A-11R-2315-07	BBS4|585	356.7013
TCGA-KO-8416-01A-11R-2315-07	BBS5|129880	207.8127
TCGA-KO-8416-01A-11R-2315-07	BBS7|55212	256.7408
TCGA-KO-8416-01A-11R-2315-07	BBS9|27241	170.459
TCGA-KO-8416-01A-11R-2315-07	BBX|56987	2796.7907
TCGA-KO-8416-01A-11R-2315-07	BCAM|4059	8996.4488
TCGA-KO-8416-01A-11R-2315-07	BCAN|63827	101.5389
TCGA-KO-8416-01A-11R-2315-07	BCAP29|55973	1210.5748
TCGA-KO-8416-01A-11R-2315-07	BCAP31|10134	5427.3313
TCGA-KO-8416-01A-11R-2315-07	BCAR1|9564	6429.5673
TCGA-KO-8416-01A-11R-2315-07	BCAR3|8412	1127.3497
TCGA-KO-8416-01A-11R-2315-07	BCAR4|400500	.5261
TCGA-KO-8416-01A-11R-2315-07	BCAS1|8537	22.6226
TCGA-KO-8416-01A-11R-2315-07	BCAS2|10286	512.0295
TCGA-KO-8416-01A-11R-2315-07	BCAS3|54828	411.9427
TCGA-KO-8416-01A-11R-2315-07	BCAS4|55653	2029.7251
TCGA-KO-8416-01A-11R-2315-07	BCAT1|586	1014.8626
TCGA-KO-8416-01A-11R-2315-07	BCAT2|587	1900.8286
TCGA-KO-8416-01A-11R-2315-07	BCCIP|56647	641.6625
TCGA-KO-8416-01A-11R-2315-07	BCDIN3D|144233	237.643
TCGA-KO-8416-01A-11R-2315-07	BCHE|590	.5261
TCGA-KO-8416-01A-11R-2315-07	BCKDHA|593	4126.7921
TCGA-KO-8416-01A-11R-2315-07	BCKDHB|594	855.4518
TCGA-KO-8416-01A-11R-2315-07	BCKDK|10295	1179.5344
TCGA-KO-8416-01A-11R-2315-07	BCL10|8915	216.2304
TCGA-KO-8416-01A-11R-2315-07	BCL11A|53335	4.2089
TCGA-KO-8416-01A-11R-2315-07	BCL11B|64919	12.6266
TCGA-KO-8416-01A-11R-2315-07	BCL2A1|597	36.3015
TCGA-KO-8416-01A-11R-2315-07	BCL2L10|10017	48.9281
TCGA-KO-8416-01A-11R-2315-07	BCL2L11|10018	660.7918
TCGA-KO-8416-01A-11R-2315-07	BCL2L12|83596	181.2969
TCGA-KO-8416-01A-11R-2315-07	BCL2L13|23786	3495.9884
TCGA-KO-8416-01A-11R-2315-07	BCL2L14|79370	2.6305
TCGA-KO-8416-01A-11R-2315-07	BCL2L15|440603	1.0522
TCGA-KO-8416-01A-11R-2315-07	BCL2L1|598	9809.2858
TCGA-KO-8416-01A-11R-2315-07	BCL2L2|599	3078.5111
TCGA-KO-8416-01A-11R-2315-07	BCL2|596	3737.9982
TCGA-KO-8416-01A-11R-2315-07	BCL3|602	551.3613
TCGA-KO-8416-01A-11R-2315-07	BCL6B|255877	223.0698
TCGA-KO-8416-01A-11R-2315-07	BCL6|604	605.5504
TCGA-KO-8416-01A-11R-2315-07	BCL7A|605	1133.763
TCGA-KO-8416-01A-11R-2315-07	BCL7B|9275	2020.2552
TCGA-KO-8416-01A-11R-2315-07	BCL7C|9274	961.7256
TCGA-KO-8416-01A-11R-2315-07	BCL8|606	3.1566
TCGA-KO-8416-01A-11R-2315-07	BCL9L|283149	1117.9797
TCGA-KO-8416-01A-11R-2315-07	BCL9|607	841.2469
TCGA-KO-8416-01A-11R-2315-07	BCLAF1|9774	1548.3362
TCGA-KO-8416-01A-11R-2315-07	BCMO1|53630	0
TCGA-KO-8416-01A-11R-2315-07	BCO2|83875	184.1378
TCGA-KO-8416-01A-11R-2315-07	BCORL1|63035	404.051
TCGA-KO-8416-01A-11R-2315-07	BCORL2|286554	0
TCGA-KO-8416-01A-11R-2315-07	BCOR|54880	952.7818
TCGA-KO-8416-01A-11R-2315-07	BCR|613	5546.2318
TCGA-KO-8416-01A-11R-2315-07	BCS1L|617	278.9478
TCGA-KO-8416-01A-11R-2315-07	BCYRN1|618	0
TCGA-KO-8416-01A-11R-2315-07	BDH1|622	1805.0769
TCGA-KO-8416-01A-11R-2315-07	BDH2|56898	3580.1657
TCGA-KO-8416-01A-11R-2315-07	BDKRB1|623	213.0738
TCGA-KO-8416-01A-11R-2315-07	BDKRB2|624	2211.7585
TCGA-KO-8416-01A-11R-2315-07	BDNFOS|497258	94.6416
TCGA-KO-8416-01A-11R-2315-07	BDNF|627	15.315
TCGA-KO-8416-01A-11R-2315-07	BDP1|55814	753.3868
TCGA-KO-8416-01A-11R-2315-07	BEAN|146227	6.3133
TCGA-KO-8416-01A-11R-2315-07	BECN1|8678	1018.0402
TCGA-KO-8416-01A-11R-2315-07	BEGAIN|57596	0
TCGA-KO-8416-01A-11R-2315-07	BEND2|139105	.5261
TCGA-KO-8416-01A-11R-2315-07	BEND3|57673	48.9281
TCGA-KO-8416-01A-11R-2315-07	BEND4|389206	1.0522
TCGA-KO-8416-01A-11R-2315-07	BEND5|79656	93.1211
TCGA-KO-8416-01A-11R-2315-07	BEND6|221336	34.197
TCGA-KO-8416-01A-11R-2315-07	BEND7|222389	543.9958
TCGA-KO-8416-01A-11R-2315-07	BEST1|7439	35.7754
TCGA-KO-8416-01A-11R-2315-07	BEST2|54831	.5261
TCGA-KO-8416-01A-11R-2315-07	BEST3|144453	0
TCGA-KO-8416-01A-11R-2315-07	BEST4|266675	4.735
TCGA-KO-8416-01A-11R-2315-07	BET1L|51272	3459.1609
TCGA-KO-8416-01A-11R-2315-07	BET1|10282	808.1021
TCGA-KO-8416-01A-11R-2315-07	BET3L|100128327	.5261
TCGA-KO-8416-01A-11R-2315-07	BEX1|55859	132.0531
TCGA-KO-8416-01A-11R-2315-07	BEX2|84707	1638.3007
TCGA-KO-8416-01A-11R-2315-07	BEX4|56271	2197.5536
TCGA-KO-8416-01A-11R-2315-07	BEX5|340542	312.5082
TCGA-KO-8416-01A-11R-2315-07	BEYLA|497634	0
TCGA-KO-8416-01A-11R-2315-07	BFAR|51283	2158.0955
TCGA-KO-8416-01A-11R-2315-07	BFSP1|631	12.1005
TCGA-KO-8416-01A-11R-2315-07	BFSP2|8419	32.6187
TCGA-KO-8416-01A-11R-2315-07	BGLAP|632	26.8315
TCGA-KO-8416-01A-11R-2315-07	BGN|633	2096.0147
TCGA-KO-8416-01A-11R-2315-07	BHLHA15|168620	.5261
TCGA-KO-8416-01A-11R-2315-07	BHLHB9|80823	124.1615
TCGA-KO-8416-01A-11R-2315-07	BHLHE22|27319	2.6305
TCGA-KO-8416-01A-11R-2315-07	BHLHE23|128408	0
TCGA-KO-8416-01A-11R-2315-07	BHLHE40|8553	16689.7277
TCGA-KO-8416-01A-11R-2315-07	BHLHE41|79365	176.7723
TCGA-KO-8416-01A-11R-2315-07	BHMT2|23743	741.8124
TCGA-KO-8416-01A-11R-2315-07	BHMT|635	26.3054
TCGA-KO-8416-01A-11R-2315-07	BICC1|80114	2.6305
TCGA-KO-8416-01A-11R-2315-07	BICD1|636	98.9083
TCGA-KO-8416-01A-11R-2315-07	BICD2|23299	1093.7788
TCGA-KO-8416-01A-11R-2315-07	BID|637	232.0663
TCGA-KO-8416-01A-11R-2315-07	BIK|638	19.466
TCGA-KO-8416-01A-11R-2315-07	BIN1|274	400.3683
TCGA-KO-8416-01A-11R-2315-07	BIN2|51411	633.9603
TCGA-KO-8416-01A-11R-2315-07	BIN3|55909	299.3555
TCGA-KO-8416-01A-11R-2315-07	BIRC2|329	974.3522
TCGA-KO-8416-01A-11R-2315-07	BIRC3|330	81.0206
TCGA-KO-8416-01A-11R-2315-07	BIRC5|332	13.6157
TCGA-KO-8416-01A-11R-2315-07	BIRC6|57448	1132.7108
TCGA-KO-8416-01A-11R-2315-07	BIRC7|79444	5.2611
TCGA-KO-8416-01A-11R-2315-07	BIRC8|112401	0
TCGA-KO-8416-01A-11R-2315-07	BIVM|54841	220.9654
TCGA-KO-8416-01A-11R-2315-07	BLCAP|10904	5776.6671
TCGA-KO-8416-01A-11R-2315-07	BLID|414899	0
TCGA-KO-8416-01A-11R-2315-07	BLK|640	2.1044
TCGA-KO-8416-01A-11R-2315-07	BLMH|642	281.4678
TCGA-KO-8416-01A-11R-2315-07	BLM|641	17.3616
TCGA-KO-8416-01A-11R-2315-07	BLNK|29760	952.2557
TCGA-KO-8416-01A-11R-2315-07	BLOC1S1|2647	2787.8469
TCGA-KO-8416-01A-11R-2315-07	BLOC1S2|282991	755.4913
TCGA-KO-8416-01A-11R-2315-07	BLOC1S3|388552	315.1388
TCGA-KO-8416-01A-11R-2315-07	BLVRA|644	774.4311
TCGA-KO-8416-01A-11R-2315-07	BLVRB|645	1989.2148
TCGA-KO-8416-01A-11R-2315-07	BLZF1|8548	302.5122
TCGA-KO-8416-01A-11R-2315-07	BMF|90427	1587.2682
TCGA-KO-8416-01A-11R-2315-07	BMI1|648	1040.9207
TCGA-KO-8416-01A-11R-2315-07	BMP10|27302	0
TCGA-KO-8416-01A-11R-2315-07	BMP15|9210	0
TCGA-KO-8416-01A-11R-2315-07	BMP1|649	124.1615
TCGA-KO-8416-01A-11R-2315-07	BMP2K|55589	328.8176
TCGA-KO-8416-01A-11R-2315-07	BMP2|650	93.1211
TCGA-KO-8416-01A-11R-2315-07	BMP3|651	6.3133
TCGA-KO-8416-01A-11R-2315-07	BMP4|652	13.6788
TCGA-KO-8416-01A-11R-2315-07	BMP5|653	0
TCGA-KO-8416-01A-11R-2315-07	BMP6|654	48.907
TCGA-KO-8416-01A-11R-2315-07	BMP7|655	1.0522
TCGA-KO-8416-01A-11R-2315-07	BMP8A|353500	33.1448
TCGA-KO-8416-01A-11R-2315-07	BMP8B|656	2.1097
TCGA-KO-8416-01A-11R-2315-07	BMPER|168667	2.6305
TCGA-KO-8416-01A-11R-2315-07	BMPR1A|657	252.0058
TCGA-KO-8416-01A-11R-2315-07	BMPR1B|658	6411.6796
TCGA-KO-8416-01A-11R-2315-07	BMPR2|659	1550.4406
TCGA-KO-8416-01A-11R-2315-07	BMS1P4|729096	6.3133
TCGA-KO-8416-01A-11R-2315-07	BMS1P5|399761	12.1005
TCGA-KO-8416-01A-11R-2315-07	BMS1|9790	731.8164
TCGA-KO-8416-01A-11R-2315-07	BMX|660	6.8394
TCGA-KO-8416-01A-11R-2315-07	BNC1|646	192.5556
TCGA-KO-8416-01A-11R-2315-07	BNC2|54796	260.4235
TCGA-KO-8416-01A-11R-2315-07	BNIP1|662	354.0708
TCGA-KO-8416-01A-11R-2315-07	BNIP2|663	353.0185
TCGA-KO-8416-01A-11R-2315-07	BNIP3L|665	619.7554
TCGA-KO-8416-01A-11R-2315-07	BNIP3|664	477.1801
TCGA-KO-8416-01A-11R-2315-07	BNIPL|149428	4.735
TCGA-KO-8416-01A-11R-2315-07	BOC|91653	313.5604
TCGA-KO-8416-01A-11R-2315-07	BOD1L|259282	1419.4397
TCGA-KO-8416-01A-11R-2315-07	BOD1|91272	893.3316
TCGA-KO-8416-01A-11R-2315-07	BOK|666	1929.7646
TCGA-KO-8416-01A-11R-2315-07	BOLA1|51027	276.2068
TCGA-KO-8416-01A-11R-2315-07	BOLA2|552900	1235.849
TCGA-KO-8416-01A-11R-2315-07	BOLA3|388962	355.123
TCGA-KO-8416-01A-11R-2315-07	BOLL|66037	.5261
TCGA-KO-8416-01A-11R-2315-07	BOP1|23246	77.3379
TCGA-KO-8416-01A-11R-2315-07	BPESC1|60467	0
TCGA-KO-8416-01A-11R-2315-07	BPGM|669	2710.509
TCGA-KO-8416-01A-11R-2315-07	BPHL|670	154.1497
TCGA-KO-8416-01A-11R-2315-07	BPIL1|80341	0
TCGA-KO-8416-01A-11R-2315-07	BPIL2|254240	0
TCGA-KO-8416-01A-11R-2315-07	BPIL3|128859	0
TCGA-KO-8416-01A-11R-2315-07	BPI|671	0
TCGA-KO-8416-01A-11R-2315-07	BPNT1|10380	395.6333
TCGA-KO-8416-01A-11R-2315-07	BPTF|2186	817.572
TCGA-KO-8416-01A-11R-2315-07	BPY2|9083	0
TCGA-KO-8416-01A-11R-2315-07	BRAF|673	291.99
TCGA-KO-8416-01A-11R-2315-07	BRAP|8315	681.8361
TCGA-KO-8416-01A-11R-2315-07	BRCA1|672	42.6148
TCGA-KO-8416-01A-11R-2315-07	BRCA2|675	9.9961
TCGA-KO-8416-01A-11R-2315-07	BRCC3|79184	598.1849
TCGA-KO-8416-01A-11R-2315-07	BRD1|23774	792.3188
TCGA-KO-8416-01A-11R-2315-07	BRD2|6046	4211.4955
TCGA-KO-8416-01A-11R-2315-07	BRD3|8019	1584.3167
TCGA-KO-8416-01A-11R-2315-07	BRD4|23476	2145.995
TCGA-KO-8416-01A-11R-2315-07	BRD7P3|23629	0
TCGA-KO-8416-01A-11R-2315-07	BRD7|29117	1947.1261
TCGA-KO-8416-01A-11R-2315-07	BRD8|10902	623.4381
TCGA-KO-8416-01A-11R-2315-07	BRD9|65980	922.7936
TCGA-KO-8416-01A-11R-2315-07	BRDT|676	0
TCGA-KO-8416-01A-11R-2315-07	BREA2|286076	2.1044
TCGA-KO-8416-01A-11R-2315-07	BRE|9577	377.9035
TCGA-KO-8416-01A-11R-2315-07	BRF1|2972	1077.2064
TCGA-KO-8416-01A-11R-2315-07	BRF2|55290	237.2748
TCGA-KO-8416-01A-11R-2315-07	BRI3BP|140707	182.0334
TCGA-KO-8416-01A-11R-2315-07	BRI3|25798	3558.5953
TCGA-KO-8416-01A-11R-2315-07	BRIP1|83990	4.2089
TCGA-KO-8416-01A-11R-2315-07	BRIX1|55299	374.589
TCGA-KO-8416-01A-11R-2315-07	BRMS1L|84312	253.5841
TCGA-KO-8416-01A-11R-2315-07	BRMS1|25855	1372.09
TCGA-KO-8416-01A-11R-2315-07	BRP44L|51660	2221.2285
TCGA-KO-8416-01A-11R-2315-07	BRP44|25874	1027.4891
TCGA-KO-8416-01A-11R-2315-07	BRPF1|7862	558.2007
TCGA-KO-8416-01A-11R-2315-07	BRPF3|27154	1976.0621
TCGA-KO-8416-01A-11R-2315-07	BRS3|680	0
TCGA-KO-8416-01A-11R-2315-07	BRSK1|84446	6.3133
TCGA-KO-8416-01A-11R-2315-07	BRSK2|9024	4.735
TCGA-KO-8416-01A-11R-2315-07	BRWD1|54014	575.5623
TCGA-KO-8416-01A-11R-2315-07	BRWD3|254065	218.861
TCGA-KO-8416-01A-11R-2315-07	BSCL2|26580	2188.1731
TCGA-KO-8416-01A-11R-2315-07	BSDC1|55108	1928.1862
TCGA-KO-8416-01A-11R-2315-07	BSG|682	60704.9849
TCGA-KO-8416-01A-11R-2315-07	BSND|7809	1438.3796
TCGA-KO-8416-01A-11R-2315-07	BSN|8927	66.8157
TCGA-KO-8416-01A-11R-2315-07	BSPH1|100131137	0
TCGA-KO-8416-01A-11R-2315-07	BSPRY|54836	1108.5098
TCGA-KO-8416-01A-11R-2315-07	BST1|683	14.2049
TCGA-KO-8416-01A-11R-2315-07	BST2|684	3601.21
TCGA-KO-8416-01A-11R-2315-07	BSX|390259	0
TCGA-KO-8416-01A-11R-2315-07	BTAF1|9044	520.3209
TCGA-KO-8416-01A-11R-2315-07	BTBD10|84280	480.3367
TCGA-KO-8416-01A-11R-2315-07	BTBD11|121551	14.731
TCGA-KO-8416-01A-11R-2315-07	BTBD12|84464	285.1506
TCGA-KO-8416-01A-11R-2315-07	BTBD16|118663	0
TCGA-KO-8416-01A-11R-2315-07	BTBD17|388419	0
TCGA-KO-8416-01A-11R-2315-07	BTBD18|643376	3.1566
TCGA-KO-8416-01A-11R-2315-07	BTBD19|149478	3.1566
TCGA-KO-8416-01A-11R-2315-07	BTBD1|53339	2017.6246
TCGA-KO-8416-01A-11R-2315-07	BTBD2|55643	2858.3454
TCGA-KO-8416-01A-11R-2315-07	BTBD3|22903	860.7129
TCGA-KO-8416-01A-11R-2315-07	BTBD6|90135	2285.4137
TCGA-KO-8416-01A-11R-2315-07	BTBD7|55727	790.7405
TCGA-KO-8416-01A-11R-2315-07	BTBD8|284697	3.1566
TCGA-KO-8416-01A-11R-2315-07	BTBD9|114781	781.2706
TCGA-KO-8416-01A-11R-2315-07	BTC|685	42.6148
TCGA-KO-8416-01A-11R-2315-07	BTD|686	598.711
TCGA-KO-8416-01A-11R-2315-07	BTF3L1|690	0
TCGA-KO-8416-01A-11R-2315-07	BTF3L4|91408	532.4214
TCGA-KO-8416-01A-11R-2315-07	BTF3|689	6598.448
TCGA-KO-8416-01A-11R-2315-07	BTG1|694	2881.4941
TCGA-KO-8416-01A-11R-2315-07	BTG2|7832	2964.6192
TCGA-KO-8416-01A-11R-2315-07	BTG3|10950	1570.9588
TCGA-KO-8416-01A-11R-2315-07	BTG4|54766	.5261
TCGA-KO-8416-01A-11R-2315-07	BTK|695	58.398
TCGA-KO-8416-01A-11R-2315-07	BTLA|151888	1.5783
TCGA-KO-8416-01A-11R-2315-07	BTN1A1|696	0
TCGA-KO-8416-01A-11R-2315-07	BTN2A1|11120	396.6855
TCGA-KO-8416-01A-11R-2315-07	BTN2A2|10385	232.5398
TCGA-KO-8416-01A-11R-2315-07	BTN2A3|54718	14.731
TCGA-KO-8416-01A-11R-2315-07	BTN3A1|11119	358.8057
TCGA-KO-8416-01A-11R-2315-07	BTN3A2|11118	580.8234
TCGA-KO-8416-01A-11R-2315-07	BTN3A3|10384	349.3358
TCGA-KO-8416-01A-11R-2315-07	BTNL2|56244	.5261
TCGA-KO-8416-01A-11R-2315-07	BTNL3|10917	1.5783
TCGA-KO-8416-01A-11R-2315-07	BTNL8|79908	1.5783
TCGA-KO-8416-01A-11R-2315-07	BTNL9|153579	254.1102
TCGA-KO-8416-01A-11R-2315-07	BTRC|8945	328.2915
TCGA-KO-8416-01A-11R-2315-07	BUB1B|701	46.8815
TCGA-KO-8416-01A-11R-2315-07	BUB1|699	51.5586
TCGA-KO-8416-01A-11R-2315-07	BUB3|9184	615.5465
TCGA-KO-8416-01A-11R-2315-07	BUD13|84811	351.4402
TCGA-KO-8416-01A-11R-2315-07	BUD31|8896	1689.8435
TCGA-KO-8416-01A-11R-2315-07	BVES|11149	15.7832
TCGA-KO-8416-01A-11R-2315-07	BYSL|705	155.2019
TCGA-KO-8416-01A-11R-2315-07	BZRAP1|9256	97.33
TCGA-KO-8416-01A-11R-2315-07	BZW1|9689	1631.9874
TCGA-KO-8416-01A-11R-2315-07	BZW2|28969	416.6776
TCGA-KO-8416-01A-11R-2315-07	C10orf105|414152	1.5783
TCGA-KO-8416-01A-11R-2315-07	C10orf107|219621	1.5783
TCGA-KO-8416-01A-11R-2315-07	C10orf108|414235	115.2177
TCGA-KO-8416-01A-11R-2315-07	C10orf10|11067	844.4035
TCGA-KO-8416-01A-11R-2315-07	C10orf110|55853	7.113
TCGA-KO-8416-01A-11R-2315-07	C10orf111|221060	2.1044
TCGA-KO-8416-01A-11R-2315-07	C10orf113|387638	0
TCGA-KO-8416-01A-11R-2315-07	C10orf114|399726	13.1527
TCGA-KO-8416-01A-11R-2315-07	C10orf116|10974	472.3399
TCGA-KO-8416-01A-11R-2315-07	C10orf118|55088	363.0146
TCGA-KO-8416-01A-11R-2315-07	C10orf119|79892	605.5504
TCGA-KO-8416-01A-11R-2315-07	C10orf11|83938	225.7004
TCGA-KO-8416-01A-11R-2315-07	C10orf120|399814	0
TCGA-KO-8416-01A-11R-2315-07	C10orf122|387718	0
TCGA-KO-8416-01A-11R-2315-07	C10orf125|282969	43.667
TCGA-KO-8416-01A-11R-2315-07	C10orf128|170371	9.4699
TCGA-KO-8416-01A-11R-2315-07	C10orf129|142827	16.8355
TCGA-KO-8416-01A-11R-2315-07	C10orf12|26148	69.6304
TCGA-KO-8416-01A-11R-2315-07	C10orf131|100127889	0
TCGA-KO-8416-01A-11R-2315-07	C10orf137|26098	108.9044
TCGA-KO-8416-01A-11R-2315-07	C10orf140|387640	4.2089
TCGA-KO-8416-01A-11R-2315-07	C10orf18|54906	771.2745
TCGA-KO-8416-01A-11R-2315-07	C10orf25|220979	52.0847
TCGA-KO-8416-01A-11R-2315-07	C10orf26|54838	4639.6528
TCGA-KO-8416-01A-11R-2315-07	C10orf27|219793	2.6305
TCGA-KO-8416-01A-11R-2315-07	C10orf28|27291	722.3464
TCGA-KO-8416-01A-11R-2315-07	C10orf2|56652	112.5871
TCGA-KO-8416-01A-11R-2315-07	C10orf32|119032	705.511
TCGA-KO-8416-01A-11R-2315-07	C10orf35|219738	158.8847
TCGA-KO-8416-01A-11R-2315-07	C10orf40|283025	0
TCGA-KO-8416-01A-11R-2315-07	C10orf41|100131213	467.9258
TCGA-KO-8416-01A-11R-2315-07	C10orf46|143384	1034.8547
TCGA-KO-8416-01A-11R-2315-07	C10orf47|254427	49.4542
TCGA-KO-8416-01A-11R-2315-07	C10orf4|118924	103.6433
TCGA-KO-8416-01A-11R-2315-07	C10orf50|645528	0
TCGA-KO-8416-01A-11R-2315-07	C10orf53|282966	0
TCGA-KO-8416-01A-11R-2315-07	C10orf54|64115	435.6175
TCGA-KO-8416-01A-11R-2315-07	C10orf55|414236	5.6399
TCGA-KO-8416-01A-11R-2315-07	C10orf57|80195	283.5723
TCGA-KO-8416-01A-11R-2315-07	C10orf58|84293	1320.0053
TCGA-KO-8416-01A-11R-2315-07	C10orf62|414157	.5261
TCGA-KO-8416-01A-11R-2315-07	C10orf67|256815	1.0522
TCGA-KO-8416-01A-11R-2315-07	C10orf68|79741	0
TCGA-KO-8416-01A-11R-2315-07	C10orf71|118461	91.0167
TCGA-KO-8416-01A-11R-2315-07	C10orf72|196740	610.2854
TCGA-KO-8416-01A-11R-2315-07	C10orf75|90271	582.4017
TCGA-KO-8416-01A-11R-2315-07	C10orf76|79591	455.0835
TCGA-KO-8416-01A-11R-2315-07	C10orf78|119392	43.1409
TCGA-KO-8416-01A-11R-2315-07	C10orf79|80217	1.5783
TCGA-KO-8416-01A-11R-2315-07	C10orf81|79949	5.2611
TCGA-KO-8416-01A-11R-2315-07	C10orf82|143379	1.0522
TCGA-KO-8416-01A-11R-2315-07	C10orf84|63877	325.1348
TCGA-KO-8416-01A-11R-2315-07	C10orf88|80007	86.8078
TCGA-KO-8416-01A-11R-2315-07	C10orf90|118611	0
TCGA-KO-8416-01A-11R-2315-07	C10orf91|170393	0
TCGA-KO-8416-01A-11R-2315-07	C10orf93|255352	8.9438
TCGA-KO-8416-01A-11R-2315-07	C10orf95|79946	11.3745
TCGA-KO-8416-01A-11R-2315-07	C10orf96|374355	0
TCGA-KO-8416-01A-11R-2315-07	C10orf99|387695	.5261
TCGA-KO-8416-01A-11R-2315-07	C11orf10|746	1215.8359
TCGA-KO-8416-01A-11R-2315-07	C11orf16|56673	14.2049
TCGA-KO-8416-01A-11R-2315-07	C11orf17|56672	556.6224
TCGA-KO-8416-01A-11R-2315-07	C11orf1|64776	368.2441
TCGA-KO-8416-01A-11R-2315-07	C11orf20|25858	2.1044
TCGA-KO-8416-01A-11R-2315-07	C11orf21|29125	1.5783
TCGA-KO-8416-01A-11R-2315-07	C11orf24|53838	516.6382
TCGA-KO-8416-01A-11R-2315-07	C11orf2|738	4521.3731
TCGA-KO-8416-01A-11R-2315-07	C11orf30|56946	412.4688
TCGA-KO-8416-01A-11R-2315-07	C11orf31|280636	2147.0472
TCGA-KO-8416-01A-11R-2315-07	C11orf34|349633	.5261
TCGA-KO-8416-01A-11R-2315-07	C11orf35|256329	186.7684
TCGA-KO-8416-01A-11R-2315-07	C11orf36|283303	0
TCGA-KO-8416-01A-11R-2315-07	C11orf40|143501	0
TCGA-KO-8416-01A-11R-2315-07	C11orf41|25758	90.4906
TCGA-KO-8416-01A-11R-2315-07	C11orf42|160298	0
TCGA-KO-8416-01A-11R-2315-07	C11orf45|219833	7.3655
TCGA-KO-8416-01A-11R-2315-07	C11orf46|120534	835.4597
TCGA-KO-8416-01A-11R-2315-07	C11orf48|79081	546.5737
TCGA-KO-8416-01A-11R-2315-07	C11orf49|79096	617.1248
TCGA-KO-8416-01A-11R-2315-07	C11orf51|25906	1097.6036
TCGA-KO-8416-01A-11R-2315-07	C11orf52|91894	424.6008
TCGA-KO-8416-01A-11R-2315-07	C11orf53|341032	80.4945
TCGA-KO-8416-01A-11R-2315-07	C11orf54|28970	717.6115
TCGA-KO-8416-01A-11R-2315-07	C11orf57|55216	690.2538
TCGA-KO-8416-01A-11R-2315-07	C11orf58|10944	3434.9599
TCGA-KO-8416-01A-11R-2315-07	C11orf59|55004	3686.4396
TCGA-KO-8416-01A-11R-2315-07	C11orf61|79684	140.4709
TCGA-KO-8416-01A-11R-2315-07	C11orf63|79864	103.1172
TCGA-KO-8416-01A-11R-2315-07	C11orf64|283197	0
TCGA-KO-8416-01A-11R-2315-07	C11orf65|160140	11.5744
TCGA-KO-8416-01A-11R-2315-07	C11orf66|220004	29.4621
TCGA-KO-8416-01A-11R-2315-07	C11orf67|28971	307.0472
TCGA-KO-8416-01A-11R-2315-07	C11orf68|83638	1687.2287
TCGA-KO-8416-01A-11R-2315-07	C11orf70|85016	6.3133
TCGA-KO-8416-01A-11R-2315-07	C11orf71|54494	626.0687
TCGA-KO-8416-01A-11R-2315-07	C11orf73|51501	351.9663
TCGA-KO-8416-01A-11R-2315-07	C11orf74|119710	217.8088
TCGA-KO-8416-01A-11R-2315-07	C11orf75|56935	264.1063
TCGA-KO-8416-01A-11R-2315-07	C11orf80|79703	474.5495
TCGA-KO-8416-01A-11R-2315-07	C11orf82|220042	17.8877
TCGA-KO-8416-01A-11R-2315-07	C11orf83|790955	852.8213
TCGA-KO-8416-01A-11R-2315-07	C11orf84|144097	510.851
TCGA-KO-8416-01A-11R-2315-07	C11orf85|283129	0
TCGA-KO-8416-01A-11R-2315-07	C11orf86|254439	0
TCGA-KO-8416-01A-11R-2315-07	C11orf87|399947	2.1044
TCGA-KO-8416-01A-11R-2315-07	C11orf88|399949	0
TCGA-KO-8416-01A-11R-2315-07	C11orf90|387804	0
TCGA-KO-8416-01A-11R-2315-07	C11orf92|399948	1967.8864
TCGA-KO-8416-01A-11R-2315-07	C11orf93|120376	771.5586
TCGA-KO-8416-01A-11R-2315-07	C11orf94|143678	0
TCGA-KO-8416-01A-11R-2315-07	C11orf95|65998	1382.6121
TCGA-KO-8416-01A-11R-2315-07	C11orf9|745	7.8916
TCGA-KO-8416-01A-11R-2315-07	C12orf10|60314	1311.5875
TCGA-KO-8416-01A-11R-2315-07	C12orf11|55726	533.9997
TCGA-KO-8416-01A-11R-2315-07	C12orf12|196477	0
TCGA-KO-8416-01A-11R-2315-07	C12orf23|90488	2105.4847
TCGA-KO-8416-01A-11R-2315-07	C12orf24|29902	47.3497
TCGA-KO-8416-01A-11R-2315-07	C12orf26|84190	76.2857
TCGA-KO-8416-01A-11R-2315-07	C12orf27|283460	1.5783
TCGA-KO-8416-01A-11R-2315-07	C12orf29|91298	322.357
TCGA-KO-8416-01A-11R-2315-07	C12orf32|83695	339.8658
TCGA-KO-8416-01A-11R-2315-07	C12orf34|84915	1482.0466
TCGA-KO-8416-01A-11R-2315-07	C12orf35|55196	393.5289
TCGA-KO-8416-01A-11R-2315-07	C12orf36|283422	0
TCGA-KO-8416-01A-11R-2315-07	C12orf39|80763	353.0185
TCGA-KO-8416-01A-11R-2315-07	C12orf40|283461	0
TCGA-KO-8416-01A-11R-2315-07	C12orf41|54934	462.449
TCGA-KO-8416-01A-11R-2315-07	C12orf42|374470	.5261
TCGA-KO-8416-01A-11R-2315-07	C12orf43|64897	376.6934
TCGA-KO-8416-01A-11R-2315-07	C12orf44|60673	1889.7803
TCGA-KO-8416-01A-11R-2315-07	C12orf45|121053	119.4265
TCGA-KO-8416-01A-11R-2315-07	C12orf47|51275	359.7843
TCGA-KO-8416-01A-11R-2315-07	C12orf48|55010	77.2432
TCGA-KO-8416-01A-11R-2315-07	C12orf49|79794	771.8006
TCGA-KO-8416-01A-11R-2315-07	C12orf4|57102	293.0422
TCGA-KO-8416-01A-11R-2315-07	C12orf50|160419	0
TCGA-KO-8416-01A-11R-2315-07	C12orf51|283450	1334.7363
TCGA-KO-8416-01A-11R-2315-07	C12orf52|84934	517.6904
TCGA-KO-8416-01A-11R-2315-07	C12orf53|196500	7.3655
TCGA-KO-8416-01A-11R-2315-07	C12orf54|121273	0
TCGA-KO-8416-01A-11R-2315-07	C12orf56|115749	0
TCGA-KO-8416-01A-11R-2315-07	C12orf57|113246	1261.6073
TCGA-KO-8416-01A-11R-2315-07	C12orf59|120939	2235.4334
TCGA-KO-8416-01A-11R-2315-07	C12orf5|57103	340.9181
TCGA-KO-8416-01A-11R-2315-07	C12orf60|144608	101.5389
TCGA-KO-8416-01A-11R-2315-07	C12orf61|283416	34.7231
TCGA-KO-8416-01A-11R-2315-07	C12orf62|84987	1550.9667
TCGA-KO-8416-01A-11R-2315-07	C12orf63|374467	0
TCGA-KO-8416-01A-11R-2315-07	C12orf65|91574	636.5908
TCGA-KO-8416-01A-11R-2315-07	C12orf66|144577	137.8403
TCGA-KO-8416-01A-11R-2315-07	C12orf68|387856	9.9961
TCGA-KO-8416-01A-11R-2315-07	C12orf69|440087	17.8877
TCGA-KO-8416-01A-11R-2315-07	C12orf70|341346	.5261
TCGA-KO-8416-01A-11R-2315-07	C12orf71|728858	0
TCGA-KO-8416-01A-11R-2315-07	C12orf72|254013	91.0167
TCGA-KO-8416-01A-11R-2315-07	C12orf73|728568	214.126
TCGA-KO-8416-01A-11R-2315-07	C12orf74|338809	.5261
TCGA-KO-8416-01A-11R-2315-07	C12orf75|387882	9493.6209
TCGA-KO-8416-01A-11R-2315-07	C12orf76|400073	126.2659
TCGA-KO-8416-01A-11R-2315-07	C12orf77|196415	18.4138
TCGA-KO-8416-01A-11R-2315-07	C13orf15|28984	1865.5794
TCGA-KO-8416-01A-11R-2315-07	C13orf16|121793	1.5783
TCGA-KO-8416-01A-11R-2315-07	C13orf18|80183	20.5182
TCGA-KO-8416-01A-11R-2315-07	C13orf1|57213	246.7447
TCGA-KO-8416-01A-11R-2315-07	C13orf23|80209	541.3653
TCGA-KO-8416-01A-11R-2315-07	C13orf26|122046	0
TCGA-KO-8416-01A-11R-2315-07	C13orf27|93081	52.0847
TCGA-KO-8416-01A-11R-2315-07	C13orf28|122258	0
TCGA-KO-8416-01A-11R-2315-07	C13orf29|283487	39.4581
TCGA-KO-8416-01A-11R-2315-07	C13orf30|144809	0
TCGA-KO-8416-01A-11R-2315-07	C13orf31|144811	147.8364
TCGA-KO-8416-01A-11R-2315-07	C13orf33|84935	16.8355
TCGA-KO-8416-01A-11R-2315-07	C13orf34|79866	32.3925
TCGA-KO-8416-01A-11R-2315-07	C13orf35|400165	0
TCGA-KO-8416-01A-11R-2315-07	C13orf36|400120	0
TCGA-KO-8416-01A-11R-2315-07	C13orf37|440145	178.8768
TCGA-KO-8416-01A-11R-2315-07	C13orf38|728591	2.1044
TCGA-KO-8416-01A-11R-2315-07	C13orf39|196541	0
TCGA-KO-8416-01A-11R-2315-07	C14orf101|54916	829.1464
TCGA-KO-8416-01A-11R-2315-07	C14orf102|55051	445.0875
TCGA-KO-8416-01A-11R-2315-07	C14orf104|55172	275.1545
TCGA-KO-8416-01A-11R-2315-07	C14orf105|55195	559.779
TCGA-KO-8416-01A-11R-2315-07	C14orf106|55320	228.3309
TCGA-KO-8416-01A-11R-2315-07	C14orf109|26175	485.0717
TCGA-KO-8416-01A-11R-2315-07	C14orf115|55237	0
TCGA-KO-8416-01A-11R-2315-07	C14orf118|55668	346.7052
TCGA-KO-8416-01A-11R-2315-07	C14orf119|55017	1567.2761
TCGA-KO-8416-01A-11R-2315-07	C14orf126|112487	166.0345
TCGA-KO-8416-01A-11R-2315-07	C14orf128|84837	90.4906
TCGA-KO-8416-01A-11R-2315-07	C14orf129|51527	467.7101
TCGA-KO-8416-01A-11R-2315-07	C14orf132|56967	860.1868
TCGA-KO-8416-01A-11R-2315-07	C14orf135|64430	4871.235
TCGA-KO-8416-01A-11R-2315-07	C14orf138|79609	71.5507
TCGA-KO-8416-01A-11R-2315-07	C14orf139|79686	17.8877
TCGA-KO-8416-01A-11R-2315-07	C14orf142|84520	244.1142
TCGA-KO-8416-01A-11R-2315-07	C14orf143|90141	41.5625
TCGA-KO-8416-01A-11R-2315-07	C14orf145|145508	42.6148
TCGA-KO-8416-01A-11R-2315-07	C14orf147|171546	609.7593
TCGA-KO-8416-01A-11R-2315-07	C14orf148|122945	4.2089
TCGA-KO-8416-01A-11R-2315-07	C14orf149|112849	78.9162
TCGA-KO-8416-01A-11R-2315-07	C14orf153|84334	686.9078
TCGA-KO-8416-01A-11R-2315-07	C14orf156|81892	995.3966
TCGA-KO-8416-01A-11R-2315-07	C14orf159|80017	5194.7915
TCGA-KO-8416-01A-11R-2315-07	C14orf162|56936	0
TCGA-KO-8416-01A-11R-2315-07	C14orf165|414767	0
TCGA-KO-8416-01A-11R-2315-07	C14orf166B|145497	0
TCGA-KO-8416-01A-11R-2315-07	C14orf166|51637	2571.6165
TCGA-KO-8416-01A-11R-2315-07	C14orf167|55449	810.4117
TCGA-KO-8416-01A-11R-2315-07	C14orf169|79697	253.058
TCGA-KO-8416-01A-11R-2315-07	C14orf174|161394	17.3616
TCGA-KO-8416-01A-11R-2315-07	C14orf176|643382	14.2049
TCGA-KO-8416-01A-11R-2315-07	C14orf177|283598	0
TCGA-KO-8416-01A-11R-2315-07	C14orf178|283579	1.0522
TCGA-KO-8416-01A-11R-2315-07	C14orf179|112752	387.7417
TCGA-KO-8416-01A-11R-2315-07	C14orf180|400258	0
TCGA-KO-8416-01A-11R-2315-07	C14orf181|400223	63.133
TCGA-KO-8416-01A-11R-2315-07	C14orf182|283551	0
TCGA-KO-8416-01A-11R-2315-07	C14orf183|196913	0
TCGA-KO-8416-01A-11R-2315-07	C14orf184|650662	.5261
TCGA-KO-8416-01A-11R-2315-07	C14orf19|280655	13.6788
TCGA-KO-8416-01A-11R-2315-07	C14orf1|11161	1725.1085
TCGA-KO-8416-01A-11R-2315-07	C14orf21|161424	222.5437
TCGA-KO-8416-01A-11R-2315-07	C14orf23|387978	0
TCGA-KO-8416-01A-11R-2315-07	C14orf28|122525	141.5231
TCGA-KO-8416-01A-11R-2315-07	C14orf2|9556	2521.1101
TCGA-KO-8416-01A-11R-2315-07	C14orf33|100129075	67.8679
TCGA-KO-8416-01A-11R-2315-07	C14orf34|645687	2.6305
TCGA-KO-8416-01A-11R-2315-07	C14orf37|145407	291.4639
TCGA-KO-8416-01A-11R-2315-07	C14orf39|317761	0
TCGA-KO-8416-01A-11R-2315-07	C14orf43|91748	1789.2937
TCGA-KO-8416-01A-11R-2315-07	C14orf45|80127	65.6109
TCGA-KO-8416-01A-11R-2315-07	C14orf48|256369	0
TCGA-KO-8416-01A-11R-2315-07	C14orf49|161176	7.3655
TCGA-KO-8416-01A-11R-2315-07	C14orf4|64207	3064.0537
TCGA-KO-8416-01A-11R-2315-07	C14orf50|145376	23.6749
TCGA-KO-8416-01A-11R-2315-07	C14orf53|440184	.5261
TCGA-KO-8416-01A-11R-2315-07	C14orf64|388011	3.6828
TCGA-KO-8416-01A-11R-2315-07	C14orf68|283600	0
TCGA-KO-8416-01A-11R-2315-07	C14orf70|283601	0
TCGA-KO-8416-01A-11R-2315-07	C14orf72|145200	24.7271
TCGA-KO-8416-01A-11R-2315-07	C14orf73|91828	.5261
TCGA-KO-8416-01A-11R-2315-07	C14orf79|122616	283.0462
TCGA-KO-8416-01A-11R-2315-07	C14orf80|283643	116.2699
TCGA-KO-8416-01A-11R-2315-07	C14orf86|283592	0
TCGA-KO-8416-01A-11R-2315-07	C14orf93|60686	218.861
TCGA-KO-8416-01A-11R-2315-07	C15orf17|57184	1847.6917
TCGA-KO-8416-01A-11R-2315-07	C15orf21|283651	15.2571
TCGA-KO-8416-01A-11R-2315-07	C15orf23|90417	145.2058
TCGA-KO-8416-01A-11R-2315-07	C15orf24|56851	2009.733
TCGA-KO-8416-01A-11R-2315-07	C15orf26|161502	1.0522
TCGA-KO-8416-01A-11R-2315-07	C15orf27|123591	35.7754
TCGA-KO-8416-01A-11R-2315-07	C15orf28|80035	.5261
TCGA-KO-8416-01A-11R-2315-07	C15orf29|79768	200.4472
TCGA-KO-8416-01A-11R-2315-07	C15orf2|23742	0
TCGA-KO-8416-01A-11R-2315-07	C15orf32|145858	0
TCGA-KO-8416-01A-11R-2315-07	C15orf33|196951	20.5761
TCGA-KO-8416-01A-11R-2315-07	C15orf34|80072	21.0443
TCGA-KO-8416-01A-11R-2315-07	C15orf37|283687	103.3855
TCGA-KO-8416-01A-11R-2315-07	C15orf38|348110	181.5126
TCGA-KO-8416-01A-11R-2315-07	C15orf39|56905	586.6105
TCGA-KO-8416-01A-11R-2315-07	C15orf40|123207	370.8115
TCGA-KO-8416-01A-11R-2315-07	C15orf41|84529	71.0246
TCGA-KO-8416-01A-11R-2315-07	C15orf42|90381	27.4418
TCGA-KO-8416-01A-11R-2315-07	C15orf43|145645	0
TCGA-KO-8416-01A-11R-2315-07	C15orf44|81556	1042.2202
TCGA-KO-8416-01A-11R-2315-07	C15orf48|84419	7.3655
TCGA-KO-8416-01A-11R-2315-07	C15orf50|414926	0
TCGA-KO-8416-01A-11R-2315-07	C15orf51|196968	1.0522
TCGA-KO-8416-01A-11R-2315-07	C15orf52|388115	1602.5253
TCGA-KO-8416-01A-11R-2315-07	C15orf53|400359	0
TCGA-KO-8416-01A-11R-2315-07	C15orf54|400360	.5261
TCGA-KO-8416-01A-11R-2315-07	C15orf55|256646	0
TCGA-KO-8416-01A-11R-2315-07	C15orf56|644809	109.9566
TCGA-KO-8416-01A-11R-2315-07	C15orf57|90416	557.2905
TCGA-KO-8416-01A-11R-2315-07	C15orf58|390637	52.0847
TCGA-KO-8416-01A-11R-2315-07	C15orf59|388135	4424.0431
TCGA-KO-8416-01A-11R-2315-07	C15orf5|81698	0
TCGA-KO-8416-01A-11R-2315-07	C15orf60|283677	.5261
TCGA-KO-8416-01A-11R-2315-07	C15orf61|145853	330.8483
TCGA-KO-8416-01A-11R-2315-07	C15orf62|643338	8.4177
TCGA-KO-8416-01A-11R-2315-07	C15orf63|25764	622.5174
TCGA-KO-8416-01A-11R-2315-07	C16orf11|146325	53.663
TCGA-KO-8416-01A-11R-2315-07	C16orf13|84326	676.0489
TCGA-KO-8416-01A-11R-2315-07	C16orf3|750	1.0522
TCGA-KO-8416-01A-11R-2315-07	C16orf42|115939	1564.8349
TCGA-KO-8416-01A-11R-2315-07	C16orf45|89927	893.8577
TCGA-KO-8416-01A-11R-2315-07	C16orf46|123775	46.2975
TCGA-KO-8416-01A-11R-2315-07	C16orf48|84080	347.2314
TCGA-KO-8416-01A-11R-2315-07	C16orf52|730094	465.6057
TCGA-KO-8416-01A-11R-2315-07	C16orf53|79447	1269.8724
TCGA-KO-8416-01A-11R-2315-07	C16orf54|283897	38.4059
TCGA-KO-8416-01A-11R-2315-07	C16orf55|124045	68.9202
TCGA-KO-8416-01A-11R-2315-07	C16orf57|79650	687.6233
TCGA-KO-8416-01A-11R-2315-07	C16orf58|64755	2994.0813
TCGA-KO-8416-01A-11R-2315-07	C16orf59|80178	21.5704
TCGA-KO-8416-01A-11R-2315-07	C16orf5|29965	3464.948
TCGA-KO-8416-01A-11R-2315-07	C16orf61|56942	1207.6391
TCGA-KO-8416-01A-11R-2315-07	C16orf62|57020	1395.2387
TCGA-KO-8416-01A-11R-2315-07	C16orf63|123811	743.3908
TCGA-KO-8416-01A-11R-2315-07	C16orf68|79091	212.5477
TCGA-KO-8416-01A-11R-2315-07	C16orf70|80262	478.8583
TCGA-KO-8416-01A-11R-2315-07	C16orf71|146562	11.0483
TCGA-KO-8416-01A-11R-2315-07	C16orf72|29035	1034.3286
TCGA-KO-8416-01A-11R-2315-07	C16orf73|254528	0
TCGA-KO-8416-01A-11R-2315-07	C16orf74|404550	3.1566
TCGA-KO-8416-01A-11R-2315-07	C16orf75|116028	243.0619
TCGA-KO-8416-01A-11R-2315-07	C16orf78|123970	0
TCGA-KO-8416-01A-11R-2315-07	C16orf79|283870	44.0458
TCGA-KO-8416-01A-11R-2315-07	C16orf7|9605	1322.5516
TCGA-KO-8416-01A-11R-2315-07	C16orf80|29105	573.4578
TCGA-KO-8416-01A-11R-2315-07	C16orf81|283860	0
TCGA-KO-8416-01A-11R-2315-07	C16orf82|162083	0
TCGA-KO-8416-01A-11R-2315-07	C16orf86|388284	41.5625
TCGA-KO-8416-01A-11R-2315-07	C16orf87|388272	57.8719
TCGA-KO-8416-01A-11R-2315-07	C16orf88|400506	244.1142
TCGA-KO-8416-01A-11R-2315-07	C16orf89|146556	383.5328
TCGA-KO-8416-01A-11R-2315-07	C16orf90|646174	1.0522
TCGA-KO-8416-01A-11R-2315-07	C16orf91|283951	330.922
TCGA-KO-8416-01A-11R-2315-07	C16orf92|146378	0
TCGA-KO-8416-01A-11R-2315-07	C16orf93|90835	6.3133
TCGA-KO-8416-01A-11R-2315-07	C17orf100|388327	31.0404
TCGA-KO-8416-01A-11R-2315-07	C17orf101|79701	421.4126
[truncated: 18,532 more rows]
