# Supplementary material for: Dysfunctional miRNA-Mediated Regulation in Chromophobe Renal Cell Carcinoma
Source: PLoS One. 2016 Jun 3;11(6):e0156324. doi: 10.1371/journal.pone.0156324 (PMC4892590; doi:10.1371/journal.pone.0156324)
Supplement: S2 File — (ZIP) [file pone.0156324.s002.zip › S2_File mRNA expression profile downloaded from TCGA/case/unc.edu__IlluminaHiSeq_RNASeqV2__TCGA-KO-8417-01A-11R-2315-07__expression_rsem_gene_normalized.txt]

barcode	gene_id	normalized_count
TCGA-KO-8417-01A-11R-2315-07	?|100130426	0
TCGA-KO-8417-01A-11R-2315-07	?|100133144	2.7337
TCGA-KO-8417-01A-11R-2315-07	?|100134869	3.9943
TCGA-KO-8417-01A-11R-2315-07	?|10357	77.3123
TCGA-KO-8417-01A-11R-2315-07	?|10431	719.9008
TCGA-KO-8417-01A-11R-2315-07	?|136542	0
TCGA-KO-8417-01A-11R-2315-07	?|155060	134.915
TCGA-KO-8417-01A-11R-2315-07	?|26823	0
TCGA-KO-8417-01A-11R-2315-07	?|280660	0
TCGA-KO-8417-01A-11R-2315-07	?|317712	0
TCGA-KO-8417-01A-11R-2315-07	?|340602	0
TCGA-KO-8417-01A-11R-2315-07	?|388795	.3541
TCGA-KO-8417-01A-11R-2315-07	?|390284	9.5609
TCGA-KO-8417-01A-11R-2315-07	?|391343	0
TCGA-KO-8417-01A-11R-2315-07	?|391714	0
TCGA-KO-8417-01A-11R-2315-07	?|404770	0
TCGA-KO-8417-01A-11R-2315-07	?|441362	0
TCGA-KO-8417-01A-11R-2315-07	?|442388	0
TCGA-KO-8417-01A-11R-2315-07	?|553137	1.4164
TCGA-KO-8417-01A-11R-2315-07	?|57714	177.762
TCGA-KO-8417-01A-11R-2315-07	?|645851	3.5411
TCGA-KO-8417-01A-11R-2315-07	?|652919	0
TCGA-KO-8417-01A-11R-2315-07	?|653553	641.289
TCGA-KO-8417-01A-11R-2315-07	?|728045	0
TCGA-KO-8417-01A-11R-2315-07	?|728603	0
TCGA-KO-8417-01A-11R-2315-07	?|728788	1.0623
TCGA-KO-8417-01A-11R-2315-07	?|729884	2.8329
TCGA-KO-8417-01A-11R-2315-07	?|8225	696.8839
TCGA-KO-8417-01A-11R-2315-07	?|90288	1.4164
TCGA-KO-8417-01A-11R-2315-07	A1BG|1	6.0198
TCGA-KO-8417-01A-11R-2315-07	A1CF|29974	0
TCGA-KO-8417-01A-11R-2315-07	A2BP1|54715	30.8074
TCGA-KO-8417-01A-11R-2315-07	A2LD1|87769	27.9497
TCGA-KO-8417-01A-11R-2315-07	A2ML1|144568	0
TCGA-KO-8417-01A-11R-2315-07	A2M|2	5835.9632
TCGA-KO-8417-01A-11R-2315-07	A4GALT|53947	557.3654
TCGA-KO-8417-01A-11R-2315-07	A4GNT|51146	0
TCGA-KO-8417-01A-11R-2315-07	AAA1|404744	.3541
TCGA-KO-8417-01A-11R-2315-07	AAAS|8086	1125
TCGA-KO-8417-01A-11R-2315-07	AACSL|729522	0
TCGA-KO-8417-01A-11R-2315-07	AACS|65985	649.7875
TCGA-KO-8417-01A-11R-2315-07	AADACL2|344752	0
TCGA-KO-8417-01A-11R-2315-07	AADACL3|126767	0
TCGA-KO-8417-01A-11R-2315-07	AADACL4|343066	.3541
TCGA-KO-8417-01A-11R-2315-07	AADAC|13	0
TCGA-KO-8417-01A-11R-2315-07	AADAT|51166	69.7592
TCGA-KO-8417-01A-11R-2315-07	AAGAB|79719	1652.6204
TCGA-KO-8417-01A-11R-2315-07	AAK1|22848	899.7875
TCGA-KO-8417-01A-11R-2315-07	AAMP|14	1453.6119
TCGA-KO-8417-01A-11R-2315-07	AANAT|15	0
TCGA-KO-8417-01A-11R-2315-07	AARS2|57505	560.8994
TCGA-KO-8417-01A-11R-2315-07	AARSD1|80755	331.7989
TCGA-KO-8417-01A-11R-2315-07	AARS|16	3363.6686
TCGA-KO-8417-01A-11R-2315-07	AASDHPPT|60496	1056.9759
TCGA-KO-8417-01A-11R-2315-07	AASDH|132949	304.8867
TCGA-KO-8417-01A-11R-2315-07	AASS|10157	361.5439
TCGA-KO-8417-01A-11R-2315-07	AATF|26574	504.2493
TCGA-KO-8417-01A-11R-2315-07	AATK|9625	11.3314
TCGA-KO-8417-01A-11R-2315-07	ABAT|18	478.7535
TCGA-KO-8417-01A-11R-2315-07	ABCA10|10349	5.6657
TCGA-KO-8417-01A-11R-2315-07	ABCA11P|79963	63.102
TCGA-KO-8417-01A-11R-2315-07	ABCA12|26154	.3541
TCGA-KO-8417-01A-11R-2315-07	ABCA13|154664	4.6034
TCGA-KO-8417-01A-11R-2315-07	ABCA17P|650655	9.5609
TCGA-KO-8417-01A-11R-2315-07	ABCA1|19	625
TCGA-KO-8417-01A-11R-2315-07	ABCA2|20	3653.6827
TCGA-KO-8417-01A-11R-2315-07	ABCA3|21	1698.3003
TCGA-KO-8417-01A-11R-2315-07	ABCA4|24	3.187
TCGA-KO-8417-01A-11R-2315-07	ABCA5|23461	1032.2238
TCGA-KO-8417-01A-11R-2315-07	ABCA6|23460	2.8329
TCGA-KO-8417-01A-11R-2315-07	ABCA7|10347	231.5864
TCGA-KO-8417-01A-11R-2315-07	ABCA8|10351	7.7904
TCGA-KO-8417-01A-11R-2315-07	ABCA9|10350	1.0623
TCGA-KO-8417-01A-11R-2315-07	ABCB10|23456	212.8187
TCGA-KO-8417-01A-11R-2315-07	ABCB11|8647	.3541
TCGA-KO-8417-01A-11R-2315-07	ABCB1|5243	20.8924
TCGA-KO-8417-01A-11R-2315-07	ABCB4|5244	3.5411
TCGA-KO-8417-01A-11R-2315-07	ABCB5|340273	.3541
TCGA-KO-8417-01A-11R-2315-07	ABCB6|10058	54.1962
TCGA-KO-8417-01A-11R-2315-07	ABCB7|22	800.2833
TCGA-KO-8417-01A-11R-2315-07	ABCB8|11194	964.9433
TCGA-KO-8417-01A-11R-2315-07	ABCB9|23457	285.1558
TCGA-KO-8417-01A-11R-2315-07	ABCC10|89845	250
TCGA-KO-8417-01A-11R-2315-07	ABCC11|85320	2.1246
TCGA-KO-8417-01A-11R-2315-07	ABCC12|94160	0
TCGA-KO-8417-01A-11R-2315-07	ABCC13|150000	0
TCGA-KO-8417-01A-11R-2315-07	ABCC1|4363	358.0028
TCGA-KO-8417-01A-11R-2315-07	ABCC2|1244	4.9575
TCGA-KO-8417-01A-11R-2315-07	ABCC3|8714	4.6034
TCGA-KO-8417-01A-11R-2315-07	ABCC4|10257	1889.8725
TCGA-KO-8417-01A-11R-2315-07	ABCC5|10057	3697.5921
TCGA-KO-8417-01A-11R-2315-07	ABCC6P1|653190	1.0623
TCGA-KO-8417-01A-11R-2315-07	ABCC6P2|730013	.7082
TCGA-KO-8417-01A-11R-2315-07	ABCC6|368	4.6034
TCGA-KO-8417-01A-11R-2315-07	ABCC8|6833	1.0623
TCGA-KO-8417-01A-11R-2315-07	ABCC9|10060	74.7167
TCGA-KO-8417-01A-11R-2315-07	ABCD1|215	296.7422
TCGA-KO-8417-01A-11R-2315-07	ABCD2|225	15.9348
TCGA-KO-8417-01A-11R-2315-07	ABCD3|5825	915.0142
TCGA-KO-8417-01A-11R-2315-07	ABCD4|5826	770.1841
TCGA-KO-8417-01A-11R-2315-07	ABCE1|6059	1025.1416
TCGA-KO-8417-01A-11R-2315-07	ABCF1|23	1006.3739
TCGA-KO-8417-01A-11R-2315-07	ABCF2|10061	2022.6629
TCGA-KO-8417-01A-11R-2315-07	ABCF3|55324	1657.5779
TCGA-KO-8417-01A-11R-2315-07	ABCG1|9619	2755.3116
TCGA-KO-8417-01A-11R-2315-07	ABCG2|9429	228.7535
TCGA-KO-8417-01A-11R-2315-07	ABCG4|64137	9.915
TCGA-KO-8417-01A-11R-2315-07	ABCG5|64240	.7082
TCGA-KO-8417-01A-11R-2315-07	ABCG8|64241	0
TCGA-KO-8417-01A-11R-2315-07	ABHD10|55347	2278.6827
TCGA-KO-8417-01A-11R-2315-07	ABHD11|83451	1729.4618
TCGA-KO-8417-01A-11R-2315-07	ABHD12B|145447	.3541
TCGA-KO-8417-01A-11R-2315-07	ABHD12|26090	2821.8839
TCGA-KO-8417-01A-11R-2315-07	ABHD13|84945	234.7734
TCGA-KO-8417-01A-11R-2315-07	ABHD14A|25864	372.199
TCGA-KO-8417-01A-11R-2315-07	ABHD14B|84836	3407.2238
TCGA-KO-8417-01A-11R-2315-07	ABHD15|116236	251.0623
TCGA-KO-8417-01A-11R-2315-07	ABHD1|84696	.7082
TCGA-KO-8417-01A-11R-2315-07	ABHD2|11057	19621.813
TCGA-KO-8417-01A-11R-2315-07	ABHD3|171586	2702.9037
TCGA-KO-8417-01A-11R-2315-07	ABHD4|63874	979.1076
TCGA-KO-8417-01A-11R-2315-07	ABHD5|51099	472.7337
TCGA-KO-8417-01A-11R-2315-07	ABHD6|57406	1608.3569
TCGA-KO-8417-01A-11R-2315-07	ABHD8|79575	415.7224
TCGA-KO-8417-01A-11R-2315-07	ABI1|10006	726.3385
TCGA-KO-8417-01A-11R-2315-07	ABI2|10152	695.8215
TCGA-KO-8417-01A-11R-2315-07	ABI3BP|25890	95.9632
TCGA-KO-8417-01A-11R-2315-07	ABI3|51225	92.068
TCGA-KO-8417-01A-11R-2315-07	ABL1|25	2065.864
TCGA-KO-8417-01A-11R-2315-07	ABL2|27	313.3853
TCGA-KO-8417-01A-11R-2315-07	ABLIM1|3983	1135.2691
TCGA-KO-8417-01A-11R-2315-07	ABLIM2|84448	21.6006
TCGA-KO-8417-01A-11R-2315-07	ABLIM3|22885	42.4929
TCGA-KO-8417-01A-11R-2315-07	ABO|28	1.4164
TCGA-KO-8417-01A-11R-2315-07	ABP1|26	4.9575
TCGA-KO-8417-01A-11R-2315-07	ABRA|137735	.3541
TCGA-KO-8417-01A-11R-2315-07	ABR|29	910.7649
TCGA-KO-8417-01A-11R-2315-07	ABT1|29777	363.6686
TCGA-KO-8417-01A-11R-2315-07	ABTB1|80325	595.255
TCGA-KO-8417-01A-11R-2315-07	ABTB2|25841	1905.0992
TCGA-KO-8417-01A-11R-2315-07	ACAA1|30	1250.7082
TCGA-KO-8417-01A-11R-2315-07	ACAA2|10449	3040.7224
TCGA-KO-8417-01A-11R-2315-07	ACACA|31	945.1133
TCGA-KO-8417-01A-11R-2315-07	ACACB|32	4394.4759
TCGA-KO-8417-01A-11R-2315-07	ACAD10|80724	1452.5496
TCGA-KO-8417-01A-11R-2315-07	ACAD11|84129	178.8244
TCGA-KO-8417-01A-11R-2315-07	ACAD8|27034	1183.0737
TCGA-KO-8417-01A-11R-2315-07	ACAD9|28976	1314.0864
TCGA-KO-8417-01A-11R-2315-07	ACADL|33	732.6487
TCGA-KO-8417-01A-11R-2315-07	ACADM|34	1338.1728
TCGA-KO-8417-01A-11R-2315-07	ACADSB|36	1328.2578
TCGA-KO-8417-01A-11R-2315-07	ACADS|35	3440.864
TCGA-KO-8417-01A-11R-2315-07	ACADVL|37	3617.5283
TCGA-KO-8417-01A-11R-2315-07	ACAN|176	18.7677
TCGA-KO-8417-01A-11R-2315-07	ACAP1|9744	7.0822
TCGA-KO-8417-01A-11R-2315-07	ACAP2|23527	1103.3994
TCGA-KO-8417-01A-11R-2315-07	ACAP3|116983	296.0588
TCGA-KO-8417-01A-11R-2315-07	ACAT1|38	13746.1048
TCGA-KO-8417-01A-11R-2315-07	ACAT2|39	210.3187
TCGA-KO-8417-01A-11R-2315-07	ACBD3|64746	567.6346
TCGA-KO-8417-01A-11R-2315-07	ACBD4|79777	236.1898
TCGA-KO-8417-01A-11R-2315-07	ACBD5|91452	763.8102
TCGA-KO-8417-01A-11R-2315-07	ACBD6|84320	268.7677
TCGA-KO-8417-01A-11R-2315-07	ACBD7|414149	12.3938
TCGA-KO-8417-01A-11R-2315-07	ACCN1|40	29.3909
TCGA-KO-8417-01A-11R-2315-07	ACCN2|41	69.4051
TCGA-KO-8417-01A-11R-2315-07	ACCN3|9311	8.1445
TCGA-KO-8417-01A-11R-2315-07	ACCN4|55515	.7082
TCGA-KO-8417-01A-11R-2315-07	ACCN5|51802	0
TCGA-KO-8417-01A-11R-2315-07	ACCSL|390110	0
TCGA-KO-8417-01A-11R-2315-07	ACCS|84680	180.949
TCGA-KO-8417-01A-11R-2315-07	ACD|65057	375.7082
TCGA-KO-8417-01A-11R-2315-07	ACE2|59272	2.4788
TCGA-KO-8417-01A-11R-2315-07	ACER1|125981	0
TCGA-KO-8417-01A-11R-2315-07	ACER2|340485	19.4759
TCGA-KO-8417-01A-11R-2315-07	ACER3|55331	236.5439
TCGA-KO-8417-01A-11R-2315-07	ACE|1636	295.3258
TCGA-KO-8417-01A-11R-2315-07	ACHE|43	6.728
TCGA-KO-8417-01A-11R-2315-07	ACIN1|22985	2635.2691
TCGA-KO-8417-01A-11R-2315-07	ACLY|47	156.5156
TCGA-KO-8417-01A-11R-2315-07	ACMSD|130013	0
TCGA-KO-8417-01A-11R-2315-07	ACN9|57001	218.1303
TCGA-KO-8417-01A-11R-2315-07	ACO1|48	2212.8187
TCGA-KO-8417-01A-11R-2315-07	ACO2|50	15234.6105
TCGA-KO-8417-01A-11R-2315-07	ACOT11|26027	659.7627
TCGA-KO-8417-01A-11R-2315-07	ACOT12|134526	0
TCGA-KO-8417-01A-11R-2315-07	ACOT13|55856	459.1112
TCGA-KO-8417-01A-11R-2315-07	ACOT1|641371	1469.1926
TCGA-KO-8417-01A-11R-2315-07	ACOT2|10965	644.4759
TCGA-KO-8417-01A-11R-2315-07	ACOT4|122970	313.3853
TCGA-KO-8417-01A-11R-2315-07	ACOT6|641372	15.9348
TCGA-KO-8417-01A-11R-2315-07	ACOT7|11332	168.5552
TCGA-KO-8417-01A-11R-2315-07	ACOT8|10005	858.0737
TCGA-KO-8417-01A-11R-2315-07	ACOT9|23597	333.2153
TCGA-KO-8417-01A-11R-2315-07	ACOX1|51	887.5
TCGA-KO-8417-01A-11R-2315-07	ACOX2|8309	229.8159
TCGA-KO-8417-01A-11R-2315-07	ACOX3|8310	354.8159
TCGA-KO-8417-01A-11R-2315-07	ACOXL|55289	4.6034
TCGA-KO-8417-01A-11R-2315-07	ACP1|52	1318.6969
TCGA-KO-8417-01A-11R-2315-07	ACP2|53	738.3144
TCGA-KO-8417-01A-11R-2315-07	ACP5|54	49.9292
TCGA-KO-8417-01A-11R-2315-07	ACP6|51205	302.762
TCGA-KO-8417-01A-11R-2315-07	ACPL2|92370	197.5921
TCGA-KO-8417-01A-11R-2315-07	ACPP|55	15.5807
TCGA-KO-8417-01A-11R-2315-07	ACPT|93650	.3541
TCGA-KO-8417-01A-11R-2315-07	ACRBP|84519	10.9773
TCGA-KO-8417-01A-11R-2315-07	ACRC|93953	6.3739
TCGA-KO-8417-01A-11R-2315-07	ACRV1|56	0
TCGA-KO-8417-01A-11R-2315-07	ACR|49	1.0623
TCGA-KO-8417-01A-11R-2315-07	ACSBG1|23205	3.187
TCGA-KO-8417-01A-11R-2315-07	ACSBG2|81616	7.4363
TCGA-KO-8417-01A-11R-2315-07	ACSF2|80221	122.8754
TCGA-KO-8417-01A-11R-2315-07	ACSF3|197322	366.1473
TCGA-KO-8417-01A-11R-2315-07	ACSL1|2180	13206.0907
TCGA-KO-8417-01A-11R-2315-07	ACSL3|2181	2662.1813
TCGA-KO-8417-01A-11R-2315-07	ACSL4|2182	1889.1643
TCGA-KO-8417-01A-11R-2315-07	ACSL5|51703	117.2096
TCGA-KO-8417-01A-11R-2315-07	ACSL6|23305	26.9122
TCGA-KO-8417-01A-11R-2315-07	ACSM1|116285	10.6232
TCGA-KO-8417-01A-11R-2315-07	ACSM2A|123876	3.187
TCGA-KO-8417-01A-11R-2315-07	ACSM2B|348158	0
TCGA-KO-8417-01A-11R-2315-07	ACSM3|6296	832.9001
TCGA-KO-8417-01A-11R-2315-07	ACSM4|341392	0
TCGA-KO-8417-01A-11R-2315-07	ACSM5|54988	2.4788
TCGA-KO-8417-01A-11R-2315-07	ACSS1|84532	4938.0312
TCGA-KO-8417-01A-11R-2315-07	ACSS2|55902	1575.4249
TCGA-KO-8417-01A-11R-2315-07	ACSS3|79611	4553.4703
TCGA-KO-8417-01A-11R-2315-07	ACTA1|58	.7082
TCGA-KO-8417-01A-11R-2315-07	ACTA2|59	1379.2882
TCGA-KO-8417-01A-11R-2315-07	ACTBL2|345651	1.4164
TCGA-KO-8417-01A-11R-2315-07	ACTB|60	68635.2691
TCGA-KO-8417-01A-11R-2315-07	ACTC1|70	177.762
TCGA-KO-8417-01A-11R-2315-07	ACTG1|71	31203.2578
TCGA-KO-8417-01A-11R-2315-07	ACTG2|72	58.0737
TCGA-KO-8417-01A-11R-2315-07	ACTL6A|86	765.9348
TCGA-KO-8417-01A-11R-2315-07	ACTL6B|51412	0
TCGA-KO-8417-01A-11R-2315-07	ACTL7A|10881	.3541
TCGA-KO-8417-01A-11R-2315-07	ACTL7B|10880	0
TCGA-KO-8417-01A-11R-2315-07	ACTL8|81569	0
TCGA-KO-8417-01A-11R-2315-07	ACTL9|284382	0
TCGA-KO-8417-01A-11R-2315-07	ACTN1|87	675.6374
TCGA-KO-8417-01A-11R-2315-07	ACTN2|88	5.6657
TCGA-KO-8417-01A-11R-2315-07	ACTN3|89	.3541
TCGA-KO-8417-01A-11R-2315-07	ACTN4|81	13471.7953
TCGA-KO-8417-01A-11R-2315-07	ACTR10|55860	1487.9603
TCGA-KO-8417-01A-11R-2315-07	ACTR1A|10121	1998.2295
TCGA-KO-8417-01A-11R-2315-07	ACTR1B|10120	1762.0397
TCGA-KO-8417-01A-11R-2315-07	ACTR2|10097	2441.2181
TCGA-KO-8417-01A-11R-2315-07	ACTR3B|57180	389.8725
TCGA-KO-8417-01A-11R-2315-07	ACTR3C|653857	161.119
TCGA-KO-8417-01A-11R-2315-07	ACTR3|10096	1998.5836
TCGA-KO-8417-01A-11R-2315-07	ACTR5|79913	218.4844
TCGA-KO-8417-01A-11R-2315-07	ACTR6|64431	507.4363
TCGA-KO-8417-01A-11R-2315-07	ACTR8|93973	740.4391
TCGA-KO-8417-01A-11R-2315-07	ACTRT1|139741	0
TCGA-KO-8417-01A-11R-2315-07	ACTRT2|140625	0
TCGA-KO-8417-01A-11R-2315-07	ACVR1B|91	2741.5014
TCGA-KO-8417-01A-11R-2315-07	ACVR1C|130399	723.796
TCGA-KO-8417-01A-11R-2315-07	ACVR1|90	968.1303
TCGA-KO-8417-01A-11R-2315-07	ACVR2A|92	234.7734
TCGA-KO-8417-01A-11R-2315-07	ACVR2B|93	352.3371
TCGA-KO-8417-01A-11R-2315-07	ACVRL1|94	360.1275
TCGA-KO-8417-01A-11R-2315-07	ACY1|95	1284.3166
TCGA-KO-8417-01A-11R-2315-07	ACY3|91703	2.8329
TCGA-KO-8417-01A-11R-2315-07	ACYP1|97	66.2181
TCGA-KO-8417-01A-11R-2315-07	ACYP2|98	212.4646
TCGA-KO-8417-01A-11R-2315-07	ADAD1|132612	0
TCGA-KO-8417-01A-11R-2315-07	ADAD2|161931	.3541
TCGA-KO-8417-01A-11R-2315-07	ADAL|161823	375.7082
TCGA-KO-8417-01A-11R-2315-07	ADAM10|102	1992.2096
TCGA-KO-8417-01A-11R-2315-07	ADAM11|4185	1.0623
TCGA-KO-8417-01A-11R-2315-07	ADAM12|8038	19.83
TCGA-KO-8417-01A-11R-2315-07	ADAM15|8751	553.1161
TCGA-KO-8417-01A-11R-2315-07	ADAM17|6868	226.2748
TCGA-KO-8417-01A-11R-2315-07	ADAM18|8749	0
TCGA-KO-8417-01A-11R-2315-07	ADAM19|8728	28.3286
TCGA-KO-8417-01A-11R-2315-07	ADAM20|8748	1.4164
TCGA-KO-8417-01A-11R-2315-07	ADAM21P1|145241	.7082
TCGA-KO-8417-01A-11R-2315-07	ADAM21|8747	.3541
TCGA-KO-8417-01A-11R-2315-07	ADAM22|53616	128.8952
TCGA-KO-8417-01A-11R-2315-07	ADAM23|8745	.7082
TCGA-KO-8417-01A-11R-2315-07	ADAM28|10863	7.7904
TCGA-KO-8417-01A-11R-2315-07	ADAM29|11086	0
TCGA-KO-8417-01A-11R-2315-07	ADAM2|2515	21.6006
TCGA-KO-8417-01A-11R-2315-07	ADAM30|11085	0
TCGA-KO-8417-01A-11R-2315-07	ADAM32|203102	16.9972
TCGA-KO-8417-01A-11R-2315-07	ADAM33|80332	2.1246
TCGA-KO-8417-01A-11R-2315-07	ADAM3A|1587	0
TCGA-KO-8417-01A-11R-2315-07	ADAM5P|255926	0
TCGA-KO-8417-01A-11R-2315-07	ADAM6|8755	52.6735
TCGA-KO-8417-01A-11R-2315-07	ADAM7|8756	0
TCGA-KO-8417-01A-11R-2315-07	ADAM8|101	14.1643
TCGA-KO-8417-01A-11R-2315-07	ADAM9|8754	1418.5552
TCGA-KO-8417-01A-11R-2315-07	ADAMDEC1|27299	7.4363
TCGA-KO-8417-01A-11R-2315-07	ADAMTS10|81794	20.1841
TCGA-KO-8417-01A-11R-2315-07	ADAMTS12|81792	23.7252
TCGA-KO-8417-01A-11R-2315-07	ADAMTS13|11093	146.2465
TCGA-KO-8417-01A-11R-2315-07	ADAMTS14|140766	1.7705
TCGA-KO-8417-01A-11R-2315-07	ADAMTS15|170689	1.7705
TCGA-KO-8417-01A-11R-2315-07	ADAMTS16|170690	48.1586
TCGA-KO-8417-01A-11R-2315-07	ADAMTS17|170691	60.5524
TCGA-KO-8417-01A-11R-2315-07	ADAMTS18|170692	13.102
TCGA-KO-8417-01A-11R-2315-07	ADAMTS19|171019	.3541
TCGA-KO-8417-01A-11R-2315-07	ADAMTS1|9510	257.7904
TCGA-KO-8417-01A-11R-2315-07	ADAMTS20|80070	0
TCGA-KO-8417-01A-11R-2315-07	ADAMTS2|9509	19.1218
TCGA-KO-8417-01A-11R-2315-07	ADAMTS3|9508	428.1161
TCGA-KO-8417-01A-11R-2315-07	ADAMTS4|9507	191.9263
TCGA-KO-8417-01A-11R-2315-07	ADAMTS5|11096	199.7167
TCGA-KO-8417-01A-11R-2315-07	ADAMTS6|11174	3.5411
TCGA-KO-8417-01A-11R-2315-07	ADAMTS7|11173	55.5949
TCGA-KO-8417-01A-11R-2315-07	ADAMTS8|11095	3.5411
TCGA-KO-8417-01A-11R-2315-07	ADAMTS9|56999	97.0255
TCGA-KO-8417-01A-11R-2315-07	ADAMTSL1|92949	10530.8074
TCGA-KO-8417-01A-11R-2315-07	ADAMTSL2|9719	108.711
TCGA-KO-8417-01A-11R-2315-07	ADAMTSL3|57188	34.7025
TCGA-KO-8417-01A-11R-2315-07	ADAMTSL4|54507	42.1388
TCGA-KO-8417-01A-11R-2315-07	ADAMTSL5|339366	76.8414
TCGA-KO-8417-01A-11R-2315-07	ADAP1|11033	1118.534
TCGA-KO-8417-01A-11R-2315-07	ADAP2|55803	41.4306
TCGA-KO-8417-01A-11R-2315-07	ADARB1|104	160.4108
TCGA-KO-8417-01A-11R-2315-07	ADARB2|105	.3541
TCGA-KO-8417-01A-11R-2315-07	ADAR|103	3654.745
TCGA-KO-8417-01A-11R-2315-07	ADAT1|23536	433.7819
TCGA-KO-8417-01A-11R-2315-07	ADAT2|134637	36.8272
TCGA-KO-8417-01A-11R-2315-07	ADAT3|113179	28.6827
TCGA-KO-8417-01A-11R-2315-07	ADA|100	14.5184
TCGA-KO-8417-01A-11R-2315-07	ADCK1|57143	456.7989
TCGA-KO-8417-01A-11R-2315-07	ADCK2|90956	1554.5467
TCGA-KO-8417-01A-11R-2315-07	ADCK4|79934	780.4533
TCGA-KO-8417-01A-11R-2315-07	ADCK5|203054	82.5071
TCGA-KO-8417-01A-11R-2315-07	ADCY10|55811	0
TCGA-KO-8417-01A-11R-2315-07	ADCY1|107	1278.6827
TCGA-KO-8417-01A-11R-2315-07	ADCY2|108	1.0623
TCGA-KO-8417-01A-11R-2315-07	ADCY3|109	228.8385
TCGA-KO-8417-01A-11R-2315-07	ADCY4|196883	94.5467
TCGA-KO-8417-01A-11R-2315-07	ADCY5|111	8.1445
TCGA-KO-8417-01A-11R-2315-07	ADCY6|112	1977.3371
TCGA-KO-8417-01A-11R-2315-07	ADCY7|113	83.9235
TCGA-KO-8417-01A-11R-2315-07	ADCY8|114	0
TCGA-KO-8417-01A-11R-2315-07	ADCY9|115	571.5297
TCGA-KO-8417-01A-11R-2315-07	ADCYAP1R1|117	1.4164
TCGA-KO-8417-01A-11R-2315-07	ADCYAP1|116	1305.949
TCGA-KO-8417-01A-11R-2315-07	ADC|113451	26.204
TCGA-KO-8417-01A-11R-2315-07	ADD1|118	5498.5836
TCGA-KO-8417-01A-11R-2315-07	ADD2|119	3.187
TCGA-KO-8417-01A-11R-2315-07	ADD3|120	1081.7989
TCGA-KO-8417-01A-11R-2315-07	ADH1A|124	.3541
TCGA-KO-8417-01A-11R-2315-07	ADH1B|125	17.7054
TCGA-KO-8417-01A-11R-2315-07	ADH1C|126	140.5807
TCGA-KO-8417-01A-11R-2315-07	ADH4|127	10.2691
TCGA-KO-8417-01A-11R-2315-07	ADH5|128	3891.6431
TCGA-KO-8417-01A-11R-2315-07	ADH6|130	7.7904
TCGA-KO-8417-01A-11R-2315-07	ADH7|131	.3541
TCGA-KO-8417-01A-11R-2315-07	ADHFE1|137872	127.1246
TCGA-KO-8417-01A-11R-2315-07	ADI1|55256	2053.4703
TCGA-KO-8417-01A-11R-2315-07	ADIG|149685	0
TCGA-KO-8417-01A-11R-2315-07	ADIPOQ|9370	0
TCGA-KO-8417-01A-11R-2315-07	ADIPOR1|51094	1765.9348
TCGA-KO-8417-01A-11R-2315-07	ADIPOR2|79602	6281.5156
TCGA-KO-8417-01A-11R-2315-07	ADK|132	237.2521
TCGA-KO-8417-01A-11R-2315-07	ADM2|79924	192.9887
TCGA-KO-8417-01A-11R-2315-07	ADM|133	3245.0425
TCGA-KO-8417-01A-11R-2315-07	ADNP2|22850	901.204
TCGA-KO-8417-01A-11R-2315-07	ADNP|23394	2881.728
TCGA-KO-8417-01A-11R-2315-07	ADORA1|134	4.9575
TCGA-KO-8417-01A-11R-2315-07	ADORA2A|135	65.1558
TCGA-KO-8417-01A-11R-2315-07	ADORA2B|136	12.3938
TCGA-KO-8417-01A-11R-2315-07	ADORA3|140	15.9348
TCGA-KO-8417-01A-11R-2315-07	ADO|84890	317.6346
TCGA-KO-8417-01A-11R-2315-07	ADPGK|83440	1377.8329
TCGA-KO-8417-01A-11R-2315-07	ADPRHL1|113622	33.2861
TCGA-KO-8417-01A-11R-2315-07	ADPRHL2|54936	412.8895
TCGA-KO-8417-01A-11R-2315-07	ADPRH|141	179.5326
TCGA-KO-8417-01A-11R-2315-07	ADRA1A|148	.7082
TCGA-KO-8417-01A-11R-2315-07	ADRA1B|147	12.3938
TCGA-KO-8417-01A-11R-2315-07	ADRA1D|146	.7082
TCGA-KO-8417-01A-11R-2315-07	ADRA2A|150	15.2266
TCGA-KO-8417-01A-11R-2315-07	ADRA2B|151	62.3229
TCGA-KO-8417-01A-11R-2315-07	ADRA2C|152	7.4363
TCGA-KO-8417-01A-11R-2315-07	ADRB1|153	261.6856
TCGA-KO-8417-01A-11R-2315-07	ADRB2|154	343.1303
TCGA-KO-8417-01A-11R-2315-07	ADRB3|155	0
TCGA-KO-8417-01A-11R-2315-07	ADRBK1|156	1460.6941
TCGA-KO-8417-01A-11R-2315-07	ADRBK2|157	263.102
TCGA-KO-8417-01A-11R-2315-07	ADRM1|11047	1493.6261
TCGA-KO-8417-01A-11R-2315-07	ADSL|158	736.1898
TCGA-KO-8417-01A-11R-2315-07	ADSSL1|122622	98.0878
TCGA-KO-8417-01A-11R-2315-07	ADSS|159	983.3569
TCGA-KO-8417-01A-11R-2315-07	AEBP1|165	301.6997
TCGA-KO-8417-01A-11R-2315-07	AEBP2|121536	882.4363
TCGA-KO-8417-01A-11R-2315-07	AEN|64782	766.289
TCGA-KO-8417-01A-11R-2315-07	AES|166	15924.221
TCGA-KO-8417-01A-11R-2315-07	AFAP1L1|134265	882.7904
TCGA-KO-8417-01A-11R-2315-07	AFAP1L2|84632	149.0793
TCGA-KO-8417-01A-11R-2315-07	AFAP1|60312	95.9596
TCGA-KO-8417-01A-11R-2315-07	AFARP1|246182	.7082
TCGA-KO-8417-01A-11R-2315-07	AFF1|4299	3502.1246
TCGA-KO-8417-01A-11R-2315-07	AFF2|2334	3.8952
TCGA-KO-8417-01A-11R-2315-07	AFF3|3899	2.1246
TCGA-KO-8417-01A-11R-2315-07	AFF4|27125	3102.6912
TCGA-KO-8417-01A-11R-2315-07	AFG3L1|172	327.9037
TCGA-KO-8417-01A-11R-2315-07	AFG3L2|10939	6349.5184
TCGA-KO-8417-01A-11R-2315-07	AFMID|125061	67.6346
TCGA-KO-8417-01A-11R-2315-07	AFM|173	.3541
TCGA-KO-8417-01A-11R-2315-07	AFP|174	.3541
TCGA-KO-8417-01A-11R-2315-07	AFTPH|54812	1121.4589
TCGA-KO-8417-01A-11R-2315-07	AG2|387763	60.5524
TCGA-KO-8417-01A-11R-2315-07	AGAP11|119385	21.2571
TCGA-KO-8417-01A-11R-2315-07	AGAP1|116987	117.5637
TCGA-KO-8417-01A-11R-2315-07	AGAP2|116986	66.7741
TCGA-KO-8417-01A-11R-2315-07	AGAP3|116988	372.8754
TCGA-KO-8417-01A-11R-2315-07	AGAP4|119016	67.6346
TCGA-KO-8417-01A-11R-2315-07	AGAP5|729092	9.915
TCGA-KO-8417-01A-11R-2315-07	AGAP6|414189	30.8074
TCGA-KO-8417-01A-11R-2315-07	AGAP7|653268	2.8329
TCGA-KO-8417-01A-11R-2315-07	AGAP8|728404	8.4986
TCGA-KO-8417-01A-11R-2315-07	AGA|175	351.983
TCGA-KO-8417-01A-11R-2315-07	AGBL1|123624	0
TCGA-KO-8417-01A-11R-2315-07	AGBL2|79841	4.9575
TCGA-KO-8417-01A-11R-2315-07	AGBL3|340351	1.4164
TCGA-KO-8417-01A-11R-2315-07	AGBL4|84871	3.187
TCGA-KO-8417-01A-11R-2315-07	AGBL5|60509	364.3803
TCGA-KO-8417-01A-11R-2315-07	AGER|177	15.9348
TCGA-KO-8417-01A-11R-2315-07	AGFG1|3267	980.17
TCGA-KO-8417-01A-11R-2315-07	AGFG2|3268	617.9178
TCGA-KO-8417-01A-11R-2315-07	AGGF1|55109	992.5637
TCGA-KO-8417-01A-11R-2315-07	AGK|55750	858.0028
TCGA-KO-8417-01A-11R-2315-07	AGL|178	1660.4108
TCGA-KO-8417-01A-11R-2315-07	AGMAT|79814	2.8329
TCGA-KO-8417-01A-11R-2315-07	AGPAT1|10554	1292.4256
TCGA-KO-8417-01A-11R-2315-07	AGPAT2|10555	3294.9717
TCGA-KO-8417-01A-11R-2315-07	AGPAT3|56894	4024.0793
TCGA-KO-8417-01A-11R-2315-07	AGPAT4|56895	16.9972
TCGA-KO-8417-01A-11R-2315-07	AGPAT5|55326	527.2663
TCGA-KO-8417-01A-11R-2315-07	AGPAT6|137964	1278.3286
TCGA-KO-8417-01A-11R-2315-07	AGPAT9|84803	2175.9915
TCGA-KO-8417-01A-11R-2315-07	AGPHD1|123688	22.6629
TCGA-KO-8417-01A-11R-2315-07	AGPS|8540	542.1388
TCGA-KO-8417-01A-11R-2315-07	AGR2|10551	0
TCGA-KO-8417-01A-11R-2315-07	AGR3|155465	0
TCGA-KO-8417-01A-11R-2315-07	AGRN|375790	3821.5297
TCGA-KO-8417-01A-11R-2315-07	AGRP|181	4.2493
TCGA-KO-8417-01A-11R-2315-07	AGTPBP1|23287	236.898
TCGA-KO-8417-01A-11R-2315-07	AGTR1|185	46.034
TCGA-KO-8417-01A-11R-2315-07	AGTR2|186	0
TCGA-KO-8417-01A-11R-2315-07	AGTRAP|57085	131.0198
TCGA-KO-8417-01A-11R-2315-07	AGT|183	29.745
TCGA-KO-8417-01A-11R-2315-07	AGXT2L1|64850	0
TCGA-KO-8417-01A-11R-2315-07	AGXT2L2|85007	514.0191
TCGA-KO-8417-01A-11R-2315-07	AGXT2|64902	1.7705
TCGA-KO-8417-01A-11R-2315-07	AGXT|189	.3541
TCGA-KO-8417-01A-11R-2315-07	AHCTF1|25909	683.4278
TCGA-KO-8417-01A-11R-2315-07	AHCYL1|10768	3446.1756
TCGA-KO-8417-01A-11R-2315-07	AHCYL2|23382	5172.4504
TCGA-KO-8417-01A-11R-2315-07	AHCY|191	2188.7394
TCGA-KO-8417-01A-11R-2315-07	AHDC1|27245	489.3768
TCGA-KO-8417-01A-11R-2315-07	AHI1|54806	128.187
TCGA-KO-8417-01A-11R-2315-07	AHNAK2|113146	24.0793
TCGA-KO-8417-01A-11R-2315-07	AHNAK|79026	42450.0708
TCGA-KO-8417-01A-11R-2315-07	AHRR|57491	16.6431
TCGA-KO-8417-01A-11R-2315-07	AHR|196	1026.204
TCGA-KO-8417-01A-11R-2315-07	AHSA1|10598	3188.7394
TCGA-KO-8417-01A-11R-2315-07	AHSA2|130872	209.2776
TCGA-KO-8417-01A-11R-2315-07	AHSG|197	0
TCGA-KO-8417-01A-11R-2315-07	AHSP|51327	0
TCGA-KO-8417-01A-11R-2315-07	AICDA|57379	0
TCGA-KO-8417-01A-11R-2315-07	AIDA|64853	335.3506
TCGA-KO-8417-01A-11R-2315-07	AIF1L|83543	834.9858
TCGA-KO-8417-01A-11R-2315-07	AIF1|199	47.4504
TCGA-KO-8417-01A-11R-2315-07	AIFM1|9131	3464.9433
TCGA-KO-8417-01A-11R-2315-07	AIFM2|84883	623.2295
TCGA-KO-8417-01A-11R-2315-07	AIFM3|150209	100.5028
TCGA-KO-8417-01A-11R-2315-07	AIG1|51390	489.3768
TCGA-KO-8417-01A-11R-2315-07	AIM1L|55057	.7082
TCGA-KO-8417-01A-11R-2315-07	AIM1|202	667.847
TCGA-KO-8417-01A-11R-2315-07	AIM2|9447	.3541
TCGA-KO-8417-01A-11R-2315-07	AIMP1|9255	1228.6544
TCGA-KO-8417-01A-11R-2315-07	AIMP2|7965	975.4851
TCGA-KO-8417-01A-11R-2315-07	AIPL1|23746	.3541
TCGA-KO-8417-01A-11R-2315-07	AIP|9049	1595.255
TCGA-KO-8417-01A-11R-2315-07	AIRE|326	0
TCGA-KO-8417-01A-11R-2315-07	AJAP1|55966	3.8952
TCGA-KO-8417-01A-11R-2315-07	AK1|203	948.3003
TCGA-KO-8417-01A-11R-2315-07	AK2|204	1520.1841
TCGA-KO-8417-01A-11R-2315-07	AK3L1|205	5.3116
TCGA-KO-8417-01A-11R-2315-07	AK3|50808	2093.4844
TCGA-KO-8417-01A-11R-2315-07	AK5|26289	1.0623
TCGA-KO-8417-01A-11R-2315-07	AK7|122481	21.6006
TCGA-KO-8417-01A-11R-2315-07	AKAP10|11216	352.6912
TCGA-KO-8417-01A-11R-2315-07	AKAP11|11215	1118.6261
TCGA-KO-8417-01A-11R-2315-07	AKAP12|9590	126.7705
TCGA-KO-8417-01A-11R-2315-07	AKAP13|11214	3144.1218
TCGA-KO-8417-01A-11R-2315-07	AKAP14|158798	1.4164
TCGA-KO-8417-01A-11R-2315-07	AKAP1|8165	2699.7167
TCGA-KO-8417-01A-11R-2315-07	AKAP2|11217	5723.8846
TCGA-KO-8417-01A-11R-2315-07	AKAP3|10566	88.1728
TCGA-KO-8417-01A-11R-2315-07	AKAP4|8852	.3541
TCGA-KO-8417-01A-11R-2315-07	AKAP5|9495	8.4986
TCGA-KO-8417-01A-11R-2315-07	AKAP6|9472	1325.779
TCGA-KO-8417-01A-11R-2315-07	AKAP7|9465	101.2748
TCGA-KO-8417-01A-11R-2315-07	AKAP8L|26993	853.7535
TCGA-KO-8417-01A-11R-2315-07	AKAP8|10270	660.7649
TCGA-KO-8417-01A-11R-2315-07	AKAP9|10142	2740.4391
TCGA-KO-8417-01A-11R-2315-07	AKD1|221264	146.6006
TCGA-KO-8417-01A-11R-2315-07	AKIRIN1|79647	1224.5042
TCGA-KO-8417-01A-11R-2315-07	AKIRIN2|55122	540.3683
TCGA-KO-8417-01A-11R-2315-07	AKNAD1|254268	3.5411
TCGA-KO-8417-01A-11R-2315-07	AKNA|80709	402.9745
TCGA-KO-8417-01A-11R-2315-07	AKR1A1|10327	1167.847
TCGA-KO-8417-01A-11R-2315-07	AKR1B10|57016	0
TCGA-KO-8417-01A-11R-2315-07	AKR1B15|441282	0
TCGA-KO-8417-01A-11R-2315-07	AKR1B1|231	2316.5722
TCGA-KO-8417-01A-11R-2315-07	AKR1C1|1645	3320.4674
TCGA-KO-8417-01A-11R-2315-07	AKR1C2|1646	44.6176
TCGA-KO-8417-01A-11R-2315-07	AKR1C3|8644	20.5382
TCGA-KO-8417-01A-11R-2315-07	AKR1C4|1109	0
TCGA-KO-8417-01A-11R-2315-07	AKR1CL1|340811	0
TCGA-KO-8417-01A-11R-2315-07	AKR1D1|6718	0
TCGA-KO-8417-01A-11R-2315-07	AKR1E2|83592	1.7705
TCGA-KO-8417-01A-11R-2315-07	AKR7A2|8574	662.5354
TCGA-KO-8417-01A-11R-2315-07	AKR7A3|22977	165.3683
TCGA-KO-8417-01A-11R-2315-07	AKR7L|246181	7.0822
TCGA-KO-8417-01A-11R-2315-07	AKT1S1|84335	1043.2011
TCGA-KO-8417-01A-11R-2315-07	AKT1|207	5977.3371
TCGA-KO-8417-01A-11R-2315-07	AKT2|208	3890.2266
TCGA-KO-8417-01A-11R-2315-07	AKT3|10000	1230.5241
TCGA-KO-8417-01A-11R-2315-07	AKTIP|64400	1159.9469
TCGA-KO-8417-01A-11R-2315-07	ALAD|210	1039.3059
TCGA-KO-8417-01A-11R-2315-07	ALAS1|211	2894.83
TCGA-KO-8417-01A-11R-2315-07	ALAS2|212	.7082
TCGA-KO-8417-01A-11R-2315-07	ALB|213	2.4788
TCGA-KO-8417-01A-11R-2315-07	ALCAM|214	4300.2833
TCGA-KO-8417-01A-11R-2315-07	ALDH16A1|126133	533.6402
TCGA-KO-8417-01A-11R-2315-07	ALDH18A1|5832	598.4419
TCGA-KO-8417-01A-11R-2315-07	ALDH1A1|216	3418.2011
TCGA-KO-8417-01A-11R-2315-07	ALDH1A2|8854	1831.4448
TCGA-KO-8417-01A-11R-2315-07	ALDH1A3|220	6.0198
TCGA-KO-8417-01A-11R-2315-07	ALDH1B1|219	650.8499
TCGA-KO-8417-01A-11R-2315-07	ALDH1L1|10840	3787.1813
TCGA-KO-8417-01A-11R-2315-07	ALDH1L2|160428	29.3909
TCGA-KO-8417-01A-11R-2315-07	ALDH2|217	1110.1275
TCGA-KO-8417-01A-11R-2315-07	ALDH3A1|218	2.8329
TCGA-KO-8417-01A-11R-2315-07	ALDH3A2|224	1525.8499
TCGA-KO-8417-01A-11R-2315-07	ALDH3B1|221	14.5184
TCGA-KO-8417-01A-11R-2315-07	ALDH3B2|222	1.0623
TCGA-KO-8417-01A-11R-2315-07	ALDH4A1|8659	540.0142
TCGA-KO-8417-01A-11R-2315-07	ALDH5A1|7915	320.4674
TCGA-KO-8417-01A-11R-2315-07	ALDH6A1|4329	2243.1091
TCGA-KO-8417-01A-11R-2315-07	ALDH7A1|501	1558.7819
TCGA-KO-8417-01A-11R-2315-07	ALDH8A1|64577	27.9745
TCGA-KO-8417-01A-11R-2315-07	ALDH9A1|223	730.17
TCGA-KO-8417-01A-11R-2315-07	ALDOA|226	55129.2493
TCGA-KO-8417-01A-11R-2315-07	ALDOB|229	61.2606
TCGA-KO-8417-01A-11R-2315-07	ALDOC|230	408.6402
TCGA-KO-8417-01A-11R-2315-07	ALG10B|144245	426.3456
TCGA-KO-8417-01A-11R-2315-07	ALG10|84920	101.983
TCGA-KO-8417-01A-11R-2315-07	ALG11|440138	17.7054
TCGA-KO-8417-01A-11R-2315-07	ALG12|79087	1425.9915
TCGA-KO-8417-01A-11R-2315-07	ALG13|79868	672.8045
TCGA-KO-8417-01A-11R-2315-07	ALG14|199857	155.0992
TCGA-KO-8417-01A-11R-2315-07	ALG1L2|644974	.3541
TCGA-KO-8417-01A-11R-2315-07	ALG1L|200810	.3718
TCGA-KO-8417-01A-11R-2315-07	ALG1|56052	846.597
TCGA-KO-8417-01A-11R-2315-07	ALG2|85365	1669.9717
TCGA-KO-8417-01A-11R-2315-07	ALG3|10195	894.4759
TCGA-KO-8417-01A-11R-2315-07	ALG5|29880	502.8329
TCGA-KO-8417-01A-11R-2315-07	ALG6|29929	109.7734
TCGA-KO-8417-01A-11R-2315-07	ALG8|79053	855.17
TCGA-KO-8417-01A-11R-2315-07	ALG9|79796	694.051
TCGA-KO-8417-01A-11R-2315-07	ALKBH1|8846	341.3598
TCGA-KO-8417-01A-11R-2315-07	ALKBH2|121642	206.0907
TCGA-KO-8417-01A-11R-2315-07	ALKBH3|221120	332.8612
TCGA-KO-8417-01A-11R-2315-07	ALKBH4|54784	449.8761
TCGA-KO-8417-01A-11R-2315-07	ALKBH5|54890	1908.9377
TCGA-KO-8417-01A-11R-2315-07	ALKBH6|84964	211.0482
TCGA-KO-8417-01A-11R-2315-07	ALKBH7|84266	1765.2266
TCGA-KO-8417-01A-11R-2315-07	ALKBH8|91801	192.9887
TCGA-KO-8417-01A-11R-2315-07	ALK|238	.3541
TCGA-KO-8417-01A-11R-2315-07	ALLC|55821	0
TCGA-KO-8417-01A-11R-2315-07	ALMS1P|200420	.3541
TCGA-KO-8417-01A-11R-2315-07	ALMS1|7840	457.8612
TCGA-KO-8417-01A-11R-2315-07	ALOX12B|242	0
TCGA-KO-8417-01A-11R-2315-07	ALOX12P2|245	23.3711
TCGA-KO-8417-01A-11R-2315-07	ALOX12|239	3.5623
TCGA-KO-8417-01A-11R-2315-07	ALOX15B|247	2.8329
TCGA-KO-8417-01A-11R-2315-07	ALOX15|246	.3541
TCGA-KO-8417-01A-11R-2315-07	ALOX5AP|241	94.5467
TCGA-KO-8417-01A-11R-2315-07	ALOX5|240	29.745
TCGA-KO-8417-01A-11R-2315-07	ALOXE3|59344	1.0623
TCGA-KO-8417-01A-11R-2315-07	ALPI|248	0
TCGA-KO-8417-01A-11R-2315-07	ALPK1|80216	327.1955
TCGA-KO-8417-01A-11R-2315-07	ALPK2|115701	0
TCGA-KO-8417-01A-11R-2315-07	ALPK3|57538	3028.3286
TCGA-KO-8417-01A-11R-2315-07	ALPL|249	193.6969
TCGA-KO-8417-01A-11R-2315-07	ALPPL2|251	0
TCGA-KO-8417-01A-11R-2315-07	ALPP|250	0
TCGA-KO-8417-01A-11R-2315-07	ALS2CL|259173	1768.7677
TCGA-KO-8417-01A-11R-2315-07	ALS2CR11|151254	.7082
TCGA-KO-8417-01A-11R-2315-07	ALS2CR12|130540	2.1246
TCGA-KO-8417-01A-11R-2315-07	ALS2CR4|65062	170.3258
TCGA-KO-8417-01A-11R-2315-07	ALS2CR8|79800	126.7705
TCGA-KO-8417-01A-11R-2315-07	ALS2|57679	352.3371
TCGA-KO-8417-01A-11R-2315-07	ALX1|8092	0
TCGA-KO-8417-01A-11R-2315-07	ALX3|257	26.5581
TCGA-KO-8417-01A-11R-2315-07	ALX4|60529	0
TCGA-KO-8417-01A-11R-2315-07	AMAC1L2|83650	.7082
TCGA-KO-8417-01A-11R-2315-07	AMAC1L3|643664	0
TCGA-KO-8417-01A-11R-2315-07	AMAC1|146861	0
TCGA-KO-8417-01A-11R-2315-07	AMACR|23600	745.0425
TCGA-KO-8417-01A-11R-2315-07	AMBN|258	0
TCGA-KO-8417-01A-11R-2315-07	AMBP|259	3.5411
TCGA-KO-8417-01A-11R-2315-07	AMBRA1|55626	1578.6119
TCGA-KO-8417-01A-11R-2315-07	AMD1|262	1985.4816
TCGA-KO-8417-01A-11R-2315-07	AMDHD1|144193	2.4788
TCGA-KO-8417-01A-11R-2315-07	AMDHD2|51005	300.9915
TCGA-KO-8417-01A-11R-2315-07	AMELX|265	0
TCGA-KO-8417-01A-11R-2315-07	AMELY|266	0
TCGA-KO-8417-01A-11R-2315-07	AMFR|267	10310.5524
TCGA-KO-8417-01A-11R-2315-07	AMHR2|269	.3541
TCGA-KO-8417-01A-11R-2315-07	AMH|268	6.3739
TCGA-KO-8417-01A-11R-2315-07	AMICA1|120425	19.83
TCGA-KO-8417-01A-11R-2315-07	AMIGO1|57463	150.4958
TCGA-KO-8417-01A-11R-2315-07	AMIGO2|347902	575.4249
TCGA-KO-8417-01A-11R-2315-07	AMIGO3|386724	95.6091
TCGA-KO-8417-01A-11R-2315-07	AMMECR1L|83607	440.1558
TCGA-KO-8417-01A-11R-2315-07	AMMECR1|9949	195.8215
TCGA-KO-8417-01A-11R-2315-07	AMN1|196394	286.4731
TCGA-KO-8417-01A-11R-2315-07	AMN|81693	1.0623
TCGA-KO-8417-01A-11R-2315-07	AMOTL1|154810	2406.1615
TCGA-KO-8417-01A-11R-2315-07	AMOTL2|51421	1876.0623
TCGA-KO-8417-01A-11R-2315-07	AMOT|154796	935.1983
TCGA-KO-8417-01A-11R-2315-07	AMPD1|270	0
TCGA-KO-8417-01A-11R-2315-07	AMPD2|271	94.9008
TCGA-KO-8417-01A-11R-2315-07	AMPD3|272	3890.5807
TCGA-KO-8417-01A-11R-2315-07	AMPH|273	2.1246
TCGA-KO-8417-01A-11R-2315-07	AMTN|401138	0
TCGA-KO-8417-01A-11R-2315-07	AMT|275	600.9703
TCGA-KO-8417-01A-11R-2315-07	AMY1A|276	1.7705
TCGA-KO-8417-01A-11R-2315-07	AMY2A|279	4.2493
TCGA-KO-8417-01A-11R-2315-07	AMY2B|280	169.4795
TCGA-KO-8417-01A-11R-2315-07	AMZ1|155185	2.8329
TCGA-KO-8417-01A-11R-2315-07	AMZ2P1|201283	92.068
TCGA-KO-8417-01A-11R-2315-07	AMZ2|51321	894.1218
TCGA-KO-8417-01A-11R-2315-07	ANAPC10|10393	111.1898
TCGA-KO-8417-01A-11R-2315-07	ANAPC11|51529	967.7762
TCGA-KO-8417-01A-11R-2315-07	ANAPC13|25847	2461.1579
TCGA-KO-8417-01A-11R-2315-07	ANAPC16|119504	1445.8215
TCGA-KO-8417-01A-11R-2315-07	ANAPC1|64682	401.204
TCGA-KO-8417-01A-11R-2315-07	ANAPC2|29882	1120.3966
TCGA-KO-8417-01A-11R-2315-07	ANAPC4|29945	337.4646
TCGA-KO-8417-01A-11R-2315-07	ANAPC5|51433	2593.8385
TCGA-KO-8417-01A-11R-2315-07	ANAPC7|51434	952.5496
TCGA-KO-8417-01A-11R-2315-07	ANGEL1|23357	1221.3173
TCGA-KO-8417-01A-11R-2315-07	ANGEL2|90806	417.4929
TCGA-KO-8417-01A-11R-2315-07	ANGPT1|284	1848.796
TCGA-KO-8417-01A-11R-2315-07	ANGPT2|285	288.7783
TCGA-KO-8417-01A-11R-2315-07	ANGPT4|51378	1.7705
TCGA-KO-8417-01A-11R-2315-07	ANGPTL1|9068	720.9632
TCGA-KO-8417-01A-11R-2315-07	ANGPTL2|23452	200.4249
TCGA-KO-8417-01A-11R-2315-07	ANGPTL3|27329	.3541
TCGA-KO-8417-01A-11R-2315-07	ANGPTL4|51129	5.3116
TCGA-KO-8417-01A-11R-2315-07	ANGPTL5|253935	.3541
TCGA-KO-8417-01A-11R-2315-07	ANGPTL6|83854	1.2996
TCGA-KO-8417-01A-11R-2315-07	ANGPTL7|10218	0
TCGA-KO-8417-01A-11R-2315-07	ANG|283	9.0616
TCGA-KO-8417-01A-11R-2315-07	ANK1|286	2.1246
TCGA-KO-8417-01A-11R-2315-07	ANK2|287	19.83
TCGA-KO-8417-01A-11R-2315-07	ANK3|288	1452.9037
TCGA-KO-8417-01A-11R-2315-07	ANKAR|150709	25.1416
TCGA-KO-8417-01A-11R-2315-07	ANKDD1A|348094	26.9122
TCGA-KO-8417-01A-11R-2315-07	ANKFN1|162282	0
TCGA-KO-8417-01A-11R-2315-07	ANKFY1|51479	1119.3343
TCGA-KO-8417-01A-11R-2315-07	ANKHD1-EIF4EBP3|404734	1065.7224
TCGA-KO-8417-01A-11R-2315-07	ANKHD1|54882	2199.9398
TCGA-KO-8417-01A-11R-2315-07	ANKH|56172	99.5042
TCGA-KO-8417-01A-11R-2315-07	ANKIB1|54467	582.153
TCGA-KO-8417-01A-11R-2315-07	ANKK1|255239	1.7705
TCGA-KO-8417-01A-11R-2315-07	ANKLE1|126549	1.7705
TCGA-KO-8417-01A-11R-2315-07	ANKLE2|23141	1476.2748
TCGA-KO-8417-01A-11R-2315-07	ANKMY1|51281	99.5042
TCGA-KO-8417-01A-11R-2315-07	ANKMY2|57037	1234.0652
TCGA-KO-8417-01A-11R-2315-07	ANKRA2|57763	247.1671
TCGA-KO-8417-01A-11R-2315-07	ANKRD10|55608	550.0496
TCGA-KO-8417-01A-11R-2315-07	ANKRD11|29123	2842.7585
TCGA-KO-8417-01A-11R-2315-07	ANKRD12|23253	1716.7139
TCGA-KO-8417-01A-11R-2315-07	ANKRD13A|88455	2788.9518
TCGA-KO-8417-01A-11R-2315-07	ANKRD13B|124930	4.6034
TCGA-KO-8417-01A-11R-2315-07	ANKRD13C|81573	384.915
TCGA-KO-8417-01A-11R-2315-07	ANKRD13D|338692	288.9518
TCGA-KO-8417-01A-11R-2315-07	ANKRD16|54522	70.0673
TCGA-KO-8417-01A-11R-2315-07	ANKRD17|26057	2822.9462
TCGA-KO-8417-01A-11R-2315-07	ANKRD19|138649	29.0368
TCGA-KO-8417-01A-11R-2315-07	ANKRD1|27063	.3541
TCGA-KO-8417-01A-11R-2315-07	ANKRD20A3|441425	15.2266
TCGA-KO-8417-01A-11R-2315-07	ANKRD20A4|728747	4.2493
TCGA-KO-8417-01A-11R-2315-07	ANKRD20B|729171	9.2068
TCGA-KO-8417-01A-11R-2315-07	ANKRD22|118932	134.915
TCGA-KO-8417-01A-11R-2315-07	ANKRD23|200539	12.7479
TCGA-KO-8417-01A-11R-2315-07	ANKRD24|170961	41.0765
TCGA-KO-8417-01A-11R-2315-07	ANKRD26P1|124149	.3541
TCGA-KO-8417-01A-11R-2315-07	ANKRD26|22852	136.3314
TCGA-KO-8417-01A-11R-2315-07	ANKRD27|84079	932.7195
TCGA-KO-8417-01A-11R-2315-07	ANKRD28|23243	1692.9887
TCGA-KO-8417-01A-11R-2315-07	ANKRD29|147463	1224.1501
TCGA-KO-8417-01A-11R-2315-07	ANKRD2|26287	1.7705
TCGA-KO-8417-01A-11R-2315-07	ANKRD30A|91074	10.2691
TCGA-KO-8417-01A-11R-2315-07	ANKRD30B|374860	0
TCGA-KO-8417-01A-11R-2315-07	ANKRD31|256006	2.8329
TCGA-KO-8417-01A-11R-2315-07	ANKRD32|84250	75.779
TCGA-KO-8417-01A-11R-2315-07	ANKRD33|341405	.3541
TCGA-KO-8417-01A-11R-2315-07	ANKRD34A|284615	4.9575
TCGA-KO-8417-01A-11R-2315-07	ANKRD34B|340120	0
TCGA-KO-8417-01A-11R-2315-07	ANKRD34C|390616	0
TCGA-KO-8417-01A-11R-2315-07	ANKRD35|148741	.3541
TCGA-KO-8417-01A-11R-2315-07	ANKRD36BP1|84832	47.0963
TCGA-KO-8417-01A-11R-2315-07	ANKRD36B|57730	11.3314
TCGA-KO-8417-01A-11R-2315-07	ANKRD36|375248	44.6176
TCGA-KO-8417-01A-11R-2315-07	ANKRD37|353322	49.228
TCGA-KO-8417-01A-11R-2315-07	ANKRD39|51239	57.3654
TCGA-KO-8417-01A-11R-2315-07	ANKRD40|91369	775.8499
TCGA-KO-8417-01A-11R-2315-07	ANKRD42|338699	387.3938
TCGA-KO-8417-01A-11R-2315-07	ANKRD43|134548	331.0907
TCGA-KO-8417-01A-11R-2315-07	ANKRD44|91526	79.6742
TCGA-KO-8417-01A-11R-2315-07	ANKRD45|339416	6.728
TCGA-KO-8417-01A-11R-2315-07	ANKRD46|157567	277.8718
TCGA-KO-8417-01A-11R-2315-07	ANKRD49|54851	317.2805
TCGA-KO-8417-01A-11R-2315-07	ANKRD50|57182	710.6941
TCGA-KO-8417-01A-11R-2315-07	ANKRD52|283373	1171.3881
TCGA-KO-8417-01A-11R-2315-07	ANKRD53|79998	.7082
TCGA-KO-8417-01A-11R-2315-07	ANKRD54|129138	377.8329
TCGA-KO-8417-01A-11R-2315-07	ANKRD55|79722	.3541
TCGA-KO-8417-01A-11R-2315-07	ANKRD56|345079	717.7762
TCGA-KO-8417-01A-11R-2315-07	ANKRD57|65124	596.6714
TCGA-KO-8417-01A-11R-2315-07	ANKRD58|347454	2.1246
TCGA-KO-8417-01A-11R-2315-07	ANKRD5|63926	248.9377
TCGA-KO-8417-01A-11R-2315-07	ANKRD6|22881	95.7932
TCGA-KO-8417-01A-11R-2315-07	ANKRD7|56311	1.4164
TCGA-KO-8417-01A-11R-2315-07	ANKRD9|122416	745.3966
TCGA-KO-8417-01A-11R-2315-07	ANKS1A|23294	791.4306
TCGA-KO-8417-01A-11R-2315-07	ANKS1B|56899	8.8527
TCGA-KO-8417-01A-11R-2315-07	ANKS3|124401	349.5042
TCGA-KO-8417-01A-11R-2315-07	ANKS4B|257629	0
TCGA-KO-8417-01A-11R-2315-07	ANKS6|203286	469.1926
TCGA-KO-8417-01A-11R-2315-07	ANKZF1|55139	259.2068
TCGA-KO-8417-01A-11R-2315-07	ANLN|54443	126.7705
TCGA-KO-8417-01A-11R-2315-07	ANO10|55129	2370.3966
TCGA-KO-8417-01A-11R-2315-07	ANO1|55107	159.3484
TCGA-KO-8417-01A-11R-2315-07	ANO2|57101	18.0595
TCGA-KO-8417-01A-11R-2315-07	ANO3|63982	5.6657
TCGA-KO-8417-01A-11R-2315-07	ANO4|121601	2656.5156
TCGA-KO-8417-01A-11R-2315-07	ANO5|203859	1139.5184
TCGA-KO-8417-01A-11R-2315-07	ANO6|196527	1844.1926
TCGA-KO-8417-01A-11R-2315-07	ANO7|50636	12.0397
TCGA-KO-8417-01A-11R-2315-07	ANO8|57719	191.9263
TCGA-KO-8417-01A-11R-2315-07	ANO9|338440	58.7819
TCGA-KO-8417-01A-11R-2315-07	ANP32A|8125	5094.9008
TCGA-KO-8417-01A-11R-2315-07	ANP32B|10541	2898.3711
TCGA-KO-8417-01A-11R-2315-07	ANP32C|23520	1.7705
TCGA-KO-8417-01A-11R-2315-07	ANP32D|23519	.3541
TCGA-KO-8417-01A-11R-2315-07	ANP32E|81611	463.1728
TCGA-KO-8417-01A-11R-2315-07	ANPEP|290	12.7479
TCGA-KO-8417-01A-11R-2315-07	ANTXR1|84168	751.4164
TCGA-KO-8417-01A-11R-2315-07	ANTXR2|118429	80.0283
TCGA-KO-8417-01A-11R-2315-07	ANTXRL|195977	0
TCGA-KO-8417-01A-11R-2315-07	ANUBL1|93550	35.0567
TCGA-KO-8417-01A-11R-2315-07	ANXA10|11199	0
TCGA-KO-8417-01A-11R-2315-07	ANXA11|311	7847.0255
TCGA-KO-8417-01A-11R-2315-07	ANXA13|312	0
TCGA-KO-8417-01A-11R-2315-07	ANXA1|301	764.8725
TCGA-KO-8417-01A-11R-2315-07	ANXA2P1|303	44.9717
TCGA-KO-8417-01A-11R-2315-07	ANXA2P2|304	2629.9575
TCGA-KO-8417-01A-11R-2315-07	ANXA2P3|305	2.1246
TCGA-KO-8417-01A-11R-2315-07	ANXA2|302	7051.6997
TCGA-KO-8417-01A-11R-2315-07	ANXA3|306	1298.5127
TCGA-KO-8417-01A-11R-2315-07	ANXA4|307	4092.7762
TCGA-KO-8417-01A-11R-2315-07	ANXA5|308	3315.864
TCGA-KO-8417-01A-11R-2315-07	ANXA6|309	2272.6629
TCGA-KO-8417-01A-11R-2315-07	ANXA7|310	2378.8952
TCGA-KO-8417-01A-11R-2315-07	ANXA8L1|728113	0
TCGA-KO-8417-01A-11R-2315-07	ANXA8L2|244	0
TCGA-KO-8417-01A-11R-2315-07	ANXA8|653145	0
TCGA-KO-8417-01A-11R-2315-07	ANXA9|8416	135.2691
TCGA-KO-8417-01A-11R-2315-07	AOAH|313	7.0822
TCGA-KO-8417-01A-11R-2315-07	AOC2|314	35.0567
TCGA-KO-8417-01A-11R-2315-07	AOC3|8639	336.0482
TCGA-KO-8417-01A-11R-2315-07	AOX1|316	3.187
TCGA-KO-8417-01A-11R-2315-07	AOX2P|344454	0
TCGA-KO-8417-01A-11R-2315-07	AP1AR|55435	839.5892
TCGA-KO-8417-01A-11R-2315-07	AP1B1|162	5503.8952
TCGA-KO-8417-01A-11R-2315-07	AP1G1|164	2966.7139
TCGA-KO-8417-01A-11R-2315-07	AP1G2|8906	1036.4164
TCGA-KO-8417-01A-11R-2315-07	AP1M1|8907	1341.3598
TCGA-KO-8417-01A-11R-2315-07	AP1M2|10053	2709.6317
TCGA-KO-8417-01A-11R-2315-07	AP1S1|1174	1053.8244
TCGA-KO-8417-01A-11R-2315-07	AP1S2|8905	282.2238
TCGA-KO-8417-01A-11R-2315-07	AP1S3|130340	203.6119
TCGA-KO-8417-01A-11R-2315-07	AP2A1|160	1219.7025
TCGA-KO-8417-01A-11R-2315-07	AP2A2|161	1506.728
TCGA-KO-8417-01A-11R-2315-07	AP2B1|163	5963.881
TCGA-KO-8417-01A-11R-2315-07	AP2M1|1173	6257.7904
TCGA-KO-8417-01A-11R-2315-07	AP2S1|1175	1216.0057
TCGA-KO-8417-01A-11R-2315-07	AP3B1|8546	2648.7252
TCGA-KO-8417-01A-11R-2315-07	AP3B2|8120	76.4873
TCGA-KO-8417-01A-11R-2315-07	AP3D1|8943	5580.3824
TCGA-KO-8417-01A-11R-2315-07	AP3M1|26985	570.8215
TCGA-KO-8417-01A-11R-2315-07	AP3M2|10947	247.1671
TCGA-KO-8417-01A-11R-2315-07	AP3S1|1176	466.3598
TCGA-KO-8417-01A-11R-2315-07	AP3S2|10239	2644.0616
TCGA-KO-8417-01A-11R-2315-07	AP4B1|10717	128.2932
TCGA-KO-8417-01A-11R-2315-07	AP4E1|23431	327.9037
TCGA-KO-8417-01A-11R-2315-07	AP4M1|9179	299.7592
TCGA-KO-8417-01A-11R-2315-07	AP4S1|11154	140.5807
TCGA-KO-8417-01A-11R-2315-07	APAF1|317	366.1473
TCGA-KO-8417-01A-11R-2315-07	APBA1|320	26.5581
TCGA-KO-8417-01A-11R-2315-07	APBA2|321	3.8952
TCGA-KO-8417-01A-11R-2315-07	APBA3|9546	338.1728
TCGA-KO-8417-01A-11R-2315-07	APBB1IP|54518	22.6629
TCGA-KO-8417-01A-11R-2315-07	APBB1|322	981.5864
TCGA-KO-8417-01A-11R-2315-07	APBB2|323	1584.9858
TCGA-KO-8417-01A-11R-2315-07	APBB3|10307	293.9093
TCGA-KO-8417-01A-11R-2315-07	APC2|10297	13.5623
TCGA-KO-8417-01A-11R-2315-07	APCDD1L|164284	1.0623
TCGA-KO-8417-01A-11R-2315-07	APCDD1|147495	90.2975
TCGA-KO-8417-01A-11R-2315-07	APCS|325	0
TCGA-KO-8417-01A-11R-2315-07	APC|324	716.7139
TCGA-KO-8417-01A-11R-2315-07	APEH|327	6918.2011
TCGA-KO-8417-01A-11R-2315-07	APEX1|328	2516.289
TCGA-KO-8417-01A-11R-2315-07	APEX2|27301	683.4278
TCGA-KO-8417-01A-11R-2315-07	APH1A|51107	3349.1501
TCGA-KO-8417-01A-11R-2315-07	APH1B|83464	1282.2238
TCGA-KO-8417-01A-11R-2315-07	API5|8539	2933.0737
TCGA-KO-8417-01A-11R-2315-07	APIP|51074	677.0892
TCGA-KO-8417-01A-11R-2315-07	APITD1|378708	101.4235
TCGA-KO-8417-01A-11R-2315-07	APLF|200558	8.1445
TCGA-KO-8417-01A-11R-2315-07	APLNR|187	501.0623
TCGA-KO-8417-01A-11R-2315-07	APLN|8862	190.1558
TCGA-KO-8417-01A-11R-2315-07	APLP1|333	23.7252
TCGA-KO-8417-01A-11R-2315-07	APLP2|334	42605.17
TCGA-KO-8417-01A-11R-2315-07	APOA1BP|128240	2167.4929
TCGA-KO-8417-01A-11R-2315-07	APOA1|335	0
TCGA-KO-8417-01A-11R-2315-07	APOA2|336	0
TCGA-KO-8417-01A-11R-2315-07	APOA4|337	0
TCGA-KO-8417-01A-11R-2315-07	APOA5|116519	0
TCGA-KO-8417-01A-11R-2315-07	APOB48R|55911	47.4504
TCGA-KO-8417-01A-11R-2315-07	APOBEC1|339	0
TCGA-KO-8417-01A-11R-2315-07	APOBEC2|10930	.3541
TCGA-KO-8417-01A-11R-2315-07	APOBEC3A|200315	8.1445
TCGA-KO-8417-01A-11R-2315-07	APOBEC3B|9582	207.5071
TCGA-KO-8417-01A-11R-2315-07	APOBEC3C|27350	16.289
TCGA-KO-8417-01A-11R-2315-07	APOBEC3D|140564	8.1445
TCGA-KO-8417-01A-11R-2315-07	APOBEC3F|200316	80.7365
TCGA-KO-8417-01A-11R-2315-07	APOBEC3G|60489	24.0793
TCGA-KO-8417-01A-11R-2315-07	APOBEC3H|164668	.3541
TCGA-KO-8417-01A-11R-2315-07	APOBEC4|403314	0
TCGA-KO-8417-01A-11R-2315-07	APOB|338	.7082
TCGA-KO-8417-01A-11R-2315-07	APOC1P1|342	0
TCGA-KO-8417-01A-11R-2315-07	APOC1|341	48.1586
TCGA-KO-8417-01A-11R-2315-07	APOC2|344	5.3116
TCGA-KO-8417-01A-11R-2315-07	APOC3|345	0
TCGA-KO-8417-01A-11R-2315-07	APOC4|346	0
TCGA-KO-8417-01A-11R-2315-07	APOD|347	19.83
TCGA-KO-8417-01A-11R-2315-07	APOE|348	347.7337
TCGA-KO-8417-01A-11R-2315-07	APOF|319	0
TCGA-KO-8417-01A-11R-2315-07	APOH|350	.3541
TCGA-KO-8417-01A-11R-2315-07	APOL1|8542	2151.204
TCGA-KO-8417-01A-11R-2315-07	APOL2|23780	1943.3428
TCGA-KO-8417-01A-11R-2315-07	APOL3|80833	202.9037
TCGA-KO-8417-01A-11R-2315-07	APOL4|80832	12.7479
TCGA-KO-8417-01A-11R-2315-07	APOL5|80831	2.1246
TCGA-KO-8417-01A-11R-2315-07	APOL6|80830	1642.7054
TCGA-KO-8417-01A-11R-2315-07	APOLD1|81575	1506.728
TCGA-KO-8417-01A-11R-2315-07	APOM|55937	51.3456
TCGA-KO-8417-01A-11R-2315-07	APOOL|139322	414.6601
TCGA-KO-8417-01A-11R-2315-07	APOO|79135	1159.3484
TCGA-KO-8417-01A-11R-2315-07	APPBP2|10513	500.7082
TCGA-KO-8417-01A-11R-2315-07	APPL1|26060	1547.8045
TCGA-KO-8417-01A-11R-2315-07	APPL2|55198	779.745
TCGA-KO-8417-01A-11R-2315-07	APP|351	48734.7734
TCGA-KO-8417-01A-11R-2315-07	APRT|353	2866.5014
TCGA-KO-8417-01A-11R-2315-07	APTX|54840	685.5524
TCGA-KO-8417-01A-11R-2315-07	AQP10|89872	0
TCGA-KO-8417-01A-11R-2315-07	AQP11|282679	24.0793
TCGA-KO-8417-01A-11R-2315-07	AQP12A|375318	0
TCGA-KO-8417-01A-11R-2315-07	AQP12B|653437	.3541
TCGA-KO-8417-01A-11R-2315-07	AQP1|358	3030.4533
TCGA-KO-8417-01A-11R-2315-07	AQP2|359	.7082
TCGA-KO-8417-01A-11R-2315-07	AQP3|360	867.9178
TCGA-KO-8417-01A-11R-2315-07	AQP4|361	0
TCGA-KO-8417-01A-11R-2315-07	AQP5|362	1.0623
TCGA-KO-8417-01A-11R-2315-07	AQP6|363	47.8045
TCGA-KO-8417-01A-11R-2315-07	AQP7P1|375719	.3541
TCGA-KO-8417-01A-11R-2315-07	AQP7P3|441432	0
TCGA-KO-8417-01A-11R-2315-07	AQP7|364	136.6856
TCGA-KO-8417-01A-11R-2315-07	AQP8|343	1.0623
TCGA-KO-8417-01A-11R-2315-07	AQP9|366	.7082
TCGA-KO-8417-01A-11R-2315-07	AQPEP|206338	.3541
TCGA-KO-8417-01A-11R-2315-07	AQR|9716	1366.8555
TCGA-KO-8417-01A-11R-2315-07	ARAF|369	2193.6969
TCGA-KO-8417-01A-11R-2315-07	ARAP1|116985	10108.3251
TCGA-KO-8417-01A-11R-2315-07	ARAP2|116984	222.3796
TCGA-KO-8417-01A-11R-2315-07	ARAP3|64411	187.6771
TCGA-KO-8417-01A-11R-2315-07	ARCN1|372	5782.5779
TCGA-KO-8417-01A-11R-2315-07	ARC|23237	5.3116
TCGA-KO-8417-01A-11R-2315-07	AREG|374	0
TCGA-KO-8417-01A-11R-2315-07	ARF1|375	8344.5467
TCGA-KO-8417-01A-11R-2315-07	ARF3|377	6961.0482
TCGA-KO-8417-01A-11R-2315-07	ARF4|378	2801.6997
TCGA-KO-8417-01A-11R-2315-07	ARF5|381	3199.5892
TCGA-KO-8417-01A-11R-2315-07	ARF6|382	2283.9943
TCGA-KO-8417-01A-11R-2315-07	ARFGAP1|55738	1726.983
TCGA-KO-8417-01A-11R-2315-07	ARFGAP2|84364	3145.8924
TCGA-KO-8417-01A-11R-2315-07	ARFGAP3|26286	1509.2068
TCGA-KO-8417-01A-11R-2315-07	ARFGEF1|10565	2284.3484
TCGA-KO-8417-01A-11R-2315-07	ARFGEF2|10564	5247.8754
TCGA-KO-8417-01A-11R-2315-07	ARFIP1|27236	1448.6544
TCGA-KO-8417-01A-11R-2315-07	ARFIP2|23647	800.2833
TCGA-KO-8417-01A-11R-2315-07	ARFRP1|10139	1192.9887
TCGA-KO-8417-01A-11R-2315-07	ARG1|383	0
TCGA-KO-8417-01A-11R-2315-07	ARG2|384	1084.1218
TCGA-KO-8417-01A-11R-2315-07	ARGFXP2|503640	.3541
TCGA-KO-8417-01A-11R-2315-07	ARGFX|503582	0
TCGA-KO-8417-01A-11R-2315-07	ARGLU1|55082	522.3088
TCGA-KO-8417-01A-11R-2315-07	ARHGAP10|79658	35.7649
TCGA-KO-8417-01A-11R-2315-07	ARHGAP11A|9824	135.6232
TCGA-KO-8417-01A-11R-2315-07	ARHGAP11B|89839	4.9575
TCGA-KO-8417-01A-11R-2315-07	ARHGAP12|94134	1935.5524
TCGA-KO-8417-01A-11R-2315-07	ARHGAP15|55843	9.5609
TCGA-KO-8417-01A-11R-2315-07	ARHGAP17|55114	1054.1785
TCGA-KO-8417-01A-11R-2315-07	ARHGAP18|93663	3778.6827
TCGA-KO-8417-01A-11R-2315-07	ARHGAP19|84986	174.5751
TCGA-KO-8417-01A-11R-2315-07	ARHGAP1|392	2001.4164
TCGA-KO-8417-01A-11R-2315-07	ARHGAP20|57569	5.6657
TCGA-KO-8417-01A-11R-2315-07	ARHGAP21|57584	2454.3201
TCGA-KO-8417-01A-11R-2315-07	ARHGAP22|58504	6.3739
TCGA-KO-8417-01A-11R-2315-07	ARHGAP23|57636	186.2606
TCGA-KO-8417-01A-11R-2315-07	ARHGAP24|83478	2365.4391
TCGA-KO-8417-01A-11R-2315-07	ARHGAP25|9938	65.1558
TCGA-KO-8417-01A-11R-2315-07	ARHGAP26|23092	153.3286
TCGA-KO-8417-01A-11R-2315-07	ARHGAP27|201176	597.7337
TCGA-KO-8417-01A-11R-2315-07	ARHGAP28|79822	507.4363
TCGA-KO-8417-01A-11R-2315-07	ARHGAP29|9411	866.5014
TCGA-KO-8417-01A-11R-2315-07	ARHGAP30|257106	37.5354
TCGA-KO-8417-01A-11R-2315-07	ARHGAP31|57514	1267.7054
TCGA-KO-8417-01A-11R-2315-07	ARHGAP32|9743	429.8867
TCGA-KO-8417-01A-11R-2315-07	ARHGAP33|115703	145.5382
TCGA-KO-8417-01A-11R-2315-07	ARHGAP36|158763	0
TCGA-KO-8417-01A-11R-2315-07	ARHGAP39|80728	44.2635
TCGA-KO-8417-01A-11R-2315-07	ARHGAP42|143872	295.9703
TCGA-KO-8417-01A-11R-2315-07	ARHGAP4|393	1485.1275
TCGA-KO-8417-01A-11R-2315-07	ARHGAP5|394	4826.4873
TCGA-KO-8417-01A-11R-2315-07	ARHGAP6|395	2937.3229
TCGA-KO-8417-01A-11R-2315-07	ARHGAP8|23779	726.7033
TCGA-KO-8417-01A-11R-2315-07	ARHGAP9|64333	11.6856
TCGA-KO-8417-01A-11R-2315-07	ARHGDIA|396	4711.0482
TCGA-KO-8417-01A-11R-2315-07	ARHGDIB|397	676.6997
TCGA-KO-8417-01A-11R-2315-07	ARHGDIG|398	0
TCGA-KO-8417-01A-11R-2315-07	ARHGEF10L|55160	1147.3088
TCGA-KO-8417-01A-11R-2315-07	ARHGEF10|9639	214.9433
TCGA-KO-8417-01A-11R-2315-07	ARHGEF11|9826	1331.7989
TCGA-KO-8417-01A-11R-2315-07	ARHGEF12|23365	8417.847
TCGA-KO-8417-01A-11R-2315-07	ARHGEF15|22899	222.0255
TCGA-KO-8417-01A-11R-2315-07	ARHGEF16|27237	481.5864
TCGA-KO-8417-01A-11R-2315-07	ARHGEF17|9828	4887.3938
TCGA-KO-8417-01A-11R-2315-07	ARHGEF18|23370	1836.4023
TCGA-KO-8417-01A-11R-2315-07	ARHGEF19|128272	40.7224
TCGA-KO-8417-01A-11R-2315-07	ARHGEF1|9138	823.3003
TCGA-KO-8417-01A-11R-2315-07	ARHGEF2|9181	205.0283
TCGA-KO-8417-01A-11R-2315-07	ARHGEF33|100271715	2.8329
TCGA-KO-8417-01A-11R-2315-07	ARHGEF35|445328	740.7932
TCGA-KO-8417-01A-11R-2315-07	ARHGEF37|389337	1040.3683
TCGA-KO-8417-01A-11R-2315-07	ARHGEF38|54848	81.7989
TCGA-KO-8417-01A-11R-2315-07	ARHGEF3|50650	993.9802
TCGA-KO-8417-01A-11R-2315-07	ARHGEF4|50649	0
TCGA-KO-8417-01A-11R-2315-07	ARHGEF5|7984	815.5099
TCGA-KO-8417-01A-11R-2315-07	ARHGEF6|9459	1273.3711
TCGA-KO-8417-01A-11R-2315-07	ARHGEF7|8874	745.3966
TCGA-KO-8417-01A-11R-2315-07	ARHGEF9|23229	873.2295
TCGA-KO-8417-01A-11R-2315-07	ARID1A|8289	1716.3598
TCGA-KO-8417-01A-11R-2315-07	ARID1B|57492	1212.4646
TCGA-KO-8417-01A-11R-2315-07	ARID2|196528	771.6006
TCGA-KO-8417-01A-11R-2315-07	ARID3A|1820	223.0878
TCGA-KO-8417-01A-11R-2315-07	ARID3B|10620	66.9263
TCGA-KO-8417-01A-11R-2315-07	ARID3C|138715	.7082
TCGA-KO-8417-01A-11R-2315-07	ARID4A|5926	461.0482
TCGA-KO-8417-01A-11R-2315-07	ARID4B|51742	666.0942
TCGA-KO-8417-01A-11R-2315-07	ARID5A|10865	91.7139
TCGA-KO-8417-01A-11R-2315-07	ARID5B|84159	87.8187
TCGA-KO-8417-01A-11R-2315-07	ARIH1|25820	1837.1105
TCGA-KO-8417-01A-11R-2315-07	ARIH2|10425	2154.0368
TCGA-KO-8417-01A-11R-2315-07	ARL10|285598	20.8924
TCGA-KO-8417-01A-11R-2315-07	ARL11|115761	4.6034
TCGA-KO-8417-01A-11R-2315-07	ARL13A|392509	0
TCGA-KO-8417-01A-11R-2315-07	ARL13B|200894	194.7592
TCGA-KO-8417-01A-11R-2315-07	ARL14|80117	8.8527
TCGA-KO-8417-01A-11R-2315-07	ARL15|54622	825.779
TCGA-KO-8417-01A-11R-2315-07	ARL16|339231	251.4164
TCGA-KO-8417-01A-11R-2315-07	ARL17A|51326	57.755
TCGA-KO-8417-01A-11R-2315-07	ARL17B|641522	1.7351
TCGA-KO-8417-01A-11R-2315-07	ARL1|400	3888.102
TCGA-KO-8417-01A-11R-2315-07	ARL2BP|23568	1777.2663
TCGA-KO-8417-01A-11R-2315-07	ARL2|402	1801.3456
TCGA-KO-8417-01A-11R-2315-07	ARL3|403	425.6374
TCGA-KO-8417-01A-11R-2315-07	ARL4A|10124	360.1275
TCGA-KO-8417-01A-11R-2315-07	ARL4C|10123	25.1416
TCGA-KO-8417-01A-11R-2315-07	ARL4D|379	771.6006
TCGA-KO-8417-01A-11R-2315-07	ARL5A|26225	1127.1246
TCGA-KO-8417-01A-11R-2315-07	ARL5B|221079	126.4164
TCGA-KO-8417-01A-11R-2315-07	ARL5C|390790	0
TCGA-KO-8417-01A-11R-2315-07	ARL6IP1|23204	7127.1246
TCGA-KO-8417-01A-11R-2315-07	ARL6IP4|51329	3454.6742
TCGA-KO-8417-01A-11R-2315-07	ARL6IP5|10550	4623.9377
TCGA-KO-8417-01A-11R-2315-07	ARL6IP6|151188	136.3314
TCGA-KO-8417-01A-11R-2315-07	ARL6|84100	985.1275
TCGA-KO-8417-01A-11R-2315-07	ARL8A|127829	801.3456
TCGA-KO-8417-01A-11R-2315-07	ARL8B|55207	3912.5354
TCGA-KO-8417-01A-11R-2315-07	ARL9|132946	1.7705
TCGA-KO-8417-01A-11R-2315-07	ARMC10|83787	611.3385
TCGA-KO-8417-01A-11R-2315-07	ARMC1|55156	417.1388
TCGA-KO-8417-01A-11R-2315-07	ARMC2|84071	16.289
TCGA-KO-8417-01A-11R-2315-07	ARMC3|219681	0
TCGA-KO-8417-01A-11R-2315-07	ARMC4|55130	19.83
TCGA-KO-8417-01A-11R-2315-07	ARMC5|79798	601.2748
TCGA-KO-8417-01A-11R-2315-07	ARMC6|93436	1090.9136
TCGA-KO-8417-01A-11R-2315-07	ARMC7|79637	239.0227
TCGA-KO-8417-01A-11R-2315-07	ARMC8|25852	1069.4051
TCGA-KO-8417-01A-11R-2315-07	ARMC9|80210	64.8017
TCGA-KO-8417-01A-11R-2315-07	ARMCX1|51309	252.1246
TCGA-KO-8417-01A-11R-2315-07	ARMCX2|9823	3104.1076
TCGA-KO-8417-01A-11R-2315-07	ARMCX3|51566	3187.3229
TCGA-KO-8417-01A-11R-2315-07	ARMCX5|64860	374.6459
TCGA-KO-8417-01A-11R-2315-07	ARMCX6|54470	373.2295
TCGA-KO-8417-01A-11R-2315-07	ARMS2|387715	0
TCGA-KO-8417-01A-11R-2315-07	ARNT2|9915	1286.8272
TCGA-KO-8417-01A-11R-2315-07	ARNTL2|56938	3.187
TCGA-KO-8417-01A-11R-2315-07	ARNTL|406	123.5836
TCGA-KO-8417-01A-11R-2315-07	ARNT|405	459.2776
TCGA-KO-8417-01A-11R-2315-07	ARPC1A|10552	4045.4426
TCGA-KO-8417-01A-11R-2315-07	ARPC1B|10095	528.5659
TCGA-KO-8417-01A-11R-2315-07	ARPC2|10109	1629.2493
TCGA-KO-8417-01A-11R-2315-07	ARPC3|10094	3447.238
TCGA-KO-8417-01A-11R-2315-07	ARPC4|10093	3791.8768
TCGA-KO-8417-01A-11R-2315-07	ARPC5L|81873	748.2295
TCGA-KO-8417-01A-11R-2315-07	ARPC5|10092	1125.7082
TCGA-KO-8417-01A-11R-2315-07	ARPM1|84517	17.3513
TCGA-KO-8417-01A-11R-2315-07	ARPP19|10776	5423.8669
TCGA-KO-8417-01A-11R-2315-07	ARPP21|10777	0
TCGA-KO-8417-01A-11R-2315-07	ARR3|407	0
TCGA-KO-8417-01A-11R-2315-07	ARRB1|408	60.1983
TCGA-KO-8417-01A-11R-2315-07	ARRB2|409	2745.3966
TCGA-KO-8417-01A-11R-2315-07	ARRDC1|92714	1223.796
TCGA-KO-8417-01A-11R-2315-07	ARRDC2|27106	371.813
TCGA-KO-8417-01A-11R-2315-07	ARRDC3|57561	895.5382
TCGA-KO-8417-01A-11R-2315-07	ARRDC4|91947	572.5921
TCGA-KO-8417-01A-11R-2315-07	ARRDC5|645432	.3541
TCGA-KO-8417-01A-11R-2315-07	ARSA|410	826.1331
TCGA-KO-8417-01A-11R-2315-07	ARSB|411	148.7252
TCGA-KO-8417-01A-11R-2315-07	ARSD|414	1782.5779
TCGA-KO-8417-01A-11R-2315-07	ARSE|415	315.864
TCGA-KO-8417-01A-11R-2315-07	ARSF|416	0
TCGA-KO-8417-01A-11R-2315-07	ARSG|22901	214.9433
TCGA-KO-8417-01A-11R-2315-07	ARSH|347527	0
TCGA-KO-8417-01A-11R-2315-07	ARSI|340075	0
TCGA-KO-8417-01A-11R-2315-07	ARSJ|79642	2631.3739
TCGA-KO-8417-01A-11R-2315-07	ARSK|153642	350.9207
TCGA-KO-8417-01A-11R-2315-07	ART1|417	0
TCGA-KO-8417-01A-11R-2315-07	ART3|419	131.728
TCGA-KO-8417-01A-11R-2315-07	ART4|420	2.4788
TCGA-KO-8417-01A-11R-2315-07	ART5|116969	166.4306
TCGA-KO-8417-01A-11R-2315-07	ARTN|9048	35.0567
TCGA-KO-8417-01A-11R-2315-07	ARV1|64801	444.051
TCGA-KO-8417-01A-11R-2315-07	ARVCF|421	127.4788
TCGA-KO-8417-01A-11R-2315-07	ARX|170302	0
TCGA-KO-8417-01A-11R-2315-07	AR|367	6.0198
TCGA-KO-8417-01A-11R-2315-07	AS3MT|57412	376.4164
TCGA-KO-8417-01A-11R-2315-07	ASAH1|427	1595.9632
TCGA-KO-8417-01A-11R-2315-07	ASAH2B|653308	4.2493
TCGA-KO-8417-01A-11R-2315-07	ASAH2|56624	6.3739
TCGA-KO-8417-01A-11R-2315-07	ASAM|79827	0
TCGA-KO-8417-01A-11R-2315-07	ASAP1IT1|29065	0
TCGA-KO-8417-01A-11R-2315-07	ASAP1|50807	286.4731
TCGA-KO-8417-01A-11R-2315-07	ASAP2|8853	1817.2805
TCGA-KO-8417-01A-11R-2315-07	ASAP3|55616	1333.5694
TCGA-KO-8417-01A-11R-2315-07	ASB10|136371	0
TCGA-KO-8417-01A-11R-2315-07	ASB11|140456	.7082
TCGA-KO-8417-01A-11R-2315-07	ASB12|142689	6.3739
TCGA-KO-8417-01A-11R-2315-07	ASB13|79754	456.0907
TCGA-KO-8417-01A-11R-2315-07	ASB14|142686	11.6856
TCGA-KO-8417-01A-11R-2315-07	ASB15|142685	.3541
TCGA-KO-8417-01A-11R-2315-07	ASB16|92591	99.2812
TCGA-KO-8417-01A-11R-2315-07	ASB17|127247	0
TCGA-KO-8417-01A-11R-2315-07	ASB18|401036	0
TCGA-KO-8417-01A-11R-2315-07	ASB1|51665	405.772
TCGA-KO-8417-01A-11R-2315-07	ASB2|51676	2.8329
TCGA-KO-8417-01A-11R-2315-07	ASB3|51130	188.7394
TCGA-KO-8417-01A-11R-2315-07	ASB4|51666	0
TCGA-KO-8417-01A-11R-2315-07	ASB5|140458	145.5382
TCGA-KO-8417-01A-11R-2315-07	ASB6|140459	1052.847
TCGA-KO-8417-01A-11R-2315-07	ASB7|140460	606.9405
TCGA-KO-8417-01A-11R-2315-07	ASB8|140461	1421.034
TCGA-KO-8417-01A-11R-2315-07	ASB9|140462	109.4193
TCGA-KO-8417-01A-11R-2315-07	ASCC1|51008	186.9688
TCGA-KO-8417-01A-11R-2315-07	ASCC2|84164	1644.4759
TCGA-KO-8417-01A-11R-2315-07	ASCC3|10973	678.8244
TCGA-KO-8417-01A-11R-2315-07	ASCL1|429	14.1643
TCGA-KO-8417-01A-11R-2315-07	ASCL2|430	1.0623
TCGA-KO-8417-01A-11R-2315-07	ASCL3|56676	.3541
TCGA-KO-8417-01A-11R-2315-07	ASCL4|121549	76.4873
TCGA-KO-8417-01A-11R-2315-07	ASF1A|25842	326.1331
TCGA-KO-8417-01A-11R-2315-07	ASF1B|55723	150.4958
TCGA-KO-8417-01A-11R-2315-07	ASFMR1|100126270	1.0659
TCGA-KO-8417-01A-11R-2315-07	ASGR1|432	1.0623
TCGA-KO-8417-01A-11R-2315-07	ASGR2|433	.3541
TCGA-KO-8417-01A-11R-2315-07	ASH1L|55870	1203.7925
TCGA-KO-8417-01A-11R-2315-07	ASH2L|9070	534.7025
TCGA-KO-8417-01A-11R-2315-07	ASIP|434	0
TCGA-KO-8417-01A-11R-2315-07	ASL|435	1059.4901
TCGA-KO-8417-01A-11R-2315-07	ASMTL|8623	525.4958
TCGA-KO-8417-01A-11R-2315-07	ASMT|438	.3541
TCGA-KO-8417-01A-11R-2315-07	ASNA1|439	2417.4929
TCGA-KO-8417-01A-11R-2315-07	ASNSD1|54529	584.9858
TCGA-KO-8417-01A-11R-2315-07	ASNS|440	416.4306
TCGA-KO-8417-01A-11R-2315-07	ASPA|443	33.9943
TCGA-KO-8417-01A-11R-2315-07	ASPDH|554235	1.0623
TCGA-KO-8417-01A-11R-2315-07	ASPG|374569	9.2068
TCGA-KO-8417-01A-11R-2315-07	ASPHD1|253982	5.6657
TCGA-KO-8417-01A-11R-2315-07	ASPHD2|57168	890.9348
TCGA-KO-8417-01A-11R-2315-07	ASPH|444	1773.7217
TCGA-KO-8417-01A-11R-2315-07	ASPM|259266	55.2408
TCGA-KO-8417-01A-11R-2315-07	ASPN|54829	55.2408
TCGA-KO-8417-01A-11R-2315-07	ASPRV1|151516	48.5127
TCGA-KO-8417-01A-11R-2315-07	ASPSCR1|79058	290.0142
TCGA-KO-8417-01A-11R-2315-07	ASRGL1|80150	44.2635
TCGA-KO-8417-01A-11R-2315-07	ASS1|445	51.6997
TCGA-KO-8417-01A-11R-2315-07	ASTE1|28990	152.1317
TCGA-KO-8417-01A-11R-2315-07	ASTL|431705	.7082
TCGA-KO-8417-01A-11R-2315-07	ASTN1|460	5.6657
TCGA-KO-8417-01A-11R-2315-07	ASTN2|23245	3955.7365
TCGA-KO-8417-01A-11R-2315-07	ASXL1|171023	2862.9603
TCGA-KO-8417-01A-11R-2315-07	ASXL2|55252	604.1076
TCGA-KO-8417-01A-11R-2315-07	ASXL3|80816	100.5666
TCGA-KO-8417-01A-11R-2315-07	ASZ1|136991	1.0623
TCGA-KO-8417-01A-11R-2315-07	ATAD1|84896	1482.6487
TCGA-KO-8417-01A-11R-2315-07	ATAD2B|54454	127.4788
TCGA-KO-8417-01A-11R-2315-07	ATAD2|29028	184.8442
TCGA-KO-8417-01A-11R-2315-07	ATAD3A|55210	456.7989
TCGA-KO-8417-01A-11R-2315-07	ATAD3B|83858	174.5751
TCGA-KO-8417-01A-11R-2315-07	ATAD3C|219293	27.6204
TCGA-KO-8417-01A-11R-2315-07	ATAD5|79915	12.3938
TCGA-KO-8417-01A-11R-2315-07	ATCAY|85300	.7082
TCGA-KO-8417-01A-11R-2315-07	ATE1|11101	150.1416
TCGA-KO-8417-01A-11R-2315-07	ATF1|466	611.5439
TCGA-KO-8417-01A-11R-2315-07	ATF2|1386	296.3881
TCGA-KO-8417-01A-11R-2315-07	ATF3|467	142.7054
TCGA-KO-8417-01A-11R-2315-07	ATF4|468	4026.204
TCGA-KO-8417-01A-11R-2315-07	ATF5|22809	1158.2861
TCGA-KO-8417-01A-11R-2315-07	ATF6B|1388	1576.1331
TCGA-KO-8417-01A-11R-2315-07	ATF6|22926	997.1671
TCGA-KO-8417-01A-11R-2315-07	ATF7IP2|80063	26.9122
TCGA-KO-8417-01A-11R-2315-07	ATF7IP|55729	1171.3881
TCGA-KO-8417-01A-11R-2315-07	ATF7|11016	776.3102
TCGA-KO-8417-01A-11R-2315-07	ATG10|83734	133.8527
TCGA-KO-8417-01A-11R-2315-07	ATG12|9140	357.6487
TCGA-KO-8417-01A-11R-2315-07	ATG16L1|55054	351.6289
TCGA-KO-8417-01A-11R-2315-07	ATG16L2|89849	160.9986
TCGA-KO-8417-01A-11R-2315-07	ATG2A|23130	1450.0708
TCGA-KO-8417-01A-11R-2315-07	ATG2B|55102	1080.0283
TCGA-KO-8417-01A-11R-2315-07	ATG3|64422	1306.6572
TCGA-KO-8417-01A-11R-2315-07	ATG4A|115201	1334.9858
TCGA-KO-8417-01A-11R-2315-07	ATG4B|23192	853.0453
TCGA-KO-8417-01A-11R-2315-07	ATG4C|84938	110.1275
TCGA-KO-8417-01A-11R-2315-07	ATG4D|84971	1573.8031
TCGA-KO-8417-01A-11R-2315-07	ATG5|9474	519.4759
TCGA-KO-8417-01A-11R-2315-07	ATG7|10533	701.0765
TCGA-KO-8417-01A-11R-2315-07	ATG9A|79065	965.988
TCGA-KO-8417-01A-11R-2315-07	ATG9B|285973	9.5255
TCGA-KO-8417-01A-11R-2315-07	ATHL1|80162	74.3626
TCGA-KO-8417-01A-11R-2315-07	ATIC|471	756.3739
TCGA-KO-8417-01A-11R-2315-07	ATL1|51062	61.9688
TCGA-KO-8417-01A-11R-2315-07	ATL2|64225	1091.0057
TCGA-KO-8417-01A-11R-2315-07	ATL3|25923	620.3966
TCGA-KO-8417-01A-11R-2315-07	ATMIN|23300	1934.8442
TCGA-KO-8417-01A-11R-2315-07	ATM|472	790.0142
TCGA-KO-8417-01A-11R-2315-07	ATN1|1822	5699.0085
TCGA-KO-8417-01A-11R-2315-07	ATOH1|474	0
TCGA-KO-8417-01A-11R-2315-07	ATOH7|220202	.3541
TCGA-KO-8417-01A-11R-2315-07	ATOH8|84913	30.4533
TCGA-KO-8417-01A-11R-2315-07	ATOX1|475	957.5071
TCGA-KO-8417-01A-11R-2315-07	ATP10A|57194	7.7904
TCGA-KO-8417-01A-11R-2315-07	ATP10B|23120	.3541
TCGA-KO-8417-01A-11R-2315-07	ATP10D|57205	5744.6884
TCGA-KO-8417-01A-11R-2315-07	ATP11A|23250	301.3456
TCGA-KO-8417-01A-11R-2315-07	ATP11B|23200	1193.6969
TCGA-KO-8417-01A-11R-2315-07	ATP11C|286410	646.6006
TCGA-KO-8417-01A-11R-2315-07	ATP12A|479	0
TCGA-KO-8417-01A-11R-2315-07	ATP13A1|57130	2331.0907
TCGA-KO-8417-01A-11R-2315-07	ATP13A2|23400	490.085
TCGA-KO-8417-01A-11R-2315-07	ATP13A3|79572	1256.0198
TCGA-KO-8417-01A-11R-2315-07	ATP13A4|84239	.3541
TCGA-KO-8417-01A-11R-2315-07	ATP13A5|344905	222.3796
TCGA-KO-8417-01A-11R-2315-07	ATP1A1|476	53638.4455
TCGA-KO-8417-01A-11R-2315-07	ATP1A2|477	51.3456
TCGA-KO-8417-01A-11R-2315-07	ATP1A3|478	.7082
TCGA-KO-8417-01A-11R-2315-07	ATP1A4|480	0
TCGA-KO-8417-01A-11R-2315-07	ATP1B1|481	38502.6841
TCGA-KO-8417-01A-11R-2315-07	ATP1B2|482	81.4448
TCGA-KO-8417-01A-11R-2315-07	ATP1B3|483	1639.1643
TCGA-KO-8417-01A-11R-2315-07	ATP1B4|23439	.7082
TCGA-KO-8417-01A-11R-2315-07	ATP2A1|487	5.3116
TCGA-KO-8417-01A-11R-2315-07	ATP2A2|488	4900.8499
TCGA-KO-8417-01A-11R-2315-07	ATP2A3|489	190.1558
TCGA-KO-8417-01A-11R-2315-07	ATP2B1|490	1376.4164
TCGA-KO-8417-01A-11R-2315-07	ATP2B2|491	1394.1218
TCGA-KO-8417-01A-11R-2315-07	ATP2B3|492	0
TCGA-KO-8417-01A-11R-2315-07	ATP2B4|493	1179.5326
TCGA-KO-8417-01A-11R-2315-07	ATP2C1|27032	5405.9419
TCGA-KO-8417-01A-11R-2315-07	ATP2C2|9914	0
TCGA-KO-8417-01A-11R-2315-07	ATP4A|495	0
TCGA-KO-8417-01A-11R-2315-07	ATP4B|496	.3541
TCGA-KO-8417-01A-11R-2315-07	ATP5A1|498	43166.7847
TCGA-KO-8417-01A-11R-2315-07	ATP5B|506	44811.2606
TCGA-KO-8417-01A-11R-2315-07	ATP5C1|509	3850.2125
TCGA-KO-8417-01A-11R-2315-07	ATP5D|513	3527.9745
TCGA-KO-8417-01A-11R-2315-07	ATP5EP2|432369	44.2635
TCGA-KO-8417-01A-11R-2315-07	ATP5E|514	7015.5807
TCGA-KO-8417-01A-11R-2315-07	ATP5F1|515	3613.3144
TCGA-KO-8417-01A-11R-2315-07	ATP5G1|516	1432.3654
TCGA-KO-8417-01A-11R-2315-07	ATP5G2|517	7630.6657
TCGA-KO-8417-01A-11R-2315-07	ATP5G3|518	5746.1048
TCGA-KO-8417-01A-11R-2315-07	ATP5H|10476	3724.1501
TCGA-KO-8417-01A-11R-2315-07	ATP5I|521	3029.5644
TCGA-KO-8417-01A-11R-2315-07	ATP5J2|9551	3008.7748
TCGA-KO-8417-01A-11R-2315-07	ATP5J|522	4537.7904
TCGA-KO-8417-01A-11R-2315-07	ATP5L2|267020	1.0623
TCGA-KO-8417-01A-11R-2315-07	ATP5L|10632	8942.2805
TCGA-KO-8417-01A-11R-2315-07	ATP5O|539	8639.1643
TCGA-KO-8417-01A-11R-2315-07	ATP5SL|55101	1799.5751
TCGA-KO-8417-01A-11R-2315-07	ATP5S|27109	424.5751
TCGA-KO-8417-01A-11R-2315-07	ATP6AP1L|92270	86.4023
TCGA-KO-8417-01A-11R-2315-07	ATP6AP1|537	11083.5694
TCGA-KO-8417-01A-11R-2315-07	ATP6AP2|10159	26044.2635
TCGA-KO-8417-01A-11R-2315-07	ATP6V0A1|535	877.1246
TCGA-KO-8417-01A-11R-2315-07	ATP6V0A2|23545	596.3173
TCGA-KO-8417-01A-11R-2315-07	ATP6V0A4|50617	31509.8938
TCGA-KO-8417-01A-11R-2315-07	ATP6V0B|533	7677.4079
TCGA-KO-8417-01A-11R-2315-07	ATP6V0C|527	19209.5574
TCGA-KO-8417-01A-11R-2315-07	ATP6V0D1|9114	3985.4816
TCGA-KO-8417-01A-11R-2315-07	ATP6V0D2|245972	23130.6657
TCGA-KO-8417-01A-11R-2315-07	ATP6V0E1|8992	7150.4958
TCGA-KO-8417-01A-11R-2315-07	ATP6V0E2|155066	1544.3414
TCGA-KO-8417-01A-11R-2315-07	ATP6V1A|523	27794.6176
TCGA-KO-8417-01A-11R-2315-07	ATP6V1B1|525	21893.0595
TCGA-KO-8417-01A-11R-2315-07	ATP6V1B2|526	1029.3909
TCGA-KO-8417-01A-11R-2315-07	ATP6V1C1|528	1303.4703
TCGA-KO-8417-01A-11R-2315-07	ATP6V1C2|245973	3115.9207
TCGA-KO-8417-01A-11R-2315-07	ATP6V1D|51382	6991.8555
TCGA-KO-8417-01A-11R-2315-07	ATP6V1E1|529	8516.6431
TCGA-KO-8417-01A-11R-2315-07	ATP6V1E2|90423	37.1813
TCGA-KO-8417-01A-11R-2315-07	ATP6V1F|9296	8151.1331
TCGA-KO-8417-01A-11R-2315-07	ATP6V1G1|9550	3716.0057
TCGA-KO-8417-01A-11R-2315-07	ATP6V1G2|534	4.9575
TCGA-KO-8417-01A-11R-2315-07	ATP6V1G3|127124	3539.6601
TCGA-KO-8417-01A-11R-2315-07	ATP6V1H|51606	2838.881
TCGA-KO-8417-01A-11R-2315-07	ATP7A|538	1302.762
TCGA-KO-8417-01A-11R-2315-07	ATP7B|540	264.1643
TCGA-KO-8417-01A-11R-2315-07	ATP8A1|10396	1287.5354
TCGA-KO-8417-01A-11R-2315-07	ATP8A2|51761	1.7705
TCGA-KO-8417-01A-11R-2315-07	ATP8B1|5205	1006.5793
TCGA-KO-8417-01A-11R-2315-07	ATP8B2|57198	84.2776
TCGA-KO-8417-01A-11R-2315-07	ATP8B3|148229	9.2068
TCGA-KO-8417-01A-11R-2315-07	ATP8B4|79895	787.8895
TCGA-KO-8417-01A-11R-2315-07	ATP8B5P|158381	32.5779
TCGA-KO-8417-01A-11R-2315-07	ATP9A|10079	4125.7082
TCGA-KO-8417-01A-11R-2315-07	ATP9B|374868	992.9178
TCGA-KO-8417-01A-11R-2315-07	ATPAF1|64756	2762.6771
TCGA-KO-8417-01A-11R-2315-07	ATPAF2|91647	231.5262
TCGA-KO-8417-01A-11R-2315-07	ATPBD4|89978	403.3286
TCGA-KO-8417-01A-11R-2315-07	ATPIF1|93974	1072.5921
TCGA-KO-8417-01A-11R-2315-07	ATRIP|84126	247.8506
TCGA-KO-8417-01A-11R-2315-07	ATRNL1|26033	150.8499
TCGA-KO-8417-01A-11R-2315-07	ATRN|8455	2637.7479
TCGA-KO-8417-01A-11R-2315-07	ATRX|546	2040.0142
TCGA-KO-8417-01A-11R-2315-07	ATR|545	979.1076
TCGA-KO-8417-01A-11R-2315-07	ATXN10|25814	1389.5184
TCGA-KO-8417-01A-11R-2315-07	ATXN1L|342371	1072.9462
TCGA-KO-8417-01A-11R-2315-07	ATXN1|6310	318.3428
TCGA-KO-8417-01A-11R-2315-07	ATXN2L|11273	3060.5524
TCGA-KO-8417-01A-11R-2315-07	ATXN2|6311	1070.4674
TCGA-KO-8417-01A-11R-2315-07	ATXN3L|92552	0
TCGA-KO-8417-01A-11R-2315-07	ATXN3|4287	259.2068
TCGA-KO-8417-01A-11R-2315-07	ATXN7L1|222255	170.6799
TCGA-KO-8417-01A-11R-2315-07	ATXN7L2|127002	60.5524
TCGA-KO-8417-01A-11R-2315-07	ATXN7L3B|552889	5309.8442
TCGA-KO-8417-01A-11R-2315-07	ATXN7L3|56970	907.2238
TCGA-KO-8417-01A-11R-2315-07	ATXN7|6314	803.1161
TCGA-KO-8417-01A-11R-2315-07	ATXN8OS|6315	0
TCGA-KO-8417-01A-11R-2315-07	AUH|549	1818.6969
TCGA-KO-8417-01A-11R-2315-07	AUP1|550	1607.4044
TCGA-KO-8417-01A-11R-2315-07	AURKAIP1|54998	1421.034
TCGA-KO-8417-01A-11R-2315-07	AURKAPS1|6791	3.5411
TCGA-KO-8417-01A-11R-2315-07	AURKA|6790	300.2833
TCGA-KO-8417-01A-11R-2315-07	AURKB|9212	13.102
TCGA-KO-8417-01A-11R-2315-07	AURKC|6795	18.0595
TCGA-KO-8417-01A-11R-2315-07	AUTS2|26053	1084.9858
TCGA-KO-8417-01A-11R-2315-07	AVEN|57099	92.4221
TCGA-KO-8417-01A-11R-2315-07	AVIL|10677	27.2663
TCGA-KO-8417-01A-11R-2315-07	AVL9|23080	458.5694
TCGA-KO-8417-01A-11R-2315-07	AVPI1|60370	130.3116
TCGA-KO-8417-01A-11R-2315-07	AVPR1A|552	1383.4986
TCGA-KO-8417-01A-11R-2315-07	AVPR1B|553	0
TCGA-KO-8417-01A-11R-2315-07	AVPR2|554	20.1841
TCGA-KO-8417-01A-11R-2315-07	AVP|551	0
TCGA-KO-8417-01A-11R-2315-07	AWAT1|158833	0
TCGA-KO-8417-01A-11R-2315-07	AWAT2|158835	0
TCGA-KO-8417-01A-11R-2315-07	AXIN1|8312	781.8697
TCGA-KO-8417-01A-11R-2315-07	AXIN2|8313	48.1586
TCGA-KO-8417-01A-11R-2315-07	AXL|558	116.8555
TCGA-KO-8417-01A-11R-2315-07	AZGP1|563	1845.6091
TCGA-KO-8417-01A-11R-2315-07	AZI1|22994	200.4249
TCGA-KO-8417-01A-11R-2315-07	AZI2|64343	980.5241
TCGA-KO-8417-01A-11R-2315-07	AZIN1|51582	1685.9065
TCGA-KO-8417-01A-11R-2315-07	AZU1|566	0
TCGA-KO-8417-01A-11R-2315-07	B2M|567	66996.8272
TCGA-KO-8417-01A-11R-2315-07	B3GALNT1|8706	322.5921
TCGA-KO-8417-01A-11R-2315-07	B3GALNT2|148789	273.0701
TCGA-KO-8417-01A-11R-2315-07	B3GALT1|8708	.3541
TCGA-KO-8417-01A-11R-2315-07	B3GALT2|8707	1.0623
TCGA-KO-8417-01A-11R-2315-07	B3GALT4|8705	168.9093
TCGA-KO-8417-01A-11R-2315-07	B3GALT5|10317	0
TCGA-KO-8417-01A-11R-2315-07	B3GALT6|126792	440.864
TCGA-KO-8417-01A-11R-2315-07	B3GALTL|145173	709.9858
TCGA-KO-8417-01A-11R-2315-07	B3GAT1|27087	7.7904
TCGA-KO-8417-01A-11R-2315-07	B3GAT2|135152	4.6919
TCGA-KO-8417-01A-11R-2315-07	B3GAT3|26229	1205.0283
TCGA-KO-8417-01A-11R-2315-07	B3GNT1|11041	729.1076
TCGA-KO-8417-01A-11R-2315-07	B3GNT2|10678	1099.8584
TCGA-KO-8417-01A-11R-2315-07	B3GNT3|10331	0
TCGA-KO-8417-01A-11R-2315-07	B3GNT4|79369	3.8952
TCGA-KO-8417-01A-11R-2315-07	B3GNT5|84002	315.1558
TCGA-KO-8417-01A-11R-2315-07	B3GNT6|192134	0
TCGA-KO-8417-01A-11R-2315-07	B3GNT7|93010	6.3739
TCGA-KO-8417-01A-11R-2315-07	B3GNT8|374907	796.3881
TCGA-KO-8417-01A-11R-2315-07	B3GNT9|84752	79.005
TCGA-KO-8417-01A-11R-2315-07	B3GNTL1|146712	20.5914
TCGA-KO-8417-01A-11R-2315-07	B4GALNT1|2583	14.1643
TCGA-KO-8417-01A-11R-2315-07	B4GALNT2|124872	328.2578
TCGA-KO-8417-01A-11R-2315-07	B4GALNT3|283358	3139.1643
TCGA-KO-8417-01A-11R-2315-07	B4GALNT4|338707	.3541
TCGA-KO-8417-01A-11R-2315-07	B4GALT1|2683	2665.7224
TCGA-KO-8417-01A-11R-2315-07	B4GALT2|8704	656.5156
TCGA-KO-8417-01A-11R-2315-07	B4GALT3|8703	783.2861
TCGA-KO-8417-01A-11R-2315-07	B4GALT4|8702	491.5014
TCGA-KO-8417-01A-11R-2315-07	B4GALT5|9334	3004.6034
TCGA-KO-8417-01A-11R-2315-07	B4GALT6|9331	780.4533
TCGA-KO-8417-01A-11R-2315-07	B4GALT7|11285	1274.4334
TCGA-KO-8417-01A-11R-2315-07	B9D1|27077	79.0333
TCGA-KO-8417-01A-11R-2315-07	B9D2|80776	101.983
TCGA-KO-8417-01A-11R-2315-07	BAALC|79870	817.6346
TCGA-KO-8417-01A-11R-2315-07	BAAT|570	1.4164
TCGA-KO-8417-01A-11R-2315-07	BACE1|23621	1085.6941
TCGA-KO-8417-01A-11R-2315-07	BACE2|25825	11571.8839
TCGA-KO-8417-01A-11R-2315-07	BACH1|571	1078.6119
TCGA-KO-8417-01A-11R-2315-07	BACH2|60468	66.9263
TCGA-KO-8417-01A-11R-2315-07	BAD|572	1052.4965
TCGA-KO-8417-01A-11R-2315-07	BAG1|573	6049.7557
TCGA-KO-8417-01A-11R-2315-07	BAG2|9532	71.8839
TCGA-KO-8417-01A-11R-2315-07	BAG3|9531	1463.881
TCGA-KO-8417-01A-11R-2315-07	BAG4|9530	98.0878
TCGA-KO-8417-01A-11R-2315-07	BAG5|9529	2146.9547
TCGA-KO-8417-01A-11R-2315-07	BAGE2|85319	4.4759
TCGA-KO-8417-01A-11R-2315-07	BAGE|574	0
TCGA-KO-8417-01A-11R-2315-07	BAHCC1|57597	704.6742
TCGA-KO-8417-01A-11R-2315-07	BAHD1|22893	2238.3144
TCGA-KO-8417-01A-11R-2315-07	BAI1|575	2.4788
TCGA-KO-8417-01A-11R-2315-07	BAI2|576	14.1643
TCGA-KO-8417-01A-11R-2315-07	BAI3|577	1.4164
TCGA-KO-8417-01A-11R-2315-07	BAIAP2L1|55971	2760.2691
TCGA-KO-8417-01A-11R-2315-07	BAIAP2L2|80115	2.1246
TCGA-KO-8417-01A-11R-2315-07	BAIAP2|10458	40.7224
TCGA-KO-8417-01A-11R-2315-07	BAIAP3|8938	868.1197
TCGA-KO-8417-01A-11R-2315-07	BAK1|578	401.9122
TCGA-KO-8417-01A-11R-2315-07	BAMBI|25805	151.9122
TCGA-KO-8417-01A-11R-2315-07	BANF1|8815	2850.9207
TCGA-KO-8417-01A-11R-2315-07	BANF2|140836	0
TCGA-KO-8417-01A-11R-2315-07	BANK1|55024	12.0397
TCGA-KO-8417-01A-11R-2315-07	BANP|54971	157.5779
TCGA-KO-8417-01A-11R-2315-07	BAP1|8314	4374.6459
TCGA-KO-8417-01A-11R-2315-07	BARD1|580	10.2691
TCGA-KO-8417-01A-11R-2315-07	BARHL1|56751	0
TCGA-KO-8417-01A-11R-2315-07	BARHL2|343472	0
TCGA-KO-8417-01A-11R-2315-07	BARX1|56033	0
TCGA-KO-8417-01A-11R-2315-07	BARX2|8538	557.7195
TCGA-KO-8417-01A-11R-2315-07	BASE|317716	.7082
TCGA-KO-8417-01A-11R-2315-07	BASP1|10409	153.6827
TCGA-KO-8417-01A-11R-2315-07	BAT1|7919	2436.9688
TCGA-KO-8417-01A-11R-2315-07	BAT2L1|84726	8287.9887
TCGA-KO-8417-01A-11R-2315-07	BAT2L2|23215	2034.3484
TCGA-KO-8417-01A-11R-2315-07	BAT2|7916	4934.4901
TCGA-KO-8417-01A-11R-2315-07	BAT3|7917	3318.3428
TCGA-KO-8417-01A-11R-2315-07	BAT4|7918	353.0453
TCGA-KO-8417-01A-11R-2315-07	BAT5|7920	515.5807
TCGA-KO-8417-01A-11R-2315-07	BATF2|116071	119.6884
TCGA-KO-8417-01A-11R-2315-07	BATF3|55509	.7082
TCGA-KO-8417-01A-11R-2315-07	BATF|10538	1.7705
TCGA-KO-8417-01A-11R-2315-07	BAX|581	592.7762
TCGA-KO-8417-01A-11R-2315-07	BAZ1A|11177	191.5722
TCGA-KO-8417-01A-11R-2315-07	BAZ1B|9031	2561.9688
TCGA-KO-8417-01A-11R-2315-07	BAZ2A|11176	3281.335
TCGA-KO-8417-01A-11R-2315-07	BAZ2B|29994	295.5276
TCGA-KO-8417-01A-11R-2315-07	BBC3|27113	289.3059
TCGA-KO-8417-01A-11R-2315-07	BBOX1|8424	.3541
TCGA-KO-8417-01A-11R-2315-07	BBS10|79738	415.0142
TCGA-KO-8417-01A-11R-2315-07	BBS12|166379	291.7847
TCGA-KO-8417-01A-11R-2315-07	BBS1|582	1133.8527
TCGA-KO-8417-01A-11R-2315-07	BBS2|583	1436.9688
TCGA-KO-8417-01A-11R-2315-07	BBS4|585	330.7365
TCGA-KO-8417-01A-11R-2315-07	BBS5|129880	163.2436
TCGA-KO-8417-01A-11R-2315-07	BBS7|55212	328.6119
TCGA-KO-8417-01A-11R-2315-07	BBS9|27241	238.3144
TCGA-KO-8417-01A-11R-2315-07	BBX|56987	3919.2635
TCGA-KO-8417-01A-11R-2315-07	BCAM|4059	4894.83
TCGA-KO-8417-01A-11R-2315-07	BCAN|63827	.7082
TCGA-KO-8417-01A-11R-2315-07	BCAP29|55973	1520.5382
TCGA-KO-8417-01A-11R-2315-07	BCAP31|10134	5992.5637
TCGA-KO-8417-01A-11R-2315-07	BCAR1|9564	5011.6856
TCGA-KO-8417-01A-11R-2315-07	BCAR3|8412	661.4731
TCGA-KO-8417-01A-11R-2315-07	BCAR4|400500	0
TCGA-KO-8417-01A-11R-2315-07	BCAS1|8537	8.4986
TCGA-KO-8417-01A-11R-2315-07	BCAS2|10286	450.9348
TCGA-KO-8417-01A-11R-2315-07	BCAS3|54828	446.5297
TCGA-KO-8417-01A-11R-2315-07	BCAS4|55653	1671.3881
TCGA-KO-8417-01A-11R-2315-07	BCAT1|586	4349.5042
TCGA-KO-8417-01A-11R-2315-07	BCAT2|587	1904.0368
TCGA-KO-8417-01A-11R-2315-07	BCCIP|56647	825.4922
TCGA-KO-8417-01A-11R-2315-07	BCDIN3D|144233	304.3414
TCGA-KO-8417-01A-11R-2315-07	BCHE|590	0
TCGA-KO-8417-01A-11R-2315-07	BCKDHA|593	4268.0595
TCGA-KO-8417-01A-11R-2315-07	BCKDHB|594	879.9575
TCGA-KO-8417-01A-11R-2315-07	BCKDK|10295	764.5184
TCGA-KO-8417-01A-11R-2315-07	BCL10|8915	248.2295
TCGA-KO-8417-01A-11R-2315-07	BCL11A|53335	.3541
TCGA-KO-8417-01A-11R-2315-07	BCL11B|64919	3.5411
TCGA-KO-8417-01A-11R-2315-07	BCL2A1|597	4.2493
TCGA-KO-8417-01A-11R-2315-07	BCL2L10|10017	21.6006
TCGA-KO-8417-01A-11R-2315-07	BCL2L11|10018	543.9093
TCGA-KO-8417-01A-11R-2315-07	BCL2L12|83596	202.3407
TCGA-KO-8417-01A-11R-2315-07	BCL2L13|23786	3720.6091
TCGA-KO-8417-01A-11R-2315-07	BCL2L14|79370	2.1246
TCGA-KO-8417-01A-11R-2315-07	BCL2L15|440603	1.7705
TCGA-KO-8417-01A-11R-2315-07	BCL2L1|598	11495.0425
TCGA-KO-8417-01A-11R-2315-07	BCL2L2|599	3248.0524
TCGA-KO-8417-01A-11R-2315-07	BCL2|596	3825.0708
TCGA-KO-8417-01A-11R-2315-07	BCL3|602	108.0028
TCGA-KO-8417-01A-11R-2315-07	BCL6B|255877	204.3201
TCGA-KO-8417-01A-11R-2315-07	BCL6|604	267.7054
TCGA-KO-8417-01A-11R-2315-07	BCL7A|605	1273.3711
TCGA-KO-8417-01A-11R-2315-07	BCL7B|9275	1571.8839
TCGA-KO-8417-01A-11R-2315-07	BCL7C|9274	605.5241
TCGA-KO-8417-01A-11R-2315-07	BCL8|606	0
TCGA-KO-8417-01A-11R-2315-07	BCL9L|283149	839.9433
TCGA-KO-8417-01A-11R-2315-07	BCL9|607	796.3881
TCGA-KO-8417-01A-11R-2315-07	BCLAF1|9774	1936.2606
TCGA-KO-8417-01A-11R-2315-07	BCMO1|53630	0
TCGA-KO-8417-01A-11R-2315-07	BCO2|83875	127.8329
TCGA-KO-8417-01A-11R-2315-07	BCORL1|63035	284.3484
TCGA-KO-8417-01A-11R-2315-07	BCORL2|286554	0
TCGA-KO-8417-01A-11R-2315-07	BCOR|54880	1121.4589
TCGA-KO-8417-01A-11R-2315-07	BCR|613	5067.2805
TCGA-KO-8417-01A-11R-2315-07	BCS1L|617	279.745
TCGA-KO-8417-01A-11R-2315-07	BCYRN1|618	0
TCGA-KO-8417-01A-11R-2315-07	BDH1|622	2048.8669
TCGA-KO-8417-01A-11R-2315-07	BDH2|56898	1647.3088
TCGA-KO-8417-01A-11R-2315-07	BDKRB1|623	109.0652
TCGA-KO-8417-01A-11R-2315-07	BDKRB2|624	622.8754
TCGA-KO-8417-01A-11R-2315-07	BDNFOS|497258	156.8378
TCGA-KO-8417-01A-11R-2315-07	BDNF|627	34.7344
TCGA-KO-8417-01A-11R-2315-07	BDP1|55814	1145.5382
TCGA-KO-8417-01A-11R-2315-07	BEAN|146227	4.2493
TCGA-KO-8417-01A-11R-2315-07	BECN1|8678	1065.4285
TCGA-KO-8417-01A-11R-2315-07	BEGAIN|57596	3.8952
TCGA-KO-8417-01A-11R-2315-07	BEND2|139105	0
TCGA-KO-8417-01A-11R-2315-07	BEND3|57673	81.4448
TCGA-KO-8417-01A-11R-2315-07	BEND4|389206	0
TCGA-KO-8417-01A-11R-2315-07	BEND5|79656	120.3966
TCGA-KO-8417-01A-11R-2315-07	BEND6|221336	195.4674
TCGA-KO-8417-01A-11R-2315-07	BEND7|222389	553.8244
TCGA-KO-8417-01A-11R-2315-07	BEST1|7439	15.9348
TCGA-KO-8417-01A-11R-2315-07	BEST2|54831	0
TCGA-KO-8417-01A-11R-2315-07	BEST3|144453	.3541
TCGA-KO-8417-01A-11R-2315-07	BEST4|266675	1.7705
TCGA-KO-8417-01A-11R-2315-07	BET1L|51272	3253.8952
TCGA-KO-8417-01A-11R-2315-07	BET1|10282	1136.3314
TCGA-KO-8417-01A-11R-2315-07	BET3L|100128327	.7082
TCGA-KO-8417-01A-11R-2315-07	BEX1|55859	38.5977
TCGA-KO-8417-01A-11R-2315-07	BEX2|84707	1383.4986
TCGA-KO-8417-01A-11R-2315-07	BEX4|56271	3378.5411
TCGA-KO-8417-01A-11R-2315-07	BEX5|340542	291.4306
TCGA-KO-8417-01A-11R-2315-07	BEYLA|497634	0
TCGA-KO-8417-01A-11R-2315-07	BFAR|51283	2308.4278
TCGA-KO-8417-01A-11R-2315-07	BFSP1|631	7.7904
TCGA-KO-8417-01A-11R-2315-07	BFSP2|8419	2.8329
TCGA-KO-8417-01A-11R-2315-07	BGLAP|632	30.2408
TCGA-KO-8417-01A-11R-2315-07	BGN|633	1287.1813
TCGA-KO-8417-01A-11R-2315-07	BHLHA15|168620	.3541
TCGA-KO-8417-01A-11R-2315-07	BHLHB9|80823	133.8527
TCGA-KO-8417-01A-11R-2315-07	BHLHE22|27319	1.0623
TCGA-KO-8417-01A-11R-2315-07	BHLHE23|128408	0
TCGA-KO-8417-01A-11R-2315-07	BHLHE40|8553	7248.9377
TCGA-KO-8417-01A-11R-2315-07	BHLHE41|79365	38.9518
TCGA-KO-8417-01A-11R-2315-07	BHMT2|23743	125.3541
TCGA-KO-8417-01A-11R-2315-07	BHMT|635	4.9575
TCGA-KO-8417-01A-11R-2315-07	BICC1|80114	.3541
TCGA-KO-8417-01A-11R-2315-07	BICD1|636	97.7337
TCGA-KO-8417-01A-11R-2315-07	BICD2|23299	904.745
TCGA-KO-8417-01A-11R-2315-07	BID|637	114.915
TCGA-KO-8417-01A-11R-2315-07	BIK|638	12.7479
TCGA-KO-8417-01A-11R-2315-07	BIN1|274	289.6601
TCGA-KO-8417-01A-11R-2315-07	BIN2|51411	172.4504
TCGA-KO-8417-01A-11R-2315-07	BIN3|55909	274.0793
TCGA-KO-8417-01A-11R-2315-07	BIRC2|329	933.7819
TCGA-KO-8417-01A-11R-2315-07	BIRC3|330	91.7139
TCGA-KO-8417-01A-11R-2315-07	BIRC5|332	39.2351
TCGA-KO-8417-01A-11R-2315-07	BIRC6|57448	1498.9377
TCGA-KO-8417-01A-11R-2315-07	BIRC7|79444	1.4164
TCGA-KO-8417-01A-11R-2315-07	BIRC8|112401	0
TCGA-KO-8417-01A-11R-2315-07	BIVM|54841	256.728
TCGA-KO-8417-01A-11R-2315-07	BLCAP|10904	5271.6006
TCGA-KO-8417-01A-11R-2315-07	BLID|414899	0
TCGA-KO-8417-01A-11R-2315-07	BLK|640	0
TCGA-KO-8417-01A-11R-2315-07	BLMH|642	222.0255
TCGA-KO-8417-01A-11R-2315-07	BLM|641	22.6629
TCGA-KO-8417-01A-11R-2315-07	BLNK|29760	641.9972
TCGA-KO-8417-01A-11R-2315-07	BLOC1S1|2647	2501.2146
TCGA-KO-8417-01A-11R-2315-07	BLOC1S2|282991	563.3853
TCGA-KO-8417-01A-11R-2315-07	BLOC1S3|388552	273.3711
TCGA-KO-8417-01A-11R-2315-07	BLVRA|644	448.3003
TCGA-KO-8417-01A-11R-2315-07	BLVRB|645	1618.9802
TCGA-KO-8417-01A-11R-2315-07	BLZF1|8548	325.779
TCGA-KO-8417-01A-11R-2315-07	BMF|90427	1486.5439
TCGA-KO-8417-01A-11R-2315-07	BMI1|648	1249.3237
TCGA-KO-8417-01A-11R-2315-07	BMP10|27302	0
TCGA-KO-8417-01A-11R-2315-07	BMP15|9210	0
TCGA-KO-8417-01A-11R-2315-07	BMP1|649	78.6119
TCGA-KO-8417-01A-11R-2315-07	BMP2K|55589	701.8414
TCGA-KO-8417-01A-11R-2315-07	BMP2|650	316.2181
TCGA-KO-8417-01A-11R-2315-07	BMP3|651	.3541
TCGA-KO-8417-01A-11R-2315-07	BMP4|652	22.3088
TCGA-KO-8417-01A-11R-2315-07	BMP5|653	1.4164
TCGA-KO-8417-01A-11R-2315-07	BMP6|654	40.7507
TCGA-KO-8417-01A-11R-2315-07	BMP7|655	29.0368
TCGA-KO-8417-01A-11R-2315-07	BMP8A|353500	27.2663
TCGA-KO-8417-01A-11R-2315-07	BMP8B|656	1.7705
TCGA-KO-8417-01A-11R-2315-07	BMPER|168667	7.0822
TCGA-KO-8417-01A-11R-2315-07	BMPR1A|657	315.5099
TCGA-KO-8417-01A-11R-2315-07	BMPR1B|658	4597.0255
TCGA-KO-8417-01A-11R-2315-07	BMPR2|659	1673.5127
TCGA-KO-8417-01A-11R-2315-07	BMS1P4|729096	14.1643
TCGA-KO-8417-01A-11R-2315-07	BMS1P5|399761	14.8725
TCGA-KO-8417-01A-11R-2315-07	BMS1|9790	783.6402
TCGA-KO-8417-01A-11R-2315-07	BMX|660	8.4986
TCGA-KO-8417-01A-11R-2315-07	BNC1|646	1.0623
TCGA-KO-8417-01A-11R-2315-07	BNC2|54796	219.1926
TCGA-KO-8417-01A-11R-2315-07	BNIP1|662	273.3711
TCGA-KO-8417-01A-11R-2315-07	BNIP2|663	287.1813
TCGA-KO-8417-01A-11R-2315-07	BNIP3L|665	315.864
TCGA-KO-8417-01A-11R-2315-07	BNIP3|664	770.1841
TCGA-KO-8417-01A-11R-2315-07	BNIPL|149428	2.4788
TCGA-KO-8417-01A-11R-2315-07	BOC|91653	85.3399
TCGA-KO-8417-01A-11R-2315-07	BOD1L|259282	2181.3031
TCGA-KO-8417-01A-11R-2315-07	BOD1|91272	844.5467
TCGA-KO-8417-01A-11R-2315-07	BOK|666	114.7309
TCGA-KO-8417-01A-11R-2315-07	BOLA1|51027	259.2068
TCGA-KO-8417-01A-11R-2315-07	BOLA2|552900	947.7231
TCGA-KO-8417-01A-11R-2315-07	BOLA3|388962	358.3569
TCGA-KO-8417-01A-11R-2315-07	BOLL|66037	1.0623
TCGA-KO-8417-01A-11R-2315-07	BOP1|23246	76.8414
TCGA-KO-8417-01A-11R-2315-07	BPESC1|60467	0
TCGA-KO-8417-01A-11R-2315-07	BPGM|669	3607.6487
TCGA-KO-8417-01A-11R-2315-07	BPHL|670	242.5637
TCGA-KO-8417-01A-11R-2315-07	BPIL1|80341	0
TCGA-KO-8417-01A-11R-2315-07	BPIL2|254240	0
TCGA-KO-8417-01A-11R-2315-07	BPIL3|128859	0
TCGA-KO-8417-01A-11R-2315-07	BPI|671	.3541
TCGA-KO-8417-01A-11R-2315-07	BPNT1|10380	366.8555
TCGA-KO-8417-01A-11R-2315-07	BPTF|2186	1131.728
TCGA-KO-8417-01A-11R-2315-07	BPY2|9083	0
TCGA-KO-8417-01A-11R-2315-07	BRAF|673	212.1105
TCGA-KO-8417-01A-11R-2315-07	BRAP|8315	783.2861
TCGA-KO-8417-01A-11R-2315-07	BRCA1|672	50.2833
TCGA-KO-8417-01A-11R-2315-07	BRCA2|675	13.4561
TCGA-KO-8417-01A-11R-2315-07	BRCC3|79184	663.5977
TCGA-KO-8417-01A-11R-2315-07	BRD1|23774	907.5779
TCGA-KO-8417-01A-11R-2315-07	BRD2|6046	4140.2266
TCGA-KO-8417-01A-11R-2315-07	BRD3|8019	1735.7613
TCGA-KO-8417-01A-11R-2315-07	BRD4|23476	2161.8272
TCGA-KO-8417-01A-11R-2315-07	BRD7P3|23629	0
TCGA-KO-8417-01A-11R-2315-07	BRD7|29117	2160.4108
TCGA-KO-8417-01A-11R-2315-07	BRD8|10902	745.7507
TCGA-KO-8417-01A-11R-2315-07	BRD9|65980	1046.3881
TCGA-KO-8417-01A-11R-2315-07	BRDT|676	0
TCGA-KO-8417-01A-11R-2315-07	BREA2|286076	2.4788
TCGA-KO-8417-01A-11R-2315-07	BRE|9577	336.7564
TCGA-KO-8417-01A-11R-2315-07	BRF1|2972	924.221
TCGA-KO-8417-01A-11R-2315-07	BRF2|55290	294.2635
TCGA-KO-8417-01A-11R-2315-07	BRI3BP|140707	232.6487
TCGA-KO-8417-01A-11R-2315-07	BRI3|25798	3366.8555
TCGA-KO-8417-01A-11R-2315-07	BRIP1|83990	11.6856
TCGA-KO-8417-01A-11R-2315-07	BRIX1|55299	507.7904
TCGA-KO-8417-01A-11R-2315-07	BRMS1L|84312	263.102
TCGA-KO-8417-01A-11R-2315-07	BRMS1|25855	1387.3938
TCGA-KO-8417-01A-11R-2315-07	BRP44L|51660	2610.4816
TCGA-KO-8417-01A-11R-2315-07	BRP44|25874	802.0538
TCGA-KO-8417-01A-11R-2315-07	BRPF1|7862	772.3088
TCGA-KO-8417-01A-11R-2315-07	BRPF3|27154	2218.4844
TCGA-KO-8417-01A-11R-2315-07	BRS3|680	0
TCGA-KO-8417-01A-11R-2315-07	BRSK1|84446	1.4164
TCGA-KO-8417-01A-11R-2315-07	BRSK2|9024	2.8329
TCGA-KO-8417-01A-11R-2315-07	BRWD1|54014	788.2436
TCGA-KO-8417-01A-11R-2315-07	BRWD3|254065	447.9462
TCGA-KO-8417-01A-11R-2315-07	BSCL2|26580	2016.7812
TCGA-KO-8417-01A-11R-2315-07	BSDC1|55108	1934.136
TCGA-KO-8417-01A-11R-2315-07	BSG|682	51649.4334
TCGA-KO-8417-01A-11R-2315-07	BSND|7809	1240.085
TCGA-KO-8417-01A-11R-2315-07	BSN|8927	321.5297
TCGA-KO-8417-01A-11R-2315-07	BSPH1|100131137	0
TCGA-KO-8417-01A-11R-2315-07	BSPRY|54836	599.8584
TCGA-KO-8417-01A-11R-2315-07	BST1|683	8.1445
TCGA-KO-8417-01A-11R-2315-07	BST2|684	1402.6204
TCGA-KO-8417-01A-11R-2315-07	BSX|390259	0
TCGA-KO-8417-01A-11R-2315-07	BTAF1|9044	557.7195
TCGA-KO-8417-01A-11R-2315-07	BTBD10|84280	460.3399
TCGA-KO-8417-01A-11R-2315-07	BTBD11|121551	4.6034
TCGA-KO-8417-01A-11R-2315-07	BTBD12|84464	290.3683
TCGA-KO-8417-01A-11R-2315-07	BTBD16|118663	0
TCGA-KO-8417-01A-11R-2315-07	BTBD17|388419	0
TCGA-KO-8417-01A-11R-2315-07	BTBD18|643376	1.4164
TCGA-KO-8417-01A-11R-2315-07	BTBD19|149478	6.3739
TCGA-KO-8417-01A-11R-2315-07	BTBD1|53339	2174.9292
TCGA-KO-8417-01A-11R-2315-07	BTBD2|55643	2625.3541
TCGA-KO-8417-01A-11R-2315-07	BTBD3|22903	892.3513
TCGA-KO-8417-01A-11R-2315-07	BTBD6|90135	1801.3456
TCGA-KO-8417-01A-11R-2315-07	BTBD7|55727	943.3428
TCGA-KO-8417-01A-11R-2315-07	BTBD8|284697	8.8527
TCGA-KO-8417-01A-11R-2315-07	BTBD9|114781	893.7677
TCGA-KO-8417-01A-11R-2315-07	BTC|685	57.0113
TCGA-KO-8417-01A-11R-2315-07	BTD|686	793.5552
TCGA-KO-8417-01A-11R-2315-07	BTF3L1|690	.3541
TCGA-KO-8417-01A-11R-2315-07	BTF3L4|91408	444.4051
TCGA-KO-8417-01A-11R-2315-07	BTF3|689	7900.8499
TCGA-KO-8417-01A-11R-2315-07	BTG1|694	2521.2465
TCGA-KO-8417-01A-11R-2315-07	BTG2|7832	1221.6714
TCGA-KO-8417-01A-11R-2315-07	BTG3|10950	1975.9207
TCGA-KO-8417-01A-11R-2315-07	BTG4|54766	0
TCGA-KO-8417-01A-11R-2315-07	BTK|695	19.1218
TCGA-KO-8417-01A-11R-2315-07	BTLA|151888	2.1246
TCGA-KO-8417-01A-11R-2315-07	BTN1A1|696	0
TCGA-KO-8417-01A-11R-2315-07	BTN2A1|11120	314.4476
TCGA-KO-8417-01A-11R-2315-07	BTN2A2|10385	77.9037
TCGA-KO-8417-01A-11R-2315-07	BTN2A3|54718	8.8527
TCGA-KO-8417-01A-11R-2315-07	BTN3A1|11119	329.6742
TCGA-KO-8417-01A-11R-2315-07	BTN3A2|11118	167.4929
TCGA-KO-8417-01A-11R-2315-07	BTN3A3|10384	234.7734
TCGA-KO-8417-01A-11R-2315-07	BTNL2|56244	0
TCGA-KO-8417-01A-11R-2315-07	BTNL3|10917	0
TCGA-KO-8417-01A-11R-2315-07	BTNL8|79908	0
TCGA-KO-8417-01A-11R-2315-07	BTNL9|153579	500.7082
TCGA-KO-8417-01A-11R-2315-07	BTRC|8945	342.7762
TCGA-KO-8417-01A-11R-2315-07	BUB1B|701	71.5297
TCGA-KO-8417-01A-11R-2315-07	BUB1|699	67.9887
TCGA-KO-8417-01A-11R-2315-07	BUB3|9184	771.2465
TCGA-KO-8417-01A-11R-2315-07	BUD13|84811	433.7819
TCGA-KO-8417-01A-11R-2315-07	BUD31|8896	1577.1707
TCGA-KO-8417-01A-11R-2315-07	BVES|11149	17.7054
TCGA-KO-8417-01A-11R-2315-07	BYSL|705	159.3484
TCGA-KO-8417-01A-11R-2315-07	BZRAP1|9256	82.8612
TCGA-KO-8417-01A-11R-2315-07	BZW1|9689	1527.2663
TCGA-KO-8417-01A-11R-2315-07	BZW2|28969	780.8074
TCGA-KO-8417-01A-11R-2315-07	C10orf105|414152	0
TCGA-KO-8417-01A-11R-2315-07	C10orf107|219621	.7082
TCGA-KO-8417-01A-11R-2315-07	C10orf108|414235	11.6856
TCGA-KO-8417-01A-11R-2315-07	C10orf10|11067	1385.6232
TCGA-KO-8417-01A-11R-2315-07	C10orf110|55853	1.4554
TCGA-KO-8417-01A-11R-2315-07	C10orf111|221060	3.187
TCGA-KO-8417-01A-11R-2315-07	C10orf113|387638	0
TCGA-KO-8417-01A-11R-2315-07	C10orf114|399726	7.7904
TCGA-KO-8417-01A-11R-2315-07	C10orf116|10974	204.7557
TCGA-KO-8417-01A-11R-2315-07	C10orf118|55088	610.4816
TCGA-KO-8417-01A-11R-2315-07	C10orf119|79892	632.4363
TCGA-KO-8417-01A-11R-2315-07	C10orf11|83938	125
TCGA-KO-8417-01A-11R-2315-07	C10orf120|399814	0
TCGA-KO-8417-01A-11R-2315-07	C10orf122|387718	0
TCGA-KO-8417-01A-11R-2315-07	C10orf125|282969	29.3909
TCGA-KO-8417-01A-11R-2315-07	C10orf128|170371	4.2493
TCGA-KO-8417-01A-11R-2315-07	C10orf129|142827	0
TCGA-KO-8417-01A-11R-2315-07	C10orf12|26148	76.25
TCGA-KO-8417-01A-11R-2315-07	C10orf131|100127889	.3541
TCGA-KO-8417-01A-11R-2315-07	C10orf137|26098	164.6601
TCGA-KO-8417-01A-11R-2315-07	C10orf140|387640	5.0779
TCGA-KO-8417-01A-11R-2315-07	C10orf18|54906	901.204
TCGA-KO-8417-01A-11R-2315-07	C10orf25|220979	35.0567
TCGA-KO-8417-01A-11R-2315-07	C10orf26|54838	3239.8477
TCGA-KO-8417-01A-11R-2315-07	C10orf27|219793	.7082
TCGA-KO-8417-01A-11R-2315-07	C10orf28|27291	830.7365
TCGA-KO-8417-01A-11R-2315-07	C10orf2|56652	158.9943
TCGA-KO-8417-01A-11R-2315-07	C10orf32|119032	800.2833
TCGA-KO-8417-01A-11R-2315-07	C10orf35|219738	152.6204
TCGA-KO-8417-01A-11R-2315-07	C10orf40|283025	0
TCGA-KO-8417-01A-11R-2315-07	C10orf41|100131213	345.7897
TCGA-KO-8417-01A-11R-2315-07	C10orf46|143384	989.0227
TCGA-KO-8417-01A-11R-2315-07	C10orf47|254427	66.5722
TCGA-KO-8417-01A-11R-2315-07	C10orf4|118924	128.8952
TCGA-KO-8417-01A-11R-2315-07	C10orf50|645528	0
TCGA-KO-8417-01A-11R-2315-07	C10orf53|282966	0
TCGA-KO-8417-01A-11R-2315-07	C10orf54|64115	179.8867
TCGA-KO-8417-01A-11R-2315-07	C10orf55|414236	2.1246
TCGA-KO-8417-01A-11R-2315-07	C10orf57|80195	292.4929
TCGA-KO-8417-01A-11R-2315-07	C10orf58|84293	1048.8669
TCGA-KO-8417-01A-11R-2315-07	C10orf62|414157	.3541
TCGA-KO-8417-01A-11R-2315-07	C10orf67|256815	.3541
TCGA-KO-8417-01A-11R-2315-07	C10orf68|79741	1.4164
TCGA-KO-8417-01A-11R-2315-07	C10orf71|118461	0
TCGA-KO-8417-01A-11R-2315-07	C10orf72|196740	349.8584
TCGA-KO-8417-01A-11R-2315-07	C10orf75|90271	411.119
TCGA-KO-8417-01A-11R-2315-07	C10orf76|79591	538.5977
TCGA-KO-8417-01A-11R-2315-07	C10orf78|119392	38.2436
TCGA-KO-8417-01A-11R-2315-07	C10orf79|80217	2.1246
TCGA-KO-8417-01A-11R-2315-07	C10orf81|79949	0
TCGA-KO-8417-01A-11R-2315-07	C10orf82|143379	0
TCGA-KO-8417-01A-11R-2315-07	C10orf84|63877	414.6601
TCGA-KO-8417-01A-11R-2315-07	C10orf88|80007	115.7932
TCGA-KO-8417-01A-11R-2315-07	C10orf90|118611	0
TCGA-KO-8417-01A-11R-2315-07	C10orf91|170393	0
TCGA-KO-8417-01A-11R-2315-07	C10orf93|255352	.3541
TCGA-KO-8417-01A-11R-2315-07	C10orf95|79946	9.1076
TCGA-KO-8417-01A-11R-2315-07	C10orf96|374355	0
TCGA-KO-8417-01A-11R-2315-07	C10orf99|387695	0
TCGA-KO-8417-01A-11R-2315-07	C11orf10|746	1225.2125
TCGA-KO-8417-01A-11R-2315-07	C11orf16|56673	1.0623
TCGA-KO-8417-01A-11R-2315-07	C11orf17|56672	384.2068
TCGA-KO-8417-01A-11R-2315-07	C11orf1|64776	550.8569
TCGA-KO-8417-01A-11R-2315-07	C11orf20|25858	1.0623
TCGA-KO-8417-01A-11R-2315-07	C11orf21|29125	1.7705
TCGA-KO-8417-01A-11R-2315-07	C11orf24|53838	486.5439
TCGA-KO-8417-01A-11R-2315-07	C11orf2|738	3858.3569
TCGA-KO-8417-01A-11R-2315-07	C11orf30|56946	521.6006
TCGA-KO-8417-01A-11R-2315-07	C11orf31|280636	1343.1303
TCGA-KO-8417-01A-11R-2315-07	C11orf34|349633	.3541
TCGA-KO-8417-01A-11R-2315-07	C11orf35|256329	132.1742
TCGA-KO-8417-01A-11R-2315-07	C11orf36|283303	0
TCGA-KO-8417-01A-11R-2315-07	C11orf40|143501	0
TCGA-KO-8417-01A-11R-2315-07	C11orf41|25758	22.6629
TCGA-KO-8417-01A-11R-2315-07	C11orf42|160298	0
TCGA-KO-8417-01A-11R-2315-07	C11orf45|219833	4.2493
TCGA-KO-8417-01A-11R-2315-07	C11orf46|120534	928.4703
TCGA-KO-8417-01A-11R-2315-07	C11orf48|79081	462.8081
TCGA-KO-8417-01A-11R-2315-07	C11orf49|79096	461.4023
TCGA-KO-8417-01A-11R-2315-07	C11orf51|25906	1031.8484
TCGA-KO-8417-01A-11R-2315-07	C11orf52|91894	455.3824
TCGA-KO-8417-01A-11R-2315-07	C11orf53|341032	8.1445
TCGA-KO-8417-01A-11R-2315-07	C11orf54|28970	1039.3059
TCGA-KO-8417-01A-11R-2315-07	C11orf57|55216	844.9008
TCGA-KO-8417-01A-11R-2315-07	C11orf58|10944	3676.6997
TCGA-KO-8417-01A-11R-2315-07	C11orf59|55004	3192.6346
TCGA-KO-8417-01A-11R-2315-07	C11orf61|79684	161.8272
TCGA-KO-8417-01A-11R-2315-07	C11orf63|79864	82.153
TCGA-KO-8417-01A-11R-2315-07	C11orf64|283197	0
TCGA-KO-8417-01A-11R-2315-07	C11orf65|160140	14.1643
TCGA-KO-8417-01A-11R-2315-07	C11orf66|220004	31.5156
TCGA-KO-8417-01A-11R-2315-07	C11orf67|28971	327.4256
TCGA-KO-8417-01A-11R-2315-07	C11orf68|83638	1339.9433
TCGA-KO-8417-01A-11R-2315-07	C11orf70|85016	4.2493
TCGA-KO-8417-01A-11R-2315-07	C11orf71|54494	456.4448
TCGA-KO-8417-01A-11R-2315-07	C11orf73|51501	321.8839
TCGA-KO-8417-01A-11R-2315-07	C11orf74|119710	222.3796
TCGA-KO-8417-01A-11R-2315-07	C11orf75|56935	273.017
TCGA-KO-8417-01A-11R-2315-07	C11orf80|79703	507.7904
TCGA-KO-8417-01A-11R-2315-07	C11orf82|220042	24.0793
TCGA-KO-8417-01A-11R-2315-07	C11orf83|790955	555.5949
TCGA-KO-8417-01A-11R-2315-07	C11orf84|144097	348.796
TCGA-KO-8417-01A-11R-2315-07	C11orf85|283129	0
TCGA-KO-8417-01A-11R-2315-07	C11orf86|254439	0
TCGA-KO-8417-01A-11R-2315-07	C11orf87|399947	.3541
TCGA-KO-8417-01A-11R-2315-07	C11orf88|399949	1.7705
TCGA-KO-8417-01A-11R-2315-07	C11orf90|387804	0
TCGA-KO-8417-01A-11R-2315-07	C11orf92|399948	2297.8824
TCGA-KO-8417-01A-11R-2315-07	C11orf93|120376	737.5283
TCGA-KO-8417-01A-11R-2315-07	C11orf94|143678	0
TCGA-KO-8417-01A-11R-2315-07	C11orf95|65998	1799.5751
TCGA-KO-8417-01A-11R-2315-07	C11orf9|745	27.9745
TCGA-KO-8417-01A-11R-2315-07	C12orf10|60314	1423.8669
TCGA-KO-8417-01A-11R-2315-07	C12orf11|55726	534.3484
TCGA-KO-8417-01A-11R-2315-07	C12orf12|196477	0
TCGA-KO-8417-01A-11R-2315-07	C12orf23|90488	1799.221
TCGA-KO-8417-01A-11R-2315-07	C12orf24|29902	38.9518
TCGA-KO-8417-01A-11R-2315-07	C12orf26|84190	80.7365
TCGA-KO-8417-01A-11R-2315-07	C12orf27|283460	.7082
TCGA-KO-8417-01A-11R-2315-07	C12orf29|91298	490.8782
TCGA-KO-8417-01A-11R-2315-07	C12orf32|83695	399.0793
TCGA-KO-8417-01A-11R-2315-07	C12orf34|84915	1334.2776
TCGA-KO-8417-01A-11R-2315-07	C12orf35|55196	486.898
TCGA-KO-8417-01A-11R-2315-07	C12orf36|283422	0
TCGA-KO-8417-01A-11R-2315-07	C12orf39|80763	158.6402
TCGA-KO-8417-01A-11R-2315-07	C12orf40|283461	0
TCGA-KO-8417-01A-11R-2315-07	C12orf41|54934	576.8414
TCGA-KO-8417-01A-11R-2315-07	C12orf42|374470	0
TCGA-KO-8417-01A-11R-2315-07	C12orf43|64897	502.1246
TCGA-KO-8417-01A-11R-2315-07	C12orf44|60673	1894.1218
TCGA-KO-8417-01A-11R-2315-07	C12orf45|121053	144.83
TCGA-KO-8417-01A-11R-2315-07	C12orf47|51275	336.4695
TCGA-KO-8417-01A-11R-2315-07	C12orf48|55010	85.8428
TCGA-KO-8417-01A-11R-2315-07	C12orf49|79794	985.1275
TCGA-KO-8417-01A-11R-2315-07	C12orf4|57102	373.9377
TCGA-KO-8417-01A-11R-2315-07	C12orf50|160419	0
TCGA-KO-8417-01A-11R-2315-07	C12orf51|283450	1493.9802
TCGA-KO-8417-01A-11R-2315-07	C12orf52|84934	483.711
TCGA-KO-8417-01A-11R-2315-07	C12orf53|196500	5.3116
TCGA-KO-8417-01A-11R-2315-07	C12orf54|121273	0
TCGA-KO-8417-01A-11R-2315-07	C12orf56|115749	0
TCGA-KO-8417-01A-11R-2315-07	C12orf57|113246	710.6941
TCGA-KO-8417-01A-11R-2315-07	C12orf59|120939	1695.1133
TCGA-KO-8417-01A-11R-2315-07	C12orf5|57103	296.3881
TCGA-KO-8417-01A-11R-2315-07	C12orf60|144608	48.8669
TCGA-KO-8417-01A-11R-2315-07	C12orf61|283416	28.3286
TCGA-KO-8417-01A-11R-2315-07	C12orf62|84987	1182.3654
TCGA-KO-8417-01A-11R-2315-07	C12orf63|374467	0
TCGA-KO-8417-01A-11R-2315-07	C12orf65|91574	665.3683
TCGA-KO-8417-01A-11R-2315-07	C12orf66|144577	169.2635
TCGA-KO-8417-01A-11R-2315-07	C12orf68|387856	3.5411
TCGA-KO-8417-01A-11R-2315-07	C12orf69|440087	9.2068
TCGA-KO-8417-01A-11R-2315-07	C12orf70|341346	0
TCGA-KO-8417-01A-11R-2315-07	C12orf71|728858	0
TCGA-KO-8417-01A-11R-2315-07	C12orf72|254013	94.1926
TCGA-KO-8417-01A-11R-2315-07	C12orf73|728568	199.7167
TCGA-KO-8417-01A-11R-2315-07	C12orf74|338809	.7082
TCGA-KO-8417-01A-11R-2315-07	C12orf75|387882	10655.4533
TCGA-KO-8417-01A-11R-2315-07	C12orf76|400073	129.6034
TCGA-KO-8417-01A-11R-2315-07	C12orf77|196415	32.932
TCGA-KO-8417-01A-11R-2315-07	C13orf15|28984	859.0652
TCGA-KO-8417-01A-11R-2315-07	C13orf16|121793	.3541
TCGA-KO-8417-01A-11R-2315-07	C13orf18|80183	6.3739
TCGA-KO-8417-01A-11R-2315-07	C13orf1|57213	262.3938
TCGA-KO-8417-01A-11R-2315-07	C13orf23|80209	606.5864
TCGA-KO-8417-01A-11R-2315-07	C13orf26|122046	0
TCGA-KO-8417-01A-11R-2315-07	C13orf27|93081	54.5326
TCGA-KO-8417-01A-11R-2315-07	C13orf28|122258	0
TCGA-KO-8417-01A-11R-2315-07	C13orf29|283487	12.3938
TCGA-KO-8417-01A-11R-2315-07	C13orf30|144809	0
TCGA-KO-8417-01A-11R-2315-07	C13orf31|144811	108.711
TCGA-KO-8417-01A-11R-2315-07	C13orf33|84935	13.102
TCGA-KO-8417-01A-11R-2315-07	C13orf34|79866	30.7011
TCGA-KO-8417-01A-11R-2315-07	C13orf35|400165	0
TCGA-KO-8417-01A-11R-2315-07	C13orf36|400120	0
TCGA-KO-8417-01A-11R-2315-07	C13orf37|440145	277.2663
TCGA-KO-8417-01A-11R-2315-07	C13orf38|728591	1.7705
TCGA-KO-8417-01A-11R-2315-07	C13orf39|196541	1.0623
TCGA-KO-8417-01A-11R-2315-07	C14orf101|54916	895.5382
TCGA-KO-8417-01A-11R-2315-07	C14orf102|55051	357.6487
TCGA-KO-8417-01A-11R-2315-07	C14orf104|55172	344.9008
TCGA-KO-8417-01A-11R-2315-07	C14orf105|55195	598.0878
TCGA-KO-8417-01A-11R-2315-07	C14orf106|55320	438.3853
TCGA-KO-8417-01A-11R-2315-07	C14orf109|26175	504.6034
TCGA-KO-8417-01A-11R-2315-07	C14orf115|55237	0
TCGA-KO-8417-01A-11R-2315-07	C14orf118|55668	463.1728
TCGA-KO-8417-01A-11R-2315-07	C14orf119|55017	1298.1586
TCGA-KO-8417-01A-11R-2315-07	C14orf126|112487	205.3152
TCGA-KO-8417-01A-11R-2315-07	C14orf128|84837	183.4278
TCGA-KO-8417-01A-11R-2315-07	C14orf129|51527	520.5382
TCGA-KO-8417-01A-11R-2315-07	C14orf132|56967	660.4108
TCGA-KO-8417-01A-11R-2315-07	C14orf135|64430	4386.6856
TCGA-KO-8417-01A-11R-2315-07	C14orf138|79609	62.3229
TCGA-KO-8417-01A-11R-2315-07	C14orf139|79686	10.2691
TCGA-KO-8417-01A-11R-2315-07	C14orf142|84520	253.187
TCGA-KO-8417-01A-11R-2315-07	C14orf143|90141	54.1785
TCGA-KO-8417-01A-11R-2315-07	C14orf145|145508	74.3626
TCGA-KO-8417-01A-11R-2315-07	C14orf147|171546	1072.9462
TCGA-KO-8417-01A-11R-2315-07	C14orf148|122945	5.3116
TCGA-KO-8417-01A-11R-2315-07	C14orf149|112849	36.4731
TCGA-KO-8417-01A-11R-2315-07	C14orf153|84334	628.7252
TCGA-KO-8417-01A-11R-2315-07	C14orf156|81892	953.6119
TCGA-KO-8417-01A-11R-2315-07	C14orf159|80017	4980.5241
TCGA-KO-8417-01A-11R-2315-07	C14orf162|56936	0
TCGA-KO-8417-01A-11R-2315-07	C14orf165|414767	0
TCGA-KO-8417-01A-11R-2315-07	C14orf166B|145497	0
TCGA-KO-8417-01A-11R-2315-07	C14orf166|51637	2657.2238
TCGA-KO-8417-01A-11R-2315-07	C14orf167|55449	849.2422
TCGA-KO-8417-01A-11R-2315-07	C14orf169|79697	287.8895
TCGA-KO-8417-01A-11R-2315-07	C14orf174|161394	15.5807
TCGA-KO-8417-01A-11R-2315-07	C14orf176|643382	8.1445
TCGA-KO-8417-01A-11R-2315-07	C14orf177|283598	0
TCGA-KO-8417-01A-11R-2315-07	C14orf178|283579	.3541
TCGA-KO-8417-01A-11R-2315-07	C14orf179|112752	334.2776
TCGA-KO-8417-01A-11R-2315-07	C14orf180|400258	0
TCGA-KO-8417-01A-11R-2315-07	C14orf181|400223	35.7649
TCGA-KO-8417-01A-11R-2315-07	C14orf182|283551	.3541
TCGA-KO-8417-01A-11R-2315-07	C14orf183|196913	0
TCGA-KO-8417-01A-11R-2315-07	C14orf184|650662	0
TCGA-KO-8417-01A-11R-2315-07	C14orf19|280655	2.4788
TCGA-KO-8417-01A-11R-2315-07	C14orf1|11161	1658.2861
TCGA-KO-8417-01A-11R-2315-07	C14orf21|161424	321.8839
TCGA-KO-8417-01A-11R-2315-07	C14orf23|387978	0
TCGA-KO-8417-01A-11R-2315-07	C14orf28|122525	140.5807
TCGA-KO-8417-01A-11R-2315-07	C14orf2|9556	2461.4023
TCGA-KO-8417-01A-11R-2315-07	C14orf33|100129075	91.3598
TCGA-KO-8417-01A-11R-2315-07	C14orf34|645687	.7082
TCGA-KO-8417-01A-11R-2315-07	C14orf37|145407	217.4221
TCGA-KO-8417-01A-11R-2315-07	C14orf39|317761	5.3116
TCGA-KO-8417-01A-11R-2315-07	C14orf43|91748	1750.3541
TCGA-KO-8417-01A-11R-2315-07	C14orf45|80127	69.2139
TCGA-KO-8417-01A-11R-2315-07	C14orf48|256369	0
TCGA-KO-8417-01A-11R-2315-07	C14orf49|161176	2.8329
TCGA-KO-8417-01A-11R-2315-07	C14orf4|64207	2226.2748
TCGA-KO-8417-01A-11R-2315-07	C14orf50|145376	19.4759
TCGA-KO-8417-01A-11R-2315-07	C14orf53|440184	15.2266
TCGA-KO-8417-01A-11R-2315-07	C14orf64|388011	.7082
TCGA-KO-8417-01A-11R-2315-07	C14orf68|283600	1.0623
TCGA-KO-8417-01A-11R-2315-07	C14orf70|283601	0
TCGA-KO-8417-01A-11R-2315-07	C14orf72|145200	45.3258
TCGA-KO-8417-01A-11R-2315-07	C14orf73|91828	1.4164
TCGA-KO-8417-01A-11R-2315-07	C14orf79|122616	131.3739
TCGA-KO-8417-01A-11R-2315-07	C14orf80|283643	81.7989
TCGA-KO-8417-01A-11R-2315-07	C14orf86|283592	0
TCGA-KO-8417-01A-11R-2315-07	C14orf93|60686	316.2181
TCGA-KO-8417-01A-11R-2315-07	C15orf17|57184	1573.3003
TCGA-KO-8417-01A-11R-2315-07	C15orf21|283651	10.2691
TCGA-KO-8417-01A-11R-2315-07	C15orf23|90417	263.8102
TCGA-KO-8417-01A-11R-2315-07	C15orf24|56851	1823.6544
TCGA-KO-8417-01A-11R-2315-07	C15orf26|161502	0
TCGA-KO-8417-01A-11R-2315-07	C15orf27|123591	39.3059
TCGA-KO-8417-01A-11R-2315-07	C15orf28|80035	2.1246
TCGA-KO-8417-01A-11R-2315-07	C15orf29|79768	299.5751
TCGA-KO-8417-01A-11R-2315-07	C15orf2|23742	0
TCGA-KO-8417-01A-11R-2315-07	C15orf32|145858	0
TCGA-KO-8417-01A-11R-2315-07	C15orf33|196951	64.5432
TCGA-KO-8417-01A-11R-2315-07	C15orf34|80072	46.3881
TCGA-KO-8417-01A-11R-2315-07	C15orf37|283687	106.5333
TCGA-KO-8417-01A-11R-2315-07	C15orf38|348110	219.2528
TCGA-KO-8417-01A-11R-2315-07	C15orf39|56905	444.051
TCGA-KO-8417-01A-11R-2315-07	C15orf40|123207	484.4193
TCGA-KO-8417-01A-11R-2315-07	C15orf41|84529	54.8867
TCGA-KO-8417-01A-11R-2315-07	C15orf42|90381	32.5779
TCGA-KO-8417-01A-11R-2315-07	C15orf43|145645	0
TCGA-KO-8417-01A-11R-2315-07	C15orf44|81556	1153.3286
TCGA-KO-8417-01A-11R-2315-07	C15orf48|84419	2.1246
TCGA-KO-8417-01A-11R-2315-07	C15orf50|414926	0
TCGA-KO-8417-01A-11R-2315-07	C15orf51|196968	1.0623
TCGA-KO-8417-01A-11R-2315-07	C15orf52|388115	1470.6091
TCGA-KO-8417-01A-11R-2315-07	C15orf53|400359	0
TCGA-KO-8417-01A-11R-2315-07	C15orf54|400360	0
TCGA-KO-8417-01A-11R-2315-07	C15orf55|256646	2.4788
TCGA-KO-8417-01A-11R-2315-07	C15orf56|644809	106.5864
TCGA-KO-8417-01A-11R-2315-07	C15orf57|90416	706.8343
TCGA-KO-8417-01A-11R-2315-07	C15orf58|390637	52.762
TCGA-KO-8417-01A-11R-2315-07	C15orf59|388135	4118.272
TCGA-KO-8417-01A-11R-2315-07	C15orf5|81698	0
TCGA-KO-8417-01A-11R-2315-07	C15orf60|283677	0
TCGA-KO-8417-01A-11R-2315-07	C15orf61|145853	230.5241
TCGA-KO-8417-01A-11R-2315-07	C15orf62|643338	17.3513
TCGA-KO-8417-01A-11R-2315-07	C15orf63|25764	710.6941
TCGA-KO-8417-01A-11R-2315-07	C16orf11|146325	10.2691
TCGA-KO-8417-01A-11R-2315-07	C16orf13|84326	417.1388
TCGA-KO-8417-01A-11R-2315-07	C16orf3|750	1.7705
TCGA-KO-8417-01A-11R-2315-07	C16orf42|115939	1341.8661
TCGA-KO-8417-01A-11R-2315-07	C16orf45|89927	247.1671
TCGA-KO-8417-01A-11R-2315-07	C16orf46|123775	32.2238
TCGA-KO-8417-01A-11R-2315-07	C16orf48|84080	219.1926
TCGA-KO-8417-01A-11R-2315-07	C16orf52|730094	502.8329
TCGA-KO-8417-01A-11R-2315-07	C16orf53|79447	1341.1225
TCGA-KO-8417-01A-11R-2315-07	C16orf54|283897	17.7054
TCGA-KO-8417-01A-11R-2315-07	C16orf55|124045	64.4476
TCGA-KO-8417-01A-11R-2315-07	C16orf57|79650	600.9207
TCGA-KO-8417-01A-11R-2315-07	C16orf58|64755	3113.3144
TCGA-KO-8417-01A-11R-2315-07	C16orf59|80178	15.9348
TCGA-KO-8417-01A-11R-2315-07	C16orf5|29965	2938.7394
TCGA-KO-8417-01A-11R-2315-07	C16orf61|56942	1029.8229
TCGA-KO-8417-01A-11R-2315-07	C16orf62|57020	1263.102
TCGA-KO-8417-01A-11R-2315-07	C16orf63|123811	1000.3541
TCGA-KO-8417-01A-11R-2315-07	C16orf68|79091	188.0312
TCGA-KO-8417-01A-11R-2315-07	C16orf70|80262	402.284
TCGA-KO-8417-01A-11R-2315-07	C16orf71|146562	13.4561
TCGA-KO-8417-01A-11R-2315-07	C16orf72|29035	911.8272
TCGA-KO-8417-01A-11R-2315-07	C16orf73|254528	0
TCGA-KO-8417-01A-11R-2315-07	C16orf74|404550	5.3116
TCGA-KO-8417-01A-11R-2315-07	C16orf75|116028	326.4873
TCGA-KO-8417-01A-11R-2315-07	C16orf78|123970	0
TCGA-KO-8417-01A-11R-2315-07	C16orf79|283870	34.2953
TCGA-KO-8417-01A-11R-2315-07	C16orf7|9605	1045.9242
TCGA-KO-8417-01A-11R-2315-07	C16orf80|29105	713.881
TCGA-KO-8417-01A-11R-2315-07	C16orf81|283860	0
TCGA-KO-8417-01A-11R-2315-07	C16orf82|162083	0
TCGA-KO-8417-01A-11R-2315-07	C16orf86|388284	28.6827
TCGA-KO-8417-01A-11R-2315-07	C16orf87|388272	65.1558
TCGA-KO-8417-01A-11R-2315-07	C16orf88|400506	375.3541
TCGA-KO-8417-01A-11R-2315-07	C16orf89|146556	1645.8924
TCGA-KO-8417-01A-11R-2315-07	C16orf90|646174	.7082
TCGA-KO-8417-01A-11R-2315-07	C16orf91|283951	377.4788
TCGA-KO-8417-01A-11R-2315-07	C16orf92|146378	0
TCGA-KO-8417-01A-11R-2315-07	C16orf93|90835	3.8952
TCGA-KO-8417-01A-11R-2315-07	C17orf100|388327	24.4334
TCGA-KO-8417-01A-11R-2315-07	C17orf101|79701	407.932
[truncated: 18,532 more rows]
