# Supplementary material for: Dysfunctional miRNA-Mediated Regulation in Chromophobe Renal Cell Carcinoma
Source: PLoS One. 2016 Jun 3;11(6):e0156324. doi: 10.1371/journal.pone.0156324 (PMC4892590; doi:10.1371/journal.pone.0156324)
Supplement: S2 File — (ZIP) [file pone.0156324.s002.zip › S2_File mRNA expression profile downloaded from TCGA/control/unc.edu__IlluminaHiSeq_RNASeqV2__TCGA-KL-8324-11A-01R-2315-07__expression_rsem_gene_normalized.txt]

barcode	gene_id	normalized_count
TCGA-KL-8324-11A-01R-2315-07	?|100130426	0
TCGA-KL-8324-11A-01R-2315-07	?|100133144	7.1989
TCGA-KL-8324-11A-01R-2315-07	?|100134869	5.8775
TCGA-KL-8324-11A-01R-2315-07	?|10357	113.2037
TCGA-KL-8324-11A-01R-2315-07	?|10431	926.0151
TCGA-KL-8324-11A-01R-2315-07	?|136542	0
TCGA-KL-8324-11A-01R-2315-07	?|155060	137.6462
TCGA-KL-8324-11A-01R-2315-07	?|26823	0
TCGA-KL-8324-11A-01R-2315-07	?|280660	0
TCGA-KL-8324-11A-01R-2315-07	?|317712	0
TCGA-KL-8324-11A-01R-2315-07	?|340602	0
TCGA-KL-8324-11A-01R-2315-07	?|388795	.3441
TCGA-KL-8324-11A-01R-2315-07	?|390284	5.85
TCGA-KL-8324-11A-01R-2315-07	?|391343	.3441
TCGA-KL-8324-11A-01R-2315-07	?|391714	.3441
TCGA-KL-8324-11A-01R-2315-07	?|404770	0
TCGA-KL-8324-11A-01R-2315-07	?|441362	0
TCGA-KL-8324-11A-01R-2315-07	?|442388	0
TCGA-KL-8324-11A-01R-2315-07	?|553137	347.5568
TCGA-KL-8324-11A-01R-2315-07	?|57714	491.7412
TCGA-KL-8324-11A-01R-2315-07	?|645851	17.5499
TCGA-KL-8324-11A-01R-2315-07	?|652919	14.2085
TCGA-KL-8324-11A-01R-2315-07	?|653553	343.4274
TCGA-KL-8324-11A-01R-2315-07	?|728045	0
TCGA-KL-8324-11A-01R-2315-07	?|728603	.6882
TCGA-KL-8324-11A-01R-2315-07	?|728788	1.0323
TCGA-KL-8324-11A-01R-2315-07	?|729884	1.0323
TCGA-KL-8324-11A-01R-2315-07	?|8225	897.1094
TCGA-KL-8324-11A-01R-2315-07	?|90288	32.3469
TCGA-KL-8324-11A-01R-2315-07	A1BG|1	48.7646
TCGA-KL-8324-11A-01R-2315-07	A1CF|29974	157.2608
TCGA-KL-8324-11A-01R-2315-07	A2BP1|54715	12.044
TCGA-KL-8324-11A-01R-2315-07	A2LD1|87769	1459.5148
TCGA-KL-8324-11A-01R-2315-07	A2ML1|144568	0
TCGA-KL-8324-11A-01R-2315-07	A2M|2	34270.7226
TCGA-KL-8324-11A-01R-2315-07	A4GALT|53947	1232.278
TCGA-KL-8324-11A-01R-2315-07	A4GNT|51146	4.8176
TCGA-KL-8324-11A-01R-2315-07	AAA1|404744	4.4735
TCGA-KL-8324-11A-01R-2315-07	AAAS|8086	595.32
TCGA-KL-8324-11A-01R-2315-07	AACSL|729522	6.8823
TCGA-KL-8324-11A-01R-2315-07	AACS|65985	587.7495
TCGA-KL-8324-11A-01R-2315-07	AADACL2|344752	0
TCGA-KL-8324-11A-01R-2315-07	AADACL3|126767	0
TCGA-KL-8324-11A-01R-2315-07	AADACL4|343066	2.4088
TCGA-KL-8324-11A-01R-2315-07	AADAC|13	0
TCGA-KL-8324-11A-01R-2315-07	AADAT|51166	131.4522
TCGA-KL-8324-11A-01R-2315-07	AAGAB|79719	1000
TCGA-KL-8324-11A-01R-2315-07	AAK1|22848	1252.2368
TCGA-KL-8324-11A-01R-2315-07	AAMP|14	2658.2932
TCGA-KL-8324-11A-01R-2315-07	AANAT|15	.3441
TCGA-KL-8324-11A-01R-2315-07	AARS2|57505	356.139
TCGA-KL-8324-11A-01R-2315-07	AARSD1|80755	472.4708
TCGA-KL-8324-11A-01R-2315-07	AARS|16	2966.6208
TCGA-KL-8324-11A-01R-2315-07	AASDHPPT|60496	972.1266
TCGA-KL-8324-11A-01R-2315-07	AASDH|132949	258.4308
TCGA-KL-8324-11A-01R-2315-07	AASS|10157	753.9573
TCGA-KL-8324-11A-01R-2315-07	AATF|26574	813.8334
TCGA-KL-8324-11A-01R-2315-07	AATK|9625	91.5348
TCGA-KL-8324-11A-01R-2315-07	ABAT|18	6420.5093
TCGA-KL-8324-11A-01R-2315-07	ABCA10|10349	30.9704
TCGA-KL-8324-11A-01R-2315-07	ABCA11P|79963	106.0805
TCGA-KL-8324-11A-01R-2315-07	ABCA12|26154	7.2264
TCGA-KL-8324-11A-01R-2315-07	ABCA13|154664	65.0379
TCGA-KL-8324-11A-01R-2315-07	ABCA17P|650655	4.8176
TCGA-KL-8324-11A-01R-2315-07	ABCA1|19	479.6972
TCGA-KL-8324-11A-01R-2315-07	ABCA2|20	1797.3159
TCGA-KL-8324-11A-01R-2315-07	ABCA3|21	840.6745
TCGA-KL-8324-11A-01R-2315-07	ABCA4|24	303.8541
TCGA-KL-8324-11A-01R-2315-07	ABCA5|23461	522.0234
TCGA-KL-8324-11A-01R-2315-07	ABCA6|23460	207.1576
TCGA-KL-8324-11A-01R-2315-07	ABCA7|10347	234.3427
TCGA-KL-8324-11A-01R-2315-07	ABCA8|10351	1149.3462
TCGA-KL-8324-11A-01R-2315-07	ABCA9|10350	123.1934
TCGA-KL-8324-11A-01R-2315-07	ABCB10|23456	352.0303
TCGA-KL-8324-11A-01R-2315-07	ABCB11|8647	0
TCGA-KL-8324-11A-01R-2315-07	ABCB1|5243	2208.5341
TCGA-KL-8324-11A-01R-2315-07	ABCB4|5244	25.8087
TCGA-KL-8324-11A-01R-2315-07	ABCB5|340273	0
TCGA-KL-8324-11A-01R-2315-07	ABCB6|10058	428.8403
TCGA-KL-8324-11A-01R-2315-07	ABCB7|22	392.2918
TCGA-KL-8324-11A-01R-2315-07	ABCB8|11194	917.7564
TCGA-KL-8324-11A-01R-2315-07	ABCB9|23457	105.5919
TCGA-KL-8324-11A-01R-2315-07	ABCC10|89845	347.9009
TCGA-KL-8324-11A-01R-2315-07	ABCC11|85320	1.7206
TCGA-KL-8324-11A-01R-2315-07	ABCC12|94160	0
TCGA-KL-8324-11A-01R-2315-07	ABCC13|150000	8.2588
TCGA-KL-8324-11A-01R-2315-07	ABCC1|4363	750.5162
TCGA-KL-8324-11A-01R-2315-07	ABCC2|1244	431.1769
TCGA-KL-8324-11A-01R-2315-07	ABCC3|8714	750.5162
TCGA-KL-8324-11A-01R-2315-07	ABCC4|10257	1478.6648
TCGA-KL-8324-11A-01R-2315-07	ABCC5|10057	884.033
TCGA-KL-8324-11A-01R-2315-07	ABCC6P1|653190	177.9078
TCGA-KL-8324-11A-01R-2315-07	ABCC6P2|730013	163.4549
TCGA-KL-8324-11A-01R-2315-07	ABCC6|368	1084.3083
TCGA-KL-8324-11A-01R-2315-07	ABCC8|6833	3.4412
TCGA-KL-8324-11A-01R-2315-07	ABCC9|10060	612.1817
TCGA-KL-8324-11A-01R-2315-07	ABCD1|215	292.8424
TCGA-KL-8324-11A-01R-2315-07	ABCD2|225	18.9264
TCGA-KL-8324-11A-01R-2315-07	ABCD3|5825	2853.7509
TCGA-KL-8324-11A-01R-2315-07	ABCD4|5826	988.9883
TCGA-KL-8324-11A-01R-2315-07	ABCE1|6059	997.2471
TCGA-KL-8324-11A-01R-2315-07	ABCF1|23	1699.5871
TCGA-KL-8324-11A-01R-2315-07	ABCF2|10061	1097.3847
TCGA-KL-8324-11A-01R-2315-07	ABCF3|55324	1238.4721
TCGA-KL-8324-11A-01R-2315-07	ABCG1|9619	396.7653
TCGA-KL-8324-11A-01R-2315-07	ABCG2|9429	268.7543
TCGA-KL-8324-11A-01R-2315-07	ABCG4|64137	11.6999
TCGA-KL-8324-11A-01R-2315-07	ABCG5|64240	7.2264
TCGA-KL-8324-11A-01R-2315-07	ABCG8|64241	2.7529
TCGA-KL-8324-11A-01R-2315-07	ABHD10|55347	1527.1851
TCGA-KL-8324-11A-01R-2315-07	ABHD11|83451	1030.6263
TCGA-KL-8324-11A-01R-2315-07	ABHD12B|145447	3.7853
TCGA-KL-8324-11A-01R-2315-07	ABHD12|26090	1596.0083
TCGA-KL-8324-11A-01R-2315-07	ABHD13|84945	468.6855
TCGA-KL-8324-11A-01R-2315-07	ABHD14A|25864	915.2202
TCGA-KL-8324-11A-01R-2315-07	ABHD14B|84836	3647.6256
TCGA-KL-8324-11A-01R-2315-07	ABHD15|116236	423.2622
TCGA-KL-8324-11A-01R-2315-07	ABHD1|84696	20.9911
TCGA-KL-8324-11A-01R-2315-07	ABHD2|11057	3099.7935
TCGA-KL-8324-11A-01R-2315-07	ABHD3|171586	301.7894
TCGA-KL-8324-11A-01R-2315-07	ABHD4|63874	1290.7777
TCGA-KL-8324-11A-01R-2315-07	ABHD5|51099	629.0434
TCGA-KL-8324-11A-01R-2315-07	ABHD6|57406	810.0482
TCGA-KL-8324-11A-01R-2315-07	ABHD8|79575	440.1239
TCGA-KL-8324-11A-01R-2315-07	ABI1|10006	1330.7433
TCGA-KL-8324-11A-01R-2315-07	ABI2|10152	1620.4405
TCGA-KL-8324-11A-01R-2315-07	ABI3BP|25890	1117.3434
TCGA-KL-8324-11A-01R-2315-07	ABI3|51225	343.7715
TCGA-KL-8324-11A-01R-2315-07	ABL1|25	1918.1005
TCGA-KL-8324-11A-01R-2315-07	ABL2|27	433.2416
TCGA-KL-8324-11A-01R-2315-07	ABLIM1|3983	5002.0647
TCGA-KL-8324-11A-01R-2315-07	ABLIM2|84448	209.2223
TCGA-KL-8324-11A-01R-2315-07	ABLIM3|22885	512.7323
TCGA-KL-8324-11A-01R-2315-07	ABO|28	92.223
TCGA-KL-8324-11A-01R-2315-07	ABP1|26	2342.7392
TCGA-KL-8324-11A-01R-2315-07	ABRA|137735	.6882
TCGA-KL-8324-11A-01R-2315-07	ABR|29	1582.9319
TCGA-KL-8324-11A-01R-2315-07	ABT1|29777	443.565
TCGA-KL-8324-11A-01R-2315-07	ABTB1|80325	673.7784
TCGA-KL-8324-11A-01R-2315-07	ABTB2|25841	913.2829
TCGA-KL-8324-11A-01R-2315-07	ACAA1|30	7183.4136
TCGA-KL-8324-11A-01R-2315-07	ACAA2|10449	9891.6036
TCGA-KL-8324-11A-01R-2315-07	ACACA|31	596.6965
TCGA-KL-8324-11A-01R-2315-07	ACACB|32	1466.9649
TCGA-KL-8324-11A-01R-2315-07	ACAD10|80724	1367.5155
TCGA-KL-8324-11A-01R-2315-07	ACAD11|84129	2342.7013
TCGA-KL-8324-11A-01R-2315-07	ACAD8|27034	1203.7164
TCGA-KL-8324-11A-01R-2315-07	ACAD9|28976	1051.9615
TCGA-KL-8324-11A-01R-2315-07	ACADL|33	594.9759
TCGA-KL-8324-11A-01R-2315-07	ACADM|34	5824.8451
TCGA-KL-8324-11A-01R-2315-07	ACADSB|36	4909.8417
TCGA-KL-8324-11A-01R-2315-07	ACADS|35	2101.8582
TCGA-KL-8324-11A-01R-2315-07	ACADVL|37	14142.7667
TCGA-KL-8324-11A-01R-2315-07	ACAN|176	69.5114
TCGA-KL-8324-11A-01R-2315-07	ACAP1|9744	52.3056
TCGA-KL-8324-11A-01R-2315-07	ACAP2|23527	756.022
TCGA-KL-8324-11A-01R-2315-07	ACAP3|116983	603.0145
TCGA-KL-8324-11A-01R-2315-07	ACAT1|38	8232.9663
TCGA-KL-8324-11A-01R-2315-07	ACAT2|39	376.8617
TCGA-KL-8324-11A-01R-2315-07	ACBD3|64746	885.0654
TCGA-KL-8324-11A-01R-2315-07	ACBD4|79777	804.5423
TCGA-KL-8324-11A-01R-2315-07	ACBD5|91452	1494.15
TCGA-KL-8324-11A-01R-2315-07	ACBD6|84320	369.9243
TCGA-KL-8324-11A-01R-2315-07	ACBD7|414149	17.894
TCGA-KL-8324-11A-01R-2315-07	ACCN1|40	38.1968
TCGA-KL-8324-11A-01R-2315-07	ACCN2|41	56.435
TCGA-KL-8324-11A-01R-2315-07	ACCN3|9311	5.85
TCGA-KL-8324-11A-01R-2315-07	ACCN4|55515	1.7206
TCGA-KL-8324-11A-01R-2315-07	ACCN5|51802	.3441
TCGA-KL-8324-11A-01R-2315-07	ACCSL|390110	0
TCGA-KL-8324-11A-01R-2315-07	ACCS|84680	240.1927
TCGA-KL-8324-11A-01R-2315-07	ACD|65057	349.2774
TCGA-KL-8324-11A-01R-2315-07	ACE2|59272	2291.81
TCGA-KL-8324-11A-01R-2315-07	ACER1|125981	0
TCGA-KL-8324-11A-01R-2315-07	ACER2|340485	49.2085
TCGA-KL-8324-11A-01R-2315-07	ACER3|55331	312.1129
TCGA-KL-8324-11A-01R-2315-07	ACE|1636	1204.4047
TCGA-KL-8324-11A-01R-2315-07	ACHE|43	105.2994
TCGA-KL-8324-11A-01R-2315-07	ACIN1|22985	2066.4143
TCGA-KL-8324-11A-01R-2315-07	ACLY|47	3380.936
TCGA-KL-8324-11A-01R-2315-07	ACMSD|130013	2378.1831
TCGA-KL-8324-11A-01R-2315-07	ACN9|57001	309.0158
TCGA-KL-8324-11A-01R-2315-07	ACO1|48	3825.1893
TCGA-KL-8324-11A-01R-2315-07	ACO2|50	8652.6669
TCGA-KL-8324-11A-01R-2315-07	ACOT11|26027	1012.0613
TCGA-KL-8324-11A-01R-2315-07	ACOT12|134526	46.7997
TCGA-KL-8324-11A-01R-2315-07	ACOT13|55856	1295.4439
TCGA-KL-8324-11A-01R-2315-07	ACOT1|641371	974.8796
TCGA-KL-8324-11A-01R-2315-07	ACOT2|10965	889.1948
TCGA-KL-8324-11A-01R-2315-07	ACOT4|122970	301.4453
TCGA-KL-8324-11A-01R-2315-07	ACOT6|641372	19.6146
TCGA-KL-8324-11A-01R-2315-07	ACOT7|11332	1854.095
TCGA-KL-8324-11A-01R-2315-07	ACOT8|10005	516.5072
TCGA-KL-8324-11A-01R-2315-07	ACOT9|23597	516.1734
TCGA-KL-8324-11A-01R-2315-07	ACOX1|51	2689.6869
TCGA-KL-8324-11A-01R-2315-07	ACOX2|8309	1288.3689
TCGA-KL-8324-11A-01R-2315-07	ACOX3|8310	387.8183
TCGA-KL-8324-11A-01R-2315-07	ACOXL|55289	1.7206
TCGA-KL-8324-11A-01R-2315-07	ACP1|52	1820.3716
TCGA-KL-8324-11A-01R-2315-07	ACP2|53	1194.0812
TCGA-KL-8324-11A-01R-2315-07	ACP5|54	1798.3482
TCGA-KL-8324-11A-01R-2315-07	ACP6|51205	447.0062
TCGA-KL-8324-11A-01R-2315-07	ACPL2|92370	247.075
TCGA-KL-8324-11A-01R-2315-07	ACPP|55	1924.2946
TCGA-KL-8324-11A-01R-2315-07	ACPT|93650	0
TCGA-KL-8324-11A-01R-2315-07	ACRBP|84519	30.6263
TCGA-KL-8324-11A-01R-2315-07	ACRC|93953	11.0117
TCGA-KL-8324-11A-01R-2315-07	ACRV1|56	0
TCGA-KL-8324-11A-01R-2315-07	ACR|49	15.4852
TCGA-KL-8324-11A-01R-2315-07	ACSBG1|23205	3.7853
TCGA-KL-8324-11A-01R-2315-07	ACSBG2|81616	38.8851
TCGA-KL-8324-11A-01R-2315-07	ACSF2|80221	4672.0578
TCGA-KL-8324-11A-01R-2315-07	ACSF3|197322	688.5754
TCGA-KL-8324-11A-01R-2315-07	ACSL1|2180	7498.2794
TCGA-KL-8324-11A-01R-2315-07	ACSL3|2181	1726.7722
TCGA-KL-8324-11A-01R-2315-07	ACSL4|2182	5293.8747
TCGA-KL-8324-11A-01R-2315-07	ACSL5|51703	489.3324
TCGA-KL-8324-11A-01R-2315-07	ACSL6|23305	105.6435
TCGA-KL-8324-11A-01R-2315-07	ACSM1|116285	9.6352
TCGA-KL-8324-11A-01R-2315-07	ACSM2A|123876	8568.8231
TCGA-KL-8324-11A-01R-2315-07	ACSM2B|348158	8241.2251
TCGA-KL-8324-11A-01R-2315-07	ACSM3|6296	1998.159
TCGA-KL-8324-11A-01R-2315-07	ACSM4|341392	0
TCGA-KL-8324-11A-01R-2315-07	ACSM5|54988	690.9842
TCGA-KL-8324-11A-01R-2315-07	ACSS1|84532	1841.3627
TCGA-KL-8324-11A-01R-2315-07	ACSS2|55902	2803.51
TCGA-KL-8324-11A-01R-2315-07	ACSS3|79611	1114.5905
TCGA-KL-8324-11A-01R-2315-07	ACTA1|58	7.5705
TCGA-KL-8324-11A-01R-2315-07	ACTA2|59	6550.1721
TCGA-KL-8324-11A-01R-2315-07	ACTBL2|345651	1.7206
TCGA-KL-8324-11A-01R-2315-07	ACTB|60	92403.6476
TCGA-KL-8324-11A-01R-2315-07	ACTC1|70	49.8968
TCGA-KL-8324-11A-01R-2315-07	ACTG1|71	66203.7164
TCGA-KL-8324-11A-01R-2315-07	ACTG2|72	106.6758
TCGA-KL-8324-11A-01R-2315-07	ACTL6A|86	591.1906
TCGA-KL-8324-11A-01R-2315-07	ACTL6B|51412	0
TCGA-KL-8324-11A-01R-2315-07	ACTL7A|10881	0
TCGA-KL-8324-11A-01R-2315-07	ACTL7B|10880	0
TCGA-KL-8324-11A-01R-2315-07	ACTL8|81569	0
TCGA-KL-8324-11A-01R-2315-07	ACTL9|284382	0
TCGA-KL-8324-11A-01R-2315-07	ACTN1|87	2532.691
TCGA-KL-8324-11A-01R-2315-07	ACTN2|88	11.3558
TCGA-KL-8324-11A-01R-2315-07	ACTN3|89	.6882
TCGA-KL-8324-11A-01R-2315-07	ACTN4|81	17282.3813
TCGA-KL-8324-11A-01R-2315-07	ACTR10|55860	1231.5898
TCGA-KL-8324-11A-01R-2315-07	ACTR1A|10121	2470.4061
TCGA-KL-8324-11A-01R-2315-07	ACTR1B|10120	1870.2684
TCGA-KL-8324-11A-01R-2315-07	ACTR2|10097	4135.5816
TCGA-KL-8324-11A-01R-2315-07	ACTR3B|57180	167.9284
TCGA-KL-8324-11A-01R-2315-07	ACTR3C|653857	77.426
TCGA-KL-8324-11A-01R-2315-07	ACTR3|10096	3134.2051
TCGA-KL-8324-11A-01R-2315-07	ACTR5|79913	164.1432
TCGA-KL-8324-11A-01R-2315-07	ACTR6|64431	502.0647
TCGA-KL-8324-11A-01R-2315-07	ACTR8|93973	585.6848
TCGA-KL-8324-11A-01R-2315-07	ACTRT1|139741	0
TCGA-KL-8324-11A-01R-2315-07	ACTRT2|140625	0
TCGA-KL-8324-11A-01R-2315-07	ACVR1B|91	2737.4398
TCGA-KL-8324-11A-01R-2315-07	ACVR1C|130399	22.3675
TCGA-KL-8324-11A-01R-2315-07	ACVR1|90	881.6242
TCGA-KL-8324-11A-01R-2315-07	ACVR2A|92	295.2512
TCGA-KL-8324-11A-01R-2315-07	ACVR2B|93	177.5637
TCGA-KL-8324-11A-01R-2315-07	ACVRL1|94	929.1122
TCGA-KL-8324-11A-01R-2315-07	ACY1|95	18779.2051
TCGA-KL-8324-11A-01R-2315-07	ACY3|91703	2136.958
TCGA-KL-8324-11A-01R-2315-07	ACYP1|97	62.2849
TCGA-KL-8324-11A-01R-2315-07	ACYP2|98	160.3579
TCGA-KL-8324-11A-01R-2315-07	ADAD1|132612	0
TCGA-KL-8324-11A-01R-2315-07	ADAD2|161931	.3441
TCGA-KL-8324-11A-01R-2315-07	ADAL|161823	322.7805
TCGA-KL-8324-11A-01R-2315-07	ADAM10|102	1736.7515
TCGA-KL-8324-11A-01R-2315-07	ADAM11|4185	4.8176
TCGA-KL-8324-11A-01R-2315-07	ADAM12|8038	29.5939
TCGA-KL-8324-11A-01R-2315-07	ADAM15|8751	1305.3235
TCGA-KL-8324-11A-01R-2315-07	ADAM17|6868	398.1418
TCGA-KL-8324-11A-01R-2315-07	ADAM18|8749	0
TCGA-KL-8324-11A-01R-2315-07	ADAM19|8728	100.1376
TCGA-KL-8324-11A-01R-2315-07	ADAM20|8748	1.0323
TCGA-KL-8324-11A-01R-2315-07	ADAM21P1|145241	1.0323
TCGA-KL-8324-11A-01R-2315-07	ADAM21|8747	2.4088
TCGA-KL-8324-11A-01R-2315-07	ADAM22|53616	137.3021
TCGA-KL-8324-11A-01R-2315-07	ADAM23|8745	33.0351
TCGA-KL-8324-11A-01R-2315-07	ADAM28|10863	132.1404
TCGA-KL-8324-11A-01R-2315-07	ADAM29|11086	.3441
TCGA-KL-8324-11A-01R-2315-07	ADAM2|2515	0
TCGA-KL-8324-11A-01R-2315-07	ADAM30|11085	0
TCGA-KL-8324-11A-01R-2315-07	ADAM32|203102	1.0323
TCGA-KL-8324-11A-01R-2315-07	ADAM33|80332	41.9821
TCGA-KL-8324-11A-01R-2315-07	ADAM3A|1587	0
TCGA-KL-8324-11A-01R-2315-07	ADAM5P|255926	0
TCGA-KL-8324-11A-01R-2315-07	ADAM6|8755	12693.0179
TCGA-KL-8324-11A-01R-2315-07	ADAM7|8756	0
TCGA-KL-8324-11A-01R-2315-07	ADAM8|101	109.4288
TCGA-KL-8324-11A-01R-2315-07	ADAM9|8754	2520.6469
TCGA-KL-8324-11A-01R-2315-07	ADAMDEC1|27299	2.0647
TCGA-KL-8324-11A-01R-2315-07	ADAMTS10|81794	144.8727
TCGA-KL-8324-11A-01R-2315-07	ADAMTS12|81792	22.7116
TCGA-KL-8324-11A-01R-2315-07	ADAMTS13|11093	79.8348
TCGA-KL-8324-11A-01R-2315-07	ADAMTS14|140766	2.0647
TCGA-KL-8324-11A-01R-2315-07	ADAMTS15|170689	113.214
TCGA-KL-8324-11A-01R-2315-07	ADAMTS16|170690	415.0034
TCGA-KL-8324-11A-01R-2315-07	ADAMTS17|170691	36.4763
TCGA-KL-8324-11A-01R-2315-07	ADAMTS18|170692	8.2588
TCGA-KL-8324-11A-01R-2315-07	ADAMTS19|171019	22.0234
TCGA-KL-8324-11A-01R-2315-07	ADAMTS1|9510	4048.5203
TCGA-KL-8324-11A-01R-2315-07	ADAMTS20|80070	0
TCGA-KL-8324-11A-01R-2315-07	ADAMTS2|9509	93.9436
TCGA-KL-8324-11A-01R-2315-07	ADAMTS3|9508	55.0585
TCGA-KL-8324-11A-01R-2315-07	ADAMTS4|9507	1975.5678
TCGA-KL-8324-11A-01R-2315-07	ADAMTS5|11096	323.8128
TCGA-KL-8324-11A-01R-2315-07	ADAMTS6|11174	33.7233
TCGA-KL-8324-11A-01R-2315-07	ADAMTS7|11173	67.4467
TCGA-KL-8324-11A-01R-2315-07	ADAMTS8|11095	62.629
TCGA-KL-8324-11A-01R-2315-07	ADAMTS9|56999	775.6366
TCGA-KL-8324-11A-01R-2315-07	ADAMTSL1|92949	399.8624
TCGA-KL-8324-11A-01R-2315-07	ADAMTSL2|9719	1320.7158
TCGA-KL-8324-11A-01R-2315-07	ADAMTSL3|57188	538.8851
TCGA-KL-8324-11A-01R-2315-07	ADAMTSL4|54507	148.3138
TCGA-KL-8324-11A-01R-2315-07	ADAMTSL5|339366	30.2822
TCGA-KL-8324-11A-01R-2315-07	ADAP1|11033	840.1789
TCGA-KL-8324-11A-01R-2315-07	ADAP2|55803	172.0578
TCGA-KL-8324-11A-01R-2315-07	ADARB1|104	357.192
TCGA-KL-8324-11A-01R-2315-07	ADARB2|105	11.6999
TCGA-KL-8324-11A-01R-2315-07	ADAR|103	5616.6552
TCGA-KL-8324-11A-01R-2315-07	ADAT1|23536	371.3008
TCGA-KL-8324-11A-01R-2315-07	ADAT2|134637	62.2849
TCGA-KL-8324-11A-01R-2315-07	ADAT3|113179	64.0055
TCGA-KL-8324-11A-01R-2315-07	ADA|100	49.2085
TCGA-KL-8324-11A-01R-2315-07	ADCK1|57143	182.7254
TCGA-KL-8324-11A-01R-2315-07	ADCK2|90956	544.3909
TCGA-KL-8324-11A-01R-2315-07	ADCK4|79934	718.8575
TCGA-KL-8324-11A-01R-2315-07	ADCK5|203054	129.3875
TCGA-KL-8324-11A-01R-2315-07	ADCY10|55811	1.0323
TCGA-KL-8324-11A-01R-2315-07	ADCY1|107	155.1961
TCGA-KL-8324-11A-01R-2315-07	ADCY2|108	20.6469
TCGA-KL-8324-11A-01R-2315-07	ADCY3|109	593.6304
TCGA-KL-8324-11A-01R-2315-07	ADCY4|196883	343.4274
TCGA-KL-8324-11A-01R-2315-07	ADCY5|111	576.7378
TCGA-KL-8324-11A-01R-2315-07	ADCY6|112	1761.1838
TCGA-KL-8324-11A-01R-2315-07	ADCY7|113	180.6607
TCGA-KL-8324-11A-01R-2315-07	ADCY8|114	33.7233
TCGA-KL-8324-11A-01R-2315-07	ADCY9|115	1109.7729
TCGA-KL-8324-11A-01R-2315-07	ADCYAP1R1|117	0
TCGA-KL-8324-11A-01R-2315-07	ADCYAP1|116	35.0998
TCGA-KL-8324-11A-01R-2315-07	ADC|113451	118.7199
TCGA-KL-8324-11A-01R-2315-07	ADD1|118	6415.0034
TCGA-KL-8324-11A-01R-2315-07	ADD2|119	5.1617
TCGA-KL-8324-11A-01R-2315-07	ADD3|120	4319.3393
TCGA-KL-8324-11A-01R-2315-07	ADH1A|124	44.3668
TCGA-KL-8324-11A-01R-2315-07	ADH1B|125	4574.6731
TCGA-KL-8324-11A-01R-2315-07	ADH1C|126	160.0138
TCGA-KL-8324-11A-01R-2315-07	ADH4|127	4.8176
TCGA-KL-8324-11A-01R-2315-07	ADH5|128	5710.2546
TCGA-KL-8324-11A-01R-2315-07	ADH6|130	1480.3854
TCGA-KL-8324-11A-01R-2315-07	ADH7|131	0
TCGA-KL-8324-11A-01R-2315-07	ADHFE1|137872	384.3772
TCGA-KL-8324-11A-01R-2315-07	ADI1|55256	6190.8534
TCGA-KL-8324-11A-01R-2315-07	ADIG|149685	1.7206
TCGA-KL-8324-11A-01R-2315-07	ADIPOQ|9370	.3441
TCGA-KL-8324-11A-01R-2315-07	ADIPOR1|51094	2374.7419
TCGA-KL-8324-11A-01R-2315-07	ADIPOR2|79602	1397.1094
TCGA-KL-8324-11A-01R-2315-07	ADK|132	461.1149
TCGA-KL-8324-11A-01R-2315-07	ADM2|79924	705.437
TCGA-KL-8324-11A-01R-2315-07	ADM|133	678.2519
TCGA-KL-8324-11A-01R-2315-07	ADNP2|22850	639.7109
TCGA-KL-8324-11A-01R-2315-07	ADNP|23394	1545.7674
TCGA-KL-8324-11A-01R-2315-07	ADORA1|134	278.7337
TCGA-KL-8324-11A-01R-2315-07	ADORA2A|135	149.3909
TCGA-KL-8324-11A-01R-2315-07	ADORA2B|136	4.4735
TCGA-KL-8324-11A-01R-2315-07	ADORA3|140	35.788
TCGA-KL-8324-11A-01R-2315-07	ADO|84890	557.1232
TCGA-KL-8324-11A-01R-2315-07	ADPGK|83440	783.8954
TCGA-KL-8324-11A-01R-2315-07	ADPRHL1|113622	29.9381
TCGA-KL-8324-11A-01R-2315-07	ADPRHL2|54936	636.2698
TCGA-KL-8324-11A-01R-2315-07	ADPRH|141	281.8307
TCGA-KL-8324-11A-01R-2315-07	ADRA1A|148	6.8823
TCGA-KL-8324-11A-01R-2315-07	ADRA1B|147	152.0991
TCGA-KL-8324-11A-01R-2315-07	ADRA1D|146	7.5705
TCGA-KL-8324-11A-01R-2315-07	ADRA2A|150	168.6167
TCGA-KL-8324-11A-01R-2315-07	ADRA2B|151	71.2319
TCGA-KL-8324-11A-01R-2315-07	ADRA2C|152	482.106
TCGA-KL-8324-11A-01R-2315-07	ADRB1|153	25.4646
TCGA-KL-8324-11A-01R-2315-07	ADRB2|154	38.1968
TCGA-KL-8324-11A-01R-2315-07	ADRB3|155	.6882
TCGA-KL-8324-11A-01R-2315-07	ADRBK1|156	1438.4033
TCGA-KL-8324-11A-01R-2315-07	ADRBK2|157	222.9869
TCGA-KL-8324-11A-01R-2315-07	ADRM1|11047	1737.0957
TCGA-KL-8324-11A-01R-2315-07	ADSL|158	913.9711
TCGA-KL-8324-11A-01R-2315-07	ADSSL1|122622	378.1831
TCGA-KL-8324-11A-01R-2315-07	ADSS|159	1227.4604
TCGA-KL-8324-11A-01R-2315-07	AEBP1|165	5653.8197
TCGA-KL-8324-11A-01R-2315-07	AEBP2|121536	708.5341
TCGA-KL-8324-11A-01R-2315-07	AEN|64782	380.2478
TCGA-KL-8324-11A-01R-2315-07	AES|166	8315.8981
TCGA-KL-8324-11A-01R-2315-07	AFAP1L1|134265	341.3627
TCGA-KL-8324-11A-01R-2315-07	AFAP1L2|84632	1305.9188
TCGA-KL-8324-11A-01R-2315-07	AFAP1|60312	699.2361
TCGA-KL-8324-11A-01R-2315-07	AFARP1|246182	7.9147
TCGA-KL-8324-11A-01R-2315-07	AFF1|4299	3780.1101
TCGA-KL-8324-11A-01R-2315-07	AFF2|2334	36.4763
TCGA-KL-8324-11A-01R-2315-07	AFF3|3899	114.5905
TCGA-KL-8324-11A-01R-2315-07	AFF4|27125	2619.4081
TCGA-KL-8324-11A-01R-2315-07	AFG3L1|172	178.596
TCGA-KL-8324-11A-01R-2315-07	AFG3L2|10939	2392.1576
TCGA-KL-8324-11A-01R-2315-07	AFMID|125061	2248.4515
TCGA-KL-8324-11A-01R-2315-07	AFM|173	658.9814
TCGA-KL-8324-11A-01R-2315-07	AFP|174	44.0468
TCGA-KL-8324-11A-01R-2315-07	AFTPH|54812	2114.9346
TCGA-KL-8324-11A-01R-2315-07	AG2|387763	2325.1893
TCGA-KL-8324-11A-01R-2315-07	AGAP11|119385	73.6476
TCGA-KL-8324-11A-01R-2315-07	AGAP1|116987	431.1769
TCGA-KL-8324-11A-01R-2315-07	AGAP2|116986	21.1046
TCGA-KL-8324-11A-01R-2315-07	AGAP3|116988	851.3421
TCGA-KL-8324-11A-01R-2315-07	AGAP4|119016	125.2581
TCGA-KL-8324-11A-01R-2315-07	AGAP5|729092	22.6531
TCGA-KL-8324-11A-01R-2315-07	AGAP6|414189	58.8438
TCGA-KL-8324-11A-01R-2315-07	AGAP7|653268	2.7529
TCGA-KL-8324-11A-01R-2315-07	AGAP8|728404	32.691
TCGA-KL-8324-11A-01R-2315-07	AGA|175	518.5822
TCGA-KL-8324-11A-01R-2315-07	AGBL1|123624	0
TCGA-KL-8324-11A-01R-2315-07	AGBL2|79841	14.1087
TCGA-KL-8324-11A-01R-2315-07	AGBL3|340351	21.3352
TCGA-KL-8324-11A-01R-2315-07	AGBL4|84871	56.435
TCGA-KL-8324-11A-01R-2315-07	AGBL5|60509	1181.3627
TCGA-KL-8324-11A-01R-2315-07	AGER|177	52.3056
TCGA-KL-8324-11A-01R-2315-07	AGFG1|3267	1548.8644
TCGA-KL-8324-11A-01R-2315-07	AGFG2|3268	796.9718
TCGA-KL-8324-11A-01R-2315-07	AGGF1|55109	763.5926
TCGA-KL-8324-11A-01R-2315-07	AGK|55750	679.9725
TCGA-KL-8324-11A-01R-2315-07	AGL|178	979.0089
TCGA-KL-8324-11A-01R-2315-07	AGMAT|79814	6295.9394
TCGA-KL-8324-11A-01R-2315-07	AGPAT1|10554	2441.5623
TCGA-KL-8324-11A-01R-2315-07	AGPAT2|10555	1482.7942
TCGA-KL-8324-11A-01R-2315-07	AGPAT3|56894	4521.6793
TCGA-KL-8324-11A-01R-2315-07	AGPAT4|56895	299.7247
TCGA-KL-8324-11A-01R-2315-07	AGPAT5|55326	726.7722
TCGA-KL-8324-11A-01R-2315-07	AGPAT6|137964	1435.3063
TCGA-KL-8324-11A-01R-2315-07	AGPAT9|84803	2046.4556
TCGA-KL-8324-11A-01R-2315-07	AGPHD1|123688	143.1521
TCGA-KL-8324-11A-01R-2315-07	AGPS|8540	1094.2877
TCGA-KL-8324-11A-01R-2315-07	AGR2|10551	526.841
TCGA-KL-8324-11A-01R-2315-07	AGR3|155465	37.5086
TCGA-KL-8324-11A-01R-2315-07	AGRN|375790	8459.3944
TCGA-KL-8324-11A-01R-2315-07	AGRP|181	4.1294
TCGA-KL-8324-11A-01R-2315-07	AGTPBP1|23287	354.7832
TCGA-KL-8324-11A-01R-2315-07	AGTR1|185	301.1012
TCGA-KL-8324-11A-01R-2315-07	AGTR2|186	2.7529
TCGA-KL-8324-11A-01R-2315-07	AGTRAP|57085	1025.4646
TCGA-KL-8324-11A-01R-2315-07	AGT|183	2551.2732
TCGA-KL-8324-11A-01R-2315-07	AGXT2L1|64850	201.6518
TCGA-KL-8324-11A-01R-2315-07	AGXT2L2|85007	668.6442
TCGA-KL-8324-11A-01R-2315-07	AGXT2|64902	6038.1968
TCGA-KL-8324-11A-01R-2315-07	AGXT|189	609.4288
TCGA-KL-8324-11A-01R-2315-07	AHCTF1|25909	847.2127
TCGA-KL-8324-11A-01R-2315-07	AHCYL1|10768	5526.1528
TCGA-KL-8324-11A-01R-2315-07	AHCYL2|23382	1361.6655
TCGA-KL-8324-11A-01R-2315-07	AHCY|191	7238.128
TCGA-KL-8324-11A-01R-2315-07	AHDC1|27245	926.3593
TCGA-KL-8324-11A-01R-2315-07	AHI1|54806	239.5045
TCGA-KL-8324-11A-01R-2315-07	AHNAK2|113146	216.7928
TCGA-KL-8324-11A-01R-2315-07	AHNAK|79026	19131.1081
TCGA-KL-8324-11A-01R-2315-07	AHRR|57491	41.638
TCGA-KL-8324-11A-01R-2315-07	AHR|196	813.8334
TCGA-KL-8324-11A-01R-2315-07	AHSA1|10598	1309.3599
TCGA-KL-8324-11A-01R-2315-07	AHSA2|130872	164.4873
TCGA-KL-8324-11A-01R-2315-07	AHSG|197	4.1294
TCGA-KL-8324-11A-01R-2315-07	AHSP|51327	0
TCGA-KL-8324-11A-01R-2315-07	AICDA|57379	1.3765
TCGA-KL-8324-11A-01R-2315-07	AIDA|64853	691.4178
TCGA-KL-8324-11A-01R-2315-07	AIF1L|83543	22042.3262
TCGA-KL-8324-11A-01R-2315-07	AIF1|199	374.3978
TCGA-KL-8324-11A-01R-2315-07	AIFM1|9131	3764.969
TCGA-KL-8324-11A-01R-2315-07	AIFM2|84883	407.0888
TCGA-KL-8324-11A-01R-2315-07	AIFM3|150209	23.2553
TCGA-KL-8324-11A-01R-2315-07	AIG1|51390	1718.5134
TCGA-KL-8324-11A-01R-2315-07	AIM1L|55057	9.6352
TCGA-KL-8324-11A-01R-2315-07	AIM1|202	1183.4136
TCGA-KL-8324-11A-01R-2315-07	AIM2|9447	1.7206
TCGA-KL-8324-11A-01R-2315-07	AIMP1|9255	1088.6511
TCGA-KL-8324-11A-01R-2315-07	AIMP2|7965	532.7805
TCGA-KL-8324-11A-01R-2315-07	AIPL1|23746	0
TCGA-KL-8324-11A-01R-2315-07	AIP|9049	1366.8273
TCGA-KL-8324-11A-01R-2315-07	AIRE|326	1.3765
TCGA-KL-8324-11A-01R-2315-07	AJAP1|55966	318.307
TCGA-KL-8324-11A-01R-2315-07	AK1|203	690.2959
TCGA-KL-8324-11A-01R-2315-07	AK2|204	3643.4962
TCGA-KL-8324-11A-01R-2315-07	AK3L1|205	2886.786
TCGA-KL-8324-11A-01R-2315-07	AK3|50808	4185.8224
TCGA-KL-8324-11A-01R-2315-07	AK5|26289	60.5643
TCGA-KL-8324-11A-01R-2315-07	AK7|122481	200.2753
TCGA-KL-8324-11A-01R-2315-07	AKAP10|11216	454.5767
TCGA-KL-8324-11A-01R-2315-07	AKAP11|11215	1285.9601
TCGA-KL-8324-11A-01R-2315-07	AKAP12|9590	4705.0929
TCGA-KL-8324-11A-01R-2315-07	AKAP13|11214	1737.0957
TCGA-KL-8324-11A-01R-2315-07	AKAP14|158798	0
TCGA-KL-8324-11A-01R-2315-07	AKAP1|8165	1474.5354
TCGA-KL-8324-11A-01R-2315-07	AKAP2|11217	1626.786
TCGA-KL-8324-11A-01R-2315-07	AKAP3|10566	83.9642
TCGA-KL-8324-11A-01R-2315-07	AKAP4|8852	.3441
TCGA-KL-8324-11A-01R-2315-07	AKAP5|9495	201.3076
TCGA-KL-8324-11A-01R-2315-07	AKAP6|9472	231.5898
TCGA-KL-8324-11A-01R-2315-07	AKAP7|9465	176.8754
TCGA-KL-8324-11A-01R-2315-07	AKAP8L|26993	746.0427
TCGA-KL-8324-11A-01R-2315-07	AKAP8|10270	725.0516
TCGA-KL-8324-11A-01R-2315-07	AKAP9|10142	1437.371
TCGA-KL-8324-11A-01R-2315-07	AKD1|221264	180.6607
TCGA-KL-8324-11A-01R-2315-07	AKIRIN1|79647	1995.5265
TCGA-KL-8324-11A-01R-2315-07	AKIRIN2|55122	556.0908
TCGA-KL-8324-11A-01R-2315-07	AKNAD1|254268	2.0647
TCGA-KL-8324-11A-01R-2315-07	AKNA|80709	422.9181
TCGA-KL-8324-11A-01R-2315-07	AKR1A1|10327	6245.3544
TCGA-KL-8324-11A-01R-2315-07	AKR1B10|57016	58.1555
TCGA-KL-8324-11A-01R-2315-07	AKR1B15|441282	0
TCGA-KL-8324-11A-01R-2315-07	AKR1B1|231	4066.4143
TCGA-KL-8324-11A-01R-2315-07	AKR1C1|1645	1070.1996
TCGA-KL-8324-11A-01R-2315-07	AKR1C2|1646	681.3489
TCGA-KL-8324-11A-01R-2315-07	AKR1C3|8644	2720.9222
TCGA-KL-8324-11A-01R-2315-07	AKR1C4|1109	2.4088
TCGA-KL-8324-11A-01R-2315-07	AKR1CL1|340811	1.3765
TCGA-KL-8324-11A-01R-2315-07	AKR1D1|6718	0
TCGA-KL-8324-11A-01R-2315-07	AKR1E2|83592	14.1087
TCGA-KL-8324-11A-01R-2315-07	AKR7A2|8574	2639.7109
TCGA-KL-8324-11A-01R-2315-07	AKR7A3|22977	2811.7688
TCGA-KL-8324-11A-01R-2315-07	AKR7L|246181	143.1521
TCGA-KL-8324-11A-01R-2315-07	AKT1S1|84335	1034.0674
TCGA-KL-8324-11A-01R-2315-07	AKT1|207	2734.3427
TCGA-KL-8324-11A-01R-2315-07	AKT2|208	3137.6462
TCGA-KL-8324-11A-01R-2315-07	AKT3|10000	944.2533
TCGA-KL-8324-11A-01R-2315-07	AKTIP|64400	803.9436
TCGA-KL-8324-11A-01R-2315-07	ALAD|210	3758.0867
TCGA-KL-8324-11A-01R-2315-07	ALAS1|211	1533.0351
TCGA-KL-8324-11A-01R-2315-07	ALAS2|212	1.7206
TCGA-KL-8324-11A-01R-2315-07	ALB|213	3183.4136
TCGA-KL-8324-11A-01R-2315-07	ALCAM|214	1077.426
TCGA-KL-8324-11A-01R-2315-07	ALDH16A1|126133	862.6979
TCGA-KL-8324-11A-01R-2315-07	ALDH18A1|5832	1072.6084
TCGA-KL-8324-11A-01R-2315-07	ALDH1A1|216	9457.3297
TCGA-KL-8324-11A-01R-2315-07	ALDH1A2|8854	1575.3613
TCGA-KL-8324-11A-01R-2315-07	ALDH1A3|220	327.5533
TCGA-KL-8324-11A-01R-2315-07	ALDH1B1|219	4388.5065
TCGA-KL-8324-11A-01R-2315-07	ALDH1L1|10840	7131.4522
TCGA-KL-8324-11A-01R-2315-07	ALDH1L2|160428	34.0674
TCGA-KL-8324-11A-01R-2315-07	ALDH2|217	12676.5313
TCGA-KL-8324-11A-01R-2315-07	ALDH3A1|218	17.5499
TCGA-KL-8324-11A-01R-2315-07	ALDH3A2|224	4914.3152
TCGA-KL-8324-11A-01R-2315-07	ALDH3B1|221	1638.3345
TCGA-KL-8324-11A-01R-2315-07	ALDH3B2|222	48.8644
TCGA-KL-8324-11A-01R-2315-07	ALDH4A1|8659	11695.4577
TCGA-KL-8324-11A-01R-2315-07	ALDH5A1|7915	1552.6497
TCGA-KL-8324-11A-01R-2315-07	ALDH6A1|4329	7840.9119
TCGA-KL-8324-11A-01R-2315-07	ALDH7A1|501	4211.287
TCGA-KL-8324-11A-01R-2315-07	ALDH8A1|64577	2831.3833
TCGA-KL-8324-11A-01R-2315-07	ALDH9A1|223	4742.6015
TCGA-KL-8324-11A-01R-2315-07	ALDOA|226	19129.3875
TCGA-KL-8324-11A-01R-2315-07	ALDOB|229	121581.5554
TCGA-KL-8324-11A-01R-2315-07	ALDOC|230	250.5162
TCGA-KL-8324-11A-01R-2315-07	ALG10B|144245	238.8162
TCGA-KL-8324-11A-01R-2315-07	ALG10|84920	77.0819
TCGA-KL-8324-11A-01R-2315-07	ALG11|440138	8.6029
TCGA-KL-8324-11A-01R-2315-07	ALG12|79087	665.1755
TCGA-KL-8324-11A-01R-2315-07	ALG13|79868	474.8796
TCGA-KL-8324-11A-01R-2315-07	ALG14|199857	219.5458
TCGA-KL-8324-11A-01R-2315-07	ALG1L2|644974	0
TCGA-KL-8324-11A-01R-2315-07	ALG1L|200810	16.5038
TCGA-KL-8324-11A-01R-2315-07	ALG1|56052	554.4219
TCGA-KL-8324-11A-01R-2315-07	ALG2|85365	850.3097
TCGA-KL-8324-11A-01R-2315-07	ALG3|10195	503.097
TCGA-KL-8324-11A-01R-2315-07	ALG5|29880	747.7632
TCGA-KL-8324-11A-01R-2315-07	ALG6|29929	215.0723
TCGA-KL-8324-11A-01R-2315-07	ALG8|79053	483.1383
TCGA-KL-8324-11A-01R-2315-07	ALG9|79796	541.9821
TCGA-KL-8324-11A-01R-2315-07	ALKBH1|8846	233.9986
TCGA-KL-8324-11A-01R-2315-07	ALKBH2|121642	208.5341
TCGA-KL-8324-11A-01R-2315-07	ALKBH3|221120	305.5747
TCGA-KL-8324-11A-01R-2315-07	ALKBH4|54784	243.7784
TCGA-KL-8324-11A-01R-2315-07	ALKBH5|54890	2526.669
TCGA-KL-8324-11A-01R-2315-07	ALKBH6|84964	113.9023
TCGA-KL-8324-11A-01R-2315-07	ALKBH7|84266	1204.0606
TCGA-KL-8324-11A-01R-2315-07	ALKBH8|91801	158.9814
TCGA-KL-8324-11A-01R-2315-07	ALK|238	.3441
TCGA-KL-8324-11A-01R-2315-07	ALLC|55821	5.85
TCGA-KL-8324-11A-01R-2315-07	ALMS1P|200420	5.85
TCGA-KL-8324-11A-01R-2315-07	ALMS1|7840	423.6063
TCGA-KL-8324-11A-01R-2315-07	ALOX12B|242	7.1989
TCGA-KL-8324-11A-01R-2315-07	ALOX12P2|245	36.4763
TCGA-KL-8324-11A-01R-2315-07	ALOX12|239	5.5058
TCGA-KL-8324-11A-01R-2315-07	ALOX15B|247	1.7206
TCGA-KL-8324-11A-01R-2315-07	ALOX15|246	1.7206
TCGA-KL-8324-11A-01R-2315-07	ALOX5AP|241	117.3434
TCGA-KL-8324-11A-01R-2315-07	ALOX5|240	192.0165
TCGA-KL-8324-11A-01R-2315-07	ALOXE3|59344	1.7206
TCGA-KL-8324-11A-01R-2315-07	ALPI|248	35.0998
TCGA-KL-8324-11A-01R-2315-07	ALPK1|80216	311.7688
TCGA-KL-8324-11A-01R-2315-07	ALPK2|115701	735.3751
TCGA-KL-8324-11A-01R-2315-07	ALPK3|57538	825.5334
TCGA-KL-8324-11A-01R-2315-07	ALPL|249	2254.9897
TCGA-KL-8324-11A-01R-2315-07	ALPPL2|251	.3441
TCGA-KL-8324-11A-01R-2315-07	ALPP|250	0
TCGA-KL-8324-11A-01R-2315-07	ALS2CL|259173	1424.6387
TCGA-KL-8324-11A-01R-2315-07	ALS2CR11|151254	5.5058
TCGA-KL-8324-11A-01R-2315-07	ALS2CR12|130540	8.947
TCGA-KL-8324-11A-01R-2315-07	ALS2CR4|65062	453.2003
TCGA-KL-8324-11A-01R-2315-07	ALS2CR8|79800	200.6194
TCGA-KL-8324-11A-01R-2315-07	ALS2|57679	630.0757
TCGA-KL-8324-11A-01R-2315-07	ALX1|8092	28.5616
TCGA-KL-8324-11A-01R-2315-07	ALX3|257	14.1087
TCGA-KL-8324-11A-01R-2315-07	ALX4|60529	2.4088
TCGA-KL-8324-11A-01R-2315-07	AMAC1L2|83650	.6882
TCGA-KL-8324-11A-01R-2315-07	AMAC1L3|643664	0
TCGA-KL-8324-11A-01R-2315-07	AMAC1|146861	0
TCGA-KL-8324-11A-01R-2315-07	AMACR|23600	2739.1604
TCGA-KL-8324-11A-01R-2315-07	AMBN|258	0
TCGA-KL-8324-11A-01R-2315-07	AMBP|259	579.4907
TCGA-KL-8324-11A-01R-2315-07	AMBRA1|55626	809.0158
TCGA-KL-8324-11A-01R-2315-07	AMD1|262	2818.8334
TCGA-KL-8324-11A-01R-2315-07	AMDHD1|144193	227.4604
TCGA-KL-8324-11A-01R-2315-07	AMDHD2|51005	413.9711
TCGA-KL-8324-11A-01R-2315-07	AMELX|265	0
TCGA-KL-8324-11A-01R-2315-07	AMELY|266	0
TCGA-KL-8324-11A-01R-2315-07	AMFR|267	5096.6965
TCGA-KL-8324-11A-01R-2315-07	AMHR2|269	0
TCGA-KL-8324-11A-01R-2315-07	AMH|268	2.4088
TCGA-KL-8324-11A-01R-2315-07	AMICA1|120425	134.2051
TCGA-KL-8324-11A-01R-2315-07	AMIGO1|57463	213.3517
TCGA-KL-8324-11A-01R-2315-07	AMIGO2|347902	491.053
TCGA-KL-8324-11A-01R-2315-07	AMIGO3|386724	49.2085
TCGA-KL-8324-11A-01R-2315-07	AMMECR1L|83607	587.0613
TCGA-KL-8324-11A-01R-2315-07	AMMECR1|9949	255.3338
TCGA-KL-8324-11A-01R-2315-07	AMN1|196394	231.5898
TCGA-KL-8324-11A-01R-2315-07	AMN|81693	2503.097
TCGA-KL-8324-11A-01R-2315-07	AMOTL1|154810	875.086
TCGA-KL-8324-11A-01R-2315-07	AMOTL2|51421	2892.2918
TCGA-KL-8324-11A-01R-2315-07	AMOT|154796	979.6972
TCGA-KL-8324-11A-01R-2315-07	AMPD1|270	12.7323
TCGA-KL-8324-11A-01R-2315-07	AMPD2|271	1131.7963
TCGA-KL-8324-11A-01R-2315-07	AMPD3|272	269.4425
TCGA-KL-8324-11A-01R-2315-07	AMPH|273	89.8142
TCGA-KL-8324-11A-01R-2315-07	AMTN|401138	0
TCGA-KL-8324-11A-01R-2315-07	AMT|275	1030.7983
TCGA-KL-8324-11A-01R-2315-07	AMY1A|276	1.7206
TCGA-KL-8324-11A-01R-2315-07	AMY2A|279	0
TCGA-KL-8324-11A-01R-2315-07	AMY2B|280	186.0117
TCGA-KL-8324-11A-01R-2315-07	AMZ1|155185	1.3765
TCGA-KL-8324-11A-01R-2315-07	AMZ2P1|201283	112.5258
TCGA-KL-8324-11A-01R-2315-07	AMZ2|51321	1160.702
TCGA-KL-8324-11A-01R-2315-07	ANAPC10|10393	137.6462
TCGA-KL-8324-11A-01R-2315-07	ANAPC11|51529	1063.6614
TCGA-KL-8324-11A-01R-2315-07	ANAPC13|25847	2024.4838
TCGA-KL-8324-11A-01R-2315-07	ANAPC16|119504	3267.0337
TCGA-KL-8324-11A-01R-2315-07	ANAPC1|64682	479.0089
TCGA-KL-8324-11A-01R-2315-07	ANAPC2|29882	831.3833
TCGA-KL-8324-11A-01R-2315-07	ANAPC4|29945	311.7688
TCGA-KL-8324-11A-01R-2315-07	ANAPC5|51433	2288.3689
TCGA-KL-8324-11A-01R-2315-07	ANAPC7|51434	715.4164
TCGA-KL-8324-11A-01R-2315-07	ANGEL1|23357	433.9298
TCGA-KL-8324-11A-01R-2315-07	ANGEL2|90806	494.4942
TCGA-KL-8324-11A-01R-2315-07	ANGPT1|284	458.0179
TCGA-KL-8324-11A-01R-2315-07	ANGPT2|285	120.7846
TCGA-KL-8324-11A-01R-2315-07	ANGPT4|51378	2.0647
TCGA-KL-8324-11A-01R-2315-07	ANGPTL1|9068	484.5148
TCGA-KL-8324-11A-01R-2315-07	ANGPTL2|23452	876.1184
TCGA-KL-8324-11A-01R-2315-07	ANGPTL3|27329	528.9057
TCGA-KL-8324-11A-01R-2315-07	ANGPTL4|51129	951.4797
TCGA-KL-8324-11A-01R-2315-07	ANGPTL5|253935	2.0647
TCGA-KL-8324-11A-01R-2315-07	ANGPTL6|83854	10.8741
TCGA-KL-8324-11A-01R-2315-07	ANGPTL7|10218	35.0998
TCGA-KL-8324-11A-01R-2315-07	ANG|283	387.5465
TCGA-KL-8324-11A-01R-2315-07	ANK1|286	46.1115
TCGA-KL-8324-11A-01R-2315-07	ANK2|287	5235.7192
TCGA-KL-8324-11A-01R-2315-07	ANK3|288	3432.5533
TCGA-KL-8324-11A-01R-2315-07	ANKAR|150709	41.638
TCGA-KL-8324-11A-01R-2315-07	ANKDD1A|348094	58.1555
TCGA-KL-8324-11A-01R-2315-07	ANKFN1|162282	.3441
TCGA-KL-8324-11A-01R-2315-07	ANKFY1|51479	1416.3799
TCGA-KL-8324-11A-01R-2315-07	ANKHD1-EIF4EBP3|404734	542.0716
TCGA-KL-8324-11A-01R-2315-07	ANKHD1|54882	1566.4522
TCGA-KL-8324-11A-01R-2315-07	ANKH|56172	1019.6146
TCGA-KL-8324-11A-01R-2315-07	ANKIB1|54467	1578.1142
TCGA-KL-8324-11A-01R-2315-07	ANKK1|255239	4.8176
TCGA-KL-8324-11A-01R-2315-07	ANKLE1|126549	3.4412
TCGA-KL-8324-11A-01R-2315-07	ANKLE2|23141	1081.2113
TCGA-KL-8324-11A-01R-2315-07	ANKMY1|51281	150.0344
TCGA-KL-8324-11A-01R-2315-07	ANKMY2|57037	567.7908
TCGA-KL-8324-11A-01R-2315-07	ANKRA2|57763	191.3283
TCGA-KL-8324-11A-01R-2315-07	ANKRD10|55608	1186.724
TCGA-KL-8324-11A-01R-2315-07	ANKRD11|29123	2089.8968
TCGA-KL-8324-11A-01R-2315-07	ANKRD12|23253	823.8128
TCGA-KL-8324-11A-01R-2315-07	ANKRD13A|88455	1555.4026
TCGA-KL-8324-11A-01R-2315-07	ANKRD13B|124930	49.2085
TCGA-KL-8324-11A-01R-2315-07	ANKRD13C|81573	534.7557
TCGA-KL-8324-11A-01R-2315-07	ANKRD13D|338692	345.148
TCGA-KL-8324-11A-01R-2315-07	ANKRD16|54522	138.5891
TCGA-KL-8324-11A-01R-2315-07	ANKRD17|26057	1802.1335
TCGA-KL-8324-11A-01R-2315-07	ANKRD19|138649	26.1528
TCGA-KL-8324-11A-01R-2315-07	ANKRD1|27063	24.7763
TCGA-KL-8324-11A-01R-2315-07	ANKRD20A3|441425	14.1087
TCGA-KL-8324-11A-01R-2315-07	ANKRD20A4|728747	5.1617
TCGA-KL-8324-11A-01R-2315-07	ANKRD20B|729171	9.9794
TCGA-KL-8324-11A-01R-2315-07	ANKRD22|118932	106.3317
TCGA-KL-8324-11A-01R-2315-07	ANKRD23|200539	16.5175
TCGA-KL-8324-11A-01R-2315-07	ANKRD24|170961	61.5967
TCGA-KL-8324-11A-01R-2315-07	ANKRD26P1|124149	0
TCGA-KL-8324-11A-01R-2315-07	ANKRD26|22852	142.4639
TCGA-KL-8324-11A-01R-2315-07	ANKRD27|84079	699.2429
TCGA-KL-8324-11A-01R-2315-07	ANKRD28|23243	875.4301
TCGA-KL-8324-11A-01R-2315-07	ANKRD29|147463	92.9112
TCGA-KL-8324-11A-01R-2315-07	ANKRD2|26287	298.0041
TCGA-KL-8324-11A-01R-2315-07	ANKRD30A|91074	0
TCGA-KL-8324-11A-01R-2315-07	ANKRD30B|374860	0
TCGA-KL-8324-11A-01R-2315-07	ANKRD31|256006	2.0647
TCGA-KL-8324-11A-01R-2315-07	ANKRD32|84250	81.8995
TCGA-KL-8324-11A-01R-2315-07	ANKRD33|341405	2.0647
TCGA-KL-8324-11A-01R-2315-07	ANKRD34A|284615	16.8617
TCGA-KL-8324-11A-01R-2315-07	ANKRD34B|340120	36.8204
TCGA-KL-8324-11A-01R-2315-07	ANKRD34C|390616	3.097
TCGA-KL-8324-11A-01R-2315-07	ANKRD35|148741	23.0557
TCGA-KL-8324-11A-01R-2315-07	ANKRD36BP1|84832	77.426
TCGA-KL-8324-11A-01R-2315-07	ANKRD36B|57730	13.0764
TCGA-KL-8324-11A-01R-2315-07	ANKRD36|375248	72.6084
TCGA-KL-8324-11A-01R-2315-07	ANKRD37|353322	173.479
TCGA-KL-8324-11A-01R-2315-07	ANKRD39|51239	138.3345
TCGA-KL-8324-11A-01R-2315-07	ANKRD40|91369	1193.393
TCGA-KL-8324-11A-01R-2315-07	ANKRD42|338699	366.4831
TCGA-KL-8324-11A-01R-2315-07	ANKRD43|134548	286.9924
TCGA-KL-8324-11A-01R-2315-07	ANKRD44|91526	91.5348
TCGA-KL-8324-11A-01R-2315-07	ANKRD45|339416	75.3613
TCGA-KL-8324-11A-01R-2315-07	ANKRD46|157567	871.6449
TCGA-KL-8324-11A-01R-2315-07	ANKRD49|54851	163.4549
TCGA-KL-8324-11A-01R-2315-07	ANKRD50|57182	401.927
TCGA-KL-8324-11A-01R-2315-07	ANKRD52|283373	1329.6628
TCGA-KL-8324-11A-01R-2315-07	ANKRD53|79998	13.4205
TCGA-KL-8324-11A-01R-2315-07	ANKRD54|129138	653.4756
TCGA-KL-8324-11A-01R-2315-07	ANKRD55|79722	3.7853
TCGA-KL-8324-11A-01R-2315-07	ANKRD56|345079	305.2306
TCGA-KL-8324-11A-01R-2315-07	ANKRD57|65124	1374.3978
TCGA-KL-8324-11A-01R-2315-07	ANKRD58|347454	6.5382
TCGA-KL-8324-11A-01R-2315-07	ANKRD5|63926	153.8197
TCGA-KL-8324-11A-01R-2315-07	ANKRD6|22881	528.3861
TCGA-KL-8324-11A-01R-2315-07	ANKRD7|56311	4.8176
TCGA-KL-8324-11A-01R-2315-07	ANKRD9|122416	167.9284
TCGA-KL-8324-11A-01R-2315-07	ANKS1A|23294	1065.382
TCGA-KL-8324-11A-01R-2315-07	ANKS1B|56899	119.7522
TCGA-KL-8324-11A-01R-2315-07	ANKS3|124401	357.8802
TCGA-KL-8324-11A-01R-2315-07	ANKS4B|257629	559.532
TCGA-KL-8324-11A-01R-2315-07	ANKS6|203286	637.9904
TCGA-KL-8324-11A-01R-2315-07	ANKZF1|55139	404.68
TCGA-KL-8324-11A-01R-2315-07	ANLN|54443	24.0881
TCGA-KL-8324-11A-01R-2315-07	ANO10|55129	962.1473
TCGA-KL-8324-11A-01R-2315-07	ANO1|55107	384.7213
TCGA-KL-8324-11A-01R-2315-07	ANO2|57101	20.3028
TCGA-KL-8324-11A-01R-2315-07	ANO3|63982	67.4467
TCGA-KL-8324-11A-01R-2315-07	ANO4|121601	9.6352
TCGA-KL-8324-11A-01R-2315-07	ANO5|203859	272.5396
TCGA-KL-8324-11A-01R-2315-07	ANO6|196527	2392.2918
TCGA-KL-8324-11A-01R-2315-07	ANO7|50636	19.2705
TCGA-KL-8324-11A-01R-2315-07	ANO8|57719	286.6483
TCGA-KL-8324-11A-01R-2315-07	ANO9|338440	182.0372
TCGA-KL-8324-11A-01R-2315-07	ANP32A|8125	2361.3214
TCGA-KL-8324-11A-01R-2315-07	ANP32B|10541	1909.1535
TCGA-KL-8324-11A-01R-2315-07	ANP32C|23520	2.7529
TCGA-KL-8324-11A-01R-2315-07	ANP32D|23519	0
TCGA-KL-8324-11A-01R-2315-07	ANP32E|81611	1439.0915
TCGA-KL-8324-11A-01R-2315-07	ANPEP|290	14157.9491
TCGA-KL-8324-11A-01R-2315-07	ANTXR1|84168	1297.66
TCGA-KL-8324-11A-01R-2315-07	ANTXR2|118429	973.5031
TCGA-KL-8324-11A-01R-2315-07	ANTXRL|195977	0
TCGA-KL-8324-11A-01R-2315-07	ANUBL1|93550	140.3992
TCGA-KL-8324-11A-01R-2315-07	ANXA10|11199	0
TCGA-KL-8324-11A-01R-2315-07	ANXA11|311	6874.3978
TCGA-KL-8324-11A-01R-2315-07	ANXA13|312	238.128
TCGA-KL-8324-11A-01R-2315-07	ANXA1|301	2854.095
TCGA-KL-8324-11A-01R-2315-07	ANXA2P1|303	27.1851
TCGA-KL-8324-11A-01R-2315-07	ANXA2P2|304	1917.7564
TCGA-KL-8324-11A-01R-2315-07	ANXA2P3|305	1.0323
TCGA-KL-8324-11A-01R-2315-07	ANXA2|302	5270.4749
TCGA-KL-8324-11A-01R-2315-07	ANXA3|306	1076.3937
TCGA-KL-8324-11A-01R-2315-07	ANXA4|307	4520.6469
TCGA-KL-8324-11A-01R-2315-07	ANXA5|308	5699.9312
TCGA-KL-8324-11A-01R-2315-07	ANXA6|309	3182.7254
TCGA-KL-8324-11A-01R-2315-07	ANXA7|310	4399.8624
TCGA-KL-8324-11A-01R-2315-07	ANXA8L1|728113	0
TCGA-KL-8324-11A-01R-2315-07	ANXA8L2|244	.3441
TCGA-KL-8324-11A-01R-2315-07	ANXA8|653145	1.0323
TCGA-KL-8324-11A-01R-2315-07	ANXA9|8416	698.2106
TCGA-KL-8324-11A-01R-2315-07	AOAH|313	91.5348
TCGA-KL-8324-11A-01R-2315-07	AOC2|314	24.0881
TCGA-KL-8324-11A-01R-2315-07	AOC3|8639	1732.9663
TCGA-KL-8324-11A-01R-2315-07	AOX1|316	3685.8224
TCGA-KL-8324-11A-01R-2315-07	AOX2P|344454	0
TCGA-KL-8324-11A-01R-2315-07	AP1AR|55435	504.4735
TCGA-KL-8324-11A-01R-2315-07	AP1B1|162	2832.7598
TCGA-KL-8324-11A-01R-2315-07	AP1G1|164	2765.3131
TCGA-KL-8324-11A-01R-2315-07	AP1G2|8906	616.7412
TCGA-KL-8324-11A-01R-2315-07	AP1M1|8907	1711.287
TCGA-KL-8324-11A-01R-2315-07	AP1M2|10053	2131.4522
TCGA-KL-8324-11A-01R-2315-07	AP1S1|1174	1522.3675
TCGA-KL-8324-11A-01R-2315-07	AP1S2|8905	328.2863
TCGA-KL-8324-11A-01R-2315-07	AP1S3|130340	719.2017
TCGA-KL-8324-11A-01R-2315-07	AP2A1|160	1872.3572
TCGA-KL-8324-11A-01R-2315-07	AP2A2|161	2970.0619
TCGA-KL-8324-11A-01R-2315-07	AP2B1|163	6587.0613
TCGA-KL-8324-11A-01R-2315-07	AP2M1|1173	6487.2677
TCGA-KL-8324-11A-01R-2315-07	AP2S1|1175	1035.4439
TCGA-KL-8324-11A-01R-2315-07	AP3B1|8546	1518.2381
TCGA-KL-8324-11A-01R-2315-07	AP3B2|8120	67.1025
TCGA-KL-8324-11A-01R-2315-07	AP3D1|8943	3456.9855
TCGA-KL-8324-11A-01R-2315-07	AP3M1|26985	1040.2615
TCGA-KL-8324-11A-01R-2315-07	AP3M2|10947	428.0798
TCGA-KL-8324-11A-01R-2315-07	AP3S1|1176	596.3524
TCGA-KL-8324-11A-01R-2315-07	AP3S2|10239	2195.031
TCGA-KL-8324-11A-01R-2315-07	AP4B1|10717	254.7041
TCGA-KL-8324-11A-01R-2315-07	AP4E1|23431	229.181
TCGA-KL-8324-11A-01R-2315-07	AP4M1|9179	273.6786
TCGA-KL-8324-11A-01R-2315-07	AP4S1|11154	108.3964
TCGA-KL-8324-11A-01R-2315-07	APAF1|317	339.9862
TCGA-KL-8324-11A-01R-2315-07	APBA1|320	149.6903
TCGA-KL-8324-11A-01R-2315-07	APBA2|321	24.0881
TCGA-KL-8324-11A-01R-2315-07	APBA3|9546	320.0275
TCGA-KL-8324-11A-01R-2315-07	APBB1IP|54518	200.9635
TCGA-KL-8324-11A-01R-2315-07	APBB1|322	1434.2739
TCGA-KL-8324-11A-01R-2315-07	APBB2|323	1361.6655
TCGA-KL-8324-11A-01R-2315-07	APBB3|10307	305.2306
TCGA-KL-8324-11A-01R-2315-07	APC2|10297	6.2663
TCGA-KL-8324-11A-01R-2315-07	APCDD1L|164284	114.5905
TCGA-KL-8324-11A-01R-2315-07	APCDD1|147495	404.3359
TCGA-KL-8324-11A-01R-2315-07	APCS|325	.3441
TCGA-KL-8324-11A-01R-2315-07	APC|324	602.2023
TCGA-KL-8324-11A-01R-2315-07	APEH|327	3495.8706
TCGA-KL-8324-11A-01R-2315-07	APEX1|328	2152.4432
TCGA-KL-8324-11A-01R-2315-07	APEX2|27301	538.5409
TCGA-KL-8324-11A-01R-2315-07	APH1A|51107	4094.6318
TCGA-KL-8324-11A-01R-2315-07	APH1B|83464	624.2257
TCGA-KL-8324-11A-01R-2315-07	API5|8539	2321.7481
TCGA-KL-8324-11A-01R-2315-07	APIP|51074	566.5038
TCGA-KL-8324-11A-01R-2315-07	APITD1|378708	664.8727
TCGA-KL-8324-11A-01R-2315-07	APLF|200558	53.682
TCGA-KL-8324-11A-01R-2315-07	APLNR|187	545.7674
TCGA-KL-8324-11A-01R-2315-07	APLN|8862	539.9174
TCGA-KL-8324-11A-01R-2315-07	APLP1|333	136.2698
TCGA-KL-8324-11A-01R-2315-07	APLP2|334	24443.565
TCGA-KL-8324-11A-01R-2315-07	APOA1BP|128240	2283.8954
TCGA-KL-8324-11A-01R-2315-07	APOA1|335	14.1087
TCGA-KL-8324-11A-01R-2315-07	APOA2|336	1.7206
TCGA-KL-8324-11A-01R-2315-07	APOA4|337	0
TCGA-KL-8324-11A-01R-2315-07	APOA5|116519	0
TCGA-KL-8324-11A-01R-2315-07	APOB48R|55911	73.9849
TCGA-KL-8324-11A-01R-2315-07	APOBEC1|339	0
TCGA-KL-8324-11A-01R-2315-07	APOBEC2|10930	9.2911
TCGA-KL-8324-11A-01R-2315-07	APOBEC3A|200315	9.8211
TCGA-KL-8324-11A-01R-2315-07	APOBEC3B|9582	67.605
TCGA-KL-8324-11A-01R-2315-07	APOBEC3C|27350	93.5994
TCGA-KL-8324-11A-01R-2315-07	APOBEC3D|140564	41.2939
TCGA-KL-8324-11A-01R-2315-07	APOBEC3F|200316	108.3964
TCGA-KL-8324-11A-01R-2315-07	APOBEC3G|60489	150.0344
TCGA-KL-8324-11A-01R-2315-07	APOBEC3H|164668	1.0323
TCGA-KL-8324-11A-01R-2315-07	APOBEC4|403314	0
TCGA-KL-8324-11A-01R-2315-07	APOB|338	13.0764
TCGA-KL-8324-11A-01R-2315-07	APOC1P1|342	.3441
TCGA-KL-8324-11A-01R-2315-07	APOC1|341	36.8204
TCGA-KL-8324-11A-01R-2315-07	APOC2|344	167.2402
TCGA-KL-8324-11A-01R-2315-07	APOC3|345	86.0289
TCGA-KL-8324-11A-01R-2315-07	APOC4|346	0
TCGA-KL-8324-11A-01R-2315-07	APOD|347	365.7949
TCGA-KL-8324-11A-01R-2315-07	APOE|348	20000.6882
TCGA-KL-8324-11A-01R-2315-07	APOF|319	1.3765
TCGA-KL-8324-11A-01R-2315-07	APOH|350	94.6318
TCGA-KL-8324-11A-01R-2315-07	APOL1|8542	2097.0406
TCGA-KL-8324-11A-01R-2315-07	APOL2|23780	684.1019
TCGA-KL-8324-11A-01R-2315-07	APOL3|80833	604.267
TCGA-KL-8324-11A-01R-2315-07	APOL4|80832	160.702
TCGA-KL-8324-11A-01R-2315-07	APOL5|80831	0
TCGA-KL-8324-11A-01R-2315-07	APOL6|80830	789.0571
TCGA-KL-8324-11A-01R-2315-07	APOLD1|81575	2000.6882
TCGA-KL-8324-11A-01R-2315-07	APOM|55937	2837.2333
TCGA-KL-8324-11A-01R-2315-07	APOOL|139322	375.7743
TCGA-KL-8324-11A-01R-2315-07	APOO|79135	472.4708
TCGA-KL-8324-11A-01R-2315-07	APPBP2|10513	1006.5382
TCGA-KL-8324-11A-01R-2315-07	APPL1|26060	1262.2127
TCGA-KL-8324-11A-01R-2315-07	APPL2|55198	988.6442
TCGA-KL-8324-11A-01R-2315-07	APP|351	44205.7811
TCGA-KL-8324-11A-01R-2315-07	APRT|353	1344.8039
TCGA-KL-8324-11A-01R-2315-07	APTX|54840	442.8768
TCGA-KL-8324-11A-01R-2315-07	AQP10|89872	1.3765
TCGA-KL-8324-11A-01R-2315-07	AQP11|282679	118.7199
TCGA-KL-8324-11A-01R-2315-07	AQP12A|375318	0
TCGA-KL-8324-11A-01R-2315-07	AQP12B|653437	0
TCGA-KL-8324-11A-01R-2315-07	AQP1|358	38806.1012
TCGA-KL-8324-11A-01R-2315-07	AQP2|359	37492.0853
TCGA-KL-8324-11A-01R-2315-07	AQP3|360	7232.278
TCGA-KL-8324-11A-01R-2315-07	AQP4|361	236.7515
TCGA-KL-8324-11A-01R-2315-07	AQP5|362	37.5086
TCGA-KL-8324-11A-01R-2315-07	AQP6|363	1801.1012
TCGA-KL-8324-11A-01R-2315-07	AQP7P1|375719	54.0262
TCGA-KL-8324-11A-01R-2315-07	AQP7P3|441432	11.3558
TCGA-KL-8324-11A-01R-2315-07	AQP7|364	443.9092
TCGA-KL-8324-11A-01R-2315-07	AQP8|343	0
TCGA-KL-8324-11A-01R-2315-07	AQP9|366	10.6676
TCGA-KL-8324-11A-01R-2315-07	AQPEP|206338	2.0647
TCGA-KL-8324-11A-01R-2315-07	AQR|9716	732.9663
TCGA-KL-8324-11A-01R-2315-07	ARAF|369	1686.5107
TCGA-KL-8324-11A-01R-2315-07	ARAP1|116985	2198.5444
TCGA-KL-8324-11A-01R-2315-07	ARAP2|116984	294.9071
TCGA-KL-8324-11A-01R-2315-07	ARAP3|64411	523.0557
TCGA-KL-8324-11A-01R-2315-07	ARCN1|372	3400.5506
TCGA-KL-8324-11A-01R-2315-07	ARC|23237	222.9869
TCGA-KL-8324-11A-01R-2315-07	AREG|374	126.2904
TCGA-KL-8324-11A-01R-2315-07	ARF1|375	9468.6855
TCGA-KL-8324-11A-01R-2315-07	ARF3|377	5803.1659
TCGA-KL-8324-11A-01R-2315-07	ARF4|378	3822.0922
TCGA-KL-8324-11A-01R-2315-07	ARF5|381	2518.5306
TCGA-KL-8324-11A-01R-2315-07	ARF6|382	3455.6091
TCGA-KL-8324-11A-01R-2315-07	ARFGAP1|55738	1070.1996
TCGA-KL-8324-11A-01R-2315-07	ARFGAP2|84364	2192.7047
TCGA-KL-8324-11A-01R-2315-07	ARFGAP3|26286	1743.2897
TCGA-KL-8324-11A-01R-2315-07	ARFGEF1|10565	1796.3558
TCGA-KL-8324-11A-01R-2315-07	ARFGEF2|10564	1794.9071
TCGA-KL-8324-11A-01R-2315-07	ARFIP1|27236	929.8004
TCGA-KL-8324-11A-01R-2315-07	ARFIP2|23647	1221.2663
TCGA-KL-8324-11A-01R-2315-07	ARFRP1|10139	842.395
TCGA-KL-8324-11A-01R-2315-07	ARG1|383	.3441
TCGA-KL-8324-11A-01R-2315-07	ARG2|384	2929.4804
TCGA-KL-8324-11A-01R-2315-07	ARGFXP2|503640	0
TCGA-KL-8324-11A-01R-2315-07	ARGFX|503582	0
TCGA-KL-8324-11A-01R-2315-07	ARGLU1|55082	1273.2278
TCGA-KL-8324-11A-01R-2315-07	ARHGAP10|79658	346.8685
TCGA-KL-8324-11A-01R-2315-07	ARHGAP11A|9824	23.744
TCGA-KL-8324-11A-01R-2315-07	ARHGAP11B|89839	1.3765
TCGA-KL-8324-11A-01R-2315-07	ARHGAP12|94134	720.234
TCGA-KL-8324-11A-01R-2315-07	ARHGAP15|55843	75.0172
TCGA-KL-8324-11A-01R-2315-07	ARHGAP17|55114	920.1652
TCGA-KL-8324-11A-01R-2315-07	ARHGAP18|93663	1640.3992
TCGA-KL-8324-11A-01R-2315-07	ARHGAP19|84986	318.6511
TCGA-KL-8324-11A-01R-2315-07	ARHGAP1|392	2672.0578
TCGA-KL-8324-11A-01R-2315-07	ARHGAP20|57569	20.9911
TCGA-KL-8324-11A-01R-2315-07	ARHGAP21|57584	1063.6614
TCGA-KL-8324-11A-01R-2315-07	ARHGAP22|58504	19.2705
TCGA-KL-8324-11A-01R-2315-07	ARHGAP23|57636	965.2443
TCGA-KL-8324-11A-01R-2315-07	ARHGAP24|83478	3724.0193
TCGA-KL-8324-11A-01R-2315-07	ARHGAP25|9938	227.8045
TCGA-KL-8324-11A-01R-2315-07	ARHGAP26|23092	411.2182
TCGA-KL-8324-11A-01R-2315-07	ARHGAP27|201176	612.5258
TCGA-KL-8324-11A-01R-2315-07	ARHGAP28|79822	521.6793
TCGA-KL-8324-11A-01R-2315-07	ARHGAP29|9411	3322.7805
TCGA-KL-8324-11A-01R-2315-07	ARHGAP30|257106	216.4487
TCGA-KL-8324-11A-01R-2315-07	ARHGAP31|57514	788.0248
TCGA-KL-8324-11A-01R-2315-07	ARHGAP32|9743	535.788
TCGA-KL-8324-11A-01R-2315-07	ARHGAP33|115703	146.5933
TCGA-KL-8324-11A-01R-2315-07	ARHGAP36|158763	0
TCGA-KL-8324-11A-01R-2315-07	ARHGAP39|80728	208.5341
TCGA-KL-8324-11A-01R-2315-07	ARHGAP42|143872	237.0785
TCGA-KL-8324-11A-01R-2315-07	ARHGAP4|393	495.1824
TCGA-KL-8324-11A-01R-2315-07	ARHGAP5|394	2257.7426
TCGA-KL-8324-11A-01R-2315-07	ARHGAP6|395	561.9408
TCGA-KL-8324-11A-01R-2315-07	ARHGAP8|23779	377.2333
TCGA-KL-8324-11A-01R-2315-07	ARHGAP9|64333	61.2526
TCGA-KL-8324-11A-01R-2315-07	ARHGDIA|396	6225.7398
TCGA-KL-8324-11A-01R-2315-07	ARHGDIB|397	1878.8713
TCGA-KL-8324-11A-01R-2315-07	ARHGDIG|398	1.0323
TCGA-KL-8324-11A-01R-2315-07	ARHGEF10L|55160	2023.0557
TCGA-KL-8324-11A-01R-2315-07	ARHGEF10|9639	683.4136
TCGA-KL-8324-11A-01R-2315-07	ARHGEF11|9826	975.9119
TCGA-KL-8324-11A-01R-2315-07	ARHGEF12|23365	6756.022
TCGA-KL-8324-11A-01R-2315-07	ARHGEF15|22899	615.6228
TCGA-KL-8324-11A-01R-2315-07	ARHGEF16|27237	980.7295
TCGA-KL-8324-11A-01R-2315-07	ARHGEF17|9828	2243.6339
TCGA-KL-8324-11A-01R-2315-07	ARHGEF18|23370	1496.903
TCGA-KL-8324-11A-01R-2315-07	ARHGEF19|128272	90.1583
TCGA-KL-8324-11A-01R-2315-07	ARHGEF1|9138	1344.4597
TCGA-KL-8324-11A-01R-2315-07	ARHGEF2|9181	962.1473
TCGA-KL-8324-11A-01R-2315-07	ARHGEF33|100271715	16.5175
TCGA-KL-8324-11A-01R-2315-07	ARHGEF35|445328	525.1204
TCGA-KL-8324-11A-01R-2315-07	ARHGEF37|389337	538.1968
TCGA-KL-8324-11A-01R-2315-07	ARHGEF38|54848	28.9057
TCGA-KL-8324-11A-01R-2315-07	ARHGEF3|50650	1432.8975
TCGA-KL-8324-11A-01R-2315-07	ARHGEF4|50649	26.841
TCGA-KL-8324-11A-01R-2315-07	ARHGEF5|7984	641.0874
TCGA-KL-8324-11A-01R-2315-07	ARHGEF6|9459	453.5444
TCGA-KL-8324-11A-01R-2315-07	ARHGEF7|8874	981.4178
TCGA-KL-8324-11A-01R-2315-07	ARHGEF9|23229	854.095
TCGA-KL-8324-11A-01R-2315-07	ARID1A|8289	1799.7247
TCGA-KL-8324-11A-01R-2315-07	ARID1B|57492	1423.9504
TCGA-KL-8324-11A-01R-2315-07	ARID2|196528	566.7584
TCGA-KL-8324-11A-01R-2315-07	ARID3A|1820	115.2787
TCGA-KL-8324-11A-01R-2315-07	ARID3B|10620	102.5465
TCGA-KL-8324-11A-01R-2315-07	ARID3C|138715	0
TCGA-KL-8324-11A-01R-2315-07	ARID4A|5926	618.3758
TCGA-KL-8324-11A-01R-2315-07	ARID4B|51742	696.49
TCGA-KL-8324-11A-01R-2315-07	ARID5A|10865	840.3304
TCGA-KL-8324-11A-01R-2315-07	ARID5B|84159	3418.1005
TCGA-KL-8324-11A-01R-2315-07	ARIH1|25820	1099.4494
TCGA-KL-8324-11A-01R-2315-07	ARIH2|10425	1224.9002
TCGA-KL-8324-11A-01R-2315-07	ARL10|285598	37.8527
TCGA-KL-8324-11A-01R-2315-07	ARL11|115761	11.6999
TCGA-KL-8324-11A-01R-2315-07	ARL13A|392509	0
TCGA-KL-8324-11A-01R-2315-07	ARL13B|200894	332.7598
TCGA-KL-8324-11A-01R-2315-07	ARL14|80117	24.7763
TCGA-KL-8324-11A-01R-2315-07	ARL15|54622	602.5465
TCGA-KL-8324-11A-01R-2315-07	ARL16|339231	590.1583
TCGA-KL-8324-11A-01R-2315-07	ARL17A|51326	50.8534
TCGA-KL-8324-11A-01R-2315-07	ARL17B|641522	1.8066
TCGA-KL-8324-11A-01R-2315-07	ARL1|400	2440.1239
TCGA-KL-8324-11A-01R-2315-07	ARL2BP|23568	1387.8183
TCGA-KL-8324-11A-01R-2315-07	ARL2|402	2382.6566
TCGA-KL-8324-11A-01R-2315-07	ARL3|403	1118.7199
TCGA-KL-8324-11A-01R-2315-07	ARL4A|10124	149.6903
TCGA-KL-8324-11A-01R-2315-07	ARL4C|10123	954.5767
TCGA-KL-8324-11A-01R-2315-07	ARL4D|379	650.0344
TCGA-KL-8324-11A-01R-2315-07	ARL5A|26225	1079.4907
TCGA-KL-8324-11A-01R-2315-07	ARL5B|221079	259.4632
TCGA-KL-8324-11A-01R-2315-07	ARL5C|390790	0
TCGA-KL-8324-11A-01R-2315-07	ARL6IP1|23204	4372.6772
TCGA-KL-8324-11A-01R-2315-07	ARL6IP4|51329	3030.2822
TCGA-KL-8324-11A-01R-2315-07	ARL6IP5|10550	2910.1858
TCGA-KL-8324-11A-01R-2315-07	ARL6IP6|151188	184.1019
TCGA-KL-8324-11A-01R-2315-07	ARL6|84100	157.2608
TCGA-KL-8324-11A-01R-2315-07	ARL8A|127829	1109.0847
TCGA-KL-8324-11A-01R-2315-07	ARL8B|55207	2051.6173
TCGA-KL-8324-11A-01R-2315-07	ARL9|132946	1.7206
TCGA-KL-8324-11A-01R-2315-07	ARMC10|83787	575.7295
TCGA-KL-8324-11A-01R-2315-07	ARMC1|55156	660.0138
TCGA-KL-8324-11A-01R-2315-07	ARMC2|84071	55.0585
TCGA-KL-8324-11A-01R-2315-07	ARMC3|219681	16.1734
TCGA-KL-8324-11A-01R-2315-07	ARMC4|55130	4.1294
TCGA-KL-8324-11A-01R-2315-07	ARMC5|79798	340.3304
TCGA-KL-8324-11A-01R-2315-07	ARMC6|93436	642.7357
TCGA-KL-8324-11A-01R-2315-07	ARMC7|79637	610.8052
TCGA-KL-8324-11A-01R-2315-07	ARMC8|25852	714.7281
TCGA-KL-8324-11A-01R-2315-07	ARMC9|80210	229.8692
TCGA-KL-8324-11A-01R-2315-07	ARMCX1|51309	456.9855
TCGA-KL-8324-11A-01R-2315-07	ARMCX2|9823	961.8032
TCGA-KL-8324-11A-01R-2315-07	ARMCX3|51566	1692.0165
TCGA-KL-8324-11A-01R-2315-07	ARMCX5|64860	336.8892
TCGA-KL-8324-11A-01R-2315-07	ARMCX6|54470	176.8754
TCGA-KL-8324-11A-01R-2315-07	ARMS2|387715	.3441
TCGA-KL-8324-11A-01R-2315-07	ARNT2|9915	1633.1727
TCGA-KL-8324-11A-01R-2315-07	ARNTL2|56938	19.9587
TCGA-KL-8324-11A-01R-2315-07	ARNTL|406	86.0289
TCGA-KL-8324-11A-01R-2315-07	ARNT|405	1175.499
TCGA-KL-8324-11A-01R-2315-07	ARPC1A|10552	1853.7509
TCGA-KL-8324-11A-01R-2315-07	ARPC1B|10095	1607.3641
TCGA-KL-8324-11A-01R-2315-07	ARPC2|10109	3386.786
TCGA-KL-8324-11A-01R-2315-07	ARPC3|10094	2847.5568
TCGA-KL-8324-11A-01R-2315-07	ARPC4|10093	3704.1535
TCGA-KL-8324-11A-01R-2315-07	ARPC5L|81873	630.4198
TCGA-KL-8324-11A-01R-2315-07	ARPC5|10092	2221.2663
TCGA-KL-8324-11A-01R-2315-07	ARPM1|84517	93.2553
TCGA-KL-8324-11A-01R-2315-07	ARPP19|10776	3878.1831
TCGA-KL-8324-11A-01R-2315-07	ARPP21|10777	15.4852
TCGA-KL-8324-11A-01R-2315-07	ARR3|407	0
TCGA-KL-8324-11A-01R-2315-07	ARRB1|408	496.2147
TCGA-KL-8324-11A-01R-2315-07	ARRB2|409	521.6793
TCGA-KL-8324-11A-01R-2315-07	ARRDC1|92714	796.6277
TCGA-KL-8324-11A-01R-2315-07	ARRDC2|27106	530.9704
TCGA-KL-8324-11A-01R-2315-07	ARRDC3|57561	2172.4019
TCGA-KL-8324-11A-01R-2315-07	ARRDC4|91947	1438.0592
TCGA-KL-8324-11A-01R-2315-07	ARRDC5|645432	.6882
TCGA-KL-8324-11A-01R-2315-07	ARSA|410	772.5396
TCGA-KL-8324-11A-01R-2315-07	ARSB|411	764.2808
TCGA-KL-8324-11A-01R-2315-07	ARSD|414	4534.4116
TCGA-KL-8324-11A-01R-2315-07	ARSE|415	1203.7164
TCGA-KL-8324-11A-01R-2315-07	ARSF|416	230.9016
TCGA-KL-8324-11A-01R-2315-07	ARSG|22901	122.161
TCGA-KL-8324-11A-01R-2315-07	ARSH|347527	.3441
TCGA-KL-8324-11A-01R-2315-07	ARSI|340075	31.6586
TCGA-KL-8324-11A-01R-2315-07	ARSJ|79642	282.863
TCGA-KL-8324-11A-01R-2315-07	ARSK|153642	237.0957
TCGA-KL-8324-11A-01R-2315-07	ART1|417	2.0647
TCGA-KL-8324-11A-01R-2315-07	ART3|419	1.0323
TCGA-KL-8324-11A-01R-2315-07	ART4|420	56.435
TCGA-KL-8324-11A-01R-2315-07	ART5|116969	20.6469
TCGA-KL-8324-11A-01R-2315-07	ARTN|9048	16.5175
TCGA-KL-8324-11A-01R-2315-07	ARV1|64801	385.7536
TCGA-KL-8324-11A-01R-2315-07	ARVCF|421	521.3352
TCGA-KL-8324-11A-01R-2315-07	ARX|170302	2.4088
TCGA-KL-8324-11A-01R-2315-07	AR|367	140.0551
TCGA-KL-8324-11A-01R-2315-07	AS3MT|57412	507.9147
TCGA-KL-8324-11A-01R-2315-07	ASAH1|427	8115.967
TCGA-KL-8324-11A-01R-2315-07	ASAH2B|653308	23.3999
TCGA-KL-8324-11A-01R-2315-07	ASAH2|56624	3.097
TCGA-KL-8324-11A-01R-2315-07	ASAM|79827	149.3462
TCGA-KL-8324-11A-01R-2315-07	ASAP1IT1|29065	0
TCGA-KL-8324-11A-01R-2315-07	ASAP1|50807	679.2842
TCGA-KL-8324-11A-01R-2315-07	ASAP2|8853	2289.0571
TCGA-KL-8324-11A-01R-2315-07	ASAP3|55616	699.9312
TCGA-KL-8324-11A-01R-2315-07	ASB10|136371	.3441
TCGA-KL-8324-11A-01R-2315-07	ASB11|140456	0
TCGA-KL-8324-11A-01R-2315-07	ASB12|142689	7.9147
TCGA-KL-8324-11A-01R-2315-07	ASB13|79754	1769.4425
TCGA-KL-8324-11A-01R-2315-07	ASB14|142686	3.1005
TCGA-KL-8324-11A-01R-2315-07	ASB15|142685	68.1349
TCGA-KL-8324-11A-01R-2315-07	ASB16|92591	24.4184
TCGA-KL-8324-11A-01R-2315-07	ASB17|127247	.6882
TCGA-KL-8324-11A-01R-2315-07	ASB18|401036	0
TCGA-KL-8324-11A-01R-2315-07	ASB1|51665	429.8933
TCGA-KL-8324-11A-01R-2315-07	ASB2|51676	30.9704
TCGA-KL-8324-11A-01R-2315-07	ASB3|51130	274.2602
TCGA-KL-8324-11A-01R-2315-07	ASB4|51666	1.3765
TCGA-KL-8324-11A-01R-2315-07	ASB5|140458	16.8617
TCGA-KL-8324-11A-01R-2315-07	ASB6|140459	828.8954
TCGA-KL-8324-11A-01R-2315-07	ASB7|140460	342.7392
TCGA-KL-8324-11A-01R-2315-07	ASB8|140461	902.9594
TCGA-KL-8324-11A-01R-2315-07	ASB9|140462	388.5065
TCGA-KL-8324-11A-01R-2315-07	ASCC1|51008	456.6414
TCGA-KL-8324-11A-01R-2315-07	ASCC2|84164	1077.7701
TCGA-KL-8324-11A-01R-2315-07	ASCC3|10973	419.1328
TCGA-KL-8324-11A-01R-2315-07	ASCL1|429	.3441
TCGA-KL-8324-11A-01R-2315-07	ASCL2|430	32.691
TCGA-KL-8324-11A-01R-2315-07	ASCL3|56676	.6882
TCGA-KL-8324-11A-01R-2315-07	ASCL4|121549	3.7853
TCGA-KL-8324-11A-01R-2315-07	ASF1A|25842	384.7213
TCGA-KL-8324-11A-01R-2315-07	ASF1B|55723	20.3028
TCGA-KL-8324-11A-01R-2315-07	ASFMR1|100126270	.6917
TCGA-KL-8324-11A-01R-2315-07	ASGR1|432	11.3558
TCGA-KL-8324-11A-01R-2315-07	ASGR2|433	55.4026
TCGA-KL-8324-11A-01R-2315-07	ASH1L|55870	1493.744
TCGA-KL-8324-11A-01R-2315-07	ASH2L|9070	913.9711
TCGA-KL-8324-11A-01R-2315-07	ASIP|434	2.4088
TCGA-KL-8324-11A-01R-2315-07	ASL|435	2189.2636
TCGA-KL-8324-11A-01R-2315-07	ASMTL|8623	964.212
TCGA-KL-8324-11A-01R-2315-07	ASMT|438	0
TCGA-KL-8324-11A-01R-2315-07	ASNA1|439	2126.2904
TCGA-KL-8324-11A-01R-2315-07	ASNSD1|54529	846.5244
TCGA-KL-8324-11A-01R-2315-07	ASNS|440	261.872
TCGA-KL-8324-11A-01R-2315-07	ASPA|443	463.8679
TCGA-KL-8324-11A-01R-2315-07	ASPDH|554235	908.4652
TCGA-KL-8324-11A-01R-2315-07	ASPG|374569	404.3359
TCGA-KL-8324-11A-01R-2315-07	ASPHD1|253982	34.4116
TCGA-KL-8324-11A-01R-2315-07	ASPHD2|57168	117.6875
TCGA-KL-8324-11A-01R-2315-07	ASPH|444	3048.5203
TCGA-KL-8324-11A-01R-2315-07	ASPM|259266	6.5382
TCGA-KL-8324-11A-01R-2315-07	ASPN|54829	285.616
TCGA-KL-8324-11A-01R-2315-07	ASPRV1|151516	74.2464
TCGA-KL-8324-11A-01R-2315-07	ASPSCR1|79058	691.6724
TCGA-KL-8324-11A-01R-2315-07	ASRGL1|80150	1518.5822
TCGA-KL-8324-11A-01R-2315-07	ASS1|445	26461.1149
TCGA-KL-8324-11A-01R-2315-07	ASTE1|28990	163.4446
TCGA-KL-8324-11A-01R-2315-07	ASTL|431705	1.0323
TCGA-KL-8324-11A-01R-2315-07	ASTN1|460	7.9147
TCGA-KL-8324-11A-01R-2315-07	ASTN2|23245	207.8458
TCGA-KL-8324-11A-01R-2315-07	ASXL1|171023	1056.7791
TCGA-KL-8324-11A-01R-2315-07	ASXL2|55252	553.3379
TCGA-KL-8324-11A-01R-2315-07	ASXL3|80816	66.4143
TCGA-KL-8324-11A-01R-2315-07	ASZ1|136991	0
TCGA-KL-8324-11A-01R-2315-07	ATAD1|84896	1027.1851
TCGA-KL-8324-11A-01R-2315-07	ATAD2B|54454	211.287
TCGA-KL-8324-11A-01R-2315-07	ATAD2|29028	113.5582
TCGA-KL-8324-11A-01R-2315-07	ATAD3A|55210	465.5884
TCGA-KL-8324-11A-01R-2315-07	ATAD3B|83858	164.1432
TCGA-KL-8324-11A-01R-2315-07	ATAD3C|219293	194.7694
TCGA-KL-8324-11A-01R-2315-07	ATAD5|79915	17.894
TCGA-KL-8324-11A-01R-2315-07	ATCAY|85300	2.4088
TCGA-KL-8324-11A-01R-2315-07	ATE1|11101	406.0564
TCGA-KL-8324-11A-01R-2315-07	ATF1|466	382.3125
TCGA-KL-8324-11A-01R-2315-07	ATF2|1386	561.5967
TCGA-KL-8324-11A-01R-2315-07	ATF3|467	8825.5334
TCGA-KL-8324-11A-01R-2315-07	ATF4|468	4446.318
TCGA-KL-8324-11A-01R-2315-07	ATF5|22809	691.3283
TCGA-KL-8324-11A-01R-2315-07	ATF6B|1388	2041.7928
TCGA-KL-8324-11A-01R-2315-07	ATF6|22926	1538.1968
TCGA-KL-8324-11A-01R-2315-07	ATF7IP2|80063	73.2966
TCGA-KL-8324-11A-01R-2315-07	ATF7IP|55729	594.6318
TCGA-KL-8324-11A-01R-2315-07	ATF7|11016	1026.9993
TCGA-KL-8324-11A-01R-2315-07	ATG10|83734	89.1259
TCGA-KL-8324-11A-01R-2315-07	ATG12|9140	292.1542
TCGA-KL-8324-11A-01R-2315-07	ATG16L1|55054	492.0853
TCGA-KL-8324-11A-01R-2315-07	ATG16L2|89849	245.9635
TCGA-KL-8324-11A-01R-2315-07	ATG2A|23130	950.4474
TCGA-KL-8324-11A-01R-2315-07	ATG2B|55102	937.7151
TCGA-KL-8324-11A-01R-2315-07	ATG3|64422	844.1156
TCGA-KL-8324-11A-01R-2315-07	ATG4A|115201	443.2209
TCGA-KL-8324-11A-01R-2315-07	ATG4B|23192	970.0619
TCGA-KL-8324-11A-01R-2315-07	ATG4C|84938	231.2457
TCGA-KL-8324-11A-01R-2315-07	ATG4D|84971	639.8933
TCGA-KL-8324-11A-01R-2315-07	ATG5|9474	690.2959
TCGA-KL-8324-11A-01R-2315-07	ATG7|10533	596.1941
TCGA-KL-8324-11A-01R-2315-07	ATG9A|79065	1329.5905
TCGA-KL-8324-11A-01R-2315-07	ATG9B|285973	10.5368
TCGA-KL-8324-11A-01R-2315-07	ATHL1|80162	370.6125
TCGA-KL-8324-11A-01R-2315-07	ATIC|471	1218.1693
TCGA-KL-8324-11A-01R-2315-07	ATL1|51062	228.1487
TCGA-KL-8324-11A-01R-2315-07	ATL2|64225	967.9972
TCGA-KL-8324-11A-01R-2315-07	ATL3|25923	235.031
TCGA-KL-8324-11A-01R-2315-07	ATMIN|23300	1307.9835
TCGA-KL-8324-11A-01R-2315-07	ATM|472	814.1776
TCGA-KL-8324-11A-01R-2315-07	ATN1|1822	4728.8369
TCGA-KL-8324-11A-01R-2315-07	ATOH1|474	0
TCGA-KL-8324-11A-01R-2315-07	ATOH7|220202	5.5058
TCGA-KL-8324-11A-01R-2315-07	ATOH8|84913	633.5169
TCGA-KL-8324-11A-01R-2315-07	ATOX1|475	1136.6139
TCGA-KL-8324-11A-01R-2315-07	ATP10A|57194	334.4804
TCGA-KL-8324-11A-01R-2315-07	ATP10B|23120	6.5382
TCGA-KL-8324-11A-01R-2315-07	ATP10D|57205	998.9677
TCGA-KL-8324-11A-01R-2315-07	ATP11A|23250	2209.5664
TCGA-KL-8324-11A-01R-2315-07	ATP11B|23200	1031.6586
TCGA-KL-8324-11A-01R-2315-07	ATP11C|286410	573.2966
TCGA-KL-8324-11A-01R-2315-07	ATP12A|479	157.605
TCGA-KL-8324-11A-01R-2315-07	ATP13A1|57130	1427.0475
TCGA-KL-8324-11A-01R-2315-07	ATP13A2|23400	787.6807
TCGA-KL-8324-11A-01R-2315-07	ATP13A3|79572	2081.8995
TCGA-KL-8324-11A-01R-2315-07	ATP13A4|84239	18.5822
TCGA-KL-8324-11A-01R-2315-07	ATP13A5|344905	6.5382
TCGA-KL-8324-11A-01R-2315-07	ATP1A1|476	72614.5217
TCGA-KL-8324-11A-01R-2315-07	ATP1A2|477	198.8988
TCGA-KL-8324-11A-01R-2315-07	ATP1A3|478	2.0647
TCGA-KL-8324-11A-01R-2315-07	ATP1A4|480	.3441
TCGA-KL-8324-11A-01R-2315-07	ATP1B1|481	43761.6655
TCGA-KL-8324-11A-01R-2315-07	ATP1B2|482	659.3255
TCGA-KL-8324-11A-01R-2315-07	ATP1B3|483	2853.7509
TCGA-KL-8324-11A-01R-2315-07	ATP1B4|23439	.6882
TCGA-KL-8324-11A-01R-2315-07	ATP2A1|487	3.7853
TCGA-KL-8324-11A-01R-2315-07	ATP2A2|488	3961.8032
TCGA-KL-8324-11A-01R-2315-07	ATP2A3|489	541.2939
TCGA-KL-8324-11A-01R-2315-07	ATP2B1|490	925.3269
TCGA-KL-8324-11A-01R-2315-07	ATP2B2|491	11.3558
TCGA-KL-8324-11A-01R-2315-07	ATP2B3|492	15.8293
TCGA-KL-8324-11A-01R-2315-07	ATP2B4|493	1694.4253
TCGA-KL-8324-11A-01R-2315-07	ATP2C1|27032	2585.0069
TCGA-KL-8324-11A-01R-2315-07	ATP2C2|9914	55.0585
TCGA-KL-8324-11A-01R-2315-07	ATP4A|495	0
TCGA-KL-8324-11A-01R-2315-07	ATP4B|496	6.8823
TCGA-KL-8324-11A-01R-2315-07	ATP5A1|498	19556.435
TCGA-KL-8324-11A-01R-2315-07	ATP5B|506	23054.0262
TCGA-KL-8324-11A-01R-2315-07	ATP5C1|509	5137.3021
TCGA-KL-8324-11A-01R-2315-07	ATP5D|513	2020.9911
TCGA-KL-8324-11A-01R-2315-07	ATP5EP2|432369	23.0557
TCGA-KL-8324-11A-01R-2315-07	ATP5E|514	2987.6118
TCGA-KL-8324-11A-01R-2315-07	ATP5F1|515	4271.8513
TCGA-KL-8324-11A-01R-2315-07	ATP5G1|516	1515.4852
TCGA-KL-8324-11A-01R-2315-07	ATP5G2|517	4724.7075
TCGA-KL-8324-11A-01R-2315-07	ATP5G3|518	6266.6896
TCGA-KL-8324-11A-01R-2315-07	ATP5H|10476	2883.0007
TCGA-KL-8324-11A-01R-2315-07	ATP5I|521	1587.9353
TCGA-KL-8324-11A-01R-2315-07	ATP5J2|9551	1782.8045
TCGA-KL-8324-11A-01R-2315-07	ATP5J|522	2435.2719
TCGA-KL-8324-11A-01R-2315-07	ATP5L2|267020	0
TCGA-KL-8324-11A-01R-2315-07	ATP5L|10632	3536.8204
TCGA-KL-8324-11A-01R-2315-07	ATP5O|539	3639.3668
TCGA-KL-8324-11A-01R-2315-07	ATP5SL|55101	1187.543
TCGA-KL-8324-11A-01R-2315-07	ATP5S|27109	185.8224
TCGA-KL-8324-11A-01R-2315-07	ATP6AP1L|92270	27.8734
TCGA-KL-8324-11A-01R-2315-07	ATP6AP1|537	4354.095
TCGA-KL-8324-11A-01R-2315-07	ATP6AP2|10159	5447.6944
TCGA-KL-8324-11A-01R-2315-07	ATP6V0A1|535	2318.6511
TCGA-KL-8324-11A-01R-2315-07	ATP6V0A2|23545	365.7949
TCGA-KL-8324-11A-01R-2315-07	ATP6V0A4|50617	3451.9202
TCGA-KL-8324-11A-01R-2315-07	ATP6V0B|533	4267.0337
TCGA-KL-8324-11A-01R-2315-07	ATP6V0C|527	6655.7158
TCGA-KL-8324-11A-01R-2315-07	ATP6V0D1|9114	3452.8562
TCGA-KL-8324-11A-01R-2315-07	ATP6V0D2|245972	2118.0317
TCGA-KL-8324-11A-01R-2315-07	ATP6V0E1|8992	4794.9071
TCGA-KL-8324-11A-01R-2315-07	ATP6V0E2|155066	2001.9615
TCGA-KL-8324-11A-01R-2315-07	ATP6V1A|523	6162.4226
TCGA-KL-8324-11A-01R-2315-07	ATP6V1B1|525	5218.1693
TCGA-KL-8324-11A-01R-2315-07	ATP6V1B2|526	5464.5561
TCGA-KL-8324-11A-01R-2315-07	ATP6V1C1|528	1988.6442
TCGA-KL-8324-11A-01R-2315-07	ATP6V1C2|245973	844.8107
TCGA-KL-8324-11A-01R-2315-07	ATP6V1D|51382	2048.1762
TCGA-KL-8324-11A-01R-2315-07	ATP6V1E1|529	4261.5279
TCGA-KL-8324-11A-01R-2315-07	ATP6V1E2|90423	44.0468
TCGA-KL-8324-11A-01R-2315-07	ATP6V1F|9296	2989.7694
TCGA-KL-8324-11A-01R-2315-07	ATP6V1G1|9550	2873.3655
TCGA-KL-8324-11A-01R-2315-07	ATP6V1G2|534	45.7674
TCGA-KL-8324-11A-01R-2315-07	ATP6V1G3|127124	224.3634
TCGA-KL-8324-11A-01R-2315-07	ATP6V1H|51606	2234.3427
TCGA-KL-8324-11A-01R-2315-07	ATP7A|538	440.1239
TCGA-KL-8324-11A-01R-2315-07	ATP7B|540	271.8513
TCGA-KL-8324-11A-01R-2315-07	ATP8A1|10396	508.2588
TCGA-KL-8324-11A-01R-2315-07	ATP8A2|51761	12.044
TCGA-KL-8324-11A-01R-2315-07	ATP8B1|5205	961.9408
TCGA-KL-8324-11A-01R-2315-07	ATP8B2|57198	591.8789
TCGA-KL-8324-11A-01R-2315-07	ATP8B3|148229	13.7646
TCGA-KL-8324-11A-01R-2315-07	ATP8B4|79895	99.4494
TCGA-KL-8324-11A-01R-2315-07	ATP8B5P|158381	23.744
TCGA-KL-8324-11A-01R-2315-07	ATP9A|10079	1487.2677
TCGA-KL-8324-11A-01R-2315-07	ATP9B|374868	579.1466
TCGA-KL-8324-11A-01R-2315-07	ATPAF1|64756	2119.914
TCGA-KL-8324-11A-01R-2315-07	ATPAF2|91647	417.7564
TCGA-KL-8324-11A-01R-2315-07	ATPBD4|89978	160.3579
TCGA-KL-8324-11A-01R-2315-07	ATPIF1|93974	3782.863
TCGA-KL-8324-11A-01R-2315-07	ATRIP|84126	108.7164
TCGA-KL-8324-11A-01R-2315-07	ATRNL1|26033	266.3455
TCGA-KL-8324-11A-01R-2315-07	ATRN|8455	2051.2732
TCGA-KL-8324-11A-01R-2315-07	ATRX|546	1502.7529
TCGA-KL-8324-11A-01R-2315-07	ATR|545	446.318
TCGA-KL-8324-11A-01R-2315-07	ATXN10|25814	2176.8754
TCGA-KL-8324-11A-01R-2315-07	ATXN1L|342371	1777.7013
TCGA-KL-8324-11A-01R-2315-07	ATXN1|6310	541.638
TCGA-KL-8324-11A-01R-2315-07	ATXN2L|11273	1710.5988
TCGA-KL-8324-11A-01R-2315-07	ATXN2|6311	685.8224
TCGA-KL-8324-11A-01R-2315-07	ATXN3L|92552	0
TCGA-KL-8324-11A-01R-2315-07	ATXN3|4287	290.0895
TCGA-KL-8324-11A-01R-2315-07	ATXN7L1|222255	256.3661
TCGA-KL-8324-11A-01R-2315-07	ATXN7L2|127002	69.8555
TCGA-KL-8324-11A-01R-2315-07	ATXN7L3B|552889	2956.6414
TCGA-KL-8324-11A-01R-2315-07	ATXN7L3|56970	1043.3586
TCGA-KL-8324-11A-01R-2315-07	ATXN7|6314	593.9436
TCGA-KL-8324-11A-01R-2315-07	ATXN8OS|6315	0
TCGA-KL-8324-11A-01R-2315-07	AUH|549	1128.6992
TCGA-KL-8324-11A-01R-2315-07	AUP1|550	1978.4515
TCGA-KL-8324-11A-01R-2315-07	AURKAIP1|54998	2077.426
TCGA-KL-8324-11A-01R-2315-07	AURKAPS1|6791	4.4735
TCGA-KL-8324-11A-01R-2315-07	AURKA|6790	45.0791
TCGA-KL-8324-11A-01R-2315-07	AURKB|9212	3.4412
TCGA-KL-8324-11A-01R-2315-07	AURKC|6795	10.3235
TCGA-KL-8324-11A-01R-2315-07	AUTS2|26053	626.6345
TCGA-KL-8324-11A-01R-2315-07	AVEN|57099	89.1259
TCGA-KL-8324-11A-01R-2315-07	AVIL|10677	29.9381
TCGA-KL-8324-11A-01R-2315-07	AVL9|23080	248.7956
TCGA-KL-8324-11A-01R-2315-07	AVPI1|60370	484.1707
TCGA-KL-8324-11A-01R-2315-07	AVPR1A|552	123.8816
TCGA-KL-8324-11A-01R-2315-07	AVPR1B|553	1.0323
TCGA-KL-8324-11A-01R-2315-07	AVPR2|554	193.0489
TCGA-KL-8324-11A-01R-2315-07	AVP|551	6.5382
TCGA-KL-8324-11A-01R-2315-07	AWAT1|158833	0
TCGA-KL-8324-11A-01R-2315-07	AWAT2|158835	0
TCGA-KL-8324-11A-01R-2315-07	AXIN1|8312	498.2794
TCGA-KL-8324-11A-01R-2315-07	AXIN2|8313	117.6875
TCGA-KL-8324-11A-01R-2315-07	AXL|558	762.5602
TCGA-KL-8324-11A-01R-2315-07	AZGP1|563	4406.7447
TCGA-KL-8324-11A-01R-2315-07	AZI1|22994	185.4783
TCGA-KL-8324-11A-01R-2315-07	AZI2|64343	1077.426
TCGA-KL-8324-11A-01R-2315-07	AZIN1|51582	2530.9704
TCGA-KL-8324-11A-01R-2315-07	AZU1|566	.3441
TCGA-KL-8324-11A-01R-2315-07	B2M|567	39280.1101
TCGA-KL-8324-11A-01R-2315-07	B3GALNT1|8706	921.1975
TCGA-KL-8324-11A-01R-2315-07	B3GALNT2|148789	441.7825
TCGA-KL-8324-11A-01R-2315-07	B3GALT1|8708	0
TCGA-KL-8324-11A-01R-2315-07	B3GALT2|8707	37.8527
TCGA-KL-8324-11A-01R-2315-07	B3GALT4|8705	289.0571
TCGA-KL-8324-11A-01R-2315-07	B3GALT5|10317	7.9147
TCGA-KL-8324-11A-01R-2315-07	B3GALT6|126792	366.4831
TCGA-KL-8324-11A-01R-2315-07	B3GALTL|145173	405.3682
TCGA-KL-8324-11A-01R-2315-07	B3GAT1|27087	20.6469
TCGA-KL-8324-11A-01R-2315-07	B3GAT2|135152	5.0826
TCGA-KL-8324-11A-01R-2315-07	B3GAT3|26229	740.1927
TCGA-KL-8324-11A-01R-2315-07	B3GNT1|11041	1228.8369
TCGA-KL-8324-11A-01R-2315-07	B3GNT2|10678	1241.9133
TCGA-KL-8324-11A-01R-2315-07	B3GNT3|10331	337.9215
TCGA-KL-8324-11A-01R-2315-07	B3GNT4|79369	57.1232
TCGA-KL-8324-11A-01R-2315-07	B3GNT5|84002	279.766
TCGA-KL-8324-11A-01R-2315-07	B3GNT6|192134	.3441
TCGA-KL-8324-11A-01R-2315-07	B3GNT7|93010	187.8871
TCGA-KL-8324-11A-01R-2315-07	B3GNT8|374907	113.5582
TCGA-KL-8324-11A-01R-2315-07	B3GNT9|84752	527.0957
TCGA-KL-8324-11A-01R-2315-07	B3GNTL1|146712	46.1872
TCGA-KL-8324-11A-01R-2315-07	B4GALNT1|2583	18.9952
TCGA-KL-8324-11A-01R-2315-07	B4GALNT2|124872	330.6951
TCGA-KL-8324-11A-01R-2315-07	B4GALNT3|283358	341.7068
TCGA-KL-8324-11A-01R-2315-07	B4GALNT4|338707	9.2911
TCGA-KL-8324-11A-01R-2315-07	B4GALT1|2683	5163.799
TCGA-KL-8324-11A-01R-2315-07	B4GALT2|8704	640.7433
TCGA-KL-8324-11A-01R-2315-07	B4GALT3|8703	837.2333
TCGA-KL-8324-11A-01R-2315-07	B4GALT4|8702	552.3056
TCGA-KL-8324-11A-01R-2315-07	B4GALT5|9334	1937.7151
TCGA-KL-8324-11A-01R-2315-07	B4GALT6|9331	148.3138
TCGA-KL-8324-11A-01R-2315-07	B4GALT7|11285	534.7557
TCGA-KL-8324-11A-01R-2315-07	B9D1|27077	374.3531
TCGA-KL-8324-11A-01R-2315-07	B9D2|80776	161.0461
TCGA-KL-8324-11A-01R-2315-07	BAALC|79870	81.8995
TCGA-KL-8324-11A-01R-2315-07	BAAT|570	3.097
TCGA-KL-8324-11A-01R-2315-07	BACE1|23621	1267.722
TCGA-KL-8324-11A-01R-2315-07	BACE2|25825	1173.0902
TCGA-KL-8324-11A-01R-2315-07	BACH1|571	834.8245
TCGA-KL-8324-11A-01R-2315-07	BACH2|60468	64.3496
TCGA-KL-8324-11A-01R-2315-07	BAD|572	1100.8087
TCGA-KL-8324-11A-01R-2315-07	BAG1|573	2656.7584
TCGA-KL-8324-11A-01R-2315-07	BAG2|9532	179.6284
TCGA-KL-8324-11A-01R-2315-07	BAG3|9531	2013.0764
TCGA-KL-8324-11A-01R-2315-07	BAG4|9530	181.0048
TCGA-KL-8324-11A-01R-2315-07	BAG5|9529	1491.053
TCGA-KL-8324-11A-01R-2315-07	BAGE2|85319	5.9979
TCGA-KL-8324-11A-01R-2315-07	BAGE|574	.1961
TCGA-KL-8324-11A-01R-2315-07	BAHCC1|57597	509.9794
TCGA-KL-8324-11A-01R-2315-07	BAHD1|22893	1163.4549
TCGA-KL-8324-11A-01R-2315-07	BAI1|575	38.5409
TCGA-KL-8324-11A-01R-2315-07	BAI2|576	101.8582
TCGA-KL-8324-11A-01R-2315-07	BAI3|577	34.0674
TCGA-KL-8324-11A-01R-2315-07	BAIAP2L1|55971	428.7681
TCGA-KL-8324-11A-01R-2315-07	BAIAP2L2|80115	379.2154
TCGA-KL-8324-11A-01R-2315-07	BAIAP2|10458	1535.0998
TCGA-KL-8324-11A-01R-2315-07	BAIAP3|8938	390.6469
TCGA-KL-8324-11A-01R-2315-07	BAK1|578	429.1122
TCGA-KL-8324-11A-01R-2315-07	BAMBI|25805	627.3228
TCGA-KL-8324-11A-01R-2315-07	BANF1|8815	1644.8727
TCGA-KL-8324-11A-01R-2315-07	BANF2|140836	0
TCGA-KL-8324-11A-01R-2315-07	BANK1|55024	134.2051
TCGA-KL-8324-11A-01R-2315-07	BANP|54971	215.7605
TCGA-KL-8324-11A-01R-2315-07	BAP1|8314	1804.8864
TCGA-KL-8324-11A-01R-2315-07	BARD1|580	27.8734
TCGA-KL-8324-11A-01R-2315-07	BARHL1|56751	0
TCGA-KL-8324-11A-01R-2315-07	BARHL2|343472	0
TCGA-KL-8324-11A-01R-2315-07	BARX1|56033	0
TCGA-KL-8324-11A-01R-2315-07	BARX2|8538	126.2904
TCGA-KL-8324-11A-01R-2315-07	BASE|317716	0
TCGA-KL-8324-11A-01R-2315-07	BASP1|10409	360.9773
TCGA-KL-8324-11A-01R-2315-07	BAT1|7919	3314.1776
TCGA-KL-8324-11A-01R-2315-07	BAT2L1|84726	3777.0475
TCGA-KL-8324-11A-01R-2315-07	BAT2L2|23215	2707.5017
TCGA-KL-8324-11A-01R-2315-07	BAT2|7916	4922.574
TCGA-KL-8324-11A-01R-2315-07	BAT3|7917	4263.9367
TCGA-KL-8324-11A-01R-2315-07	BAT4|7918	520.6469
TCGA-KL-8324-11A-01R-2315-07	BAT5|7920	1266.0014
TCGA-KL-8324-11A-01R-2315-07	BATF2|116071	158.9814
TCGA-KL-8324-11A-01R-2315-07	BATF3|55509	29.5939
TCGA-KL-8324-11A-01R-2315-07	BATF|10538	9.9794
TCGA-KL-8324-11A-01R-2315-07	BAX|581	572.2643
TCGA-KL-8324-11A-01R-2315-07	BAZ1A|11177	292.4983
TCGA-KL-8324-11A-01R-2315-07	BAZ1B|9031	1272.5396
TCGA-KL-8324-11A-01R-2315-07	BAZ2A|11176	2108.7405
TCGA-KL-8324-11A-01R-2315-07	BAZ2B|29994	633.1315
TCGA-KL-8324-11A-01R-2315-07	BBC3|27113	70.5437
TCGA-KL-8324-11A-01R-2315-07	BBOX1|8424	7809.0158
TCGA-KL-8324-11A-01R-2315-07	BBS10|79738	342.7392
TCGA-KL-8324-11A-01R-2315-07	BBS12|166379	313.1452
TCGA-KL-8324-11A-01R-2315-07	BBS1|582	2066.7584
TCGA-KL-8324-11A-01R-2315-07	BBS2|583	1352.0303
TCGA-KL-8324-11A-01R-2315-07	BBS4|585	618.7199
TCGA-KL-8324-11A-01R-2315-07	BBS5|129880	301.4453
TCGA-KL-8324-11A-01R-2315-07	BBS7|55212	300.4129
TCGA-KL-8324-11A-01R-2315-07	BBS9|27241	322.4363
TCGA-KL-8324-11A-01R-2315-07	BBX|56987	1820.7158
TCGA-KL-8324-11A-01R-2315-07	BCAM|4059	19977.2884
TCGA-KL-8324-11A-01R-2315-07	BCAN|63827	7.5705
TCGA-KL-8324-11A-01R-2315-07	BCAP29|55973	783.8954
TCGA-KL-8324-11A-01R-2315-07	BCAP31|10134	4664.1432
TCGA-KL-8324-11A-01R-2315-07	BCAR1|9564	2848.5891
TCGA-KL-8324-11A-01R-2315-07	BCAR3|8412	721.4935
TCGA-KL-8324-11A-01R-2315-07	BCAR4|400500	0
TCGA-KL-8324-11A-01R-2315-07	BCAS1|8537	176.8754
TCGA-KL-8324-11A-01R-2315-07	BCAS2|10286	879.6008
TCGA-KL-8324-11A-01R-2315-07	BCAS3|54828	736.4074
TCGA-KL-8324-11A-01R-2315-07	BCAS4|55653	465.5884
TCGA-KL-8324-11A-01R-2315-07	BCAT1|586	123.1934
TCGA-KL-8324-11A-01R-2315-07	BCAT2|587	797.66
TCGA-KL-8324-11A-01R-2315-07	BCCIP|56647	1090.7743
TCGA-KL-8324-11A-01R-2315-07	BCDIN3D|144233	134.735
TCGA-KL-8324-11A-01R-2315-07	BCHE|590	47.1438
TCGA-KL-8324-11A-01R-2315-07	BCKDHA|593	2224.5871
TCGA-KL-8324-11A-01R-2315-07	BCKDHB|594	847.5568
TCGA-KL-8324-11A-01R-2315-07	BCKDK|10295	1615.967
TCGA-KL-8324-11A-01R-2315-07	BCL10|8915	456.9855
TCGA-KL-8324-11A-01R-2315-07	BCL11A|53335	17.2058
TCGA-KL-8324-11A-01R-2315-07	BCL11B|64919	43.0145
TCGA-KL-8324-11A-01R-2315-07	BCL2A1|597	18.9264
TCGA-KL-8324-11A-01R-2315-07	BCL2L10|10017	50.9291
TCGA-KL-8324-11A-01R-2315-07	BCL2L11|10018	926.0151
TCGA-KL-8324-11A-01R-2315-07	BCL2L12|83596	160.9635
TCGA-KL-8324-11A-01R-2315-07	BCL2L13|23786	1890.2271
TCGA-KL-8324-11A-01R-2315-07	BCL2L14|79370	2.4088
TCGA-KL-8324-11A-01R-2315-07	BCL2L15|440603	53.3379
TCGA-KL-8324-11A-01R-2315-07	BCL2L1|598	4247.4191
TCGA-KL-8324-11A-01R-2315-07	BCL2L2|599	1441.4522
TCGA-KL-8324-11A-01R-2315-07	BCL2|596	929.1122
TCGA-KL-8324-11A-01R-2315-07	BCL3|602	1339.9862
TCGA-KL-8324-11A-01R-2315-07	BCL6B|255877	466.2767
TCGA-KL-8324-11A-01R-2315-07	BCL6|604	798.0041
TCGA-KL-8324-11A-01R-2315-07	BCL7A|605	717.4811
TCGA-KL-8324-11A-01R-2315-07	BCL7B|9275	1315.8981
TCGA-KL-8324-11A-01R-2315-07	BCL7C|9274	881.2801
TCGA-KL-8324-11A-01R-2315-07	BCL8|606	.3441
TCGA-KL-8324-11A-01R-2315-07	BCL9L|283149	1003.7853
TCGA-KL-8324-11A-01R-2315-07	BCL9|607	829.6628
TCGA-KL-8324-11A-01R-2315-07	BCLAF1|9774	2761.1838
TCGA-KL-8324-11A-01R-2315-07	BCMO1|53630	108.0523
TCGA-KL-8324-11A-01R-2315-07	BCO2|83875	36.4763
TCGA-KL-8324-11A-01R-2315-07	BCORL1|63035	470.0619
TCGA-KL-8324-11A-01R-2315-07	BCORL2|286554	0
TCGA-KL-8324-11A-01R-2315-07	BCOR|54880	1035.788
TCGA-KL-8324-11A-01R-2315-07	BCR|613	2203.7164
TCGA-KL-8324-11A-01R-2315-07	BCS1L|617	376.5244
TCGA-KL-8324-11A-01R-2315-07	BCYRN1|618	0
TCGA-KL-8324-11A-01R-2315-07	BDH1|622	747.4191
TCGA-KL-8324-11A-01R-2315-07	BDH2|56898	4716.7928
TCGA-KL-8324-11A-01R-2315-07	BDKRB1|623	71.576
TCGA-KL-8324-11A-01R-2315-07	BDKRB2|624	2664.1432
TCGA-KL-8324-11A-01R-2315-07	BDNFOS|497258	126.7756
TCGA-KL-8324-11A-01R-2315-07	BDNF|627	10.8706
TCGA-KL-8324-11A-01R-2315-07	BDP1|55814	651.4109
TCGA-KL-8324-11A-01R-2315-07	BEAN|146227	4.1294
TCGA-KL-8324-11A-01R-2315-07	BECN1|8678	1533.6511
TCGA-KL-8324-11A-01R-2315-07	BEGAIN|57596	17.894
TCGA-KL-8324-11A-01R-2315-07	BEND2|139105	.3441
TCGA-KL-8324-11A-01R-2315-07	BEND3|57673	61.9408
TCGA-KL-8324-11A-01R-2315-07	BEND4|389206	1.0323
TCGA-KL-8324-11A-01R-2315-07	BEND5|79656	243.2897
TCGA-KL-8324-11A-01R-2315-07	BEND6|221336	16.1734
TCGA-KL-8324-11A-01R-2315-07	BEND7|222389	708.19
TCGA-KL-8324-11A-01R-2315-07	BEST1|7439	38.2003
TCGA-KL-8324-11A-01R-2315-07	BEST2|54831	0
TCGA-KL-8324-11A-01R-2315-07	BEST3|144453	6.1941
TCGA-KL-8324-11A-01R-2315-07	BEST4|266675	9.6352
TCGA-KL-8324-11A-01R-2315-07	BET1L|51272	2033.3792
TCGA-KL-8324-11A-01R-2315-07	BET1|10282	501.7206
TCGA-KL-8324-11A-01R-2315-07	BET3L|100128327	3.4412
TCGA-KL-8324-11A-01R-2315-07	BEX1|55859	109.4288
TCGA-KL-8324-11A-01R-2315-07	BEX2|84707	922.2299
TCGA-KL-8324-11A-01R-2315-07	BEX4|56271	1753.6132
TCGA-KL-8324-11A-01R-2315-07	BEX5|340542	344.1156
TCGA-KL-8324-11A-01R-2315-07	BEYLA|497634	0
TCGA-KL-8324-11A-01R-2315-07	BFAR|51283	1161.3902
TCGA-KL-8324-11A-01R-2315-07	BFSP1|631	50.9291
TCGA-KL-8324-11A-01R-2315-07	BFSP2|8419	1.7206
TCGA-KL-8324-11A-01R-2315-07	BGLAP|632	32.192
TCGA-KL-8324-11A-01R-2315-07	BGN|633	8910.8741
TCGA-KL-8324-11A-01R-2315-07	BHLHA15|168620	4.8176
TCGA-KL-8324-11A-01R-2315-07	BHLHB9|80823	189.9518
TCGA-KL-8324-11A-01R-2315-07	BHLHE22|27319	9.2911
TCGA-KL-8324-11A-01R-2315-07	BHLHE23|128408	0
TCGA-KL-8324-11A-01R-2315-07	BHLHE40|8553	8110.117
TCGA-KL-8324-11A-01R-2315-07	BHLHE41|79365	353.4067
TCGA-KL-8324-11A-01R-2315-07	BHMT2|23743	7941.5003
TCGA-KL-8324-11A-01R-2315-07	BHMT|635	19208.8782
TCGA-KL-8324-11A-01R-2315-07	BICC1|80114	1039.9174
TCGA-KL-8324-11A-01R-2315-07	BICD1|636	133.5169
TCGA-KL-8324-11A-01R-2315-07	BICD2|23299	678.596
TCGA-KL-8324-11A-01R-2315-07	BID|637	229.3393
TCGA-KL-8324-11A-01R-2315-07	BIK|638	63.6614
TCGA-KL-8324-11A-01R-2315-07	BIN1|274	3267.0337
TCGA-KL-8324-11A-01R-2315-07	BIN2|51411	88.0936
TCGA-KL-8324-11A-01R-2315-07	BIN3|55909	462.1473
TCGA-KL-8324-11A-01R-2315-07	BIRC2|329	1280.7983
TCGA-KL-8324-11A-01R-2315-07	BIRC3|330	584.9966
TCGA-KL-8324-11A-01R-2315-07	BIRC5|332	2.7736
TCGA-KL-8324-11A-01R-2315-07	BIRC6|57448	1408.1211
TCGA-KL-8324-11A-01R-2315-07	BIRC7|79444	9.2911
TCGA-KL-8324-11A-01R-2315-07	BIRC8|112401	0
TCGA-KL-8324-11A-01R-2315-07	BIVM|54841	767.722
TCGA-KL-8324-11A-01R-2315-07	BLCAP|10904	1648.6579
TCGA-KL-8324-11A-01R-2315-07	BLID|414899	0
TCGA-KL-8324-11A-01R-2315-07	BLK|640	12.044
TCGA-KL-8324-11A-01R-2315-07	BLMH|642	756.3661
TCGA-KL-8324-11A-01R-2315-07	BLM|641	8.947
TCGA-KL-8324-11A-01R-2315-07	BLNK|29760	557.4673
TCGA-KL-8324-11A-01R-2315-07	BLOC1S1|2647	1573.7268
TCGA-KL-8324-11A-01R-2315-07	BLOC1S2|282991	657.9491
TCGA-KL-8324-11A-01R-2315-07	BLOC1S3|388552	144.5286
TCGA-KL-8324-11A-01R-2315-07	BLVRA|644	922.9181
TCGA-KL-8324-11A-01R-2315-07	BLVRB|645	1371.6449
TCGA-KL-8324-11A-01R-2315-07	BLZF1|8548	494.8383
TCGA-KL-8324-11A-01R-2315-07	BMF|90427	292.1542
TCGA-KL-8324-11A-01R-2315-07	BMI1|648	1092.9284
TCGA-KL-8324-11A-01R-2315-07	BMP10|27302	0
TCGA-KL-8324-11A-01R-2315-07	BMP15|9210	.3441
TCGA-KL-8324-11A-01R-2315-07	BMP1|649	349.9656
TCGA-KL-8324-11A-01R-2315-07	BMP2K|55589	218.5134
TCGA-KL-8324-11A-01R-2315-07	BMP2|650	435.3063
TCGA-KL-8324-11A-01R-2315-07	BMP3|651	11.6999
TCGA-KL-8324-11A-01R-2315-07	BMP4|652	152.4432
TCGA-KL-8324-11A-01R-2315-07	BMP5|653	45.4233
TCGA-KL-8324-11A-01R-2315-07	BMP6|654	391.8651
TCGA-KL-8324-11A-01R-2315-07	BMP7|655	411.2182
TCGA-KL-8324-11A-01R-2315-07	BMP8A|353500	59.8761
TCGA-KL-8324-11A-01R-2315-07	BMP8B|656	48.5203
TCGA-KL-8324-11A-01R-2315-07	BMPER|168667	5.5058
TCGA-KL-8324-11A-01R-2315-07	BMPR1A|657	484.5148
TCGA-KL-8324-11A-01R-2315-07	BMPR1B|658	358.5685
TCGA-KL-8324-11A-01R-2315-07	BMPR2|659	2283.5513
TCGA-KL-8324-11A-01R-2315-07	BMS1P4|729096	26.2113
TCGA-KL-8324-11A-01R-2315-07	BMS1P5|399761	66.0702
TCGA-KL-8324-11A-01R-2315-07	BMS1|9790	838.9539
TCGA-KL-8324-11A-01R-2315-07	BMX|660	12.044
TCGA-KL-8324-11A-01R-2315-07	BNC1|646	10.6676
TCGA-KL-8324-11A-01R-2315-07	BNC2|54796	302.8217
TCGA-KL-8324-11A-01R-2315-07	BNIP1|662	239.1604
TCGA-KL-8324-11A-01R-2315-07	BNIP2|663	649.0021
TCGA-KL-8324-11A-01R-2315-07	BNIP3L|665	2932.5533
TCGA-KL-8324-11A-01R-2315-07	BNIP3|664	2095.32
TCGA-KL-8324-11A-01R-2315-07	BNIPL|149428	42.6703
TCGA-KL-8324-11A-01R-2315-07	BOC|91653	410.5299
TCGA-KL-8324-11A-01R-2315-07	BOD1L|259282	977.9766
TCGA-KL-8324-11A-01R-2315-07	BOD1|91272	629.7316
TCGA-KL-8324-11A-01R-2315-07	BOK|666	1664.1432
TCGA-KL-8324-11A-01R-2315-07	BOLA1|51027	281.1425
TCGA-KL-8324-11A-01R-2315-07	BOLA2|552900	609.649
TCGA-KL-8324-11A-01R-2315-07	BOLA3|388962	299.3806
TCGA-KL-8324-11A-01R-2315-07	BOLL|66037	.3441
TCGA-KL-8324-11A-01R-2315-07	BOP1|23246	188.9195
TCGA-KL-8324-11A-01R-2315-07	BPESC1|60467	0
TCGA-KL-8324-11A-01R-2315-07	BPGM|669	835.1686
TCGA-KL-8324-11A-01R-2315-07	BPHL|670	2145.2168
TCGA-KL-8324-11A-01R-2315-07	BPIL1|80341	0
TCGA-KL-8324-11A-01R-2315-07	BPIL2|254240	0
TCGA-KL-8324-11A-01R-2315-07	BPIL3|128859	0
TCGA-KL-8324-11A-01R-2315-07	BPI|671	124.914
TCGA-KL-8324-11A-01R-2315-07	BPNT1|10380	932.2092
TCGA-KL-8324-11A-01R-2315-07	BPTF|2186	1218.8575
TCGA-KL-8324-11A-01R-2315-07	BPY2|9083	0
TCGA-KL-8324-11A-01R-2315-07	BRAF|673	131.4522
TCGA-KL-8324-11A-01R-2315-07	BRAP|8315	400.8947
TCGA-KL-8324-11A-01R-2315-07	BRCA1|672	45.4233
TCGA-KL-8324-11A-01R-2315-07	BRCA2|675	12.044
TCGA-KL-8324-11A-01R-2315-07	BRCC3|79184	491.7412
TCGA-KL-8324-11A-01R-2315-07	BRD1|23774	630.0757
TCGA-KL-8324-11A-01R-2315-07	BRD2|6046	5297.66
TCGA-KL-8324-11A-01R-2315-07	BRD3|8019	603.2072
TCGA-KL-8324-11A-01R-2315-07	BRD4|23476	1515.8293
TCGA-KL-8324-11A-01R-2315-07	BRD7P3|23629	.3441
TCGA-KL-8324-11A-01R-2315-07	BRD7|29117	962.8355
TCGA-KL-8324-11A-01R-2315-07	BRD8|10902	786.3042
TCGA-KL-8324-11A-01R-2315-07	BRD9|65980	588.0936
TCGA-KL-8324-11A-01R-2315-07	BRDT|676	0
TCGA-KL-8324-11A-01R-2315-07	BREA2|286076	1.3765
TCGA-KL-8324-11A-01R-2315-07	BRE|9577	990.1583
TCGA-KL-8324-11A-01R-2315-07	BRF1|2972	680.5884
TCGA-KL-8324-11A-01R-2315-07	BRF2|55290	267.722
TCGA-KL-8324-11A-01R-2315-07	BRI3BP|140707	77.0819
TCGA-KL-8324-11A-01R-2315-07	BRI3|25798	1599.7935
TCGA-KL-8324-11A-01R-2315-07	BRIP1|83990	3.7853
TCGA-KL-8324-11A-01R-2315-07	BRIX1|55299	370.6125
TCGA-KL-8324-11A-01R-2315-07	BRMS1L|84312	292.1542
TCGA-KL-8324-11A-01R-2315-07	BRMS1|25855	857.8802
TCGA-KL-8324-11A-01R-2315-07	BRP44L|51660	2363.3861
TCGA-KL-8324-11A-01R-2315-07	BRP44|25874	2858.5685
TCGA-KL-8324-11A-01R-2315-07	BRPF1|7862	474.8796
TCGA-KL-8324-11A-01R-2315-07	BRPF3|27154	1432.8975
TCGA-KL-8324-11A-01R-2315-07	BRS3|680	.3441
TCGA-KL-8324-11A-01R-2315-07	BRSK1|84446	39.2292
TCGA-KL-8324-11A-01R-2315-07	BRSK2|9024	4.8176
TCGA-KL-8324-11A-01R-2315-07	BRWD1|54014	855.4714
TCGA-KL-8324-11A-01R-2315-07	BRWD3|254065	133.861
TCGA-KL-8324-11A-01R-2315-07	BSCL2|26580	2143.8094
TCGA-KL-8324-11A-01R-2315-07	BSDC1|55108	2032.3469
TCGA-KL-8324-11A-01R-2315-07	BSG|682	17958.7061
TCGA-KL-8324-11A-01R-2315-07	BSND|7809	505.5058
TCGA-KL-8324-11A-01R-2315-07	BSN|8927	42.3262
TCGA-KL-8324-11A-01R-2315-07	BSPH1|100131137	0
TCGA-KL-8324-11A-01R-2315-07	BSPRY|54836	584.6524
TCGA-KL-8324-11A-01R-2315-07	BST1|683	203.7164
TCGA-KL-8324-11A-01R-2315-07	BST2|684	1590.8465
TCGA-KL-8324-11A-01R-2315-07	BSX|390259	0
TCGA-KL-8324-11A-01R-2315-07	BTAF1|9044	564.6937
TCGA-KL-8324-11A-01R-2315-07	BTBD10|84280	363.3861
TCGA-KL-8324-11A-01R-2315-07	BTBD11|121551	165.5196
TCGA-KL-8324-11A-01R-2315-07	BTBD12|84464	119.4081
TCGA-KL-8324-11A-01R-2315-07	BTBD16|118663	0
TCGA-KL-8324-11A-01R-2315-07	BTBD17|388419	0
TCGA-KL-8324-11A-01R-2315-07	BTBD18|643376	1.3765
TCGA-KL-8324-11A-01R-2315-07	BTBD19|149478	30.9704
TCGA-KL-8324-11A-01R-2315-07	BTBD1|53339	1430.8328
TCGA-KL-8324-11A-01R-2315-07	BTBD2|55643	2085.3407
TCGA-KL-8324-11A-01R-2315-07	BTBD3|22903	820.3716
TCGA-KL-8324-11A-01R-2315-07	BTBD6|90135	900.8603
TCGA-KL-8324-11A-01R-2315-07	BTBD7|55727	668.9608
TCGA-KL-8324-11A-01R-2315-07	BTBD8|284697	8.2588
TCGA-KL-8324-11A-01R-2315-07	BTBD9|114781	544.3909
TCGA-KL-8324-11A-01R-2315-07	BTC|685	78.1142
TCGA-KL-8324-11A-01R-2315-07	BTD|686	846.1803
TCGA-KL-8324-11A-01R-2315-07	BTF3L1|690	.3441
TCGA-KL-8324-11A-01R-2315-07	BTF3L4|91408	733.6545
TCGA-KL-8324-11A-01R-2315-07	BTF3|689	5496.5588
TCGA-KL-8324-11A-01R-2315-07	BTG1|694	3050.585
TCGA-KL-8324-11A-01R-2315-07	BTG2|7832	4581.5554
TCGA-KL-8324-11A-01R-2315-07	BTG3|10950	732.278
TCGA-KL-8324-11A-01R-2315-07	BTG4|54766	0
TCGA-KL-8324-11A-01R-2315-07	BTK|695	41.2939
TCGA-KL-8324-11A-01R-2315-07	BTLA|151888	5.5058
TCGA-KL-8324-11A-01R-2315-07	BTN1A1|696	.6882
TCGA-KL-8324-11A-01R-2315-07	BTN2A1|11120	614.9346
TCGA-KL-8324-11A-01R-2315-07	BTN2A2|10385	270.819
TCGA-KL-8324-11A-01R-2315-07	BTN2A3|54718	18.9264
TCGA-KL-8324-11A-01R-2315-07	BTN3A1|11119	577.0819
TCGA-KL-8324-11A-01R-2315-07	BTN3A2|11118	736.4074
TCGA-KL-8324-11A-01R-2315-07	BTN3A3|10384	453.8885
TCGA-KL-8324-11A-01R-2315-07	BTNL2|56244	0
TCGA-KL-8324-11A-01R-2315-07	BTNL3|10917	0
TCGA-KL-8324-11A-01R-2315-07	BTNL8|79908	3.4412
TCGA-KL-8324-11A-01R-2315-07	BTNL9|153579	431.521
TCGA-KL-8324-11A-01R-2315-07	BTRC|8945	518.2381
TCGA-KL-8324-11A-01R-2315-07	BUB1B|701	11.6999
TCGA-KL-8324-11A-01R-2315-07	BUB1|699	5.1617
TCGA-KL-8324-11A-01R-2315-07	BUB3|9184	1135.5816
TCGA-KL-8324-11A-01R-2315-07	BUD13|84811	334.1363
TCGA-KL-8324-11A-01R-2315-07	BUD31|8896	1113.307
TCGA-KL-8324-11A-01R-2315-07	BVES|11149	73.9849
TCGA-KL-8324-11A-01R-2315-07	BYSL|705	222.6428
TCGA-KL-8324-11A-01R-2315-07	BZRAP1|9256	553.682
TCGA-KL-8324-11A-01R-2315-07	BZW1|9689	3133.1727
TCGA-KL-8324-11A-01R-2315-07	BZW2|28969	697.5224
TCGA-KL-8324-11A-01R-2315-07	C10orf105|414152	5.2959
TCGA-KL-8324-11A-01R-2315-07	C10orf107|219621	33.7233
TCGA-KL-8324-11A-01R-2315-07	C10orf108|414235	234.3427
TCGA-KL-8324-11A-01R-2315-07	C10orf10|11067	1368.2037
TCGA-KL-8324-11A-01R-2315-07	C10orf110|55853	4.9002
TCGA-KL-8324-11A-01R-2315-07	C10orf111|221060	5.1617
TCGA-KL-8324-11A-01R-2315-07	C10orf113|387638	0
TCGA-KL-8324-11A-01R-2315-07	C10orf114|399726	233.6545
TCGA-KL-8324-11A-01R-2315-07	C10orf116|10974	2726.4935
TCGA-KL-8324-11A-01R-2315-07	C10orf118|55088	673.4343
TCGA-KL-8324-11A-01R-2315-07	C10orf119|79892	1116.6552
TCGA-KL-8324-11A-01R-2315-07	C10orf11|83938	102.5465
TCGA-KL-8324-11A-01R-2315-07	C10orf120|399814	0
TCGA-KL-8324-11A-01R-2315-07	C10orf122|387718	0
TCGA-KL-8324-11A-01R-2315-07	C10orf125|282969	512.3882
TCGA-KL-8324-11A-01R-2315-07	C10orf128|170371	22.3675
TCGA-KL-8324-11A-01R-2315-07	C10orf129|142827	0
TCGA-KL-8324-11A-01R-2315-07	C10orf12|26148	59.3152
TCGA-KL-8324-11A-01R-2315-07	C10orf131|100127889	1.3765
TCGA-KL-8324-11A-01R-2315-07	C10orf137|26098	208.5341
TCGA-KL-8324-11A-01R-2315-07	C10orf140|387640	53.682
TCGA-KL-8324-11A-01R-2315-07	C10orf18|54906	828.9745
TCGA-KL-8324-11A-01R-2315-07	C10orf25|220979	51.6173
TCGA-KL-8324-11A-01R-2315-07	C10orf26|54838	1391.4006
TCGA-KL-8324-11A-01R-2315-07	C10orf27|219793	0
TCGA-KL-8324-11A-01R-2315-07	C10orf28|27291	269.0984
TCGA-KL-8324-11A-01R-2315-07	C10orf2|56652	134.5492
TCGA-KL-8324-11A-01R-2315-07	C10orf32|119032	1210.9429
TCGA-KL-8324-11A-01R-2315-07	C10orf35|219738	190.9842
TCGA-KL-8324-11A-01R-2315-07	C10orf40|283025	0
TCGA-KL-8324-11A-01R-2315-07	C10orf41|100131213	234.4116
TCGA-KL-8324-11A-01R-2315-07	C10orf46|143384	847.5568
TCGA-KL-8324-11A-01R-2315-07	C10orf47|254427	399.1741
TCGA-KL-8324-11A-01R-2315-07	C10orf4|118924	362.3538
TCGA-KL-8324-11A-01R-2315-07	C10orf50|645528	0
TCGA-KL-8324-11A-01R-2315-07	C10orf53|282966	.6882
TCGA-KL-8324-11A-01R-2315-07	C10orf54|64115	984.5148
TCGA-KL-8324-11A-01R-2315-07	C10orf55|414236	42.5946
TCGA-KL-8324-11A-01R-2315-07	C10orf57|80195	666.3696
TCGA-KL-8324-11A-01R-2315-07	C10orf58|84293	2253.9573
TCGA-KL-8324-11A-01R-2315-07	C10orf62|414157	4.4735
TCGA-KL-8324-11A-01R-2315-07	C10orf67|256815	34.0674
TCGA-KL-8324-11A-01R-2315-07	C10orf68|79741	3.4412
TCGA-KL-8324-11A-01R-2315-07	C10orf71|118461	5.1617
TCGA-KL-8324-11A-01R-2315-07	C10orf72|196740	628.6992
TCGA-KL-8324-11A-01R-2315-07	C10orf75|90271	42.3262
TCGA-KL-8324-11A-01R-2315-07	C10orf76|79591	614.5905
TCGA-KL-8324-11A-01R-2315-07	C10orf78|119392	123.5375
TCGA-KL-8324-11A-01R-2315-07	C10orf79|80217	80.8672
TCGA-KL-8324-11A-01R-2315-07	C10orf81|79949	52.3056
TCGA-KL-8324-11A-01R-2315-07	C10orf82|143379	16.5175
TCGA-KL-8324-11A-01R-2315-07	C10orf84|63877	728.1487
TCGA-KL-8324-11A-01R-2315-07	C10orf88|80007	138.3345
TCGA-KL-8324-11A-01R-2315-07	C10orf90|118611	.6882
TCGA-KL-8324-11A-01R-2315-07	C10orf91|170393	.6882
TCGA-KL-8324-11A-01R-2315-07	C10orf93|255352	38.8851
TCGA-KL-8324-11A-01R-2315-07	C10orf95|79946	15.1652
TCGA-KL-8324-11A-01R-2315-07	C10orf96|374355	0
TCGA-KL-8324-11A-01R-2315-07	C10orf99|387695	0
TCGA-KL-8324-11A-01R-2315-07	C11orf10|746	835.1686
TCGA-KL-8324-11A-01R-2315-07	C11orf16|56673	6.5382
TCGA-KL-8324-11A-01R-2315-07	C11orf17|56672	271.8513
TCGA-KL-8324-11A-01R-2315-07	C11orf1|64776	527.8252
TCGA-KL-8324-11A-01R-2315-07	C11orf20|25858	0
TCGA-KL-8324-11A-01R-2315-07	C11orf21|29125	6.5382
TCGA-KL-8324-11A-01R-2315-07	C11orf24|53838	610.117
TCGA-KL-8324-11A-01R-2315-07	C11orf2|738	2473.5031
TCGA-KL-8324-11A-01R-2315-07	C11orf30|56946	308.3276
TCGA-KL-8324-11A-01R-2315-07	C11orf31|280636	965.9326
TCGA-KL-8324-11A-01R-2315-07	C11orf34|349633	0
TCGA-KL-8324-11A-01R-2315-07	C11orf35|256329	80.148
TCGA-KL-8324-11A-01R-2315-07	C11orf36|283303	0
TCGA-KL-8324-11A-01R-2315-07	C11orf40|143501	0
TCGA-KL-8324-11A-01R-2315-07	C11orf41|25758	84.3083
TCGA-KL-8324-11A-01R-2315-07	C11orf42|160298	1.7206
TCGA-KL-8324-11A-01R-2315-07	C11orf45|219833	80.5231
TCGA-KL-8324-11A-01R-2315-07	C11orf46|120534	535.0998
TCGA-KL-8324-11A-01R-2315-07	C11orf48|79081	431.8548
TCGA-KL-8324-11A-01R-2315-07	C11orf49|79096	678.9401
TCGA-KL-8324-11A-01R-2315-07	C11orf51|25906	564.7385
TCGA-KL-8324-11A-01R-2315-07	C11orf52|91894	729.3496
TCGA-KL-8324-11A-01R-2315-07	C11orf53|341032	1.0323
TCGA-KL-8324-11A-01R-2315-07	C11orf54|28970	10554.7144
TCGA-KL-8324-11A-01R-2315-07	C11orf57|55216	682.3813
TCGA-KL-8324-11A-01R-2315-07	C11orf58|10944	3277.3572
TCGA-KL-8324-11A-01R-2315-07	C11orf59|55004	2217.8252
TCGA-KL-8324-11A-01R-2315-07	C11orf61|79684	175.1549
TCGA-KL-8324-11A-01R-2315-07	C11orf63|79864	259.4632
TCGA-KL-8324-11A-01R-2315-07	C11orf64|283197	0
TCGA-KL-8324-11A-01R-2315-07	C11orf65|160140	15.8293
TCGA-KL-8324-11A-01R-2315-07	C11orf66|220004	21.6793
TCGA-KL-8324-11A-01R-2315-07	C11orf67|28971	252.7908
TCGA-KL-8324-11A-01R-2315-07	C11orf68|83638	790.0895
TCGA-KL-8324-11A-01R-2315-07	C11orf70|85016	37.8527
TCGA-KL-8324-11A-01R-2315-07	C11orf71|54494	515.8293
TCGA-KL-8324-11A-01R-2315-07	C11orf73|51501	263.5926
TCGA-KL-8324-11A-01R-2315-07	C11orf74|119710	216.7928
TCGA-KL-8324-11A-01R-2315-07	C11orf75|56935	459.7385
TCGA-KL-8324-11A-01R-2315-07	C11orf80|79703	426.3593
TCGA-KL-8324-11A-01R-2315-07	C11orf82|220042	5.85
TCGA-KL-8324-11A-01R-2315-07	C11orf83|790955	380.936
TCGA-KL-8324-11A-01R-2315-07	C11orf84|144097	196.49
TCGA-KL-8324-11A-01R-2315-07	C11orf85|283129	8.2588
TCGA-KL-8324-11A-01R-2315-07	C11orf86|254439	17.5499
TCGA-KL-8324-11A-01R-2315-07	C11orf87|399947	1.3765
TCGA-KL-8324-11A-01R-2315-07	C11orf88|399949	.6882
TCGA-KL-8324-11A-01R-2315-07	C11orf90|387804	7.2264
TCGA-KL-8324-11A-01R-2315-07	C11orf92|399948	270.8121
TCGA-KL-8324-11A-01R-2315-07	C11orf93|120376	54.3772
TCGA-KL-8324-11A-01R-2315-07	C11orf94|143678	0
TCGA-KL-8324-11A-01R-2315-07	C11orf95|65998	781.4866
TCGA-KL-8324-11A-01R-2315-07	C11orf9|745	771.8513
TCGA-KL-8324-11A-01R-2315-07	C12orf10|60314	929.1122
TCGA-KL-8324-11A-01R-2315-07	C12orf11|55726	306.607
TCGA-KL-8324-11A-01R-2315-07	C12orf12|196477	0
TCGA-KL-8324-11A-01R-2315-07	C12orf23|90488	1170.6813
TCGA-KL-8324-11A-01R-2315-07	C12orf24|29902	70.5437
TCGA-KL-8324-11A-01R-2315-07	C12orf26|84190	126.9787
TCGA-KL-8324-11A-01R-2315-07	C12orf27|283460	57.4673
TCGA-KL-8324-11A-01R-2315-07	C12orf29|91298	384.618
TCGA-KL-8324-11A-01R-2315-07	C12orf32|83695	321.0599
TCGA-KL-8324-11A-01R-2315-07	C12orf34|84915	430.8328
TCGA-KL-8324-11A-01R-2315-07	C12orf35|55196	570.1996
TCGA-KL-8324-11A-01R-2315-07	C12orf36|283422	6.1941
TCGA-KL-8324-11A-01R-2315-07	C12orf39|80763	107.02
TCGA-KL-8324-11A-01R-2315-07	C12orf40|283461	0
TCGA-KL-8324-11A-01R-2315-07	C12orf41|54934	505.1617
TCGA-KL-8324-11A-01R-2315-07	C12orf42|374470	0
TCGA-KL-8324-11A-01R-2315-07	C12orf43|64897	266.6896
TCGA-KL-8324-11A-01R-2315-07	C12orf44|60673	948.3827
TCGA-KL-8324-11A-01R-2315-07	C12orf45|121053	76.0496
TCGA-KL-8324-11A-01R-2315-07	C12orf47|51275	203.9126
TCGA-KL-8324-11A-01R-2315-07	C12orf48|55010	33.3792
TCGA-KL-8324-11A-01R-2315-07	C12orf49|79794	841.7068
TCGA-KL-8324-11A-01R-2315-07	C12orf4|57102	322.4363
TCGA-KL-8324-11A-01R-2315-07	C12orf50|160419	0
TCGA-KL-8324-11A-01R-2315-07	C12orf51|283450	1060.2202
TCGA-KL-8324-11A-01R-2315-07	C12orf52|84934	613.214
TCGA-KL-8324-11A-01R-2315-07	C12orf53|196500	14.797
TCGA-KL-8324-11A-01R-2315-07	C12orf54|121273	1.0323
TCGA-KL-8324-11A-01R-2315-07	C12orf56|115749	18.2381
TCGA-KL-8324-11A-01R-2315-07	C12orf57|113246	1273.2278
TCGA-KL-8324-11A-01R-2315-07	C12orf59|120939	4999.3118
TCGA-KL-8324-11A-01R-2315-07	C12orf5|57103	262.5602
TCGA-KL-8324-11A-01R-2315-07	C12orf60|144608	38.8851
TCGA-KL-8324-11A-01R-2315-07	C12orf61|283416	29.2498
TCGA-KL-8324-11A-01R-2315-07	C12orf62|84987	1012.044
TCGA-KL-8324-11A-01R-2315-07	C12orf63|374467	5.5058
TCGA-KL-8324-11A-01R-2315-07	C12orf65|91574	255.3338
TCGA-KL-8324-11A-01R-2315-07	C12orf66|144577	117.3434
TCGA-KL-8324-11A-01R-2315-07	C12orf68|387856	59.8761
TCGA-KL-8324-11A-01R-2315-07	C12orf69|440087	73.6407
TCGA-KL-8324-11A-01R-2315-07	C12orf70|341346	0
TCGA-KL-8324-11A-01R-2315-07	C12orf71|728858	.3441
TCGA-KL-8324-11A-01R-2315-07	C12orf72|254013	125.2581
TCGA-KL-8324-11A-01R-2315-07	C12orf73|728568	91.1906
TCGA-KL-8324-11A-01R-2315-07	C12orf74|338809	5.85
TCGA-KL-8324-11A-01R-2315-07	C12orf75|387882	1326.9098
TCGA-KL-8324-11A-01R-2315-07	C12orf76|400073	119.064
TCGA-KL-8324-11A-01R-2315-07	C12orf77|196415	0
TCGA-KL-8324-11A-01R-2315-07	C13orf15|28984	596.6965
TCGA-KL-8324-11A-01R-2315-07	C13orf16|121793	4.1294
TCGA-KL-8324-11A-01R-2315-07	C13orf18|80183	17.5499
TCGA-KL-8324-11A-01R-2315-07	C13orf1|57213	349.9656
TCGA-KL-8324-11A-01R-2315-07	C13orf23|80209	693.393
TCGA-KL-8324-11A-01R-2315-07	C13orf26|122046	0
TCGA-KL-8324-11A-01R-2315-07	C13orf27|93081	408.8094
TCGA-KL-8324-11A-01R-2315-07	C13orf28|122258	0
TCGA-KL-8324-11A-01R-2315-07	C13orf29|283487	151.4109
TCGA-KL-8324-11A-01R-2315-07	C13orf30|144809	.3441
TCGA-KL-8324-11A-01R-2315-07	C13orf31|144811	183.4136
TCGA-KL-8324-11A-01R-2315-07	C13orf33|84935	87.0613
TCGA-KL-8324-11A-01R-2315-07	C13orf34|79866	36.5588
TCGA-KL-8324-11A-01R-2315-07	C13orf35|400165	1.3765
TCGA-KL-8324-11A-01R-2315-07	C13orf36|400120	5.1617
TCGA-KL-8324-11A-01R-2315-07	C13orf37|440145	297.3159
TCGA-KL-8324-11A-01R-2315-07	C13orf38|728591	6.3489
TCGA-KL-8324-11A-01R-2315-07	C13orf39|196541	0
TCGA-KL-8324-11A-01R-2315-07	C14orf101|54916	423.9504
TCGA-KL-8324-11A-01R-2315-07	C14orf102|55051	292.1542
TCGA-KL-8324-11A-01R-2315-07	C14orf104|55172	312.457
TCGA-KL-8324-11A-01R-2315-07	C14orf105|55195	2030.2822
TCGA-KL-8324-11A-01R-2315-07	C14orf106|55320	165.5196
TCGA-KL-8324-11A-01R-2315-07	C14orf109|26175	390.2271
TCGA-KL-8324-11A-01R-2315-07	C14orf115|55237	0
TCGA-KL-8324-11A-01R-2315-07	C14orf118|55668	206.1253
TCGA-KL-8324-11A-01R-2315-07	C14orf119|55017	909.4976
TCGA-KL-8324-11A-01R-2315-07	C14orf126|112487	258.1315
TCGA-KL-8324-11A-01R-2315-07	C14orf128|84837	93.5994
TCGA-KL-8324-11A-01R-2315-07	C14orf129|51527	528.5616
TCGA-KL-8324-11A-01R-2315-07	C14orf132|56967	423.2622
TCGA-KL-8324-11A-01R-2315-07	C14orf135|64430	1049.5526
TCGA-KL-8324-11A-01R-2315-07	C14orf138|79609	122.5052
TCGA-KL-8324-11A-01R-2315-07	C14orf139|79686	30.6263
TCGA-KL-8324-11A-01R-2315-07	C14orf142|84520	293.8747
TCGA-KL-8324-11A-01R-2315-07	C14orf143|90141	60.5643
TCGA-KL-8324-11A-01R-2315-07	C14orf145|145508	35.4439
TCGA-KL-8324-11A-01R-2315-07	C14orf147|171546	928.424
TCGA-KL-8324-11A-01R-2315-07	C14orf148|122945	4.8176
TCGA-KL-8324-11A-01R-2315-07	C14orf149|112849	259.4632
TCGA-KL-8324-11A-01R-2315-07	C14orf153|84334	454.5767
TCGA-KL-8324-11A-01R-2315-07	C14orf156|81892	444.9415
TCGA-KL-8324-11A-01R-2315-07	C14orf159|80017	1863.7302
TCGA-KL-8324-11A-01R-2315-07	C14orf162|56936	1.0323
TCGA-KL-8324-11A-01R-2315-07	C14orf165|414767	0
TCGA-KL-8324-11A-01R-2315-07	C14orf166B|145497	0
TCGA-KL-8324-11A-01R-2315-07	C14orf166|51637	1504.8176
TCGA-KL-8324-11A-01R-2315-07	C14orf167|55449	1399.9862
TCGA-KL-8324-11A-01R-2315-07	C14orf169|79697	181.0048
TCGA-KL-8324-11A-01R-2315-07	C14orf174|161394	65.382
TCGA-KL-8324-11A-01R-2315-07	C14orf176|643382	7.9147
TCGA-KL-8324-11A-01R-2315-07	C14orf177|283598	0
TCGA-KL-8324-11A-01R-2315-07	C14orf178|283579	1.3765
TCGA-KL-8324-11A-01R-2315-07	C14orf179|112752	437.7151
TCGA-KL-8324-11A-01R-2315-07	C14orf180|400258	19.2705
TCGA-KL-8324-11A-01R-2315-07	C14orf181|400223	49.5526
TCGA-KL-8324-11A-01R-2315-07	C14orf182|283551	2.0647
TCGA-KL-8324-11A-01R-2315-07	C14orf183|196913	0
TCGA-KL-8324-11A-01R-2315-07	C14orf184|650662	0
TCGA-KL-8324-11A-01R-2315-07	C14orf19|280655	1.7206
TCGA-KL-8324-11A-01R-2315-07	C14orf1|11161	903.6476
TCGA-KL-8324-11A-01R-2315-07	C14orf21|161424	240.8809
TCGA-KL-8324-11A-01R-2315-07	C14orf23|387978	0
TCGA-KL-8324-11A-01R-2315-07	C14orf28|122525	64.6937
TCGA-KL-8324-11A-01R-2315-07	C14orf2|9556	1002.0647
TCGA-KL-8324-11A-01R-2315-07	C14orf33|100129075	52.6497
TCGA-KL-8324-11A-01R-2315-07	C14orf34|645687	0
TCGA-KL-8324-11A-01R-2315-07	C14orf37|145407	674.8107
TCGA-KL-8324-11A-01R-2315-07	C14orf39|317761	0
TCGA-KL-8324-11A-01R-2315-07	C14orf43|91748	1459.0502
TCGA-KL-8324-11A-01R-2315-07	C14orf45|80127	284.0021
TCGA-KL-8324-11A-01R-2315-07	C14orf48|256369	0
TCGA-KL-8324-11A-01R-2315-07	C14orf49|161176	20.9911
TCGA-KL-8324-11A-01R-2315-07	C14orf4|64207	1887.8183
TCGA-KL-8324-11A-01R-2315-07	C14orf50|145376	55.4026
TCGA-KL-8324-11A-01R-2315-07	C14orf53|440184	.3441
TCGA-KL-8324-11A-01R-2315-07	C14orf64|388011	80.8672
TCGA-KL-8324-11A-01R-2315-07	C14orf68|283600	20.3028
TCGA-KL-8324-11A-01R-2315-07	C14orf70|283601	.3441
TCGA-KL-8324-11A-01R-2315-07	C14orf72|145200	2.4088
TCGA-KL-8324-11A-01R-2315-07	C14orf73|91828	132.1404
TCGA-KL-8324-11A-01R-2315-07	C14orf79|122616	325.1893
TCGA-KL-8324-11A-01R-2315-07	C14orf80|283643	104.267
TCGA-KL-8324-11A-01R-2315-07	C14orf86|283592	0
TCGA-KL-8324-11A-01R-2315-07	C14orf93|60686	171.3696
TCGA-KL-8324-11A-01R-2315-07	C15orf17|57184	1094.9759
TCGA-KL-8324-11A-01R-2315-07	C15orf21|283651	20.9911
TCGA-KL-8324-11A-01R-2315-07	C15orf23|90417	102.5465
TCGA-KL-8324-11A-01R-2315-07	C15orf24|56851	1429.1122
TCGA-KL-8324-11A-01R-2315-07	C15orf26|161502	1.3765
TCGA-KL-8324-11A-01R-2315-07	C15orf27|123591	94.2877
TCGA-KL-8324-11A-01R-2315-07	C15orf28|80035	1.7206
TCGA-KL-8324-11A-01R-2315-07	C15orf29|79768	296.9718
TCGA-KL-8324-11A-01R-2315-07	C15orf2|23742	13.7646
TCGA-KL-8324-11A-01R-2315-07	C15orf32|145858	0
TCGA-KL-8324-11A-01R-2315-07	C15orf33|196951	69.1707
TCGA-KL-8324-11A-01R-2315-07	C15orf34|80072	11.3558
TCGA-KL-8324-11A-01R-2315-07	C15orf37|283687	80.4129
TCGA-KL-8324-11A-01R-2315-07	C15orf38|348110	344.8864
TCGA-KL-8324-11A-01R-2315-07	C15orf39|56905	495.1824
TCGA-KL-8324-11A-01R-2315-07	C15orf40|123207	353.424
TCGA-KL-8324-11A-01R-2315-07	C15orf41|84529	120.4405
TCGA-KL-8324-11A-01R-2315-07	C15orf42|90381	6.8823
TCGA-KL-8324-11A-01R-2315-07	C15orf43|145645	0
TCGA-KL-8324-11A-01R-2315-07	C15orf44|81556	940.1239
TCGA-KL-8324-11A-01R-2315-07	C15orf48|84419	81.2113
TCGA-KL-8324-11A-01R-2315-07	C15orf50|414926	1.0323
TCGA-KL-8324-11A-01R-2315-07	C15orf51|196968	13.4205
TCGA-KL-8324-11A-01R-2315-07	C15orf52|388115	247.075
TCGA-KL-8324-11A-01R-2315-07	C15orf53|400359	.3441
TCGA-KL-8324-11A-01R-2315-07	C15orf54|400360	.3441
TCGA-KL-8324-11A-01R-2315-07	C15orf55|256646	0
TCGA-KL-8324-11A-01R-2315-07	C15orf56|644809	37.8527
TCGA-KL-8324-11A-01R-2315-07	C15orf57|90416	496.3421
TCGA-KL-8324-11A-01R-2315-07	C15orf58|390637	38.8851
TCGA-KL-8324-11A-01R-2315-07	C15orf59|388135	205.0929
TCGA-KL-8324-11A-01R-2315-07	C15orf5|81698	.3441
TCGA-KL-8324-11A-01R-2315-07	C15orf60|283677	.3441
TCGA-KL-8324-11A-01R-2315-07	C15orf61|145853	106.6758
TCGA-KL-8324-11A-01R-2315-07	C15orf62|643338	21.6793
TCGA-KL-8324-11A-01R-2315-07	C15orf63|25764	586.0564
TCGA-KL-8324-11A-01R-2315-07	C16orf11|146325	238.4721
TCGA-KL-8324-11A-01R-2315-07	C16orf13|84326	624.2257
TCGA-KL-8324-11A-01R-2315-07	C16orf3|750	3.7853
TCGA-KL-8324-11A-01R-2315-07	C16orf42|115939	912.863
TCGA-KL-8324-11A-01R-2315-07	C16orf45|89927	604.9553
TCGA-KL-8324-11A-01R-2315-07	C16orf46|123775	59.8761
TCGA-KL-8324-11A-01R-2315-07	C16orf48|84080	426.0151
TCGA-KL-8324-11A-01R-2315-07	C16orf52|730094	311.0805
TCGA-KL-8324-11A-01R-2315-07	C16orf53|79447	691.7722
TCGA-KL-8324-11A-01R-2315-07	C16orf54|283897	38.1968
TCGA-KL-8324-11A-01R-2315-07	C16orf55|124045	162.4226
TCGA-KL-8324-11A-01R-2315-07	C16orf57|79650	688.2312
TCGA-KL-8324-11A-01R-2315-07	C16orf58|64755	2619.7316
TCGA-KL-8324-11A-01R-2315-07	C16orf59|80178	8.6029
TCGA-KL-8324-11A-01R-2315-07	C16orf5|29965	2472.4708
TCGA-KL-8324-11A-01R-2315-07	C16orf61|56942	508.5478
TCGA-KL-8324-11A-01R-2315-07	C16orf62|57020	1380.936
TCGA-KL-8324-11A-01R-2315-07	C16orf63|123811	677.5637
TCGA-KL-8324-11A-01R-2315-07	C16orf68|79091	151.755
TCGA-KL-8324-11A-01R-2315-07	C16orf70|80262	391.0977
TCGA-KL-8324-11A-01R-2315-07	C16orf71|146562	35.788
TCGA-KL-8324-11A-01R-2315-07	C16orf72|29035	983.4825
TCGA-KL-8324-11A-01R-2315-07	C16orf73|254528	13.214
TCGA-KL-8324-11A-01R-2315-07	C16orf74|404550	25.8087
TCGA-KL-8324-11A-01R-2315-07	C16orf75|116028	55.4026
TCGA-KL-8324-11A-01R-2315-07	C16orf78|123970	0
TCGA-KL-8324-11A-01R-2315-07	C16orf79|283870	19.7522
TCGA-KL-8324-11A-01R-2315-07	C16orf7|9605	443.1865
TCGA-KL-8324-11A-01R-2315-07	C16orf80|29105	587.7495
TCGA-KL-8324-11A-01R-2315-07	C16orf81|283860	2.0647
TCGA-KL-8324-11A-01R-2315-07	C16orf82|162083	0
TCGA-KL-8324-11A-01R-2315-07	C16orf86|388284	109.4288
TCGA-KL-8324-11A-01R-2315-07	C16orf87|388272	164.1432
TCGA-KL-8324-11A-01R-2315-07	C16orf88|400506	145.2168
TCGA-KL-8324-11A-01R-2315-07	C16orf89|146556	558.4997
TCGA-KL-8324-11A-01R-2315-07	C16orf90|646174	.3441
TCGA-KL-8324-11A-01R-2315-07	C16orf91|283951	211.6311
TCGA-KL-8324-11A-01R-2315-07	C16orf92|146378	0
TCGA-KL-8324-11A-01R-2315-07	C16orf93|90835	66.4143
TCGA-KL-8324-11A-01R-2315-07	C17orf100|388327	43.0145
TCGA-KL-8324-11A-01R-2315-07	C17orf101|79701	395.1789
[truncated: 18,532 more rows]
