# Supplementary material for: Dysfunctional miRNA-Mediated Regulation in Chromophobe Renal Cell Carcinoma
Source: PLoS One. 2016 Jun 3;11(6):e0156324. doi: 10.1371/journal.pone.0156324 (PMC4892590; doi:10.1371/journal.pone.0156324)
Supplement: S2 File — (ZIP) [file pone.0156324.s002.zip › S2_File mRNA expression profile downloaded from TCGA/control/unc.edu__IlluminaHiSeq_RNASeqV2__TCGA-KL-8326-11A-01R-2315-07__expression_rsem_gene_normalized.txt]

barcode	gene_id	normalized_count
TCGA-KL-8326-11A-01R-2315-07	?|100130426	0
TCGA-KL-8326-11A-01R-2315-07	?|100133144	4.2791
TCGA-KL-8326-11A-01R-2315-07	?|100134869	8.2506
TCGA-KL-8326-11A-01R-2315-07	?|10357	115.0413
TCGA-KL-8326-11A-01R-2315-07	?|10431	1123.4931
TCGA-KL-8326-11A-01R-2315-07	?|136542	0
TCGA-KL-8326-11A-01R-2315-07	?|155060	151.495
TCGA-KL-8326-11A-01R-2315-07	?|26823	.3797
TCGA-KL-8326-11A-01R-2315-07	?|280660	0
TCGA-KL-8326-11A-01R-2315-07	?|317712	0
TCGA-KL-8326-11A-01R-2315-07	?|340602	.3797
TCGA-KL-8326-11A-01R-2315-07	?|388795	.7594
TCGA-KL-8326-11A-01R-2315-07	?|390284	11.3906
TCGA-KL-8326-11A-01R-2315-07	?|391343	0
TCGA-KL-8326-11A-01R-2315-07	?|391714	0
TCGA-KL-8326-11A-01R-2315-07	?|404770	0
TCGA-KL-8326-11A-01R-2315-07	?|441362	0
TCGA-KL-8326-11A-01R-2315-07	?|442388	0
TCGA-KL-8326-11A-01R-2315-07	?|553137	297.6744
TCGA-KL-8326-11A-01R-2315-07	?|57714	269.9573
TCGA-KL-8326-11A-01R-2315-07	?|645851	5.6953
TCGA-KL-8326-11A-01R-2315-07	?|652919	0
TCGA-KL-8326-11A-01R-2315-07	?|653553	381.5852
TCGA-KL-8326-11A-01R-2315-07	?|728045	0
TCGA-KL-8326-11A-01R-2315-07	?|728603	0
TCGA-KL-8326-11A-01R-2315-07	?|728788	.7594
TCGA-KL-8326-11A-01R-2315-07	?|729884	.3797
TCGA-KL-8326-11A-01R-2315-07	?|8225	824.6796
TCGA-KL-8326-11A-01R-2315-07	?|90288	28.4765
TCGA-KL-8326-11A-01R-2315-07	A1BG|1	77.9915
TCGA-KL-8326-11A-01R-2315-07	A1CF|29974	174.6559
TCGA-KL-8326-11A-01R-2315-07	A2BP1|54715	30.3749
TCGA-KL-8326-11A-01R-2315-07	A2LD1|87769	1579.0641
TCGA-KL-8326-11A-01R-2315-07	A2ML1|144568	0
TCGA-KL-8326-11A-01R-2315-07	A2M|2	15475.1476
TCGA-KL-8326-11A-01R-2315-07	A4GALT|53947	777.9782
TCGA-KL-8326-11A-01R-2315-07	A4GNT|51146	2.2781
TCGA-KL-8326-11A-01R-2315-07	AAA1|404744	4.5562
TCGA-KL-8326-11A-01R-2315-07	AAAS|8086	664.4518
TCGA-KL-8326-11A-01R-2315-07	AACSL|729522	7.214
TCGA-KL-8326-11A-01R-2315-07	AACS|65985	673.1846
TCGA-KL-8326-11A-01R-2315-07	AADACL2|344752	0
TCGA-KL-8326-11A-01R-2315-07	AADACL3|126767	0
TCGA-KL-8326-11A-01R-2315-07	AADACL4|343066	3.4172
TCGA-KL-8326-11A-01R-2315-07	AADAC|13	0
TCGA-KL-8326-11A-01R-2315-07	AADAT|51166	144.6607
TCGA-KL-8326-11A-01R-2315-07	AAGAB|79719	1252.5866
TCGA-KL-8326-11A-01R-2315-07	AAK1|22848	1573.0422
TCGA-KL-8326-11A-01R-2315-07	AAMP|14	2434.9312
TCGA-KL-8326-11A-01R-2315-07	AANAT|15	.3797
TCGA-KL-8326-11A-01R-2315-07	AARS2|57505	359.1761
TCGA-KL-8326-11A-01R-2315-07	AARSD1|80755	516.374
TCGA-KL-8326-11A-01R-2315-07	AARS|16	2994.2098
TCGA-KL-8326-11A-01R-2315-07	AASDHPPT|60496	1006.8799
TCGA-KL-8326-11A-01R-2315-07	AASDH|132949	231.9886
TCGA-KL-8326-11A-01R-2315-07	AASS|10157	631.4191
TCGA-KL-8326-11A-01R-2315-07	AATF|26574	961.3669
TCGA-KL-8326-11A-01R-2315-07	AATK|9625	46.7015
TCGA-KL-8326-11A-01R-2315-07	ABAT|18	4815.5672
TCGA-KL-8326-11A-01R-2315-07	ABCA10|10349	19.7437
TCGA-KL-8326-11A-01R-2315-07	ABCA11P|79963	113.9668
TCGA-KL-8326-11A-01R-2315-07	ABCA12|26154	6.075
TCGA-KL-8326-11A-01R-2315-07	ABCA13|154664	12.5297
TCGA-KL-8326-11A-01R-2315-07	ABCA17P|650655	2.2781
TCGA-KL-8326-11A-01R-2315-07	ABCA1|19	342.8268
TCGA-KL-8326-11A-01R-2315-07	ABCA2|20	1444.3284
TCGA-KL-8326-11A-01R-2315-07	ABCA3|21	771.9032
TCGA-KL-8326-11A-01R-2315-07	ABCA4|24	414.6179
TCGA-KL-8326-11A-01R-2315-07	ABCA5|23461	724.4423
TCGA-KL-8326-11A-01R-2315-07	ABCA6|23460	34.5515
TCGA-KL-8326-11A-01R-2315-07	ABCA7|10347	296.5354
TCGA-KL-8326-11A-01R-2315-07	ABCA8|10351	224.7746
TCGA-KL-8326-11A-01R-2315-07	ABCA9|10350	41.7655
TCGA-KL-8326-11A-01R-2315-07	ABCB10|23456	319.6963
TCGA-KL-8326-11A-01R-2315-07	ABCB11|8647	.3797
TCGA-KL-8326-11A-01R-2315-07	ABCB1|5243	2051.0679
TCGA-KL-8326-11A-01R-2315-07	ABCB4|5244	24.3
TCGA-KL-8326-11A-01R-2315-07	ABCB5|340273	3.0375
TCGA-KL-8326-11A-01R-2315-07	ABCB6|10058	231.6735
TCGA-KL-8326-11A-01R-2315-07	ABCB7|22	391.0774
TCGA-KL-8326-11A-01R-2315-07	ABCB8|11194	700.5221
TCGA-KL-8326-11A-01R-2315-07	ABCB9|23457	83.8348
TCGA-KL-8326-11A-01R-2315-07	ABCC10|89845	275.2729
TCGA-KL-8326-11A-01R-2315-07	ABCC11|85320	1.5187
TCGA-KL-8326-11A-01R-2315-07	ABCC12|94160	0
TCGA-KL-8326-11A-01R-2315-07	ABCC13|150000	0
TCGA-KL-8326-11A-01R-2315-07	ABCC1|4363	877.4561
TCGA-KL-8326-11A-01R-2315-07	ABCC2|1244	205.0308
TCGA-KL-8326-11A-01R-2315-07	ABCC3|8714	282.4869
TCGA-KL-8326-11A-01R-2315-07	ABCC4|10257	956.4309
TCGA-KL-8326-11A-01R-2315-07	ABCC5|10057	937.8263
TCGA-KL-8326-11A-01R-2315-07	ABCC6P1|653190	88.8467
TCGA-KL-8326-11A-01R-2315-07	ABCC6P2|730013	196.6777
TCGA-KL-8326-11A-01R-2315-07	ABCC6|368	480.3037
TCGA-KL-8326-11A-01R-2315-07	ABCC8|6833	3.4172
TCGA-KL-8326-11A-01R-2315-07	ABCC9|10060	157.1903
TCGA-KL-8326-11A-01R-2315-07	ABCD1|215	227.4324
TCGA-KL-8326-11A-01R-2315-07	ABCD2|225	25.439
TCGA-KL-8326-11A-01R-2315-07	ABCD3|5825	1913.2416
TCGA-KL-8326-11A-01R-2315-07	ABCD4|5826	732.7954
TCGA-KL-8326-11A-01R-2315-07	ABCE1|6059	1089.701
TCGA-KL-8326-11A-01R-2315-07	ABCF1|23	1639.1077
TCGA-KL-8326-11A-01R-2315-07	ABCF2|10061	1286.3787
TCGA-KL-8326-11A-01R-2315-07	ABCF3|55324	1388.8942
TCGA-KL-8326-11A-01R-2315-07	ABCG1|9619	400.1898
TCGA-KL-8326-11A-01R-2315-07	ABCG2|9429	69.103
TCGA-KL-8326-11A-01R-2315-07	ABCG4|64137	5.3156
TCGA-KL-8326-11A-01R-2315-07	ABCG5|64240	5.3156
TCGA-KL-8326-11A-01R-2315-07	ABCG8|64241	1.5187
TCGA-KL-8326-11A-01R-2315-07	ABHD10|55347	1715.8045
TCGA-KL-8326-11A-01R-2315-07	ABHD11|83451	694.8268
TCGA-KL-8326-11A-01R-2315-07	ABHD12B|145447	3.7969
TCGA-KL-8326-11A-01R-2315-07	ABHD12|26090	1469.0081
TCGA-KL-8326-11A-01R-2315-07	ABHD13|84945	432.0835
TCGA-KL-8326-11A-01R-2315-07	ABHD14A|25864	524.9739
TCGA-KL-8326-11A-01R-2315-07	ABHD14B|84836	4443.0944
TCGA-KL-8326-11A-01R-2315-07	ABHD15|116236	322.7337
TCGA-KL-8326-11A-01R-2315-07	ABHD1|84696	26.1984
TCGA-KL-8326-11A-01R-2315-07	ABHD2|11057	2734.504
TCGA-KL-8326-11A-01R-2315-07	ABHD3|171586	401.3289
TCGA-KL-8326-11A-01R-2315-07	ABHD4|63874	1679.7342
TCGA-KL-8326-11A-01R-2315-07	ABHD5|51099	528.524
TCGA-KL-8326-11A-01R-2315-07	ABHD6|57406	350.4509
TCGA-KL-8326-11A-01R-2315-07	ABHD8|79575	285.9041
TCGA-KL-8326-11A-01R-2315-07	ABI1|10006	1470.5306
TCGA-KL-8326-11A-01R-2315-07	ABI2|10152	1594.6844
TCGA-KL-8326-11A-01R-2315-07	ABI3BP|25890	1024.3949
TCGA-KL-8326-11A-01R-2315-07	ABI3|51225	188.7043
TCGA-KL-8326-11A-01R-2315-07	ABL1|25	1812.6246
TCGA-KL-8326-11A-01R-2315-07	ABL2|27	529.2833
TCGA-KL-8326-11A-01R-2315-07	ABLIM1|3983	3841.2909
TCGA-KL-8326-11A-01R-2315-07	ABLIM2|84448	770.0047
TCGA-KL-8326-11A-01R-2315-07	ABLIM3|22885	572.1879
TCGA-KL-8326-11A-01R-2315-07	ABO|28	68.7233
TCGA-KL-8326-11A-01R-2315-07	ABP1|26	2538.206
TCGA-KL-8326-11A-01R-2315-07	ABRA|137735	1.1391
TCGA-KL-8326-11A-01R-2315-07	ABR|29	2652.4917
TCGA-KL-8326-11A-01R-2315-07	ABT1|29777	582.4395
TCGA-KL-8326-11A-01R-2315-07	ABTB1|80325	806.4547
TCGA-KL-8326-11A-01R-2315-07	ABTB2|25841	1807.6887
TCGA-KL-8326-11A-01R-2315-07	ACAA1|30	5154.6274
TCGA-KL-8326-11A-01R-2315-07	ACAA2|10449	6246.6065
TCGA-KL-8326-11A-01R-2315-07	ACACA|31	580.1614
TCGA-KL-8326-11A-01R-2315-07	ACACB|32	1251.4476
TCGA-KL-8326-11A-01R-2315-07	ACAD10|80724	860.7499
TCGA-KL-8326-11A-01R-2315-07	ACAD11|84129	1919.3166
TCGA-KL-8326-11A-01R-2315-07	ACAD8|27034	1205.5055
TCGA-KL-8326-11A-01R-2315-07	ACAD9|28976	966.3028
TCGA-KL-8326-11A-01R-2315-07	ACADL|33	514.0959
TCGA-KL-8326-11A-01R-2315-07	ACADM|34	5423.066
TCGA-KL-8326-11A-01R-2315-07	ACADSB|36	4690.6502
TCGA-KL-8326-11A-01R-2315-07	ACADS|35	1614.4281
TCGA-KL-8326-11A-01R-2315-07	ACADVL|37	9358.823
TCGA-KL-8326-11A-01R-2315-07	ACAN|176	206.9293
TCGA-KL-8326-11A-01R-2315-07	ACAP1|9744	266.5401
TCGA-KL-8326-11A-01R-2315-07	ACAP2|23527	806.4547
TCGA-KL-8326-11A-01R-2315-07	ACAP3|116983	490.1756
TCGA-KL-8326-11A-01R-2315-07	ACAT1|38	9413.1941
TCGA-KL-8326-11A-01R-2315-07	ACAT2|39	500.1348
TCGA-KL-8326-11A-01R-2315-07	ACBD3|64746	983.7684
TCGA-KL-8326-11A-01R-2315-07	ACBD4|79777	759.7532
TCGA-KL-8326-11A-01R-2315-07	ACBD5|91452	1543.8064
TCGA-KL-8326-11A-01R-2315-07	ACBD6|84320	392.5961
TCGA-KL-8326-11A-01R-2315-07	ACBD7|414149	32.6531
TCGA-KL-8326-11A-01R-2315-07	ACCN1|40	15.9468
TCGA-KL-8326-11A-01R-2315-07	ACCN2|41	22.4015
TCGA-KL-8326-11A-01R-2315-07	ACCN3|9311	7.214
TCGA-KL-8326-11A-01R-2315-07	ACCN4|55515	0
TCGA-KL-8326-11A-01R-2315-07	ACCN5|51802	0
TCGA-KL-8326-11A-01R-2315-07	ACCSL|390110	0
TCGA-KL-8326-11A-01R-2315-07	ACCS|84680	246.037
TCGA-KL-8326-11A-01R-2315-07	ACD|65057	358.804
TCGA-KL-8326-11A-01R-2315-07	ACE2|59272	369.4352
TCGA-KL-8326-11A-01R-2315-07	ACER1|125981	.7594
TCGA-KL-8326-11A-01R-2315-07	ACER2|340485	38.728
TCGA-KL-8326-11A-01R-2315-07	ACER3|55331	176.1747
TCGA-KL-8326-11A-01R-2315-07	ACE|1636	378.9274
TCGA-KL-8326-11A-01R-2315-07	ACHE|43	61.5093
TCGA-KL-8326-11A-01R-2315-07	ACIN1|22985	2057.5225
TCGA-KL-8326-11A-01R-2315-07	ACLY|47	3103.1799
TCGA-KL-8326-11A-01R-2315-07	ACMSD|130013	1907.1666
TCGA-KL-8326-11A-01R-2315-07	ACN9|57001	353.8681
TCGA-KL-8326-11A-01R-2315-07	ACO1|48	3427.8121
TCGA-KL-8326-11A-01R-2315-07	ACO2|50	7526.7243
TCGA-KL-8326-11A-01R-2315-07	ACOT11|26027	593.196
TCGA-KL-8326-11A-01R-2315-07	ACOT12|134526	67.2046
TCGA-KL-8326-11A-01R-2315-07	ACOT13|55856	1511.0052
TCGA-KL-8326-11A-01R-2315-07	ACOT1|641371	1724.3056
TCGA-KL-8326-11A-01R-2315-07	ACOT2|10965	1015.8937
TCGA-KL-8326-11A-01R-2315-07	ACOT4|122970	269.9573
TCGA-KL-8326-11A-01R-2315-07	ACOT6|641372	18.6047
TCGA-KL-8326-11A-01R-2315-07	ACOT7|11332	1795.5387
TCGA-KL-8326-11A-01R-2315-07	ACOT8|10005	629.6232
TCGA-KL-8326-11A-01R-2315-07	ACOT9|23597	475.3678
TCGA-KL-8326-11A-01R-2315-07	ACOX1|51	2511.0128
TCGA-KL-8326-11A-01R-2315-07	ACOX2|8309	1411.6754
TCGA-KL-8326-11A-01R-2315-07	ACOX3|8310	287.4229
TCGA-KL-8326-11A-01R-2315-07	ACOXL|55289	.3797
TCGA-KL-8326-11A-01R-2315-07	ACP1|52	2089.0365
TCGA-KL-8326-11A-01R-2315-07	ACP2|53	891.8842
TCGA-KL-8326-11A-01R-2315-07	ACP5|54	1036.9245
TCGA-KL-8326-11A-01R-2315-07	ACP6|51205	283.2463
TCGA-KL-8326-11A-01R-2315-07	ACPL2|92370	218.6996
TCGA-KL-8326-11A-01R-2315-07	ACPP|55	502.7053
TCGA-KL-8326-11A-01R-2315-07	ACPT|93650	0
TCGA-KL-8326-11A-01R-2315-07	ACRBP|84519	12.9093
TCGA-KL-8326-11A-01R-2315-07	ACRC|93953	9.8719
TCGA-KL-8326-11A-01R-2315-07	ACRV1|56	.3797
TCGA-KL-8326-11A-01R-2315-07	ACR|49	11.0109
TCGA-KL-8326-11A-01R-2315-07	ACSBG1|23205	4.5562
TCGA-KL-8326-11A-01R-2315-07	ACSBG2|81616	25.8187
TCGA-KL-8326-11A-01R-2315-07	ACSF2|80221	3109.2549
TCGA-KL-8326-11A-01R-2315-07	ACSF3|197322	548.6474
TCGA-KL-8326-11A-01R-2315-07	ACSL1|2180	4695.5861
TCGA-KL-8326-11A-01R-2315-07	ACSL3|2181	1629.2359
TCGA-KL-8326-11A-01R-2315-07	ACSL4|2182	3461.2245
TCGA-KL-8326-11A-01R-2315-07	ACSL5|51703	487.1381
TCGA-KL-8326-11A-01R-2315-07	ACSL6|23305	67.2046
TCGA-KL-8326-11A-01R-2315-07	ACSM1|116285	6.8344
TCGA-KL-8326-11A-01R-2315-07	ACSM2A|123876	2337.7314
TCGA-KL-8326-11A-01R-2315-07	ACSM2B|348158	2608.448
TCGA-KL-8326-11A-01R-2315-07	ACSM3|6296	1749.4295
TCGA-KL-8326-11A-01R-2315-07	ACSM4|341392	0
TCGA-KL-8326-11A-01R-2315-07	ACSM5|54988	463.9772
TCGA-KL-8326-11A-01R-2315-07	ACSS1|84532	2085.6194
TCGA-KL-8326-11A-01R-2315-07	ACSS2|55902	2439.4874
TCGA-KL-8326-11A-01R-2315-07	ACSS3|79611	820.8828
TCGA-KL-8326-11A-01R-2315-07	ACTA1|58	3.0375
TCGA-KL-8326-11A-01R-2315-07	ACTA2|59	8281.7579
TCGA-KL-8326-11A-01R-2315-07	ACTBL2|345651	3.0375
TCGA-KL-8326-11A-01R-2315-07	ACTB|60	74841.196
TCGA-KL-8326-11A-01R-2315-07	ACTC1|70	127.1951
TCGA-KL-8326-11A-01R-2315-07	ACTG1|71	60625.3441
TCGA-KL-8326-11A-01R-2315-07	ACTG2|72	394.1149
TCGA-KL-8326-11A-01R-2315-07	ACTL6A|86	577.1239
TCGA-KL-8326-11A-01R-2315-07	ACTL6B|51412	0
TCGA-KL-8326-11A-01R-2315-07	ACTL7A|10881	0
TCGA-KL-8326-11A-01R-2315-07	ACTL7B|10880	0
TCGA-KL-8326-11A-01R-2315-07	ACTL8|81569	0
TCGA-KL-8326-11A-01R-2315-07	ACTL9|284382	0
TCGA-KL-8326-11A-01R-2315-07	ACTN1|87	2175.6051
TCGA-KL-8326-11A-01R-2315-07	ACTN2|88	25.439
TCGA-KL-8326-11A-01R-2315-07	ACTN3|89	.3797
TCGA-KL-8326-11A-01R-2315-07	ACTN4|81	21282.0807
TCGA-KL-8326-11A-01R-2315-07	ACTR10|55860	1274.9881
TCGA-KL-8326-11A-01R-2315-07	ACTR1A|10121	2709.8244
TCGA-KL-8326-11A-01R-2315-07	ACTR1B|10120	1838.823
TCGA-KL-8326-11A-01R-2315-07	ACTR2|10097	4115.8045
TCGA-KL-8326-11A-01R-2315-07	ACTR3B|57180	192.5012
TCGA-KL-8326-11A-01R-2315-07	ACTR3C|653857	86.9483
TCGA-KL-8326-11A-01R-2315-07	ACTR3|10096	3187.0907
TCGA-KL-8326-11A-01R-2315-07	ACTR5|79913	173.5168
TCGA-KL-8326-11A-01R-2315-07	ACTR6|64431	491.6944
TCGA-KL-8326-11A-01R-2315-07	ACTR8|93973	545.6099
TCGA-KL-8326-11A-01R-2315-07	ACTRT1|139741	0
TCGA-KL-8326-11A-01R-2315-07	ACTRT2|140625	0
TCGA-KL-8326-11A-01R-2315-07	ACVR1B|91	2209.7769
TCGA-KL-8326-11A-01R-2315-07	ACVR1C|130399	29.9953
TCGA-KL-8326-11A-01R-2315-07	ACVR1|90	649.644
TCGA-KL-8326-11A-01R-2315-07	ACVR2A|92	314.0009
TCGA-KL-8326-11A-01R-2315-07	ACVR2B|93	237.3042
TCGA-KL-8326-11A-01R-2315-07	ACVRL1|94	673.1846
TCGA-KL-8326-11A-01R-2315-07	ACY1|95	11247.214
TCGA-KL-8326-11A-01R-2315-07	ACY3|91703	1315.9943
TCGA-KL-8326-11A-01R-2315-07	ACYP1|97	81.253
TCGA-KL-8326-11A-01R-2315-07	ACYP2|98	176.934
TCGA-KL-8326-11A-01R-2315-07	ADAD1|132612	0
TCGA-KL-8326-11A-01R-2315-07	ADAD2|161931	5.3156
TCGA-KL-8326-11A-01R-2315-07	ADAL|161823	269.5776
TCGA-KL-8326-11A-01R-2315-07	ADAM10|102	1047.5558
TCGA-KL-8326-11A-01R-2315-07	ADAM11|4185	12.15
TCGA-KL-8326-11A-01R-2315-07	ADAM12|8038	58.8514
TCGA-KL-8326-11A-01R-2315-07	ADAM15|8751	1069.1979
TCGA-KL-8326-11A-01R-2315-07	ADAM17|6868	413.0992
TCGA-KL-8326-11A-01R-2315-07	ADAM18|8749	0
TCGA-KL-8326-11A-01R-2315-07	ADAM19|8728	320.4556
TCGA-KL-8326-11A-01R-2315-07	ADAM20|8748	2.2781
TCGA-KL-8326-11A-01R-2315-07	ADAM21P1|145241	1.5187
TCGA-KL-8326-11A-01R-2315-07	ADAM21|8747	1.1391
TCGA-KL-8326-11A-01R-2315-07	ADAM22|53616	76.6967
TCGA-KL-8326-11A-01R-2315-07	ADAM23|8745	67.2046
TCGA-KL-8326-11A-01R-2315-07	ADAM28|10863	97.1998
TCGA-KL-8326-11A-01R-2315-07	ADAM29|11086	.7594
TCGA-KL-8326-11A-01R-2315-07	ADAM2|2515	0
TCGA-KL-8326-11A-01R-2315-07	ADAM30|11085	0
TCGA-KL-8326-11A-01R-2315-07	ADAM32|203102	.3797
TCGA-KL-8326-11A-01R-2315-07	ADAM33|80332	36.2487
TCGA-KL-8326-11A-01R-2315-07	ADAM3A|1587	0
TCGA-KL-8326-11A-01R-2315-07	ADAM5P|255926	0
TCGA-KL-8326-11A-01R-2315-07	ADAM6|8755	295527.7266
TCGA-KL-8326-11A-01R-2315-07	ADAM7|8756	1.1391
TCGA-KL-8326-11A-01R-2315-07	ADAM8|101	196.2981
TCGA-KL-8326-11A-01R-2315-07	ADAM9|8754	1946.654
TCGA-KL-8326-11A-01R-2315-07	ADAMDEC1|27299	15.9468
TCGA-KL-8326-11A-01R-2315-07	ADAMTS10|81794	96.8201
TCGA-KL-8326-11A-01R-2315-07	ADAMTS12|81792	3.7969
TCGA-KL-8326-11A-01R-2315-07	ADAMTS13|11093	101.3764
TCGA-KL-8326-11A-01R-2315-07	ADAMTS14|140766	8.3531
TCGA-KL-8326-11A-01R-2315-07	ADAMTS15|170689	37.2093
TCGA-KL-8326-11A-01R-2315-07	ADAMTS16|170690	341.3384
TCGA-KL-8326-11A-01R-2315-07	ADAMTS17|170691	60.3702
TCGA-KL-8326-11A-01R-2315-07	ADAMTS18|170692	13.289
TCGA-KL-8326-11A-01R-2315-07	ADAMTS19|171019	108.9701
TCGA-KL-8326-11A-01R-2315-07	ADAMTS1|9510	1981.5852
TCGA-KL-8326-11A-01R-2315-07	ADAMTS20|80070	0
TCGA-KL-8326-11A-01R-2315-07	ADAMTS2|9509	29.2359
TCGA-KL-8326-11A-01R-2315-07	ADAMTS3|9508	64.9264
TCGA-KL-8326-11A-01R-2315-07	ADAMTS4|9507	422.2117
TCGA-KL-8326-11A-01R-2315-07	ADAMTS5|11096	332.9853
TCGA-KL-8326-11A-01R-2315-07	ADAMTS6|11174	50.878
TCGA-KL-8326-11A-01R-2315-07	ADAMTS7|11173	48.5999
TCGA-KL-8326-11A-01R-2315-07	ADAMTS8|11095	60.7499
TCGA-KL-8326-11A-01R-2315-07	ADAMTS9|56999	963.2653
TCGA-KL-8326-11A-01R-2315-07	ADAMTSL1|92949	422.5914
TCGA-KL-8326-11A-01R-2315-07	ADAMTSL2|9719	413.4789
TCGA-KL-8326-11A-01R-2315-07	ADAMTSL3|57188	218.6996
TCGA-KL-8326-11A-01R-2315-07	ADAMTSL4|54507	93.0233
TCGA-KL-8326-11A-01R-2315-07	ADAMTSL5|339366	27.7171
TCGA-KL-8326-11A-01R-2315-07	ADAP1|11033	599.0166
TCGA-KL-8326-11A-01R-2315-07	ADAP2|55803	153.0138
TCGA-KL-8326-11A-01R-2315-07	ADARB1|104	402.8477
TCGA-KL-8326-11A-01R-2315-07	ADARB2|105	6.075
TCGA-KL-8326-11A-01R-2315-07	ADAR|103	5339.9146
TCGA-KL-8326-11A-01R-2315-07	ADAT1|23536	239.5823
TCGA-KL-8326-11A-01R-2315-07	ADAT2|134637	71.0014
TCGA-KL-8326-11A-01R-2315-07	ADAT3|113179	27.7171
TCGA-KL-8326-11A-01R-2315-07	ADA|100	52.3968
TCGA-KL-8326-11A-01R-2315-07	ADCK1|57143	197.0574
TCGA-KL-8326-11A-01R-2315-07	ADCK2|90956	537.2833
TCGA-KL-8326-11A-01R-2315-07	ADCK4|79934	671.6659
TCGA-KL-8326-11A-01R-2315-07	ADCK5|203054	121.1201
TCGA-KL-8326-11A-01R-2315-07	ADCY10|55811	0
TCGA-KL-8326-11A-01R-2315-07	ADCY1|107	163.645
TCGA-KL-8326-11A-01R-2315-07	ADCY2|108	14.0484
TCGA-KL-8326-11A-01R-2315-07	ADCY3|109	369.3061
TCGA-KL-8326-11A-01R-2315-07	ADCY4|196883	265.0214
TCGA-KL-8326-11A-01R-2315-07	ADCY5|111	237.3042
TCGA-KL-8326-11A-01R-2315-07	ADCY6|112	1314.0959
TCGA-KL-8326-11A-01R-2315-07	ADCY7|113	256.2886
TCGA-KL-8326-11A-01R-2315-07	ADCY8|114	3.4172
TCGA-KL-8326-11A-01R-2315-07	ADCY9|115	732.0361
TCGA-KL-8326-11A-01R-2315-07	ADCYAP1R1|117	0
TCGA-KL-8326-11A-01R-2315-07	ADCYAP1|116	113.5263
TCGA-KL-8326-11A-01R-2315-07	ADC|113451	141.6232
TCGA-KL-8326-11A-01R-2315-07	ADD1|118	6816.8961
TCGA-KL-8326-11A-01R-2315-07	ADD2|119	3.0375
TCGA-KL-8326-11A-01R-2315-07	ADD3|120	4299.9525
TCGA-KL-8326-11A-01R-2315-07	ADH1A|124	1.8984
TCGA-KL-8326-11A-01R-2315-07	ADH1B|125	680.3987
TCGA-KL-8326-11A-01R-2315-07	ADH1C|126	549.7864
TCGA-KL-8326-11A-01R-2315-07	ADH4|127	22.4015
TCGA-KL-8326-11A-01R-2315-07	ADH5|128	5084.0057
TCGA-KL-8326-11A-01R-2315-07	ADH6|130	1069.9573
TCGA-KL-8326-11A-01R-2315-07	ADH7|131	0
TCGA-KL-8326-11A-01R-2315-07	ADHFE1|137872	334.8837
TCGA-KL-8326-11A-01R-2315-07	ADI1|55256	7509.065
TCGA-KL-8326-11A-01R-2315-07	ADIG|149685	.7594
TCGA-KL-8326-11A-01R-2315-07	ADIPOQ|9370	.7594
TCGA-KL-8326-11A-01R-2315-07	ADIPOR1|51094	2690.8401
TCGA-KL-8326-11A-01R-2315-07	ADIPOR2|79602	1796.2981
TCGA-KL-8326-11A-01R-2315-07	ADK|132	426.3882
TCGA-KL-8326-11A-01R-2315-07	ADM2|79924	401.3289
TCGA-KL-8326-11A-01R-2315-07	ADM|133	1417.3707
TCGA-KL-8326-11A-01R-2315-07	ADNP2|22850	524.3474
TCGA-KL-8326-11A-01R-2315-07	ADNP|23394	1677.0764
TCGA-KL-8326-11A-01R-2315-07	ADORA1|134	846.7015
TCGA-KL-8326-11A-01R-2315-07	ADORA2A|135	195.8196
TCGA-KL-8326-11A-01R-2315-07	ADORA2B|136	11.3906
TCGA-KL-8326-11A-01R-2315-07	ADORA3|140	14.4281
TCGA-KL-8326-11A-01R-2315-07	ADO|84890	644.3284
TCGA-KL-8326-11A-01R-2315-07	ADPGK|83440	651.5045
TCGA-KL-8326-11A-01R-2315-07	ADPRHL1|113622	28.4765
TCGA-KL-8326-11A-01R-2315-07	ADPRHL2|54936	852.3968
TCGA-KL-8326-11A-01R-2315-07	ADPRH|141	321.5947
TCGA-KL-8326-11A-01R-2315-07	ADRA1A|148	12.5297
TCGA-KL-8326-11A-01R-2315-07	ADRA1B|147	42.1452
TCGA-KL-8326-11A-01R-2315-07	ADRA1D|146	10.2515
TCGA-KL-8326-11A-01R-2315-07	ADRA2A|150	43.664
TCGA-KL-8326-11A-01R-2315-07	ADRA2B|151	105.5529
TCGA-KL-8326-11A-01R-2315-07	ADRA2C|152	293.8776
TCGA-KL-8326-11A-01R-2315-07	ADRB1|153	46.7015
TCGA-KL-8326-11A-01R-2315-07	ADRB2|154	59.9905
TCGA-KL-8326-11A-01R-2315-07	ADRB3|155	.3797
TCGA-KL-8326-11A-01R-2315-07	ADRBK1|156	1680.8733
TCGA-KL-8326-11A-01R-2315-07	ADRBK2|157	456.0038
TCGA-KL-8326-11A-01R-2315-07	ADRM1|11047	1780.7309
TCGA-KL-8326-11A-01R-2315-07	ADSL|158	815.1875
TCGA-KL-8326-11A-01R-2315-07	ADSSL1|122622	564.2145
TCGA-KL-8326-11A-01R-2315-07	ADSS|159	1165.2587
TCGA-KL-8326-11A-01R-2315-07	AEBP1|165	3672.71
TCGA-KL-8326-11A-01R-2315-07	AEBP2|121536	812.15
TCGA-KL-8326-11A-01R-2315-07	AEN|64782	390.318
TCGA-KL-8326-11A-01R-2315-07	AES|166	9063.8823
TCGA-KL-8326-11A-01R-2315-07	AFAP1L1|134265	198.5762
TCGA-KL-8326-11A-01R-2315-07	AFAP1L2|84632	1851.7323
TCGA-KL-8326-11A-01R-2315-07	AFAP1|60312	695.1989
TCGA-KL-8326-11A-01R-2315-07	AFARP1|246182	7.5937
TCGA-KL-8326-11A-01R-2315-07	AFF1|4299	4383.8633
TCGA-KL-8326-11A-01R-2315-07	AFF2|2334	18.6047
TCGA-KL-8326-11A-01R-2315-07	AFF3|3899	105.1732
TCGA-KL-8326-11A-01R-2315-07	AFF4|27125	2641.1011
TCGA-KL-8326-11A-01R-2315-07	AFG3L1|172	202.373
TCGA-KL-8326-11A-01R-2315-07	AFG3L2|10939	2407.9582
TCGA-KL-8326-11A-01R-2315-07	AFMID|125061	1682.0123
TCGA-KL-8326-11A-01R-2315-07	AFM|173	310.5838
TCGA-KL-8326-11A-01R-2315-07	AFP|174	34.9312
TCGA-KL-8326-11A-01R-2315-07	AFTPH|54812	1940.9587
TCGA-KL-8326-11A-01R-2315-07	AG2|387763	1263.2178
TCGA-KL-8326-11A-01R-2315-07	AGAP11|119385	45.1827
TCGA-KL-8326-11A-01R-2315-07	AGAP1|116987	348.5524
TCGA-KL-8326-11A-01R-2315-07	AGAP2|116986	74.8173
TCGA-KL-8326-11A-01R-2315-07	AGAP3|116988	866.4452
TCGA-KL-8326-11A-01R-2315-07	AGAP4|119016	123.3982
TCGA-KL-8326-11A-01R-2315-07	AGAP5|729092	25.2264
TCGA-KL-8326-11A-01R-2315-07	AGAP6|414189	47.8405
TCGA-KL-8326-11A-01R-2315-07	AGAP7|653268	36.8296
TCGA-KL-8326-11A-01R-2315-07	AGAP8|728404	17.0859
TCGA-KL-8326-11A-01R-2315-07	AGA|175	430.5648
TCGA-KL-8326-11A-01R-2315-07	AGBL1|123624	0
TCGA-KL-8326-11A-01R-2315-07	AGBL2|79841	17.8453
TCGA-KL-8326-11A-01R-2315-07	AGBL3|340351	10.6312
TCGA-KL-8326-11A-01R-2315-07	AGBL4|84871	51.2577
TCGA-KL-8326-11A-01R-2315-07	AGBL5|60509	1341.8206
TCGA-KL-8326-11A-01R-2315-07	AGER|177	53.1561
TCGA-KL-8326-11A-01R-2315-07	AGFG1|3267	1628.0968
TCGA-KL-8326-11A-01R-2315-07	AGFG2|3268	840.6265
TCGA-KL-8326-11A-01R-2315-07	AGGF1|55109	828.0968
TCGA-KL-8326-11A-01R-2315-07	AGK|55750	710.7736
TCGA-KL-8326-11A-01R-2315-07	AGL|178	880.1139
TCGA-KL-8326-11A-01R-2315-07	AGMAT|79814	5616.7062
TCGA-KL-8326-11A-01R-2315-07	AGPAT1|10554	2107.9184
TCGA-KL-8326-11A-01R-2315-07	AGPAT2|10555	1106.4072
TCGA-KL-8326-11A-01R-2315-07	AGPAT3|56894	3059.8956
TCGA-KL-8326-11A-01R-2315-07	AGPAT4|56895	211.4855
TCGA-KL-8326-11A-01R-2315-07	AGPAT5|55326	748.7423
TCGA-KL-8326-11A-01R-2315-07	AGPAT6|137964	1281.0631
TCGA-KL-8326-11A-01R-2315-07	AGPAT9|84803	1985.3821
TCGA-KL-8326-11A-01R-2315-07	AGPHD1|123688	131.7513
TCGA-KL-8326-11A-01R-2315-07	AGPS|8540	1016.8011
TCGA-KL-8326-11A-01R-2315-07	AGR2|10551	135.1685
TCGA-KL-8326-11A-01R-2315-07	AGR3|155465	7.5937
TCGA-KL-8326-11A-01R-2315-07	AGRN|375790	8645.0878
TCGA-KL-8326-11A-01R-2315-07	AGRP|181	3.0375
TCGA-KL-8326-11A-01R-2315-07	AGTPBP1|23287	359.5634
TCGA-KL-8326-11A-01R-2315-07	AGTR1|185	254.7698
TCGA-KL-8326-11A-01R-2315-07	AGTR2|186	14.0484
TCGA-KL-8326-11A-01R-2315-07	AGTRAP|57085	805.3156
TCGA-KL-8326-11A-01R-2315-07	AGT|183	207.309
TCGA-KL-8326-11A-01R-2315-07	AGXT2L1|64850	174.2762
TCGA-KL-8326-11A-01R-2315-07	AGXT2L2|85007	600.5619
TCGA-KL-8326-11A-01R-2315-07	AGXT2|64902	3364.4044
TCGA-KL-8326-11A-01R-2315-07	AGXT|189	363.7399
TCGA-KL-8326-11A-01R-2315-07	AHCTF1|25909	984.9075
TCGA-KL-8326-11A-01R-2315-07	AHCYL1|10768	4688.7518
TCGA-KL-8326-11A-01R-2315-07	AHCYL2|23382	1458.7565
TCGA-KL-8326-11A-01R-2315-07	AHCY|191	4954.5325
TCGA-KL-8326-11A-01R-2315-07	AHDC1|27245	707.7361
TCGA-KL-8326-11A-01R-2315-07	AHI1|54806	293.1182
TCGA-KL-8326-11A-01R-2315-07	AHNAK2|113146	87.7076
TCGA-KL-8326-11A-01R-2315-07	AHNAK|79026	18736.0228
TCGA-KL-8326-11A-01R-2315-07	AHRR|57491	28.0968
TCGA-KL-8326-11A-01R-2315-07	AHR|196	940.4841
TCGA-KL-8326-11A-01R-2315-07	AHSA1|10598	1709.3498
TCGA-KL-8326-11A-01R-2315-07	AHSA2|130872	367.5368
TCGA-KL-8326-11A-01R-2315-07	AHSG|197	.3797
TCGA-KL-8326-11A-01R-2315-07	AHSP|51327	0
TCGA-KL-8326-11A-01R-2315-07	AICDA|57379	1.8984
TCGA-KL-8326-11A-01R-2315-07	AIDA|64853	953.401
TCGA-KL-8326-11A-01R-2315-07	AIF1L|83543	17677.4561
TCGA-KL-8326-11A-01R-2315-07	AIF1|199	1183.1039
TCGA-KL-8326-11A-01R-2315-07	AIFM1|9131	3491.5994
TCGA-KL-8326-11A-01R-2315-07	AIFM2|84883	504.6037
TCGA-KL-8326-11A-01R-2315-07	AIFM3|150209	26.4224
TCGA-KL-8326-11A-01R-2315-07	AIG1|51390	1019.8386
TCGA-KL-8326-11A-01R-2315-07	AIM1L|55057	3.4172
TCGA-KL-8326-11A-01R-2315-07	AIM1|202	1079.0698
TCGA-KL-8326-11A-01R-2315-07	AIM2|9447	52.0171
TCGA-KL-8326-11A-01R-2315-07	AIMP1|9255	1076.6436
TCGA-KL-8326-11A-01R-2315-07	AIMP2|7965	603.2729
TCGA-KL-8326-11A-01R-2315-07	AIPL1|23746	0
TCGA-KL-8326-11A-01R-2315-07	AIP|9049	1409.3972
TCGA-KL-8326-11A-01R-2315-07	AIRE|326	.3797
TCGA-KL-8326-11A-01R-2315-07	AJAP1|55966	222.4964
TCGA-KL-8326-11A-01R-2315-07	AK1|203	839.1077
TCGA-KL-8326-11A-01R-2315-07	AK2|204	3580.8258
TCGA-KL-8326-11A-01R-2315-07	AK3L1|205	2127.0052
TCGA-KL-8326-11A-01R-2315-07	AK3|50808	3580.8258
TCGA-KL-8326-11A-01R-2315-07	AK5|26289	44.4234
TCGA-KL-8326-11A-01R-2315-07	AK7|122481	119.6013
TCGA-KL-8326-11A-01R-2315-07	AKAP10|11216	385.3821
TCGA-KL-8326-11A-01R-2315-07	AKAP11|11215	1352.4442
TCGA-KL-8326-11A-01R-2315-07	AKAP12|9590	3774.8458
TCGA-KL-8326-11A-01R-2315-07	AKAP13|11214	2144.0911
TCGA-KL-8326-11A-01R-2315-07	AKAP14|158798	0
TCGA-KL-8326-11A-01R-2315-07	AKAP1|8165	1062.7432
TCGA-KL-8326-11A-01R-2315-07	AKAP2|11217	1301.5131
TCGA-KL-8326-11A-01R-2315-07	AKAP3|10566	85.8092
TCGA-KL-8326-11A-01R-2315-07	AKAP4|8852	0
TCGA-KL-8326-11A-01R-2315-07	AKAP5|9495	151.8747
TCGA-KL-8326-11A-01R-2315-07	AKAP6|9472	205.4105
TCGA-KL-8326-11A-01R-2315-07	AKAP7|9465	253.2511
TCGA-KL-8326-11A-01R-2315-07	AKAP8L|26993	807.9734
TCGA-KL-8326-11A-01R-2315-07	AKAP8|10270	755.5766
TCGA-KL-8326-11A-01R-2315-07	AKAP9|10142	1274.6084
TCGA-KL-8326-11A-01R-2315-07	AKD1|221264	116.5638
TCGA-KL-8326-11A-01R-2315-07	AKIRIN1|79647	1933.7447
TCGA-KL-8326-11A-01R-2315-07	AKIRIN2|55122	601.4238
TCGA-KL-8326-11A-01R-2315-07	AKNAD1|254268	0
TCGA-KL-8326-11A-01R-2315-07	AKNA|80709	848.9796
TCGA-KL-8326-11A-01R-2315-07	AKR1A1|10327	6041.5757
TCGA-KL-8326-11A-01R-2315-07	AKR1B10|57016	128.3341
TCGA-KL-8326-11A-01R-2315-07	AKR1B15|441282	0
TCGA-KL-8326-11A-01R-2315-07	AKR1B1|231	5465.9706
TCGA-KL-8326-11A-01R-2315-07	AKR1C1|1645	1824.0152
TCGA-KL-8326-11A-01R-2315-07	AKR1C2|1646	116.5638
TCGA-KL-8326-11A-01R-2315-07	AKR1C3|8644	2552.6341
TCGA-KL-8326-11A-01R-2315-07	AKR1C4|1109	3.7969
TCGA-KL-8326-11A-01R-2315-07	AKR1CL1|340811	.7594
TCGA-KL-8326-11A-01R-2315-07	AKR1D1|6718	0
TCGA-KL-8326-11A-01R-2315-07	AKR1E2|83592	18.9843
TCGA-KL-8326-11A-01R-2315-07	AKR7A2|8574	2567.0622
TCGA-KL-8326-11A-01R-2315-07	AKR7A3|22977	1880.2088
TCGA-KL-8326-11A-01R-2315-07	AKR7L|246181	119.6013
TCGA-KL-8326-11A-01R-2315-07	AKT1S1|84335	974.2762
TCGA-KL-8326-11A-01R-2315-07	AKT1|207	2976.7442
TCGA-KL-8326-11A-01R-2315-07	AKT2|208	3531.4665
TCGA-KL-8326-11A-01R-2315-07	AKT3|10000	1142.0978
TCGA-KL-8326-11A-01R-2315-07	AKTIP|64400	1002.0351
TCGA-KL-8326-11A-01R-2315-07	ALAD|210	3938.1111
TCGA-KL-8326-11A-01R-2315-07	ALAS1|211	1898.8135
TCGA-KL-8326-11A-01R-2315-07	ALAS2|212	1.1391
TCGA-KL-8326-11A-01R-2315-07	ALB|213	3640.057
TCGA-KL-8326-11A-01R-2315-07	ALCAM|214	973.1372
TCGA-KL-8326-11A-01R-2315-07	ALDH16A1|126133	490.5553
TCGA-KL-8326-11A-01R-2315-07	ALDH18A1|5832	1109.8244
TCGA-KL-8326-11A-01R-2315-07	ALDH1A1|216	8454.1054
TCGA-KL-8326-11A-01R-2315-07	ALDH1A2|8854	960.6075
TCGA-KL-8326-11A-01R-2315-07	ALDH1A3|220	703.1533
TCGA-KL-8326-11A-01R-2315-07	ALDH1B1|219	2367.7266
TCGA-KL-8326-11A-01R-2315-07	ALDH1L1|10840	5192.2164
TCGA-KL-8326-11A-01R-2315-07	ALDH1L2|160428	51.2577
TCGA-KL-8326-11A-01R-2315-07	ALDH2|217	11091.4096
TCGA-KL-8326-11A-01R-2315-07	ALDH3A1|218	18.6047
TCGA-KL-8326-11A-01R-2315-07	ALDH3A2|224	6005.1258
TCGA-KL-8326-11A-01R-2315-07	ALDH3B1|221	1253.346
TCGA-KL-8326-11A-01R-2315-07	ALDH3B2|222	29.9953
TCGA-KL-8326-11A-01R-2315-07	ALDH4A1|8659	10308.8752
TCGA-KL-8326-11A-01R-2315-07	ALDH5A1|7915	1625.8187
TCGA-KL-8326-11A-01R-2315-07	ALDH6A1|4329	4952.5012
TCGA-KL-8326-11A-01R-2315-07	ALDH7A1|501	3401.6137
TCGA-KL-8326-11A-01R-2315-07	ALDH8A1|64577	2036.2601
TCGA-KL-8326-11A-01R-2315-07	ALDH9A1|223	3746.3692
TCGA-KL-8326-11A-01R-2315-07	ALDOA|226	20219.8386
TCGA-KL-8326-11A-01R-2315-07	ALDOB|229	156405.5055
TCGA-KL-8326-11A-01R-2315-07	ALDOC|230	287.4229
TCGA-KL-8326-11A-01R-2315-07	ALG10B|144245	232.3683
TCGA-KL-8326-11A-01R-2315-07	ALG10|84920	48.5999
TCGA-KL-8326-11A-01R-2315-07	ALG11|440138	11.7703
TCGA-KL-8326-11A-01R-2315-07	ALG12|79087	616.991
TCGA-KL-8326-11A-01R-2315-07	ALG13|79868	523.588
TCGA-KL-8326-11A-01R-2315-07	ALG14|199857	230.4699
TCGA-KL-8326-11A-01R-2315-07	ALG1L2|644974	0
TCGA-KL-8326-11A-01R-2315-07	ALG1L|200810	19.588
TCGA-KL-8326-11A-01R-2315-07	ALG1|56052	446.2762
TCGA-KL-8326-11A-01R-2315-07	ALG2|85365	794.3047
TCGA-KL-8326-11A-01R-2315-07	ALG3|10195	407.0242
TCGA-KL-8326-11A-01R-2315-07	ALG5|29880	600.2848
TCGA-KL-8326-11A-01R-2315-07	ALG6|29929	183.7684
TCGA-KL-8326-11A-01R-2315-07	ALG8|79053	506.5021
TCGA-KL-8326-11A-01R-2315-07	ALG9|79796	450.6882
TCGA-KL-8326-11A-01R-2315-07	ALKBH1|8846	272.6151
TCGA-KL-8326-11A-01R-2315-07	ALKBH2|121642	223.6355
TCGA-KL-8326-11A-01R-2315-07	ALKBH3|221120	308.3056
TCGA-KL-8326-11A-01R-2315-07	ALKBH4|54784	325.6004
TCGA-KL-8326-11A-01R-2315-07	ALKBH5|54890	2692.9359
TCGA-KL-8326-11A-01R-2315-07	ALKBH6|84964	121.4998
TCGA-KL-8326-11A-01R-2315-07	ALKBH7|84266	860.7499
TCGA-KL-8326-11A-01R-2315-07	ALKBH8|91801	213.0043
TCGA-KL-8326-11A-01R-2315-07	ALK|238	1.5187
TCGA-KL-8326-11A-01R-2315-07	ALLC|55821	4.1766
TCGA-KL-8326-11A-01R-2315-07	ALMS1P|200420	1.8984
TCGA-KL-8326-11A-01R-2315-07	ALMS1|7840	387.2805
TCGA-KL-8326-11A-01R-2315-07	ALOX12B|242	6.4547
TCGA-KL-8326-11A-01R-2315-07	ALOX12P2|245	52.3968
TCGA-KL-8326-11A-01R-2315-07	ALOX12|239	4.1804
TCGA-KL-8326-11A-01R-2315-07	ALOX15B|247	.3797
TCGA-KL-8326-11A-01R-2315-07	ALOX15|246	.3797
TCGA-KL-8326-11A-01R-2315-07	ALOX5AP|241	119.2216
TCGA-KL-8326-11A-01R-2315-07	ALOX5|240	249.0745
TCGA-KL-8326-11A-01R-2315-07	ALOXE3|59344	.7594
TCGA-KL-8326-11A-01R-2315-07	ALPI|248	6.075
TCGA-KL-8326-11A-01R-2315-07	ALPK1|80216	307.1666
TCGA-KL-8326-11A-01R-2315-07	ALPK2|115701	368.2962
TCGA-KL-8326-11A-01R-2315-07	ALPK3|57538	801.8984
TCGA-KL-8326-11A-01R-2315-07	ALPL|249	1262.4585
TCGA-KL-8326-11A-01R-2315-07	ALPPL2|251	0
TCGA-KL-8326-11A-01R-2315-07	ALPP|250	0
TCGA-KL-8326-11A-01R-2315-07	ALS2CL|259173	3943.4267
TCGA-KL-8326-11A-01R-2315-07	ALS2CR11|151254	4.5562
TCGA-KL-8326-11A-01R-2315-07	ALS2CR12|130540	1.5187
TCGA-KL-8326-11A-01R-2315-07	ALS2CR4|65062	384.243
TCGA-KL-8326-11A-01R-2315-07	ALS2CR8|79800	181.87
TCGA-KL-8326-11A-01R-2315-07	ALS2|57679	556.6208
TCGA-KL-8326-11A-01R-2315-07	ALX1|8092	4.5562
TCGA-KL-8326-11A-01R-2315-07	ALX3|257	24.3
TCGA-KL-8326-11A-01R-2315-07	ALX4|60529	0
TCGA-KL-8326-11A-01R-2315-07	AMAC1L2|83650	.7594
TCGA-KL-8326-11A-01R-2315-07	AMAC1L3|643664	0
TCGA-KL-8326-11A-01R-2315-07	AMAC1|146861	0
TCGA-KL-8326-11A-01R-2315-07	AMACR|23600	2135.3583
TCGA-KL-8326-11A-01R-2315-07	AMBN|258	1.1391
TCGA-KL-8326-11A-01R-2315-07	AMBP|259	72.1405
TCGA-KL-8326-11A-01R-2315-07	AMBRA1|55626	814.0484
TCGA-KL-8326-11A-01R-2315-07	AMD1|262	2423.5406
TCGA-KL-8326-11A-01R-2315-07	AMDHD1|144193	210.7262
TCGA-KL-8326-11A-01R-2315-07	AMDHD2|51005	385.4466
TCGA-KL-8326-11A-01R-2315-07	AMELX|265	0
TCGA-KL-8326-11A-01R-2315-07	AMELY|266	.7594
TCGA-KL-8326-11A-01R-2315-07	AMFR|267	5494.4471
TCGA-KL-8326-11A-01R-2315-07	AMHR2|269	0
TCGA-KL-8326-11A-01R-2315-07	AMH|268	.7594
TCGA-KL-8326-11A-01R-2315-07	AMICA1|120425	89.2264
TCGA-KL-8326-11A-01R-2315-07	AMIGO1|57463	98.7186
TCGA-KL-8326-11A-01R-2315-07	AMIGO2|347902	1331.9411
TCGA-KL-8326-11A-01R-2315-07	AMIGO3|386724	42.5249
TCGA-KL-8326-11A-01R-2315-07	AMMECR1L|83607	595.7285
TCGA-KL-8326-11A-01R-2315-07	AMMECR1|9949	263.5026
TCGA-KL-8326-11A-01R-2315-07	AMN1|196394	312.4822
TCGA-KL-8326-11A-01R-2315-07	AMN|81693	598.3863
TCGA-KL-8326-11A-01R-2315-07	AMOTL1|154810	747.2235
TCGA-KL-8326-11A-01R-2315-07	AMOTL2|51421	3785.0973
TCGA-KL-8326-11A-01R-2315-07	AMOT|154796	720.6455
TCGA-KL-8326-11A-01R-2315-07	AMPD1|270	40.6265
TCGA-KL-8326-11A-01R-2315-07	AMPD2|271	911.6279
TCGA-KL-8326-11A-01R-2315-07	AMPD3|272	327.29
TCGA-KL-8326-11A-01R-2315-07	AMPH|273	88.8467
TCGA-KL-8326-11A-01R-2315-07	AMTN|401138	0
TCGA-KL-8326-11A-01R-2315-07	AMT|275	831.0204
TCGA-KL-8326-11A-01R-2315-07	AMY1A|276	2.6578
TCGA-KL-8326-11A-01R-2315-07	AMY2A|279	4.1766
TCGA-KL-8326-11A-01R-2315-07	AMY2B|280	455.1647
TCGA-KL-8326-11A-01R-2315-07	AMZ1|155185	4.1766
TCGA-KL-8326-11A-01R-2315-07	AMZ2P1|201283	198.9559
TCGA-KL-8326-11A-01R-2315-07	AMZ2|51321	1366.8723
TCGA-KL-8326-11A-01R-2315-07	ANAPC10|10393	130.9919
TCGA-KL-8326-11A-01R-2315-07	ANAPC11|51529	1197.1523
TCGA-KL-8326-11A-01R-2315-07	ANAPC13|25847	2210.7983
TCGA-KL-8326-11A-01R-2315-07	ANAPC16|119504	3988.9891
TCGA-KL-8326-11A-01R-2315-07	ANAPC1|64682	302.99
TCGA-KL-8326-11A-01R-2315-07	ANAPC2|29882	795.8234
TCGA-KL-8326-11A-01R-2315-07	ANAPC4|29945	354.2477
TCGA-KL-8326-11A-01R-2315-07	ANAPC5|51433	2370.3844
TCGA-KL-8326-11A-01R-2315-07	ANAPC7|51434	767.7266
TCGA-KL-8326-11A-01R-2315-07	ANGEL1|23357	377.4086
TCGA-KL-8326-11A-01R-2315-07	ANGEL2|90806	487.8975
TCGA-KL-8326-11A-01R-2315-07	ANGPT1|284	267.6792
TCGA-KL-8326-11A-01R-2315-07	ANGPT2|285	162.8856
TCGA-KL-8326-11A-01R-2315-07	ANGPT4|51378	3.0375
TCGA-KL-8326-11A-01R-2315-07	ANGPTL1|9068	275.6526
TCGA-KL-8326-11A-01R-2315-07	ANGPTL2|23452	267.6792
TCGA-KL-8326-11A-01R-2315-07	ANGPTL3|27329	642.43
TCGA-KL-8326-11A-01R-2315-07	ANGPTL4|51129	530.0427
TCGA-KL-8326-11A-01R-2315-07	ANGPTL5|253935	.3797
TCGA-KL-8326-11A-01R-2315-07	ANGPTL6|83854	15.3735
TCGA-KL-8326-11A-01R-2315-07	ANGPTL7|10218	9.8719
TCGA-KL-8326-11A-01R-2315-07	ANG|283	145.2757
TCGA-KL-8326-11A-01R-2315-07	ANK1|286	34.9312
TCGA-KL-8326-11A-01R-2315-07	ANK2|287	3938.8704
TCGA-KL-8326-11A-01R-2315-07	ANK3|288	1790.9824
TCGA-KL-8326-11A-01R-2315-07	ANKAR|150709	37.2093
TCGA-KL-8326-11A-01R-2315-07	ANKDD1A|348094	67.9639
TCGA-KL-8326-11A-01R-2315-07	ANKFN1|162282	0
TCGA-KL-8326-11A-01R-2315-07	ANKFY1|51479	1253.7257
TCGA-KL-8326-11A-01R-2315-07	ANKHD1-EIF4EBP3|404734	542.3294
TCGA-KL-8326-11A-01R-2315-07	ANKHD1|54882	1453.5814
TCGA-KL-8326-11A-01R-2315-07	ANKH|56172	1149.6915
TCGA-KL-8326-11A-01R-2315-07	ANKIB1|54467	1195.6336
TCGA-KL-8326-11A-01R-2315-07	ANKK1|255239	6.4547
TCGA-KL-8326-11A-01R-2315-07	ANKLE1|126549	5.3156
TCGA-KL-8326-11A-01R-2315-07	ANKLE2|23141	1035.7855
TCGA-KL-8326-11A-01R-2315-07	ANKMY1|51281	216.0418
TCGA-KL-8326-11A-01R-2315-07	ANKMY2|57037	530.0427
TCGA-KL-8326-11A-01R-2315-07	ANKRA2|57763	225.5339
TCGA-KL-8326-11A-01R-2315-07	ANKRD10|55608	1502.8002
TCGA-KL-8326-11A-01R-2315-07	ANKRD11|29123	2200.3417
TCGA-KL-8326-11A-01R-2315-07	ANKRD12|23253	972.7575
TCGA-KL-8326-11A-01R-2315-07	ANKRD13A|88455	2101.5662
TCGA-KL-8326-11A-01R-2315-07	ANKRD13B|124930	30.3749
TCGA-KL-8326-11A-01R-2315-07	ANKRD13C|81573	651.9222
TCGA-KL-8326-11A-01R-2315-07	ANKRD13D|338692	388.4196
TCGA-KL-8326-11A-01R-2315-07	ANKRD16|54522	132.4689
TCGA-KL-8326-11A-01R-2315-07	ANKRD17|26057	1720.7404
TCGA-KL-8326-11A-01R-2315-07	ANKRD19|138649	29.9953
TCGA-KL-8326-11A-01R-2315-07	ANKRD1|27063	87.7076
TCGA-KL-8326-11A-01R-2315-07	ANKRD20A3|441425	9.4922
TCGA-KL-8326-11A-01R-2315-07	ANKRD20A4|728747	2.2781
TCGA-KL-8326-11A-01R-2315-07	ANKRD20B|729171	11.0109
TCGA-KL-8326-11A-01R-2315-07	ANKRD22|118932	263.8823
TCGA-KL-8326-11A-01R-2315-07	ANKRD23|200539	17.4656
TCGA-KL-8326-11A-01R-2315-07	ANKRD24|170961	77.4561
TCGA-KL-8326-11A-01R-2315-07	ANKRD26P1|124149	.3797
TCGA-KL-8326-11A-01R-2315-07	ANKRD26|22852	111.6279
TCGA-KL-8326-11A-01R-2315-07	ANKRD27|84079	674.7034
TCGA-KL-8326-11A-01R-2315-07	ANKRD28|23243	1012.2449
TCGA-KL-8326-11A-01R-2315-07	ANKRD29|147463	115.4248
TCGA-KL-8326-11A-01R-2315-07	ANKRD2|26287	190.9824
TCGA-KL-8326-11A-01R-2315-07	ANKRD30A|91074	.7594
TCGA-KL-8326-11A-01R-2315-07	ANKRD30B|374860	3.0375
TCGA-KL-8326-11A-01R-2315-07	ANKRD31|256006	0
TCGA-KL-8326-11A-01R-2315-07	ANKRD32|84250	58.8514
TCGA-KL-8326-11A-01R-2315-07	ANKRD33|341405	.7594
TCGA-KL-8326-11A-01R-2315-07	ANKRD34A|284615	26.5781
TCGA-KL-8326-11A-01R-2315-07	ANKRD34B|340120	49.739
TCGA-KL-8326-11A-01R-2315-07	ANKRD34C|390616	2.2781
TCGA-KL-8326-11A-01R-2315-07	ANKRD35|148741	10.6312
TCGA-KL-8326-11A-01R-2315-07	ANKRD36BP1|84832	56.953
TCGA-KL-8326-11A-01R-2315-07	ANKRD36B|57730	6.4547
TCGA-KL-8326-11A-01R-2315-07	ANKRD36|375248	78.2155
TCGA-KL-8326-11A-01R-2315-07	ANKRD37|353322	103.5748
TCGA-KL-8326-11A-01R-2315-07	ANKRD39|51239	150.356
TCGA-KL-8326-11A-01R-2315-07	ANKRD40|91369	1458.3768
TCGA-KL-8326-11A-01R-2315-07	ANKRD42|338699	430.1851
TCGA-KL-8326-11A-01R-2315-07	ANKRD43|134548	292.7385
TCGA-KL-8326-11A-01R-2315-07	ANKRD44|91526	102.8951
TCGA-KL-8326-11A-01R-2315-07	ANKRD45|339416	48.5999
TCGA-KL-8326-11A-01R-2315-07	ANKRD46|157567	962.9616
TCGA-KL-8326-11A-01R-2315-07	ANKRD49|54851	244.898
TCGA-KL-8326-11A-01R-2315-07	ANKRD50|57182	439.2976
TCGA-KL-8326-11A-01R-2315-07	ANKRD52|283373	1075.2729
TCGA-KL-8326-11A-01R-2315-07	ANKRD53|79998	22.7812
TCGA-KL-8326-11A-01R-2315-07	ANKRD54|129138	586.616
TCGA-KL-8326-11A-01R-2315-07	ANKRD55|79722	7.214
TCGA-KL-8326-11A-01R-2315-07	ANKRD56|345079	342.0978
TCGA-KL-8326-11A-01R-2315-07	ANKRD57|65124	1499.0033
TCGA-KL-8326-11A-01R-2315-07	ANKRD58|347454	20.1234
TCGA-KL-8326-11A-01R-2315-07	ANKRD5|63926	148.8372
TCGA-KL-8326-11A-01R-2315-07	ANKRD6|22881	352.5354
TCGA-KL-8326-11A-01R-2315-07	ANKRD7|56311	11.0109
TCGA-KL-8326-11A-01R-2315-07	ANKRD9|122416	91.8842
TCGA-KL-8326-11A-01R-2315-07	ANKS1A|23294	1205.5055
TCGA-KL-8326-11A-01R-2315-07	ANKS1B|56899	146.1794
TCGA-KL-8326-11A-01R-2315-07	ANKS3|124401	400.9492
TCGA-KL-8326-11A-01R-2315-07	ANKS4B|257629	392.5961
TCGA-KL-8326-11A-01R-2315-07	ANKS6|203286	650.7831
TCGA-KL-8326-11A-01R-2315-07	ANKZF1|55139	446.1319
TCGA-KL-8326-11A-01R-2315-07	ANLN|54443	19.7437
TCGA-KL-8326-11A-01R-2315-07	ANO10|55129	949.2169
TCGA-KL-8326-11A-01R-2315-07	ANO1|55107	277.1713
TCGA-KL-8326-11A-01R-2315-07	ANO2|57101	14.0484
TCGA-KL-8326-11A-01R-2315-07	ANO3|63982	55.0546
TCGA-KL-8326-11A-01R-2315-07	ANO4|121601	10.2515
TCGA-KL-8326-11A-01R-2315-07	ANO5|203859	225.1542
TCGA-KL-8326-11A-01R-2315-07	ANO6|196527	2052.5866
TCGA-KL-8326-11A-01R-2315-07	ANO7|50636	11.7703
TCGA-KL-8326-11A-01R-2315-07	ANO8|57719	198.5762
TCGA-KL-8326-11A-01R-2315-07	ANO9|338440	163.2653
TCGA-KL-8326-11A-01R-2315-07	ANP32A|8125	2615.2824
TCGA-KL-8326-11A-01R-2315-07	ANP32B|10541	1871.476
TCGA-KL-8326-11A-01R-2315-07	ANP32C|23520	.7594
TCGA-KL-8326-11A-01R-2315-07	ANP32D|23519	.3797
TCGA-KL-8326-11A-01R-2315-07	ANP32E|81611	1524.4423
TCGA-KL-8326-11A-01R-2315-07	ANPEP|290	6788.4196
TCGA-KL-8326-11A-01R-2315-07	ANTXR1|84168	1257.5225
TCGA-KL-8326-11A-01R-2315-07	ANTXR2|118429	760.1329
TCGA-KL-8326-11A-01R-2315-07	ANTXRL|195977	0
TCGA-KL-8326-11A-01R-2315-07	ANUBL1|93550	123.3982
TCGA-KL-8326-11A-01R-2315-07	ANXA10|11199	.7594
TCGA-KL-8326-11A-01R-2315-07	ANXA11|311	7046.6065
TCGA-KL-8326-11A-01R-2315-07	ANXA13|312	261.9839
TCGA-KL-8326-11A-01R-2315-07	ANXA1|301	2494.542
TCGA-KL-8326-11A-01R-2315-07	ANXA2P1|303	23.1609
TCGA-KL-8326-11A-01R-2315-07	ANXA2P2|304	2764.4993
TCGA-KL-8326-11A-01R-2315-07	ANXA2P3|305	3.0375
TCGA-KL-8326-11A-01R-2315-07	ANXA2|302	7474.5135
TCGA-KL-8326-11A-01R-2315-07	ANXA3|306	603.7019
TCGA-KL-8326-11A-01R-2315-07	ANXA4|307	3733.0802
TCGA-KL-8326-11A-01R-2315-07	ANXA5|308	5011.8652
TCGA-KL-8326-11A-01R-2315-07	ANXA6|309	3175.3204
TCGA-KL-8326-11A-01R-2315-07	ANXA7|310	4247.5558
TCGA-KL-8326-11A-01R-2315-07	ANXA8L1|728113	0
TCGA-KL-8326-11A-01R-2315-07	ANXA8L2|244	.3797
TCGA-KL-8326-11A-01R-2315-07	ANXA8|653145	1.1391
TCGA-KL-8326-11A-01R-2315-07	ANXA9|8416	714.9502
TCGA-KL-8326-11A-01R-2315-07	AOAH|313	38.3484
TCGA-KL-8326-11A-01R-2315-07	AOC2|314	17.0859
TCGA-KL-8326-11A-01R-2315-07	AOC3|8639	809.8719
TCGA-KL-8326-11A-01R-2315-07	AOX1|316	4386.9008
TCGA-KL-8326-11A-01R-2315-07	AOX2P|344454	0
TCGA-KL-8326-11A-01R-2315-07	AP1AR|55435	586.2364
TCGA-KL-8326-11A-01R-2315-07	AP1B1|162	3055.719
TCGA-KL-8326-11A-01R-2315-07	AP1G1|164	2879.1647
TCGA-KL-8326-11A-01R-2315-07	AP1G2|8906	813.832
TCGA-KL-8326-11A-01R-2315-07	AP1M1|8907	1543.047
TCGA-KL-8326-11A-01R-2315-07	AP1M2|10053	1680.4936
TCGA-KL-8326-11A-01R-2315-07	AP1S1|1174	1043.7589
TCGA-KL-8326-11A-01R-2315-07	AP1S2|8905	320.8353
TCGA-KL-8326-11A-01R-2315-07	AP1S3|130340	555.4817
TCGA-KL-8326-11A-01R-2315-07	AP2A1|160	1656.7746
TCGA-KL-8326-11A-01R-2315-07	AP2A2|161	2525.2966
TCGA-KL-8326-11A-01R-2315-07	AP2B1|163	6661.9839
TCGA-KL-8326-11A-01R-2315-07	AP2M1|1173	7276.317
TCGA-KL-8326-11A-01R-2315-07	AP2S1|1175	1065.401
TCGA-KL-8326-11A-01R-2315-07	AP3B1|8546	1557.4751
TCGA-KL-8326-11A-01R-2315-07	AP3B2|8120	59.9905
TCGA-KL-8326-11A-01R-2315-07	AP3D1|8943	3212.5297
TCGA-KL-8326-11A-01R-2315-07	AP3M1|26985	1071.0963
TCGA-KL-8326-11A-01R-2315-07	AP3M2|10947	460.56
TCGA-KL-8326-11A-01R-2315-07	AP3S1|1176	841.7655
TCGA-KL-8326-11A-01R-2315-07	AP3S2|10239	2718.3787
TCGA-KL-8326-11A-01R-2315-07	AP4B1|10717	277.5624
TCGA-KL-8326-11A-01R-2315-07	AP4E1|23431	233.1277
TCGA-KL-8326-11A-01R-2315-07	AP4M1|9179	247.8064
TCGA-KL-8326-11A-01R-2315-07	AP4S1|11154	114.6654
TCGA-KL-8326-11A-01R-2315-07	APAF1|317	269.9573
TCGA-KL-8326-11A-01R-2315-07	APBA1|320	312.1025
TCGA-KL-8326-11A-01R-2315-07	APBA2|321	15.1875
TCGA-KL-8326-11A-01R-2315-07	APBA3|9546	229.7105
TCGA-KL-8326-11A-01R-2315-07	APBB1IP|54518	387.2805
TCGA-KL-8326-11A-01R-2315-07	APBB1|322	1503.5596
TCGA-KL-8326-11A-01R-2315-07	APBB2|323	1785.6668
TCGA-KL-8326-11A-01R-2315-07	APBB3|10307	323.1134
TCGA-KL-8326-11A-01R-2315-07	APC2|10297	2.673
TCGA-KL-8326-11A-01R-2315-07	APCDD1L|164284	249.8339
TCGA-KL-8326-11A-01R-2315-07	APCDD1|147495	186.8059
TCGA-KL-8326-11A-01R-2315-07	APCS|325	.3797
TCGA-KL-8326-11A-01R-2315-07	APC|324	553.5833
TCGA-KL-8326-11A-01R-2315-07	APEH|327	3226.5781
TCGA-KL-8326-11A-01R-2315-07	APEX1|328	2272.0456
TCGA-KL-8326-11A-01R-2315-07	APEX2|27301	578.2629
TCGA-KL-8326-11A-01R-2315-07	APH1A|51107	3722.8287
TCGA-KL-8326-11A-01R-2315-07	APH1B|83464	511.4381
TCGA-KL-8326-11A-01R-2315-07	API5|8539	2254.2003
TCGA-KL-8326-11A-01R-2315-07	APIP|51074	450.0959
TCGA-KL-8326-11A-01R-2315-07	APITD1|378708	726.804
TCGA-KL-8326-11A-01R-2315-07	APLF|200558	59.9905
TCGA-KL-8326-11A-01R-2315-07	APLNR|187	578.6426
TCGA-KL-8326-11A-01R-2315-07	APLN|8862	889.9858
TCGA-KL-8326-11A-01R-2315-07	APLP1|333	361.0821
TCGA-KL-8326-11A-01R-2315-07	APLP2|334	19760.7973
TCGA-KL-8326-11A-01R-2315-07	APOA1BP|128240	2362.0313
TCGA-KL-8326-11A-01R-2315-07	APOA1|335	6.075
TCGA-KL-8326-11A-01R-2315-07	APOA2|336	1.1391
TCGA-KL-8326-11A-01R-2315-07	APOA4|337	0
TCGA-KL-8326-11A-01R-2315-07	APOA5|116519	0
TCGA-KL-8326-11A-01R-2315-07	APOB48R|55911	68.3436
TCGA-KL-8326-11A-01R-2315-07	APOBEC1|339	0
TCGA-KL-8326-11A-01R-2315-07	APOBEC2|10930	4.9359
TCGA-KL-8326-11A-01R-2315-07	APOBEC3A|200315	11.3906
TCGA-KL-8326-11A-01R-2315-07	APOBEC3B|9582	54.6749
TCGA-KL-8326-11A-01R-2315-07	APOBEC3C|27350	192.1215
TCGA-KL-8326-11A-01R-2315-07	APOBEC3D|140564	82.7717
TCGA-KL-8326-11A-01R-2315-07	APOBEC3F|200316	144.281
TCGA-KL-8326-11A-01R-2315-07	APOBEC3G|60489	270.337
TCGA-KL-8326-11A-01R-2315-07	APOBEC3H|164668	9.1125
TCGA-KL-8326-11A-01R-2315-07	APOBEC4|403314	0
TCGA-KL-8326-11A-01R-2315-07	APOB|338	15.5672
TCGA-KL-8326-11A-01R-2315-07	APOC1P1|342	0
TCGA-KL-8326-11A-01R-2315-07	APOC1|341	84.2905
TCGA-KL-8326-11A-01R-2315-07	APOC2|344	18.9843
TCGA-KL-8326-11A-01R-2315-07	APOC3|345	71.7608
TCGA-KL-8326-11A-01R-2315-07	APOC4|346	0
TCGA-KL-8326-11A-01R-2315-07	APOD|347	1040.7214
TCGA-KL-8326-11A-01R-2315-07	APOE|348	8686.094
TCGA-KL-8326-11A-01R-2315-07	APOF|319	1.1391
TCGA-KL-8326-11A-01R-2315-07	APOH|350	143.1419
TCGA-KL-8326-11A-01R-2315-07	APOL1|8542	2482.7717
TCGA-KL-8326-11A-01R-2315-07	APOL2|23780	906.692
TCGA-KL-8326-11A-01R-2315-07	APOL3|80833	752.5392
TCGA-KL-8326-11A-01R-2315-07	APOL4|80832	90.7451
TCGA-KL-8326-11A-01R-2315-07	APOL5|80831	0
TCGA-KL-8326-11A-01R-2315-07	APOL6|80830	822.4015
TCGA-KL-8326-11A-01R-2315-07	APOLD1|81575	981.0308
TCGA-KL-8326-11A-01R-2315-07	APOM|55937	762.0313
TCGA-KL-8326-11A-01R-2315-07	APOOL|139322	223.6355
TCGA-KL-8326-11A-01R-2315-07	APOO|79135	593.4504
TCGA-KL-8326-11A-01R-2315-07	APPBP2|10513	1214.9976
TCGA-KL-8326-11A-01R-2315-07	APPL1|26060	1154.2477
TCGA-KL-8326-11A-01R-2315-07	APPL2|55198	951.495
TCGA-KL-8326-11A-01R-2315-07	APP|351	31430.8495
TCGA-KL-8326-11A-01R-2315-07	APRT|353	1493.6877
TCGA-KL-8326-11A-01R-2315-07	APTX|54840	502.7053
TCGA-KL-8326-11A-01R-2315-07	AQP10|89872	0
TCGA-KL-8326-11A-01R-2315-07	AQP11|282679	46.7015
TCGA-KL-8326-11A-01R-2315-07	AQP12A|375318	0
TCGA-KL-8326-11A-01R-2315-07	AQP12B|653437	.3797
TCGA-KL-8326-11A-01R-2315-07	AQP1|358	16543.7456
TCGA-KL-8326-11A-01R-2315-07	AQP2|359	59734.599
TCGA-KL-8326-11A-01R-2315-07	AQP3|360	9270.0522
TCGA-KL-8326-11A-01R-2315-07	AQP4|361	91.1248
TCGA-KL-8326-11A-01R-2315-07	AQP5|362	24.3
TCGA-KL-8326-11A-01R-2315-07	AQP6|363	2976.7442
TCGA-KL-8326-11A-01R-2315-07	AQP7P1|375719	149.9763
TCGA-KL-8326-11A-01R-2315-07	AQP7P3|441432	12.15
TCGA-KL-8326-11A-01R-2315-07	AQP7|364	174.2762
TCGA-KL-8326-11A-01R-2315-07	AQP8|343	0
TCGA-KL-8326-11A-01R-2315-07	AQP9|366	23.1609
TCGA-KL-8326-11A-01R-2315-07	AQPEP|206338	1.8984
TCGA-KL-8326-11A-01R-2315-07	AQR|9716	671.2862
TCGA-KL-8326-11A-01R-2315-07	ARAF|369	1678.5952
TCGA-KL-8326-11A-01R-2315-07	ARAP1|116985	2600.8505
TCGA-KL-8326-11A-01R-2315-07	ARAP2|116984	429.4257
TCGA-KL-8326-11A-01R-2315-07	ARAP3|64411	369.0555
TCGA-KL-8326-11A-01R-2315-07	ARCN1|372	3427.8121
TCGA-KL-8326-11A-01R-2315-07	ARC|23237	130.2326
TCGA-KL-8326-11A-01R-2315-07	AREG|374	70.2421
TCGA-KL-8326-11A-01R-2315-07	ARF1|375	10609.2074
TCGA-KL-8326-11A-01R-2315-07	ARF3|377	5869.5776
TCGA-KL-8326-11A-01R-2315-07	ARF4|378	3739.5349
TCGA-KL-8326-11A-01R-2315-07	ARF5|381	2757.2663
TCGA-KL-8326-11A-01R-2315-07	ARF6|382	3613.8586
TCGA-KL-8326-11A-01R-2315-07	ARFGAP1|55738	1200.5695
TCGA-KL-8326-11A-01R-2315-07	ARFGAP2|84364	2376.0797
TCGA-KL-8326-11A-01R-2315-07	ARFGAP3|26286	1665.6858
TCGA-KL-8326-11A-01R-2315-07	ARFGEF1|10565	1738.206
TCGA-KL-8326-11A-01R-2315-07	ARFGEF2|10564	1653.5358
TCGA-KL-8326-11A-01R-2315-07	ARFIP1|27236	943.1419
TCGA-KL-8326-11A-01R-2315-07	ARFIP2|23647	1216.5164
TCGA-KL-8326-11A-01R-2315-07	ARFRP1|10139	803.7969
TCGA-KL-8326-11A-01R-2315-07	ARG1|383	.3797
TCGA-KL-8326-11A-01R-2315-07	ARG2|384	3397.5358
TCGA-KL-8326-11A-01R-2315-07	ARGFXP2|503640	.3797
TCGA-KL-8326-11A-01R-2315-07	ARGFX|503582	0
TCGA-KL-8326-11A-01R-2315-07	ARGLU1|55082	1413.1941
TCGA-KL-8326-11A-01R-2315-07	ARHGAP10|79658	295.776
TCGA-KL-8326-11A-01R-2315-07	ARHGAP11A|9824	23.9203
TCGA-KL-8326-11A-01R-2315-07	ARHGAP11B|89839	1.1391
TCGA-KL-8326-11A-01R-2315-07	ARHGAP12|94134	702.4205
TCGA-KL-8326-11A-01R-2315-07	ARHGAP15|55843	130.2326
TCGA-KL-8326-11A-01R-2315-07	ARHGAP17|55114	1115.8994
TCGA-KL-8326-11A-01R-2315-07	ARHGAP18|93663	1659.6108
TCGA-KL-8326-11A-01R-2315-07	ARHGAP19|84986	589.6535
TCGA-KL-8326-11A-01R-2315-07	ARHGAP1|392	2449.3593
TCGA-KL-8326-11A-01R-2315-07	ARHGAP20|57569	20.1234
TCGA-KL-8326-11A-01R-2315-07	ARHGAP21|57584	1088.5619
TCGA-KL-8326-11A-01R-2315-07	ARHGAP22|58504	8.3531
TCGA-KL-8326-11A-01R-2315-07	ARHGAP23|57636	1483.0565
TCGA-KL-8326-11A-01R-2315-07	ARHGAP24|83478	3837.4941
TCGA-KL-8326-11A-01R-2315-07	ARHGAP25|9938	495.8709
TCGA-KL-8326-11A-01R-2315-07	ARHGAP26|23092	261.9839
TCGA-KL-8326-11A-01R-2315-07	ARHGAP27|201176	630.6103
TCGA-KL-8326-11A-01R-2315-07	ARHGAP28|79822	1222.971
TCGA-KL-8326-11A-01R-2315-07	ARHGAP29|9411	3040.9112
TCGA-KL-8326-11A-01R-2315-07	ARHGAP30|257106	413.8586
TCGA-KL-8326-11A-01R-2315-07	ARHGAP31|57514	627.2425
TCGA-KL-8326-11A-01R-2315-07	ARHGAP32|9743	438.9179
TCGA-KL-8326-11A-01R-2315-07	ARHGAP33|115703	189.4637
TCGA-KL-8326-11A-01R-2315-07	ARHGAP36|158763	0
TCGA-KL-8326-11A-01R-2315-07	ARHGAP39|80728	152.6341
TCGA-KL-8326-11A-01R-2315-07	ARHGAP42|143872	202.3123
TCGA-KL-8326-11A-01R-2315-07	ARHGAP4|393	801.5187
TCGA-KL-8326-11A-01R-2315-07	ARHGAP5|394	2205.9801
TCGA-KL-8326-11A-01R-2315-07	ARHGAP6|395	385.7617
TCGA-KL-8326-11A-01R-2315-07	ARHGAP8|23779	433.7048
TCGA-KL-8326-11A-01R-2315-07	ARHGAP9|64333	105.5529
TCGA-KL-8326-11A-01R-2315-07	ARHGDIA|396	6153.5833
TCGA-KL-8326-11A-01R-2315-07	ARHGDIB|397	2720.4556
TCGA-KL-8326-11A-01R-2315-07	ARHGDIG|398	.7594
TCGA-KL-8326-11A-01R-2315-07	ARHGEF10L|55160	1779.5918
TCGA-KL-8326-11A-01R-2315-07	ARHGEF10|9639	613.5738
TCGA-KL-8326-11A-01R-2315-07	ARHGEF11|9826	959.0888
TCGA-KL-8326-11A-01R-2315-07	ARHGEF12|23365	8236.9245
TCGA-KL-8326-11A-01R-2315-07	ARHGEF15|22899	441.5757
TCGA-KL-8326-11A-01R-2315-07	ARHGEF16|27237	837.589
TCGA-KL-8326-11A-01R-2315-07	ARHGEF17|9828	1954.6274
TCGA-KL-8326-11A-01R-2315-07	ARHGEF18|23370	1646.7015
TCGA-KL-8326-11A-01R-2315-07	ARHGEF19|128272	83.5311
TCGA-KL-8326-11A-01R-2315-07	ARHGEF1|9138	1780.3512
TCGA-KL-8326-11A-01R-2315-07	ARHGEF2|9181	1048.3151
TCGA-KL-8326-11A-01R-2315-07	ARHGEF33|100271715	5.6953
TCGA-KL-8326-11A-01R-2315-07	ARHGEF35|445328	571.8083
TCGA-KL-8326-11A-01R-2315-07	ARHGEF37|389337	1222.2117
TCGA-KL-8326-11A-01R-2315-07	ARHGEF38|54848	18.6047
TCGA-KL-8326-11A-01R-2315-07	ARHGEF3|50650	3207.5937
TCGA-KL-8326-11A-01R-2315-07	ARHGEF4|50649	32.6531
TCGA-KL-8326-11A-01R-2315-07	ARHGEF5|7984	577.8832
TCGA-KL-8326-11A-01R-2315-07	ARHGEF6|9459	406.2648
TCGA-KL-8326-11A-01R-2315-07	ARHGEF7|8874	1079.0698
TCGA-KL-8326-11A-01R-2315-07	ARHGEF9|23229	757.0954
TCGA-KL-8326-11A-01R-2315-07	ARID1A|8289	1819.0793
TCGA-KL-8326-11A-01R-2315-07	ARID1B|57492	1513.0517
TCGA-KL-8326-11A-01R-2315-07	ARID2|196528	550.1661
TCGA-KL-8326-11A-01R-2315-07	ARID3A|1820	82.7717
TCGA-KL-8326-11A-01R-2315-07	ARID3B|10620	121.8794
TCGA-KL-8326-11A-01R-2315-07	ARID3C|138715	0
TCGA-KL-8326-11A-01R-2315-07	ARID4A|5926	485.6194
TCGA-KL-8326-11A-01R-2315-07	ARID4B|51742	877.4561
TCGA-KL-8326-11A-01R-2315-07	ARID5A|10865	583.5785
TCGA-KL-8326-11A-01R-2315-07	ARID5B|84159	2557.9497
TCGA-KL-8326-11A-01R-2315-07	ARIH1|25820	1328.524
TCGA-KL-8326-11A-01R-2315-07	ARIH2|10425	1379.0223
TCGA-KL-8326-11A-01R-2315-07	ARL10|285598	21.2625
TCGA-KL-8326-11A-01R-2315-07	ARL11|115761	18.6047
TCGA-KL-8326-11A-01R-2315-07	ARL13A|392509	.7594
TCGA-KL-8326-11A-01R-2315-07	ARL13B|200894	347.4134
TCGA-KL-8326-11A-01R-2315-07	ARL14|80117	25.0593
TCGA-KL-8326-11A-01R-2315-07	ARL15|54622	716.0892
TCGA-KL-8326-11A-01R-2315-07	ARL16|339231	764.6891
TCGA-KL-8326-11A-01R-2315-07	ARL17A|51326	50.5553
TCGA-KL-8326-11A-01R-2315-07	ARL17B|641522	2.9312
TCGA-KL-8326-11A-01R-2315-07	ARL1|400	2357.0954
TCGA-KL-8326-11A-01R-2315-07	ARL2BP|23568	1821.7371
TCGA-KL-8326-11A-01R-2315-07	ARL2|402	2488.8467
TCGA-KL-8326-11A-01R-2315-07	ARL3|403	1148.1728
TCGA-KL-8326-11A-01R-2315-07	ARL4A|10124	187.5653
TCGA-KL-8326-11A-01R-2315-07	ARL4C|10123	1463.3128
TCGA-KL-8326-11A-01R-2315-07	ARL4D|379	1342.5724
TCGA-KL-8326-11A-01R-2315-07	ARL5A|26225	1266.635
TCGA-KL-8326-11A-01R-2315-07	ARL5B|221079	134.7888
TCGA-KL-8326-11A-01R-2315-07	ARL5C|390790	.7594
TCGA-KL-8326-11A-01R-2315-07	ARL6IP1|23204	4322.7337
TCGA-KL-8326-11A-01R-2315-07	ARL6IP4|51329	3400.4746
TCGA-KL-8326-11A-01R-2315-07	ARL6IP5|10550	3334.7888
TCGA-KL-8326-11A-01R-2315-07	ARL6IP6|151188	179.5918
TCGA-KL-8326-11A-01R-2315-07	ARL6|84100	129.8529
TCGA-KL-8326-11A-01R-2315-07	ARL8A|127829	1335.738
TCGA-KL-8326-11A-01R-2315-07	ARL8B|55207	2196.1082
TCGA-KL-8326-11A-01R-2315-07	ARL9|132946	2.2781
TCGA-KL-8326-11A-01R-2315-07	ARMC10|83787	586.8666
TCGA-KL-8326-11A-01R-2315-07	ARMC1|55156	657.9972
TCGA-KL-8326-11A-01R-2315-07	ARMC2|84071	51.6374
TCGA-KL-8326-11A-01R-2315-07	ARMC3|219681	12.5297
TCGA-KL-8326-11A-01R-2315-07	ARMC4|55130	6.075
TCGA-KL-8326-11A-01R-2315-07	ARMC5|79798	263.8823
TCGA-KL-8326-11A-01R-2315-07	ARMC6|93436	613.1865
TCGA-KL-8326-11A-01R-2315-07	ARMC7|79637	720.6455
TCGA-KL-8326-11A-01R-2315-07	ARMC8|25852	732.4158
TCGA-KL-8326-11A-01R-2315-07	ARMC9|80210	173.5168
TCGA-KL-8326-11A-01R-2315-07	ARMCX1|51309	474.9881
TCGA-KL-8326-11A-01R-2315-07	ARMCX2|9823	1875.6526
TCGA-KL-8326-11A-01R-2315-07	ARMCX3|51566	2017.2757
TCGA-KL-8326-11A-01R-2315-07	ARMCX5|64860	347.7931
TCGA-KL-8326-11A-01R-2315-07	ARMCX6|54470	241.8605
TCGA-KL-8326-11A-01R-2315-07	ARMS2|387715	3.0375
TCGA-KL-8326-11A-01R-2315-07	ARNT2|9915	1860.4651
TCGA-KL-8326-11A-01R-2315-07	ARNTL2|56938	8.7328
TCGA-KL-8326-11A-01R-2315-07	ARNTL|406	247.1761
TCGA-KL-8326-11A-01R-2315-07	ARNT|405	1219.5539
TCGA-KL-8326-11A-01R-2315-07	ARPC1A|10552	2121.4504
TCGA-KL-8326-11A-01R-2315-07	ARPC1B|10095	1587.3299
TCGA-KL-8326-11A-01R-2315-07	ARPC2|10109	3730.8021
TCGA-KL-8326-11A-01R-2315-07	ARPC3|10094	3269.8624
TCGA-KL-8326-11A-01R-2315-07	ARPC4|10093	3797.8054
TCGA-KL-8326-11A-01R-2315-07	ARPC5L|81873	709.6346
TCGA-KL-8326-11A-01R-2315-07	ARPC5|10092	2573.1372
TCGA-KL-8326-11A-01R-2315-07	ARPM1|84517	62.6483
TCGA-KL-8326-11A-01R-2315-07	ARPP19|10776	4227.4324
TCGA-KL-8326-11A-01R-2315-07	ARPP21|10777	11.0109
TCGA-KL-8326-11A-01R-2315-07	ARR3|407	0
TCGA-KL-8326-11A-01R-2315-07	ARRB1|408	396.7727
TCGA-KL-8326-11A-01R-2315-07	ARRB2|409	533.4599
TCGA-KL-8326-11A-01R-2315-07	ARRDC1|92714	653.8206
TCGA-KL-8326-11A-01R-2315-07	ARRDC2|27106	1219.1742
TCGA-KL-8326-11A-01R-2315-07	ARRDC3|57561	2267.4893
TCGA-KL-8326-11A-01R-2315-07	ARRDC4|91947	2642.6198
TCGA-KL-8326-11A-01R-2315-07	ARRDC5|645432	7.5937
TCGA-KL-8326-11A-01R-2315-07	ARSA|410	706.2174
TCGA-KL-8326-11A-01R-2315-07	ARSB|411	431.3242
TCGA-KL-8326-11A-01R-2315-07	ARSD|414	2163.8348
TCGA-KL-8326-11A-01R-2315-07	ARSE|415	680.3987
TCGA-KL-8326-11A-01R-2315-07	ARSF|416	59.2311
TCGA-KL-8326-11A-01R-2315-07	ARSG|22901	180.3512
TCGA-KL-8326-11A-01R-2315-07	ARSH|347527	0
TCGA-KL-8326-11A-01R-2315-07	ARSI|340075	22.7812
TCGA-KL-8326-11A-01R-2315-07	ARSJ|79642	374.7508
TCGA-KL-8326-11A-01R-2315-07	ARSK|153642	233.1277
TCGA-KL-8326-11A-01R-2315-07	ART1|417	1.5187
TCGA-KL-8326-11A-01R-2315-07	ART3|419	1.5187
TCGA-KL-8326-11A-01R-2315-07	ART4|420	67.2046
TCGA-KL-8326-11A-01R-2315-07	ART5|116969	26.5781
TCGA-KL-8326-11A-01R-2315-07	ARTN|9048	14.4281
TCGA-KL-8326-11A-01R-2315-07	ARV1|64801	443.0944
TCGA-KL-8326-11A-01R-2315-07	ARVCF|421	368.2962
TCGA-KL-8326-11A-01R-2315-07	ARX|170302	1.1391
TCGA-KL-8326-11A-01R-2315-07	AR|367	50.878
TCGA-KL-8326-11A-01R-2315-07	AS3MT|57412	549.4067
TCGA-KL-8326-11A-01R-2315-07	ASAH1|427	6219.2691
TCGA-KL-8326-11A-01R-2315-07	ASAH2B|653308	3.4172
TCGA-KL-8326-11A-01R-2315-07	ASAH2|56624	8.7328
TCGA-KL-8326-11A-01R-2315-07	ASAM|79827	10.6312
TCGA-KL-8326-11A-01R-2315-07	ASAP1IT1|29065	0
TCGA-KL-8326-11A-01R-2315-07	ASAP1|50807	436.2601
TCGA-KL-8326-11A-01R-2315-07	ASAP2|8853	2011.5804
TCGA-KL-8326-11A-01R-2315-07	ASAP3|55616	739.2501
TCGA-KL-8326-11A-01R-2315-07	ASB10|136371	2.2781
TCGA-KL-8326-11A-01R-2315-07	ASB11|140456	.7594
TCGA-KL-8326-11A-01R-2315-07	ASB12|142689	4.1766
TCGA-KL-8326-11A-01R-2315-07	ASB13|79754	1729.0935
TCGA-KL-8326-11A-01R-2315-07	ASB14|142686	7.214
TCGA-KL-8326-11A-01R-2315-07	ASB15|142685	86.9483
TCGA-KL-8326-11A-01R-2315-07	ASB16|92591	24.4366
TCGA-KL-8326-11A-01R-2315-07	ASB17|127247	1.5187
TCGA-KL-8326-11A-01R-2315-07	ASB18|401036	0
TCGA-KL-8326-11A-01R-2315-07	ASB1|51665	530.9616
TCGA-KL-8326-11A-01R-2315-07	ASB2|51676	50.878
TCGA-KL-8326-11A-01R-2315-07	ASB3|51130	217.5605
TCGA-KL-8326-11A-01R-2315-07	ASB4|51666	.7594
TCGA-KL-8326-11A-01R-2315-07	ASB5|140458	20.1234
TCGA-KL-8326-11A-01R-2315-07	ASB6|140459	944.0607
TCGA-KL-8326-11A-01R-2315-07	ASB7|140460	383.8633
TCGA-KL-8326-11A-01R-2315-07	ASB8|140461	1031.9886
TCGA-KL-8326-11A-01R-2315-07	ASB9|140462	379.3071
TCGA-KL-8326-11A-01R-2315-07	ASCC1|51008	490.5553
TCGA-KL-8326-11A-01R-2315-07	ASCC2|84164	1202.0883
TCGA-KL-8326-11A-01R-2315-07	ASCC3|10973	558.8989
TCGA-KL-8326-11A-01R-2315-07	ASCL1|429	.3797
TCGA-KL-8326-11A-01R-2315-07	ASCL2|430	6.075
TCGA-KL-8326-11A-01R-2315-07	ASCL3|56676	0
TCGA-KL-8326-11A-01R-2315-07	ASCL4|121549	8.3531
TCGA-KL-8326-11A-01R-2315-07	ASF1A|25842	458.2819
TCGA-KL-8326-11A-01R-2315-07	ASF1B|55723	24.3
TCGA-KL-8326-11A-01R-2315-07	ASFMR1|100126270	0
TCGA-KL-8326-11A-01R-2315-07	ASGR1|432	7.9734
TCGA-KL-8326-11A-01R-2315-07	ASGR2|433	12.15
TCGA-KL-8326-11A-01R-2315-07	ASH1L|55870	1364.4309
TCGA-KL-8326-11A-01R-2315-07	ASH2L|9070	918.4623
TCGA-KL-8326-11A-01R-2315-07	ASIP|434	.7594
TCGA-KL-8326-11A-01R-2315-07	ASL|435	1665.3061
TCGA-KL-8326-11A-01R-2315-07	ASMTL|8623	1190.6977
TCGA-KL-8326-11A-01R-2315-07	ASMT|438	.7594
TCGA-KL-8326-11A-01R-2315-07	ASNA1|439	1923.4931
TCGA-KL-8326-11A-01R-2315-07	ASNSD1|54529	1036.9245
TCGA-KL-8326-11A-01R-2315-07	ASNS|440	303.3697
TCGA-KL-8326-11A-01R-2315-07	ASPA|443	495.4912
TCGA-KL-8326-11A-01R-2315-07	ASPDH|554235	863.7874
TCGA-KL-8326-11A-01R-2315-07	ASPG|374569	275.2729
TCGA-KL-8326-11A-01R-2315-07	ASPHD1|253982	46.3218
TCGA-KL-8326-11A-01R-2315-07	ASPHD2|57168	112.3873
TCGA-KL-8326-11A-01R-2315-07	ASPH|444	1982.0902
TCGA-KL-8326-11A-01R-2315-07	ASPM|259266	8.3531
TCGA-KL-8326-11A-01R-2315-07	ASPN|54829	111.2482
TCGA-KL-8326-11A-01R-2315-07	ASPRV1|151516	99.3299
TCGA-KL-8326-11A-01R-2315-07	ASPSCR1|79058	634.0769
TCGA-KL-8326-11A-01R-2315-07	ASRGL1|80150	828.4765
TCGA-KL-8326-11A-01R-2315-07	ASS1|445	36450.3085
TCGA-KL-8326-11A-01R-2315-07	ASTE1|28990	159.5368
TCGA-KL-8326-11A-01R-2315-07	ASTL|431705	.7594
TCGA-KL-8326-11A-01R-2315-07	ASTN1|460	13.6687
TCGA-KL-8326-11A-01R-2315-07	ASTN2|23245	195.5387
TCGA-KL-8326-11A-01R-2315-07	ASXL1|171023	1263.2178
TCGA-KL-8326-11A-01R-2315-07	ASXL2|55252	371.7133
TCGA-KL-8326-11A-01R-2315-07	ASXL3|80816	50.4983
TCGA-KL-8326-11A-01R-2315-07	ASZ1|136991	0
TCGA-KL-8326-11A-01R-2315-07	ATAD1|84896	961.7466
TCGA-KL-8326-11A-01R-2315-07	ATAD2B|54454	208.8277
TCGA-KL-8326-11A-01R-2315-07	ATAD2|29028	112.767
TCGA-KL-8326-11A-01R-2315-07	ATAD3A|55210	487.8975
TCGA-KL-8326-11A-01R-2315-07	ATAD3B|83858	230.4699
TCGA-KL-8326-11A-01R-2315-07	ATAD3C|219293	229.7105
TCGA-KL-8326-11A-01R-2315-07	ATAD5|79915	17.0859
TCGA-KL-8326-11A-01R-2315-07	ATCAY|85300	0
TCGA-KL-8326-11A-01R-2315-07	ATE1|11101	265.7807
TCGA-KL-8326-11A-01R-2315-07	ATF1|466	400.9492
TCGA-KL-8326-11A-01R-2315-07	ATF2|1386	402.0883
TCGA-KL-8326-11A-01R-2315-07	ATF3|467	2633.5074
TCGA-KL-8326-11A-01R-2315-07	ATF4|468	5391.552
TCGA-KL-8326-11A-01R-2315-07	ATF5|22809	858.4718
TCGA-KL-8326-11A-01R-2315-07	ATF6B|1388	1796.6777
TCGA-KL-8326-11A-01R-2315-07	ATF6|22926	1270.4319
TCGA-KL-8326-11A-01R-2315-07	ATF7IP2|80063	117.7029
TCGA-KL-8326-11A-01R-2315-07	ATF7IP|55729	392.5961
TCGA-KL-8326-11A-01R-2315-07	ATF7|11016	895.3773
TCGA-KL-8326-11A-01R-2315-07	ATG10|83734	109.7295
TCGA-KL-8326-11A-01R-2315-07	ATG12|9140	344.3759
TCGA-KL-8326-11A-01R-2315-07	ATG16L1|55054	555.4817
TCGA-KL-8326-11A-01R-2315-07	ATG16L2|89849	354.0275
TCGA-KL-8326-11A-01R-2315-07	ATG2A|23130	831.514
TCGA-KL-8326-11A-01R-2315-07	ATG2B|55102	712.2924
TCGA-KL-8326-11A-01R-2315-07	ATG3|64422	878.9748
TCGA-KL-8326-11A-01R-2315-07	ATG4A|115201	480.6834
TCGA-KL-8326-11A-01R-2315-07	ATG4B|23192	1021.7371
TCGA-KL-8326-11A-01R-2315-07	ATG4C|84938	198.9559
TCGA-KL-8326-11A-01R-2315-07	ATG4D|84971	746.6388
TCGA-KL-8326-11A-01R-2315-07	ATG5|9474	801.1391
TCGA-KL-8326-11A-01R-2315-07	ATG7|10533	625.8111
TCGA-KL-8326-11A-01R-2315-07	ATG9A|79065	1243.7893
TCGA-KL-8326-11A-01R-2315-07	ATG9B|285973	14.4167
TCGA-KL-8326-11A-01R-2315-07	ATHL1|80162	876.317
TCGA-KL-8326-11A-01R-2315-07	ATIC|471	1514.1908
TCGA-KL-8326-11A-01R-2315-07	ATL1|51062	219.4589
TCGA-KL-8326-11A-01R-2315-07	ATL2|64225	677.3612
TCGA-KL-8326-11A-01R-2315-07	ATL3|25923	197.0574
TCGA-KL-8326-11A-01R-2315-07	ATMIN|23300	1542.6673
TCGA-KL-8326-11A-01R-2315-07	ATM|472	822.7812
TCGA-KL-8326-11A-01R-2315-07	ATN1|1822	4313.6213
TCGA-KL-8326-11A-01R-2315-07	ATOH1|474	0
TCGA-KL-8326-11A-01R-2315-07	ATOH7|220202	7.5937
TCGA-KL-8326-11A-01R-2315-07	ATOH8|84913	1101.4713
TCGA-KL-8326-11A-01R-2315-07	ATOX1|475	1360.038
TCGA-KL-8326-11A-01R-2315-07	ATP10A|57194	1021.3574
TCGA-KL-8326-11A-01R-2315-07	ATP10B|23120	3.4172
TCGA-KL-8326-11A-01R-2315-07	ATP10D|57205	916.1841
TCGA-KL-8326-11A-01R-2315-07	ATP11A|23250	982.6293
TCGA-KL-8326-11A-01R-2315-07	ATP11B|23200	965.9231
TCGA-KL-8326-11A-01R-2315-07	ATP11C|286410	529.663
TCGA-KL-8326-11A-01R-2315-07	ATP12A|479	298.8135
TCGA-KL-8326-11A-01R-2315-07	ATP13A1|57130	1289.4162
TCGA-KL-8326-11A-01R-2315-07	ATP13A2|23400	639.7722
TCGA-KL-8326-11A-01R-2315-07	ATP13A3|79572	2281.158
TCGA-KL-8326-11A-01R-2315-07	ATP13A4|84239	7.214
TCGA-KL-8326-11A-01R-2315-07	ATP13A5|344905	1.8984
TCGA-KL-8326-11A-01R-2315-07	ATP1A1|476	46843.7551
TCGA-KL-8326-11A-01R-2315-07	ATP1A2|477	274.1338
TCGA-KL-8326-11A-01R-2315-07	ATP1A3|478	14.8078
TCGA-KL-8326-11A-01R-2315-07	ATP1A4|480	0
TCGA-KL-8326-11A-01R-2315-07	ATP1B1|481	37389.6649
TCGA-KL-8326-11A-01R-2315-07	ATP1B2|482	441.5757
TCGA-KL-8326-11A-01R-2315-07	ATP1B3|483	2882.5819
TCGA-KL-8326-11A-01R-2315-07	ATP1B4|23439	0
TCGA-KL-8326-11A-01R-2315-07	ATP2A1|487	7.214
TCGA-KL-8326-11A-01R-2315-07	ATP2A2|488	3654.1054
TCGA-KL-8326-11A-01R-2315-07	ATP2A3|489	1822.4964
TCGA-KL-8326-11A-01R-2315-07	ATP2B1|490	1120.4556
TCGA-KL-8326-11A-01R-2315-07	ATP2B2|491	20.1234
TCGA-KL-8326-11A-01R-2315-07	ATP2B3|492	5.3156
TCGA-KL-8326-11A-01R-2315-07	ATP2B4|493	1799.7152
TCGA-KL-8326-11A-01R-2315-07	ATP2C1|27032	1788.2563
TCGA-KL-8326-11A-01R-2315-07	ATP2C2|9914	21.2625
TCGA-KL-8326-11A-01R-2315-07	ATP4A|495	0
TCGA-KL-8326-11A-01R-2315-07	ATP4B|496	10.6312
TCGA-KL-8326-11A-01R-2315-07	ATP5A1|498	21128.0494
TCGA-KL-8326-11A-01R-2315-07	ATP5B|506	23069.3878
TCGA-KL-8326-11A-01R-2315-07	ATP5C1|509	5905.2682
TCGA-KL-8326-11A-01R-2315-07	ATP5D|513	1645.5624
TCGA-KL-8326-11A-01R-2315-07	ATP5EP2|432369	40.2468
TCGA-KL-8326-11A-01R-2315-07	ATP5E|514	3895.2065
TCGA-KL-8326-11A-01R-2315-07	ATP5F1|515	4710.7736
TCGA-KL-8326-11A-01R-2315-07	ATP5G1|516	1730.2326
TCGA-KL-8326-11A-01R-2315-07	ATP5G2|517	5382.8192
TCGA-KL-8326-11A-01R-2315-07	ATP5G3|518	7352.6341
TCGA-KL-8326-11A-01R-2315-07	ATP5H|10476	3345.42
TCGA-KL-8326-11A-01R-2315-07	ATP5I|521	1605.103
TCGA-KL-8326-11A-01R-2315-07	ATP5J2|9551	1975.1305
TCGA-KL-8326-11A-01R-2315-07	ATP5J|522	3139.8348
TCGA-KL-8326-11A-01R-2315-07	ATP5L2|267020	1.5187
TCGA-KL-8326-11A-01R-2315-07	ATP5L|10632	4329.5681
TCGA-KL-8326-11A-01R-2315-07	ATP5O|539	4842.5249
TCGA-KL-8326-11A-01R-2315-07	ATP5SL|55101	1315.2349
TCGA-KL-8326-11A-01R-2315-07	ATP5S|27109	184.9075
TCGA-KL-8326-11A-01R-2315-07	ATP6AP1L|92270	33.7921
TCGA-KL-8326-11A-01R-2315-07	ATP6AP1|537	4679.6393
TCGA-KL-8326-11A-01R-2315-07	ATP6AP2|10159	6557.1903
TCGA-KL-8326-11A-01R-2315-07	ATP6V0A1|535	1642.1452
TCGA-KL-8326-11A-01R-2315-07	ATP6V0A2|23545	276.7916
TCGA-KL-8326-11A-01R-2315-07	ATP6V0A4|50617	4589.6687
TCGA-KL-8326-11A-01R-2315-07	ATP6V0B|533	4231.6089
TCGA-KL-8326-11A-01R-2315-07	ATP6V0C|527	4500.2031
TCGA-KL-8326-11A-01R-2315-07	ATP6V0D1|9114	3162.7907
TCGA-KL-8326-11A-01R-2315-07	ATP6V0D2|245972	4847.8405
TCGA-KL-8326-11A-01R-2315-07	ATP6V0E1|8992	4611.2957
TCGA-KL-8326-11A-01R-2315-07	ATP6V0E2|155066	1995.9677
TCGA-KL-8326-11A-01R-2315-07	ATP6V1A|523	6694.2572
TCGA-KL-8326-11A-01R-2315-07	ATP6V1B1|525	6644.1386
TCGA-KL-8326-11A-01R-2315-07	ATP6V1B2|526	3969.2454
TCGA-KL-8326-11A-01R-2315-07	ATP6V1C1|528	2096.6303
TCGA-KL-8326-11A-01R-2315-07	ATP6V1C2|245973	1722.0123
TCGA-KL-8326-11A-01R-2315-07	ATP6V1D|51382	2365.8282
TCGA-KL-8326-11A-01R-2315-07	ATP6V1E1|529	5104.8885
TCGA-KL-8326-11A-01R-2315-07	ATP6V1E2|90423	43.664
TCGA-KL-8326-11A-01R-2315-07	ATP6V1F|9296	4043.178
TCGA-KL-8326-11A-01R-2315-07	ATP6V1G1|9550	3506.0275
TCGA-KL-8326-11A-01R-2315-07	ATP6V1G2|534	60.3702
TCGA-KL-8326-11A-01R-2315-07	ATP6V1G3|127124	781.0157
TCGA-KL-8326-11A-01R-2315-07	ATP6V1H|51606	2426.9578
TCGA-KL-8326-11A-01R-2315-07	ATP7A|538	372.4727
TCGA-KL-8326-11A-01R-2315-07	ATP7B|540	172.7575
TCGA-KL-8326-11A-01R-2315-07	ATP8A1|10396	577.8832
TCGA-KL-8326-11A-01R-2315-07	ATP8A2|51761	29.2359
TCGA-KL-8326-11A-01R-2315-07	ATP8B1|5205	1037.5472
TCGA-KL-8326-11A-01R-2315-07	ATP8B2|57198	606.3598
TCGA-KL-8326-11A-01R-2315-07	ATP8B3|148229	14.4281
TCGA-KL-8326-11A-01R-2315-07	ATP8B4|79895	98.3389
TCGA-KL-8326-11A-01R-2315-07	ATP8B5P|158381	51.6374
TCGA-KL-8326-11A-01R-2315-07	ATP9A|10079	1542.6673
TCGA-KL-8326-11A-01R-2315-07	ATP9B|374868	492.074
TCGA-KL-8326-11A-01R-2315-07	ATPAF1|64756	2526.6445
TCGA-KL-8326-11A-01R-2315-07	ATPAF2|91647	433.6023
TCGA-KL-8326-11A-01R-2315-07	ATPBD4|89978	157.1903
TCGA-KL-8326-11A-01R-2315-07	ATPIF1|93974	3756.2411
TCGA-KL-8326-11A-01R-2315-07	ATRIP|84126	171.3602
TCGA-KL-8326-11A-01R-2315-07	ATRNL1|26033	100.9967
TCGA-KL-8326-11A-01R-2315-07	ATRN|8455	1967.9165
TCGA-KL-8326-11A-01R-2315-07	ATRX|546	1369.5301
TCGA-KL-8326-11A-01R-2315-07	ATR|545	429.4257
TCGA-KL-8326-11A-01R-2315-07	ATXN10|25814	1984.243
TCGA-KL-8326-11A-01R-2315-07	ATXN1L|342371	1842.6616
TCGA-KL-8326-11A-01R-2315-07	ATXN1|6310	677.3612
TCGA-KL-8326-11A-01R-2315-07	ATXN2L|11273	1724.1576
TCGA-KL-8326-11A-01R-2315-07	ATXN2|6311	799.6203
TCGA-KL-8326-11A-01R-2315-07	ATXN3L|92552	0
TCGA-KL-8326-11A-01R-2315-07	ATXN3|4287	302.2307
TCGA-KL-8326-11A-01R-2315-07	ATXN7L1|222255	250.2136
TCGA-KL-8326-11A-01R-2315-07	ATXN7L2|127002	65.6858
TCGA-KL-8326-11A-01R-2315-07	ATXN7L3B|552889	3274.7983
TCGA-KL-8326-11A-01R-2315-07	ATXN7L3|56970	1192.2164
TCGA-KL-8326-11A-01R-2315-07	ATXN7|6314	710.7736
TCGA-KL-8326-11A-01R-2315-07	ATXN8OS|6315	.3797
TCGA-KL-8326-11A-01R-2315-07	AUH|549	1150.0712
TCGA-KL-8326-11A-01R-2315-07	AUP1|550	1855.271
TCGA-KL-8326-11A-01R-2315-07	AURKAIP1|54998	1739.7247
TCGA-KL-8326-11A-01R-2315-07	AURKAPS1|6791	6.075
TCGA-KL-8326-11A-01R-2315-07	AURKA|6790	51.6374
TCGA-KL-8326-11A-01R-2315-07	AURKB|9212	6.4547
TCGA-KL-8326-11A-01R-2315-07	AURKC|6795	25.0593
TCGA-KL-8326-11A-01R-2315-07	AUTS2|26053	568.7708
TCGA-KL-8326-11A-01R-2315-07	AVEN|57099	100.617
TCGA-KL-8326-11A-01R-2315-07	AVIL|10677	13.6687
TCGA-KL-8326-11A-01R-2315-07	AVL9|23080	174.2762
TCGA-KL-8326-11A-01R-2315-07	AVPI1|60370	367.9165
TCGA-KL-8326-11A-01R-2315-07	AVPR1A|552	145.7997
TCGA-KL-8326-11A-01R-2315-07	AVPR1B|553	1.5187
TCGA-KL-8326-11A-01R-2315-07	AVPR2|554	245.2776
TCGA-KL-8326-11A-01R-2315-07	AVP|551	0
TCGA-KL-8326-11A-01R-2315-07	AWAT1|158833	0
TCGA-KL-8326-11A-01R-2315-07	AWAT2|158835	0
TCGA-KL-8326-11A-01R-2315-07	AXIN1|8312	662.1737
TCGA-KL-8326-11A-01R-2315-07	AXIN2|8313	131.7513
TCGA-KL-8326-11A-01R-2315-07	AXL|558	786.3313
TCGA-KL-8326-11A-01R-2315-07	AZGP1|563	1031.9886
TCGA-KL-8326-11A-01R-2315-07	AZI1|22994	226.2933
TCGA-KL-8326-11A-01R-2315-07	AZI2|64343	1115.5197
TCGA-KL-8326-11A-01R-2315-07	AZIN1|51582	2502.1357
TCGA-KL-8326-11A-01R-2315-07	AZU1|566	0
TCGA-KL-8326-11A-01R-2315-07	B2M|567	39385.2871
TCGA-KL-8326-11A-01R-2315-07	B3GALNT1|8706	600.2848
TCGA-KL-8326-11A-01R-2315-07	B3GALNT2|148789	390.5496
TCGA-KL-8326-11A-01R-2315-07	B3GALT1|8708	0
TCGA-KL-8326-11A-01R-2315-07	B3GALT2|8707	106.3123
TCGA-KL-8326-11A-01R-2315-07	B3GALT4|8705	244.5183
TCGA-KL-8326-11A-01R-2315-07	B3GALT5|10317	3.0375
TCGA-KL-8326-11A-01R-2315-07	B3GALT6|126792	314.7603
TCGA-KL-8326-11A-01R-2315-07	B3GALTL|145173	325.7712
TCGA-KL-8326-11A-01R-2315-07	B3GAT1|27087	41.7655
TCGA-KL-8326-11A-01R-2315-07	B3GAT2|135152	5.813
TCGA-KL-8326-11A-01R-2315-07	B3GAT3|26229	869.4827
TCGA-KL-8326-11A-01R-2315-07	B3GNT1|11041	1246.1319
TCGA-KL-8326-11A-01R-2315-07	B3GNT2|10678	1106.0275
TCGA-KL-8326-11A-01R-2315-07	B3GNT3|10331	119.981
TCGA-KL-8326-11A-01R-2315-07	B3GNT4|79369	21.2625
TCGA-KL-8326-11A-01R-2315-07	B3GNT5|84002	206.1699
TCGA-KL-8326-11A-01R-2315-07	B3GNT6|192134	.3797
TCGA-KL-8326-11A-01R-2315-07	B3GNT7|93010	115.4248
TCGA-KL-8326-11A-01R-2315-07	B3GNT8|374907	102.8951
TCGA-KL-8326-11A-01R-2315-07	B3GNT9|84752	347.2046
TCGA-KL-8326-11A-01R-2315-07	B3GNTL1|146712	40.7822
TCGA-KL-8326-11A-01R-2315-07	B4GALNT1|2583	18.2895
TCGA-KL-8326-11A-01R-2315-07	B4GALNT2|124872	139.345
TCGA-KL-8326-11A-01R-2315-07	B4GALNT3|283358	346.654
TCGA-KL-8326-11A-01R-2315-07	B4GALNT4|338707	1.5187
TCGA-KL-8326-11A-01R-2315-07	B4GALT1|2683	4549.4067
TCGA-KL-8326-11A-01R-2315-07	B4GALT2|8704	701.6611
TCGA-KL-8326-11A-01R-2315-07	B4GALT3|8703	913.906
TCGA-KL-8326-11A-01R-2315-07	B4GALT4|8702	493.9725
TCGA-KL-8326-11A-01R-2315-07	B4GALT5|9334	1465.2112
TCGA-KL-8326-11A-01R-2315-07	B4GALT6|9331	129.4732
TCGA-KL-8326-11A-01R-2315-07	B4GALT7|11285	571.4286
TCGA-KL-8326-11A-01R-2315-07	B9D1|27077	425.4466
TCGA-KL-8326-11A-01R-2315-07	B9D2|80776	153.3935
TCGA-KL-8326-11A-01R-2315-07	BAALC|79870	57.7124
TCGA-KL-8326-11A-01R-2315-07	BAAT|570	1.5187
TCGA-KL-8326-11A-01R-2315-07	BACE1|23621	1543.0014
TCGA-KL-8326-11A-01R-2315-07	BACE2|25825	1706.692
TCGA-KL-8326-11A-01R-2315-07	BACH1|571	901.3764
TCGA-KL-8326-11A-01R-2315-07	BACH2|60468	99.8576
TCGA-KL-8326-11A-01R-2315-07	BAD|572	1214.1813
TCGA-KL-8326-11A-01R-2315-07	BAG1|573	3033.4846
TCGA-KL-8326-11A-01R-2315-07	BAG2|9532	173.5168
TCGA-KL-8326-11A-01R-2315-07	BAG3|9531	2297.1049
TCGA-KL-8326-11A-01R-2315-07	BAG4|9530	136.6872
TCGA-KL-8326-11A-01R-2315-07	BAG5|9529	1500.5221
TCGA-KL-8326-11A-01R-2315-07	BAGE2|85319	3.4172
TCGA-KL-8326-11A-01R-2315-07	BAGE|574	0
TCGA-KL-8326-11A-01R-2315-07	BAHCC1|57597	366.018
TCGA-KL-8326-11A-01R-2315-07	BAHD1|22893	1008.8277
TCGA-KL-8326-11A-01R-2315-07	BAI1|575	12.5297
TCGA-KL-8326-11A-01R-2315-07	BAI2|576	211.8652
TCGA-KL-8326-11A-01R-2315-07	BAI3|577	17.4656
TCGA-KL-8326-11A-01R-2315-07	BAIAP2L1|55971	550.5458
TCGA-KL-8326-11A-01R-2315-07	BAIAP2L2|80115	287.0432
TCGA-KL-8326-11A-01R-2315-07	BAIAP2|10458	1565.0688
TCGA-KL-8326-11A-01R-2315-07	BAIAP3|8938	581.7826
TCGA-KL-8326-11A-01R-2315-07	BAK1|578	534.2193
TCGA-KL-8326-11A-01R-2315-07	BAMBI|25805	625.7238
TCGA-KL-8326-11A-01R-2315-07	BANF1|8815	1862.7432
TCGA-KL-8326-11A-01R-2315-07	BANF2|140836	0
TCGA-KL-8326-11A-01R-2315-07	BANK1|55024	688.3721
TCGA-KL-8326-11A-01R-2315-07	BANP|54971	233.1277
TCGA-KL-8326-11A-01R-2315-07	BAP1|8314	2061.6991
TCGA-KL-8326-11A-01R-2315-07	BARD1|580	18.6047
TCGA-KL-8326-11A-01R-2315-07	BARHL1|56751	0
TCGA-KL-8326-11A-01R-2315-07	BARHL2|343472	0
TCGA-KL-8326-11A-01R-2315-07	BARX1|56033	0
TCGA-KL-8326-11A-01R-2315-07	BARX2|8538	186.0465
TCGA-KL-8326-11A-01R-2315-07	BASE|317716	0
TCGA-KL-8326-11A-01R-2315-07	BASP1|10409	253.2511
TCGA-KL-8326-11A-01R-2315-07	BAT1|7919	3641.5757
TCGA-KL-8326-11A-01R-2315-07	BAT2L1|84726	3624.4177
TCGA-KL-8326-11A-01R-2315-07	BAT2L2|23215	2463.7874
TCGA-KL-8326-11A-01R-2315-07	BAT2|7916	4892.2639
TCGA-KL-8326-11A-01R-2315-07	BAT3|7917	4359.943
TCGA-KL-8326-11A-01R-2315-07	BAT4|7918	495.4912
TCGA-KL-8326-11A-01R-2315-07	BAT5|7920	961.3669
TCGA-KL-8326-11A-01R-2315-07	BATF2|116071	123.7779
TCGA-KL-8326-11A-01R-2315-07	BATF3|55509	28.8562
TCGA-KL-8326-11A-01R-2315-07	BATF|10538	61.5093
TCGA-KL-8326-11A-01R-2315-07	BAX|581	632.9378
TCGA-KL-8326-11A-01R-2315-07	BAZ1A|11177	354.2477
TCGA-KL-8326-11A-01R-2315-07	BAZ1B|9031	1371.4286
TCGA-KL-8326-11A-01R-2315-07	BAZ2A|11176	2056.0911
TCGA-KL-8326-11A-01R-2315-07	BAZ2B|29994	563.888
TCGA-KL-8326-11A-01R-2315-07	BBC3|27113	99.0982
TCGA-KL-8326-11A-01R-2315-07	BBOX1|8424	7237.589
TCGA-KL-8326-11A-01R-2315-07	BBS10|79738	325.0119
TCGA-KL-8326-11A-01R-2315-07	BBS12|166379	393.7352
TCGA-KL-8326-11A-01R-2315-07	BBS1|582	1945.1353
TCGA-KL-8326-11A-01R-2315-07	BBS2|583	1440.9112
TCGA-KL-8326-11A-01R-2315-07	BBS4|585	575.6051
TCGA-KL-8326-11A-01R-2315-07	BBS5|129880	275.6526
TCGA-KL-8326-11A-01R-2315-07	BBS7|55212	287.8026
TCGA-KL-8326-11A-01R-2315-07	BBS9|27241	273.3745
TCGA-KL-8326-11A-01R-2315-07	BBX|56987	1747.3185
TCGA-KL-8326-11A-01R-2315-07	BCAM|4059	24487.5178
TCGA-KL-8326-11A-01R-2315-07	BCAN|63827	7.214
TCGA-KL-8326-11A-01R-2315-07	BCAP29|55973	870.6217
TCGA-KL-8326-11A-01R-2315-07	BCAP31|10134	3728.1443
TCGA-KL-8326-11A-01R-2315-07	BCAR1|9564	2325.5814
TCGA-KL-8326-11A-01R-2315-07	BCAR3|8412	975.0014
TCGA-KL-8326-11A-01R-2315-07	BCAR4|400500	0
TCGA-KL-8326-11A-01R-2315-07	BCAS1|8537	101.3764
TCGA-KL-8326-11A-01R-2315-07	BCAS2|10286	859.8424
TCGA-KL-8326-11A-01R-2315-07	BCAS3|54828	735.4533
TCGA-KL-8326-11A-01R-2315-07	BCAS4|55653	472.3303
TCGA-KL-8326-11A-01R-2315-07	BCAT1|586	121.1201
TCGA-KL-8326-11A-01R-2315-07	BCAT2|587	925.2966
TCGA-KL-8326-11A-01R-2315-07	BCCIP|56647	1366.9673
TCGA-KL-8326-11A-01R-2315-07	BCDIN3D|144233	146.8666
TCGA-KL-8326-11A-01R-2315-07	BCHE|590	34.9312
TCGA-KL-8326-11A-01R-2315-07	BCKDHA|593	2085.103
TCGA-KL-8326-11A-01R-2315-07	BCKDHB|594	849.3593
TCGA-KL-8326-11A-01R-2315-07	BCKDK|10295	1467.4893
TCGA-KL-8326-11A-01R-2315-07	BCL10|8915	517.1334
TCGA-KL-8326-11A-01R-2315-07	BCL11A|53335	101.3764
TCGA-KL-8326-11A-01R-2315-07	BCL11B|64919	69.103
TCGA-KL-8326-11A-01R-2315-07	BCL2A1|597	59.2311
TCGA-KL-8326-11A-01R-2315-07	BCL2L10|10017	20.1234
TCGA-KL-8326-11A-01R-2315-07	BCL2L11|10018	1025.9136
TCGA-KL-8326-11A-01R-2315-07	BCL2L12|83596	158.3711
TCGA-KL-8326-11A-01R-2315-07	BCL2L13|23786	2286.094
TCGA-KL-8326-11A-01R-2315-07	BCL2L14|79370	5.3156
TCGA-KL-8326-11A-01R-2315-07	BCL2L15|440603	42.1452
TCGA-KL-8326-11A-01R-2315-07	BCL2L1|598	5042.2402
TCGA-KL-8326-11A-01R-2315-07	BCL2L2|599	1809.0859
TCGA-KL-8326-11A-01R-2315-07	BCL2|596	1353.2036
TCGA-KL-8326-11A-01R-2315-07	BCL3|602	567.6317
TCGA-KL-8326-11A-01R-2315-07	BCL6B|255877	249.4542
TCGA-KL-8326-11A-01R-2315-07	BCL6|604	688.3721
TCGA-KL-8326-11A-01R-2315-07	BCL7A|605	651.9222
TCGA-KL-8326-11A-01R-2315-07	BCL7B|9275	1344.0911
TCGA-KL-8326-11A-01R-2315-07	BCL7C|9274	862.6483
TCGA-KL-8326-11A-01R-2315-07	BCL8|606	3.4172
TCGA-KL-8326-11A-01R-2315-07	BCL9L|283149	927.0014
TCGA-KL-8326-11A-01R-2315-07	BCL9|607	716.4689
TCGA-KL-8326-11A-01R-2315-07	BCLAF1|9774	2491.8842
TCGA-KL-8326-11A-01R-2315-07	BCMO1|53630	73.2795
TCGA-KL-8326-11A-01R-2315-07	BCO2|83875	64.5467
TCGA-KL-8326-11A-01R-2315-07	BCORL1|63035	272.2354
TCGA-KL-8326-11A-01R-2315-07	BCORL2|286554	3.4172
TCGA-KL-8326-11A-01R-2315-07	BCOR|54880	821.6421
TCGA-KL-8326-11A-01R-2315-07	BCR|613	2329.7579
TCGA-KL-8326-11A-01R-2315-07	BCS1L|617	372.8524
TCGA-KL-8326-11A-01R-2315-07	BCYRN1|618	0
TCGA-KL-8326-11A-01R-2315-07	BDH1|622	740.0095
TCGA-KL-8326-11A-01R-2315-07	BDH2|56898	4263.1229
TCGA-KL-8326-11A-01R-2315-07	BDKRB1|623	52.3968
TCGA-KL-8326-11A-01R-2315-07	BDKRB2|624	1216.8961
TCGA-KL-8326-11A-01R-2315-07	BDNFOS|497258	155.0375
TCGA-KL-8326-11A-01R-2315-07	BDNF|627	32.9075
TCGA-KL-8326-11A-01R-2315-07	BDP1|55814	608.2582
TCGA-KL-8326-11A-01R-2315-07	BEAN|146227	20.8828
TCGA-KL-8326-11A-01R-2315-07	BECN1|8678	1678.4964
TCGA-KL-8326-11A-01R-2315-07	BEGAIN|57596	22.0218
TCGA-KL-8326-11A-01R-2315-07	BEND2|139105	.3797
TCGA-KL-8326-11A-01R-2315-07	BEND3|57673	87.7076
TCGA-KL-8326-11A-01R-2315-07	BEND4|389206	15.9468
TCGA-KL-8326-11A-01R-2315-07	BEND5|79656	236.5449
TCGA-KL-8326-11A-01R-2315-07	BEND6|221336	36.8296
TCGA-KL-8326-11A-01R-2315-07	BEND7|222389	948.0778
TCGA-KL-8326-11A-01R-2315-07	BEST1|7439	11.7703
TCGA-KL-8326-11A-01R-2315-07	BEST2|54831	0
TCGA-KL-8326-11A-01R-2315-07	BEST3|144453	2.6578
TCGA-KL-8326-11A-01R-2315-07	BEST4|266675	5.3156
TCGA-KL-8326-11A-01R-2315-07	BET1L|51272	2474.7983
TCGA-KL-8326-11A-01R-2315-07	BET1|10282	598.3863
TCGA-KL-8326-11A-01R-2315-07	BET3L|100128327	3.7969
TCGA-KL-8326-11A-01R-2315-07	BEX1|55859	228.1917
TCGA-KL-8326-11A-01R-2315-07	BEX2|84707	915.8045
TCGA-KL-8326-11A-01R-2315-07	BEX4|56271	2755.7665
TCGA-KL-8326-11A-01R-2315-07	BEX5|340542	389.5586
TCGA-KL-8326-11A-01R-2315-07	BEYLA|497634	0
TCGA-KL-8326-11A-01R-2315-07	BFAR|51283	1267.0147
TCGA-KL-8326-11A-01R-2315-07	BFSP1|631	57.3327
TCGA-KL-8326-11A-01R-2315-07	BFSP2|8419	7.5937
TCGA-KL-8326-11A-01R-2315-07	BGLAP|632	33.5301
TCGA-KL-8326-11A-01R-2315-07	BGN|633	11936.5923
TCGA-KL-8326-11A-01R-2315-07	BHLHA15|168620	4.9359
TCGA-KL-8326-11A-01R-2315-07	BHLHB9|80823	181.87
TCGA-KL-8326-11A-01R-2315-07	BHLHE22|27319	7.9734
TCGA-KL-8326-11A-01R-2315-07	BHLHE23|128408	0
TCGA-KL-8326-11A-01R-2315-07	BHLHE40|8553	6638.4433
TCGA-KL-8326-11A-01R-2315-07	BHLHE41|79365	483.7209
TCGA-KL-8326-11A-01R-2315-07	BHMT2|23743	7186.711
TCGA-KL-8326-11A-01R-2315-07	BHMT|635	12398.6711
TCGA-KL-8326-11A-01R-2315-07	BICC1|80114	536.4974
TCGA-KL-8326-11A-01R-2315-07	BICD1|636	204.6512
TCGA-KL-8326-11A-01R-2315-07	BICD2|23299	802.2781
TCGA-KL-8326-11A-01R-2315-07	BID|637	211.2615
TCGA-KL-8326-11A-01R-2315-07	BIK|638	46.7015
TCGA-KL-8326-11A-01R-2315-07	BIN1|274	2590.6028
TCGA-KL-8326-11A-01R-2315-07	BIN2|51411	199.3355
TCGA-KL-8326-11A-01R-2315-07	BIN3|55909	523.588
TCGA-KL-8326-11A-01R-2315-07	BIRC2|329	1252.2069
TCGA-KL-8326-11A-01R-2315-07	BIRC3|330	1635.3109
TCGA-KL-8326-11A-01R-2315-07	BIRC5|332	2.206
TCGA-KL-8326-11A-01R-2315-07	BIRC6|57448	1341.4333
TCGA-KL-8326-11A-01R-2315-07	BIRC7|79444	3.0375
TCGA-KL-8326-11A-01R-2315-07	BIRC8|112401	0
TCGA-KL-8326-11A-01R-2315-07	BIVM|54841	727.9393
TCGA-KL-8326-11A-01R-2315-07	BLCAP|10904	2016.1367
TCGA-KL-8326-11A-01R-2315-07	BLID|414899	.3797
TCGA-KL-8326-11A-01R-2315-07	BLK|640	194.7793
TCGA-KL-8326-11A-01R-2315-07	BLMH|642	923.0185
TCGA-KL-8326-11A-01R-2315-07	BLM|641	23.1609
TCGA-KL-8326-11A-01R-2315-07	BLNK|29760	745.3251
TCGA-KL-8326-11A-01R-2315-07	BLOC1S1|2647	1746.5591
TCGA-KL-8326-11A-01R-2315-07	BLOC1S2|282991	912.0076
TCGA-KL-8326-11A-01R-2315-07	BLOC1S3|388552	220.598
TCGA-KL-8326-11A-01R-2315-07	BLVRA|644	831.8937
TCGA-KL-8326-11A-01R-2315-07	BLVRB|645	1511.9127
TCGA-KL-8326-11A-01R-2315-07	BLZF1|8548	507.6412
TCGA-KL-8326-11A-01R-2315-07	BMF|90427	601.8035
TCGA-KL-8326-11A-01R-2315-07	BMI1|648	1293.7105
TCGA-KL-8326-11A-01R-2315-07	BMP10|27302	0
TCGA-KL-8326-11A-01R-2315-07	BMP15|9210	0
TCGA-KL-8326-11A-01R-2315-07	BMP1|649	450.3085
TCGA-KL-8326-11A-01R-2315-07	BMP2K|55589	198.5762
TCGA-KL-8326-11A-01R-2315-07	BMP2|650	464.3569
TCGA-KL-8326-11A-01R-2315-07	BMP3|651	6.4547
TCGA-KL-8326-11A-01R-2315-07	BMP4|652	121.8794
TCGA-KL-8326-11A-01R-2315-07	BMP5|653	17.8453
TCGA-KL-8326-11A-01R-2315-07	BMP6|654	304.486
TCGA-KL-8326-11A-01R-2315-07	BMP7|655	1112.8619
TCGA-KL-8326-11A-01R-2315-07	BMP8A|353500	40.6265
TCGA-KL-8326-11A-01R-2315-07	BMP8B|656	36.0702
TCGA-KL-8326-11A-01R-2315-07	BMPER|168667	14.0484
TCGA-KL-8326-11A-01R-2315-07	BMPR1A|657	440.057
TCGA-KL-8326-11A-01R-2315-07	BMPR1B|658	530.8021
TCGA-KL-8326-11A-01R-2315-07	BMPR2|659	2317.2283
TCGA-KL-8326-11A-01R-2315-07	BMS1P4|729096	15.0204
TCGA-KL-8326-11A-01R-2315-07	BMS1P5|399761	58.8514
TCGA-KL-8326-11A-01R-2315-07	BMS1|9790	903.6545
TCGA-KL-8326-11A-01R-2315-07	BMX|660	9.1125
TCGA-KL-8326-11A-01R-2315-07	BNC1|646	9.1125
TCGA-KL-8326-11A-01R-2315-07	BNC2|54796	337.9212
TCGA-KL-8326-11A-01R-2315-07	BNIP1|662	260.4651
TCGA-KL-8326-11A-01R-2315-07	BNIP2|663	695.9658
TCGA-KL-8326-11A-01R-2315-07	BNIP3L|665	3472.6151
TCGA-KL-8326-11A-01R-2315-07	BNIP3|664	1847.9355
TCGA-KL-8326-11A-01R-2315-07	BNIPL|149428	97.1998
TCGA-KL-8326-11A-01R-2315-07	BOC|91653	280.5885
TCGA-KL-8326-11A-01R-2315-07	BOD1L|259282	987.1856
TCGA-KL-8326-11A-01R-2315-07	BOD1|91272	645.0878
TCGA-KL-8326-11A-01R-2315-07	BOK|666	1493.308
TCGA-KL-8326-11A-01R-2315-07	BOLA1|51027	299.5729
TCGA-KL-8326-11A-01R-2315-07	BOLA2|552900	775.7988
TCGA-KL-8326-11A-01R-2315-07	BOLA3|388962	346.654
TCGA-KL-8326-11A-01R-2315-07	BOLL|66037	.3797
TCGA-KL-8326-11A-01R-2315-07	BOP1|23246	100.617
TCGA-KL-8326-11A-01R-2315-07	BPESC1|60467	0
TCGA-KL-8326-11A-01R-2315-07	BPGM|669	965.5434
TCGA-KL-8326-11A-01R-2315-07	BPHL|670	2699.1932
TCGA-KL-8326-11A-01R-2315-07	BPIL1|80341	0
TCGA-KL-8326-11A-01R-2315-07	BPIL2|254240	0
TCGA-KL-8326-11A-01R-2315-07	BPIL3|128859	0
TCGA-KL-8326-11A-01R-2315-07	BPI|671	34.5515
TCGA-KL-8326-11A-01R-2315-07	BPNT1|10380	884.6701
TCGA-KL-8326-11A-01R-2315-07	BPTF|2186	1147.0337
TCGA-KL-8326-11A-01R-2315-07	BPY2|9083	.7594
TCGA-KL-8326-11A-01R-2315-07	BRAF|673	116.9435
TCGA-KL-8326-11A-01R-2315-07	BRAP|8315	485.2397
TCGA-KL-8326-11A-01R-2315-07	BRCA1|672	60.7499
TCGA-KL-8326-11A-01R-2315-07	BRCA2|675	18.225
TCGA-KL-8326-11A-01R-2315-07	BRCC3|79184	474.2288
TCGA-KL-8326-11A-01R-2315-07	BRD1|23774	781.775
TCGA-KL-8326-11A-01R-2315-07	BRD2|6046	4800.3797
TCGA-KL-8326-11A-01R-2315-07	BRD3|8019	615.4988
TCGA-KL-8326-11A-01R-2315-07	BRD4|23476	1593.925
TCGA-KL-8326-11A-01R-2315-07	BRD7P3|23629	.3797
TCGA-KL-8326-11A-01R-2315-07	BRD7|29117	1279.1647
TCGA-KL-8326-11A-01R-2315-07	BRD8|10902	743.8064
TCGA-KL-8326-11A-01R-2315-07	BRD9|65980	593.0707
TCGA-KL-8326-11A-01R-2315-07	BRDT|676	.7594
TCGA-KL-8326-11A-01R-2315-07	BREA2|286076	1.1391
TCGA-KL-8326-11A-01R-2315-07	BRE|9577	1020.0057
TCGA-KL-8326-11A-01R-2315-07	BRF1|2972	648.8847
TCGA-KL-8326-11A-01R-2315-07	BRF2|55290	319.3166
TCGA-KL-8326-11A-01R-2315-07	BRI3BP|140707	36.8296
TCGA-KL-8326-11A-01R-2315-07	BRI3|25798	1863.5026
TCGA-KL-8326-11A-01R-2315-07	BRIP1|83990	4.9359
TCGA-KL-8326-11A-01R-2315-07	BRIX1|55299	466.2553
TCGA-KL-8326-11A-01R-2315-07	BRMS1L|84312	296.5354
TCGA-KL-8326-11A-01R-2315-07	BRMS1|25855	1026.673
TCGA-KL-8326-11A-01R-2315-07	BRP44L|51660	2900.8068
TCGA-KL-8326-11A-01R-2315-07	BRP44|25874	1751.1153
TCGA-KL-8326-11A-01R-2315-07	BRPF1|7862	536.8771
TCGA-KL-8326-11A-01R-2315-07	BRPF3|27154	1323.2084
TCGA-KL-8326-11A-01R-2315-07	BRS3|680	0
TCGA-KL-8326-11A-01R-2315-07	BRSK1|84446	17.8453
TCGA-KL-8326-11A-01R-2315-07	BRSK2|9024	4.9359
TCGA-KL-8326-11A-01R-2315-07	BRWD1|54014	998.9559
TCGA-KL-8326-11A-01R-2315-07	BRWD3|254065	104.4139
TCGA-KL-8326-11A-01R-2315-07	BSCL2|26580	1988.3778
TCGA-KL-8326-11A-01R-2315-07	BSDC1|55108	2210.916
TCGA-KL-8326-11A-01R-2315-07	BSG|682	18476.317
TCGA-KL-8326-11A-01R-2315-07	BSND|7809	375.1305
TCGA-KL-8326-11A-01R-2315-07	BSN|8927	42.5249
TCGA-KL-8326-11A-01R-2315-07	BSPH1|100131137	0
TCGA-KL-8326-11A-01R-2315-07	BSPRY|54836	596.8676
TCGA-KL-8326-11A-01R-2315-07	BST1|683	249.8339
TCGA-KL-8326-11A-01R-2315-07	BST2|684	1918.5572
TCGA-KL-8326-11A-01R-2315-07	BSX|390259	0
TCGA-KL-8326-11A-01R-2315-07	BTAF1|9044	567.252
TCGA-KL-8326-11A-01R-2315-07	BTBD10|84280	469.2928
TCGA-KL-8326-11A-01R-2315-07	BTBD11|121551	244.898
TCGA-KL-8326-11A-01R-2315-07	BTBD12|84464	111.6279
TCGA-KL-8326-11A-01R-2315-07	BTBD16|118663	1.5187
TCGA-KL-8326-11A-01R-2315-07	BTBD17|388419	0
TCGA-KL-8326-11A-01R-2315-07	BTBD18|643376	.7594
TCGA-KL-8326-11A-01R-2315-07	BTBD19|149478	22.0218
TCGA-KL-8326-11A-01R-2315-07	BTBD1|53339	1901.0916
TCGA-KL-8326-11A-01R-2315-07	BTBD2|55643	2022.2117
TCGA-KL-8326-11A-01R-2315-07	BTBD3|22903	985.6668
TCGA-KL-8326-11A-01R-2315-07	BTBD6|90135	1087.4229
TCGA-KL-8326-11A-01R-2315-07	BTBD7|55727	803.7969
TCGA-KL-8326-11A-01R-2315-07	BTBD8|284697	3.7969
TCGA-KL-8326-11A-01R-2315-07	BTBD9|114781	667.4893
TCGA-KL-8326-11A-01R-2315-07	BTC|685	33.4124
TCGA-KL-8326-11A-01R-2315-07	BTD|686	528.9037
TCGA-KL-8326-11A-01R-2315-07	BTF3L1|690	0
TCGA-KL-8326-11A-01R-2315-07	BTF3L4|91408	821.6421
TCGA-KL-8326-11A-01R-2315-07	BTF3|689	5850.2136
TCGA-KL-8326-11A-01R-2315-07	BTG1|694	4432.8429
TCGA-KL-8326-11A-01R-2315-07	BTG2|7832	9766.6825
TCGA-KL-8326-11A-01R-2315-07	BTG3|10950	1285.2397
TCGA-KL-8326-11A-01R-2315-07	BTG4|54766	0
TCGA-KL-8326-11A-01R-2315-07	BTK|695	161.3669
TCGA-KL-8326-11A-01R-2315-07	BTLA|151888	19.7437
TCGA-KL-8326-11A-01R-2315-07	BTN1A1|696	22.7812
TCGA-KL-8326-11A-01R-2315-07	BTN2A1|11120	620.4082
TCGA-KL-8326-11A-01R-2315-07	BTN2A2|10385	253.2511
TCGA-KL-8326-11A-01R-2315-07	BTN2A3|54718	11.0109
TCGA-KL-8326-11A-01R-2315-07	BTN3A1|11119	626.1035
TCGA-KL-8326-11A-01R-2315-07	BTN3A2|11118	851.6374
TCGA-KL-8326-11A-01R-2315-07	BTN3A3|10384	381.9649
TCGA-KL-8326-11A-01R-2315-07	BTNL2|56244	.7594
TCGA-KL-8326-11A-01R-2315-07	BTNL3|10917	3.0375
TCGA-KL-8326-11A-01R-2315-07	BTNL8|79908	1.5187
TCGA-KL-8326-11A-01R-2315-07	BTNL9|153579	263.5026
TCGA-KL-8326-11A-01R-2315-07	BTRC|8945	557.3802
TCGA-KL-8326-11A-01R-2315-07	BUB1B|701	11.7703
TCGA-KL-8326-11A-01R-2315-07	BUB1|699	14.0484
TCGA-KL-8326-11A-01R-2315-07	BUB3|9184	1309.5396
TCGA-KL-8326-11A-01R-2315-07	BUD13|84811	352.3493
TCGA-KL-8326-11A-01R-2315-07	BUD31|8896	1258.2933
TCGA-KL-8326-11A-01R-2315-07	BVES|11149	39.4874
TCGA-KL-8326-11A-01R-2315-07	BYSL|705	263.8823
TCGA-KL-8326-11A-01R-2315-07	BZRAP1|9256	594.9692
TCGA-KL-8326-11A-01R-2315-07	BZW1|9689	3340.1044
TCGA-KL-8326-11A-01R-2315-07	BZW2|28969	608.2582
TCGA-KL-8326-11A-01R-2315-07	C10orf105|414152	4.9359
TCGA-KL-8326-11A-01R-2315-07	C10orf107|219621	45.1827
TCGA-KL-8326-11A-01R-2315-07	C10orf108|414235	164.4044
TCGA-KL-8326-11A-01R-2315-07	C10orf10|11067	2057.5225
TCGA-KL-8326-11A-01R-2315-07	C10orf110|55853	6.5344
TCGA-KL-8326-11A-01R-2315-07	C10orf111|221060	3.7969
TCGA-KL-8326-11A-01R-2315-07	C10orf113|387638	0
TCGA-KL-8326-11A-01R-2315-07	C10orf114|399726	127.9544
TCGA-KL-8326-11A-01R-2315-07	C10orf116|10974	2014.7394
TCGA-KL-8326-11A-01R-2315-07	C10orf118|55088	559.2786
TCGA-KL-8326-11A-01R-2315-07	C10orf119|79892	1104.5088
TCGA-KL-8326-11A-01R-2315-07	C10orf11|83938	124.9169
TCGA-KL-8326-11A-01R-2315-07	C10orf120|399814	0
TCGA-KL-8326-11A-01R-2315-07	C10orf122|387718	0
TCGA-KL-8326-11A-01R-2315-07	C10orf125|282969	419.5539
TCGA-KL-8326-11A-01R-2315-07	C10orf128|170371	4.1766
TCGA-KL-8326-11A-01R-2315-07	C10orf129|142827	.3797
TCGA-KL-8326-11A-01R-2315-07	C10orf12|26148	59.6906
TCGA-KL-8326-11A-01R-2315-07	C10orf131|100127889	.3797
TCGA-KL-8326-11A-01R-2315-07	C10orf137|26098	211.4855
TCGA-KL-8326-11A-01R-2315-07	C10orf140|387640	54.6749
TCGA-KL-8326-11A-01R-2315-07	C10orf18|54906	724.0626
TCGA-KL-8326-11A-01R-2315-07	C10orf25|220979	45.9421
TCGA-KL-8326-11A-01R-2315-07	C10orf26|54838	1832.1443
TCGA-KL-8326-11A-01R-2315-07	C10orf27|219793	3.4172
TCGA-KL-8326-11A-01R-2315-07	C10orf28|27291	306.0275
TCGA-KL-8326-11A-01R-2315-07	C10orf2|56652	192.1215
TCGA-KL-8326-11A-01R-2315-07	C10orf32|119032	1345.2302
TCGA-KL-8326-11A-01R-2315-07	C10orf35|219738	207.6887
TCGA-KL-8326-11A-01R-2315-07	C10orf40|283025	.3797
TCGA-KL-8326-11A-01R-2315-07	C10orf41|100131213	186.4262
TCGA-KL-8326-11A-01R-2315-07	C10orf46|143384	933.6497
TCGA-KL-8326-11A-01R-2315-07	C10orf47|254427	402.0883
TCGA-KL-8326-11A-01R-2315-07	C10orf4|118924	396.0133
TCGA-KL-8326-11A-01R-2315-07	C10orf50|645528	.3797
TCGA-KL-8326-11A-01R-2315-07	C10orf53|282966	0
TCGA-KL-8326-11A-01R-2315-07	C10orf54|64115	886.9483
TCGA-KL-8326-11A-01R-2315-07	C10orf55|414236	22.113
TCGA-KL-8326-11A-01R-2315-07	C10orf57|80195	588.8942
TCGA-KL-8326-11A-01R-2315-07	C10orf58|84293	2034.3617
TCGA-KL-8326-11A-01R-2315-07	C10orf62|414157	5.6953
TCGA-KL-8326-11A-01R-2315-07	C10orf67|256815	54.6749
TCGA-KL-8326-11A-01R-2315-07	C10orf68|79741	4.1766
TCGA-KL-8326-11A-01R-2315-07	C10orf71|118461	.3797
TCGA-KL-8326-11A-01R-2315-07	C10orf72|196740	588.5145
TCGA-KL-8326-11A-01R-2315-07	C10orf75|90271	83.1514
TCGA-KL-8326-11A-01R-2315-07	C10orf76|79591	625.3441
TCGA-KL-8326-11A-01R-2315-07	C10orf78|119392	103.6545
TCGA-KL-8326-11A-01R-2315-07	C10orf79|80217	83.1514
TCGA-KL-8326-11A-01R-2315-07	C10orf81|79949	6.075
TCGA-KL-8326-11A-01R-2315-07	C10orf82|143379	48.2202
TCGA-KL-8326-11A-01R-2315-07	C10orf84|63877	796.5828
TCGA-KL-8326-11A-01R-2315-07	C10orf88|80007	168.2012
TCGA-KL-8326-11A-01R-2315-07	C10orf90|118611	1.5187
TCGA-KL-8326-11A-01R-2315-07	C10orf91|170393	0
TCGA-KL-8326-11A-01R-2315-07	C10orf93|255352	22.7812
TCGA-KL-8326-11A-01R-2315-07	C10orf95|79946	14.5914
TCGA-KL-8326-11A-01R-2315-07	C10orf96|374355	0
TCGA-KL-8326-11A-01R-2315-07	C10orf99|387695	1.8984
TCGA-KL-8326-11A-01R-2315-07	C11orf10|746	856.5733
TCGA-KL-8326-11A-01R-2315-07	C11orf16|56673	2.6578
TCGA-KL-8326-11A-01R-2315-07	C11orf17|56672	325.3916
TCGA-KL-8326-11A-01R-2315-07	C11orf1|64776	667.4627
TCGA-KL-8326-11A-01R-2315-07	C11orf20|25858	1.1391
TCGA-KL-8326-11A-01R-2315-07	C11orf21|29125	14.4281
TCGA-KL-8326-11A-01R-2315-07	C11orf24|53838	595.3488
TCGA-KL-8326-11A-01R-2315-07	C11orf2|738	2227.6222
TCGA-KL-8326-11A-01R-2315-07	C11orf30|56946	279.4495
TCGA-KL-8326-11A-01R-2315-07	C11orf31|280636	942.3825
TCGA-KL-8326-11A-01R-2315-07	C11orf34|349633	0
TCGA-KL-8326-11A-01R-2315-07	C11orf35|256329	64.4328
TCGA-KL-8326-11A-01R-2315-07	C11orf36|283303	0
TCGA-KL-8326-11A-01R-2315-07	C11orf40|143501	0
TCGA-KL-8326-11A-01R-2315-07	C11orf41|25758	65.6858
TCGA-KL-8326-11A-01R-2315-07	C11orf42|160298	.7594
TCGA-KL-8326-11A-01R-2315-07	C11orf45|219833	45.5624
TCGA-KL-8326-11A-01R-2315-07	C11orf46|120534	661.794
TCGA-KL-8326-11A-01R-2315-07	C11orf48|79081	506.0845
TCGA-KL-8326-11A-01R-2315-07	C11orf49|79096	667.869
TCGA-KL-8326-11A-01R-2315-07	C11orf51|25906	759.2406
TCGA-KL-8326-11A-01R-2315-07	C11orf52|91894	821.3953
TCGA-KL-8326-11A-01R-2315-07	C11orf53|341032	7.5937
TCGA-KL-8326-11A-01R-2315-07	C11orf54|28970	7793.0707
TCGA-KL-8326-11A-01R-2315-07	C11orf57|55216	788.9891
TCGA-KL-8326-11A-01R-2315-07	C11orf58|10944	3555.0071
TCGA-KL-8326-11A-01R-2315-07	C11orf59|55004	2509.3498
TCGA-KL-8326-11A-01R-2315-07	C11orf61|79684	211.8652
TCGA-KL-8326-11A-01R-2315-07	C11orf63|79864	184.9075
TCGA-KL-8326-11A-01R-2315-07	C11orf64|283197	0
TCGA-KL-8326-11A-01R-2315-07	C11orf65|160140	14.0484
TCGA-KL-8326-11A-01R-2315-07	C11orf66|220004	37.589
TCGA-KL-8326-11A-01R-2315-07	C11orf67|28971	336.9037
TCGA-KL-8326-11A-01R-2315-07	C11orf68|83638	946.9388
TCGA-KL-8326-11A-01R-2315-07	C11orf70|85016	56.5733
TCGA-KL-8326-11A-01R-2315-07	C11orf71|54494	572.9473
TCGA-KL-8326-11A-01R-2315-07	C11orf73|51501	283.626
TCGA-KL-8326-11A-01R-2315-07	C11orf74|119710	209.2074
TCGA-KL-8326-11A-01R-2315-07	C11orf75|56935	399.0508
TCGA-KL-8326-11A-01R-2315-07	C11orf80|79703	500.0475
TCGA-KL-8326-11A-01R-2315-07	C11orf82|220042	18.225
TCGA-KL-8326-11A-01R-2315-07	C11orf83|790955	295.776
TCGA-KL-8326-11A-01R-2315-07	C11orf84|144097	260.4651
TCGA-KL-8326-11A-01R-2315-07	C11orf85|283129	16.7062
TCGA-KL-8326-11A-01R-2315-07	C11orf86|254439	5.3156
TCGA-KL-8326-11A-01R-2315-07	C11orf87|399947	1.1391
TCGA-KL-8326-11A-01R-2315-07	C11orf88|399949	.7594
TCGA-KL-8326-11A-01R-2315-07	C11orf90|387804	1.8984
TCGA-KL-8326-11A-01R-2315-07	C11orf92|399948	363.7399
TCGA-KL-8326-11A-01R-2315-07	C11orf93|120376	91.5045
TCGA-KL-8326-11A-01R-2315-07	C11orf94|143678	0
TCGA-KL-8326-11A-01R-2315-07	C11orf95|65998	552.4442
TCGA-KL-8326-11A-01R-2315-07	C11orf9|745	562.6958
TCGA-KL-8326-11A-01R-2315-07	C12orf10|60314	1097.2947
TCGA-KL-8326-11A-01R-2315-07	C12orf11|55726	334.1243
TCGA-KL-8326-11A-01R-2315-07	C12orf12|196477	0
TCGA-KL-8326-11A-01R-2315-07	C12orf23|90488	1145.515
TCGA-KL-8326-11A-01R-2315-07	C12orf24|29902	71.3811
TCGA-KL-8326-11A-01R-2315-07	C12orf26|84190	119.2216
TCGA-KL-8326-11A-01R-2315-07	C12orf27|283460	47.8405
TCGA-KL-8326-11A-01R-2315-07	C12orf29|91298	462.7432
TCGA-KL-8326-11A-01R-2315-07	C12orf32|83695	478.4053
TCGA-KL-8326-11A-01R-2315-07	C12orf34|84915	204.6512
TCGA-KL-8326-11A-01R-2315-07	C12orf35|55196	1232.4632
TCGA-KL-8326-11A-01R-2315-07	C12orf36|283422	3.7969
TCGA-KL-8326-11A-01R-2315-07	C12orf39|80763	69.8624
TCGA-KL-8326-11A-01R-2315-07	C12orf40|283461	0
TCGA-KL-8326-11A-01R-2315-07	C12orf41|54934	578.2629
TCGA-KL-8326-11A-01R-2315-07	C12orf42|374470	1.1391
TCGA-KL-8326-11A-01R-2315-07	C12orf43|64897	254.3901
TCGA-KL-8326-11A-01R-2315-07	C12orf44|60673	908.2107
TCGA-KL-8326-11A-01R-2315-07	C12orf45|121053	97.5795
TCGA-KL-8326-11A-01R-2315-07	C12orf47|51275	242.0845
TCGA-KL-8326-11A-01R-2315-07	C12orf48|55010	39.0394
TCGA-KL-8326-11A-01R-2315-07	C12orf49|79794	611.2957
TCGA-KL-8326-11A-01R-2315-07	C12orf4|57102	272.9948
TCGA-KL-8326-11A-01R-2315-07	C12orf50|160419	.3797
TCGA-KL-8326-11A-01R-2315-07	C12orf51|283450	848.9796
TCGA-KL-8326-11A-01R-2315-07	C12orf52|84934	676.2221
TCGA-KL-8326-11A-01R-2315-07	C12orf53|196500	18.9843
TCGA-KL-8326-11A-01R-2315-07	C12orf54|121273	1.1391
TCGA-KL-8326-11A-01R-2315-07	C12orf56|115749	39.1077
TCGA-KL-8326-11A-01R-2315-07	C12orf57|113246	1193.3555
TCGA-KL-8326-11A-01R-2315-07	C12orf59|120939	6094.7318
TCGA-KL-8326-11A-01R-2315-07	C12orf5|57103	323.4931
TCGA-KL-8326-11A-01R-2315-07	C12orf60|144608	46.3218
TCGA-KL-8326-11A-01R-2315-07	C12orf61|283416	15.1875
TCGA-KL-8326-11A-01R-2315-07	C12orf62|84987	1122.7337
TCGA-KL-8326-11A-01R-2315-07	C12orf63|374467	3.4172
TCGA-KL-8326-11A-01R-2315-07	C12orf65|91574	413.0992
TCGA-KL-8326-11A-01R-2315-07	C12orf66|144577	107.4514
TCGA-KL-8326-11A-01R-2315-07	C12orf68|387856	18.9843
TCGA-KL-8326-11A-01R-2315-07	C12orf69|440087	226.2933
TCGA-KL-8326-11A-01R-2315-07	C12orf70|341346	.7594
TCGA-KL-8326-11A-01R-2315-07	C12orf71|728858	.3797
TCGA-KL-8326-11A-01R-2315-07	C12orf72|254013	120.3607
TCGA-KL-8326-11A-01R-2315-07	C12orf73|728568	146.1794
TCGA-KL-8326-11A-01R-2315-07	C12orf74|338809	6.8344
TCGA-KL-8326-11A-01R-2315-07	C12orf75|387882	1719.2216
TCGA-KL-8326-11A-01R-2315-07	C12orf76|400073	131.3716
TCGA-KL-8326-11A-01R-2315-07	C12orf77|196415	0
TCGA-KL-8326-11A-01R-2315-07	C13orf15|28984	340.1993
TCGA-KL-8326-11A-01R-2315-07	C13orf16|121793	2.2781
TCGA-KL-8326-11A-01R-2315-07	C13orf18|80183	25.0593
TCGA-KL-8326-11A-01R-2315-07	C13orf1|57213	436.6398
TCGA-KL-8326-11A-01R-2315-07	C13orf23|80209	792.786
TCGA-KL-8326-11A-01R-2315-07	C13orf26|122046	0
TCGA-KL-8326-11A-01R-2315-07	C13orf27|93081	303.7494
TCGA-KL-8326-11A-01R-2315-07	C13orf28|122258	0
TCGA-KL-8326-11A-01R-2315-07	C13orf29|283487	85.4295
TCGA-KL-8326-11A-01R-2315-07	C13orf30|144809	1.1391
TCGA-KL-8326-11A-01R-2315-07	C13orf31|144811	220.9777
TCGA-KL-8326-11A-01R-2315-07	C13orf33|84935	198.1965
TCGA-KL-8326-11A-01R-2315-07	C13orf34|79866	58.3579
TCGA-KL-8326-11A-01R-2315-07	C13orf35|400165	2.6578
TCGA-KL-8326-11A-01R-2315-07	C13orf36|400120	11.0109
TCGA-KL-8326-11A-01R-2315-07	C13orf37|440145	313.2416
TCGA-KL-8326-11A-01R-2315-07	C13orf38|728591	10.2515
TCGA-KL-8326-11A-01R-2315-07	C13orf39|196541	0
TCGA-KL-8326-11A-01R-2315-07	C14orf101|54916	425.6289
TCGA-KL-8326-11A-01R-2315-07	C14orf102|55051	275.2729
TCGA-KL-8326-11A-01R-2315-07	C14orf104|55172	299.1932
TCGA-KL-8326-11A-01R-2315-07	C14orf105|55195	1691.1248
TCGA-KL-8326-11A-01R-2315-07	C14orf106|55320	188.3246
TCGA-KL-8326-11A-01R-2315-07	C14orf109|26175	372.093
TCGA-KL-8326-11A-01R-2315-07	C14orf115|55237	0
TCGA-KL-8326-11A-01R-2315-07	C14orf118|55668	179.2121
TCGA-KL-8326-11A-01R-2315-07	C14orf119|55017	962.5059
TCGA-KL-8326-11A-01R-2315-07	C14orf126|112487	245.2663
TCGA-KL-8326-11A-01R-2315-07	C14orf128|84837	104.7935
TCGA-KL-8326-11A-01R-2315-07	C14orf129|51527	552.8239
TCGA-KL-8326-11A-01R-2315-07	C14orf132|56967	455.6241
TCGA-KL-8326-11A-01R-2315-07	C14orf135|64430	1153.4884
TCGA-KL-8326-11A-01R-2315-07	C14orf138|79609	114.6654
TCGA-KL-8326-11A-01R-2315-07	C14orf139|79686	78.2155
TCGA-KL-8326-11A-01R-2315-07	C14orf142|84520	307.1666
TCGA-KL-8326-11A-01R-2315-07	C14orf143|90141	61.1296
TCGA-KL-8326-11A-01R-2315-07	C14orf145|145508	57.3327
TCGA-KL-8326-11A-01R-2315-07	C14orf147|171546	1034.2667
TCGA-KL-8326-11A-01R-2315-07	C14orf148|122945	6.4547
TCGA-KL-8326-11A-01R-2315-07	C14orf149|112849	201.234
TCGA-KL-8326-11A-01R-2315-07	C14orf153|84334	601.8035
TCGA-KL-8326-11A-01R-2315-07	C14orf156|81892	562.6958
TCGA-KL-8326-11A-01R-2315-07	C14orf159|80017	1879.4495
TCGA-KL-8326-11A-01R-2315-07	C14orf162|56936	.3797
TCGA-KL-8326-11A-01R-2315-07	C14orf165|414767	0
TCGA-KL-8326-11A-01R-2315-07	C14orf166B|145497	0
TCGA-KL-8326-11A-01R-2315-07	C14orf166|51637	1932.9853
TCGA-KL-8326-11A-01R-2315-07	C14orf167|55449	1170.187
TCGA-KL-8326-11A-01R-2315-07	C14orf169|79697	233.887
TCGA-KL-8326-11A-01R-2315-07	C14orf174|161394	37.2093
TCGA-KL-8326-11A-01R-2315-07	C14orf176|643382	9.4922
TCGA-KL-8326-11A-01R-2315-07	C14orf177|283598	0
TCGA-KL-8326-11A-01R-2315-07	C14orf178|283579	.7594
TCGA-KL-8326-11A-01R-2315-07	C14orf179|112752	431.7038
TCGA-KL-8326-11A-01R-2315-07	C14orf180|400258	37.589
TCGA-KL-8326-11A-01R-2315-07	C14orf181|400223	38.3484
TCGA-KL-8326-11A-01R-2315-07	C14orf182|283551	3.4172
TCGA-KL-8326-11A-01R-2315-07	C14orf183|196913	.3797
TCGA-KL-8326-11A-01R-2315-07	C14orf184|650662	0
TCGA-KL-8326-11A-01R-2315-07	C14orf19|280655	.7594
TCGA-KL-8326-11A-01R-2315-07	C14orf1|11161	920.3607
TCGA-KL-8326-11A-01R-2315-07	C14orf21|161424	181.4903
TCGA-KL-8326-11A-01R-2315-07	C14orf23|387978	0
TCGA-KL-8326-11A-01R-2315-07	C14orf28|122525	100.9967
TCGA-KL-8326-11A-01R-2315-07	C14orf2|9556	1165.2587
TCGA-KL-8326-11A-01R-2315-07	C14orf33|100129075	51.6374
TCGA-KL-8326-11A-01R-2315-07	C14orf34|645687	0
TCGA-KL-8326-11A-01R-2315-07	C14orf37|145407	1922.3541
TCGA-KL-8326-11A-01R-2315-07	C14orf39|317761	0
TCGA-KL-8326-11A-01R-2315-07	C14orf43|91748	1012.2449
TCGA-KL-8326-11A-01R-2315-07	C14orf45|80127	252.2449
TCGA-KL-8326-11A-01R-2315-07	C14orf48|256369	0
TCGA-KL-8326-11A-01R-2315-07	C14orf49|161176	38.3484
TCGA-KL-8326-11A-01R-2315-07	C14orf4|64207	1148.1728
TCGA-KL-8326-11A-01R-2315-07	C14orf50|145376	39.4874
TCGA-KL-8326-11A-01R-2315-07	C14orf53|440184	.7594
TCGA-KL-8326-11A-01R-2315-07	C14orf64|388011	88.0873
TCGA-KL-8326-11A-01R-2315-07	C14orf68|283600	17.4656
TCGA-KL-8326-11A-01R-2315-07	C14orf70|283601	0
TCGA-KL-8326-11A-01R-2315-07	C14orf72|145200	2.6578
TCGA-KL-8326-11A-01R-2315-07	C14orf73|91828	105.1732
TCGA-KL-8326-11A-01R-2315-07	C14orf79|122616	323.8728
TCGA-KL-8326-11A-01R-2315-07	C14orf80|283643	74.4186
TCGA-KL-8326-11A-01R-2315-07	C14orf86|283592	0
TCGA-KL-8326-11A-01R-2315-07	C14orf93|60686	190.9824
TCGA-KL-8326-11A-01R-2315-07	C15orf17|57184	1334.2193
TCGA-KL-8326-11A-01R-2315-07	C15orf21|283651	20.5031
TCGA-KL-8326-11A-01R-2315-07	C15orf23|90417	103.6545
TCGA-KL-8326-11A-01R-2315-07	C15orf24|56851	1220.3132
TCGA-KL-8326-11A-01R-2315-07	C15orf26|161502	2.6578
TCGA-KL-8326-11A-01R-2315-07	C15orf27|123591	151.1153
TCGA-KL-8326-11A-01R-2315-07	C15orf28|80035	1.1391
TCGA-KL-8326-11A-01R-2315-07	C15orf29|79768	316.2791
TCGA-KL-8326-11A-01R-2315-07	C15orf2|23742	36.8296
TCGA-KL-8326-11A-01R-2315-07	C15orf32|145858	0
TCGA-KL-8326-11A-01R-2315-07	C15orf33|196951	67.7513
TCGA-KL-8326-11A-01R-2315-07	C15orf34|80072	10.2515
TCGA-KL-8326-11A-01R-2315-07	C15orf37|283687	97.7162
TCGA-KL-8326-11A-01R-2315-07	C15orf38|348110	268.2373
TCGA-KL-8326-11A-01R-2315-07	C15orf39|56905	484.86
TCGA-KL-8326-11A-01R-2315-07	C15orf40|123207	377.4086
TCGA-KL-8326-11A-01R-2315-07	C15orf41|84529	130.2326
TCGA-KL-8326-11A-01R-2315-07	C15orf42|90381	7.252
TCGA-KL-8326-11A-01R-2315-07	C15orf43|145645	0
TCGA-KL-8326-11A-01R-2315-07	C15orf44|81556	895.3014
TCGA-KL-8326-11A-01R-2315-07	C15orf48|84419	26.5781
TCGA-KL-8326-11A-01R-2315-07	C15orf50|414926	.7594
TCGA-KL-8326-11A-01R-2315-07	C15orf51|196968	4.5562
TCGA-KL-8326-11A-01R-2315-07	C15orf52|388115	280.5885
TCGA-KL-8326-11A-01R-2315-07	C15orf53|400359	.3797
TCGA-KL-8326-11A-01R-2315-07	C15orf54|400360	1.5187
TCGA-KL-8326-11A-01R-2315-07	C15orf55|256646	0
TCGA-KL-8326-11A-01R-2315-07	C15orf56|644809	27.7171
TCGA-KL-8326-11A-01R-2315-07	C15orf57|90416	570.0123
TCGA-KL-8326-11A-01R-2315-07	C15orf58|390637	46.3218
TCGA-KL-8326-11A-01R-2315-07	C15orf59|388135	533.0802
TCGA-KL-8326-11A-01R-2315-07	C15orf5|81698	.3797
TCGA-KL-8326-11A-01R-2315-07	C15orf60|283677	.3797
TCGA-KL-8326-11A-01R-2315-07	C15orf61|145853	135.9279
TCGA-KL-8326-11A-01R-2315-07	C15orf62|643338	26.1984
TCGA-KL-8326-11A-01R-2315-07	C15orf63|25764	629.6421
TCGA-KL-8326-11A-01R-2315-07	C16orf11|146325	263.5026
TCGA-KL-8326-11A-01R-2315-07	C16orf13|84326	517.1334
TCGA-KL-8326-11A-01R-2315-07	C16orf3|750	1.5187
TCGA-KL-8326-11A-01R-2315-07	C16orf42|115939	1023.1533
TCGA-KL-8326-11A-01R-2315-07	C16orf45|89927	749.8813
TCGA-KL-8326-11A-01R-2315-07	C16orf46|123775	45.1827
TCGA-KL-8326-11A-01R-2315-07	C16orf48|84080	377.7883
TCGA-KL-8326-11A-01R-2315-07	C16orf52|730094	407.7836
TCGA-KL-8326-11A-01R-2315-07	C16orf53|79447	778.5021
TCGA-KL-8326-11A-01R-2315-07	C16orf54|283897	124.1576
TCGA-KL-8326-11A-01R-2315-07	C16orf55|124045	178.4528
TCGA-KL-8326-11A-01R-2315-07	C16orf57|79650	801.8984
TCGA-KL-8326-11A-01R-2315-07	C16orf58|64755	2224.4518
TCGA-KL-8326-11A-01R-2315-07	C16orf59|80178	14.4281
TCGA-KL-8326-11A-01R-2315-07	C16orf5|29965	2436.4499
TCGA-KL-8326-11A-01R-2315-07	C16orf61|56942	721.7048
TCGA-KL-8326-11A-01R-2315-07	C16orf62|57020	1290.935
TCGA-KL-8326-11A-01R-2315-07	C16orf63|123811	832.2734
TCGA-KL-8326-11A-01R-2315-07	C16orf68|79091	140.8638
TCGA-KL-8326-11A-01R-2315-07	C16orf70|80262	540.9549
TCGA-KL-8326-11A-01R-2315-07	C16orf71|146562	18.9843
TCGA-KL-8326-11A-01R-2315-07	C16orf72|29035	1084.0057
TCGA-KL-8326-11A-01R-2315-07	C16orf73|254528	7.2482
TCGA-KL-8326-11A-01R-2315-07	C16orf74|404550	64.5467
TCGA-KL-8326-11A-01R-2315-07	C16orf75|116028	72.8999
TCGA-KL-8326-11A-01R-2315-07	C16orf78|123970	0
TCGA-KL-8326-11A-01R-2315-07	C16orf79|283870	29.9345
TCGA-KL-8326-11A-01R-2315-07	C16orf7|9605	452.9321
TCGA-KL-8326-11A-01R-2315-07	C16orf80|29105	627.6222
TCGA-KL-8326-11A-01R-2315-07	C16orf81|283860	1.8984
TCGA-KL-8326-11A-01R-2315-07	C16orf82|162083	0
TCGA-KL-8326-11A-01R-2315-07	C16orf86|388284	99.0982
TCGA-KL-8326-11A-01R-2315-07	C16orf87|388272	230.8495
TCGA-KL-8326-11A-01R-2315-07	C16orf88|400506	157.57
TCGA-KL-8326-11A-01R-2315-07	C16orf89|146556	985.2871
TCGA-KL-8326-11A-01R-2315-07	C16orf90|646174	0
TCGA-KL-8326-11A-01R-2315-07	C16orf91|283951	204.6512
TCGA-KL-8326-11A-01R-2315-07	C16orf92|146378	0
TCGA-KL-8326-11A-01R-2315-07	C16orf93|90835	45.9421
TCGA-KL-8326-11A-01R-2315-07	C17orf100|388327	55.814
TCGA-KL-8326-11A-01R-2315-07	C17orf101|79701	334.1243
[truncated: 18,532 more rows]
