# Supplementary material for: Dysfunctional miRNA-Mediated Regulation in Chromophobe Renal Cell Carcinoma
Source: PLoS One. 2016 Jun 3;11(6):e0156324. doi: 10.1371/journal.pone.0156324 (PMC4892590; doi:10.1371/journal.pone.0156324)
Supplement: S2 File — (ZIP) [file pone.0156324.s002.zip › S2_File mRNA expression profile downloaded from TCGA/control/unc.edu__IlluminaHiSeq_RNASeqV2__TCGA-KL-8329-11A-01R-2315-07__expression_rsem_gene_normalized.txt]

barcode	gene_id	normalized_count
TCGA-KL-8329-11A-01R-2315-07	?|100130426	0
TCGA-KL-8329-11A-01R-2315-07	?|100133144	3.6995
TCGA-KL-8329-11A-01R-2315-07	?|100134869	6.2583
TCGA-KL-8329-11A-01R-2315-07	?|10357	80.0422
TCGA-KL-8329-11A-01R-2315-07	?|10431	969.5232
TCGA-KL-8329-11A-01R-2315-07	?|136542	0
TCGA-KL-8329-11A-01R-2315-07	?|155060	46.7713
TCGA-KL-8329-11A-01R-2315-07	?|26823	0
TCGA-KL-8329-11A-01R-2315-07	?|280660	0
TCGA-KL-8329-11A-01R-2315-07	?|317712	0
TCGA-KL-8329-11A-01R-2315-07	?|340602	0
TCGA-KL-8329-11A-01R-2315-07	?|388795	0
TCGA-KL-8329-11A-01R-2315-07	?|390284	5.7333
TCGA-KL-8329-11A-01R-2315-07	?|391343	.9053
TCGA-KL-8329-11A-01R-2315-07	?|391714	0
TCGA-KL-8329-11A-01R-2315-07	?|404770	0
TCGA-KL-8329-11A-01R-2315-07	?|441362	0
TCGA-KL-8329-11A-01R-2315-07	?|442388	0
TCGA-KL-8329-11A-01R-2315-07	?|553137	297.5256
TCGA-KL-8329-11A-01R-2315-07	?|57714	674.4116
TCGA-KL-8329-11A-01R-2315-07	?|645851	3.9228
TCGA-KL-8329-11A-01R-2315-07	?|652919	27.9421
TCGA-KL-8329-11A-01R-2315-07	?|653553	293.6029
TCGA-KL-8329-11A-01R-2315-07	?|728045	0
TCGA-KL-8329-11A-01R-2315-07	?|728603	0
TCGA-KL-8329-11A-01R-2315-07	?|728788	.3018
TCGA-KL-8329-11A-01R-2315-07	?|729884	.6035
TCGA-KL-8329-11A-01R-2315-07	?|8225	875.6789
TCGA-KL-8329-11A-01R-2315-07	?|90288	46.7713
TCGA-KL-8329-11A-01R-2315-07	A1BG|1	30.2022
TCGA-KL-8329-11A-01R-2315-07	A1CF|29974	283.9469
TCGA-KL-8329-11A-01R-2315-07	A2BP1|54715	15.3893
TCGA-KL-8329-11A-01R-2315-07	A2LD1|87769	1057.9481
TCGA-KL-8329-11A-01R-2315-07	A2ML1|144568	.3018
TCGA-KL-8329-11A-01R-2315-07	A2M|2	18787.4774
TCGA-KL-8329-11A-01R-2315-07	A4GALT|53947	1233.2529
TCGA-KL-8329-11A-01R-2315-07	A4GNT|51146	.6035
TCGA-KL-8329-11A-01R-2315-07	AAA1|404744	4.828
TCGA-KL-8329-11A-01R-2315-07	AAAS|8086	550.694
TCGA-KL-8329-11A-01R-2315-07	AACSL|729522	5.7333
TCGA-KL-8329-11A-01R-2315-07	AACS|65985	670.7906
TCGA-KL-8329-11A-01R-2315-07	AADACL2|344752	0
TCGA-KL-8329-11A-01R-2315-07	AADACL3|126767	0
TCGA-KL-8329-11A-01R-2315-07	AADACL4|343066	1.8105
TCGA-KL-8329-11A-01R-2315-07	AADAC|13	0
TCGA-KL-8329-11A-01R-2315-07	AADAT|51166	108.9318
TCGA-KL-8329-11A-01R-2315-07	AAGAB|79719	1109.8371
TCGA-KL-8329-11A-01R-2315-07	AAK1|22848	1905.854
TCGA-KL-8329-11A-01R-2315-07	AAMP|14	2311.7079
TCGA-KL-8329-11A-01R-2315-07	AANAT|15	.3018
TCGA-KL-8329-11A-01R-2315-07	AARS2|57505	339.1581
TCGA-KL-8329-11A-01R-2315-07	AARSD1|80755	449.6077
TCGA-KL-8329-11A-01R-2315-07	AARS|16	3758.9016
TCGA-KL-8329-11A-01R-2315-07	AASDHPPT|60496	1145.4436
TCGA-KL-8329-11A-01R-2315-07	AASDH|132949	206.0954
TCGA-KL-8329-11A-01R-2315-07	AASS|10157	781.8346
TCGA-KL-8329-11A-01R-2315-07	AATF|26574	1039.2275
TCGA-KL-8329-11A-01R-2315-07	AATK|9625	30.4828
TCGA-KL-8329-11A-01R-2315-07	ABAT|18	6273.3856
TCGA-KL-8329-11A-01R-2315-07	ABCA10|10349	16.898
TCGA-KL-8329-11A-01R-2315-07	ABCA11P|79963	62.3386
TCGA-KL-8329-11A-01R-2315-07	ABCA12|26154	9.656
TCGA-KL-8329-11A-01R-2315-07	ABCA13|154664	2.7158
TCGA-KL-8329-11A-01R-2315-07	ABCA17P|650655	4.2245
TCGA-KL-8329-11A-01R-2315-07	ABCA1|19	788.1503
TCGA-KL-8329-11A-01R-2315-07	ABCA2|20	1253.4701
TCGA-KL-8329-11A-01R-2315-07	ABCA3|21	764.3331
TCGA-KL-8329-11A-01R-2315-07	ABCA4|24	61.2553
TCGA-KL-8329-11A-01R-2315-07	ABCA5|23461	548.5818
TCGA-KL-8329-11A-01R-2315-07	ABCA6|23460	85.3953
TCGA-KL-8329-11A-01R-2315-07	ABCA7|10347	300.2414
TCGA-KL-8329-11A-01R-2315-07	ABCA8|10351	511.1648
TCGA-KL-8329-11A-01R-2315-07	ABCA9|10350	76.6445
TCGA-KL-8329-11A-01R-2315-07	ABCB10|23456	404.647
TCGA-KL-8329-11A-01R-2315-07	ABCB11|8647	.3018
TCGA-KL-8329-11A-01R-2315-07	ABCB1|5243	3390.1629
TCGA-KL-8329-11A-01R-2315-07	ABCB4|5244	61.2553
TCGA-KL-8329-11A-01R-2315-07	ABCB5|340273	.6035
TCGA-KL-8329-11A-01R-2315-07	ABCB6|10058	491.5208
TCGA-KL-8329-11A-01R-2315-07	ABCB7|22	438.1412
TCGA-KL-8329-11A-01R-2315-07	ABCB8|11194	931.201
TCGA-KL-8329-11A-01R-2315-07	ABCB9|23457	104.2788
TCGA-KL-8329-11A-01R-2315-07	ABCC10|89845	285.7574
TCGA-KL-8329-11A-01R-2315-07	ABCC11|85320	1.5088
TCGA-KL-8329-11A-01R-2315-07	ABCC12|94160	0
TCGA-KL-8329-11A-01R-2315-07	ABCC13|150000	0
TCGA-KL-8329-11A-01R-2315-07	ABCC1|4363	751.9614
TCGA-KL-8329-11A-01R-2315-07	ABCC2|1244	809.8974
TCGA-KL-8329-11A-01R-2315-07	ABCC3|8714	1014.7858
TCGA-KL-8329-11A-01R-2315-07	ABCC4|10257	1659.6258
TCGA-KL-8329-11A-01R-2315-07	ABCC5|10057	761.0139
TCGA-KL-8329-11A-01R-2315-07	ABCC6P1|653190	116.4756
TCGA-KL-8329-11A-01R-2315-07	ABCC6P2|730013	257.9964
TCGA-KL-8329-11A-01R-2315-07	ABCC6|368	1696.4393
TCGA-KL-8329-11A-01R-2315-07	ABCC8|6833	4.2245
TCGA-KL-8329-11A-01R-2315-07	ABCC9|10060	199.1551
TCGA-KL-8329-11A-01R-2315-07	ABCD1|215	370.5492
TCGA-KL-8329-11A-01R-2315-07	ABCD2|225	29.2698
TCGA-KL-8329-11A-01R-2315-07	ABCD3|5825	2625.8298
TCGA-KL-8329-11A-01R-2315-07	ABCD4|5826	1065.178
TCGA-KL-8329-11A-01R-2315-07	ABCE1|6059	1203.0779
TCGA-KL-8329-11A-01R-2315-07	ABCF1|23	1907.061
TCGA-KL-8329-11A-01R-2315-07	ABCF2|10061	1157.8153
TCGA-KL-8329-11A-01R-2315-07	ABCF3|55324	1273.6874
TCGA-KL-8329-11A-01R-2315-07	ABCG1|9619	438.1412
TCGA-KL-8329-11A-01R-2315-07	ABCG2|9429	156.6083
TCGA-KL-8329-11A-01R-2315-07	ABCG4|64137	3.3193
TCGA-KL-8329-11A-01R-2315-07	ABCG5|64240	2.1123
TCGA-KL-8329-11A-01R-2315-07	ABCG8|64241	2.7158
TCGA-KL-8329-11A-01R-2315-07	ABHD10|55347	1338.5637
TCGA-KL-8329-11A-01R-2315-07	ABHD11|83451	781.5329
TCGA-KL-8329-11A-01R-2315-07	ABHD12B|145447	10.863
TCGA-KL-8329-11A-01R-2315-07	ABHD12|26090	1091.1285
TCGA-KL-8329-11A-01R-2315-07	ABHD13|84945	409.1732
TCGA-KL-8329-11A-01R-2315-07	ABHD14A|25864	602.07
TCGA-KL-8329-11A-01R-2315-07	ABHD14B|84836	3489.4387
TCGA-KL-8329-11A-01R-2315-07	ABHD15|116236	474.3512
TCGA-KL-8329-11A-01R-2315-07	ABHD1|84696	18.105
TCGA-KL-8329-11A-01R-2315-07	ABHD2|11057	4395.5944
TCGA-KL-8329-11A-01R-2315-07	ABHD3|171586	303.2589
TCGA-KL-8329-11A-01R-2315-07	ABHD4|63874	1434.822
TCGA-KL-8329-11A-01R-2315-07	ABHD5|51099	576.6445
TCGA-KL-8329-11A-01R-2315-07	ABHD6|57406	824.9849
TCGA-KL-8329-11A-01R-2315-07	ABHD8|79575	368.7387
TCGA-KL-8329-11A-01R-2315-07	ABI1|10006	1152.7459
TCGA-KL-8329-11A-01R-2315-07	ABI2|10152	1746.5299
TCGA-KL-8329-11A-01R-2315-07	ABI3BP|25890	956.548
TCGA-KL-8329-11A-01R-2315-07	ABI3|51225	207.3024
TCGA-KL-8329-11A-01R-2315-07	ABL1|25	2061.557
TCGA-KL-8329-11A-01R-2315-07	ABL2|27	647.5558
TCGA-KL-8329-11A-01R-2315-07	ABLIM1|3983	5761.6174
TCGA-KL-8329-11A-01R-2315-07	ABLIM2|84448	269.1611
TCGA-KL-8329-11A-01R-2315-07	ABLIM3|22885	1238.0809
TCGA-KL-8329-11A-01R-2315-07	ABO|28	70.006
TCGA-KL-8329-11A-01R-2315-07	ABP1|26	8518.105
TCGA-KL-8329-11A-01R-2315-07	ABRA|137735	.9053
TCGA-KL-8329-11A-01R-2315-07	ABR|29	1693.1201
TCGA-KL-8329-11A-01R-2315-07	ABT1|29777	406.1557
TCGA-KL-8329-11A-01R-2315-07	ABTB1|80325	576.3428
TCGA-KL-8329-11A-01R-2315-07	ABTB2|25841	1602.2933
TCGA-KL-8329-11A-01R-2315-07	ACAA1|30	4616.4756
TCGA-KL-8329-11A-01R-2315-07	ACAA2|10449	7278.5154
TCGA-KL-8329-11A-01R-2315-07	ACACA|31	752.8666
TCGA-KL-8329-11A-01R-2315-07	ACACB|32	891.6717
TCGA-KL-8329-11A-01R-2315-07	ACAD10|80724	2144.2366
TCGA-KL-8329-11A-01R-2315-07	ACAD11|84129	1392.2752
TCGA-KL-8329-11A-01R-2315-07	ACAD8|27034	1298.7326
TCGA-KL-8329-11A-01R-2315-07	ACAD9|28976	1008.446
TCGA-KL-8329-11A-01R-2315-07	ACADL|33	459.2637
TCGA-KL-8329-11A-01R-2315-07	ACADM|34	4886.5419
TCGA-KL-8329-11A-01R-2315-07	ACADSB|36	4009.9578
TCGA-KL-8329-11A-01R-2315-07	ACADS|35	1910.9837
TCGA-KL-8329-11A-01R-2315-07	ACADVL|37	9152.6735
TCGA-KL-8329-11A-01R-2315-07	ACAN|176	63.3675
TCGA-KL-8329-11A-01R-2315-07	ACAP1|9744	66.6868
TCGA-KL-8329-11A-01R-2315-07	ACAP2|23527	821.0622
TCGA-KL-8329-11A-01R-2315-07	ACAP3|116983	493.0899
TCGA-KL-8329-11A-01R-2315-07	ACAT1|38	8329.8129
TCGA-KL-8329-11A-01R-2315-07	ACAT2|39	319.0012
TCGA-KL-8329-11A-01R-2315-07	ACBD3|64746	1068.1955
TCGA-KL-8329-11A-01R-2315-07	ACBD4|79777	599.2758
TCGA-KL-8329-11A-01R-2315-07	ACBD5|91452	1749.5474
TCGA-KL-8329-11A-01R-2315-07	ACBD6|84320	347.9179
TCGA-KL-8329-11A-01R-2315-07	ACBD7|414149	15.3893
TCGA-KL-8329-11A-01R-2315-07	ACCN1|40	44.0555
TCGA-KL-8329-11A-01R-2315-07	ACCN2|41	28.0628
TCGA-KL-8329-11A-01R-2315-07	ACCN3|9311	2.7158
TCGA-KL-8329-11A-01R-2315-07	ACCN4|55515	0
TCGA-KL-8329-11A-01R-2315-07	ACCN5|51802	0
TCGA-KL-8329-11A-01R-2315-07	ACCSL|390110	0
TCGA-KL-8329-11A-01R-2315-07	ACCS|84680	123.1141
TCGA-KL-8329-11A-01R-2315-07	ACD|65057	298.4309
TCGA-KL-8329-11A-01R-2315-07	ACE2|59272	3031.6838
TCGA-KL-8329-11A-01R-2315-07	ACER1|125981	.9053
TCGA-KL-8329-11A-01R-2315-07	ACER2|340485	47.073
TCGA-KL-8329-11A-01R-2315-07	ACER3|55331	346.4092
TCGA-KL-8329-11A-01R-2315-07	ACE|1636	1465.6005
TCGA-KL-8329-11A-01R-2315-07	ACHE|43	45.866
TCGA-KL-8329-11A-01R-2315-07	ACIN1|22985	1868.7387
TCGA-KL-8329-11A-01R-2315-07	ACLY|47	5443.271
TCGA-KL-8329-11A-01R-2315-07	ACMSD|130013	2272.4804
TCGA-KL-8329-11A-01R-2315-07	ACN9|57001	272.7821
TCGA-KL-8329-11A-01R-2315-07	ACO1|48	5538.0205
TCGA-KL-8329-11A-01R-2315-07	ACO2|50	8981.9855
TCGA-KL-8329-11A-01R-2315-07	ACOT11|26027	972.1666
TCGA-KL-8329-11A-01R-2315-07	ACOT12|134526	67.592
TCGA-KL-8329-11A-01R-2315-07	ACOT13|55856	1283.449
TCGA-KL-8329-11A-01R-2315-07	ACOT1|641371	1014.1823
TCGA-KL-8329-11A-01R-2315-07	ACOT2|10965	813.5184
TCGA-KL-8329-11A-01R-2315-07	ACOT4|122970	284.2486
TCGA-KL-8329-11A-01R-2315-07	ACOT6|641372	15.691
TCGA-KL-8329-11A-01R-2315-07	ACOT7|11332	1898.3102
TCGA-KL-8329-11A-01R-2315-07	ACOT8|10005	395.003
TCGA-KL-8329-11A-01R-2315-07	ACOT9|23597	458.0567
TCGA-KL-8329-11A-01R-2315-07	ACOX1|51	3230.2444
TCGA-KL-8329-11A-01R-2315-07	ACOX2|8309	1195.5341
TCGA-KL-8329-11A-01R-2315-07	ACOX3|8310	273.9891
TCGA-KL-8329-11A-01R-2315-07	ACOXL|55289	2.414
TCGA-KL-8329-11A-01R-2315-07	ACP1|52	1796.0169
TCGA-KL-8329-11A-01R-2315-07	ACP2|53	1300.2384
TCGA-KL-8329-11A-01R-2315-07	ACP5|54	2664.1521
TCGA-KL-8329-11A-01R-2315-07	ACP6|51205	331.6234
TCGA-KL-8329-11A-01R-2315-07	ACPL2|92370	327.3989
TCGA-KL-8329-11A-01R-2315-07	ACPP|55	968.618
TCGA-KL-8329-11A-01R-2315-07	ACPT|93650	0
TCGA-KL-8329-11A-01R-2315-07	ACRBP|84519	38.3223
TCGA-KL-8329-11A-01R-2315-07	ACRC|93953	4.5263
TCGA-KL-8329-11A-01R-2315-07	ACRV1|56	0
TCGA-KL-8329-11A-01R-2315-07	ACR|49	10.863
TCGA-KL-8329-11A-01R-2315-07	ACSBG1|23205	5.7333
TCGA-KL-8329-11A-01R-2315-07	ACSBG2|81616	23.8383
TCGA-KL-8329-11A-01R-2315-07	ACSF2|80221	4650.2716
TCGA-KL-8329-11A-01R-2315-07	ACSF3|197322	558.2378
TCGA-KL-8329-11A-01R-2315-07	ACSL1|2180	7465.6005
TCGA-KL-8329-11A-01R-2315-07	ACSL3|2181	1686.1798
TCGA-KL-8329-11A-01R-2315-07	ACSL4|2182	7007.8455
TCGA-KL-8329-11A-01R-2315-07	ACSL5|51703	438.443
TCGA-KL-8329-11A-01R-2315-07	ACSL6|23305	132.7701
TCGA-KL-8329-11A-01R-2315-07	ACSM1|116285	22.3295
TCGA-KL-8329-11A-01R-2315-07	ACSM2A|123876	9791.1889
TCGA-KL-8329-11A-01R-2315-07	ACSM2B|348158	9850.0302
TCGA-KL-8329-11A-01R-2315-07	ACSM3|6296	2289.478
TCGA-KL-8329-11A-01R-2315-07	ACSM4|341392	.3018
TCGA-KL-8329-11A-01R-2315-07	ACSM5|54988	508.7508
TCGA-KL-8329-11A-01R-2315-07	ACSS1|84532	1813.2167
TCGA-KL-8329-11A-01R-2315-07	ACSS2|55902	2658.4188
TCGA-KL-8329-11A-01R-2315-07	ACSS3|79611	1242.0036
TCGA-KL-8329-11A-01R-2315-07	ACTA1|58	1.207
TCGA-KL-8329-11A-01R-2315-07	ACTA2|59	3275.2323
TCGA-KL-8329-11A-01R-2315-07	ACTBL2|345651	.6035
TCGA-KL-8329-11A-01R-2315-07	ACTB|60	62421.8467
TCGA-KL-8329-11A-01R-2315-07	ACTC1|70	34.0978
TCGA-KL-8329-11A-01R-2315-07	ACTG1|71	45158.7206
TCGA-KL-8329-11A-01R-2315-07	ACTG2|72	9.656
TCGA-KL-8329-11A-01R-2315-07	ACTL6A|86	496.0772
TCGA-KL-8329-11A-01R-2315-07	ACTL6B|51412	0
TCGA-KL-8329-11A-01R-2315-07	ACTL7A|10881	0
TCGA-KL-8329-11A-01R-2315-07	ACTL7B|10880	0
TCGA-KL-8329-11A-01R-2315-07	ACTL8|81569	.3018
TCGA-KL-8329-11A-01R-2315-07	ACTL9|284382	0
TCGA-KL-8329-11A-01R-2315-07	ACTN1|87	2170.4888
TCGA-KL-8329-11A-01R-2315-07	ACTN2|88	11.7683
TCGA-KL-8329-11A-01R-2315-07	ACTN3|89	1.207
TCGA-KL-8329-11A-01R-2315-07	ACTN4|81	17732.6403
TCGA-KL-8329-11A-01R-2315-07	ACTR10|55860	1010.2595
TCGA-KL-8329-11A-01R-2315-07	ACTR1A|10121	2502.1123
TCGA-KL-8329-11A-01R-2315-07	ACTR1B|10120	1512.07
TCGA-KL-8329-11A-01R-2315-07	ACTR2|10097	5095.6548
TCGA-KL-8329-11A-01R-2315-07	ACTR3B|57180	213.6391
TCGA-KL-8329-11A-01R-2315-07	ACTR3C|653857	46.1678
TCGA-KL-8329-11A-01R-2315-07	ACTR3|10096	3078.7568
TCGA-KL-8329-11A-01R-2315-07	ACTR5|79913	171.0923
TCGA-KL-8329-11A-01R-2315-07	ACTR6|64431	424.2607
TCGA-KL-8329-11A-01R-2315-07	ACTR8|93973	696.1376
TCGA-KL-8329-11A-01R-2315-07	ACTRT1|139741	.3018
TCGA-KL-8329-11A-01R-2315-07	ACTRT2|140625	0
TCGA-KL-8329-11A-01R-2315-07	ACVR1B|91	2921.2432
TCGA-KL-8329-11A-01R-2315-07	ACVR1C|130399	29.2698
TCGA-KL-8329-11A-01R-2315-07	ACVR1|90	1014.7858
TCGA-KL-8329-11A-01R-2315-07	ACVR2A|92	349.4267
TCGA-KL-8329-11A-01R-2315-07	ACVR2B|93	259.2034
TCGA-KL-8329-11A-01R-2315-07	ACVRL1|94	639.7103
TCGA-KL-8329-11A-01R-2315-07	ACY1|95	12636.3126
TCGA-KL-8329-11A-01R-2315-07	ACY3|91703	1675.6186
TCGA-KL-8329-11A-01R-2315-07	ACYP1|97	40.1328
TCGA-KL-8329-11A-01R-2315-07	ACYP2|98	113.4581
TCGA-KL-8329-11A-01R-2315-07	ADAD1|132612	0
TCGA-KL-8329-11A-01R-2315-07	ADAD2|161931	.6035
TCGA-KL-8329-11A-01R-2315-07	ADAL|161823	220.2776
TCGA-KL-8329-11A-01R-2315-07	ADAM10|102	1772.7821
TCGA-KL-8329-11A-01R-2315-07	ADAM11|4185	2.414
TCGA-KL-8329-11A-01R-2315-07	ADAM12|8038	108.9318
TCGA-KL-8329-11A-01R-2315-07	ADAM15|8751	895.2927
TCGA-KL-8329-11A-01R-2315-07	ADAM17|6868	458.6602
TCGA-KL-8329-11A-01R-2315-07	ADAM18|8749	0
TCGA-KL-8329-11A-01R-2315-07	ADAM19|8728	129.4508
TCGA-KL-8329-11A-01R-2315-07	ADAM20|8748	.6035
TCGA-KL-8329-11A-01R-2315-07	ADAM21P1|145241	2.1123
TCGA-KL-8329-11A-01R-2315-07	ADAM21|8747	3.9228
TCGA-KL-8329-11A-01R-2315-07	ADAM22|53616	136.3911
TCGA-KL-8329-11A-01R-2315-07	ADAM23|8745	21.726
TCGA-KL-8329-11A-01R-2315-07	ADAM28|10863	257.0911
TCGA-KL-8329-11A-01R-2315-07	ADAM29|11086	0
TCGA-KL-8329-11A-01R-2315-07	ADAM2|2515	0
TCGA-KL-8329-11A-01R-2315-07	ADAM30|11085	0
TCGA-KL-8329-11A-01R-2315-07	ADAM32|203102	1.207
TCGA-KL-8329-11A-01R-2315-07	ADAM33|80332	12.9753
TCGA-KL-8329-11A-01R-2315-07	ADAM3A|1587	0
TCGA-KL-8329-11A-01R-2315-07	ADAM5P|255926	0
TCGA-KL-8329-11A-01R-2315-07	ADAM6|8755	7698.6632
TCGA-KL-8329-11A-01R-2315-07	ADAM7|8756	.6035
TCGA-KL-8329-11A-01R-2315-07	ADAM8|101	115.8721
TCGA-KL-8329-11A-01R-2315-07	ADAM9|8754	3359.9879
TCGA-KL-8329-11A-01R-2315-07	ADAMDEC1|27299	14.484
TCGA-KL-8329-11A-01R-2315-07	ADAMTS10|81794	55.8238
TCGA-KL-8329-11A-01R-2315-07	ADAMTS12|81792	20.519
TCGA-KL-8329-11A-01R-2315-07	ADAMTS13|11093	58.5395
TCGA-KL-8329-11A-01R-2315-07	ADAMTS14|140766	4.828
TCGA-KL-8329-11A-01R-2315-07	ADAMTS15|170689	63.6693
TCGA-KL-8329-11A-01R-2315-07	ADAMTS16|170690	487.93
TCGA-KL-8329-11A-01R-2315-07	ADAMTS17|170691	34.7013
TCGA-KL-8329-11A-01R-2315-07	ADAMTS18|170692	7.5438
TCGA-KL-8329-11A-01R-2315-07	ADAMTS19|171019	60.35
TCGA-KL-8329-11A-01R-2315-07	ADAMTS1|9510	2745.9264
TCGA-KL-8329-11A-01R-2315-07	ADAMTS20|80070	.3018
TCGA-KL-8329-11A-01R-2315-07	ADAMTS2|9509	70.006
TCGA-KL-8329-11A-01R-2315-07	ADAMTS3|9508	85.9988
TCGA-KL-8329-11A-01R-2315-07	ADAMTS4|9507	302.3537
TCGA-KL-8329-11A-01R-2315-07	ADAMTS5|11096	228.7266
TCGA-KL-8329-11A-01R-2315-07	ADAMTS6|11174	9.656
TCGA-KL-8329-11A-01R-2315-07	ADAMTS7|11173	63.3675
TCGA-KL-8329-11A-01R-2315-07	ADAMTS8|11095	49.487
TCGA-KL-8329-11A-01R-2315-07	ADAMTS9|56999	791.7924
TCGA-KL-8329-11A-01R-2315-07	ADAMTSL1|92949	421.8467
TCGA-KL-8329-11A-01R-2315-07	ADAMTSL2|9719	678.6361
TCGA-KL-8329-11A-01R-2315-07	ADAMTSL3|57188	729.9336
TCGA-KL-8329-11A-01R-2315-07	ADAMTSL4|54507	99.8793
TCGA-KL-8329-11A-01R-2315-07	ADAMTSL5|339366	15.0875
TCGA-KL-8329-11A-01R-2315-07	ADAP1|11033	514.7737
TCGA-KL-8329-11A-01R-2315-07	ADAP2|55803	199.4568
TCGA-KL-8329-11A-01R-2315-07	ADARB1|104	409.475
TCGA-KL-8329-11A-01R-2315-07	ADARB2|105	4.5263
TCGA-KL-8329-11A-01R-2315-07	ADAR|103	6363.0054
TCGA-KL-8329-11A-01R-2315-07	ADAT1|23536	282.7399
TCGA-KL-8329-11A-01R-2315-07	ADAT2|134637	41.038
TCGA-KL-8329-11A-01R-2315-07	ADAT3|113179	62.1605
TCGA-KL-8329-11A-01R-2315-07	ADA|100	55.8238
TCGA-KL-8329-11A-01R-2315-07	ADCK1|57143	182.8606
TCGA-KL-8329-11A-01R-2315-07	ADCK2|90956	445.0815
TCGA-KL-8329-11A-01R-2315-07	ADCK4|79934	600.1811
TCGA-KL-8329-11A-01R-2315-07	ADCK5|203054	118.2861
TCGA-KL-8329-11A-01R-2315-07	ADCY10|55811	.3018
TCGA-KL-8329-11A-01R-2315-07	ADCY1|107	222.3899
TCGA-KL-8329-11A-01R-2315-07	ADCY2|108	7.242
TCGA-KL-8329-11A-01R-2315-07	ADCY3|109	250.4949
TCGA-KL-8329-11A-01R-2315-07	ADCY4|196883	215.4496
TCGA-KL-8329-11A-01R-2315-07	ADCY5|111	298.1291
TCGA-KL-8329-11A-01R-2315-07	ADCY6|112	1212.4321
TCGA-KL-8329-11A-01R-2315-07	ADCY7|113	217.2601
TCGA-KL-8329-11A-01R-2315-07	ADCY8|114	6.035
TCGA-KL-8329-11A-01R-2315-07	ADCY9|115	1382.3174
TCGA-KL-8329-11A-01R-2315-07	ADCYAP1R1|117	0
TCGA-KL-8329-11A-01R-2315-07	ADCYAP1|116	63.3675
TCGA-KL-8329-11A-01R-2315-07	ADC|113451	111.3458
TCGA-KL-8329-11A-01R-2315-07	ADD1|118	6419.131
TCGA-KL-8329-11A-01R-2315-07	ADD2|119	2.414
TCGA-KL-8329-11A-01R-2315-07	ADD3|120	4827.7007
TCGA-KL-8329-11A-01R-2315-07	ADH1A|124	7.242
TCGA-KL-8329-11A-01R-2315-07	ADH1B|125	1019.0103
TCGA-KL-8329-11A-01R-2315-07	ADH1C|126	417.0187
TCGA-KL-8329-11A-01R-2315-07	ADH4|127	12.3718
TCGA-KL-8329-11A-01R-2315-07	ADH5|128	4973.1442
TCGA-KL-8329-11A-01R-2315-07	ADH6|130	1741.0984
TCGA-KL-8329-11A-01R-2315-07	ADH7|131	0
TCGA-KL-8329-11A-01R-2315-07	ADHFE1|137872	285.4556
TCGA-KL-8329-11A-01R-2315-07	ADI1|55256	5630.0543
TCGA-KL-8329-11A-01R-2315-07	ADIG|149685	3.3193
TCGA-KL-8329-11A-01R-2315-07	ADIPOQ|9370	60.9535
TCGA-KL-8329-11A-01R-2315-07	ADIPOR1|51094	2393.7839
TCGA-KL-8329-11A-01R-2315-07	ADIPOR2|79602	1561.557
TCGA-KL-8329-11A-01R-2315-07	ADK|132	321.9674
TCGA-KL-8329-11A-01R-2315-07	ADM2|79924	994.2667
TCGA-KL-8329-11A-01R-2315-07	ADM|133	871.1527
TCGA-KL-8329-11A-01R-2315-07	ADNP2|22850	669.8853
TCGA-KL-8329-11A-01R-2315-07	ADNP|23394	1875.3772
TCGA-KL-8329-11A-01R-2315-07	ADORA1|134	484.309
TCGA-KL-8329-11A-01R-2315-07	ADORA2A|135	118.5908
TCGA-KL-8329-11A-01R-2315-07	ADORA2B|136	17.5015
TCGA-KL-8329-11A-01R-2315-07	ADORA3|140	40.1328
TCGA-KL-8329-11A-01R-2315-07	ADO|84890	600.4828
TCGA-KL-8329-11A-01R-2315-07	ADPGK|83440	707.4623
TCGA-KL-8329-11A-01R-2315-07	ADPRHL1|113622	12.3718
TCGA-KL-8329-11A-01R-2315-07	ADPRHL2|54936	865.1177
TCGA-KL-8329-11A-01R-2315-07	ADPRH|141	286.3609
TCGA-KL-8329-11A-01R-2315-07	ADRA1A|148	6.6385
TCGA-KL-8329-11A-01R-2315-07	ADRA1B|147	87.8093
TCGA-KL-8329-11A-01R-2315-07	ADRA1D|146	4.828
TCGA-KL-8329-11A-01R-2315-07	ADRA2A|150	71.5148
TCGA-KL-8329-11A-01R-2315-07	ADRA2B|151	42.5468
TCGA-KL-8329-11A-01R-2315-07	ADRA2C|152	261.9191
TCGA-KL-8329-11A-01R-2315-07	ADRB1|153	32.589
TCGA-KL-8329-11A-01R-2315-07	ADRB2|154	30.175
TCGA-KL-8329-11A-01R-2315-07	ADRB3|155	.3018
TCGA-KL-8329-11A-01R-2315-07	ADRBK1|156	1213.0356
TCGA-KL-8329-11A-01R-2315-07	ADRBK2|157	379.2999
TCGA-KL-8329-11A-01R-2315-07	ADRM1|11047	1526.554
TCGA-KL-8329-11A-01R-2315-07	ADSL|158	881.4122
TCGA-KL-8329-11A-01R-2315-07	ADSSL1|122622	369.3422
TCGA-KL-8329-11A-01R-2315-07	ADSS|159	1167.7731
TCGA-KL-8329-11A-01R-2315-07	AEBP1|165	3814.1219
TCGA-KL-8329-11A-01R-2315-07	AEBP2|121536	748.3404
TCGA-KL-8329-11A-01R-2315-07	AEN|64782	360.8932
TCGA-KL-8329-11A-01R-2315-07	AES|166	6936.3307
TCGA-KL-8329-11A-01R-2315-07	AFAP1L1|134265	278.5154
TCGA-KL-8329-11A-01R-2315-07	AFAP1L2|84632	1045.5643
TCGA-KL-8329-11A-01R-2315-07	AFAP1|60312	971.6325
TCGA-KL-8329-11A-01R-2315-07	AFARP1|246182	3.3193
TCGA-KL-8329-11A-01R-2315-07	AFF1|4299	6125.2263
TCGA-KL-8329-11A-01R-2315-07	AFF2|2334	57.3325
TCGA-KL-8329-11A-01R-2315-07	AFF3|3899	132.7701
TCGA-KL-8329-11A-01R-2315-07	AFF4|27125	3588.4128
TCGA-KL-8329-11A-01R-2315-07	AFG3L1|172	104.4056
TCGA-KL-8329-11A-01R-2315-07	AFG3L2|10939	2928.4158
TCGA-KL-8329-11A-01R-2315-07	AFMID|125061	1465.9022
TCGA-KL-8329-11A-01R-2315-07	AFM|173	943.8745
TCGA-KL-8329-11A-01R-2315-07	AFP|174	36.5118
TCGA-KL-8329-11A-01R-2315-07	AFTPH|54812	2110.7423
TCGA-KL-8329-11A-01R-2315-07	AG2|387763	813.2167
TCGA-KL-8329-11A-01R-2315-07	AGAP11|119385	16.2975
TCGA-KL-8329-11A-01R-2315-07	AGAP1|116987	481.2915
TCGA-KL-8329-11A-01R-2315-07	AGAP2|116986	37.3416
TCGA-KL-8329-11A-01R-2315-07	AGAP3|116988	726.9161
TCGA-KL-8329-11A-01R-2315-07	AGAP4|119016	70.6095
TCGA-KL-8329-11A-01R-2315-07	AGAP5|729092	13.2197
TCGA-KL-8329-11A-01R-2315-07	AGAP6|414189	23.5365
TCGA-KL-8329-11A-01R-2315-07	AGAP7|653268	15.691
TCGA-KL-8329-11A-01R-2315-07	AGAP8|728404	7.8455
TCGA-KL-8329-11A-01R-2315-07	AGA|175	570.006
TCGA-KL-8329-11A-01R-2315-07	AGBL1|123624	0
TCGA-KL-8329-11A-01R-2315-07	AGBL2|79841	8.449
TCGA-KL-8329-11A-01R-2315-07	AGBL3|340351	16.2945
TCGA-KL-8329-11A-01R-2315-07	AGBL4|84871	72.1183
TCGA-KL-8329-11A-01R-2315-07	AGBL5|60509	1218.1744
TCGA-KL-8329-11A-01R-2315-07	AGER|177	11.1648
TCGA-KL-8329-11A-01R-2315-07	AGFG1|3267	1952.0217
TCGA-KL-8329-11A-01R-2315-07	AGFG2|3268	464.0917
TCGA-KL-8329-11A-01R-2315-07	AGGF1|55109	926.373
TCGA-KL-8329-11A-01R-2315-07	AGK|55750	566.385
TCGA-KL-8329-11A-01R-2315-07	AGL|178	1060.35
TCGA-KL-8329-11A-01R-2315-07	AGMAT|79814	5133.6753
TCGA-KL-8329-11A-01R-2315-07	AGPAT1|10554	2532.6856
TCGA-KL-8329-11A-01R-2315-07	AGPAT2|10555	1087.2058
TCGA-KL-8329-11A-01R-2315-07	AGPAT3|56894	5648.7628
TCGA-KL-8329-11A-01R-2315-07	AGPAT4|56895	188.5938
TCGA-KL-8329-11A-01R-2315-07	AGPAT5|55326	893.7839
TCGA-KL-8329-11A-01R-2315-07	AGPAT6|137964	1954.4357
TCGA-KL-8329-11A-01R-2315-07	AGPAT9|84803	2009.0525
TCGA-KL-8329-11A-01R-2315-07	AGPHD1|123688	132.4683
TCGA-KL-8329-11A-01R-2315-07	AGPS|8540	1878.3947
TCGA-KL-8329-11A-01R-2315-07	AGR2|10551	144.5383
TCGA-KL-8329-11A-01R-2315-07	AGR3|155465	9.656
TCGA-KL-8329-11A-01R-2315-07	AGRN|375790	12382.9209
TCGA-KL-8329-11A-01R-2315-07	AGRP|181	1.207
TCGA-KL-8329-11A-01R-2315-07	AGTPBP1|23287	382.0157
TCGA-KL-8329-11A-01R-2315-07	AGTR1|185	226.0109
TCGA-KL-8329-11A-01R-2315-07	AGTR2|186	7.5438
TCGA-KL-8329-11A-01R-2315-07	AGTRAP|57085	1312.3114
TCGA-KL-8329-11A-01R-2315-07	AGT|183	1643.3313
TCGA-KL-8329-11A-01R-2315-07	AGXT2L1|64850	57.936
TCGA-KL-8329-11A-01R-2315-07	AGXT2L2|85007	503.455
TCGA-KL-8329-11A-01R-2315-07	AGXT2|64902	4769.1611
TCGA-KL-8329-11A-01R-2315-07	AGXT|189	175.6186
TCGA-KL-8329-11A-01R-2315-07	AHCTF1|25909	914.6047
TCGA-KL-8329-11A-01R-2315-07	AHCYL1|10768	5211.8286
TCGA-KL-8329-11A-01R-2315-07	AHCYL2|23382	1762.2209
TCGA-KL-8329-11A-01R-2315-07	AHCY|191	6599.5775
TCGA-KL-8329-11A-01R-2315-07	AHDC1|27245	714.2426
TCGA-KL-8329-11A-01R-2315-07	AHI1|54806	209.4146
TCGA-KL-8329-11A-01R-2315-07	AHNAK2|113146	128.8473
TCGA-KL-8329-11A-01R-2315-07	AHNAK|79026	21776.1014
TCGA-KL-8329-11A-01R-2315-07	AHRR|57491	15.0875
TCGA-KL-8329-11A-01R-2315-07	AHR|196	936.029
TCGA-KL-8329-11A-01R-2315-07	AHSA1|10598	1441.1587
TCGA-KL-8329-11A-01R-2315-07	AHSA2|130872	121.3036
TCGA-KL-8329-11A-01R-2315-07	AHSG|197	2.414
TCGA-KL-8329-11A-01R-2315-07	AHSP|51327	0
TCGA-KL-8329-11A-01R-2315-07	AICDA|57379	.9053
TCGA-KL-8329-11A-01R-2315-07	AIDA|64853	803.9077
TCGA-KL-8329-11A-01R-2315-07	AIF1L|83543	14425.166
TCGA-KL-8329-11A-01R-2315-07	AIF1|199	570.6095
TCGA-KL-8329-11A-01R-2315-07	AIFM1|9131	4160.8328
TCGA-KL-8329-11A-01R-2315-07	AIFM2|84883	530.7785
TCGA-KL-8329-11A-01R-2315-07	AIFM3|150209	12.8636
TCGA-KL-8329-11A-01R-2315-07	AIG1|51390	1901.3277
TCGA-KL-8329-11A-01R-2315-07	AIM1L|55057	6.035
TCGA-KL-8329-11A-01R-2315-07	AIM1|202	1573.0235
TCGA-KL-8329-11A-01R-2315-07	AIM2|9447	4.828
TCGA-KL-8329-11A-01R-2315-07	AIMP1|9255	852.767
TCGA-KL-8329-11A-01R-2315-07	AIMP2|7965	599.8642
TCGA-KL-8329-11A-01R-2315-07	AIPL1|23746	0
TCGA-KL-8329-11A-01R-2315-07	AIP|9049	1104.7073
TCGA-KL-8329-11A-01R-2315-07	AIRE|326	2.1123
TCGA-KL-8329-11A-01R-2315-07	AJAP1|55966	292.6976
TCGA-KL-8329-11A-01R-2315-07	AK1|203	506.035
TCGA-KL-8329-11A-01R-2315-07	AK2|204	3010.863
TCGA-KL-8329-11A-01R-2315-07	AK3L1|205	2515.3893
TCGA-KL-8329-11A-01R-2315-07	AK3|50808	3533.1925
TCGA-KL-8329-11A-01R-2315-07	AK5|26289	50.3923
TCGA-KL-8329-11A-01R-2315-07	AK7|122481	148.1593
TCGA-KL-8329-11A-01R-2315-07	AKAP10|11216	410.0785
TCGA-KL-8329-11A-01R-2315-07	AKAP11|11215	1483.4037
TCGA-KL-8329-11A-01R-2315-07	AKAP12|9590	8086.3005
TCGA-KL-8329-11A-01R-2315-07	AKAP13|11214	2589.6198
TCGA-KL-8329-11A-01R-2315-07	AKAP14|158798	0
TCGA-KL-8329-11A-01R-2315-07	AKAP1|8165	1232.6494
TCGA-KL-8329-11A-01R-2315-07	AKAP2|11217	2039.8944
TCGA-KL-8329-11A-01R-2315-07	AKAP3|10566	66.9885
TCGA-KL-8329-11A-01R-2315-07	AKAP4|8852	.3018
TCGA-KL-8329-11A-01R-2315-07	AKAP5|9495	233.2529
TCGA-KL-8329-11A-01R-2315-07	AKAP6|9472	242.3054
TCGA-KL-8329-11A-01R-2315-07	AKAP7|9465	246.8316
TCGA-KL-8329-11A-01R-2315-07	AKAP8L|26993	511.1648
TCGA-KL-8329-11A-01R-2315-07	AKAP8|10270	676.8256
TCGA-KL-8329-11A-01R-2315-07	AKAP9|10142	1564.5745
TCGA-KL-8329-11A-01R-2315-07	AKD1|221264	125.8298
TCGA-KL-8329-11A-01R-2315-07	AKIRIN1|79647	1649.9698
TCGA-KL-8329-11A-01R-2315-07	AKIRIN2|55122	582.076
TCGA-KL-8329-11A-01R-2315-07	AKNAD1|254268	0
TCGA-KL-8329-11A-01R-2315-07	AKNA|80709	445.685
TCGA-KL-8329-11A-01R-2315-07	AKR1A1|10327	6200.0604
TCGA-KL-8329-11A-01R-2315-07	AKR1B10|57016	231.1406
TCGA-KL-8329-11A-01R-2315-07	AKR1B15|441282	0
TCGA-KL-8329-11A-01R-2315-07	AKR1B1|231	1715.7514
TCGA-KL-8329-11A-01R-2315-07	AKR1C1|1645	806.2764
TCGA-KL-8329-11A-01R-2315-07	AKR1C2|1646	142.4261
TCGA-KL-8329-11A-01R-2315-07	AKR1C3|8644	2860.8932
TCGA-KL-8329-11A-01R-2315-07	AKR1C4|1109	1.5088
TCGA-KL-8329-11A-01R-2315-07	AKR1CL1|340811	0
TCGA-KL-8329-11A-01R-2315-07	AKR1D1|6718	.3018
TCGA-KL-8329-11A-01R-2315-07	AKR1E2|83592	13.277
TCGA-KL-8329-11A-01R-2315-07	AKR7A2|8574	2961.0742
TCGA-KL-8329-11A-01R-2315-07	AKR7A3|22977	2252.8666
TCGA-KL-8329-11A-01R-2315-07	AKR7L|246181	103.1986
TCGA-KL-8329-11A-01R-2315-07	AKT1S1|84335	1009.9578
TCGA-KL-8329-11A-01R-2315-07	AKT1|207	2765.8419
TCGA-KL-8329-11A-01R-2315-07	AKT2|208	2703.9831
TCGA-KL-8329-11A-01R-2315-07	AKT3|10000	940.2535
TCGA-KL-8329-11A-01R-2315-07	AKTIP|64400	750.519
TCGA-KL-8329-11A-01R-2315-07	ALAD|210	3853.0477
TCGA-KL-8329-11A-01R-2315-07	ALAS1|211	2197.3446
TCGA-KL-8329-11A-01R-2315-07	ALAS2|212	1.207
TCGA-KL-8329-11A-01R-2315-07	ALB|213	4420.6397
TCGA-KL-8329-11A-01R-2315-07	ALCAM|214	1576.041
TCGA-KL-8329-11A-01R-2315-07	ALDH16A1|126133	939.3482
TCGA-KL-8329-11A-01R-2315-07	ALDH18A1|5832	1369.0404
TCGA-KL-8329-11A-01R-2315-07	ALDH1A1|216	9035.3048
TCGA-KL-8329-11A-01R-2315-07	ALDH1A2|8854	890.1629
TCGA-KL-8329-11A-01R-2315-07	ALDH1A3|220	302.8183
TCGA-KL-8329-11A-01R-2315-07	ALDH1B1|219	3189.8008
TCGA-KL-8329-11A-01R-2315-07	ALDH1L1|10840	6015.691
TCGA-KL-8329-11A-01R-2315-07	ALDH1L2|160428	40.1328
TCGA-KL-8329-11A-01R-2315-07	ALDH2|217	10774.5926
TCGA-KL-8329-11A-01R-2315-07	ALDH3A1|218	46.4695
TCGA-KL-8329-11A-01R-2315-07	ALDH3A2|224	6222.6916
TCGA-KL-8329-11A-01R-2315-07	ALDH3B1|221	1286.6626
TCGA-KL-8329-11A-01R-2315-07	ALDH3B2|222	35.3048
TCGA-KL-8329-11A-01R-2315-07	ALDH4A1|8659	11861.1949
TCGA-KL-8329-11A-01R-2315-07	ALDH5A1|7915	1569.7043
TCGA-KL-8329-11A-01R-2315-07	ALDH6A1|4329	6768.1503
TCGA-KL-8329-11A-01R-2315-07	ALDH7A1|501	4136.6928
TCGA-KL-8329-11A-01R-2315-07	ALDH8A1|64577	2661.7381
TCGA-KL-8329-11A-01R-2315-07	ALDH9A1|223	4719.0706
TCGA-KL-8329-11A-01R-2315-07	ALDOA|226	17050.3923
TCGA-KL-8329-11A-01R-2315-07	ALDOB|229	153109.5353
TCGA-KL-8329-11A-01R-2315-07	ALDOC|230	95.353
TCGA-KL-8329-11A-01R-2315-07	ALG10B|144245	211.8286
TCGA-KL-8329-11A-01R-2315-07	ALG10|84920	66.6868
TCGA-KL-8329-11A-01R-2315-07	ALG11|440138	9.3543
TCGA-KL-8329-11A-01R-2315-07	ALG12|79087	734.4599
TCGA-KL-8329-11A-01R-2315-07	ALG13|79868	455.341
TCGA-KL-8329-11A-01R-2315-07	ALG14|199857	222.3899
TCGA-KL-8329-11A-01R-2315-07	ALG1L2|644974	0
TCGA-KL-8329-11A-01R-2315-07	ALG1L|200810	16.6053
TCGA-KL-8329-11A-01R-2315-07	ALG1|56052	647.9451
TCGA-KL-8329-11A-01R-2315-07	ALG2|85365	883.5244
TCGA-KL-8329-11A-01R-2315-07	ALG3|10195	592.0338
TCGA-KL-8329-11A-01R-2315-07	ALG5|29880	681.0501
TCGA-KL-8329-11A-01R-2315-07	ALG6|29929	187.9903
TCGA-KL-8329-11A-01R-2315-07	ALG8|79053	512.07
TCGA-KL-8329-11A-01R-2315-07	ALG9|79796	513.8805
TCGA-KL-8329-11A-01R-2315-07	ALKBH1|8846	220.2776
TCGA-KL-8329-11A-01R-2315-07	ALKBH2|121642	192.5166
TCGA-KL-8329-11A-01R-2315-07	ALKBH3|221120	270.9716
TCGA-KL-8329-11A-01R-2315-07	ALKBH4|54784	305.4828
TCGA-KL-8329-11A-01R-2315-07	ALKBH5|54890	2940.7333
TCGA-KL-8329-11A-01R-2315-07	ALKBH6|84964	101.0863
TCGA-KL-8329-11A-01R-2315-07	ALKBH7|84266	1054.315
TCGA-KL-8329-11A-01R-2315-07	ALKBH8|91801	197.9481
TCGA-KL-8329-11A-01R-2315-07	ALK|238	1.8105
TCGA-KL-8329-11A-01R-2315-07	ALLC|55821	1.8105
TCGA-KL-8329-11A-01R-2315-07	ALMS1P|200420	2.1123
TCGA-KL-8329-11A-01R-2315-07	ALMS1|7840	550.9958
TCGA-KL-8329-11A-01R-2315-07	ALOX12B|242	7.242
TCGA-KL-8329-11A-01R-2315-07	ALOX12P2|245	14.7858
TCGA-KL-8329-11A-01R-2315-07	ALOX12|239	1.5088
TCGA-KL-8329-11A-01R-2315-07	ALOX15B|247	4.2245
TCGA-KL-8329-11A-01R-2315-07	ALOX15|246	3.621
TCGA-KL-8329-11A-01R-2315-07	ALOX5AP|241	136.0893
TCGA-KL-8329-11A-01R-2315-07	ALOX5|240	269.7646
TCGA-KL-8329-11A-01R-2315-07	ALOXE3|59344	.9053
TCGA-KL-8329-11A-01R-2315-07	ALPI|248	27.1575
TCGA-KL-8329-11A-01R-2315-07	ALPK1|80216	313.2167
TCGA-KL-8329-11A-01R-2315-07	ALPK2|115701	1638.5033
TCGA-KL-8329-11A-01R-2315-07	ALPK3|57538	913.6995
TCGA-KL-8329-11A-01R-2315-07	ALPL|249	1988.8352
TCGA-KL-8329-11A-01R-2315-07	ALPPL2|251	0
TCGA-KL-8329-11A-01R-2315-07	ALPP|250	.6035
TCGA-KL-8329-11A-01R-2315-07	ALS2CL|259173	1337.6584
TCGA-KL-8329-11A-01R-2315-07	ALS2CR11|151254	4.828
TCGA-KL-8329-11A-01R-2315-07	ALS2CR12|130540	3.0175
TCGA-KL-8329-11A-01R-2315-07	ALS2CR4|65062	325.5884
TCGA-KL-8329-11A-01R-2315-07	ALS2CR8|79800	151.4786
TCGA-KL-8329-11A-01R-2315-07	ALS2|57679	657.2118
TCGA-KL-8329-11A-01R-2315-07	ALX1|8092	4.828
TCGA-KL-8329-11A-01R-2315-07	ALX3|257	19.312
TCGA-KL-8329-11A-01R-2315-07	ALX4|60529	0
TCGA-KL-8329-11A-01R-2315-07	AMAC1L2|83650	0
TCGA-KL-8329-11A-01R-2315-07	AMAC1L3|643664	0
TCGA-KL-8329-11A-01R-2315-07	AMAC1|146861	0
TCGA-KL-8329-11A-01R-2315-07	AMACR|23600	2920.338
TCGA-KL-8329-11A-01R-2315-07	AMBN|258	0
TCGA-KL-8329-11A-01R-2315-07	AMBP|259	746.2281
TCGA-KL-8329-11A-01R-2315-07	AMBRA1|55626	917.6222
TCGA-KL-8329-11A-01R-2315-07	AMD1|262	2660.8087
TCGA-KL-8329-11A-01R-2315-07	AMDHD1|144193	266.7471
TCGA-KL-8329-11A-01R-2315-07	AMDHD2|51005	463.3343
TCGA-KL-8329-11A-01R-2315-07	AMELX|265	0
TCGA-KL-8329-11A-01R-2315-07	AMELY|266	0
TCGA-KL-8329-11A-01R-2315-07	AMFR|267	5066.0833
TCGA-KL-8329-11A-01R-2315-07	AMHR2|269	0
TCGA-KL-8329-11A-01R-2315-07	AMH|268	2.414
TCGA-KL-8329-11A-01R-2315-07	AMICA1|120425	187.9903
TCGA-KL-8329-11A-01R-2315-07	AMIGO1|57463	144.2366
TCGA-KL-8329-11A-01R-2315-07	AMIGO2|347902	498.793
TCGA-KL-8329-11A-01R-2315-07	AMIGO3|386724	56.4273
TCGA-KL-8329-11A-01R-2315-07	AMMECR1L|83607	669.5836
TCGA-KL-8329-11A-01R-2315-07	AMMECR1|9949	283.9469
TCGA-KL-8329-11A-01R-2315-07	AMN1|196394	198.2498
TCGA-KL-8329-11A-01R-2315-07	AMN|81693	3684.6711
TCGA-KL-8329-11A-01R-2315-07	AMOTL1|154810	1266.1436
TCGA-KL-8329-11A-01R-2315-07	AMOTL2|51421	3712.1304
TCGA-KL-8329-11A-01R-2315-07	AMOT|154796	1312.6132
TCGA-KL-8329-11A-01R-2315-07	AMPD1|270	2.414
TCGA-KL-8329-11A-01R-2315-07	AMPD2|271	824.9849
TCGA-KL-8329-11A-01R-2315-07	AMPD3|272	318.3464
TCGA-KL-8329-11A-01R-2315-07	AMPH|273	28.6663
TCGA-KL-8329-11A-01R-2315-07	AMTN|401138	0
TCGA-KL-8329-11A-01R-2315-07	AMT|275	879.4297
TCGA-KL-8329-11A-01R-2315-07	AMY1A|276	1.5088
TCGA-KL-8329-11A-01R-2315-07	AMY2A|279	.3018
TCGA-KL-8329-11A-01R-2315-07	AMY2B|280	98.6723
TCGA-KL-8329-11A-01R-2315-07	AMZ1|155185	.3018
TCGA-KL-8329-11A-01R-2315-07	AMZ2P1|201283	88.111
TCGA-KL-8329-11A-01R-2315-07	AMZ2|51321	1042.8485
TCGA-KL-8329-11A-01R-2315-07	ANAPC10|10393	100.4828
TCGA-KL-8329-11A-01R-2315-07	ANAPC11|51529	929.3905
TCGA-KL-8329-11A-01R-2315-07	ANAPC13|25847	1835.1026
TCGA-KL-8329-11A-01R-2315-07	ANAPC16|119504	2628.5456
TCGA-KL-8329-11A-01R-2315-07	ANAPC1|64682	520.8208
TCGA-KL-8329-11A-01R-2315-07	ANAPC2|29882	795.7151
TCGA-KL-8329-11A-01R-2315-07	ANAPC4|29945	319.8552
TCGA-KL-8329-11A-01R-2315-07	ANAPC5|51433	1904.647
TCGA-KL-8329-11A-01R-2315-07	ANAPC7|51434	696.7411
TCGA-KL-8329-11A-01R-2315-07	ANGEL1|23357	377.1877
TCGA-KL-8329-11A-01R-2315-07	ANGEL2|90806	459.5655
TCGA-KL-8329-11A-01R-2315-07	ANGPT1|284	329.5112
TCGA-KL-8329-11A-01R-2315-07	ANGPT2|285	37.7188
TCGA-KL-8329-11A-01R-2315-07	ANGPT4|51378	.9053
TCGA-KL-8329-11A-01R-2315-07	ANGPTL1|9068	232.6494
TCGA-KL-8329-11A-01R-2315-07	ANGPTL2|23452	480.3862
TCGA-KL-8329-11A-01R-2315-07	ANGPTL3|27329	571.8165
TCGA-KL-8329-11A-01R-2315-07	ANGPTL4|51129	785.7574
TCGA-KL-8329-11A-01R-2315-07	ANGPTL5|253935	.3018
TCGA-KL-8329-11A-01R-2315-07	ANGPTL6|83854	1.7652
TCGA-KL-8329-11A-01R-2315-07	ANGPTL7|10218	50.3923
TCGA-KL-8329-11A-01R-2315-07	ANG|283	362.8063
TCGA-KL-8329-11A-01R-2315-07	ANK1|286	63.3675
TCGA-KL-8329-11A-01R-2315-07	ANK2|287	4173.5063
TCGA-KL-8329-11A-01R-2315-07	ANK3|288	4080.5673
TCGA-KL-8329-11A-01R-2315-07	ANKAR|150709	21.726
TCGA-KL-8329-11A-01R-2315-07	ANKDD1A|348094	46.4695
TCGA-KL-8329-11A-01R-2315-07	ANKFN1|162282	.3018
TCGA-KL-8329-11A-01R-2315-07	ANKFY1|51479	1607.4231
TCGA-KL-8329-11A-01R-2315-07	ANKHD1-EIF4EBP3|404734	483.2227
TCGA-KL-8329-11A-01R-2315-07	ANKHD1|54882	1766.2161
TCGA-KL-8329-11A-01R-2315-07	ANKH|56172	863.9107
TCGA-KL-8329-11A-01R-2315-07	ANKIB1|54467	1751.9614
TCGA-KL-8329-11A-01R-2315-07	ANKK1|255239	3.0175
TCGA-KL-8329-11A-01R-2315-07	ANKLE1|126549	2.1123
TCGA-KL-8329-11A-01R-2315-07	ANKLE2|23141	1086.6023
TCGA-KL-8329-11A-01R-2315-07	ANKMY1|51281	135.4858
TCGA-KL-8329-11A-01R-2315-07	ANKMY2|57037	518.7085
TCGA-KL-8329-11A-01R-2315-07	ANKRA2|57763	176.5238
TCGA-KL-8329-11A-01R-2315-07	ANKRD10|55608	1193.624
TCGA-KL-8329-11A-01R-2315-07	ANKRD11|29123	2257.4351
TCGA-KL-8329-11A-01R-2315-07	ANKRD12|23253	909.475
TCGA-KL-8329-11A-01R-2315-07	ANKRD13A|88455	1529.2698
TCGA-KL-8329-11A-01R-2315-07	ANKRD13B|124930	44.0555
TCGA-KL-8329-11A-01R-2315-07	ANKRD13C|81573	643.9348
TCGA-KL-8329-11A-01R-2315-07	ANKRD13D|338692	231.1406
TCGA-KL-8329-11A-01R-2315-07	ANKRD16|54522	114.3633
TCGA-KL-8329-11A-01R-2315-07	ANKRD17|26057	2253.4701
TCGA-KL-8329-11A-01R-2315-07	ANKRD19|138649	27.761
TCGA-KL-8329-11A-01R-2315-07	ANKRD1|27063	76.6445
TCGA-KL-8329-11A-01R-2315-07	ANKRD20A3|441425	8.1473
TCGA-KL-8329-11A-01R-2315-07	ANKRD20A4|728747	1.5088
TCGA-KL-8329-11A-01R-2315-07	ANKRD20B|729171	2.7158
TCGA-KL-8329-11A-01R-2315-07	ANKRD22|118932	168.6783
TCGA-KL-8329-11A-01R-2315-07	ANKRD23|200539	9.3543
TCGA-KL-8329-11A-01R-2315-07	ANKRD24|170961	48.8835
TCGA-KL-8329-11A-01R-2315-07	ANKRD26P1|124149	0
TCGA-KL-8329-11A-01R-2315-07	ANKRD26|22852	115.8721
TCGA-KL-8329-11A-01R-2315-07	ANKRD27|84079	631.8648
TCGA-KL-8329-11A-01R-2315-07	ANKRD28|23243	1063.971
TCGA-KL-8329-11A-01R-2315-07	ANKRD29|147463	131.2613
TCGA-KL-8329-11A-01R-2315-07	ANKRD2|26287	90.8268
TCGA-KL-8329-11A-01R-2315-07	ANKRD30A|91074	0
TCGA-KL-8329-11A-01R-2315-07	ANKRD30B|374860	3.0175
TCGA-KL-8329-11A-01R-2315-07	ANKRD31|256006	.3018
TCGA-KL-8329-11A-01R-2315-07	ANKRD32|84250	60.35
TCGA-KL-8329-11A-01R-2315-07	ANKRD33|341405	0
TCGA-KL-8329-11A-01R-2315-07	ANKRD34A|284615	6.3368
TCGA-KL-8329-11A-01R-2315-07	ANKRD34B|340120	9.3543
TCGA-KL-8329-11A-01R-2315-07	ANKRD34C|390616	.6035
TCGA-KL-8329-11A-01R-2315-07	ANKRD35|148741	13.277
TCGA-KL-8329-11A-01R-2315-07	ANKRD36BP1|84832	104.1038
TCGA-KL-8329-11A-01R-2315-07	ANKRD36B|57730	8.1473
TCGA-KL-8329-11A-01R-2315-07	ANKRD36|375248	33.1925
TCGA-KL-8329-11A-01R-2315-07	ANKRD37|353322	69.0706
TCGA-KL-8329-11A-01R-2315-07	ANKRD39|51239	109.5353
TCGA-KL-8329-11A-01R-2315-07	ANKRD40|91369	1423.6572
TCGA-KL-8329-11A-01R-2315-07	ANKRD42|338699	403.1382
TCGA-KL-8329-11A-01R-2315-07	ANKRD43|134548	353.6512
TCGA-KL-8329-11A-01R-2315-07	ANKRD44|91526	87.8093
TCGA-KL-8329-11A-01R-2315-07	ANKRD45|339416	56.729
TCGA-KL-8329-11A-01R-2315-07	ANKRD46|157567	750.8087
TCGA-KL-8329-11A-01R-2315-07	ANKRD49|54851	146.9523
TCGA-KL-8329-11A-01R-2315-07	ANKRD50|57182	586.3005
TCGA-KL-8329-11A-01R-2315-07	ANKRD52|283373	1659.9276
TCGA-KL-8329-11A-01R-2315-07	ANKRD53|79998	22.933
TCGA-KL-8329-11A-01R-2315-07	ANKRD54|129138	445.685
TCGA-KL-8329-11A-01R-2315-07	ANKRD55|79722	18.7085
TCGA-KL-8329-11A-01R-2315-07	ANKRD56|345079	276.4031
TCGA-KL-8329-11A-01R-2315-07	ANKRD57|65124	1231.1406
TCGA-KL-8329-11A-01R-2315-07	ANKRD58|347454	12.6735
TCGA-KL-8329-11A-01R-2315-07	ANKRD5|63926	162.6433
TCGA-KL-8329-11A-01R-2315-07	ANKRD6|22881	371.2342
TCGA-KL-8329-11A-01R-2315-07	ANKRD7|56311	4.2245
TCGA-KL-8329-11A-01R-2315-07	ANKRD9|122416	136.9946
TCGA-KL-8329-11A-01R-2315-07	ANKS1A|23294	1471.032
TCGA-KL-8329-11A-01R-2315-07	ANKS1B|56899	122.2088
TCGA-KL-8329-11A-01R-2315-07	ANKS3|124401	398.0084
TCGA-KL-8329-11A-01R-2315-07	ANKS4B|257629	573.9288
TCGA-KL-8329-11A-01R-2315-07	ANKS6|203286	660.2293
TCGA-KL-8329-11A-01R-2315-07	ANKZF1|55139	302.0519
TCGA-KL-8329-11A-01R-2315-07	ANLN|54443	40.1328
TCGA-KL-8329-11A-01R-2315-07	ANO10|55129	1185.5763
TCGA-KL-8329-11A-01R-2315-07	ANO1|55107	190.4043
TCGA-KL-8329-11A-01R-2315-07	ANO2|57101	12.6735
TCGA-KL-8329-11A-01R-2315-07	ANO3|63982	37.417
TCGA-KL-8329-11A-01R-2315-07	ANO4|121601	4.5263
TCGA-KL-8329-11A-01R-2315-07	ANO5|203859	237.4774
TCGA-KL-8329-11A-01R-2315-07	ANO6|196527	2904.0435
TCGA-KL-8329-11A-01R-2315-07	ANO7|50636	19.9155
TCGA-KL-8329-11A-01R-2315-07	ANO8|57719	197.6463
TCGA-KL-8329-11A-01R-2315-07	ANO9|338440	220.8811
TCGA-KL-8329-11A-01R-2315-07	ANP32A|8125	2219.3724
TCGA-KL-8329-11A-01R-2315-07	ANP32B|10541	1868.7387
TCGA-KL-8329-11A-01R-2315-07	ANP32C|23520	2.1123
TCGA-KL-8329-11A-01R-2315-07	ANP32D|23519	0
TCGA-KL-8329-11A-01R-2315-07	ANP32E|81611	1277.0066
TCGA-KL-8329-11A-01R-2315-07	ANPEP|290	36145.4436
TCGA-KL-8329-11A-01R-2315-07	ANTXR1|84168	1323.4762
TCGA-KL-8329-11A-01R-2315-07	ANTXR2|118429	783.3434
TCGA-KL-8329-11A-01R-2315-07	ANTXRL|195977	0
TCGA-KL-8329-11A-01R-2315-07	ANUBL1|93550	131.2613
TCGA-KL-8329-11A-01R-2315-07	ANXA10|11199	.3018
TCGA-KL-8329-11A-01R-2315-07	ANXA11|311	6172.9028
TCGA-KL-8329-11A-01R-2315-07	ANXA13|312	318.9499
TCGA-KL-8329-11A-01R-2315-07	ANXA1|301	1320.1569
TCGA-KL-8329-11A-01R-2315-07	ANXA2P1|303	29.8733
TCGA-KL-8329-11A-01R-2315-07	ANXA2P2|304	1937.236
TCGA-KL-8329-11A-01R-2315-07	ANXA2P3|305	2.414
TCGA-KL-8329-11A-01R-2315-07	ANXA2|302	5423.6572
TCGA-KL-8329-11A-01R-2315-07	ANXA3|306	738.9861
TCGA-KL-8329-11A-01R-2315-07	ANXA4|307	5410.0785
TCGA-KL-8329-11A-01R-2315-07	ANXA5|308	5474.0495
TCGA-KL-8329-11A-01R-2315-07	ANXA6|309	4116.1738
TCGA-KL-8329-11A-01R-2315-07	ANXA7|310	4071.5148
TCGA-KL-8329-11A-01R-2315-07	ANXA8L1|728113	0
TCGA-KL-8329-11A-01R-2315-07	ANXA8L2|244	.3018
TCGA-KL-8329-11A-01R-2315-07	ANXA8|653145	.3018
TCGA-KL-8329-11A-01R-2315-07	ANXA9|8416	543.452
TCGA-KL-8329-11A-01R-2315-07	AOAH|313	133.3736
TCGA-KL-8329-11A-01R-2315-07	AOC2|314	16.2945
TCGA-KL-8329-11A-01R-2315-07	AOC3|8639	778.5154
TCGA-KL-8329-11A-01R-2315-07	AOX1|316	6275.4979
TCGA-KL-8329-11A-01R-2315-07	AOX2P|344454	0
TCGA-KL-8329-11A-01R-2315-07	AP1AR|55435	613.1563
TCGA-KL-8329-11A-01R-2315-07	AP1B1|162	3058.8413
TCGA-KL-8329-11A-01R-2315-07	AP1G1|164	3604.4056
TCGA-KL-8329-11A-01R-2315-07	AP1G2|8906	598.0658
TCGA-KL-8329-11A-01R-2315-07	AP1M1|8907	1764.9366
TCGA-KL-8329-11A-01R-2315-07	AP1M2|10053	1067.592
TCGA-KL-8329-11A-01R-2315-07	AP1S1|1174	1406.1557
TCGA-KL-8329-11A-01R-2315-07	AP1S2|8905	361.7984
TCGA-KL-8329-11A-01R-2315-07	AP1S3|130340	423.959
TCGA-KL-8329-11A-01R-2315-07	AP2A1|160	2033.3887
TCGA-KL-8329-11A-01R-2315-07	AP2A2|161	3139.4086
TCGA-KL-8329-11A-01R-2315-07	AP2B1|163	7836.7532
TCGA-KL-8329-11A-01R-2315-07	AP2M1|1173	6802.6554
TCGA-KL-8329-11A-01R-2315-07	AP2S1|1175	1040.1328
TCGA-KL-8329-11A-01R-2315-07	AP3B1|8546	1657.5136
TCGA-KL-8329-11A-01R-2315-07	AP3B2|8120	32.8908
TCGA-KL-8329-11A-01R-2315-07	AP3D1|8943	3892.2752
TCGA-KL-8329-11A-01R-2315-07	AP3M1|26985	1062.4623
TCGA-KL-8329-11A-01R-2315-07	AP3M2|10947	404.647
TCGA-KL-8329-11A-01R-2315-07	AP3S1|1176	719.6741
TCGA-KL-8329-11A-01R-2315-07	AP3S2|10239	2222.9511
TCGA-KL-8329-11A-01R-2315-07	AP4B1|10717	209.6862
TCGA-KL-8329-11A-01R-2315-07	AP4E1|23431	264.9366
TCGA-KL-8329-11A-01R-2315-07	AP4M1|9179	254.3693
TCGA-KL-8329-11A-01R-2315-07	AP4S1|11154	100.7846
TCGA-KL-8329-11A-01R-2315-07	APAF1|317	388.3524
TCGA-KL-8329-11A-01R-2315-07	APBA1|320	168.6783
TCGA-KL-8329-11A-01R-2315-07	APBA2|321	27.4593
TCGA-KL-8329-11A-01R-2315-07	APBA3|9546	296.3186
TCGA-KL-8329-11A-01R-2315-07	APBB1IP|54518	259.8069
TCGA-KL-8329-11A-01R-2315-07	APBB1|322	1525.9505
TCGA-KL-8329-11A-01R-2315-07	APBB2|323	1359.0827
TCGA-KL-8329-11A-01R-2315-07	APBB3|10307	141.8226
TCGA-KL-8329-11A-01R-2315-07	APC2|10297	3.0447
TCGA-KL-8329-11A-01R-2315-07	APCDD1L|164284	217.5619
TCGA-KL-8329-11A-01R-2315-07	APCDD1|147495	164.4538
TCGA-KL-8329-11A-01R-2315-07	APCS|325	1.5088
TCGA-KL-8329-11A-01R-2315-07	APC|324	667.7731
TCGA-KL-8329-11A-01R-2315-07	APEH|327	3967.7127
TCGA-KL-8329-11A-01R-2315-07	APEX1|328	2364.5142
TCGA-KL-8329-11A-01R-2315-07	APEX2|27301	511.1648
TCGA-KL-8329-11A-01R-2315-07	APH1A|51107	3893.7839
TCGA-KL-8329-11A-01R-2315-07	APH1B|83464	430.2957
TCGA-KL-8329-11A-01R-2315-07	API5|8539	2357.8757
TCGA-KL-8329-11A-01R-2315-07	APIP|51074	549.8099
TCGA-KL-8329-11A-01R-2315-07	APITD1|378708	636.4424
TCGA-KL-8329-11A-01R-2315-07	APLF|200558	59.4448
TCGA-KL-8329-11A-01R-2315-07	APLNR|187	1031.0803
TCGA-KL-8329-11A-01R-2315-07	APLN|8862	535.6065
TCGA-KL-8329-11A-01R-2315-07	APLP1|333	176.5238
TCGA-KL-8329-11A-01R-2315-07	APLP2|334	26411.5872
TCGA-KL-8329-11A-01R-2315-07	APOA1BP|128240	1735.9686
TCGA-KL-8329-11A-01R-2315-07	APOA1|335	16.2945
TCGA-KL-8329-11A-01R-2315-07	APOA2|336	3.0175
TCGA-KL-8329-11A-01R-2315-07	APOA4|337	0
TCGA-KL-8329-11A-01R-2315-07	APOA5|116519	0
TCGA-KL-8329-11A-01R-2315-07	APOB48R|55911	118.5878
TCGA-KL-8329-11A-01R-2315-07	APOBEC1|339	0
TCGA-KL-8329-11A-01R-2315-07	APOBEC2|10930	8.1473
TCGA-KL-8329-11A-01R-2315-07	APOBEC3A|200315	14.7858
TCGA-KL-8329-11A-01R-2315-07	APOBEC3B|9582	76.3428
TCGA-KL-8329-11A-01R-2315-07	APOBEC3C|27350	118.8896
TCGA-KL-8329-11A-01R-2315-07	APOBEC3D|140564	39.831
TCGA-KL-8329-11A-01R-2315-07	APOBEC3F|200316	129.1491
TCGA-KL-8329-11A-01R-2315-07	APOBEC3G|60489	137.8998
TCGA-KL-8329-11A-01R-2315-07	APOBEC3H|164668	3.621
TCGA-KL-8329-11A-01R-2315-07	APOBEC4|403314	0
TCGA-KL-8329-11A-01R-2315-07	APOB|338	16.898
TCGA-KL-8329-11A-01R-2315-07	APOC1P1|342	0
TCGA-KL-8329-11A-01R-2315-07	APOC1|341	96.56
TCGA-KL-8329-11A-01R-2315-07	APOC2|344	236.2704
TCGA-KL-8329-11A-01R-2315-07	APOC3|345	93.5425
TCGA-KL-8329-11A-01R-2315-07	APOC4|346	0
TCGA-KL-8329-11A-01R-2315-07	APOD|347	229.3301
TCGA-KL-8329-11A-01R-2315-07	APOE|348	29936.6325
TCGA-KL-8329-11A-01R-2315-07	APOF|319	0
TCGA-KL-8329-11A-01R-2315-07	APOH|350	283.3434
TCGA-KL-8329-11A-01R-2315-07	APOL1|8542	2105.0091
TCGA-KL-8329-11A-01R-2315-07	APOL2|23780	704.8884
TCGA-KL-8329-11A-01R-2315-07	APOL3|80833	621.3036
TCGA-KL-8329-11A-01R-2315-07	APOL4|80832	130.3561
TCGA-KL-8329-11A-01R-2315-07	APOL5|80831	0
TCGA-KL-8329-11A-01R-2315-07	APOL6|80830	1292.9994
TCGA-KL-8329-11A-01R-2315-07	APOLD1|81575	570.006
TCGA-KL-8329-11A-01R-2315-07	APOM|55937	2687.6886
TCGA-KL-8329-11A-01R-2315-07	APOOL|139322	256.4876
TCGA-KL-8329-11A-01R-2315-07	APOO|79135	431.8045
TCGA-KL-8329-11A-01R-2315-07	APPBP2|10513	1273.6874
TCGA-KL-8329-11A-01R-2315-07	APPL1|26060	1193.7236
TCGA-KL-8329-11A-01R-2315-07	APPL2|55198	1033.796
TCGA-KL-8329-11A-01R-2315-07	APP|351	41915.8117
TCGA-KL-8329-11A-01R-2315-07	APRT|353	1375.3772
TCGA-KL-8329-11A-01R-2315-07	APTX|54840	426.6747
TCGA-KL-8329-11A-01R-2315-07	AQP10|89872	0
TCGA-KL-8329-11A-01R-2315-07	AQP11|282679	146.9523
TCGA-KL-8329-11A-01R-2315-07	AQP12A|375318	0
TCGA-KL-8329-11A-01R-2315-07	AQP12B|653437	0
TCGA-KL-8329-11A-01R-2315-07	AQP1|358	51292.4894
TCGA-KL-8329-11A-01R-2315-07	AQP2|359	25748.3404
TCGA-KL-8329-11A-01R-2315-07	AQP3|360	4752.8666
TCGA-KL-8329-11A-01R-2315-07	AQP4|361	27.761
TCGA-KL-8329-11A-01R-2315-07	AQP5|362	14.7858
TCGA-KL-8329-11A-01R-2315-07	AQP6|363	939.9517
TCGA-KL-8329-11A-01R-2315-07	AQP7P1|375719	80.2655
TCGA-KL-8329-11A-01R-2315-07	AQP7P3|441432	8.1473
TCGA-KL-8329-11A-01R-2315-07	AQP7|364	368.4369
TCGA-KL-8329-11A-01R-2315-07	AQP8|343	0
TCGA-KL-8329-11A-01R-2315-07	AQP9|366	41.038
TCGA-KL-8329-11A-01R-2315-07	AQPEP|206338	.9053
TCGA-KL-8329-11A-01R-2315-07	AQR|9716	817.4412
TCGA-KL-8329-11A-01R-2315-07	ARAF|369	1797.8274
TCGA-KL-8329-11A-01R-2315-07	ARAP1|116985	2297.8274
TCGA-KL-8329-11A-01R-2315-07	ARAP2|116984	348.8232
TCGA-KL-8329-11A-01R-2315-07	ARAP3|64411	378.9982
TCGA-KL-8329-11A-01R-2315-07	ARCN1|372	3631.8648
TCGA-KL-8329-11A-01R-2315-07	ARC|23237	25.9505
TCGA-KL-8329-11A-01R-2315-07	AREG|374	13.277
TCGA-KL-8329-11A-01R-2315-07	ARF1|375	8502.1123
TCGA-KL-8329-11A-01R-2315-07	ARF3|377	6107.4231
TCGA-KL-8329-11A-01R-2315-07	ARF4|378	3118.2861
TCGA-KL-8329-11A-01R-2315-07	ARF5|381	2138.4882
TCGA-KL-8329-11A-01R-2315-07	ARF6|382	3789.6801
TCGA-KL-8329-11A-01R-2315-07	ARFGAP1|55738	1171.0923
TCGA-KL-8329-11A-01R-2315-07	ARFGAP2|84364	2009.9336
TCGA-KL-8329-11A-01R-2315-07	ARFGAP3|26286	1675.0151
TCGA-KL-8329-11A-01R-2315-07	ARFGEF1|10565	2255.9445
TCGA-KL-8329-11A-01R-2315-07	ARFGEF2|10564	1936.3307
TCGA-KL-8329-11A-01R-2315-07	ARFIP1|27236	907.9662
TCGA-KL-8329-11A-01R-2315-07	ARFIP2|23647	974.3512
TCGA-KL-8329-11A-01R-2315-07	ARFRP1|10139	727.2179
TCGA-KL-8329-11A-01R-2315-07	ARG1|383	.9053
TCGA-KL-8329-11A-01R-2315-07	ARG2|384	3136.7773
TCGA-KL-8329-11A-01R-2315-07	ARGFXP2|503640	0
TCGA-KL-8329-11A-01R-2315-07	ARGFX|503582	0
TCGA-KL-8329-11A-01R-2315-07	ARGLU1|55082	656.3066
TCGA-KL-8329-11A-01R-2315-07	ARHGAP10|79658	329.8129
TCGA-KL-8329-11A-01R-2315-07	ARHGAP11A|9824	54.6168
TCGA-KL-8329-11A-01R-2315-07	ARHGAP11B|89839	3.9318
TCGA-KL-8329-11A-01R-2315-07	ARHGAP12|94134	879.6017
TCGA-KL-8329-11A-01R-2315-07	ARHGAP15|55843	66.9885
TCGA-KL-8329-11A-01R-2315-07	ARHGAP17|55114	924.2607
TCGA-KL-8329-11A-01R-2315-07	ARHGAP18|93663	1532.589
TCGA-KL-8329-11A-01R-2315-07	ARHGAP19|84986	394.6892
TCGA-KL-8329-11A-01R-2315-07	ARHGAP1|392	2555.8238
TCGA-KL-8329-11A-01R-2315-07	ARHGAP20|57569	19.9155
TCGA-KL-8329-11A-01R-2315-07	ARHGAP21|57584	1257.9964
TCGA-KL-8329-11A-01R-2315-07	ARHGAP22|58504	24.7435
TCGA-KL-8329-11A-01R-2315-07	ARHGAP23|57636	966.5057
TCGA-KL-8329-11A-01R-2315-07	ARHGAP24|83478	4002.1123
TCGA-KL-8329-11A-01R-2315-07	ARHGAP25|9938	209.1129
TCGA-KL-8329-11A-01R-2315-07	ARHGAP26|23092	566.0833
TCGA-KL-8329-11A-01R-2315-07	ARHGAP27|201176	519.0103
TCGA-KL-8329-11A-01R-2315-07	ARHGAP28|79822	667.7731
TCGA-KL-8329-11A-01R-2315-07	ARHGAP29|9411	3111.0441
TCGA-KL-8329-11A-01R-2315-07	ARHGAP30|257106	266.4454
TCGA-KL-8329-11A-01R-2315-07	ARHGAP31|57514	804.1642
TCGA-KL-8329-11A-01R-2315-07	ARHGAP32|9743	808.3887
TCGA-KL-8329-11A-01R-2315-07	ARHGAP33|115703	46.1678
TCGA-KL-8329-11A-01R-2315-07	ARHGAP36|158763	0
TCGA-KL-8329-11A-01R-2315-07	ARHGAP39|80728	224.2004
TCGA-KL-8329-11A-01R-2315-07	ARHGAP42|143872	419.7314
TCGA-KL-8329-11A-01R-2315-07	ARHGAP4|393	397.1032
TCGA-KL-8329-11A-01R-2315-07	ARHGAP5|394	2534.3995
TCGA-KL-8329-11A-01R-2315-07	ARHGAP6|395	471.032
TCGA-KL-8329-11A-01R-2315-07	ARHGAP8|23779	381.0833
TCGA-KL-8329-11A-01R-2315-07	ARHGAP9|64333	79.9638
TCGA-KL-8329-11A-01R-2315-07	ARHGDIA|396	6370.2474
TCGA-KL-8329-11A-01R-2315-07	ARHGDIB|397	1837.6584
TCGA-KL-8329-11A-01R-2315-07	ARHGDIG|398	0
TCGA-KL-8329-11A-01R-2315-07	ARHGEF10L|55160	1799.9396
TCGA-KL-8329-11A-01R-2315-07	ARHGEF10|9639	463.79
TCGA-KL-8329-11A-01R-2315-07	ARHGEF11|9826	1022.933
TCGA-KL-8329-11A-01R-2315-07	ARHGEF12|23365	9010.5613
TCGA-KL-8329-11A-01R-2315-07	ARHGEF15|22899	455.341
TCGA-KL-8329-11A-01R-2315-07	ARHGEF16|27237	621.0018
TCGA-KL-8329-11A-01R-2315-07	ARHGEF17|9828	1649.3663
TCGA-KL-8329-11A-01R-2315-07	ARHGEF18|23370	1213.3374
TCGA-KL-8329-11A-01R-2315-07	ARHGEF19|128272	54.0133
TCGA-KL-8329-11A-01R-2315-07	ARHGEF1|9138	1059.7465
TCGA-KL-8329-11A-01R-2315-07	ARHGEF2|9181	737.1756
TCGA-KL-8329-11A-01R-2315-07	ARHGEF33|100271715	6.3368
TCGA-KL-8329-11A-01R-2315-07	ARHGEF35|445328	776.7049
TCGA-KL-8329-11A-01R-2315-07	ARHGEF37|389337	687.0851
TCGA-KL-8329-11A-01R-2315-07	ARHGEF38|54848	30.4768
TCGA-KL-8329-11A-01R-2315-07	ARHGEF3|50650	1821.3639
TCGA-KL-8329-11A-01R-2315-07	ARHGEF4|50649	31.6838
TCGA-KL-8329-11A-01R-2315-07	ARHGEF5|7984	657.8153
TCGA-KL-8329-11A-01R-2315-07	ARHGEF6|9459	420.6397
TCGA-KL-8329-11A-01R-2315-07	ARHGEF7|8874	1097.767
TCGA-KL-8329-11A-01R-2315-07	ARHGEF9|23229	863.6089
TCGA-KL-8329-11A-01R-2315-07	ARID1A|8289	2070.3078
TCGA-KL-8329-11A-01R-2315-07	ARID1B|57492	1592.3355
TCGA-KL-8329-11A-01R-2315-07	ARID2|196528	600.1811
TCGA-KL-8329-11A-01R-2315-07	ARID3A|1820	83.5848
TCGA-KL-8329-11A-01R-2315-07	ARID3B|10620	101.3881
TCGA-KL-8329-11A-01R-2315-07	ARID3C|138715	0
TCGA-KL-8329-11A-01R-2315-07	ARID4A|5926	572.42
TCGA-KL-8329-11A-01R-2315-07	ARID4B|51742	861.8316
TCGA-KL-8329-11A-01R-2315-07	ARID5A|10865	366.3247
TCGA-KL-8329-11A-01R-2315-07	ARID5B|84159	3365.4194
TCGA-KL-8329-11A-01R-2315-07	ARIH1|25820	1260.7121
TCGA-KL-8329-11A-01R-2315-07	ARIH2|10425	1174.4961
TCGA-KL-8329-11A-01R-2315-07	ARL10|285598	35.003
TCGA-KL-8329-11A-01R-2315-07	ARL11|115761	21.1225
TCGA-KL-8329-11A-01R-2315-07	ARL13A|392509	.3018
TCGA-KL-8329-11A-01R-2315-07	ARL13B|200894	317.4412
TCGA-KL-8329-11A-01R-2315-07	ARL14|80117	8.7508
TCGA-KL-8329-11A-01R-2315-07	ARL15|54622	545.5643
TCGA-KL-8329-11A-01R-2315-07	ARL16|339231	551.2975
TCGA-KL-8329-11A-01R-2315-07	ARL17A|51326	46.6898
TCGA-KL-8329-11A-01R-2315-07	ARL17B|641522	0
TCGA-KL-8329-11A-01R-2315-07	ARL1|400	2284.5504
TCGA-KL-8329-11A-01R-2315-07	ARL2BP|23568	1621.3036
TCGA-KL-8329-11A-01R-2315-07	ARL2|402	2191.6113
TCGA-KL-8329-11A-01R-2315-07	ARL3|403	834.3392
TCGA-KL-8329-11A-01R-2315-07	ARL4A|10124	186.7833
TCGA-KL-8329-11A-01R-2315-07	ARL4C|10123	1041.3398
TCGA-KL-8329-11A-01R-2315-07	ARL4D|379	621.9071
TCGA-KL-8329-11A-01R-2315-07	ARL5A|26225	1117.6826
TCGA-KL-8329-11A-01R-2315-07	ARL5B|221079	156.3066
TCGA-KL-8329-11A-01R-2315-07	ARL5C|390790	0
TCGA-KL-8329-11A-01R-2315-07	ARL6IP1|23204	4355.1599
TCGA-KL-8329-11A-01R-2315-07	ARL6IP4|51329	2685.8781
TCGA-KL-8329-11A-01R-2315-07	ARL6IP5|10550	2172.9028
TCGA-KL-8329-11A-01R-2315-07	ARL6IP6|151188	136.9946
TCGA-KL-8329-11A-01R-2315-07	ARL6|84100	125.2263
TCGA-KL-8329-11A-01R-2315-07	ARL8A|127829	1313.8202
TCGA-KL-8329-11A-01R-2315-07	ARL8B|55207	2268.5576
TCGA-KL-8329-11A-01R-2315-07	ARL9|132946	2.7158
TCGA-KL-8329-11A-01R-2315-07	ARMC10|83787	610.6488
TCGA-KL-8329-11A-01R-2315-07	ARMC1|55156	573.0235
TCGA-KL-8329-11A-01R-2315-07	ARMC2|84071	59.7465
TCGA-KL-8329-11A-01R-2315-07	ARMC3|219681	37.7188
TCGA-KL-8329-11A-01R-2315-07	ARMC4|55130	1.8105
TCGA-KL-8329-11A-01R-2315-07	ARMC5|79798	281.5329
TCGA-KL-8329-11A-01R-2315-07	ARMC6|93436	563.6602
TCGA-KL-8329-11A-01R-2315-07	ARMC7|79637	769.1611
TCGA-KL-8329-11A-01R-2315-07	ARMC8|25852	718.1654
TCGA-KL-8329-11A-01R-2315-07	ARMC9|80210	245.6246
TCGA-KL-8329-11A-01R-2315-07	ARMCX1|51309	482.1967
TCGA-KL-8329-11A-01R-2315-07	ARMCX2|9823	971.032
TCGA-KL-8329-11A-01R-2315-07	ARMCX3|51566	1955.9445
TCGA-KL-8329-11A-01R-2315-07	ARMCX5|64860	319.8552
TCGA-KL-8329-11A-01R-2315-07	ARMCX6|54470	200.0604
TCGA-KL-8329-11A-01R-2315-07	ARMS2|387715	0
TCGA-KL-8329-11A-01R-2315-07	ARNT2|9915	1780.9294
TCGA-KL-8329-11A-01R-2315-07	ARNTL2|56938	24.4418
TCGA-KL-8329-11A-01R-2315-07	ARNTL|406	238.0809
TCGA-KL-8329-11A-01R-2315-07	ARNT|405	1278.8171
TCGA-KL-8329-11A-01R-2315-07	ARPC1A|10552	1671.4725
TCGA-KL-8329-11A-01R-2315-07	ARPC1B|10095	1587.7308
TCGA-KL-8329-11A-01R-2315-07	ARPC2|10109	3669.2818
TCGA-KL-8329-11A-01R-2315-07	ARPC3|10094	2812.9149
TCGA-KL-8329-11A-01R-2315-07	ARPC4|10093	3535.5462
TCGA-KL-8329-11A-01R-2315-07	ARPC5L|81873	604.7073
TCGA-KL-8329-11A-01R-2315-07	ARPC5|10092	2414.6047
TCGA-KL-8329-11A-01R-2315-07	ARPM1|84517	74.834
TCGA-KL-8329-11A-01R-2315-07	ARPP19|10776	4471.032
TCGA-KL-8329-11A-01R-2315-07	ARPP21|10777	5.4315
TCGA-KL-8329-11A-01R-2315-07	ARR3|407	0
TCGA-KL-8329-11A-01R-2315-07	ARRB1|408	280.3259
TCGA-KL-8329-11A-01R-2315-07	ARRB2|409	604.1038
TCGA-KL-8329-11A-01R-2315-07	ARRDC1|92714	569.1008
TCGA-KL-8329-11A-01R-2315-07	ARRDC2|27106	628.2438
TCGA-KL-8329-11A-01R-2315-07	ARRDC3|57561	1410.682
TCGA-KL-8329-11A-01R-2315-07	ARRDC4|91947	1657.8153
TCGA-KL-8329-11A-01R-2315-07	ARRDC5|645432	1.5088
TCGA-KL-8329-11A-01R-2315-07	ARSA|410	1038.0205
TCGA-KL-8329-11A-01R-2315-07	ARSB|411	1473.1442
TCGA-KL-8329-11A-01R-2315-07	ARSD|414	4602.2933
TCGA-KL-8329-11A-01R-2315-07	ARSE|415	1846.1074
TCGA-KL-8329-11A-01R-2315-07	ARSF|416	129.1491
TCGA-KL-8329-11A-01R-2315-07	ARSG|22901	153.2891
TCGA-KL-8329-11A-01R-2315-07	ARSH|347527	.3018
TCGA-KL-8329-11A-01R-2315-07	ARSI|340075	53.4098
TCGA-KL-8329-11A-01R-2315-07	ARSJ|79642	413.6995
TCGA-KL-8329-11A-01R-2315-07	ARSK|153642	228.4249
TCGA-KL-8329-11A-01R-2315-07	ART1|417	4.2245
TCGA-KL-8329-11A-01R-2315-07	ART3|419	1.207
TCGA-KL-8329-11A-01R-2315-07	ART4|420	72.1183
TCGA-KL-8329-11A-01R-2315-07	ART5|116969	41.9433
TCGA-KL-8329-11A-01R-2315-07	ARTN|9048	8.449
TCGA-KL-8329-11A-01R-2315-07	ARV1|64801	363.6089
TCGA-KL-8329-11A-01R-2315-07	ARVCF|421	506.035
TCGA-KL-8329-11A-01R-2315-07	ARX|170302	8.7508
TCGA-KL-8329-11A-01R-2315-07	AR|367	145.7453
TCGA-KL-8329-11A-01R-2315-07	AS3MT|57412	507.242
TCGA-KL-8329-11A-01R-2315-07	ASAH1|427	8927.2782
TCGA-KL-8329-11A-01R-2315-07	ASAH2B|653308	11.7683
TCGA-KL-8329-11A-01R-2315-07	ASAH2|56624	3.621
TCGA-KL-8329-11A-01R-2315-07	ASAM|79827	29.5715
TCGA-KL-8329-11A-01R-2315-07	ASAP1IT1|29065	0
TCGA-KL-8329-11A-01R-2315-07	ASAP1|50807	672.2993
TCGA-KL-8329-11A-01R-2315-07	ASAP2|8853	2063.971
TCGA-KL-8329-11A-01R-2315-07	ASAP3|55616	893.4822
TCGA-KL-8329-11A-01R-2315-07	ASB10|136371	1.207
TCGA-KL-8329-11A-01R-2315-07	ASB11|140456	.9053
TCGA-KL-8329-11A-01R-2315-07	ASB12|142689	6.035
TCGA-KL-8329-11A-01R-2315-07	ASB13|79754	2054.9185
TCGA-KL-8329-11A-01R-2315-07	ASB14|142686	6.6385
TCGA-KL-8329-11A-01R-2315-07	ASB15|142685	85.3953
TCGA-KL-8329-11A-01R-2315-07	ASB16|92591	21.035
TCGA-KL-8329-11A-01R-2315-07	ASB17|127247	5.1298
TCGA-KL-8329-11A-01R-2315-07	ASB18|401036	0
TCGA-KL-8329-11A-01R-2315-07	ASB1|51665	538.621
TCGA-KL-8329-11A-01R-2315-07	ASB2|51676	35.003
TCGA-KL-8329-11A-01R-2315-07	ASB3|51130	247.4351
TCGA-KL-8329-11A-01R-2315-07	ASB4|51666	3.0175
TCGA-KL-8329-11A-01R-2315-07	ASB5|140458	12.07
TCGA-KL-8329-11A-01R-2315-07	ASB6|140459	844.9638
TCGA-KL-8329-11A-01R-2315-07	ASB7|140460	417.6222
TCGA-KL-8329-11A-01R-2315-07	ASB8|140461	934.822
TCGA-KL-8329-11A-01R-2315-07	ASB9|140462	265.5401
TCGA-KL-8329-11A-01R-2315-07	ASCC1|51008	480.688
TCGA-KL-8329-11A-01R-2315-07	ASCC2|84164	1046.7713
TCGA-KL-8329-11A-01R-2315-07	ASCC3|10973	550.9958
TCGA-KL-8329-11A-01R-2315-07	ASCL1|429	0
TCGA-KL-8329-11A-01R-2315-07	ASCL2|430	6.6385
TCGA-KL-8329-11A-01R-2315-07	ASCL3|56676	0
TCGA-KL-8329-11A-01R-2315-07	ASCL4|121549	2.7158
TCGA-KL-8329-11A-01R-2315-07	ASF1A|25842	356.9704
TCGA-KL-8329-11A-01R-2315-07	ASF1B|55723	32.8908
TCGA-KL-8329-11A-01R-2315-07	ASFMR1|100126270	1.21
TCGA-KL-8329-11A-01R-2315-07	ASGR1|432	4.5263
TCGA-KL-8329-11A-01R-2315-07	ASGR2|433	56.729
TCGA-KL-8329-11A-01R-2315-07	ASH1L|55870	1899.7586
TCGA-KL-8329-11A-01R-2315-07	ASH2L|9070	876.8859
TCGA-KL-8329-11A-01R-2315-07	ASIP|434	4.828
TCGA-KL-8329-11A-01R-2315-07	ASL|435	2423.0537
TCGA-KL-8329-11A-01R-2315-07	ASMTL|8623	780.3138
TCGA-KL-8329-11A-01R-2315-07	ASMT|438	0
TCGA-KL-8329-11A-01R-2315-07	ASNA1|439	1803.2589
TCGA-KL-8329-11A-01R-2315-07	ASNSD1|54529	876.2824
TCGA-KL-8329-11A-01R-2315-07	ASNS|440	185.2746
TCGA-KL-8329-11A-01R-2315-07	ASPA|443	482.1967
TCGA-KL-8329-11A-01R-2315-07	ASPDH|554235	853.6512
TCGA-KL-8329-11A-01R-2315-07	ASPG|374569	675.9203
TCGA-KL-8329-11A-01R-2315-07	ASPHD1|253982	97.4653
TCGA-KL-8329-11A-01R-2315-07	ASPHD2|57168	76.9463
TCGA-KL-8329-11A-01R-2315-07	ASPH|444	2748.8202
TCGA-KL-8329-11A-01R-2315-07	ASPM|259266	18.4068
TCGA-KL-8329-11A-01R-2315-07	ASPN|54829	105.3108
TCGA-KL-8329-11A-01R-2315-07	ASPRV1|151516	75.4677
TCGA-KL-8329-11A-01R-2315-07	ASPSCR1|79058	632.1666
TCGA-KL-8329-11A-01R-2315-07	ASRGL1|80150	706.0954
TCGA-KL-8329-11A-01R-2315-07	ASS1|445	30814.1219
TCGA-KL-8329-11A-01R-2315-07	ASTE1|28990	138.7055
TCGA-KL-8329-11A-01R-2315-07	ASTL|431705	.3018
TCGA-KL-8329-11A-01R-2315-07	ASTN1|460	11.7683
TCGA-KL-8329-11A-01R-2315-07	ASTN2|23245	175.3168
TCGA-KL-8329-11A-01R-2315-07	ASXL1|171023	1216.6566
TCGA-KL-8329-11A-01R-2315-07	ASXL2|55252	679.2396
TCGA-KL-8329-11A-01R-2315-07	ASXL3|80816	68.799
TCGA-KL-8329-11A-01R-2315-07	ASZ1|136991	.3018
TCGA-KL-8329-11A-01R-2315-07	ATAD1|84896	965.2987
TCGA-KL-8329-11A-01R-2315-07	ATAD2B|54454	202.7761
TCGA-KL-8329-11A-01R-2315-07	ATAD2|29028	107.4231
TCGA-KL-8329-11A-01R-2315-07	ATAD3A|55210	429.0887
TCGA-KL-8329-11A-01R-2315-07	ATAD3B|83858	127.3386
TCGA-KL-8329-11A-01R-2315-07	ATAD3C|219293	166.5661
TCGA-KL-8329-11A-01R-2315-07	ATAD5|79915	18.4068
TCGA-KL-8329-11A-01R-2315-07	ATCAY|85300	1.207
TCGA-KL-8329-11A-01R-2315-07	ATE1|11101	387.4472
TCGA-KL-8329-11A-01R-2315-07	ATF1|466	373.8684
TCGA-KL-8329-11A-01R-2315-07	ATF2|1386	569.1008
TCGA-KL-8329-11A-01R-2315-07	ATF3|467	747.4351
TCGA-KL-8329-11A-01R-2315-07	ATF4|468	3743.5124
TCGA-KL-8329-11A-01R-2315-07	ATF5|22809	788.7749
TCGA-KL-8329-11A-01R-2315-07	ATF6B|1388	1737.7791
TCGA-KL-8329-11A-01R-2315-07	ATF6|22926	1731.7441
TCGA-KL-8329-11A-01R-2315-07	ATF7IP2|80063	58.8413
TCGA-KL-8329-11A-01R-2315-07	ATF7IP|55729	580.869
TCGA-KL-8329-11A-01R-2315-07	ATF7|11016	1029.3633
TCGA-KL-8329-11A-01R-2315-07	ATG10|83734	98.974
TCGA-KL-8329-11A-01R-2315-07	ATG12|9140	284.8521
TCGA-KL-8329-11A-01R-2315-07	ATG16L1|55054	464.997
TCGA-KL-8329-11A-01R-2315-07	ATG16L2|89849	123.1654
TCGA-KL-8329-11A-01R-2315-07	ATG2A|23130	1106.5178
TCGA-KL-8329-11A-01R-2315-07	ATG2B|55102	1099.8793
TCGA-KL-8329-11A-01R-2315-07	ATG3|64422	740.7966
TCGA-KL-8329-11A-01R-2315-07	ATG4A|115201	414.303
TCGA-KL-8329-11A-01R-2315-07	ATG4B|23192	870.8509
TCGA-KL-8329-11A-01R-2315-07	ATG4C|84938	212.4321
TCGA-KL-8329-11A-01R-2315-07	ATG4D|84971	558.4339
TCGA-KL-8329-11A-01R-2315-07	ATG5|9474	703.0779
TCGA-KL-8329-11A-01R-2315-07	ATG7|10533	600.0604
TCGA-KL-8329-11A-01R-2315-07	ATG9A|79065	1406.1859
TCGA-KL-8329-11A-01R-2315-07	ATG9B|285973	4.5866
TCGA-KL-8329-11A-01R-2315-07	ATHL1|80162	172.9028
TCGA-KL-8329-11A-01R-2315-07	ATIC|471	1218.1654
TCGA-KL-8329-11A-01R-2315-07	ATL1|51062	210.6216
TCGA-KL-8329-11A-01R-2315-07	ATL2|64225	964.3935
TCGA-KL-8329-11A-01R-2315-07	ATL3|25923	271.5751
TCGA-KL-8329-11A-01R-2315-07	ATMIN|23300	1585.0935
TCGA-KL-8329-11A-01R-2315-07	ATM|472	1038.3223
TCGA-KL-8329-11A-01R-2315-07	ATN1|1822	3970.7302
TCGA-KL-8329-11A-01R-2315-07	ATOH1|474	0
TCGA-KL-8329-11A-01R-2315-07	ATOH7|220202	6.3368
TCGA-KL-8329-11A-01R-2315-07	ATOH8|84913	317.1394
TCGA-KL-8329-11A-01R-2315-07	ATOX1|475	1209.1129
TCGA-KL-8329-11A-01R-2315-07	ATP10A|57194	383.2227
TCGA-KL-8329-11A-01R-2315-07	ATP10B|23120	1.207
TCGA-KL-8329-11A-01R-2315-07	ATP10D|57205	1083.5848
TCGA-KL-8329-11A-01R-2315-07	ATP11A|23250	2581.7743
TCGA-KL-8329-11A-01R-2315-07	ATP11B|23200	1030.175
TCGA-KL-8329-11A-01R-2315-07	ATP11C|286410	673.2046
TCGA-KL-8329-11A-01R-2315-07	ATP12A|479	612.2511
TCGA-KL-8329-11A-01R-2315-07	ATP13A1|57130	1523.8383
TCGA-KL-8329-11A-01R-2315-07	ATP13A2|23400	797.8274
TCGA-KL-8329-11A-01R-2315-07	ATP13A3|79572	3331.0199
TCGA-KL-8329-11A-01R-2315-07	ATP13A4|84239	20.8208
TCGA-KL-8329-11A-01R-2315-07	ATP13A5|344905	.9053
TCGA-KL-8329-11A-01R-2315-07	ATP1A1|476	63086.8165
TCGA-KL-8329-11A-01R-2315-07	ATP1A2|477	115.8721
TCGA-KL-8329-11A-01R-2315-07	ATP1A3|478	6.6385
TCGA-KL-8329-11A-01R-2315-07	ATP1A4|480	.3018
TCGA-KL-8329-11A-01R-2315-07	ATP1B1|481	42210.0091
TCGA-KL-8329-11A-01R-2315-07	ATP1B2|482	600.4828
TCGA-KL-8329-11A-01R-2315-07	ATP1B3|483	3780.3259
TCGA-KL-8329-11A-01R-2315-07	ATP1B4|23439	0
TCGA-KL-8329-11A-01R-2315-07	ATP2A1|487	3.3193
TCGA-KL-8329-11A-01R-2315-07	ATP2A2|488	4897.1032
TCGA-KL-8329-11A-01R-2315-07	ATP2A3|489	546.1678
TCGA-KL-8329-11A-01R-2315-07	ATP2B1|490	1114.9668
TCGA-KL-8329-11A-01R-2315-07	ATP2B2|491	9.3543
TCGA-KL-8329-11A-01R-2315-07	ATP2B3|492	2.414
TCGA-KL-8329-11A-01R-2315-07	ATP2B4|493	2031.9855
TCGA-KL-8329-11A-01R-2315-07	ATP2C1|27032	2642.2239
TCGA-KL-8329-11A-01R-2315-07	ATP2C2|9914	124.6228
TCGA-KL-8329-11A-01R-2315-07	ATP4A|495	0
TCGA-KL-8329-11A-01R-2315-07	ATP4B|496	5.1298
TCGA-KL-8329-11A-01R-2315-07	ATP5A1|498	20017.5015
TCGA-KL-8329-11A-01R-2315-07	ATP5B|506	21814.1219
TCGA-KL-8329-11A-01R-2315-07	ATP5C1|509	4921.2432
TCGA-KL-8329-11A-01R-2315-07	ATP5D|513	1909.7767
TCGA-KL-8329-11A-01R-2315-07	ATP5EP2|432369	25.6488
TCGA-KL-8329-11A-01R-2315-07	ATP5E|514	2937.5377
TCGA-KL-8329-11A-01R-2315-07	ATP5F1|515	4126.4333
TCGA-KL-8329-11A-01R-2315-07	ATP5G1|516	1220.2776
TCGA-KL-8329-11A-01R-2315-07	ATP5G2|517	4377.7912
TCGA-KL-8329-11A-01R-2315-07	ATP5G3|518	5834.6409
TCGA-KL-8329-11A-01R-2315-07	ATP5H|10476	2841.5812
TCGA-KL-8329-11A-01R-2315-07	ATP5I|521	1405.3832
TCGA-KL-8329-11A-01R-2315-07	ATP5J2|9551	1164.1521
TCGA-KL-8329-11A-01R-2315-07	ATP5J|522	2142.5136
TCGA-KL-8329-11A-01R-2315-07	ATP5L2|267020	.6035
TCGA-KL-8329-11A-01R-2315-07	ATP5L|10632	3182.2571
TCGA-KL-8329-11A-01R-2315-07	ATP5O|539	3511.4665
TCGA-KL-8329-11A-01R-2315-07	ATP5SL|55101	1184.0676
TCGA-KL-8329-11A-01R-2315-07	ATP5S|27109	160.2293
TCGA-KL-8329-11A-01R-2315-07	ATP6AP1L|92270	12.6735
TCGA-KL-8329-11A-01R-2315-07	ATP6AP1|537	4473.7477
TCGA-KL-8329-11A-01R-2315-07	ATP6AP2|10159	5948.7025
TCGA-KL-8329-11A-01R-2315-07	ATP6V0A1|535	3107.1213
TCGA-KL-8329-11A-01R-2315-07	ATP6V0A2|23545	403.1382
TCGA-KL-8329-11A-01R-2315-07	ATP6V0A4|50617	4198.8865
TCGA-KL-8329-11A-01R-2315-07	ATP6V0B|533	3541.038
TCGA-KL-8329-11A-01R-2315-07	ATP6V0C|527	7287.0791
TCGA-KL-8329-11A-01R-2315-07	ATP6V0D1|9114	3471.9372
TCGA-KL-8329-11A-01R-2315-07	ATP6V0D2|245972	2978.5757
TCGA-KL-8329-11A-01R-2315-07	ATP6V0E1|8992	4688.8956
TCGA-KL-8329-11A-01R-2315-07	ATP6V0E2|155066	2429.9427
TCGA-KL-8329-11A-01R-2315-07	ATP6V1A|523	6816.8377
TCGA-KL-8329-11A-01R-2315-07	ATP6V1B1|525	4719.6741
TCGA-KL-8329-11A-01R-2315-07	ATP6V1B2|526	5321.3639
TCGA-KL-8329-11A-01R-2315-07	ATP6V1C1|528	2653.8926
TCGA-KL-8329-11A-01R-2315-07	ATP6V1C2|245973	902.1907
TCGA-KL-8329-11A-01R-2315-07	ATP6V1D|51382	2178.0326
TCGA-KL-8329-11A-01R-2315-07	ATP6V1E1|529	4052.2028
TCGA-KL-8329-11A-01R-2315-07	ATP6V1E2|90423	43.7538
TCGA-KL-8329-11A-01R-2315-07	ATP6V1F|9296	2540.6397
TCGA-KL-8329-11A-01R-2315-07	ATP6V1G1|9550	2568.799
TCGA-KL-8329-11A-01R-2315-07	ATP6V1G2|534	40.7363
TCGA-KL-8329-11A-01R-2315-07	ATP6V1G3|127124	284.2486
TCGA-KL-8329-11A-01R-2315-07	ATP6V1H|51606	2263.7296
TCGA-KL-8329-11A-01R-2315-07	ATP7A|538	430.8992
TCGA-KL-8329-11A-01R-2315-07	ATP7B|540	326.4937
TCGA-KL-8329-11A-01R-2315-07	ATP8A1|10396	624.3211
TCGA-KL-8329-11A-01R-2315-07	ATP8A2|51761	26.554
TCGA-KL-8329-11A-01R-2315-07	ATP8B1|5205	733.5878
TCGA-KL-8329-11A-01R-2315-07	ATP8B2|57198	452.3235
TCGA-KL-8329-11A-01R-2315-07	ATP8B3|148229	10.5613
TCGA-KL-8329-11A-01R-2315-07	ATP8B4|79895	149.0646
TCGA-KL-8329-11A-01R-2315-07	ATP8B5P|158381	26.554
TCGA-KL-8329-11A-01R-2315-07	ATP9A|10079	1511.7683
TCGA-KL-8329-11A-01R-2315-07	ATP9B|374868	590.525
TCGA-KL-8329-11A-01R-2315-07	ATPAF1|64756	2267.4502
TCGA-KL-8329-11A-01R-2315-07	ATPAF2|91647	408.8715
TCGA-KL-8329-11A-01R-2315-07	ATPBD4|89978	118.2861
TCGA-KL-8329-11A-01R-2315-07	ATPIF1|93974	3675.3168
TCGA-KL-8329-11A-01R-2315-07	ATRIP|84126	116.0682
TCGA-KL-8329-11A-01R-2315-07	ATRNL1|26033	130.0543
TCGA-KL-8329-11A-01R-2315-07	ATRN|8455	2657.5136
TCGA-KL-8329-11A-01R-2315-07	ATRX|546	1741.7019
TCGA-KL-8329-11A-01R-2315-07	ATR|545	536.5118
TCGA-KL-8329-11A-01R-2315-07	ATXN10|25814	1942.6675
TCGA-KL-8329-11A-01R-2315-07	ATXN1L|342371	2844.1189
TCGA-KL-8329-11A-01R-2315-07	ATXN1|6310	753.7719
TCGA-KL-8329-11A-01R-2315-07	ATXN2L|11273	1552.5045
TCGA-KL-8329-11A-01R-2315-07	ATXN2|6311	734.1581
TCGA-KL-8329-11A-01R-2315-07	ATXN3L|92552	0
TCGA-KL-8329-11A-01R-2315-07	ATXN3|4287	265.5401
TCGA-KL-8329-11A-01R-2315-07	ATXN7L1|222255	256.4876
TCGA-KL-8329-11A-01R-2315-07	ATXN7L2|127002	57.6343
TCGA-KL-8329-11A-01R-2315-07	ATXN7L3B|552889	2927.58
TCGA-KL-8329-11A-01R-2315-07	ATXN7L3|56970	1028.3645
TCGA-KL-8329-11A-01R-2315-07	ATXN7|6314	689.1973
TCGA-KL-8329-11A-01R-2315-07	ATXN8OS|6315	0
TCGA-KL-8329-11A-01R-2315-07	AUH|549	1047.6765
TCGA-KL-8329-11A-01R-2315-07	AUP1|550	1864.481
TCGA-KL-8329-11A-01R-2315-07	AURKAIP1|54998	1998.793
TCGA-KL-8329-11A-01R-2315-07	AURKAPS1|6791	3.3193
TCGA-KL-8329-11A-01R-2315-07	AURKA|6790	49.1853
TCGA-KL-8329-11A-01R-2315-07	AURKB|9212	9.3543
TCGA-KL-8329-11A-01R-2315-07	AURKC|6795	9.3543
TCGA-KL-8329-11A-01R-2315-07	AUTS2|26053	746.5299
TCGA-KL-8329-11A-01R-2315-07	AVEN|57099	81.7743
TCGA-KL-8329-11A-01R-2315-07	AVIL|10677	12.9753
TCGA-KL-8329-11A-01R-2315-07	AVL9|23080	268.5576
TCGA-KL-8329-11A-01R-2315-07	AVPI1|60370	200.9656
TCGA-KL-8329-11A-01R-2315-07	AVPR1A|552	366.6264
TCGA-KL-8329-11A-01R-2315-07	AVPR1B|553	2.414
TCGA-KL-8329-11A-01R-2315-07	AVPR2|554	113.1563
TCGA-KL-8329-11A-01R-2315-07	AVP|551	6.035
TCGA-KL-8329-11A-01R-2315-07	AWAT1|158833	0
TCGA-KL-8329-11A-01R-2315-07	AWAT2|158835	0
TCGA-KL-8329-11A-01R-2315-07	AXIN1|8312	622.2088
TCGA-KL-8329-11A-01R-2315-07	AXIN2|8313	141.2191
TCGA-KL-8329-11A-01R-2315-07	AXL|558	703.6814
TCGA-KL-8329-11A-01R-2315-07	AZGP1|563	4347.9179
TCGA-KL-8329-11A-01R-2315-07	AZI1|22994	183.4641
TCGA-KL-8329-11A-01R-2315-07	AZI2|64343	1035.003
TCGA-KL-8329-11A-01R-2315-07	AZIN1|51582	2734.4599
TCGA-KL-8329-11A-01R-2315-07	AZU1|566	0
TCGA-KL-8329-11A-01R-2315-07	B2M|567	38485.2142
TCGA-KL-8329-11A-01R-2315-07	B3GALNT1|8706	787.2661
TCGA-KL-8329-11A-01R-2315-07	B3GALNT2|148789	366.3126
TCGA-KL-8329-11A-01R-2315-07	B3GALT1|8708	1.8105
TCGA-KL-8329-11A-01R-2315-07	B3GALT2|8707	61.557
TCGA-KL-8329-11A-01R-2315-07	B3GALT4|8705	174.7133
TCGA-KL-8329-11A-01R-2315-07	B3GALT5|10317	2.7158
TCGA-KL-8329-11A-01R-2315-07	B3GALT6|126792	468.9197
TCGA-KL-8329-11A-01R-2315-07	B3GALTL|145173	296.6204
TCGA-KL-8329-11A-01R-2315-07	B3GAT1|27087	99.2758
TCGA-KL-8329-11A-01R-2315-07	B3GAT2|135152	4.0797
TCGA-KL-8329-11A-01R-2315-07	B3GAT3|26229	579.662
TCGA-KL-8329-11A-01R-2315-07	B3GNT1|11041	1276.1014
TCGA-KL-8329-11A-01R-2315-07	B3GNT2|10678	1167.7731
TCGA-KL-8329-11A-01R-2315-07	B3GNT3|10331	98.974
TCGA-KL-8329-11A-01R-2315-07	B3GNT4|79369	64.2728
TCGA-KL-8329-11A-01R-2315-07	B3GNT5|84002	270.3681
TCGA-KL-8329-11A-01R-2315-07	B3GNT6|192134	.6035
TCGA-KL-8329-11A-01R-2315-07	B3GNT7|93010	121.9071
TCGA-KL-8329-11A-01R-2315-07	B3GNT8|374907	107.4231
TCGA-KL-8329-11A-01R-2315-07	B3GNT9|84752	412.4894
TCGA-KL-8329-11A-01R-2315-07	B3GNTL1|146712	19.4387
TCGA-KL-8329-11A-01R-2315-07	B4GALNT1|2583	10.2203
TCGA-KL-8329-11A-01R-2315-07	B4GALNT2|124872	72.7218
TCGA-KL-8329-11A-01R-2315-07	B4GALNT3|283358	446.2885
TCGA-KL-8329-11A-01R-2315-07	B4GALNT4|338707	4.5263
TCGA-KL-8329-11A-01R-2315-07	B4GALT1|2683	8545.2625
TCGA-KL-8329-11A-01R-2315-07	B4GALT2|8704	586.904
TCGA-KL-8329-11A-01R-2315-07	B4GALT3|8703	758.5999
TCGA-KL-8329-11A-01R-2315-07	B4GALT4|8702	657.5136
TCGA-KL-8329-11A-01R-2315-07	B4GALT5|9334	2881.1104
TCGA-KL-8329-11A-01R-2315-07	B4GALT6|9331	151.1768
TCGA-KL-8329-11A-01R-2315-07	B4GALT7|11285	565.4798
TCGA-KL-8329-11A-01R-2315-07	B9D1|27077	303.1955
TCGA-KL-8329-11A-01R-2315-07	B9D2|80776	151.4695
TCGA-KL-8329-11A-01R-2315-07	BAALC|79870	66.385
TCGA-KL-8329-11A-01R-2315-07	BAAT|570	9.0525
TCGA-KL-8329-11A-01R-2315-07	BACE1|23621	1463.4882
TCGA-KL-8329-11A-01R-2315-07	BACE2|25825	1219.6741
TCGA-KL-8329-11A-01R-2315-07	BACH1|571	900.7242
TCGA-KL-8329-11A-01R-2315-07	BACH2|60468	115.5703
TCGA-KL-8329-11A-01R-2315-07	BAD|572	1127.6705
TCGA-KL-8329-11A-01R-2315-07	BAG1|573	2292.2722
TCGA-KL-8329-11A-01R-2315-07	BAG2|9532	159.9276
TCGA-KL-8329-11A-01R-2315-07	BAG3|9531	2229.9336
TCGA-KL-8329-11A-01R-2315-07	BAG4|9530	197.0428
TCGA-KL-8329-11A-01R-2315-07	BAG5|9529	1652.0821
TCGA-KL-8329-11A-01R-2315-07	BAGE2|85319	1.8105
TCGA-KL-8329-11A-01R-2315-07	BAGE|574	0
TCGA-KL-8329-11A-01R-2315-07	BAHCC1|57597	489.7405
TCGA-KL-8329-11A-01R-2315-07	BAHD1|22893	1095.9565
TCGA-KL-8329-11A-01R-2315-07	BAI1|575	4.2245
TCGA-KL-8329-11A-01R-2315-07	BAI2|576	137.2963
TCGA-KL-8329-11A-01R-2315-07	BAI3|577	14.484
TCGA-KL-8329-11A-01R-2315-07	BAIAP2L1|55971	435.4255
TCGA-KL-8329-11A-01R-2315-07	BAIAP2L2|80115	754.9789
TCGA-KL-8329-11A-01R-2315-07	BAIAP2|10458	1544.0495
TCGA-KL-8329-11A-01R-2315-07	BAIAP3|8938	358.1865
TCGA-KL-8329-11A-01R-2315-07	BAK1|578	351.5389
TCGA-KL-8329-11A-01R-2315-07	BAMBI|25805	472.8425
TCGA-KL-8329-11A-01R-2315-07	BANF1|8815	1429.994
TCGA-KL-8329-11A-01R-2315-07	BANF2|140836	0
TCGA-KL-8329-11A-01R-2315-07	BANK1|55024	187.9903
TCGA-KL-8329-11A-01R-2315-07	BANP|54971	242.3054
TCGA-KL-8329-11A-01R-2315-07	BAP1|8314	1896.4997
TCGA-KL-8329-11A-01R-2315-07	BARD1|580	16.5963
TCGA-KL-8329-11A-01R-2315-07	BARHL1|56751	0
TCGA-KL-8329-11A-01R-2315-07	BARHL2|343472	0
TCGA-KL-8329-11A-01R-2315-07	BARX1|56033	0
TCGA-KL-8329-11A-01R-2315-07	BARX2|8538	167.7731
TCGA-KL-8329-11A-01R-2315-07	BASE|317716	0
TCGA-KL-8329-11A-01R-2315-07	BASP1|10409	190.4043
TCGA-KL-8329-11A-01R-2315-07	BAT1|7919	2495.172
TCGA-KL-8329-11A-01R-2315-07	BAT2L1|84726	4242.4955
TCGA-KL-8329-11A-01R-2315-07	BAT2L2|23215	3334.6409
TCGA-KL-8329-11A-01R-2315-07	BAT2|7916	4938.7447
TCGA-KL-8329-11A-01R-2315-07	BAT3|7917	4579.9638
TCGA-KL-8329-11A-01R-2315-07	BAT4|7918	407.061
TCGA-KL-8329-11A-01R-2315-07	BAT5|7920	1038.9258
TCGA-KL-8329-11A-01R-2315-07	BATF2|116071	155.4013
TCGA-KL-8329-11A-01R-2315-07	BATF3|55509	31.6838
TCGA-KL-8329-11A-01R-2315-07	BATF|10538	23.2348
TCGA-KL-8329-11A-01R-2315-07	BAX|581	610.1388
TCGA-KL-8329-11A-01R-2315-07	BAZ1A|11177	407.6645
TCGA-KL-8329-11A-01R-2315-07	BAZ1B|9031	1385.3349
TCGA-KL-8329-11A-01R-2315-07	BAZ2A|11176	2083.9922
TCGA-KL-8329-11A-01R-2315-07	BAZ2B|29994	710.3229
TCGA-KL-8329-11A-01R-2315-07	BBC3|27113	77.5498
TCGA-KL-8329-11A-01R-2315-07	BBOX1|8424	8315.9324
TCGA-KL-8329-11A-01R-2315-07	BBS10|79738	336.7532
TCGA-KL-8329-11A-01R-2315-07	BBS12|166379	387.7489
TCGA-KL-8329-11A-01R-2315-07	BBS1|582	2120.3983
TCGA-KL-8329-11A-01R-2315-07	BBS2|583	1189.1973
TCGA-KL-8329-11A-01R-2315-07	BBS4|585	455.6427
TCGA-KL-8329-11A-01R-2315-07	BBS5|129880	273.0024
TCGA-KL-8329-11A-01R-2315-07	BBS7|55212	260.4104
TCGA-KL-8329-11A-01R-2315-07	BBS9|27241	332.2269
TCGA-KL-8329-11A-01R-2315-07	BBX|56987	2041.9433
TCGA-KL-8329-11A-01R-2315-07	BCAM|4059	17264.0314
TCGA-KL-8329-11A-01R-2315-07	BCAN|63827	3.3193
TCGA-KL-8329-11A-01R-2315-07	BCAP29|55973	715.7514
TCGA-KL-8329-11A-01R-2315-07	BCAP31|10134	4924.5625
TCGA-KL-8329-11A-01R-2315-07	BCAR1|9564	2563.971
TCGA-KL-8329-11A-01R-2315-07	BCAR3|8412	636.6928
TCGA-KL-8329-11A-01R-2315-07	BCAR4|400500	0
TCGA-KL-8329-11A-01R-2315-07	BCAS1|8537	14.484
TCGA-KL-8329-11A-01R-2315-07	BCAS2|10286	698.6542
TCGA-KL-8329-11A-01R-2315-07	BCAS3|54828	748.0386
TCGA-KL-8329-11A-01R-2315-07	BCAS4|55653	382.3174
TCGA-KL-8329-11A-01R-2315-07	BCAT1|586	95.353
TCGA-KL-8329-11A-01R-2315-07	BCAT2|587	777.0066
TCGA-KL-8329-11A-01R-2315-07	BCCIP|56647	1031.1316
TCGA-KL-8329-11A-01R-2315-07	BCDIN3D|144233	136.2372
TCGA-KL-8329-11A-01R-2315-07	BCHE|590	169.2818
TCGA-KL-8329-11A-01R-2315-07	BCKDHA|593	1794.5625
TCGA-KL-8329-11A-01R-2315-07	BCKDHB|594	741.0984
TCGA-KL-8329-11A-01R-2315-07	BCKDK|10295	1626.4333
TCGA-KL-8329-11A-01R-2315-07	BCL10|8915	405.2505
TCGA-KL-8329-11A-01R-2315-07	BCL11A|53335	13.5788
TCGA-KL-8329-11A-01R-2315-07	BCL11B|64919	39.5293
TCGA-KL-8329-11A-01R-2315-07	BCL2A1|597	26.2523
TCGA-KL-8329-11A-01R-2315-07	BCL2L10|10017	40.1328
TCGA-KL-8329-11A-01R-2315-07	BCL2L11|10018	842.1847
TCGA-KL-8329-11A-01R-2315-07	BCL2L12|83596	125.2414
TCGA-KL-8329-11A-01R-2315-07	BCL2L13|23786	2119.1913
TCGA-KL-8329-11A-01R-2315-07	BCL2L14|79370	3.9228
TCGA-KL-8329-11A-01R-2315-07	BCL2L15|440603	28.6663
TCGA-KL-8329-11A-01R-2315-07	BCL2L1|598	5083.5848
TCGA-KL-8329-11A-01R-2315-07	BCL2L2|599	1439.5655
TCGA-KL-8329-11A-01R-2315-07	BCL2|596	1322.2692
TCGA-KL-8329-11A-01R-2315-07	BCL3|602	769.4629
TCGA-KL-8329-11A-01R-2315-07	BCL6B|255877	262.8244
TCGA-KL-8329-11A-01R-2315-07	BCL6|604	399.2154
TCGA-KL-8329-11A-01R-2315-07	BCL7A|605	624.0193
TCGA-KL-8329-11A-01R-2315-07	BCL7B|9275	1140.3138
TCGA-KL-8329-11A-01R-2315-07	BCL7C|9274	629.1491
TCGA-KL-8329-11A-01R-2315-07	BCL8|606	3.9228
TCGA-KL-8329-11A-01R-2315-07	BCL9L|283149	1076.3428
TCGA-KL-8329-11A-01R-2315-07	BCL9|607	902.8365
TCGA-KL-8329-11A-01R-2315-07	BCLAF1|9774	2470.4285
TCGA-KL-8329-11A-01R-2315-07	BCMO1|53630	111.9493
TCGA-KL-8329-11A-01R-2315-07	BCO2|83875	59.4448
TCGA-KL-8329-11A-01R-2315-07	BCORL1|63035	301.4484
TCGA-KL-8329-11A-01R-2315-07	BCORL2|286554	0
TCGA-KL-8329-11A-01R-2315-07	BCOR|54880	858.7809
TCGA-KL-8329-11A-01R-2315-07	BCR|613	2680.7483
TCGA-KL-8329-11A-01R-2315-07	BCS1L|617	288.8443
TCGA-KL-8329-11A-01R-2315-07	BCYRN1|618	0
TCGA-KL-8329-11A-01R-2315-07	BDH1|622	709.7164
TCGA-KL-8329-11A-01R-2315-07	BDH2|56898	4992.758
TCGA-KL-8329-11A-01R-2315-07	BDKRB1|623	38.624
TCGA-KL-8329-11A-01R-2315-07	BDKRB2|624	1086.3005
TCGA-KL-8329-11A-01R-2315-07	BDNFOS|497258	96.2372
TCGA-KL-8329-11A-01R-2315-07	BDNF|627	8.1684
TCGA-KL-8329-11A-01R-2315-07	BDP1|55814	616.1738
TCGA-KL-8329-11A-01R-2315-07	BEAN|146227	13.277
TCGA-KL-8329-11A-01R-2315-07	BECN1|8678	1702.3808
TCGA-KL-8329-11A-01R-2315-07	BEGAIN|57596	16.2945
TCGA-KL-8329-11A-01R-2315-07	BEND2|139105	0
TCGA-KL-8329-11A-01R-2315-07	BEND3|57673	105.3108
TCGA-KL-8329-11A-01R-2315-07	BEND4|389206	1.8105
TCGA-KL-8329-11A-01R-2315-07	BEND5|79656	222.6916
TCGA-KL-8329-11A-01R-2315-07	BEND6|221336	19.6138
TCGA-KL-8329-11A-01R-2315-07	BEND7|222389	1406.7592
TCGA-KL-8329-11A-01R-2315-07	BEST1|7439	20.8208
TCGA-KL-8329-11A-01R-2315-07	BEST2|54831	0
TCGA-KL-8329-11A-01R-2315-07	BEST3|144453	7.242
TCGA-KL-8329-11A-01R-2315-07	BEST4|266675	4.5263
TCGA-KL-8329-11A-01R-2315-07	BET1L|51272	2012.6735
TCGA-KL-8329-11A-01R-2315-07	BET1|10282	445.685
TCGA-KL-8329-11A-01R-2315-07	BET3L|100128327	3.9228
TCGA-KL-8329-11A-01R-2315-07	BEX1|55859	165.9626
TCGA-KL-8329-11A-01R-2315-07	BEX2|84707	789.9819
TCGA-KL-8329-11A-01R-2315-07	BEX4|56271	1944.7797
TCGA-KL-8329-11A-01R-2315-07	BEX5|340542	240.7966
TCGA-KL-8329-11A-01R-2315-07	BEYLA|497634	0
TCGA-KL-8329-11A-01R-2315-07	BFAR|51283	1264.9366
TCGA-KL-8329-11A-01R-2315-07	BFSP1|631	32.8908
TCGA-KL-8329-11A-01R-2315-07	BFSP2|8419	7.8455
TCGA-KL-8329-11A-01R-2315-07	BGLAP|632	21.2191
TCGA-KL-8329-11A-01R-2315-07	BGN|633	6525.347
TCGA-KL-8329-11A-01R-2315-07	BHLHA15|168620	2.1123
TCGA-KL-8329-11A-01R-2315-07	BHLHB9|80823	185.2746
TCGA-KL-8329-11A-01R-2315-07	BHLHE22|27319	6.6385
TCGA-KL-8329-11A-01R-2315-07	BHLHE23|128408	0
TCGA-KL-8329-11A-01R-2315-07	BHLHE40|8553	3519.9155
TCGA-KL-8329-11A-01R-2315-07	BHLHE41|79365	251.0561
TCGA-KL-8329-11A-01R-2315-07	BHMT2|23743	8812.9149
TCGA-KL-8329-11A-01R-2315-07	BHMT|635	15729.0284
TCGA-KL-8329-11A-01R-2315-07	BICC1|80114	1503.9228
TCGA-KL-8329-11A-01R-2315-07	BICD1|636	155.7031
TCGA-KL-8329-11A-01R-2315-07	BICD2|23299	863.0054
TCGA-KL-8329-11A-01R-2315-07	BID|637	314.6952
TCGA-KL-8329-11A-01R-2315-07	BIK|638	42.8485
TCGA-KL-8329-11A-01R-2315-07	BIN1|274	3605.6126
TCGA-KL-8329-11A-01R-2315-07	BIN2|51411	111.0441
TCGA-KL-8329-11A-01R-2315-07	BIN3|55909	435.4255
TCGA-KL-8329-11A-01R-2315-07	BIRC2|329	1283.6451
TCGA-KL-8329-11A-01R-2315-07	BIRC3|330	449.9095
TCGA-KL-8329-11A-01R-2315-07	BIRC5|332	11.1285
TCGA-KL-8329-11A-01R-2315-07	BIRC6|57448	1888.9559
TCGA-KL-8329-11A-01R-2315-07	BIRC7|79444	9.0525
TCGA-KL-8329-11A-01R-2315-07	BIRC8|112401	0
TCGA-KL-8329-11A-01R-2315-07	BIVM|54841	873.5667
TCGA-KL-8329-11A-01R-2315-07	BLCAP|10904	2000.3018
TCGA-KL-8329-11A-01R-2315-07	BLID|414899	0
TCGA-KL-8329-11A-01R-2315-07	BLK|640	10.863
TCGA-KL-8329-11A-01R-2315-07	BLMH|642	1031.6838
TCGA-KL-8329-11A-01R-2315-07	BLM|641	15.3893
TCGA-KL-8329-11A-01R-2315-07	BLNK|29760	424.2607
TCGA-KL-8329-11A-01R-2315-07	BLOC1S1|2647	1376.2704
TCGA-KL-8329-11A-01R-2315-07	BLOC1S2|282991	567.2903
TCGA-KL-8329-11A-01R-2315-07	BLOC1S3|388552	228.7266
TCGA-KL-8329-11A-01R-2315-07	BLVRA|644	860.2897
TCGA-KL-8329-11A-01R-2315-07	BLVRB|645	1179.2396
TCGA-KL-8329-11A-01R-2315-07	BLZF1|8548	491.551
TCGA-KL-8329-11A-01R-2315-07	BMF|90427	322.8727
TCGA-KL-8329-11A-01R-2315-07	BMI1|648	1121.1708
TCGA-KL-8329-11A-01R-2315-07	BMP10|27302	0
TCGA-KL-8329-11A-01R-2315-07	BMP15|9210	0
TCGA-KL-8329-11A-01R-2315-07	BMP1|649	446.5902
TCGA-KL-8329-11A-01R-2315-07	BMP2K|55589	386.2402
TCGA-KL-8329-11A-01R-2315-07	BMP2|650	319.5534
TCGA-KL-8329-11A-01R-2315-07	BMP3|651	5.1298
TCGA-KL-8329-11A-01R-2315-07	BMP4|652	141.5208
TCGA-KL-8329-11A-01R-2315-07	BMP5|653	35.003
TCGA-KL-8329-11A-01R-2315-07	BMP6|654	116.2975
TCGA-KL-8329-11A-01R-2315-07	BMP7|655	498.793
TCGA-KL-8329-11A-01R-2315-07	BMP8A|353500	35.6065
TCGA-KL-8329-11A-01R-2315-07	BMP8B|656	63.0658
TCGA-KL-8329-11A-01R-2315-07	BMPER|168667	16.2945
TCGA-KL-8329-11A-01R-2315-07	BMPR1A|657	413.3977
TCGA-KL-8329-11A-01R-2315-07	BMPR1B|658	275.4979
TCGA-KL-8329-11A-01R-2315-07	BMPR2|659	2751.9614
TCGA-KL-8329-11A-01R-2315-07	BMS1P4|729096	12.1273
TCGA-KL-8329-11A-01R-2315-07	BMS1P5|399761	33.4943
TCGA-KL-8329-11A-01R-2315-07	BMS1|9790	908.268
TCGA-KL-8329-11A-01R-2315-07	BMX|660	2.414
TCGA-KL-8329-11A-01R-2315-07	BNC1|646	13.5788
TCGA-KL-8329-11A-01R-2315-07	BNC2|54796	748.3404
TCGA-KL-8329-11A-01R-2315-07	BNIP1|662	171.6958
TCGA-KL-8329-11A-01R-2315-07	BNIP2|663	593.8443
TCGA-KL-8329-11A-01R-2315-07	BNIP3L|665	3089.318
TCGA-KL-8329-11A-01R-2315-07	BNIP3|664	1820.7604
TCGA-KL-8329-11A-01R-2315-07	BNIPL|149428	34.7013
TCGA-KL-8329-11A-01R-2315-07	BOC|91653	349.1249
TCGA-KL-8329-11A-01R-2315-07	BOD1L|259282	1189.8008
TCGA-KL-8329-11A-01R-2315-07	BOD1|91272	698.2498
TCGA-KL-8329-11A-01R-2315-07	BOK|666	1364.2124
TCGA-KL-8329-11A-01R-2315-07	BOLA1|51027	222.0881
TCGA-KL-8329-11A-01R-2315-07	BOLA2|552900	566.5932
TCGA-KL-8329-11A-01R-2315-07	BOLA3|388962	253.4701
TCGA-KL-8329-11A-01R-2315-07	BOLL|66037	0
TCGA-KL-8329-11A-01R-2315-07	BOP1|23246	70.9113
TCGA-KL-8329-11A-01R-2315-07	BPESC1|60467	0
TCGA-KL-8329-11A-01R-2315-07	BPGM|669	924.2607
TCGA-KL-8329-11A-01R-2315-07	BPHL|670	2132.4683
TCGA-KL-8329-11A-01R-2315-07	BPIL1|80341	0
TCGA-KL-8329-11A-01R-2315-07	BPIL2|254240	0
TCGA-KL-8329-11A-01R-2315-07	BPIL3|128859	0
TCGA-KL-8329-11A-01R-2315-07	BPI|671	39.2275
TCGA-KL-8329-11A-01R-2315-07	BPNT1|10380	941.4605
TCGA-KL-8329-11A-01R-2315-07	BPTF|2186	1450.8147
TCGA-KL-8329-11A-01R-2315-07	BPY2|9083	0
TCGA-KL-8329-11A-01R-2315-07	BRAF|673	153.2891
TCGA-KL-8329-11A-01R-2315-07	BRAP|8315	483.4037
TCGA-KL-8329-11A-01R-2315-07	BRCA1|672	87.5075
TCGA-KL-8329-11A-01R-2315-07	BRCA2|675	16.5963
TCGA-KL-8329-11A-01R-2315-07	BRCC3|79184	507.8455
TCGA-KL-8329-11A-01R-2315-07	BRD1|23774	742.0036
TCGA-KL-8329-11A-01R-2315-07	BRD2|6046	3770.3681
TCGA-KL-8329-11A-01R-2315-07	BRD3|8019	756.4876
TCGA-KL-8329-11A-01R-2315-07	BRD4|23476	1764.0314
TCGA-KL-8329-11A-01R-2315-07	BRD7P3|23629	.3018
TCGA-KL-8329-11A-01R-2315-07	BRD7|29117	1085.0935
TCGA-KL-8329-11A-01R-2315-07	BRD8|10902	616.7773
TCGA-KL-8329-11A-01R-2315-07	BRD9|65980	478.274
TCGA-KL-8329-11A-01R-2315-07	BRDT|676	0
TCGA-KL-8329-11A-01R-2315-07	BREA2|286076	1.5088
TCGA-KL-8329-11A-01R-2315-07	BRE|9577	1179.6952
TCGA-KL-8329-11A-01R-2315-07	BRF1|2972	622.0066
TCGA-KL-8329-11A-01R-2315-07	BRF2|55290	234.1581
TCGA-KL-8329-11A-01R-2315-07	BRI3BP|140707	72.42
TCGA-KL-8329-11A-01R-2315-07	BRI3|25798	2150.8751
TCGA-KL-8329-11A-01R-2315-07	BRIP1|83990	6.9403
TCGA-KL-8329-11A-01R-2315-07	BRIX1|55299	366.6264
TCGA-KL-8329-11A-01R-2315-07	BRMS1L|84312	246.5299
TCGA-KL-8329-11A-01R-2315-07	BRMS1|25855	845.5039
TCGA-KL-8329-11A-01R-2315-07	BRP44L|51660	1591.1285
TCGA-KL-8329-11A-01R-2315-07	BRP44|25874	2359.9879
TCGA-KL-8329-11A-01R-2315-07	BRPF1|7862	466.204
TCGA-KL-8329-11A-01R-2315-07	BRPF3|27154	1728.1231
TCGA-KL-8329-11A-01R-2315-07	BRS3|680	0
TCGA-KL-8329-11A-01R-2315-07	BRSK1|84446	6.9403
TCGA-KL-8329-11A-01R-2315-07	BRSK2|9024	3.3193
TCGA-KL-8329-11A-01R-2315-07	BRWD1|54014	828.3042
TCGA-KL-8329-11A-01R-2315-07	BRWD3|254065	136.0893
TCGA-KL-8329-11A-01R-2315-07	BSCL2|26580	2129.7616
TCGA-KL-8329-11A-01R-2315-07	BSDC1|55108	2006.035
TCGA-KL-8329-11A-01R-2315-07	BSG|682	17933.615
TCGA-KL-8329-11A-01R-2315-07	BSND|7809	368.1352
TCGA-KL-8329-11A-01R-2315-07	BSN|8927	52.8063
TCGA-KL-8329-11A-01R-2315-07	BSPH1|100131137	0
TCGA-KL-8329-11A-01R-2315-07	BSPRY|54836	472.8425
TCGA-KL-8329-11A-01R-2315-07	BST1|683	356.9704
TCGA-KL-8329-11A-01R-2315-07	BST2|684	1478.5757
TCGA-KL-8329-11A-01R-2315-07	BSX|390259	0
TCGA-KL-8329-11A-01R-2315-07	BTAF1|9044	531.0803
TCGA-KL-8329-11A-01R-2315-07	BTBD10|84280	369.6439
TCGA-KL-8329-11A-01R-2315-07	BTBD11|121551	264.3331
TCGA-KL-8329-11A-01R-2315-07	BTBD12|84464	124.6228
TCGA-KL-8329-11A-01R-2315-07	BTBD16|118663	2.7158
TCGA-KL-8329-11A-01R-2315-07	BTBD17|388419	0
TCGA-KL-8329-11A-01R-2315-07	BTBD18|643376	.6035
TCGA-KL-8329-11A-01R-2315-07	BTBD19|149478	28.0628
TCGA-KL-8329-11A-01R-2315-07	BTBD1|53339	1552.8063
TCGA-KL-8329-11A-01R-2315-07	BTBD2|55643	2157.8153
TCGA-KL-8329-11A-01R-2315-07	BTBD3|22903	909.7767
TCGA-KL-8329-11A-01R-2315-07	BTBD6|90135	747.4351
TCGA-KL-8329-11A-01R-2315-07	BTBD7|55727	1154.4961
TCGA-KL-8329-11A-01R-2315-07	BTBD8|284697	8.449
TCGA-KL-8329-11A-01R-2315-07	BTBD9|114781	645.4436
TCGA-KL-8329-11A-01R-2315-07	BTC|685	51.901
TCGA-KL-8329-11A-01R-2315-07	BTD|686	933.9167
TCGA-KL-8329-11A-01R-2315-07	BTF3L1|690	0
TCGA-KL-8329-11A-01R-2315-07	BTF3L4|91408	689.4991
TCGA-KL-8329-11A-01R-2315-07	BTF3|689	5872.3597
TCGA-KL-8329-11A-01R-2315-07	BTG1|694	2336.4514
TCGA-KL-8329-11A-01R-2315-07	BTG2|7832	1957.1515
TCGA-KL-8329-11A-01R-2315-07	BTG3|10950	529.8733
TCGA-KL-8329-11A-01R-2315-07	BTG4|54766	0
TCGA-KL-8329-11A-01R-2315-07	BTK|695	58.8413
TCGA-KL-8329-11A-01R-2315-07	BTLA|151888	17.5015
TCGA-KL-8329-11A-01R-2315-07	BTN1A1|696	0
TCGA-KL-8329-11A-01R-2315-07	BTN2A1|11120	492.758
TCGA-KL-8329-11A-01R-2315-07	BTN2A2|10385	287.5679
TCGA-KL-8329-11A-01R-2315-07	BTN2A3|54718	13.277
TCGA-KL-8329-11A-01R-2315-07	BTN3A1|11119	428.787
TCGA-KL-8329-11A-01R-2315-07	BTN3A2|11118	808.0869
TCGA-KL-8329-11A-01R-2315-07	BTN3A3|10384	444.1762
TCGA-KL-8329-11A-01R-2315-07	BTNL2|56244	0
TCGA-KL-8329-11A-01R-2315-07	BTNL3|10917	0
TCGA-KL-8329-11A-01R-2315-07	BTNL8|79908	5.1298
TCGA-KL-8329-11A-01R-2315-07	BTNL9|153579	97.1635
TCGA-KL-8329-11A-01R-2315-07	BTRC|8945	634.5806
TCGA-KL-8329-11A-01R-2315-07	BUB1B|701	16.3277
TCGA-KL-8329-11A-01R-2315-07	BUB1|699	9.0525
TCGA-KL-8329-11A-01R-2315-07	BUB3|9184	1084.1883
TCGA-KL-8329-11A-01R-2315-07	BUD13|84811	278.2136
TCGA-KL-8329-11A-01R-2315-07	BUD31|8896	892.589
TCGA-KL-8329-11A-01R-2315-07	BVES|11149	36.5118
TCGA-KL-8329-11A-01R-2315-07	BYSL|705	304.4659
TCGA-KL-8329-11A-01R-2315-07	BZRAP1|9256	369.0404
TCGA-KL-8329-11A-01R-2315-07	BZW1|9689	3147.5558
TCGA-KL-8329-11A-01R-2315-07	BZW2|28969	541.3398
TCGA-KL-8329-11A-01R-2315-07	C10orf105|414152	9.0525
TCGA-KL-8329-11A-01R-2315-07	C10orf107|219621	17.5015
TCGA-KL-8329-11A-01R-2315-07	C10orf108|414235	202.7761
TCGA-KL-8329-11A-01R-2315-07	C10orf10|11067	1780.9294
TCGA-KL-8329-11A-01R-2315-07	C10orf110|55853	1.5963
TCGA-KL-8329-11A-01R-2315-07	C10orf111|221060	3.9228
TCGA-KL-8329-11A-01R-2315-07	C10orf113|387638	0
TCGA-KL-8329-11A-01R-2315-07	C10orf114|399726	197.3446
TCGA-KL-8329-11A-01R-2315-07	C10orf116|10974	1229.822
TCGA-KL-8329-11A-01R-2315-07	C10orf118|55088	729.9336
TCGA-KL-8329-11A-01R-2315-07	C10orf119|79892	1144.2366
TCGA-KL-8329-11A-01R-2315-07	C10orf11|83938	143.0296
TCGA-KL-8329-11A-01R-2315-07	C10orf120|399814	0
TCGA-KL-8329-11A-01R-2315-07	C10orf122|387718	0
TCGA-KL-8329-11A-01R-2315-07	C10orf125|282969	476.7652
TCGA-KL-8329-11A-01R-2315-07	C10orf128|170371	10.863
TCGA-KL-8329-11A-01R-2315-07	C10orf129|142827	0
TCGA-KL-8329-11A-01R-2315-07	C10orf12|26148	58.5848
TCGA-KL-8329-11A-01R-2315-07	C10orf131|100127889	2.7158
TCGA-KL-8329-11A-01R-2315-07	C10orf137|26098	170.4888
TCGA-KL-8329-11A-01R-2315-07	C10orf140|387640	78.7568
TCGA-KL-8329-11A-01R-2315-07	C10orf18|54906	943.8745
TCGA-KL-8329-11A-01R-2315-07	C10orf25|220979	62.4623
TCGA-KL-8329-11A-01R-2315-07	C10orf26|54838	1587.0127
TCGA-KL-8329-11A-01R-2315-07	C10orf27|219793	1.207
TCGA-KL-8329-11A-01R-2315-07	C10orf28|27291	289.3784
TCGA-KL-8329-11A-01R-2315-07	C10orf2|56652	272.4804
TCGA-KL-8329-11A-01R-2315-07	C10orf32|119032	1148.7628
TCGA-KL-8329-11A-01R-2315-07	C10orf35|219738	154.1943
TCGA-KL-8329-11A-01R-2315-07	C10orf40|283025	0
TCGA-KL-8329-11A-01R-2315-07	C10orf41|100131213	218.8322
TCGA-KL-8329-11A-01R-2315-07	C10orf46|143384	1092.939
TCGA-KL-8329-11A-01R-2315-07	C10orf47|254427	360.2897
TCGA-KL-8329-11A-01R-2315-07	C10orf4|118924	341.8829
TCGA-KL-8329-11A-01R-2315-07	C10orf50|645528	.3018
TCGA-KL-8329-11A-01R-2315-07	C10orf53|282966	.3018
TCGA-KL-8329-11A-01R-2315-07	C10orf54|64115	856.6687
TCGA-KL-8329-11A-01R-2315-07	C10orf55|414236	13.274
TCGA-KL-8329-11A-01R-2315-07	C10orf57|80195	621.6053
TCGA-KL-8329-11A-01R-2315-07	C10orf58|84293	2878.6964
TCGA-KL-8329-11A-01R-2315-07	C10orf62|414157	3.3193
TCGA-KL-8329-11A-01R-2315-07	C10orf67|256815	37.7188
TCGA-KL-8329-11A-01R-2315-07	C10orf68|79741	3.0175
TCGA-KL-8329-11A-01R-2315-07	C10orf71|118461	6.9403
TCGA-KL-8329-11A-01R-2315-07	C10orf72|196740	904.9487
TCGA-KL-8329-11A-01R-2315-07	C10orf75|90271	43.1503
TCGA-KL-8329-11A-01R-2315-07	C10orf76|79591	622.5106
TCGA-KL-8329-11A-01R-2315-07	C10orf78|119392	81.1708
TCGA-KL-8329-11A-01R-2315-07	C10orf79|80217	70.3078
TCGA-KL-8329-11A-01R-2315-07	C10orf81|79949	13.5788
TCGA-KL-8329-11A-01R-2315-07	C10orf82|143379	18.105
TCGA-KL-8329-11A-01R-2315-07	C10orf84|63877	634.2788
TCGA-KL-8329-11A-01R-2315-07	C10orf88|80007	131.8648
TCGA-KL-8329-11A-01R-2315-07	C10orf90|118611	2.414
TCGA-KL-8329-11A-01R-2315-07	C10orf91|170393	0
TCGA-KL-8329-11A-01R-2315-07	C10orf93|255352	46.1678
TCGA-KL-8329-11A-01R-2315-07	C10orf95|79946	10.7544
TCGA-KL-8329-11A-01R-2315-07	C10orf96|374355	0
TCGA-KL-8329-11A-01R-2315-07	C10orf99|387695	0
TCGA-KL-8329-11A-01R-2315-07	C11orf10|746	747.7369
TCGA-KL-8329-11A-01R-2315-07	C11orf16|56673	1.5088
TCGA-KL-8329-11A-01R-2315-07	C11orf17|56672	284.5504
TCGA-KL-8329-11A-01R-2315-07	C11orf1|64776	470.3893
TCGA-KL-8329-11A-01R-2315-07	C11orf20|25858	1.207
TCGA-KL-8329-11A-01R-2315-07	C11orf21|29125	8.449
TCGA-KL-8329-11A-01R-2315-07	C11orf24|53838	587.8093
TCGA-KL-8329-11A-01R-2315-07	C11orf2|738	2589.0163
TCGA-KL-8329-11A-01R-2315-07	C11orf30|56946	321.6657
TCGA-KL-8329-11A-01R-2315-07	C11orf31|280636	836.7532
TCGA-KL-8329-11A-01R-2315-07	C11orf34|349633	0
TCGA-KL-8329-11A-01R-2315-07	C11orf35|256329	50.2263
TCGA-KL-8329-11A-01R-2315-07	C11orf36|283303	0
TCGA-KL-8329-11A-01R-2315-07	C11orf40|143501	0
TCGA-KL-8329-11A-01R-2315-07	C11orf41|25758	80.5673
TCGA-KL-8329-11A-01R-2315-07	C11orf42|160298	.6035
TCGA-KL-8329-11A-01R-2315-07	C11orf45|219833	43.452
TCGA-KL-8329-11A-01R-2315-07	C11orf46|120534	518.105
TCGA-KL-8329-11A-01R-2315-07	C11orf48|79081	389.1943
TCGA-KL-8329-11A-01R-2315-07	C11orf49|79096	617.4049
TCGA-KL-8329-11A-01R-2315-07	C11orf51|25906	506.6415
TCGA-KL-8329-11A-01R-2315-07	C11orf52|91894	701.0471
TCGA-KL-8329-11A-01R-2315-07	C11orf53|341032	3.621
TCGA-KL-8329-11A-01R-2315-07	C11orf54|28970	10277.3084
TCGA-KL-8329-11A-01R-2315-07	C11orf57|55216	828.3042
TCGA-KL-8329-11A-01R-2315-07	C11orf58|10944	3011.1648
TCGA-KL-8329-11A-01R-2315-07	C11orf59|55004	1967.7127
TCGA-KL-8329-11A-01R-2315-07	C11orf61|79684	116.7773
TCGA-KL-8329-11A-01R-2315-07	C11orf63|79864	184.9728
TCGA-KL-8329-11A-01R-2315-07	C11orf64|283197	0
TCGA-KL-8329-11A-01R-2315-07	C11orf65|160140	11.1648
TCGA-KL-8329-11A-01R-2315-07	C11orf66|220004	13.5788
TCGA-KL-8329-11A-01R-2315-07	C11orf67|28971	228.7266
TCGA-KL-8329-11A-01R-2315-07	C11orf68|83638	633.3736
TCGA-KL-8329-11A-01R-2315-07	C11orf70|85016	32.589
TCGA-KL-8329-11A-01R-2315-07	C11orf71|54494	367.5317
TCGA-KL-8329-11A-01R-2315-07	C11orf73|51501	201.5691
TCGA-KL-8329-11A-01R-2315-07	C11orf74|119710	196.4393
TCGA-KL-8329-11A-01R-2315-07	C11orf75|56935	280.6276
TCGA-KL-8329-11A-01R-2315-07	C11orf80|79703	349.7284
TCGA-KL-8329-11A-01R-2315-07	C11orf82|220042	8.7508
TCGA-KL-8329-11A-01R-2315-07	C11orf83|790955	293.3011
TCGA-KL-8329-11A-01R-2315-07	C11orf84|144097	208.5094
TCGA-KL-8329-11A-01R-2315-07	C11orf85|283129	4.828
TCGA-KL-8329-11A-01R-2315-07	C11orf86|254439	3.3193
TCGA-KL-8329-11A-01R-2315-07	C11orf87|399947	0
TCGA-KL-8329-11A-01R-2315-07	C11orf88|399949	3.621
TCGA-KL-8329-11A-01R-2315-07	C11orf90|387804	3.9228
TCGA-KL-8329-11A-01R-2315-07	C11orf92|399948	224.5021
TCGA-KL-8329-11A-01R-2315-07	C11orf93|120376	45.2625
TCGA-KL-8329-11A-01R-2315-07	C11orf94|143678	.3018
TCGA-KL-8329-11A-01R-2315-07	C11orf95|65998	657.5136
TCGA-KL-8329-11A-01R-2315-07	C11orf9|745	880.2052
TCGA-KL-8329-11A-01R-2315-07	C12orf10|60314	872.6614
TCGA-KL-8329-11A-01R-2315-07	C12orf11|55726	377.1877
TCGA-KL-8329-11A-01R-2315-07	C12orf12|196477	0
TCGA-KL-8329-11A-01R-2315-07	C12orf23|90488	1269.7646
TCGA-KL-8329-11A-01R-2315-07	C12orf24|29902	50.0905
TCGA-KL-8329-11A-01R-2315-07	C12orf26|84190	120.0966
TCGA-KL-8329-11A-01R-2315-07	C12orf27|283460	32.589
TCGA-KL-8329-11A-01R-2315-07	C12orf29|91298	381.3881
TCGA-KL-8329-11A-01R-2315-07	C12orf32|83695	394.0857
TCGA-KL-8329-11A-01R-2315-07	C12orf34|84915	257.9964
TCGA-KL-8329-11A-01R-2315-07	C12orf35|55196	727.2179
TCGA-KL-8329-11A-01R-2315-07	C12orf36|283422	.6035
TCGA-KL-8329-11A-01R-2315-07	C12orf39|80763	114.9668
TCGA-KL-8329-11A-01R-2315-07	C12orf40|283461	0
TCGA-KL-8329-11A-01R-2315-07	C12orf41|54934	483.7055
TCGA-KL-8329-11A-01R-2315-07	C12orf42|374470	.9053
TCGA-KL-8329-11A-01R-2315-07	C12orf43|64897	245.9264
TCGA-KL-8329-11A-01R-2315-07	C12orf44|60673	774.5926
TCGA-KL-8329-11A-01R-2315-07	C12orf45|121053	76.6445
TCGA-KL-8329-11A-01R-2315-07	C12orf47|51275	174.7737
TCGA-KL-8329-11A-01R-2315-07	C12orf48|55010	30.4768
TCGA-KL-8329-11A-01R-2315-07	C12orf49|79794	984.6107
TCGA-KL-8329-11A-01R-2315-07	C12orf4|57102	248.3404
TCGA-KL-8329-11A-01R-2315-07	C12orf50|160419	0
TCGA-KL-8329-11A-01R-2315-07	C12orf51|283450	976.7652
TCGA-KL-8329-11A-01R-2315-07	C12orf52|84934	736.5721
TCGA-KL-8329-11A-01R-2315-07	C12orf53|196500	6.3368
TCGA-KL-8329-11A-01R-2315-07	C12orf54|121273	.3018
TCGA-KL-8329-11A-01R-2315-07	C12orf56|115749	28.6663
TCGA-KL-8329-11A-01R-2315-07	C12orf57|113246	941.4605
TCGA-KL-8329-11A-01R-2315-07	C12orf59|120939	7649.9698
TCGA-KL-8329-11A-01R-2315-07	C12orf5|57103	266.1436
TCGA-KL-8329-11A-01R-2315-07	C12orf60|144608	24.4418
TCGA-KL-8329-11A-01R-2315-07	C12orf61|283416	13.8805
TCGA-KL-8329-11A-01R-2315-07	C12orf62|84987	931.8045
TCGA-KL-8329-11A-01R-2315-07	C12orf63|374467	5.1298
TCGA-KL-8329-11A-01R-2315-07	C12orf65|91574	291.1889
TCGA-KL-8329-11A-01R-2315-07	C12orf66|144577	124.3211
TCGA-KL-8329-11A-01R-2315-07	C12orf68|387856	15.691
TCGA-KL-8329-11A-01R-2315-07	C12orf69|440087	117.6826
TCGA-KL-8329-11A-01R-2315-07	C12orf70|341346	.6035
TCGA-KL-8329-11A-01R-2315-07	C12orf71|728858	0
TCGA-KL-8329-11A-01R-2315-07	C12orf72|254013	117.0791
TCGA-KL-8329-11A-01R-2315-07	C12orf73|728568	102.2933
TCGA-KL-8329-11A-01R-2315-07	C12orf74|338809	2.414
TCGA-KL-8329-11A-01R-2315-07	C12orf75|387882	1939.0465
TCGA-KL-8329-11A-01R-2315-07	C12orf76|400073	114.9668
TCGA-KL-8329-11A-01R-2315-07	C12orf77|196415	.3018
TCGA-KL-8329-11A-01R-2315-07	C13orf15|28984	373.8684
TCGA-KL-8329-11A-01R-2315-07	C13orf16|121793	.3018
TCGA-KL-8329-11A-01R-2315-07	C13orf18|80183	37.1153
TCGA-KL-8329-11A-01R-2315-07	C13orf1|57213	395.5944
TCGA-KL-8329-11A-01R-2315-07	C13orf23|80209	747.1334
TCGA-KL-8329-11A-01R-2315-07	C13orf26|122046	0
TCGA-KL-8329-11A-01R-2315-07	C13orf27|93081	247.1334
TCGA-KL-8329-11A-01R-2315-07	C13orf28|122258	0
TCGA-KL-8329-11A-01R-2315-07	C13orf29|283487	63.3675
TCGA-KL-8329-11A-01R-2315-07	C13orf30|144809	.6035
TCGA-KL-8329-11A-01R-2315-07	C13orf31|144811	240.4949
TCGA-KL-8329-11A-01R-2315-07	C13orf33|84935	83.283
TCGA-KL-8329-11A-01R-2315-07	C13orf34|79866	36.545
TCGA-KL-8329-11A-01R-2315-07	C13orf35|400165	5.7333
TCGA-KL-8329-11A-01R-2315-07	C13orf36|400120	6.3368
TCGA-KL-8329-11A-01R-2315-07	C13orf37|440145	252.2631
TCGA-KL-8329-11A-01R-2315-07	C13orf38|728591	17.6645
TCGA-KL-8329-11A-01R-2315-07	C13orf39|196541	0
TCGA-KL-8329-11A-01R-2315-07	C14orf101|54916	418.2257
TCGA-KL-8329-11A-01R-2315-07	C14orf102|55051	325.8902
TCGA-KL-8329-11A-01R-2315-07	C14orf104|55172	321.9674
TCGA-KL-8329-11A-01R-2315-07	C14orf105|55195	2409.475
TCGA-KL-8329-11A-01R-2315-07	C14orf106|55320	195.8358
TCGA-KL-8329-11A-01R-2315-07	C14orf109|26175	346.7109
TCGA-KL-8329-11A-01R-2315-07	C14orf115|55237	0
TCGA-KL-8329-11A-01R-2315-07	C14orf118|55668	177.1273
TCGA-KL-8329-11A-01R-2315-07	C14orf119|55017	810.5009
TCGA-KL-8329-11A-01R-2315-07	C14orf126|112487	271.0893
TCGA-KL-8329-11A-01R-2315-07	C14orf128|84837	67.8938
TCGA-KL-8329-11A-01R-2315-07	C14orf129|51527	464.0917
TCGA-KL-8329-11A-01R-2315-07	C14orf132|56967	200.0604
TCGA-KL-8329-11A-01R-2315-07	C14orf135|64430	1211.8286
TCGA-KL-8329-11A-01R-2315-07	C14orf138|79609	111.3458
TCGA-KL-8329-11A-01R-2315-07	C14orf139|79686	25.347
TCGA-KL-8329-11A-01R-2315-07	C14orf142|84520	249.2456
TCGA-KL-8329-11A-01R-2315-07	C14orf143|90141	60.9535
TCGA-KL-8329-11A-01R-2315-07	C14orf145|145508	38.3223
TCGA-KL-8329-11A-01R-2315-07	C14orf147|171546	814.1219
TCGA-KL-8329-11A-01R-2315-07	C14orf148|122945	2.7158
TCGA-KL-8329-11A-01R-2315-07	C14orf149|112849	309.8974
TCGA-KL-8329-11A-01R-2315-07	C14orf153|84334	469.2215
TCGA-KL-8329-11A-01R-2315-07	C14orf156|81892	442.9692
TCGA-KL-8329-11A-01R-2315-07	C14orf159|80017	1755.8841
TCGA-KL-8329-11A-01R-2315-07	C14orf162|56936	0
TCGA-KL-8329-11A-01R-2315-07	C14orf165|414767	.6035
TCGA-KL-8329-11A-01R-2315-07	C14orf166B|145497	.3018
TCGA-KL-8329-11A-01R-2315-07	C14orf166|51637	1493.965
TCGA-KL-8329-11A-01R-2315-07	C14orf167|55449	1124.6982
TCGA-KL-8329-11A-01R-2315-07	C14orf169|79697	241.4001
TCGA-KL-8329-11A-01R-2315-07	C14orf174|161394	60.9535
TCGA-KL-8329-11A-01R-2315-07	C14orf176|643382	6.035
TCGA-KL-8329-11A-01R-2315-07	C14orf177|283598	0
TCGA-KL-8329-11A-01R-2315-07	C14orf178|283579	.3018
TCGA-KL-8329-11A-01R-2315-07	C14orf179|112752	412.1907
TCGA-KL-8329-11A-01R-2315-07	C14orf180|400258	13.5788
TCGA-KL-8329-11A-01R-2315-07	C14orf181|400223	25.6488
TCGA-KL-8329-11A-01R-2315-07	C14orf182|283551	.3018
TCGA-KL-8329-11A-01R-2315-07	C14orf183|196913	0
TCGA-KL-8329-11A-01R-2315-07	C14orf184|650662	0
TCGA-KL-8329-11A-01R-2315-07	C14orf19|280655	3.3193
TCGA-KL-8329-11A-01R-2315-07	C14orf1|11161	801.4484
TCGA-KL-8329-11A-01R-2315-07	C14orf21|161424	249.8491
TCGA-KL-8329-11A-01R-2315-07	C14orf23|387978	0
TCGA-KL-8329-11A-01R-2315-07	C14orf28|122525	83.5848
TCGA-KL-8329-11A-01R-2315-07	C14orf2|9556	973.1442
TCGA-KL-8329-11A-01R-2315-07	C14orf33|100129075	45.2625
TCGA-KL-8329-11A-01R-2315-07	C14orf34|645687	.3018
TCGA-KL-8329-11A-01R-2315-07	C14orf37|145407	940.2535
TCGA-KL-8329-11A-01R-2315-07	C14orf39|317761	0
TCGA-KL-8329-11A-01R-2315-07	C14orf43|91748	1041.038
TCGA-KL-8329-11A-01R-2315-07	C14orf45|80127	342.592
TCGA-KL-8329-11A-01R-2315-07	C14orf48|256369	0
TCGA-KL-8329-11A-01R-2315-07	C14orf49|161176	26.554
TCGA-KL-8329-11A-01R-2315-07	C14orf4|64207	1330.4164
TCGA-KL-8329-11A-01R-2315-07	C14orf50|145376	18.7085
TCGA-KL-8329-11A-01R-2315-07	C14orf53|440184	2.1123
TCGA-KL-8329-11A-01R-2315-07	C14orf64|388011	77.8515
TCGA-KL-8329-11A-01R-2315-07	C14orf68|283600	27.761
TCGA-KL-8329-11A-01R-2315-07	C14orf70|283601	0
TCGA-KL-8329-11A-01R-2315-07	C14orf72|145200	2.414
TCGA-KL-8329-11A-01R-2315-07	C14orf73|91828	147.8576
TCGA-KL-8329-11A-01R-2315-07	C14orf79|122616	266.7471
TCGA-KL-8329-11A-01R-2315-07	C14orf80|283643	57.936
TCGA-KL-8329-11A-01R-2315-07	C14orf86|283592	0
TCGA-KL-8329-11A-01R-2315-07	C14orf93|60686	154.1943
TCGA-KL-8329-11A-01R-2315-07	C15orf17|57184	954.4357
TCGA-KL-8329-11A-01R-2315-07	C15orf21|283651	18.4068
TCGA-KL-8329-11A-01R-2315-07	C15orf23|90417	121.0018
TCGA-KL-8329-11A-01R-2315-07	C15orf24|56851	1276.7049
TCGA-KL-8329-11A-01R-2315-07	C15orf26|161502	.9053
TCGA-KL-8329-11A-01R-2315-07	C15orf27|123591	79.3603
TCGA-KL-8329-11A-01R-2315-07	C15orf28|80035	.6035
TCGA-KL-8329-11A-01R-2315-07	C15orf29|79768	286.9644
TCGA-KL-8329-11A-01R-2315-07	C15orf2|23742	4.828
TCGA-KL-8329-11A-01R-2315-07	C15orf32|145858	0
TCGA-KL-8329-11A-01R-2315-07	C15orf33|196951	50.2142
TCGA-KL-8329-11A-01R-2315-07	C15orf34|80072	10.5613
TCGA-KL-8329-11A-01R-2315-07	C15orf37|283687	114.6319
TCGA-KL-8329-11A-01R-2315-07	C15orf38|348110	349.4689
TCGA-KL-8329-11A-01R-2315-07	C15orf39|56905	406.1557
TCGA-KL-8329-11A-01R-2315-07	C15orf40|123207	270.0664
TCGA-KL-8329-11A-01R-2315-07	C15orf41|84529	117.3808
TCGA-KL-8329-11A-01R-2315-07	C15orf42|90381	6.3488
TCGA-KL-8329-11A-01R-2315-07	C15orf43|145645	0
TCGA-KL-8329-11A-01R-2315-07	C15orf44|81556	886.8437
TCGA-KL-8329-11A-01R-2315-07	C15orf48|84419	61.2553
TCGA-KL-8329-11A-01R-2315-07	C15orf50|414926	.6035
TCGA-KL-8329-11A-01R-2315-07	C15orf51|196968	7.242
TCGA-KL-8329-11A-01R-2315-07	C15orf52|388115	259.2034
TCGA-KL-8329-11A-01R-2315-07	C15orf53|400359	0
TCGA-KL-8329-11A-01R-2315-07	C15orf54|400360	.6035
TCGA-KL-8329-11A-01R-2315-07	C15orf55|256646	0
TCGA-KL-8329-11A-01R-2315-07	C15orf56|644809	14.7858
TCGA-KL-8329-11A-01R-2315-07	C15orf57|90416	388.6572
TCGA-KL-8329-11A-01R-2315-07	C15orf58|390637	51.2975
TCGA-KL-8329-11A-01R-2315-07	C15orf59|388135	219.9759
TCGA-KL-8329-11A-01R-2315-07	C15orf5|81698	0
TCGA-KL-8329-11A-01R-2315-07	C15orf60|283677	0
TCGA-KL-8329-11A-01R-2315-07	C15orf61|145853	99.5775
TCGA-KL-8329-11A-01R-2315-07	C15orf62|643338	27.4593
TCGA-KL-8329-11A-01R-2315-07	C15orf63|25764	520.519
TCGA-KL-8329-11A-01R-2315-07	C16orf11|146325	189.8008
TCGA-KL-8329-11A-01R-2315-07	C16orf13|84326	541.3398
TCGA-KL-8329-11A-01R-2315-07	C16orf3|750	1.207
TCGA-KL-8329-11A-01R-2315-07	C16orf42|115939	980.3772
TCGA-KL-8329-11A-01R-2315-07	C16orf45|89927	634.5806
TCGA-KL-8329-11A-01R-2315-07	C16orf46|123775	47.073
TCGA-KL-8329-11A-01R-2315-07	C16orf48|84080	384.4297
TCGA-KL-8329-11A-01R-2315-07	C16orf52|730094	339.1672
TCGA-KL-8329-11A-01R-2315-07	C16orf53|79447	657.1605
TCGA-KL-8329-11A-01R-2315-07	C16orf54|283897	42.245
TCGA-KL-8329-11A-01R-2315-07	C16orf55|124045	146.6506
TCGA-KL-8329-11A-01R-2315-07	C16orf57|79650	770.3681
TCGA-KL-8329-11A-01R-2315-07	C16orf58|64755	2327.1485
TCGA-KL-8329-11A-01R-2315-07	C16orf59|80178	12.6735
TCGA-KL-8329-11A-01R-2315-07	C16orf5|29965	2318.0447
TCGA-KL-8329-11A-01R-2315-07	C16orf61|56942	491.5842
TCGA-KL-8329-11A-01R-2315-07	C16orf62|57020	1539.5293
TCGA-KL-8329-11A-01R-2315-07	C16orf63|123811	764.0314
TCGA-KL-8329-11A-01R-2315-07	C16orf68|79091	114.3633
TCGA-KL-8329-11A-01R-2315-07	C16orf70|80262	518.6572
TCGA-KL-8329-11A-01R-2315-07	C16orf71|146562	31.0803
TCGA-KL-8329-11A-01R-2315-07	C16orf72|29035	980.0845
TCGA-KL-8329-11A-01R-2315-07	C16orf73|254528	8.5184
TCGA-KL-8329-11A-01R-2315-07	C16orf74|404550	29.2698
TCGA-KL-8329-11A-01R-2315-07	C16orf75|116028	54.315
TCGA-KL-8329-11A-01R-2315-07	C16orf78|123970	0
TCGA-KL-8329-11A-01R-2315-07	C16orf79|283870	5.7846
TCGA-KL-8329-11A-01R-2315-07	C16orf7|9605	405.2052
TCGA-KL-8329-11A-01R-2315-07	C16orf80|29105	477.6705
TCGA-KL-8329-11A-01R-2315-07	C16orf81|283860	.9053
TCGA-KL-8329-11A-01R-2315-07	C16orf82|162083	0
TCGA-KL-8329-11A-01R-2315-07	C16orf86|388284	88.7145
TCGA-KL-8329-11A-01R-2315-07	C16orf87|388272	207.6041
TCGA-KL-8329-11A-01R-2315-07	C16orf88|400506	167.1696
TCGA-KL-8329-11A-01R-2315-07	C16orf89|146556	636.3911
TCGA-KL-8329-11A-01R-2315-07	C16orf90|646174	0
TCGA-KL-8329-11A-01R-2315-07	C16orf91|283951	178.6361
TCGA-KL-8329-11A-01R-2315-07	C16orf92|146378	0
TCGA-KL-8329-11A-01R-2315-07	C16orf93|90835	31.6838
TCGA-KL-8329-11A-01R-2315-07	C17orf100|388327	59.4448
TCGA-KL-8329-11A-01R-2315-07	C17orf101|79701	375.6337
[truncated: 18,532 more rows]
