# Supplementary material for: Dysfunctional miRNA-Mediated Regulation in Chromophobe Renal Cell Carcinoma
Source: PLoS One. 2016 Jun 3;11(6):e0156324. doi: 10.1371/journal.pone.0156324 (PMC4892590; doi:10.1371/journal.pone.0156324)
Supplement: S2 File — (ZIP) [file pone.0156324.s002.zip › S2_File mRNA expression profile downloaded from TCGA/control/unc.edu__IlluminaHiSeq_RNASeqV2__TCGA-KL-8332-11A-01R-2315-07__expression_rsem_gene_normalized.txt]

barcode	gene_id	normalized_count
TCGA-KL-8332-11A-01R-2315-07	?|100130426	1.1868
TCGA-KL-8332-11A-01R-2315-07	?|100133144	.7535
TCGA-KL-8332-11A-01R-2315-07	?|100134869	8.2886
TCGA-KL-8332-11A-01R-2315-07	?|10357	114.2289
TCGA-KL-8332-11A-01R-2315-07	?|10431	1591.4205
TCGA-KL-8332-11A-01R-2315-07	?|136542	0
TCGA-KL-8332-11A-01R-2315-07	?|155060	57.267
TCGA-KL-8332-11A-01R-2315-07	?|26823	0
TCGA-KL-8332-11A-01R-2315-07	?|280660	0
TCGA-KL-8332-11A-01R-2315-07	?|317712	0
TCGA-KL-8332-11A-01R-2315-07	?|340602	.3768
TCGA-KL-8332-11A-01R-2315-07	?|388795	.7535
TCGA-KL-8332-11A-01R-2315-07	?|390284	6.7816
TCGA-KL-8332-11A-01R-2315-07	?|391343	0
TCGA-KL-8332-11A-01R-2315-07	?|391714	0
TCGA-KL-8332-11A-01R-2315-07	?|404770	0
TCGA-KL-8332-11A-01R-2315-07	?|441362	0
TCGA-KL-8332-11A-01R-2315-07	?|442388	0
TCGA-KL-8332-11A-01R-2315-07	?|553137	758.4113
TCGA-KL-8332-11A-01R-2315-07	?|57714	206.0859
TCGA-KL-8332-11A-01R-2315-07	?|645851	16.5773
TCGA-KL-8332-11A-01R-2315-07	?|652919	0
TCGA-KL-8332-11A-01R-2315-07	?|653553	412.5486
TCGA-KL-8332-11A-01R-2315-07	?|728045	0
TCGA-KL-8332-11A-01R-2315-07	?|728603	0
TCGA-KL-8332-11A-01R-2315-07	?|728788	.3768
TCGA-KL-8332-11A-01R-2315-07	?|729884	.3768
TCGA-KL-8332-11A-01R-2315-07	?|8225	1077.5243
TCGA-KL-8332-11A-01R-2315-07	?|90288	22.6054
TCGA-KL-8332-11A-01R-2315-07	A1BG|1	38.8587
TCGA-KL-8332-11A-01R-2315-07	A1CF|29974	379.7708
TCGA-KL-8332-11A-01R-2315-07	A2BP1|54715	9.0422
TCGA-KL-8332-11A-01R-2315-07	A2LD1|87769	7435.9575
TCGA-KL-8332-11A-01R-2315-07	A2ML1|144568	0
TCGA-KL-8332-11A-01R-2315-07	A2M|2	6627.9461
TCGA-KL-8332-11A-01R-2315-07	A4GALT|53947	782.5238
TCGA-KL-8332-11A-01R-2315-07	A4GNT|51146	4.8978
TCGA-KL-8332-11A-01R-2315-07	AAA1|404744	15.0703
TCGA-KL-8332-11A-01R-2315-07	AAAS|8086	649.5286
TCGA-KL-8332-11A-01R-2315-07	AACSL|729522	11.6795
TCGA-KL-8332-11A-01R-2315-07	AACS|65985	529.72
TCGA-KL-8332-11A-01R-2315-07	AADACL2|344752	0
TCGA-KL-8332-11A-01R-2315-07	AADACL3|126767	0
TCGA-KL-8332-11A-01R-2315-07	AADACL4|343066	3.7676
TCGA-KL-8332-11A-01R-2315-07	AADAC|13	.3768
TCGA-KL-8332-11A-01R-2315-07	AADAT|51166	170.294
TCGA-KL-8332-11A-01R-2315-07	AAGAB|79719	1450.1367
TCGA-KL-8332-11A-01R-2315-07	AAK1|22848	831.5021
TCGA-KL-8332-11A-01R-2315-07	AAMP|14	3081.8702
TCGA-KL-8332-11A-01R-2315-07	AANAT|15	.7535
TCGA-KL-8332-11A-01R-2315-07	AARS2|57505	237.7222
TCGA-KL-8332-11A-01R-2315-07	AARSD1|80755	441.9357
TCGA-KL-8332-11A-01R-2315-07	AARS|16	2794.028
TCGA-KL-8332-11A-01R-2315-07	AASDHPPT|60496	1147.601
TCGA-KL-8332-11A-01R-2315-07	AASDH|132949	296.5076
TCGA-KL-8332-11A-01R-2315-07	AASS|10157	645.7611
TCGA-KL-8332-11A-01R-2315-07	AATF|26574	648.7751
TCGA-KL-8332-11A-01R-2315-07	AATK|9625	50.8622
TCGA-KL-8332-11A-01R-2315-07	ABAT|18	9718.0635
TCGA-KL-8332-11A-01R-2315-07	ABCA10|10349	15.8238
TCGA-KL-8332-11A-01R-2315-07	ABCA11P|79963	147.2968
TCGA-KL-8332-11A-01R-2315-07	ABCA12|26154	0
TCGA-KL-8332-11A-01R-2315-07	ABCA13|154664	13.5632
TCGA-KL-8332-11A-01R-2315-07	ABCA17P|650655	4.1443
TCGA-KL-8332-11A-01R-2315-07	ABCA1|19	640.0532
TCGA-KL-8332-11A-01R-2315-07	ABCA2|20	855.6146
TCGA-KL-8332-11A-01R-2315-07	ABCA3|21	337.574
TCGA-KL-8332-11A-01R-2315-07	ABCA4|24	53.1227
TCGA-KL-8332-11A-01R-2315-07	ABCA5|23461	649.9054
TCGA-KL-8332-11A-01R-2315-07	ABCA6|23460	93.4357
TCGA-KL-8332-11A-01R-2315-07	ABCA7|10347	119.4319
TCGA-KL-8332-11A-01R-2315-07	ABCA8|10351	332.2995
TCGA-KL-8332-11A-01R-2315-07	ABCA9|10350	62.1649
TCGA-KL-8332-11A-01R-2315-07	ABCB10|23456	475.8438
TCGA-KL-8332-11A-01R-2315-07	ABCB11|8647	0
TCGA-KL-8332-11A-01R-2315-07	ABCB1|5243	1842.7172
TCGA-KL-8332-11A-01R-2315-07	ABCB4|5244	25.2427
TCGA-KL-8332-11A-01R-2315-07	ABCB5|340273	1.8838
TCGA-KL-8332-11A-01R-2315-07	ABCB6|10058	461.1201
TCGA-KL-8332-11A-01R-2315-07	ABCB7|22	757.2811
TCGA-KL-8332-11A-01R-2315-07	ABCB8|11194	1071.4962
TCGA-KL-8332-11A-01R-2315-07	ABCB9|23457	85.6707
TCGA-KL-8332-11A-01R-2315-07	ABCC10|89845	160.4984
TCGA-KL-8332-11A-01R-2315-07	ABCC11|85320	4.8978
TCGA-KL-8332-11A-01R-2315-07	ABCC12|94160	0
TCGA-KL-8332-11A-01R-2315-07	ABCC13|150000	13.5632
TCGA-KL-8332-11A-01R-2315-07	ABCC1|4363	264.1065
TCGA-KL-8332-11A-01R-2315-07	ABCC2|1244	1050.3978
TCGA-KL-8332-11A-01R-2315-07	ABCC3|8714	498.8259
TCGA-KL-8332-11A-01R-2315-07	ABCC4|10257	1483.6681
TCGA-KL-8332-11A-01R-2315-07	ABCC5|10057	703.7816
TCGA-KL-8332-11A-01R-2315-07	ABCC6P1|653190	208.3465
TCGA-KL-8332-11A-01R-2315-07	ABCC6P2|730013	493.5513
TCGA-KL-8332-11A-01R-2315-07	ABCC6|368	2112.0983
TCGA-KL-8332-11A-01R-2315-07	ABCC8|6833	1.507
TCGA-KL-8332-11A-01R-2315-07	ABCC9|10060	93.4357
TCGA-KL-8332-11A-01R-2315-07	ABCD1|215	180.4665
TCGA-KL-8332-11A-01R-2315-07	ABCD2|225	22.2286
TCGA-KL-8332-11A-01R-2315-07	ABCD3|5825	4751.2793
TCGA-KL-8332-11A-01R-2315-07	ABCD4|5826	1251.5859
TCGA-KL-8332-11A-01R-2315-07	ABCE1|6059	1225.2129
TCGA-KL-8332-11A-01R-2315-07	ABCF1|23	935.8638
TCGA-KL-8332-11A-01R-2315-07	ABCF2|10061	1169.4529
TCGA-KL-8332-11A-01R-2315-07	ABCF3|55324	1201.854
TCGA-KL-8332-11A-01R-2315-07	ABCG1|9619	232.8357
TCGA-KL-8332-11A-01R-2315-07	ABCG2|9429	401.2459
TCGA-KL-8332-11A-01R-2315-07	ABCG4|64137	3.7676
TCGA-KL-8332-11A-01R-2315-07	ABCG5|64240	10.5492
TCGA-KL-8332-11A-01R-2315-07	ABCG8|64241	7.1584
TCGA-KL-8332-11A-01R-2315-07	ABHD10|55347	3926.5588
TCGA-KL-8332-11A-01R-2315-07	ABHD11|83451	800.2313
TCGA-KL-8332-11A-01R-2315-07	ABHD12B|145447	6.4049
TCGA-KL-8332-11A-01R-2315-07	ABHD12|26090	1935.3994
TCGA-KL-8332-11A-01R-2315-07	ABHD13|84945	452.8616
TCGA-KL-8332-11A-01R-2315-07	ABHD14A|25864	3372.5719
TCGA-KL-8332-11A-01R-2315-07	ABHD14B|84836	4944.5555
TCGA-KL-8332-11A-01R-2315-07	ABHD15|116236	313.8384
TCGA-KL-8332-11A-01R-2315-07	ABHD1|84696	42.5735
TCGA-KL-8332-11A-01R-2315-07	ABHD2|11057	1712.3594
TCGA-KL-8332-11A-01R-2315-07	ABHD3|171586	428.7492
TCGA-KL-8332-11A-01R-2315-07	ABHD4|63874	1086.1897
TCGA-KL-8332-11A-01R-2315-07	ABHD5|51099	697
TCGA-KL-8332-11A-01R-2315-07	ABHD6|57406	1687.8702
TCGA-KL-8332-11A-01R-2315-07	ABHD8|79575	444.9497
TCGA-KL-8332-11A-01R-2315-07	ABI1|10006	1651.0611
TCGA-KL-8332-11A-01R-2315-07	ABI2|10152	1563.5405
TCGA-KL-8332-11A-01R-2315-07	ABI3BP|25890	561.3676
TCGA-KL-8332-11A-01R-2315-07	ABI3|51225	373.7427
TCGA-KL-8332-11A-01R-2315-07	ABL1|25	1065.0913
TCGA-KL-8332-11A-01R-2315-07	ABL2|27	230.1984
TCGA-KL-8332-11A-01R-2315-07	ABLIM1|3983	2465.1194
TCGA-KL-8332-11A-01R-2315-07	ABLIM2|84448	157.1076
TCGA-KL-8332-11A-01R-2315-07	ABLIM3|22885	517.287
TCGA-KL-8332-11A-01R-2315-07	ABO|28	307.8103
TCGA-KL-8332-11A-01R-2315-07	ABP1|26	18355.2119
TCGA-KL-8332-11A-01R-2315-07	ABRA|137735	1.8838
TCGA-KL-8332-11A-01R-2315-07	ABR|29	1385.3346
TCGA-KL-8332-11A-01R-2315-07	ABT1|29777	597.1594
TCGA-KL-8332-11A-01R-2315-07	ABTB1|80325	832.2557
TCGA-KL-8332-11A-01R-2315-07	ABTB2|25841	1201.1005
TCGA-KL-8332-11A-01R-2315-07	ACAA1|30	19098.553
TCGA-KL-8332-11A-01R-2315-07	ACAA2|10449	24416.8512
TCGA-KL-8332-11A-01R-2315-07	ACACA|31	302.9124
TCGA-KL-8332-11A-01R-2315-07	ACACB|32	1351.0497
TCGA-KL-8332-11A-01R-2315-07	ACAD10|80724	1603.4767
TCGA-KL-8332-11A-01R-2315-07	ACAD11|84129	3836.5026
TCGA-KL-8332-11A-01R-2315-07	ACAD8|27034	2030.3421
TCGA-KL-8332-11A-01R-2315-07	ACAD9|28976	1045.4887
TCGA-KL-8332-11A-01R-2315-07	ACADL|33	1004.0567
TCGA-KL-8332-11A-01R-2315-07	ACADM|34	17987.1206
TCGA-KL-8332-11A-01R-2315-07	ACADSB|36	9149.1608
TCGA-KL-8332-11A-01R-2315-07	ACADS|35	3835.3837
TCGA-KL-8332-11A-01R-2315-07	ACADVL|37	13434.6859
TCGA-KL-8332-11A-01R-2315-07	ACAN|176	12.433
TCGA-KL-8332-11A-01R-2315-07	ACAP1|9744	21.8519
TCGA-KL-8332-11A-01R-2315-07	ACAP2|23527	622.4021
TCGA-KL-8332-11A-01R-2315-07	ACAP3|116983	324.0409
TCGA-KL-8332-11A-01R-2315-07	ACAT1|38	18143.8514
TCGA-KL-8332-11A-01R-2315-07	ACAT2|39	750.3826
TCGA-KL-8332-11A-01R-2315-07	ACBD3|64746	753.1367
TCGA-KL-8332-11A-01R-2315-07	ACBD4|79777	1900.361
TCGA-KL-8332-11A-01R-2315-07	ACBD5|91452	2017.9091
TCGA-KL-8332-11A-01R-2315-07	ACBD6|84320	440.4286
TCGA-KL-8332-11A-01R-2315-07	ACBD7|414149	23.7357
TCGA-KL-8332-11A-01R-2315-07	ACCN1|40	9.4189
TCGA-KL-8332-11A-01R-2315-07	ACCN2|41	7.9119
TCGA-KL-8332-11A-01R-2315-07	ACCN3|9311	3.0141
TCGA-KL-8332-11A-01R-2315-07	ACCN4|55515	0
TCGA-KL-8332-11A-01R-2315-07	ACCN5|51802	.7535
TCGA-KL-8332-11A-01R-2315-07	ACCSL|390110	0
TCGA-KL-8332-11A-01R-2315-07	ACCS|84680	240.7476
TCGA-KL-8332-11A-01R-2315-07	ACD|65057	275.4092
TCGA-KL-8332-11A-01R-2315-07	ACE2|59272	2444.7745
TCGA-KL-8332-11A-01R-2315-07	ACER1|125981	1.1303
TCGA-KL-8332-11A-01R-2315-07	ACER2|340485	29.7638
TCGA-KL-8332-11A-01R-2315-07	ACER3|55331	266.7438
TCGA-KL-8332-11A-01R-2315-07	ACE|1636	1708.5918
TCGA-KL-8332-11A-01R-2315-07	ACHE|43	16.5773
TCGA-KL-8332-11A-01R-2315-07	ACIN1|22985	1061.7005
TCGA-KL-8332-11A-01R-2315-07	ACLY|47	2331.3707
TCGA-KL-8332-11A-01R-2315-07	ACMSD|130013	7892.3003
TCGA-KL-8332-11A-01R-2315-07	ACN9|57001	861.6427
TCGA-KL-8332-11A-01R-2315-07	ACO1|48	7744.9884
TCGA-KL-8332-11A-01R-2315-07	ACO2|50	12003.745
TCGA-KL-8332-11A-01R-2315-07	ACOT11|26027	1008.559
TCGA-KL-8332-11A-01R-2315-07	ACOT12|134526	255.0643
TCGA-KL-8332-11A-01R-2315-07	ACOT13|55856	4071.8023
TCGA-KL-8332-11A-01R-2315-07	ACOT1|641371	3087.1448
TCGA-KL-8332-11A-01R-2315-07	ACOT2|10965	1747.021
TCGA-KL-8332-11A-01R-2315-07	ACOT4|122970	927.9519
TCGA-KL-8332-11A-01R-2315-07	ACOT6|641372	76.1049
TCGA-KL-8332-11A-01R-2315-07	ACOT7|11332	3909.6048
TCGA-KL-8332-11A-01R-2315-07	ACOT8|10005	977.7666
TCGA-KL-8332-11A-01R-2315-07	ACOT9|23597	593.3919
TCGA-KL-8332-11A-01R-2315-07	ACOX1|51	4581.7614
TCGA-KL-8332-11A-01R-2315-07	ACOX2|8309	3275.5232
TCGA-KL-8332-11A-01R-2315-07	ACOX3|8310	301.7822
TCGA-KL-8332-11A-01R-2315-07	ACOXL|55289	1.1303
TCGA-KL-8332-11A-01R-2315-07	ACP1|52	3374.9869
TCGA-KL-8332-11A-01R-2315-07	ACP2|53	1166.0621
TCGA-KL-8332-11A-01R-2315-07	ACP5|54	3800.7221
TCGA-KL-8332-11A-01R-2315-07	ACP6|51205	635.9654
TCGA-KL-8332-11A-01R-2315-07	ACPL2|92370	246.0222
TCGA-KL-8332-11A-01R-2315-07	ACPP|55	1955.7443
TCGA-KL-8332-11A-01R-2315-07	ACPT|93650	0
TCGA-KL-8332-11A-01R-2315-07	ACRBP|84519	37.6757
TCGA-KL-8332-11A-01R-2315-07	ACRC|93953	12.433
TCGA-KL-8332-11A-01R-2315-07	ACRV1|56	.3768
TCGA-KL-8332-11A-01R-2315-07	ACR|49	13.5632
TCGA-KL-8332-11A-01R-2315-07	ACSBG1|23205	7.9119
TCGA-KL-8332-11A-01R-2315-07	ACSBG2|81616	95.3195
TCGA-KL-8332-11A-01R-2315-07	ACSF2|80221	13700.0056
TCGA-KL-8332-11A-01R-2315-07	ACSF3|197322	683.4367
TCGA-KL-8332-11A-01R-2315-07	ACSL1|2180	10529.2208
TCGA-KL-8332-11A-01R-2315-07	ACSL3|2181	1509.2875
TCGA-KL-8332-11A-01R-2315-07	ACSL4|2182	3488.3907
TCGA-KL-8332-11A-01R-2315-07	ACSL5|51703	260.3389
TCGA-KL-8332-11A-01R-2315-07	ACSL6|23305	142.0373
TCGA-KL-8332-11A-01R-2315-07	ACSM1|116285	49.7319
TCGA-KL-8332-11A-01R-2315-07	ACSM2A|123876	17373.7606
TCGA-KL-8332-11A-01R-2315-07	ACSM2B|348158	18151.3865
TCGA-KL-8332-11A-01R-2315-07	ACSM3|6296	3509.1877
TCGA-KL-8332-11A-01R-2315-07	ACSM4|341392	0
TCGA-KL-8332-11A-01R-2315-07	ACSM5|54988	1652.4551
TCGA-KL-8332-11A-01R-2315-07	ACSS1|84532	1971.9448
TCGA-KL-8332-11A-01R-2315-07	ACSS2|55902	3767.5675
TCGA-KL-8332-11A-01R-2315-07	ACSS3|79611	1410.954
TCGA-KL-8332-11A-01R-2315-07	ACTA1|58	.7535
TCGA-KL-8332-11A-01R-2315-07	ACTA2|59	4611.5817
TCGA-KL-8332-11A-01R-2315-07	ACTBL2|345651	0
TCGA-KL-8332-11A-01R-2315-07	ACTB|60	46892.6516
TCGA-KL-8332-11A-01R-2315-07	ACTC1|70	33.9081
TCGA-KL-8332-11A-01R-2315-07	ACTG1|71	36349.1141
TCGA-KL-8332-11A-01R-2315-07	ACTG2|72	23.7357
TCGA-KL-8332-11A-01R-2315-07	ACTL6A|86	721.4892
TCGA-KL-8332-11A-01R-2315-07	ACTL6B|51412	0
TCGA-KL-8332-11A-01R-2315-07	ACTL7A|10881	0
TCGA-KL-8332-11A-01R-2315-07	ACTL7B|10880	0
TCGA-KL-8332-11A-01R-2315-07	ACTL8|81569	0
TCGA-KL-8332-11A-01R-2315-07	ACTL9|284382	0
TCGA-KL-8332-11A-01R-2315-07	ACTN1|87	810.4038
TCGA-KL-8332-11A-01R-2315-07	ACTN2|88	37.2989
TCGA-KL-8332-11A-01R-2315-07	ACTN3|89	0
TCGA-KL-8332-11A-01R-2315-07	ACTN4|81	10928.5641
TCGA-KL-8332-11A-01R-2315-07	ACTR10|55860	1885.2908
TCGA-KL-8332-11A-01R-2315-07	ACTR1A|10121	2098.9118
TCGA-KL-8332-11A-01R-2315-07	ACTR1B|10120	2543.8615
TCGA-KL-8332-11A-01R-2315-07	ACTR2|10097	3065.2929
TCGA-KL-8332-11A-01R-2315-07	ACTR3B|57180	191.0157
TCGA-KL-8332-11A-01R-2315-07	ACTR3C|653857	165.773
TCGA-KL-8332-11A-01R-2315-07	ACTR3|10096	2709.2578
TCGA-KL-8332-11A-01R-2315-07	ACTR5|79913	176.6989
TCGA-KL-8332-11A-01R-2315-07	ACTR6|64431	723.7497
TCGA-KL-8332-11A-01R-2315-07	ACTR8|93973	626.1697
TCGA-KL-8332-11A-01R-2315-07	ACTRT1|139741	0
TCGA-KL-8332-11A-01R-2315-07	ACTRT2|140625	0
TCGA-KL-8332-11A-01R-2315-07	ACVR1B|91	2230.0232
TCGA-KL-8332-11A-01R-2315-07	ACVR1C|130399	43.327
TCGA-KL-8332-11A-01R-2315-07	ACVR1|90	652.9194
TCGA-KL-8332-11A-01R-2315-07	ACVR2A|92	406.8973
TCGA-KL-8332-11A-01R-2315-07	ACVR2B|93	169.1638
TCGA-KL-8332-11A-01R-2315-07	ACVRL1|94	531.9805
TCGA-KL-8332-11A-01R-2315-07	ACY1|95	56859.5291
TCGA-KL-8332-11A-01R-2315-07	ACY3|91703	2859.5837
TCGA-KL-8332-11A-01R-2315-07	ACYP1|97	85.9005
TCGA-KL-8332-11A-01R-2315-07	ACYP2|98	220.4027
TCGA-KL-8332-11A-01R-2315-07	ADAD1|132612	0
TCGA-KL-8332-11A-01R-2315-07	ADAD2|161931	5.9377
TCGA-KL-8332-11A-01R-2315-07	ADAL|161823	400.4924
TCGA-KL-8332-11A-01R-2315-07	ADAM10|102	924.5611
TCGA-KL-8332-11A-01R-2315-07	ADAM11|4185	3.7676
TCGA-KL-8332-11A-01R-2315-07	ADAM12|8038	5.2746
TCGA-KL-8332-11A-01R-2315-07	ADAM15|8751	585.48
TCGA-KL-8332-11A-01R-2315-07	ADAM17|6868	326.2713
TCGA-KL-8332-11A-01R-2315-07	ADAM18|8749	0
TCGA-KL-8332-11A-01R-2315-07	ADAM19|8728	33.5314
TCGA-KL-8332-11A-01R-2315-07	ADAM20|8748	1.1303
TCGA-KL-8332-11A-01R-2315-07	ADAM21P1|145241	.3768
TCGA-KL-8332-11A-01R-2315-07	ADAM21|8747	6.7816
TCGA-KL-8332-11A-01R-2315-07	ADAM22|53616	71.207
TCGA-KL-8332-11A-01R-2315-07	ADAM23|8745	11.6795
TCGA-KL-8332-11A-01R-2315-07	ADAM28|10863	133.3719
TCGA-KL-8332-11A-01R-2315-07	ADAM29|11086	0
TCGA-KL-8332-11A-01R-2315-07	ADAM2|2515	0
TCGA-KL-8332-11A-01R-2315-07	ADAM30|11085	0
TCGA-KL-8332-11A-01R-2315-07	ADAM32|203102	3.3908
TCGA-KL-8332-11A-01R-2315-07	ADAM33|80332	19.9681
TCGA-KL-8332-11A-01R-2315-07	ADAM3A|1587	0
TCGA-KL-8332-11A-01R-2315-07	ADAM5P|255926	0
TCGA-KL-8332-11A-01R-2315-07	ADAM6|8755	442.7155
TCGA-KL-8332-11A-01R-2315-07	ADAM7|8756	.3768
TCGA-KL-8332-11A-01R-2315-07	ADAM8|101	61.0346
TCGA-KL-8332-11A-01R-2315-07	ADAM9|8754	1953.107
TCGA-KL-8332-11A-01R-2315-07	ADAMDEC1|27299	.3768
TCGA-KL-8332-11A-01R-2315-07	ADAMTS10|81794	42.5735
TCGA-KL-8332-11A-01R-2315-07	ADAMTS12|81792	13.1865
TCGA-KL-8332-11A-01R-2315-07	ADAMTS13|11093	45.9643
TCGA-KL-8332-11A-01R-2315-07	ADAMTS14|140766	1.8838
TCGA-KL-8332-11A-01R-2315-07	ADAMTS15|170689	33.1546
TCGA-KL-8332-11A-01R-2315-07	ADAMTS16|170690	226.4308
TCGA-KL-8332-11A-01R-2315-07	ADAMTS17|170691	50.4854
TCGA-KL-8332-11A-01R-2315-07	ADAMTS18|170692	6.0281
TCGA-KL-8332-11A-01R-2315-07	ADAMTS19|171019	21.0984
TCGA-KL-8332-11A-01R-2315-07	ADAMTS1|9510	1099.7529
TCGA-KL-8332-11A-01R-2315-07	ADAMTS20|80070	0
TCGA-KL-8332-11A-01R-2315-07	ADAMTS2|9509	8.6654
TCGA-KL-8332-11A-01R-2315-07	ADAMTS3|9508	27.88
TCGA-KL-8332-11A-01R-2315-07	ADAMTS4|9507	171.8011
TCGA-KL-8332-11A-01R-2315-07	ADAMTS5|11096	149.5724
TCGA-KL-8332-11A-01R-2315-07	ADAMTS6|11174	10.1724
TCGA-KL-8332-11A-01R-2315-07	ADAMTS7|11173	17.7076
TCGA-KL-8332-11A-01R-2315-07	ADAMTS8|11095	40.313
TCGA-KL-8332-11A-01R-2315-07	ADAMTS9|56999	403.8832
TCGA-KL-8332-11A-01R-2315-07	ADAMTSL1|92949	295.754
TCGA-KL-8332-11A-01R-2315-07	ADAMTSL2|9719	245.2686
TCGA-KL-8332-11A-01R-2315-07	ADAMTSL3|57188	108.5059
TCGA-KL-8332-11A-01R-2315-07	ADAMTSL4|54507	103.9849
TCGA-KL-8332-11A-01R-2315-07	ADAMTSL5|339366	12.8097
TCGA-KL-8332-11A-01R-2315-07	ADAP1|11033	543.0346
TCGA-KL-8332-11A-01R-2315-07	ADAP2|55803	142.0373
TCGA-KL-8332-11A-01R-2315-07	ADARB1|104	184.234
TCGA-KL-8332-11A-01R-2315-07	ADARB2|105	11.3027
TCGA-KL-8332-11A-01R-2315-07	ADAR|103	3432.254
TCGA-KL-8332-11A-01R-2315-07	ADAT1|23536	312.3313
TCGA-KL-8332-11A-01R-2315-07	ADAT2|134637	44.0805
TCGA-KL-8332-11A-01R-2315-07	ADAT3|113179	34.2849
TCGA-KL-8332-11A-01R-2315-07	ADA|100	23.7357
TCGA-KL-8332-11A-01R-2315-07	ADCK1|57143	137.1395
TCGA-KL-8332-11A-01R-2315-07	ADCK2|90956	453.9919
TCGA-KL-8332-11A-01R-2315-07	ADCK4|79934	843.1816
TCGA-KL-8332-11A-01R-2315-07	ADCK5|203054	165.3962
TCGA-KL-8332-11A-01R-2315-07	ADCY10|55811	4.1443
TCGA-KL-8332-11A-01R-2315-07	ADCY1|107	127.3438
TCGA-KL-8332-11A-01R-2315-07	ADCY2|108	7.1584
TCGA-KL-8332-11A-01R-2315-07	ADCY3|109	102.5268
TCGA-KL-8332-11A-01R-2315-07	ADCY4|196883	129.6043
TCGA-KL-8332-11A-01R-2315-07	ADCY5|111	211.3605
TCGA-KL-8332-11A-01R-2315-07	ADCY6|112	952.4411
TCGA-KL-8332-11A-01R-2315-07	ADCY7|113	91.9286
TCGA-KL-8332-11A-01R-2315-07	ADCY8|114	22.2286
TCGA-KL-8332-11A-01R-2315-07	ADCY9|115	711.6935
TCGA-KL-8332-11A-01R-2315-07	ADCYAP1R1|117	0
TCGA-KL-8332-11A-01R-2315-07	ADCYAP1|116	27.5032
TCGA-KL-8332-11A-01R-2315-07	ADC|113451	182.3503
TCGA-KL-8332-11A-01R-2315-07	ADD1|118	5153.2788
TCGA-KL-8332-11A-01R-2315-07	ADD2|119	1.8838
TCGA-KL-8332-11A-01R-2315-07	ADD3|120	8218.5717
TCGA-KL-8332-11A-01R-2315-07	ADH1A|124	9.7957
TCGA-KL-8332-11A-01R-2315-07	ADH1B|125	1183.7697
TCGA-KL-8332-11A-01R-2315-07	ADH1C|126	377.1335
TCGA-KL-8332-11A-01R-2315-07	ADH4|127	8.6654
TCGA-KL-8332-11A-01R-2315-07	ADH5|128	13425.3499
TCGA-KL-8332-11A-01R-2315-07	ADH6|130	2786.1161
TCGA-KL-8332-11A-01R-2315-07	ADH7|131	0
TCGA-KL-8332-11A-01R-2315-07	ADHFE1|137872	532.734
TCGA-KL-8332-11A-01R-2315-07	ADI1|55256	17977.3249
TCGA-KL-8332-11A-01R-2315-07	ADIG|149685	1.1303
TCGA-KL-8332-11A-01R-2315-07	ADIPOQ|9370	0
TCGA-KL-8332-11A-01R-2315-07	ADIPOR1|51094	2972.9875
TCGA-KL-8332-11A-01R-2315-07	ADIPOR2|79602	1550.354
TCGA-KL-8332-11A-01R-2315-07	ADK|132	756.5275
TCGA-KL-8332-11A-01R-2315-07	ADM2|79924	530.0967
TCGA-KL-8332-11A-01R-2315-07	ADM|133	2337.7756
TCGA-KL-8332-11A-01R-2315-07	ADNP2|22850	478.1043
TCGA-KL-8332-11A-01R-2315-07	ADNP|23394	1112.9394
TCGA-KL-8332-11A-01R-2315-07	ADORA1|134	243.0081
TCGA-KL-8332-11A-01R-2315-07	ADORA2A|135	83.6362
TCGA-KL-8332-11A-01R-2315-07	ADORA2B|136	5.2746
TCGA-KL-8332-11A-01R-2315-07	ADORA3|140	25.6195
TCGA-KL-8332-11A-01R-2315-07	ADO|84890	475.467
TCGA-KL-8332-11A-01R-2315-07	ADPGK|83440	1038.7183
TCGA-KL-8332-11A-01R-2315-07	ADPRHL1|113622	51.6157
TCGA-KL-8332-11A-01R-2315-07	ADPRHL2|54936	700.7675
TCGA-KL-8332-11A-01R-2315-07	ADPRH|141	185.7411
TCGA-KL-8332-11A-01R-2315-07	ADRA1A|148	6.0281
TCGA-KL-8332-11A-01R-2315-07	ADRA1B|147	134.8789
TCGA-KL-8332-11A-01R-2315-07	ADRA1D|146	3.0141
TCGA-KL-8332-11A-01R-2315-07	ADRA2A|150	10.9259
TCGA-KL-8332-11A-01R-2315-07	ADRA2B|151	69.3232
TCGA-KL-8332-11A-01R-2315-07	ADRA2C|152	153.34
TCGA-KL-8332-11A-01R-2315-07	ADRB1|153	32.0243
TCGA-KL-8332-11A-01R-2315-07	ADRB2|154	25.6195
TCGA-KL-8332-11A-01R-2315-07	ADRB3|155	0
TCGA-KL-8332-11A-01R-2315-07	ADRBK1|156	745.6016
TCGA-KL-8332-11A-01R-2315-07	ADRBK2|157	114.1573
TCGA-KL-8332-11A-01R-2315-07	ADRM1|11047	1679.5816
TCGA-KL-8332-11A-01R-2315-07	ADSL|158	1653.9621
TCGA-KL-8332-11A-01R-2315-07	ADSSL1|122622	504.4773
TCGA-KL-8332-11A-01R-2315-07	ADSS|159	946.4129
TCGA-KL-8332-11A-01R-2315-07	AEBP1|165	1128.7632
TCGA-KL-8332-11A-01R-2315-07	AEBP2|121536	565.5119
TCGA-KL-8332-11A-01R-2315-07	AEN|64782	233.2124
TCGA-KL-8332-11A-01R-2315-07	AES|166	7685.4609
TCGA-KL-8332-11A-01R-2315-07	AFAP1L1|134265	214.3746
TCGA-KL-8332-11A-01R-2315-07	AFAP1L2|84632	525.1989
TCGA-KL-8332-11A-01R-2315-07	AFAP1|60312	331.5271
TCGA-KL-8332-11A-01R-2315-07	AFARP1|246182	9.0422
TCGA-KL-8332-11A-01R-2315-07	AFF1|4299	2315.1702
TCGA-KL-8332-11A-01R-2315-07	AFF2|2334	8.2886
TCGA-KL-8332-11A-01R-2315-07	AFF3|3899	23.7357
TCGA-KL-8332-11A-01R-2315-07	AFF4|27125	1848.3686
TCGA-KL-8332-11A-01R-2315-07	AFG3L1|172	109.6362
TCGA-KL-8332-11A-01R-2315-07	AFG3L2|10939	2023.6999
TCGA-KL-8332-11A-01R-2315-07	AFMID|125061	4336.0934
TCGA-KL-8332-11A-01R-2315-07	AFM|173	4120.2118
TCGA-KL-8332-11A-01R-2315-07	AFP|174	319.4897
TCGA-KL-8332-11A-01R-2315-07	AFTPH|54812	2642.9486
TCGA-KL-8332-11A-01R-2315-07	AG2|387763	1114.8232
TCGA-KL-8332-11A-01R-2315-07	AGAP11|119385	49.7319
TCGA-KL-8332-11A-01R-2315-07	AGAP1|116987	386.5524
TCGA-KL-8332-11A-01R-2315-07	AGAP2|116986	4.3628
TCGA-KL-8332-11A-01R-2315-07	AGAP3|116988	619.0113
TCGA-KL-8332-11A-01R-2315-07	AGAP4|119016	87.0308
TCGA-KL-8332-11A-01R-2315-07	AGAP5|729092	18.1446
TCGA-KL-8332-11A-01R-2315-07	AGAP6|414189	37.6757
TCGA-KL-8332-11A-01R-2315-07	AGAP7|653268	15.8238
TCGA-KL-8332-11A-01R-2315-07	AGAP8|728404	6.4049
TCGA-KL-8332-11A-01R-2315-07	AGA|175	692.8557
TCGA-KL-8332-11A-01R-2315-07	AGBL1|123624	0
TCGA-KL-8332-11A-01R-2315-07	AGBL2|79841	10.5492
TCGA-KL-8332-11A-01R-2315-07	AGBL3|340351	43.7038
TCGA-KL-8332-11A-01R-2315-07	AGBL4|84871	111.8968
TCGA-KL-8332-11A-01R-2315-07	AGBL5|60509	1694.2902
TCGA-KL-8332-11A-01R-2315-07	AGER|177	43.327
TCGA-KL-8332-11A-01R-2315-07	AGFG1|3267	1375.1621
TCGA-KL-8332-11A-01R-2315-07	AGFG2|3268	343.6022
TCGA-KL-8332-11A-01R-2315-07	AGGF1|55109	802.8686
TCGA-KL-8332-11A-01R-2315-07	AGK|55750	690.5951
TCGA-KL-8332-11A-01R-2315-07	AGL|178	898.9416
TCGA-KL-8332-11A-01R-2315-07	AGMAT|79814	17362.0811
TCGA-KL-8332-11A-01R-2315-07	AGPAT1|10554	2326.9212
TCGA-KL-8332-11A-01R-2315-07	AGPAT2|10555	1745.514
TCGA-KL-8332-11A-01R-2315-07	AGPAT3|56894	4181.2464
TCGA-KL-8332-11A-01R-2315-07	AGPAT4|56895	196.667
TCGA-KL-8332-11A-01R-2315-07	AGPAT5|55326	1565.801
TCGA-KL-8332-11A-01R-2315-07	AGPAT6|137964	1046.2535
TCGA-KL-8332-11A-01R-2315-07	AGPAT9|84803	2926.2696
TCGA-KL-8332-11A-01R-2315-07	AGPHD1|123688	307.8103
TCGA-KL-8332-11A-01R-2315-07	AGPS|8540	1139.6892
TCGA-KL-8332-11A-01R-2315-07	AGR2|10551	125.0832
TCGA-KL-8332-11A-01R-2315-07	AGR3|155465	1.507
TCGA-KL-8332-11A-01R-2315-07	AGRN|375790	3007.2723
TCGA-KL-8332-11A-01R-2315-07	AGRP|181	13.1865
TCGA-KL-8332-11A-01R-2315-07	AGTPBP1|23287	345.8627
TCGA-KL-8332-11A-01R-2315-07	AGTR1|185	209.1
TCGA-KL-8332-11A-01R-2315-07	AGTR2|186	6.4049
TCGA-KL-8332-11A-01R-2315-07	AGTRAP|57085	2037.5005
TCGA-KL-8332-11A-01R-2315-07	AGT|183	4151.8593
TCGA-KL-8332-11A-01R-2315-07	AGXT2L1|64850	673.6411
TCGA-KL-8332-11A-01R-2315-07	AGXT2L2|85007	892.4576
TCGA-KL-8332-11A-01R-2315-07	AGXT2|64902	8457.4354
TCGA-KL-8332-11A-01R-2315-07	AGXT|189	4442.7155
TCGA-KL-8332-11A-01R-2315-07	AHCTF1|25909	703.7816
TCGA-KL-8332-11A-01R-2315-07	AHCYL1|10768	5299.4604
TCGA-KL-8332-11A-01R-2315-07	AHCYL2|23382	1447.4994
TCGA-KL-8332-11A-01R-2315-07	AHCY|191	35909.8157
TCGA-KL-8332-11A-01R-2315-07	AHDC1|27245	354.9049
TCGA-KL-8332-11A-01R-2315-07	AHI1|54806	287.0886
TCGA-KL-8332-11A-01R-2315-07	AHNAK2|113146	20.7216
TCGA-KL-8332-11A-01R-2315-07	AHNAK|79026	7677.549
TCGA-KL-8332-11A-01R-2315-07	AHRR|57491	3.3908
TCGA-KL-8332-11A-01R-2315-07	AHR|196	727.894
TCGA-KL-8332-11A-01R-2315-07	AHSA1|10598	1932.3854
TCGA-KL-8332-11A-01R-2315-07	AHSA2|130872	241.1243
TCGA-KL-8332-11A-01R-2315-07	AHSG|197	4.8978
TCGA-KL-8332-11A-01R-2315-07	AHSP|51327	0
TCGA-KL-8332-11A-01R-2315-07	AICDA|57379	0
TCGA-KL-8332-11A-01R-2315-07	AIDA|64853	647.739
TCGA-KL-8332-11A-01R-2315-07	AIF1L|83543	16119.5374
TCGA-KL-8332-11A-01R-2315-07	AIF1|199	655.18
TCGA-KL-8332-11A-01R-2315-07	AIFM1|9131	4358.322
TCGA-KL-8332-11A-01R-2315-07	AIFM2|84883	422.7211
TCGA-KL-8332-11A-01R-2315-07	AIFM3|150209	74.741
TCGA-KL-8332-11A-01R-2315-07	AIG1|51390	5177.3912
TCGA-KL-8332-11A-01R-2315-07	AIM1L|55057	2.6373
TCGA-KL-8332-11A-01R-2315-07	AIM1|202	869.9313
TCGA-KL-8332-11A-01R-2315-07	AIM2|9447	.7535
TCGA-KL-8332-11A-01R-2315-07	AIMP1|9255	1513.153
TCGA-KL-8332-11A-01R-2315-07	AIMP2|7965	842.5675
TCGA-KL-8332-11A-01R-2315-07	AIPL1|23746	.3768
TCGA-KL-8332-11A-01R-2315-07	AIP|9049	2534.4426
TCGA-KL-8332-11A-01R-2315-07	AIRE|326	3.0141
TCGA-KL-8332-11A-01R-2315-07	AJAP1|55966	231.3286
TCGA-KL-8332-11A-01R-2315-07	AK1|203	750.8762
TCGA-KL-8332-11A-01R-2315-07	AK2|204	7623.296
TCGA-KL-8332-11A-01R-2315-07	AK3L1|205	6173.1593
TCGA-KL-8332-11A-01R-2315-07	AK3|50808	6473.0577
TCGA-KL-8332-11A-01R-2315-07	AK5|26289	27.88
TCGA-KL-8332-11A-01R-2315-07	AK7|122481	163.1357
TCGA-KL-8332-11A-01R-2315-07	AKAP10|11216	560.9908
TCGA-KL-8332-11A-01R-2315-07	AKAP11|11215	1131.4005
TCGA-KL-8332-11A-01R-2315-07	AKAP12|9590	1669.7859
TCGA-KL-8332-11A-01R-2315-07	AKAP13|11214	1076.0173
TCGA-KL-8332-11A-01R-2315-07	AKAP14|158798	0
TCGA-KL-8332-11A-01R-2315-07	AKAP1|8165	1867.2064
TCGA-KL-8332-11A-01R-2315-07	AKAP2|11217	1117.5999
TCGA-KL-8332-11A-01R-2315-07	AKAP3|10566	87.4076
TCGA-KL-8332-11A-01R-2315-07	AKAP4|8852	3.7676
TCGA-KL-8332-11A-01R-2315-07	AKAP5|9495	79.1189
TCGA-KL-8332-11A-01R-2315-07	AKAP6|9472	277.6697
TCGA-KL-8332-11A-01R-2315-07	AKAP7|9465	204.9557
TCGA-KL-8332-11A-01R-2315-07	AKAP8L|26993	444.573
TCGA-KL-8332-11A-01R-2315-07	AKAP8|10270	534.2411
TCGA-KL-8332-11A-01R-2315-07	AKAP9|10142	1026.2854
TCGA-KL-8332-11A-01R-2315-07	AKD1|221264	152.2097
TCGA-KL-8332-11A-01R-2315-07	AKIRIN1|79647	2086.1021
TCGA-KL-8332-11A-01R-2315-07	AKIRIN2|55122	591.1313
TCGA-KL-8332-11A-01R-2315-07	AKNAD1|254268	0
TCGA-KL-8332-11A-01R-2315-07	AKNA|80709	106.6222
TCGA-KL-8332-11A-01R-2315-07	AKR1A1|10327	18829.1719
TCGA-KL-8332-11A-01R-2315-07	AKR1B10|57016	8.6654
TCGA-KL-8332-11A-01R-2315-07	AKR1B15|441282	.7535
TCGA-KL-8332-11A-01R-2315-07	AKR1B1|231	2828.3129
TCGA-KL-8332-11A-01R-2315-07	AKR1C1|1645	2191.9707
TCGA-KL-8332-11A-01R-2315-07	AKR1C2|1646	340.5881
TCGA-KL-8332-11A-01R-2315-07	AKR1C3|8644	6594.3733
TCGA-KL-8332-11A-01R-2315-07	AKR1C4|1109	8.2886
TCGA-KL-8332-11A-01R-2315-07	AKR1CL1|340811	.3768
TCGA-KL-8332-11A-01R-2315-07	AKR1D1|6718	.3768
TCGA-KL-8332-11A-01R-2315-07	AKR1E2|83592	9.7957
TCGA-KL-8332-11A-01R-2315-07	AKR7A2|8574	5375.5653
TCGA-KL-8332-11A-01R-2315-07	AKR7A3|22977	8411.4711
TCGA-KL-8332-11A-01R-2315-07	AKR7L|246181	319.113
TCGA-KL-8332-11A-01R-2315-07	AKT1S1|84335	863.1497
TCGA-KL-8332-11A-01R-2315-07	AKT1|207	1870.2205
TCGA-KL-8332-11A-01R-2315-07	AKT2|208	2264.308
TCGA-KL-8332-11A-01R-2315-07	AKT3|10000	662.3384
TCGA-KL-8332-11A-01R-2315-07	AKTIP|64400	1224.8965
TCGA-KL-8332-11A-01R-2315-07	ALAD|210	5047.4101
TCGA-KL-8332-11A-01R-2315-07	ALAS1|211	1431.6756
TCGA-KL-8332-11A-01R-2315-07	ALAS2|212	4.1443
TCGA-KL-8332-11A-01R-2315-07	ALB|213	133840.9503
TCGA-KL-8332-11A-01R-2315-07	ALCAM|214	1577.1037
TCGA-KL-8332-11A-01R-2315-07	ALDH16A1|126133	487.5232
TCGA-KL-8332-11A-01R-2315-07	ALDH18A1|5832	764.0627
TCGA-KL-8332-11A-01R-2315-07	ALDH1A1|216	14279.4574
TCGA-KL-8332-11A-01R-2315-07	ALDH1A2|8854	856.3681
TCGA-KL-8332-11A-01R-2315-07	ALDH1A3|220	117.7214
TCGA-KL-8332-11A-01R-2315-07	ALDH1B1|219	4588.1437
TCGA-KL-8332-11A-01R-2315-07	ALDH1L1|10840	15974.486
TCGA-KL-8332-11A-01R-2315-07	ALDH1L2|160428	15.447
TCGA-KL-8332-11A-01R-2315-07	ALDH2|217	23193.8988
TCGA-KL-8332-11A-01R-2315-07	ALDH3A1|218	52.7459
TCGA-KL-8332-11A-01R-2315-07	ALDH3A2|224	12203.9045
TCGA-KL-8332-11A-01R-2315-07	ALDH3B1|221	1326.1837
TCGA-KL-8332-11A-01R-2315-07	ALDH3B2|222	24.8659
TCGA-KL-8332-11A-01R-2315-07	ALDH4A1|8659	15735.6223
TCGA-KL-8332-11A-01R-2315-07	ALDH5A1|7915	1960.6421
TCGA-KL-8332-11A-01R-2315-07	ALDH6A1|4329	16093.9255
TCGA-KL-8332-11A-01R-2315-07	ALDH7A1|501	7193.4166
TCGA-KL-8332-11A-01R-2315-07	ALDH8A1|64577	4365.8572
TCGA-KL-8332-11A-01R-2315-07	ALDH9A1|223	8528.6425
TCGA-KL-8332-11A-01R-2315-07	ALDOA|226	20749.8778
TCGA-KL-8332-11A-01R-2315-07	ALDOB|229	475165.6081
TCGA-KL-8332-11A-01R-2315-07	ALDOC|230	189.1319
TCGA-KL-8332-11A-01R-2315-07	ALG10B|144245	238.1103
TCGA-KL-8332-11A-01R-2315-07	ALG10|84920	84.0168
TCGA-KL-8332-11A-01R-2315-07	ALG11|440138	10.1724
TCGA-KL-8332-11A-01R-2315-07	ALG12|79087	568.9027
TCGA-KL-8332-11A-01R-2315-07	ALG13|79868	700.014
TCGA-KL-8332-11A-01R-2315-07	ALG14|199857	411.7951
TCGA-KL-8332-11A-01R-2315-07	ALG1L2|644974	0
TCGA-KL-8332-11A-01R-2315-07	ALG1L|200810	16.4341
TCGA-KL-8332-11A-01R-2315-07	ALG1|56052	660.8577
TCGA-KL-8332-11A-01R-2315-07	ALG2|85365	965.2508
TCGA-KL-8332-11A-01R-2315-07	ALG3|10195	442.3124
TCGA-KL-8332-11A-01R-2315-07	ALG5|29880	1549.9773
TCGA-KL-8332-11A-01R-2315-07	ALG6|29929	172.5546
TCGA-KL-8332-11A-01R-2315-07	ALG8|79053	548.1811
TCGA-KL-8332-11A-01R-2315-07	ALG9|79796	425.3584
TCGA-KL-8332-11A-01R-2315-07	ALKBH1|8846	330.0389
TCGA-KL-8332-11A-01R-2315-07	ALKBH2|121642	380.9011
TCGA-KL-8332-11A-01R-2315-07	ALKBH3|221120	440.4286
TCGA-KL-8332-11A-01R-2315-07	ALKBH4|54784	333.3694
TCGA-KL-8332-11A-01R-2315-07	ALKBH5|54890	2110.6892
TCGA-KL-8332-11A-01R-2315-07	ALKBH6|84964	131.1113
TCGA-KL-8332-11A-01R-2315-07	ALKBH7|84266	2903.6642
TCGA-KL-8332-11A-01R-2315-07	ALKBH8|91801	184.9876
TCGA-KL-8332-11A-01R-2315-07	ALK|238	.3768
TCGA-KL-8332-11A-01R-2315-07	ALLC|55821	4.1443
TCGA-KL-8332-11A-01R-2315-07	ALMS1P|200420	6.4049
TCGA-KL-8332-11A-01R-2315-07	ALMS1|7840	204.5789
TCGA-KL-8332-11A-01R-2315-07	ALOX12B|242	4.5889
TCGA-KL-8332-11A-01R-2315-07	ALOX12P2|245	33.9081
TCGA-KL-8332-11A-01R-2315-07	ALOX12|239	7.9383
TCGA-KL-8332-11A-01R-2315-07	ALOX15B|247	1.1303
TCGA-KL-8332-11A-01R-2315-07	ALOX15|246	.3768
TCGA-KL-8332-11A-01R-2315-07	ALOX5AP|241	100.9708
TCGA-KL-8332-11A-01R-2315-07	ALOX5|240	59.1508
TCGA-KL-8332-11A-01R-2315-07	ALOXE3|59344	1.507
TCGA-KL-8332-11A-01R-2315-07	ALPI|248	122.0692
TCGA-KL-8332-11A-01R-2315-07	ALPK1|80216	215.8816
TCGA-KL-8332-11A-01R-2315-07	ALPK2|115701	525.9524
TCGA-KL-8332-11A-01R-2315-07	ALPK3|57538	350.007
TCGA-KL-8332-11A-01R-2315-07	ALPL|249	5805.4447
TCGA-KL-8332-11A-01R-2315-07	ALPPL2|251	0
TCGA-KL-8332-11A-01R-2315-07	ALPP|250	.7535
TCGA-KL-8332-11A-01R-2315-07	ALS2CL|259173	981.4513
TCGA-KL-8332-11A-01R-2315-07	ALS2CR11|151254	5.6514
TCGA-KL-8332-11A-01R-2315-07	ALS2CR12|130540	6.0281
TCGA-KL-8332-11A-01R-2315-07	ALS2CR4|65062	469.0621
TCGA-KL-8332-11A-01R-2315-07	ALS2CR8|79800	292.74
TCGA-KL-8332-11A-01R-2315-07	ALS2|57679	537.6319
TCGA-KL-8332-11A-01R-2315-07	ALX1|8092	1.507
TCGA-KL-8332-11A-01R-2315-07	ALX3|257	10.5492
TCGA-KL-8332-11A-01R-2315-07	ALX4|60529	0
TCGA-KL-8332-11A-01R-2315-07	AMAC1L2|83650	.3768
TCGA-KL-8332-11A-01R-2315-07	AMAC1L3|643664	0
TCGA-KL-8332-11A-01R-2315-07	AMAC1|146861	0
TCGA-KL-8332-11A-01R-2315-07	AMACR|23600	4661.988
TCGA-KL-8332-11A-01R-2315-07	AMBN|258	.3768
TCGA-KL-8332-11A-01R-2315-07	AMBP|259	501.84
TCGA-KL-8332-11A-01R-2315-07	AMBRA1|55626	537.2551
TCGA-KL-8332-11A-01R-2315-07	AMD1|262	3071.2569
TCGA-KL-8332-11A-01R-2315-07	AMDHD1|144193	474.3367
TCGA-KL-8332-11A-01R-2315-07	AMDHD2|51005	542.1605
TCGA-KL-8332-11A-01R-2315-07	AMELX|265	0
TCGA-KL-8332-11A-01R-2315-07	AMELY|266	1.8838
TCGA-KL-8332-11A-01R-2315-07	AMFR|267	6308.7917
TCGA-KL-8332-11A-01R-2315-07	AMHR2|269	2.2605
TCGA-KL-8332-11A-01R-2315-07	AMH|268	.7535
TCGA-KL-8332-11A-01R-2315-07	AMICA1|120425	59.1508
TCGA-KL-8332-11A-01R-2315-07	AMIGO1|57463	142.0373
TCGA-KL-8332-11A-01R-2315-07	AMIGO2|347902	497.3189
TCGA-KL-8332-11A-01R-2315-07	AMIGO3|386724	27.5032
TCGA-KL-8332-11A-01R-2315-07	AMMECR1L|83607	486.7697
TCGA-KL-8332-11A-01R-2315-07	AMMECR1|9949	204.9557
TCGA-KL-8332-11A-01R-2315-07	AMN1|196394	345.4859
TCGA-KL-8332-11A-01R-2315-07	AMN|81693	4568.5523
TCGA-KL-8332-11A-01R-2315-07	AMOTL1|154810	493.1746
TCGA-KL-8332-11A-01R-2315-07	AMOTL2|51421	1694.6518
TCGA-KL-8332-11A-01R-2315-07	AMOT|154796	916.6492
TCGA-KL-8332-11A-01R-2315-07	AMPD1|270	.3768
TCGA-KL-8332-11A-01R-2315-07	AMPD2|271	600.927
TCGA-KL-8332-11A-01R-2315-07	AMPD3|272	278.4232
TCGA-KL-8332-11A-01R-2315-07	AMPH|273	47.4714
TCGA-KL-8332-11A-01R-2315-07	AMTN|401138	0
TCGA-KL-8332-11A-01R-2315-07	AMT|275	1978.4702
TCGA-KL-8332-11A-01R-2315-07	AMY1A|276	2.2605
TCGA-KL-8332-11A-01R-2315-07	AMY2A|279	1.507
TCGA-KL-8332-11A-01R-2315-07	AMY2B|280	116.5459
TCGA-KL-8332-11A-01R-2315-07	AMZ1|155185	1.8838
TCGA-KL-8332-11A-01R-2315-07	AMZ2P1|201283	183.4805
TCGA-KL-8332-11A-01R-2315-07	AMZ2|51321	1955.7443
TCGA-KL-8332-11A-01R-2315-07	ANAPC10|10393	244.8919
TCGA-KL-8332-11A-01R-2315-07	ANAPC11|51529	2690.7967
TCGA-KL-8332-11A-01R-2315-07	ANAPC13|25847	2404.228
TCGA-KL-8332-11A-01R-2315-07	ANAPC16|119504	5672.8263
TCGA-KL-8332-11A-01R-2315-07	ANAPC1|64682	273.1486
TCGA-KL-8332-11A-01R-2315-07	ANAPC2|29882	636.3421
TCGA-KL-8332-11A-01R-2315-07	ANAPC4|29945	327.4016
TCGA-KL-8332-11A-01R-2315-07	ANAPC5|51433	3712.561
TCGA-KL-8332-11A-01R-2315-07	ANAPC7|51434	868.4243
TCGA-KL-8332-11A-01R-2315-07	ANGEL1|23357	523.6919
TCGA-KL-8332-11A-01R-2315-07	ANGEL2|90806	533.8643
TCGA-KL-8332-11A-01R-2315-07	ANGPT1|284	469.4389
TCGA-KL-8332-11A-01R-2315-07	ANGPT2|285	28.6335
TCGA-KL-8332-11A-01R-2315-07	ANGPT4|51378	0
TCGA-KL-8332-11A-01R-2315-07	ANGPTL1|9068	622.0254
TCGA-KL-8332-11A-01R-2315-07	ANGPTL2|23452	172.5546
TCGA-KL-8332-11A-01R-2315-07	ANGPTL3|27329	4443.0923
TCGA-KL-8332-11A-01R-2315-07	ANGPTL4|51129	1665.6416
TCGA-KL-8332-11A-01R-2315-07	ANGPTL5|253935	0
TCGA-KL-8332-11A-01R-2315-07	ANGPTL6|83854	4.8903
TCGA-KL-8332-11A-01R-2315-07	ANGPTL7|10218	22.2286
TCGA-KL-8332-11A-01R-2315-07	ANG|283	941.662
TCGA-KL-8332-11A-01R-2315-07	ANK1|286	5.6514
TCGA-KL-8332-11A-01R-2315-07	ANK2|287	5941.8306
TCGA-KL-8332-11A-01R-2315-07	ANK3|288	2676.8567
TCGA-KL-8332-11A-01R-2315-07	ANKAR|150709	35.4151
TCGA-KL-8332-11A-01R-2315-07	ANKDD1A|348094	33.9081
TCGA-KL-8332-11A-01R-2315-07	ANKFN1|162282	0
TCGA-KL-8332-11A-01R-2315-07	ANKFY1|51479	841.2978
TCGA-KL-8332-11A-01R-2315-07	ANKHD1-EIF4EBP3|404734	340.1021
TCGA-KL-8332-11A-01R-2315-07	ANKHD1|54882	1345.1949
TCGA-KL-8332-11A-01R-2315-07	ANKH|56172	1019.5038
TCGA-KL-8332-11A-01R-2315-07	ANKIB1|54467	1972.3216
TCGA-KL-8332-11A-01R-2315-07	ANKK1|255239	6.0281
TCGA-KL-8332-11A-01R-2315-07	ANKLE1|126549	3.7676
TCGA-KL-8332-11A-01R-2315-07	ANKLE2|23141	869.5546
TCGA-KL-8332-11A-01R-2315-07	ANKMY1|51281	147.6886
TCGA-KL-8332-11A-01R-2315-07	ANKMY2|57037	522.5616
TCGA-KL-8332-11A-01R-2315-07	ANKRA2|57763	270.1346
TCGA-KL-8332-11A-01R-2315-07	ANKRD10|55608	1447.1227
TCGA-KL-8332-11A-01R-2315-07	ANKRD11|29123	1356.6483
TCGA-KL-8332-11A-01R-2315-07	ANKRD12|23253	585.1032
TCGA-KL-8332-11A-01R-2315-07	ANKRD13A|88455	1153.6292
TCGA-KL-8332-11A-01R-2315-07	ANKRD13B|124930	10.9259
TCGA-KL-8332-11A-01R-2315-07	ANKRD13C|81573	503.7238
TCGA-KL-8332-11A-01R-2315-07	ANKRD13D|338692	175.1919
TCGA-KL-8332-11A-01R-2315-07	ANKRD16|54522	122.3178
TCGA-KL-8332-11A-01R-2315-07	ANKRD17|26057	1342.3843
TCGA-KL-8332-11A-01R-2315-07	ANKRD19|138649	44.0805
TCGA-KL-8332-11A-01R-2315-07	ANKRD1|27063	6.4049
TCGA-KL-8332-11A-01R-2315-07	ANKRD20A3|441425	4.1443
TCGA-KL-8332-11A-01R-2315-07	ANKRD20A4|728747	0
TCGA-KL-8332-11A-01R-2315-07	ANKRD20B|729171	7.1584
TCGA-KL-8332-11A-01R-2315-07	ANKRD22|118932	156.7308
TCGA-KL-8332-11A-01R-2315-07	ANKRD23|200539	11.6795
TCGA-KL-8332-11A-01R-2315-07	ANKRD24|170961	53.8762
TCGA-KL-8332-11A-01R-2315-07	ANKRD26P1|124149	0
TCGA-KL-8332-11A-01R-2315-07	ANKRD26|22852	73.8443
TCGA-KL-8332-11A-01R-2315-07	ANKRD27|84079	596.7827
TCGA-KL-8332-11A-01R-2315-07	ANKRD28|23243	672.134
TCGA-KL-8332-11A-01R-2315-07	ANKRD29|147463	163.8892
TCGA-KL-8332-11A-01R-2315-07	ANKRD2|26287	171.8011
TCGA-KL-8332-11A-01R-2315-07	ANKRD30A|91074	.3768
TCGA-KL-8332-11A-01R-2315-07	ANKRD30B|374860	1.8838
TCGA-KL-8332-11A-01R-2315-07	ANKRD31|256006	2.2605
TCGA-KL-8332-11A-01R-2315-07	ANKRD32|84250	85.9005
TCGA-KL-8332-11A-01R-2315-07	ANKRD33|341405	0
TCGA-KL-8332-11A-01R-2315-07	ANKRD34A|284615	10.1724
TCGA-KL-8332-11A-01R-2315-07	ANKRD34B|340120	12.8097
TCGA-KL-8332-11A-01R-2315-07	ANKRD34C|390616	8.6654
TCGA-KL-8332-11A-01R-2315-07	ANKRD35|148741	4.8978
TCGA-KL-8332-11A-01R-2315-07	ANKRD36BP1|84832	51.6157
TCGA-KL-8332-11A-01R-2315-07	ANKRD36B|57730	6.4049
TCGA-KL-8332-11A-01R-2315-07	ANKRD36|375248	38.0524
TCGA-KL-8332-11A-01R-2315-07	ANKRD37|353322	198.6337
TCGA-KL-8332-11A-01R-2315-07	ANKRD39|51239	226.054
TCGA-KL-8332-11A-01R-2315-07	ANKRD40|91369	1057.9329
TCGA-KL-8332-11A-01R-2315-07	ANKRD42|338699	242.2546
TCGA-KL-8332-11A-01R-2315-07	ANKRD43|134548	310.8243
TCGA-KL-8332-11A-01R-2315-07	ANKRD44|91526	58.7741
TCGA-KL-8332-11A-01R-2315-07	ANKRD45|339416	39.5595
TCGA-KL-8332-11A-01R-2315-07	ANKRD46|157567	2050.4308
TCGA-KL-8332-11A-01R-2315-07	ANKRD49|54851	287.4654
TCGA-KL-8332-11A-01R-2315-07	ANKRD50|57182	202.6951
TCGA-KL-8332-11A-01R-2315-07	ANKRD52|283373	712.8238
TCGA-KL-8332-11A-01R-2315-07	ANKRD53|79998	14.3168
TCGA-KL-8332-11A-01R-2315-07	ANKRD54|129138	600.5503
TCGA-KL-8332-11A-01R-2315-07	ANKRD55|79722	19.9681
TCGA-KL-8332-11A-01R-2315-07	ANKRD56|345079	223.7935
TCGA-KL-8332-11A-01R-2315-07	ANKRD57|65124	1412.0843
TCGA-KL-8332-11A-01R-2315-07	ANKRD58|347454	1.507
TCGA-KL-8332-11A-01R-2315-07	ANKRD5|63926	117.9249
TCGA-KL-8332-11A-01R-2315-07	ANKRD6|22881	438.0852
TCGA-KL-8332-11A-01R-2315-07	ANKRD7|56311	13.5632
TCGA-KL-8332-11A-01R-2315-07	ANKRD9|122416	123.5762
TCGA-KL-8332-11A-01R-2315-07	ANKS1A|23294	793.073
TCGA-KL-8332-11A-01R-2315-07	ANKS1B|56899	136.7627
TCGA-KL-8332-11A-01R-2315-07	ANKS3|124401	352.6443
TCGA-KL-8332-11A-01R-2315-07	ANKS4B|257629	655.5567
TCGA-KL-8332-11A-01R-2315-07	ANKS6|203286	412.5486
TCGA-KL-8332-11A-01R-2315-07	ANKZF1|55139	407.6508
TCGA-KL-8332-11A-01R-2315-07	ANLN|54443	5.6514
TCGA-KL-8332-11A-01R-2315-07	ANO10|55129	1182.6394
TCGA-KL-8332-11A-01R-2315-07	ANO1|55107	74.9746
TCGA-KL-8332-11A-01R-2315-07	ANO2|57101	5.2746
TCGA-KL-8332-11A-01R-2315-07	ANO3|63982	56.1368
TCGA-KL-8332-11A-01R-2315-07	ANO4|121601	4.5211
TCGA-KL-8332-11A-01R-2315-07	ANO5|203859	232.4589
TCGA-KL-8332-11A-01R-2315-07	ANO6|196527	1963.6562
TCGA-KL-8332-11A-01R-2315-07	ANO7|50636	11.6795
TCGA-KL-8332-11A-01R-2315-07	ANO8|57719	90.7984
TCGA-KL-8332-11A-01R-2315-07	ANO9|338440	95.3195
TCGA-KL-8332-11A-01R-2315-07	ANP32A|8125	1971.1913
TCGA-KL-8332-11A-01R-2315-07	ANP32B|10541	1554.8751
TCGA-KL-8332-11A-01R-2315-07	ANP32C|23520	3.0141
TCGA-KL-8332-11A-01R-2315-07	ANP32D|23519	0
TCGA-KL-8332-11A-01R-2315-07	ANP32E|81611	954.7016
TCGA-KL-8332-11A-01R-2315-07	ANPEP|290	15892.7298
TCGA-KL-8332-11A-01R-2315-07	ANTXR1|84168	687.2043
TCGA-KL-8332-11A-01R-2315-07	ANTXR2|118429	403.1297
TCGA-KL-8332-11A-01R-2315-07	ANTXRL|195977	0
TCGA-KL-8332-11A-01R-2315-07	ANUBL1|93550	115.2876
TCGA-KL-8332-11A-01R-2315-07	ANXA10|11199	.3768
TCGA-KL-8332-11A-01R-2315-07	ANXA11|311	4981.8545
TCGA-KL-8332-11A-01R-2315-07	ANXA13|312	210.607
TCGA-KL-8332-11A-01R-2315-07	ANXA1|301	1637.0081
TCGA-KL-8332-11A-01R-2315-07	ANXA2P1|303	27.5032
TCGA-KL-8332-11A-01R-2315-07	ANXA2P2|304	1695.0286
TCGA-KL-8332-11A-01R-2315-07	ANXA2P3|305	1.507
TCGA-KL-8332-11A-01R-2315-07	ANXA2|302	4859.4085
TCGA-KL-8332-11A-01R-2315-07	ANXA3|306	708.3027
TCGA-KL-8332-11A-01R-2315-07	ANXA4|307	6063.1463
TCGA-KL-8332-11A-01R-2315-07	ANXA5|308	5081.3182
TCGA-KL-8332-11A-01R-2315-07	ANXA6|309	2992.2021
TCGA-KL-8332-11A-01R-2315-07	ANXA7|310	6519.7755
TCGA-KL-8332-11A-01R-2315-07	ANXA8L1|728113	0
TCGA-KL-8332-11A-01R-2315-07	ANXA8L2|244	0
TCGA-KL-8332-11A-01R-2315-07	ANXA8|653145	0
TCGA-KL-8332-11A-01R-2315-07	ANXA9|8416	738.0665
TCGA-KL-8332-11A-01R-2315-07	AOAH|313	29.387
TCGA-KL-8332-11A-01R-2315-07	AOC2|314	13.1865
TCGA-KL-8332-11A-01R-2315-07	AOC3|8639	473.5832
TCGA-KL-8332-11A-01R-2315-07	AOX1|316	12814.2504
TCGA-KL-8332-11A-01R-2315-07	AOX2P|344454	.3768
TCGA-KL-8332-11A-01R-2315-07	AP1AR|55435	759.5416
TCGA-KL-8332-11A-01R-2315-07	AP1B1|162	2070.2783
TCGA-KL-8332-11A-01R-2315-07	AP1G1|164	2445.528
TCGA-KL-8332-11A-01R-2315-07	AP1G2|8906	403.4198
TCGA-KL-8332-11A-01R-2315-07	AP1M1|8907	1576.727
TCGA-KL-8332-11A-01R-2315-07	AP1M2|10053	2638.8042
TCGA-KL-8332-11A-01R-2315-07	AP1S1|1174	4233.2388
TCGA-KL-8332-11A-01R-2315-07	AP1S2|8905	321.7503
TCGA-KL-8332-11A-01R-2315-07	AP1S3|130340	321.7503
TCGA-KL-8332-11A-01R-2315-07	AP2A1|160	1299.0007
TCGA-KL-8332-11A-01R-2315-07	AP2A2|161	2084.9718
TCGA-KL-8332-11A-01R-2315-07	AP2B1|163	4614.5166
TCGA-KL-8332-11A-01R-2315-07	AP2M1|1173	6590.229
TCGA-KL-8332-11A-01R-2315-07	AP2S1|1175	1606.4908
TCGA-KL-8332-11A-01R-2315-07	AP3B1|8546	1343.5146
TCGA-KL-8332-11A-01R-2315-07	AP3B2|8120	60.6578
TCGA-KL-8332-11A-01R-2315-07	AP3D1|8943	2489.6086
TCGA-KL-8332-11A-01R-2315-07	AP3M1|26985	885.3784
TCGA-KL-8332-11A-01R-2315-07	AP3M2|10947	425.3584
TCGA-KL-8332-11A-01R-2315-07	AP3S1|1176	756.1508
TCGA-KL-8332-11A-01R-2315-07	AP3S2|10239	3550.1751
TCGA-KL-8332-11A-01R-2315-07	AP4B1|10717	258.8394
TCGA-KL-8332-11A-01R-2315-07	AP4E1|23431	169.5405
TCGA-KL-8332-11A-01R-2315-07	AP4M1|9179	373.7201
TCGA-KL-8332-11A-01R-2315-07	AP4S1|11154	168.4103
TCGA-KL-8332-11A-01R-2315-07	APAF1|317	221.1562
TCGA-KL-8332-11A-01R-2315-07	APBA1|320	65.5557
TCGA-KL-8332-11A-01R-2315-07	APBA2|321	9.7957
TCGA-KL-8332-11A-01R-2315-07	APBA3|9546	321.7503
TCGA-KL-8332-11A-01R-2315-07	APBB1IP|54518	95.3195
TCGA-KL-8332-11A-01R-2315-07	APBB1|322	1329.1978
TCGA-KL-8332-11A-01R-2315-07	APBB2|323	762.5557
TCGA-KL-8332-11A-01R-2315-07	APBB3|10307	253.934
TCGA-KL-8332-11A-01R-2315-07	APC2|10297	.7686
TCGA-KL-8332-11A-01R-2315-07	APCDD1L|164284	145.8049
TCGA-KL-8332-11A-01R-2315-07	APCDD1|147495	84.0168
TCGA-KL-8332-11A-01R-2315-07	APCS|325	0
TCGA-KL-8332-11A-01R-2315-07	APC|324	402.3762
TCGA-KL-8332-11A-01R-2315-07	APEH|327	5348.4388
TCGA-KL-8332-11A-01R-2315-07	APEX1|328	3622.5161
TCGA-KL-8332-11A-01R-2315-07	APEX2|27301	519.5476
TCGA-KL-8332-11A-01R-2315-07	APH1A|51107	4627.7031
TCGA-KL-8332-11A-01R-2315-07	APH1B|83464	596.4059
TCGA-KL-8332-11A-01R-2315-07	API5|8539	2595.4772
TCGA-KL-8332-11A-01R-2315-07	APIP|51074	822.9535
TCGA-KL-8332-11A-01R-2315-07	APITD1|378708	1589.2617
TCGA-KL-8332-11A-01R-2315-07	APLF|200558	39.1827
TCGA-KL-8332-11A-01R-2315-07	APLNR|187	375.6265
TCGA-KL-8332-11A-01R-2315-07	APLN|8862	398.9854
TCGA-KL-8332-11A-01R-2315-07	APLP1|333	95.3195
TCGA-KL-8332-11A-01R-2315-07	APLP2|334	22115.2442
TCGA-KL-8332-11A-01R-2315-07	APOA1BP|128240	4340.2377
TCGA-KL-8332-11A-01R-2315-07	APOA1|335	70.0768
TCGA-KL-8332-11A-01R-2315-07	APOA2|336	85.9005
TCGA-KL-8332-11A-01R-2315-07	APOA4|337	.3768
TCGA-KL-8332-11A-01R-2315-07	APOA5|116519	0
TCGA-KL-8332-11A-01R-2315-07	APOB48R|55911	16.5773
TCGA-KL-8332-11A-01R-2315-07	APOBEC1|339	0
TCGA-KL-8332-11A-01R-2315-07	APOBEC2|10930	3.7676
TCGA-KL-8332-11A-01R-2315-07	APOBEC3A|200315	32.0243
TCGA-KL-8332-11A-01R-2315-07	APOBEC3B|9582	22.6054
TCGA-KL-8332-11A-01R-2315-07	APOBEC3C|27350	48.2249
TCGA-KL-8332-11A-01R-2315-07	APOBEC3D|140564	21.4751
TCGA-KL-8332-11A-01R-2315-07	APOBEC3F|200316	69.7
TCGA-KL-8332-11A-01R-2315-07	APOBEC3G|60489	118.3016
TCGA-KL-8332-11A-01R-2315-07	APOBEC3H|164668	1.1303
TCGA-KL-8332-11A-01R-2315-07	APOBEC4|403314	0
TCGA-KL-8332-11A-01R-2315-07	APOB|338	56.1368
TCGA-KL-8332-11A-01R-2315-07	APOC1P1|342	0
TCGA-KL-8332-11A-01R-2315-07	APOC1|341	128.4741
TCGA-KL-8332-11A-01R-2315-07	APOC2|344	580.2054
TCGA-KL-8332-11A-01R-2315-07	APOC3|345	490.1605
TCGA-KL-8332-11A-01R-2315-07	APOC4|346	0
TCGA-KL-8332-11A-01R-2315-07	APOD|347	707.9259
TCGA-KL-8332-11A-01R-2315-07	APOE|348	56553.8249
TCGA-KL-8332-11A-01R-2315-07	APOF|319	1.1303
TCGA-KL-8332-11A-01R-2315-07	APOH|350	984.4654
TCGA-KL-8332-11A-01R-2315-07	APOL1|8542	776.4957
TCGA-KL-8332-11A-01R-2315-07	APOL2|23780	512.7659
TCGA-KL-8332-11A-01R-2315-07	APOL3|80833	447.9638
TCGA-KL-8332-11A-01R-2315-07	APOL4|80832	256.1946
TCGA-KL-8332-11A-01R-2315-07	APOL5|80831	0
TCGA-KL-8332-11A-01R-2315-07	APOL6|80830	455.4989
TCGA-KL-8332-11A-01R-2315-07	APOLD1|81575	1215.0405
TCGA-KL-8332-11A-01R-2315-07	APOM|55937	15474.1681
TCGA-KL-8332-11A-01R-2315-07	APOOL|139322	410.2881
TCGA-KL-8332-11A-01R-2315-07	APOO|79135	807.013
TCGA-KL-8332-11A-01R-2315-07	APPBP2|10513	1124.6189
TCGA-KL-8332-11A-01R-2315-07	APPL1|26060	965.2508
TCGA-KL-8332-11A-01R-2315-07	APPL2|55198	1153.6292
TCGA-KL-8332-11A-01R-2315-07	APP|351	24986.5074
TCGA-KL-8332-11A-01R-2315-07	APRT|353	2549.8897
TCGA-KL-8332-11A-01R-2315-07	APTX|54840	696.2465
TCGA-KL-8332-11A-01R-2315-07	AQP10|89872	.3768
TCGA-KL-8332-11A-01R-2315-07	AQP11|282679	301.0286
TCGA-KL-8332-11A-01R-2315-07	AQP12A|375318	0
TCGA-KL-8332-11A-01R-2315-07	AQP12B|653437	0
TCGA-KL-8332-11A-01R-2315-07	AQP1|358	53687.8288
TCGA-KL-8332-11A-01R-2315-07	AQP2|359	43706.7966
TCGA-KL-8332-11A-01R-2315-07	AQP3|360	12397.9342
TCGA-KL-8332-11A-01R-2315-07	AQP4|361	646.1378
TCGA-KL-8332-11A-01R-2315-07	AQP5|362	19.5914
TCGA-KL-8332-11A-01R-2315-07	AQP6|363	999.9124
TCGA-KL-8332-11A-01R-2315-07	AQP7P1|375719	356.7886
TCGA-KL-8332-11A-01R-2315-07	AQP7P3|441432	34.6616
TCGA-KL-8332-11A-01R-2315-07	AQP7|364	724.1265
TCGA-KL-8332-11A-01R-2315-07	AQP8|343	0
TCGA-KL-8332-11A-01R-2315-07	AQP9|366	81.3795
TCGA-KL-8332-11A-01R-2315-07	AQPEP|206338	1.1303
TCGA-KL-8332-11A-01R-2315-07	AQR|9716	458.8897
TCGA-KL-8332-11A-01R-2315-07	ARAF|369	1595.5648
TCGA-KL-8332-11A-01R-2315-07	ARAP1|116985	1482.5265
TCGA-KL-8332-11A-01R-2315-07	ARAP2|116984	207.593
TCGA-KL-8332-11A-01R-2315-07	ARAP3|64411	319.4897
TCGA-KL-8332-11A-01R-2315-07	ARCN1|372	3256.6853
TCGA-KL-8332-11A-01R-2315-07	ARC|23237	60.2811
TCGA-KL-8332-11A-01R-2315-07	AREG|374	18.8378
TCGA-KL-8332-11A-01R-2315-07	ARF1|375	11158.0278
TCGA-KL-8332-11A-01R-2315-07	ARF3|377	4301.8085
TCGA-KL-8332-11A-01R-2315-07	ARF4|378	4648.048
TCGA-KL-8332-11A-01R-2315-07	ARF5|381	3823.3049
TCGA-KL-8332-11A-01R-2315-07	ARF6|382	2179.161
TCGA-KL-8332-11A-01R-2315-07	ARFGAP1|55738	758.0346
TCGA-KL-8332-11A-01R-2315-07	ARFGAP2|84364	2295.5789
TCGA-KL-8332-11A-01R-2315-07	ARFGAP3|26286	1617.7935
TCGA-KL-8332-11A-01R-2315-07	ARFGEF1|10565	1555.233
TCGA-KL-8332-11A-01R-2315-07	ARFGEF2|10564	1373.6551
TCGA-KL-8332-11A-01R-2315-07	ARFIP1|27236	1175.481
TCGA-KL-8332-11A-01R-2315-07	ARFIP2|23647	1861.5551
TCGA-KL-8332-11A-01R-2315-07	ARFRP1|10139	699.2605
TCGA-KL-8332-11A-01R-2315-07	ARG1|383	4.5211
TCGA-KL-8332-11A-01R-2315-07	ARG2|384	4423.4331
TCGA-KL-8332-11A-01R-2315-07	ARGFXP2|503640	0
TCGA-KL-8332-11A-01R-2315-07	ARGFX|503582	0
TCGA-KL-8332-11A-01R-2315-07	ARGLU1|55082	997.6519
TCGA-KL-8332-11A-01R-2315-07	ARHGAP10|79658	338.7043
TCGA-KL-8332-11A-01R-2315-07	ARHGAP11A|9824	13.94
TCGA-KL-8332-11A-01R-2315-07	ARHGAP11B|89839	1.8838
TCGA-KL-8332-11A-01R-2315-07	ARHGAP12|94134	785.5378
TCGA-KL-8332-11A-01R-2315-07	ARHGAP15|55843	52.3692
TCGA-KL-8332-11A-01R-2315-07	ARHGAP17|55114	594.8989
TCGA-KL-8332-11A-01R-2315-07	ARHGAP18|93663	2604.1426
TCGA-KL-8332-11A-01R-2315-07	ARHGAP19|84986	209.1
TCGA-KL-8332-11A-01R-2315-07	ARHGAP1|392	1192.0583
TCGA-KL-8332-11A-01R-2315-07	ARHGAP20|57569	13.1865
TCGA-KL-8332-11A-01R-2315-07	ARHGAP21|57584	780.2632
TCGA-KL-8332-11A-01R-2315-07	ARHGAP22|58504	3.3908
TCGA-KL-8332-11A-01R-2315-07	ARHGAP23|57636	345.8627
TCGA-KL-8332-11A-01R-2315-07	ARHGAP24|83478	5331.4847
TCGA-KL-8332-11A-01R-2315-07	ARHGAP25|9938	127.7205
TCGA-KL-8332-11A-01R-2315-07	ARHGAP26|23092	207.9697
TCGA-KL-8332-11A-01R-2315-07	ARHGAP27|201176	438.1681
TCGA-KL-8332-11A-01R-2315-07	ARHGAP28|79822	562.4978
TCGA-KL-8332-11A-01R-2315-07	ARHGAP29|9411	2584.5513
TCGA-KL-8332-11A-01R-2315-07	ARHGAP30|257106	46.7178
TCGA-KL-8332-11A-01R-2315-07	ARHGAP31|57514	388.813
TCGA-KL-8332-11A-01R-2315-07	ARHGAP32|9743	447.9638
TCGA-KL-8332-11A-01R-2315-07	ARHGAP33|115703	68.5697
TCGA-KL-8332-11A-01R-2315-07	ARHGAP36|158763	0
TCGA-KL-8332-11A-01R-2315-07	ARHGAP39|80728	96.4497
TCGA-KL-8332-11A-01R-2315-07	ARHGAP42|143872	297.2309
TCGA-KL-8332-11A-01R-2315-07	ARHGAP4|393	243.0081
TCGA-KL-8332-11A-01R-2315-07	ARHGAP5|394	1746.2675
TCGA-KL-8332-11A-01R-2315-07	ARHGAP6|395	394.4643
TCGA-KL-8332-11A-01R-2315-07	ARHGAP8|23779	323.1669
TCGA-KL-8332-11A-01R-2315-07	ARHGAP9|64333	32.4011
TCGA-KL-8332-11A-01R-2315-07	ARHGDIA|396	4882.7674
TCGA-KL-8332-11A-01R-2315-07	ARHGDIB|397	1322.4162
TCGA-KL-8332-11A-01R-2315-07	ARHGDIG|398	1.1303
TCGA-KL-8332-11A-01R-2315-07	ARHGEF10L|55160	1503.6362
TCGA-KL-8332-11A-01R-2315-07	ARHGEF10|9639	285.5816
TCGA-KL-8332-11A-01R-2315-07	ARHGEF11|9826	595.2757
TCGA-KL-8332-11A-01R-2315-07	ARHGEF12|23365	4683.0864
TCGA-KL-8332-11A-01R-2315-07	ARHGEF15|22899	266.367
TCGA-KL-8332-11A-01R-2315-07	ARHGEF16|27237	551.9486
TCGA-KL-8332-11A-01R-2315-07	ARHGEF17|9828	1166.0621
TCGA-KL-8332-11A-01R-2315-07	ARHGEF18|23370	900.0719
TCGA-KL-8332-11A-01R-2315-07	ARHGEF19|128272	50.8622
TCGA-KL-8332-11A-01R-2315-07	ARHGEF1|9138	582.8427
TCGA-KL-8332-11A-01R-2315-07	ARHGEF2|9181	405.3903
TCGA-KL-8332-11A-01R-2315-07	ARHGEF33|100271715	15.0703
TCGA-KL-8332-11A-01R-2315-07	ARHGEF35|445328	445.7032
TCGA-KL-8332-11A-01R-2315-07	ARHGEF37|389337	409.9113
TCGA-KL-8332-11A-01R-2315-07	ARHGEF38|54848	12.433
TCGA-KL-8332-11A-01R-2315-07	ARHGEF3|50650	1851.3827
TCGA-KL-8332-11A-01R-2315-07	ARHGEF4|50649	38.8059
TCGA-KL-8332-11A-01R-2315-07	ARHGEF5|7984	237.3568
TCGA-KL-8332-11A-01R-2315-07	ARHGEF6|9459	243.7616
TCGA-KL-8332-11A-01R-2315-07	ARHGEF7|8874	835.2697
TCGA-KL-8332-11A-01R-2315-07	ARHGEF9|23229	777.6259
TCGA-KL-8332-11A-01R-2315-07	ARID1A|8289	860.5124
TCGA-KL-8332-11A-01R-2315-07	ARID1B|57492	881.6108
TCGA-KL-8332-11A-01R-2315-07	ARID2|196528	364.3238
TCGA-KL-8332-11A-01R-2315-07	ARID3A|1820	52.7459
TCGA-KL-8332-11A-01R-2315-07	ARID3B|10620	50.8622
TCGA-KL-8332-11A-01R-2315-07	ARID3C|138715	0
TCGA-KL-8332-11A-01R-2315-07	ARID4A|5926	414.8092
TCGA-KL-8332-11A-01R-2315-07	ARID4B|51742	569.2794
TCGA-KL-8332-11A-01R-2315-07	ARID5A|10865	378.6405
TCGA-KL-8332-11A-01R-2315-07	ARID5B|84159	1575.5967
TCGA-KL-8332-11A-01R-2315-07	ARIH1|25820	899.3184
TCGA-KL-8332-11A-01R-2315-07	ARIH2|10425	1424.1405
TCGA-KL-8332-11A-01R-2315-07	ARL10|285598	38.8059
TCGA-KL-8332-11A-01R-2315-07	ARL11|115761	14.3168
TCGA-KL-8332-11A-01R-2315-07	ARL13A|392509	1.1303
TCGA-KL-8332-11A-01R-2315-07	ARL13B|200894	255.8178
TCGA-KL-8332-11A-01R-2315-07	ARL14|80117	1.8838
TCGA-KL-8332-11A-01R-2315-07	ARL15|54622	734.2989
TCGA-KL-8332-11A-01R-2315-07	ARL16|339231	1233.1248
TCGA-KL-8332-11A-01R-2315-07	ARL17A|51326	67.2586
TCGA-KL-8332-11A-01R-2315-07	ARL17B|641522	2.626
TCGA-KL-8332-11A-01R-2315-07	ARL1|400	3895.6648
TCGA-KL-8332-11A-01R-2315-07	ARL2BP|23568	1734.5881
TCGA-KL-8332-11A-01R-2315-07	ARL2|402	4350.4101
TCGA-KL-8332-11A-01R-2315-07	ARL3|403	1781.3059
TCGA-KL-8332-11A-01R-2315-07	ARL4A|10124	157.1076
TCGA-KL-8332-11A-01R-2315-07	ARL4C|10123	186.1178
TCGA-KL-8332-11A-01R-2315-07	ARL4D|379	1064.7146
TCGA-KL-8332-11A-01R-2315-07	ARL5A|26225	1602.3464
TCGA-KL-8332-11A-01R-2315-07	ARL5B|221079	194.0297
TCGA-KL-8332-11A-01R-2315-07	ARL5C|390790	0
TCGA-KL-8332-11A-01R-2315-07	ARL6IP1|23204	6750.7274
TCGA-KL-8332-11A-01R-2315-07	ARL6IP4|51329	7241.2647
TCGA-KL-8332-11A-01R-2315-07	ARL6IP5|10550	5209.4155
TCGA-KL-8332-11A-01R-2315-07	ARL6IP6|151188	213.9978
TCGA-KL-8332-11A-01R-2315-07	ARL6|84100	284.0746
TCGA-KL-8332-11A-01R-2315-07	ARL8A|127829	1062.454
TCGA-KL-8332-11A-01R-2315-07	ARL8B|55207	2691.927
TCGA-KL-8332-11A-01R-2315-07	ARL9|132946	1.1303
TCGA-KL-8332-11A-01R-2315-07	ARMC10|83787	900.5428
TCGA-KL-8332-11A-01R-2315-07	ARMC1|55156	1108.7951
TCGA-KL-8332-11A-01R-2315-07	ARMC2|84071	56.1368
TCGA-KL-8332-11A-01R-2315-07	ARMC3|219681	18.4611
TCGA-KL-8332-11A-01R-2315-07	ARMC4|55130	4.5211
TCGA-KL-8332-11A-01R-2315-07	ARMC5|79798	158.2378
TCGA-KL-8332-11A-01R-2315-07	ARMC6|93436	716.9417
TCGA-KL-8332-11A-01R-2315-07	ARMC7|79637	447.2103
TCGA-KL-8332-11A-01R-2315-07	ARMC8|25852	750.8762
TCGA-KL-8332-11A-01R-2315-07	ARMC9|80210	155.2238
TCGA-KL-8332-11A-01R-2315-07	ARMCX1|51309	547.0508
TCGA-KL-8332-11A-01R-2315-07	ARMCX2|9823	1257.2373
TCGA-KL-8332-11A-01R-2315-07	ARMCX3|51566	1473.4956
TCGA-KL-8332-11A-01R-2315-07	ARMCX5|64860	345.4859
TCGA-KL-8332-11A-01R-2315-07	ARMCX6|54470	259.5854
TCGA-KL-8332-11A-01R-2315-07	ARMS2|387715	1.1303
TCGA-KL-8332-11A-01R-2315-07	ARNT2|9915	1236.8924
TCGA-KL-8332-11A-01R-2315-07	ARNTL2|56938	1.507
TCGA-KL-8332-11A-01R-2315-07	ARNTL|406	265.6135
TCGA-KL-8332-11A-01R-2315-07	ARNT|405	881.234
TCGA-KL-8332-11A-01R-2315-07	ARPC1A|10552	2520.8794
TCGA-KL-8332-11A-01R-2315-07	ARPC1B|10095	864.6567
TCGA-KL-8332-11A-01R-2315-07	ARPC2|10109	3735.5431
TCGA-KL-8332-11A-01R-2315-07	ARPC3|10094	4620.5447
TCGA-KL-8332-11A-01R-2315-07	ARPC4|10093	5679.6042
TCGA-KL-8332-11A-01R-2315-07	ARPC5L|81873	631.8211
TCGA-KL-8332-11A-01R-2315-07	ARPC5|10092	2865.6118
TCGA-KL-8332-11A-01R-2315-07	ARPM1|84517	63.6719
TCGA-KL-8332-11A-01R-2315-07	ARPP19|10776	5030.8328
TCGA-KL-8332-11A-01R-2315-07	ARPP21|10777	30.1405
TCGA-KL-8332-11A-01R-2315-07	ARR3|407	0
TCGA-KL-8332-11A-01R-2315-07	ARRB1|408	242.6313
TCGA-KL-8332-11A-01R-2315-07	ARRB2|409	474.7135
TCGA-KL-8332-11A-01R-2315-07	ARRDC1|92714	634.0816
TCGA-KL-8332-11A-01R-2315-07	ARRDC2|27106	655.5567
TCGA-KL-8332-11A-01R-2315-07	ARRDC3|57561	3270.6253
TCGA-KL-8332-11A-01R-2315-07	ARRDC4|91947	1341.254
TCGA-KL-8332-11A-01R-2315-07	ARRDC5|645432	0
TCGA-KL-8332-11A-01R-2315-07	ARSA|410	948.2967
TCGA-KL-8332-11A-01R-2315-07	ARSB|411	848.8329
TCGA-KL-8332-11A-01R-2315-07	ARSD|414	2614.6918
TCGA-KL-8332-11A-01R-2315-07	ARSE|415	1899.2308
TCGA-KL-8332-11A-01R-2315-07	ARSF|416	431.7632
TCGA-KL-8332-11A-01R-2315-07	ARSG|22901	182.3503
TCGA-KL-8332-11A-01R-2315-07	ARSH|347527	.7535
TCGA-KL-8332-11A-01R-2315-07	ARSI|340075	15.8238
TCGA-KL-8332-11A-01R-2315-07	ARSJ|79642	315.7222
TCGA-KL-8332-11A-01R-2315-07	ARSK|153642	302.9124
TCGA-KL-8332-11A-01R-2315-07	ART1|417	1.1303
TCGA-KL-8332-11A-01R-2315-07	ART3|419	5.2746
TCGA-KL-8332-11A-01R-2315-07	ART4|420	50.1086
TCGA-KL-8332-11A-01R-2315-07	ART5|116969	22.6054
TCGA-KL-8332-11A-01R-2315-07	ARTN|9048	19.2146
TCGA-KL-8332-11A-01R-2315-07	ARV1|64801	774.2351
TCGA-KL-8332-11A-01R-2315-07	ARVCF|421	303.2892
TCGA-KL-8332-11A-01R-2315-07	ARX|170302	2.2605
TCGA-KL-8332-11A-01R-2315-07	AR|367	67.0627
TCGA-KL-8332-11A-01R-2315-07	AS3MT|57412	1066.9751
TCGA-KL-8332-11A-01R-2315-07	ASAH1|427	11046.131
TCGA-KL-8332-11A-01R-2315-07	ASAH2B|653308	2.2605
TCGA-KL-8332-11A-01R-2315-07	ASAH2|56624	14.3168
TCGA-KL-8332-11A-01R-2315-07	ASAM|79827	53.4995
TCGA-KL-8332-11A-01R-2315-07	ASAP1IT1|29065	0
TCGA-KL-8332-11A-01R-2315-07	ASAP1|50807	252.427
TCGA-KL-8332-11A-01R-2315-07	ASAP2|8853	1572.2059
TCGA-KL-8332-11A-01R-2315-07	ASAP3|55616	554.2092
TCGA-KL-8332-11A-01R-2315-07	ASB10|136371	2.2605
TCGA-KL-8332-11A-01R-2315-07	ASB11|140456	.7535
TCGA-KL-8332-11A-01R-2315-07	ASB12|142689	7.9119
TCGA-KL-8332-11A-01R-2315-07	ASB13|79754	3822.9507
TCGA-KL-8332-11A-01R-2315-07	ASB14|142686	5.2746
TCGA-KL-8332-11A-01R-2315-07	ASB15|142685	233.2124
TCGA-KL-8332-11A-01R-2315-07	ASB16|92591	14.3846
TCGA-KL-8332-11A-01R-2315-07	ASB17|127247	2.6373
TCGA-KL-8332-11A-01R-2315-07	ASB18|401036	0
TCGA-KL-8332-11A-01R-2315-07	ASB1|51665	370.2539
TCGA-KL-8332-11A-01R-2315-07	ASB2|51676	18.0843
TCGA-KL-8332-11A-01R-2315-07	ASB3|51130	264.4832
TCGA-KL-8332-11A-01R-2315-07	ASB4|51666	4.1443
TCGA-KL-8332-11A-01R-2315-07	ASB5|140458	46.3411
TCGA-KL-8332-11A-01R-2315-07	ASB6|140459	757.7143
TCGA-KL-8332-11A-01R-2315-07	ASB7|140460	390.32
TCGA-KL-8332-11A-01R-2315-07	ASB8|140461	1300.1875
TCGA-KL-8332-11A-01R-2315-07	ASB9|140462	1085.0594
TCGA-KL-8332-11A-01R-2315-07	ASCC1|51008	590.7546
TCGA-KL-8332-11A-01R-2315-07	ASCC2|84164	914.3886
TCGA-KL-8332-11A-01R-2315-07	ASCC3|10973	249.413
TCGA-KL-8332-11A-01R-2315-07	ASCL1|429	0
TCGA-KL-8332-11A-01R-2315-07	ASCL2|430	10.9259
TCGA-KL-8332-11A-01R-2315-07	ASCL3|56676	1.507
TCGA-KL-8332-11A-01R-2315-07	ASCL4|121549	4.8978
TCGA-KL-8332-11A-01R-2315-07	ASF1A|25842	580.2054
TCGA-KL-8332-11A-01R-2315-07	ASF1B|55723	5.6514
TCGA-KL-8332-11A-01R-2315-07	ASFMR1|100126270	3.3946
TCGA-KL-8332-11A-01R-2315-07	ASGR1|432	25.2427
TCGA-KL-8332-11A-01R-2315-07	ASGR2|433	118.3016
TCGA-KL-8332-11A-01R-2315-07	ASH1L|55870	968.8639
TCGA-KL-8332-11A-01R-2315-07	ASH2L|9070	1014.2292
TCGA-KL-8332-11A-01R-2315-07	ASIP|434	5.2746
TCGA-KL-8332-11A-01R-2315-07	ASL|435	4849.9896
TCGA-KL-8332-11A-01R-2315-07	ASMTL|8623	1193.9195
TCGA-KL-8332-11A-01R-2315-07	ASMT|438	0
TCGA-KL-8332-11A-01R-2315-07	ASNA1|439	3965.7415
TCGA-KL-8332-11A-01R-2315-07	ASNSD1|54529	1651.3248
TCGA-KL-8332-11A-01R-2315-07	ASNS|440	170.6708
TCGA-KL-8332-11A-01R-2315-07	ASPA|443	1536.414
TCGA-KL-8332-11A-01R-2315-07	ASPDH|554235	2092.8837
TCGA-KL-8332-11A-01R-2315-07	ASPG|374569	392.2038
TCGA-KL-8332-11A-01R-2315-07	ASPHD1|253982	14.3168
TCGA-KL-8332-11A-01R-2315-07	ASPHD2|57168	48.2249
TCGA-KL-8332-11A-01R-2315-07	ASPH|444	3238.9627
TCGA-KL-8332-11A-01R-2315-07	ASPM|259266	1.8838
TCGA-KL-8332-11A-01R-2315-07	ASPN|54829	243.3849
TCGA-KL-8332-11A-01R-2315-07	ASPRV1|151516	114.9786
TCGA-KL-8332-11A-01R-2315-07	ASPSCR1|79058	910.6211
TCGA-KL-8332-11A-01R-2315-07	ASRGL1|80150	1390.9859
TCGA-KL-8332-11A-01R-2315-07	ASS1|445	114107.1854
TCGA-KL-8332-11A-01R-2315-07	ASTE1|28990	157.2357
TCGA-KL-8332-11A-01R-2315-07	ASTL|431705	.7535
TCGA-KL-8332-11A-01R-2315-07	ASTN1|460	2.2605
TCGA-KL-8332-11A-01R-2315-07	ASTN2|23245	164.6427
TCGA-KL-8332-11A-01R-2315-07	ASXL1|171023	788.5519
TCGA-KL-8332-11A-01R-2315-07	ASXL2|55252	336.4438
TCGA-KL-8332-11A-01R-2315-07	ASXL3|80816	37.6757
TCGA-KL-8332-11A-01R-2315-07	ASZ1|136991	0
TCGA-KL-8332-11A-01R-2315-07	ATAD1|84896	1136.6751
TCGA-KL-8332-11A-01R-2315-07	ATAD2B|54454	113.027
TCGA-KL-8332-11A-01R-2315-07	ATAD2|29028	49.7319
TCGA-KL-8332-11A-01R-2315-07	ATAD3A|55210	325.8946
TCGA-KL-8332-11A-01R-2315-07	ATAD3B|83858	130.7346
TCGA-KL-8332-11A-01R-2315-07	ATAD3C|219293	234.3427
TCGA-KL-8332-11A-01R-2315-07	ATAD5|79915	13.94
TCGA-KL-8332-11A-01R-2315-07	ATCAY|85300	0
TCGA-KL-8332-11A-01R-2315-07	ATE1|11101	461.1503
TCGA-KL-8332-11A-01R-2315-07	ATF1|466	570.7865
TCGA-KL-8332-11A-01R-2315-07	ATF2|1386	670.2503
TCGA-KL-8332-11A-01R-2315-07	ATF3|467	4172.581
TCGA-KL-8332-11A-01R-2315-07	ATF4|468	5472.7685
TCGA-KL-8332-11A-01R-2315-07	ATF5|22809	664.5989
TCGA-KL-8332-11A-01R-2315-07	ATF6B|1388	1267.0329
TCGA-KL-8332-11A-01R-2315-07	ATF6|22926	1299.0573
TCGA-KL-8332-11A-01R-2315-07	ATF7IP2|80063	84.0168
TCGA-KL-8332-11A-01R-2315-07	ATF7IP|55729	351.514
TCGA-KL-8332-11A-01R-2315-07	ATF7|11016	666.1059
TCGA-KL-8332-11A-01R-2315-07	ATG10|83734	147.3119
TCGA-KL-8332-11A-01R-2315-07	ATG12|9140	447.2103
TCGA-KL-8332-11A-01R-2315-07	ATG16L1|55054	626.1697
TCGA-KL-8332-11A-01R-2315-07	ATG16L2|89849	121.8469
TCGA-KL-8332-11A-01R-2315-07	ATG2A|23130	541.3994
TCGA-KL-8332-11A-01R-2315-07	ATG2B|55102	591.1313
TCGA-KL-8332-11A-01R-2315-07	ATG3|64422	1231.6178
TCGA-KL-8332-11A-01R-2315-07	ATG4A|115201	695.8697
TCGA-KL-8332-11A-01R-2315-07	ATG4B|23192	1034.9508
TCGA-KL-8332-11A-01R-2315-07	ATG4C|84938	319.4897
TCGA-KL-8332-11A-01R-2315-07	ATG4D|84971	795.7329
TCGA-KL-8332-11A-01R-2315-07	ATG5|9474	1291.5221
TCGA-KL-8332-11A-01R-2315-07	ATG7|10533	746.7959
TCGA-KL-8332-11A-01R-2315-07	ATG9A|79065	962.2669
TCGA-KL-8332-11A-01R-2315-07	ATG9B|285973	2.5506
TCGA-KL-8332-11A-01R-2315-07	ATHL1|80162	114.9108
TCGA-KL-8332-11A-01R-2315-07	ATIC|471	1580.1178
TCGA-KL-8332-11A-01R-2315-07	ATL1|51062	387.6827
TCGA-KL-8332-11A-01R-2315-07	ATL2|64225	1589.16
TCGA-KL-8332-11A-01R-2315-07	ATL3|25923	330.7924
TCGA-KL-8332-11A-01R-2315-07	ATMIN|23300	1364.2362
TCGA-KL-8332-11A-01R-2315-07	ATM|472	497.3189
TCGA-KL-8332-11A-01R-2315-07	ATN1|1822	2146.3832
TCGA-KL-8332-11A-01R-2315-07	ATOH1|474	0
TCGA-KL-8332-11A-01R-2315-07	ATOH7|220202	7.1584
TCGA-KL-8332-11A-01R-2315-07	ATOH8|84913	273.9022
TCGA-KL-8332-11A-01R-2315-07	ATOX1|475	2662.1632
TCGA-KL-8332-11A-01R-2315-07	ATP10A|57194	188.7551
TCGA-KL-8332-11A-01R-2315-07	ATP10B|23120	3.3908
TCGA-KL-8332-11A-01R-2315-07	ATP10D|57205	851.847
TCGA-KL-8332-11A-01R-2315-07	ATP11A|23250	1210.1427
TCGA-KL-8332-11A-01R-2315-07	ATP11B|23200	756.9043
TCGA-KL-8332-11A-01R-2315-07	ATP11C|286410	423.8513
TCGA-KL-8332-11A-01R-2315-07	ATP12A|479	429.5027
TCGA-KL-8332-11A-01R-2315-07	ATP13A1|57130	735.8059
TCGA-KL-8332-11A-01R-2315-07	ATP13A2|23400	498.4492
TCGA-KL-8332-11A-01R-2315-07	ATP13A3|79572	1883.407
TCGA-KL-8332-11A-01R-2315-07	ATP13A4|84239	6.0281
TCGA-KL-8332-11A-01R-2315-07	ATP13A5|344905	1.507
TCGA-KL-8332-11A-01R-2315-07	ATP1A1|476	58303.713
TCGA-KL-8332-11A-01R-2315-07	ATP1A2|477	89.2913
TCGA-KL-8332-11A-01R-2315-07	ATP1A3|478	0
TCGA-KL-8332-11A-01R-2315-07	ATP1A4|480	0
TCGA-KL-8332-11A-01R-2315-07	ATP1B1|481	42354.4961
TCGA-KL-8332-11A-01R-2315-07	ATP1B2|482	545.5438
TCGA-KL-8332-11A-01R-2315-07	ATP1B3|483	3793.9404
TCGA-KL-8332-11A-01R-2315-07	ATP1B4|23439	0
TCGA-KL-8332-11A-01R-2315-07	ATP2A1|487	4.1443
TCGA-KL-8332-11A-01R-2315-07	ATP2A2|488	2335.1383
TCGA-KL-8332-11A-01R-2315-07	ATP2A3|489	144.2978
TCGA-KL-8332-11A-01R-2315-07	ATP2B1|490	703.7816
TCGA-KL-8332-11A-01R-2315-07	ATP2B2|491	6.7816
TCGA-KL-8332-11A-01R-2315-07	ATP2B3|492	13.5632
TCGA-KL-8332-11A-01R-2315-07	ATP2B4|493	686.074
TCGA-KL-8332-11A-01R-2315-07	ATP2C1|27032	2333.1264
TCGA-KL-8332-11A-01R-2315-07	ATP2C2|9914	223.04
TCGA-KL-8332-11A-01R-2315-07	ATP4A|495	0
TCGA-KL-8332-11A-01R-2315-07	ATP4B|496	12.433
TCGA-KL-8332-11A-01R-2315-07	ATP5A1|498	37383.3114
TCGA-KL-8332-11A-01R-2315-07	ATP5B|506	40024.3762
TCGA-KL-8332-11A-01R-2315-07	ATP5C1|509	11835.0597
TCGA-KL-8332-11A-01R-2315-07	ATP5D|513	2958.6707
TCGA-KL-8332-11A-01R-2315-07	ATP5EP2|432369	44.0805
TCGA-KL-8332-11A-01R-2315-07	ATP5E|514	6532.2085
TCGA-KL-8332-11A-01R-2315-07	ATP5F1|515	9816.0203
TCGA-KL-8332-11A-01R-2315-07	ATP5G1|516	3278.5372
TCGA-KL-8332-11A-01R-2315-07	ATP5G2|517	10120.8165
TCGA-KL-8332-11A-01R-2315-07	ATP5G3|518	13213.2358
TCGA-KL-8332-11A-01R-2315-07	ATP5H|10476	6540.8739
TCGA-KL-8332-11A-01R-2315-07	ATP5I|521	3750.361
TCGA-KL-8332-11A-01R-2315-07	ATP5J2|9551	4399.3885
TCGA-KL-8332-11A-01R-2315-07	ATP5J|522	5334.3518
TCGA-KL-8332-11A-01R-2315-07	ATP5L2|267020	.3768
TCGA-KL-8332-11A-01R-2315-07	ATP5L|10632	8610.0219
TCGA-KL-8332-11A-01R-2315-07	ATP5O|539	10091.0527
TCGA-KL-8332-11A-01R-2315-07	ATP5SL|55101	1617.04
TCGA-KL-8332-11A-01R-2315-07	ATP5S|27109	363.1935
TCGA-KL-8332-11A-01R-2315-07	ATP6AP1L|92270	22.6054
TCGA-KL-8332-11A-01R-2315-07	ATP6AP1|537	3858.3658
TCGA-KL-8332-11A-01R-2315-07	ATP6AP2|10159	7851.2338
TCGA-KL-8332-11A-01R-2315-07	ATP6V0A1|535	1911.287
TCGA-KL-8332-11A-01R-2315-07	ATP6V0A2|23545	367.3378
TCGA-KL-8332-11A-01R-2315-07	ATP6V0A4|50617	4265.5721
TCGA-KL-8332-11A-01R-2315-07	ATP6V0B|533	10045.4651
TCGA-KL-8332-11A-01R-2315-07	ATP6V0C|527	6846.3445
TCGA-KL-8332-11A-01R-2315-07	ATP6V0D1|9114	4787.8247
TCGA-KL-8332-11A-01R-2315-07	ATP6V0D2|245972	4999.9388
TCGA-KL-8332-11A-01R-2315-07	ATP6V0E1|8992	7853.4944
TCGA-KL-8332-11A-01R-2315-07	ATP6V0E2|155066	2276.3492
TCGA-KL-8332-11A-01R-2315-07	ATP6V1A|523	7151.5966
TCGA-KL-8332-11A-01R-2315-07	ATP6V1B1|525	7154.9874
TCGA-KL-8332-11A-01R-2315-07	ATP6V1B2|526	5515.342
TCGA-KL-8332-11A-01R-2315-07	ATP6V1C1|528	2292.5648
TCGA-KL-8332-11A-01R-2315-07	ATP6V1C2|245973	789.814
TCGA-KL-8332-11A-01R-2315-07	ATP6V1D|51382	3411.5323
TCGA-KL-8332-11A-01R-2315-07	ATP6V1E1|529	7367.1014
TCGA-KL-8332-11A-01R-2315-07	ATP6V1E2|90423	74.2211
TCGA-KL-8332-11A-01R-2315-07	ATP6V1F|9296	5967.3672
TCGA-KL-8332-11A-01R-2315-07	ATP6V1G1|9550	5334.122
TCGA-KL-8332-11A-01R-2315-07	ATP6V1G2|534	130.3578
TCGA-KL-8332-11A-01R-2315-07	ATP6V1G3|127124	667.2362
TCGA-KL-8332-11A-01R-2315-07	ATP6V1H|51606	3008.0259
TCGA-KL-8332-11A-01R-2315-07	ATP7A|538	297.2611
TCGA-KL-8332-11A-01R-2315-07	ATP7B|540	175.1919
TCGA-KL-8332-11A-01R-2315-07	ATP8A1|10396	483.0021
TCGA-KL-8332-11A-01R-2315-07	ATP8A2|51761	16.9541
TCGA-KL-8332-11A-01R-2315-07	ATP8B1|5205	492.4776
TCGA-KL-8332-11A-01R-2315-07	ATP8B2|57198	198.5508
TCGA-KL-8332-11A-01R-2315-07	ATP8B3|148229	7.9119
TCGA-KL-8332-11A-01R-2315-07	ATP8B4|79895	109.2595
TCGA-KL-8332-11A-01R-2315-07	ATP8B5P|158381	42.1968
TCGA-KL-8332-11A-01R-2315-07	ATP9A|10079	759.9184
TCGA-KL-8332-11A-01R-2315-07	ATP9B|374868	465.6713
TCGA-KL-8332-11A-01R-2315-07	ATPAF1|64756	3273.564
TCGA-KL-8332-11A-01R-2315-07	ATPAF2|91647	616.7508
TCGA-KL-8332-11A-01R-2315-07	ATPBD4|89978	304.0427
TCGA-KL-8332-11A-01R-2315-07	ATPIF1|93974	6867.522
TCGA-KL-8332-11A-01R-2315-07	ATRIP|84126	114.6584
TCGA-KL-8332-11A-01R-2315-07	ATRNL1|26033	59.9043
TCGA-KL-8332-11A-01R-2315-07	ATRN|8455	1469.3513
TCGA-KL-8332-11A-01R-2315-07	ATRX|546	819.0692
TCGA-KL-8332-11A-01R-2315-07	ATR|545	308.9405
TCGA-KL-8332-11A-01R-2315-07	ATXN10|25814	2496.0134
TCGA-KL-8332-11A-01R-2315-07	ATXN1L|342371	1233.3999
TCGA-KL-8332-11A-01R-2315-07	ATXN1|6310	444.573
TCGA-KL-8332-11A-01R-2315-07	ATXN2L|11273	938.5011
TCGA-KL-8332-11A-01R-2315-07	ATXN2|6311	502.9703
TCGA-KL-8332-11A-01R-2315-07	ATXN3L|92552	0
TCGA-KL-8332-11A-01R-2315-07	ATXN3|4287	211.3605
TCGA-KL-8332-11A-01R-2315-07	ATXN7L1|222255	278.8
TCGA-KL-8332-11A-01R-2315-07	ATXN7L2|127002	45.9643
TCGA-KL-8332-11A-01R-2315-07	ATXN7L3B|552889	2844.8902
TCGA-KL-8332-11A-01R-2315-07	ATXN7L3|56970	655.5567
TCGA-KL-8332-11A-01R-2315-07	ATXN7|6314	411.0416
TCGA-KL-8332-11A-01R-2315-07	ATXN8OS|6315	0
TCGA-KL-8332-11A-01R-2315-07	AUH|549	2370.5534
TCGA-KL-8332-11A-01R-2315-07	AUP1|550	3554.6547
TCGA-KL-8332-11A-01R-2315-07	AURKAIP1|54998	3428.4864
TCGA-KL-8332-11A-01R-2315-07	AURKAPS1|6791	6.0281
TCGA-KL-8332-11A-01R-2315-07	AURKA|6790	45.5876
TCGA-KL-8332-11A-01R-2315-07	AURKB|9212	2.2605
TCGA-KL-8332-11A-01R-2315-07	AURKC|6795	9.4189
TCGA-KL-8332-11A-01R-2315-07	AUTS2|26053	398.6086
TCGA-KL-8332-11A-01R-2315-07	AVEN|57099	114.9108
TCGA-KL-8332-11A-01R-2315-07	AVIL|10677	59.5276
TCGA-KL-8332-11A-01R-2315-07	AVL9|23080	232.8357
TCGA-KL-8332-11A-01R-2315-07	AVPI1|60370	240.7476
TCGA-KL-8332-11A-01R-2315-07	AVPR1A|552	296.5076
TCGA-KL-8332-11A-01R-2315-07	AVPR1B|553	1.8838
TCGA-KL-8332-11A-01R-2315-07	AVPR2|554	129.6043
TCGA-KL-8332-11A-01R-2315-07	AVP|551	13.94
TCGA-KL-8332-11A-01R-2315-07	AWAT1|158833	0
TCGA-KL-8332-11A-01R-2315-07	AWAT2|158835	.3768
TCGA-KL-8332-11A-01R-2315-07	AXIN1|8312	319.113
TCGA-KL-8332-11A-01R-2315-07	AXIN2|8313	36.1686
TCGA-KL-8332-11A-01R-2315-07	AXL|558	287.8422
TCGA-KL-8332-11A-01R-2315-07	AZGP1|563	25376.4506
TCGA-KL-8332-11A-01R-2315-07	AZI1|22994	77.6119
TCGA-KL-8332-11A-01R-2315-07	AZI2|64343	1789.2178
TCGA-KL-8332-11A-01R-2315-07	AZIN1|51582	3095.0567
TCGA-KL-8332-11A-01R-2315-07	AZU1|566	0
TCGA-KL-8332-11A-01R-2315-07	B2M|567	43393.7117
TCGA-KL-8332-11A-01R-2315-07	B3GALNT1|8706	1386.8416
TCGA-KL-8332-11A-01R-2315-07	B3GALNT2|148789	462.4576
TCGA-KL-8332-11A-01R-2315-07	B3GALT1|8708	.3768
TCGA-KL-8332-11A-01R-2315-07	B3GALT2|8707	58.7741
TCGA-KL-8332-11A-01R-2315-07	B3GALT4|8705	248.6595
TCGA-KL-8332-11A-01R-2315-07	B3GALT5|10317	.3768
TCGA-KL-8332-11A-01R-2315-07	B3GALT6|126792	177.0757
TCGA-KL-8332-11A-01R-2315-07	B3GALTL|145173	449.094
TCGA-KL-8332-11A-01R-2315-07	B3GAT1|27087	90.4216
TCGA-KL-8332-11A-01R-2315-07	B3GAT2|135152	3.1874
TCGA-KL-8332-11A-01R-2315-07	B3GAT3|26229	784.7843
TCGA-KL-8332-11A-01R-2315-07	B3GNT1|11041	1713.8664
TCGA-KL-8332-11A-01R-2315-07	B3GNT2|10678	1783.5664
TCGA-KL-8332-11A-01R-2315-07	B3GNT3|10331	62.1649
TCGA-KL-8332-11A-01R-2315-07	B3GNT4|79369	82.133
TCGA-KL-8332-11A-01R-2315-07	B3GNT5|84002	195.5368
TCGA-KL-8332-11A-01R-2315-07	B3GNT6|192134	0
TCGA-KL-8332-11A-01R-2315-07	B3GNT7|93010	57.6438
TCGA-KL-8332-11A-01R-2315-07	B3GNT8|374907	76.8584
TCGA-KL-8332-11A-01R-2315-07	B3GNT9|84752	214.043
TCGA-KL-8332-11A-01R-2315-07	B3GNTL1|146712	42.3324
TCGA-KL-8332-11A-01R-2315-07	B4GALNT1|2583	3.3908
TCGA-KL-8332-11A-01R-2315-07	B4GALNT2|124872	117.9249
TCGA-KL-8332-11A-01R-2315-07	B4GALNT3|283358	268.6276
TCGA-KL-8332-11A-01R-2315-07	B4GALNT4|338707	1.507
TCGA-KL-8332-11A-01R-2315-07	B4GALT1|2683	2274.1037
TCGA-KL-8332-11A-01R-2315-07	B4GALT2|8704	698.507
TCGA-KL-8332-11A-01R-2315-07	B4GALT3|8703	959.2227
TCGA-KL-8332-11A-01R-2315-07	B4GALT4|8702	672.5108
TCGA-KL-8332-11A-01R-2315-07	B4GALT5|9334	1050.3978
TCGA-KL-8332-11A-01R-2315-07	B4GALT6|9331	135.2557
TCGA-KL-8332-11A-01R-2315-07	B4GALT7|11285	628.807
TCGA-KL-8332-11A-01R-2315-07	B9D1|27077	947.0986
TCGA-KL-8332-11A-01R-2315-07	B9D2|80776	276.1326
TCGA-KL-8332-11A-01R-2315-07	BAALC|79870	100.9708
TCGA-KL-8332-11A-01R-2315-07	BAAT|570	8.2886
TCGA-KL-8332-11A-01R-2315-07	BACE1|23621	1037.2113
TCGA-KL-8332-11A-01R-2315-07	BACE2|25825	1116.707
TCGA-KL-8332-11A-01R-2315-07	BACH1|571	574.1773
TCGA-KL-8332-11A-01R-2315-07	BACH2|60468	42.1968
TCGA-KL-8332-11A-01R-2315-07	BAD|572	1934.2767
TCGA-KL-8332-11A-01R-2315-07	BAG1|573	3336.7197
TCGA-KL-8332-11A-01R-2315-07	BAG2|9532	327.0249
TCGA-KL-8332-11A-01R-2315-07	BAG3|9531	1412.8378
TCGA-KL-8332-11A-01R-2315-07	BAG4|9530	270.8881
TCGA-KL-8332-11A-01R-2315-07	BAG5|9529	933.98
TCGA-KL-8332-11A-01R-2315-07	BAGE2|85319	.9758
TCGA-KL-8332-11A-01R-2315-07	BAGE|574	0
TCGA-KL-8332-11A-01R-2315-07	BAHCC1|57597	198.174
TCGA-KL-8332-11A-01R-2315-07	BAHD1|22893	627.6767
TCGA-KL-8332-11A-01R-2315-07	BAI1|575	1.8838
TCGA-KL-8332-11A-01R-2315-07	BAI2|576	42.1968
TCGA-KL-8332-11A-01R-2315-07	BAI3|577	13.5632
TCGA-KL-8332-11A-01R-2315-07	BAIAP2L1|55971	329.2854
TCGA-KL-8332-11A-01R-2315-07	BAIAP2L2|80115	468.3086
TCGA-KL-8332-11A-01R-2315-07	BAIAP2|10458	1516.8227
TCGA-KL-8332-11A-01R-2315-07	BAIAP3|8938	295.754
TCGA-KL-8332-11A-01R-2315-07	BAK1|578	519.9243
TCGA-KL-8332-11A-01R-2315-07	BAMBI|25805	457.7594
TCGA-KL-8332-11A-01R-2315-07	BANF1|8815	2246.2237
TCGA-KL-8332-11A-01R-2315-07	BANF2|140836	.3768
TCGA-KL-8332-11A-01R-2315-07	BANK1|55024	206.0859
TCGA-KL-8332-11A-01R-2315-07	BANP|54971	251.2967
TCGA-KL-8332-11A-01R-2315-07	BAP1|8314	1594.8113
TCGA-KL-8332-11A-01R-2315-07	BARD1|580	13.1865
TCGA-KL-8332-11A-01R-2315-07	BARHL1|56751	0
TCGA-KL-8332-11A-01R-2315-07	BARHL2|343472	0
TCGA-KL-8332-11A-01R-2315-07	BARX1|56033	0
TCGA-KL-8332-11A-01R-2315-07	BARX2|8538	183.8573
TCGA-KL-8332-11A-01R-2315-07	BASE|317716	0
TCGA-KL-8332-11A-01R-2315-07	BASP1|10409	100.2173
TCGA-KL-8332-11A-01R-2315-07	BAT1|7919	2786.8697
TCGA-KL-8332-11A-01R-2315-07	BAT2L1|84726	1777.3575
TCGA-KL-8332-11A-01R-2315-07	BAT2L2|23215	1260.2513
TCGA-KL-8332-11A-01R-2315-07	BAT2|7916	2179.5378
TCGA-KL-8332-11A-01R-2315-07	BAT3|7917	3717.067
TCGA-KL-8332-11A-01R-2315-07	BAT4|7918	1002.1767
TCGA-KL-8332-11A-01R-2315-07	BAT5|7920	1137.4286
TCGA-KL-8332-11A-01R-2315-07	BATF2|116071	122.4459
TCGA-KL-8332-11A-01R-2315-07	BATF3|55509	19.9681
TCGA-KL-8332-11A-01R-2315-07	BATF|10538	1.1303
TCGA-KL-8332-11A-01R-2315-07	BAX|581	511.6357
TCGA-KL-8332-11A-01R-2315-07	BAZ1A|11177	142.7908
TCGA-KL-8332-11A-01R-2315-07	BAZ1B|9031	743.7178
TCGA-KL-8332-11A-01R-2315-07	BAZ2A|11176	1235.9731
TCGA-KL-8332-11A-01R-2315-07	BAZ2B|29994	511.0253
TCGA-KL-8332-11A-01R-2315-07	BBC3|27113	26.373
TCGA-KL-8332-11A-01R-2315-07	BBOX1|8424	19504.32
TCGA-KL-8332-11A-01R-2315-07	BBS10|79738	676.2784
TCGA-KL-8332-11A-01R-2315-07	BBS12|166379	907.9838
TCGA-KL-8332-11A-01R-2315-07	BBS1|582	1827.5076
TCGA-KL-8332-11A-01R-2315-07	BBS2|583	1881.5232
TCGA-KL-8332-11A-01R-2315-07	BBS4|585	1031.56
TCGA-KL-8332-11A-01R-2315-07	BBS5|129880	178.5827
TCGA-KL-8332-11A-01R-2315-07	BBS7|55212	282.9443
TCGA-KL-8332-11A-01R-2315-07	BBS9|27241	310.0708
TCGA-KL-8332-11A-01R-2315-07	BBX|56987	1548.847
TCGA-KL-8332-11A-01R-2315-07	BCAM|4059	10080.5035
TCGA-KL-8332-11A-01R-2315-07	BCAN|63827	3.7676
TCGA-KL-8332-11A-01R-2315-07	BCAP29|55973	1039.0951
TCGA-KL-8332-11A-01R-2315-07	BCAP31|10134	5744.0334
TCGA-KL-8332-11A-01R-2315-07	BCAR1|9564	1533.0232
TCGA-KL-8332-11A-01R-2315-07	BCAR3|8412	898.5309
TCGA-KL-8332-11A-01R-2315-07	BCAR4|400500	0
TCGA-KL-8332-11A-01R-2315-07	BCAS1|8537	11.6795
TCGA-KL-8332-11A-01R-2315-07	BCAS2|10286	1358.4718
TCGA-KL-8332-11A-01R-2315-07	BCAS3|54828	634.8351
TCGA-KL-8332-11A-01R-2315-07	BCAS4|55653	689.8416
TCGA-KL-8332-11A-01R-2315-07	BCAT1|586	82.8865
TCGA-KL-8332-11A-01R-2315-07	BCAT2|587	875.5827
TCGA-KL-8332-11A-01R-2315-07	BCCIP|56647	1561.8036
TCGA-KL-8332-11A-01R-2315-07	BCDIN3D|144233	210.7954
TCGA-KL-8332-11A-01R-2315-07	BCHE|590	101.3476
TCGA-KL-8332-11A-01R-2315-07	BCKDHA|593	3068.3371
TCGA-KL-8332-11A-01R-2315-07	BCKDHB|594	1304.3319
TCGA-KL-8332-11A-01R-2315-07	BCKDK|10295	1497.6081
TCGA-KL-8332-11A-01R-2315-07	BCL10|8915	313.4616
TCGA-KL-8332-11A-01R-2315-07	BCL11A|53335	4.1443
TCGA-KL-8332-11A-01R-2315-07	BCL11B|64919	12.433
TCGA-KL-8332-11A-01R-2315-07	BCL2A1|597	82.5097
TCGA-KL-8332-11A-01R-2315-07	BCL2L10|10017	92.6822
TCGA-KL-8332-11A-01R-2315-07	BCL2L11|10018	588.1173
TCGA-KL-8332-11A-01R-2315-07	BCL2L12|83596	131.4881
TCGA-KL-8332-11A-01R-2315-07	BCL2L13|23786	2965.0756
TCGA-KL-8332-11A-01R-2315-07	BCL2L14|79370	.7535
TCGA-KL-8332-11A-01R-2315-07	BCL2L15|440603	7.5351
TCGA-KL-8332-11A-01R-2315-07	BCL2L1|598	4840.5707
TCGA-KL-8332-11A-01R-2315-07	BCL2L2|599	1302.0713
TCGA-KL-8332-11A-01R-2315-07	BCL2|596	737.6897
TCGA-KL-8332-11A-01R-2315-07	BCL3|602	301.0286
TCGA-KL-8332-11A-01R-2315-07	BCL6B|255877	294.6238
TCGA-KL-8332-11A-01R-2315-07	BCL6|604	201.9416
TCGA-KL-8332-11A-01R-2315-07	BCL7A|605	522.9384
TCGA-KL-8332-11A-01R-2315-07	BCL7B|9275	1609.1281
TCGA-KL-8332-11A-01R-2315-07	BCL7C|9274	1171.7135
TCGA-KL-8332-11A-01R-2315-07	BCL8|606	.7535
TCGA-KL-8332-11A-01R-2315-07	BCL9L|283149	405.3903
TCGA-KL-8332-11A-01R-2315-07	BCL9|607	479.9881
TCGA-KL-8332-11A-01R-2315-07	BCLAF1|9774	1441.0946
TCGA-KL-8332-11A-01R-2315-07	BCMO1|53630	114.5341
TCGA-KL-8332-11A-01R-2315-07	BCO2|83875	29.7638
TCGA-KL-8332-11A-01R-2315-07	BCORL1|63035	181.22
TCGA-KL-8332-11A-01R-2315-07	BCORL2|286554	1.507
TCGA-KL-8332-11A-01R-2315-07	BCOR|54880	437.0378
TCGA-KL-8332-11A-01R-2315-07	BCR|613	1345.7751
TCGA-KL-8332-11A-01R-2315-07	BCS1L|617	536.8784
TCGA-KL-8332-11A-01R-2315-07	BCYRN1|618	0
TCGA-KL-8332-11A-01R-2315-07	BDH1|622	1142.3265
TCGA-KL-8332-11A-01R-2315-07	BDH2|56898	12143.6234
TCGA-KL-8332-11A-01R-2315-07	BDKRB1|623	38.0524
TCGA-KL-8332-11A-01R-2315-07	BDKRB2|624	657.0638
TCGA-KL-8332-11A-01R-2315-07	BDNFOS|497258	240.3143
TCGA-KL-8332-11A-01R-2315-07	BDNF|627	6.4614
TCGA-KL-8332-11A-01R-2315-07	BDP1|55814	368.4681
TCGA-KL-8332-11A-01R-2315-07	BEAN|146227	5.2746
TCGA-KL-8332-11A-01R-2315-07	BECN1|8678	1308.9886
TCGA-KL-8332-11A-01R-2315-07	BEGAIN|57596	15.0703
TCGA-KL-8332-11A-01R-2315-07	BEND2|139105	.3768
TCGA-KL-8332-11A-01R-2315-07	BEND3|57673	41.82
TCGA-KL-8332-11A-01R-2315-07	BEND4|389206	1.507
TCGA-KL-8332-11A-01R-2315-07	BEND5|79656	316.8524
TCGA-KL-8332-11A-01R-2315-07	BEND6|221336	11.3027
TCGA-KL-8332-11A-01R-2315-07	BEND7|222389	747.1086
TCGA-KL-8332-11A-01R-2315-07	BEST1|7439	15.4508
TCGA-KL-8332-11A-01R-2315-07	BEST2|54831	.3768
TCGA-KL-8332-11A-01R-2315-07	BEST3|144453	4.5211
TCGA-KL-8332-11A-01R-2315-07	BEST4|266675	4.5211
TCGA-KL-8332-11A-01R-2315-07	BET1L|51272	1965.9167
TCGA-KL-8332-11A-01R-2315-07	BET1|10282	741.834
TCGA-KL-8332-11A-01R-2315-07	BET3L|100128327	5.2746
TCGA-KL-8332-11A-01R-2315-07	BEX1|55859	177.8292
TCGA-KL-8332-11A-01R-2315-07	BEX2|84707	1644.1664
TCGA-KL-8332-11A-01R-2315-07	BEX4|56271	2681.3778
TCGA-KL-8332-11A-01R-2315-07	BEX5|340542	615.2438
TCGA-KL-8332-11A-01R-2315-07	BEYLA|497634	0
TCGA-KL-8332-11A-01R-2315-07	BFAR|51283	2110.968
TCGA-KL-8332-11A-01R-2315-07	BFSP1|631	29.7638
TCGA-KL-8332-11A-01R-2315-07	BFSP2|8419	3.3908
TCGA-KL-8332-11A-01R-2315-07	BGLAP|632	67.1418
TCGA-KL-8332-11A-01R-2315-07	BGN|633	2955.2799
TCGA-KL-8332-11A-01R-2315-07	BHLHA15|168620	13.94
TCGA-KL-8332-11A-01R-2315-07	BHLHB9|80823	212.114
TCGA-KL-8332-11A-01R-2315-07	BHLHE22|27319	3.0141
TCGA-KL-8332-11A-01R-2315-07	BHLHE23|128408	0
TCGA-KL-8332-11A-01R-2315-07	BHLHE40|8553	7462.4209
TCGA-KL-8332-11A-01R-2315-07	BHLHE41|79365	115.6643
TCGA-KL-8332-11A-01R-2315-07	BHMT2|23743	14109.5401
TCGA-KL-8332-11A-01R-2315-07	BHMT|635	36614.3509
TCGA-KL-8332-11A-01R-2315-07	BICC1|80114	741.0805
TCGA-KL-8332-11A-01R-2315-07	BICD1|636	43.7038
TCGA-KL-8332-11A-01R-2315-07	BICD2|23299	446.4567
TCGA-KL-8332-11A-01R-2315-07	BID|637	343.4778
TCGA-KL-8332-11A-01R-2315-07	BIK|638	74.9746
TCGA-KL-8332-11A-01R-2315-07	BIN1|274	2905.1713
TCGA-KL-8332-11A-01R-2315-07	BIN2|51411	64.8022
TCGA-KL-8332-11A-01R-2315-07	BIN3|55909	576.0611
TCGA-KL-8332-11A-01R-2315-07	BIRC2|329	1968.554
TCGA-KL-8332-11A-01R-2315-07	BIRC3|330	245.6454
TCGA-KL-8332-11A-01R-2315-07	BIRC5|332	3.3268
TCGA-KL-8332-11A-01R-2315-07	BIRC6|57448	888.7692
TCGA-KL-8332-11A-01R-2315-07	BIRC7|79444	3.0141
TCGA-KL-8332-11A-01R-2315-07	BIRC8|112401	0
TCGA-KL-8332-11A-01R-2315-07	BIVM|54841	1042.4859
TCGA-KL-8332-11A-01R-2315-07	BLCAP|10904	2226.6324
TCGA-KL-8332-11A-01R-2315-07	BLID|414899	0
TCGA-KL-8332-11A-01R-2315-07	BLK|640	1.8838
TCGA-KL-8332-11A-01R-2315-07	BLMH|642	785.1611
TCGA-KL-8332-11A-01R-2315-07	BLM|641	3.7676
TCGA-KL-8332-11A-01R-2315-07	BLNK|29760	386.5524
TCGA-KL-8332-11A-01R-2315-07	BLOC1S1|2647	3984.7489
TCGA-KL-8332-11A-01R-2315-07	BLOC1S2|282991	942.2686
TCGA-KL-8332-11A-01R-2315-07	BLOC1S3|388552	107.3757
TCGA-KL-8332-11A-01R-2315-07	BLVRA|644	1009.3313
TCGA-KL-8332-11A-01R-2315-07	BLVRB|645	3477.088
TCGA-KL-8332-11A-01R-2315-07	BLZF1|8548	791.5659
TCGA-KL-8332-11A-01R-2315-07	BMF|90427	111.1432
TCGA-KL-8332-11A-01R-2315-07	BMI1|648	1336.2921
TCGA-KL-8332-11A-01R-2315-07	BMP10|27302	0
TCGA-KL-8332-11A-01R-2315-07	BMP15|9210	0
TCGA-KL-8332-11A-01R-2315-07	BMP1|649	150.3259
TCGA-KL-8332-11A-01R-2315-07	BMP2K|55589	188.3784
TCGA-KL-8332-11A-01R-2315-07	BMP2|650	213.9978
TCGA-KL-8332-11A-01R-2315-07	BMP3|651	2.6373
TCGA-KL-8332-11A-01R-2315-07	BMP4|652	150.3259
TCGA-KL-8332-11A-01R-2315-07	BMP5|653	30.1405
TCGA-KL-8332-11A-01R-2315-07	BMP6|654	200.4195
TCGA-KL-8332-11A-01R-2315-07	BMP7|655	330.4157
TCGA-KL-8332-11A-01R-2315-07	BMP8A|353500	28.2568
TCGA-KL-8332-11A-01R-2315-07	BMP8B|656	31.2708
TCGA-KL-8332-11A-01R-2315-07	BMPER|168667	7.5351
TCGA-KL-8332-11A-01R-2315-07	BMPR1A|657	486.393
TCGA-KL-8332-11A-01R-2315-07	BMPR1B|658	326.2713
TCGA-KL-8332-11A-01R-2315-07	BMPR2|659	1320.9092
TCGA-KL-8332-11A-01R-2315-07	BMS1P4|729096	21.7916
TCGA-KL-8332-11A-01R-2315-07	BMS1P5|399761	37.6757
TCGA-KL-8332-11A-01R-2315-07	BMS1|9790	495.0584
TCGA-KL-8332-11A-01R-2315-07	BMX|660	8.6654
TCGA-KL-8332-11A-01R-2315-07	BNC1|646	7.1584
TCGA-KL-8332-11A-01R-2315-07	BNC2|54796	324.3876
TCGA-KL-8332-11A-01R-2315-07	BNIP1|662	464.5411
TCGA-KL-8332-11A-01R-2315-07	BNIP2|663	445.7032
TCGA-KL-8332-11A-01R-2315-07	BNIP3L|665	3987.2166
TCGA-KL-8332-11A-01R-2315-07	BNIP3|664	3570.5237
TCGA-KL-8332-11A-01R-2315-07	BNIPL|149428	79.1189
TCGA-KL-8332-11A-01R-2315-07	BOC|91653	174.4384
TCGA-KL-8332-11A-01R-2315-07	BOD1L|259282	502.5935
TCGA-KL-8332-11A-01R-2315-07	BOD1|91272	1459.1789
TCGA-KL-8332-11A-01R-2315-07	BOK|666	1906.7659
TCGA-KL-8332-11A-01R-2315-07	BOLA1|51027	692.4789
TCGA-KL-8332-11A-01R-2315-07	BOLA2|552900	1170.3835
TCGA-KL-8332-11A-01R-2315-07	BOLA3|388962	621.6486
TCGA-KL-8332-11A-01R-2315-07	BOLL|66037	.7535
TCGA-KL-8332-11A-01R-2315-07	BOP1|23246	70.0768
TCGA-KL-8332-11A-01R-2315-07	BPESC1|60467	0
TCGA-KL-8332-11A-01R-2315-07	BPGM|669	1121.2281
TCGA-KL-8332-11A-01R-2315-07	BPHL|670	10039.437
TCGA-KL-8332-11A-01R-2315-07	BPIL1|80341	0
TCGA-KL-8332-11A-01R-2315-07	BPIL2|254240	0
TCGA-KL-8332-11A-01R-2315-07	BPIL3|128859	0
TCGA-KL-8332-11A-01R-2315-07	BPI|671	124.7065
TCGA-KL-8332-11A-01R-2315-07	BPNT1|10380	1387.9719
TCGA-KL-8332-11A-01R-2315-07	BPTF|2186	692.8557
TCGA-KL-8332-11A-01R-2315-07	BPY2|9083	3.0141
TCGA-KL-8332-11A-01R-2315-07	BRAF|673	165.0195
TCGA-KL-8332-11A-01R-2315-07	BRAP|8315	349.6303
TCGA-KL-8332-11A-01R-2315-07	BRCA1|672	21.4751
TCGA-KL-8332-11A-01R-2315-07	BRCA2|675	4.1443
TCGA-KL-8332-11A-01R-2315-07	BRCC3|79184	474.3367
TCGA-KL-8332-11A-01R-2315-07	BRD1|23774	349.2535
TCGA-KL-8332-11A-01R-2315-07	BRD2|6046	3255.555
TCGA-KL-8332-11A-01R-2315-07	BRD3|8019	344.6495
TCGA-KL-8332-11A-01R-2315-07	BRD4|23476	848.4562
TCGA-KL-8332-11A-01R-2315-07	BRD7P3|23629	0
TCGA-KL-8332-11A-01R-2315-07	BRD7|29117	950.1805
TCGA-KL-8332-11A-01R-2315-07	BRD8|10902	933.6032
TCGA-KL-8332-11A-01R-2315-07	BRD9|65980	457.3827
TCGA-KL-8332-11A-01R-2315-07	BRDT|676	0
TCGA-KL-8332-11A-01R-2315-07	BREA2|286076	.3768
TCGA-KL-8332-11A-01R-2315-07	BRE|9577	962.2556
TCGA-KL-8332-11A-01R-2315-07	BRF1|2972	468.3086
TCGA-KL-8332-11A-01R-2315-07	BRF2|55290	483.3789
TCGA-KL-8332-11A-01R-2315-07	BRI3BP|140707	85.147
TCGA-KL-8332-11A-01R-2315-07	BRI3|25798	2564.2064
TCGA-KL-8332-11A-01R-2315-07	BRIP1|83990	4.8978
TCGA-KL-8332-11A-01R-2315-07	BRIX1|55299	458.513
TCGA-KL-8332-11A-01R-2315-07	BRMS1L|84312	427.9957
TCGA-KL-8332-11A-01R-2315-07	BRMS1|25855	938.5011
TCGA-KL-8332-11A-01R-2315-07	BRP44L|51660	7617.2679
TCGA-KL-8332-11A-01R-2315-07	BRP44|25874	5163.828
TCGA-KL-8332-11A-01R-2315-07	BRPF1|7862	235.8497
TCGA-KL-8332-11A-01R-2315-07	BRPF3|27154	1451.267
TCGA-KL-8332-11A-01R-2315-07	BRS3|680	.7535
TCGA-KL-8332-11A-01R-2315-07	BRSK1|84446	4.8978
TCGA-KL-8332-11A-01R-2315-07	BRSK2|9024	2.6373
TCGA-KL-8332-11A-01R-2315-07	BRWD1|54014	896.3043
TCGA-KL-8332-11A-01R-2315-07	BRWD3|254065	92.3054
TCGA-KL-8332-11A-01R-2315-07	BSCL2|26580	2342.9522
TCGA-KL-8332-11A-01R-2315-07	BSDC1|55108	1921.0826
TCGA-KL-8332-11A-01R-2315-07	BSG|682	24090.5799
TCGA-KL-8332-11A-01R-2315-07	BSND|7809	529.72
TCGA-KL-8332-11A-01R-2315-07	BSN|8927	28.6335
TCGA-KL-8332-11A-01R-2315-07	BSPH1|100131137	0
TCGA-KL-8332-11A-01R-2315-07	BSPRY|54836	727.5173
TCGA-KL-8332-11A-01R-2315-07	BST1|683	593.0151
TCGA-KL-8332-11A-01R-2315-07	BST2|684	1209.3892
TCGA-KL-8332-11A-01R-2315-07	BSX|390259	0
TCGA-KL-8332-11A-01R-2315-07	BTAF1|9044	369.9751
TCGA-KL-8332-11A-01R-2315-07	BTBD10|84280	493.9281
TCGA-KL-8332-11A-01R-2315-07	BTBD11|121551	190.2622
TCGA-KL-8332-11A-01R-2315-07	BTBD12|84464	53.4995
TCGA-KL-8332-11A-01R-2315-07	BTBD16|118663	0
TCGA-KL-8332-11A-01R-2315-07	BTBD17|388419	0
TCGA-KL-8332-11A-01R-2315-07	BTBD18|643376	1.507
TCGA-KL-8332-11A-01R-2315-07	BTBD19|149478	10.1724
TCGA-KL-8332-11A-01R-2315-07	BTBD1|53339	1476.5097
TCGA-KL-8332-11A-01R-2315-07	BTBD2|55643	1754.5562
TCGA-KL-8332-11A-01R-2315-07	BTBD3|22903	970.1486
TCGA-KL-8332-11A-01R-2315-07	BTBD6|90135	1431.2989
TCGA-KL-8332-11A-01R-2315-07	BTBD7|55727	527.0827
TCGA-KL-8332-11A-01R-2315-07	BTBD8|284697	9.0422
TCGA-KL-8332-11A-01R-2315-07	BTBD9|114781	336.067
TCGA-KL-8332-11A-01R-2315-07	BTC|685	142.0373
TCGA-KL-8332-11A-01R-2315-07	BTD|686	1702.9405
TCGA-KL-8332-11A-01R-2315-07	BTF3L1|690	0
TCGA-KL-8332-11A-01R-2315-07	BTF3L4|91408	1104.6508
TCGA-KL-8332-11A-01R-2315-07	BTF3|689	10432.3943
TCGA-KL-8332-11A-01R-2315-07	BTG1|694	4053.1491
TCGA-KL-8332-11A-01R-2315-07	BTG2|7832	9548.1462
TCGA-KL-8332-11A-01R-2315-07	BTG3|10950	1575.5967
TCGA-KL-8332-11A-01R-2315-07	BTG4|54766	0
TCGA-KL-8332-11A-01R-2315-07	BTK|695	11.6795
TCGA-KL-8332-11A-01R-2315-07	BTLA|151888	2.6373
TCGA-KL-8332-11A-01R-2315-07	BTN1A1|696	0
TCGA-KL-8332-11A-01R-2315-07	BTN2A1|11120	481.4951
TCGA-KL-8332-11A-01R-2315-07	BTN2A2|10385	202.6951
TCGA-KL-8332-11A-01R-2315-07	BTN2A3|54718	16.2005
TCGA-KL-8332-11A-01R-2315-07	BTN3A1|11119	583.5962
TCGA-KL-8332-11A-01R-2315-07	BTN3A2|11118	561.7443
TCGA-KL-8332-11A-01R-2315-07	BTN3A3|10384	358.2957
TCGA-KL-8332-11A-01R-2315-07	BTNL2|56244	.3768
TCGA-KL-8332-11A-01R-2315-07	BTNL3|10917	0
TCGA-KL-8332-11A-01R-2315-07	BTNL8|79908	13.1865
TCGA-KL-8332-11A-01R-2315-07	BTNL9|153579	133.3719
TCGA-KL-8332-11A-01R-2315-07	BTRC|8945	404.6367
TCGA-KL-8332-11A-01R-2315-07	BUB1B|701	3.0141
TCGA-KL-8332-11A-01R-2315-07	BUB1|699	2.6373
TCGA-KL-8332-11A-01R-2315-07	BUB3|9184	1403.4189
TCGA-KL-8332-11A-01R-2315-07	BUD13|84811	332.2995
TCGA-KL-8332-11A-01R-2315-07	BUD31|8896	2171.1173
TCGA-KL-8332-11A-01R-2315-07	BVES|11149	33.9081
TCGA-KL-8332-11A-01R-2315-07	BYSL|705	221.1562
TCGA-KL-8332-11A-01R-2315-07	BZRAP1|9256	349.2535
TCGA-KL-8332-11A-01R-2315-07	BZW1|9689	4026.7761
TCGA-KL-8332-11A-01R-2315-07	BZW2|28969	832.6324
TCGA-KL-8332-11A-01R-2315-07	C10orf105|414152	3.3908
TCGA-KL-8332-11A-01R-2315-07	C10orf107|219621	36.9222
TCGA-KL-8332-11A-01R-2315-07	C10orf108|414235	193.653
TCGA-KL-8332-11A-01R-2315-07	C10orf10|11067	2233.414
TCGA-KL-8332-11A-01R-2315-07	C10orf110|55853	6.9512
TCGA-KL-8332-11A-01R-2315-07	C10orf111|221060	8.6654
TCGA-KL-8332-11A-01R-2315-07	C10orf113|387638	0
TCGA-KL-8332-11A-01R-2315-07	C10orf114|399726	333.053
TCGA-KL-8332-11A-01R-2315-07	C10orf116|10974	10627.2491
TCGA-KL-8332-11A-01R-2315-07	C10orf118|55088	654.0497
TCGA-KL-8332-11A-01R-2315-07	C10orf119|79892	1311.1135
TCGA-KL-8332-11A-01R-2315-07	C10orf11|83938	298.0146
TCGA-KL-8332-11A-01R-2315-07	C10orf120|399814	0
TCGA-KL-8332-11A-01R-2315-07	C10orf122|387718	0
TCGA-KL-8332-11A-01R-2315-07	C10orf125|282969	2727.7188
TCGA-KL-8332-11A-01R-2315-07	C10orf128|170371	7.1584
TCGA-KL-8332-11A-01R-2315-07	C10orf129|142827	.7535
TCGA-KL-8332-11A-01R-2315-07	C10orf12|26148	61.9953
TCGA-KL-8332-11A-01R-2315-07	C10orf131|100127889	3.0141
TCGA-KL-8332-11A-01R-2315-07	C10orf137|26098	158.6146
TCGA-KL-8332-11A-01R-2315-07	C10orf140|387640	70.4535
TCGA-KL-8332-11A-01R-2315-07	C10orf18|54906	590.7546
TCGA-KL-8332-11A-01R-2315-07	C10orf25|220979	62.3532
TCGA-KL-8332-11A-01R-2315-07	C10orf26|54838	1443.3513
TCGA-KL-8332-11A-01R-2315-07	C10orf27|219793	.3768
TCGA-KL-8332-11A-01R-2315-07	C10orf28|27291	294.6238
TCGA-KL-8332-11A-01R-2315-07	C10orf2|56652	121.6924
TCGA-KL-8332-11A-01R-2315-07	C10orf32|119032	2202.8967
TCGA-KL-8332-11A-01R-2315-07	C10orf35|219738	181.5968
TCGA-KL-8332-11A-01R-2315-07	C10orf40|283025	0
TCGA-KL-8332-11A-01R-2315-07	C10orf41|100131213	327.5712
TCGA-KL-8332-11A-01R-2315-07	C10orf46|143384	778.3794
TCGA-KL-8332-11A-01R-2315-07	C10orf47|254427	144.6746
TCGA-KL-8332-11A-01R-2315-07	C10orf4|118924	296.1308
TCGA-KL-8332-11A-01R-2315-07	C10orf50|645528	.3768
TCGA-KL-8332-11A-01R-2315-07	C10orf53|282966	.3768
TCGA-KL-8332-11A-01R-2315-07	C10orf54|64115	1005.187
TCGA-KL-8332-11A-01R-2315-07	C10orf55|414236	28.4376
TCGA-KL-8332-11A-01R-2315-07	C10orf57|80195	743.066
TCGA-KL-8332-11A-01R-2315-07	C10orf58|84293	3363.3075
TCGA-KL-8332-11A-01R-2315-07	C10orf62|414157	5.2746
TCGA-KL-8332-11A-01R-2315-07	C10orf67|256815	83.64
TCGA-KL-8332-11A-01R-2315-07	C10orf68|79741	7.1697
TCGA-KL-8332-11A-01R-2315-07	C10orf71|118461	3.3908
TCGA-KL-8332-11A-01R-2315-07	C10orf72|196740	361.3097
TCGA-KL-8332-11A-01R-2315-07	C10orf75|90271	57.267
TCGA-KL-8332-11A-01R-2315-07	C10orf76|79591	625.0394
TCGA-KL-8332-11A-01R-2315-07	C10orf78|119392	183.8573
TCGA-KL-8332-11A-01R-2315-07	C10orf79|80217	90.0449
TCGA-KL-8332-11A-01R-2315-07	C10orf81|79949	.7535
TCGA-KL-8332-11A-01R-2315-07	C10orf82|143379	45.2108
TCGA-KL-8332-11A-01R-2315-07	C10orf84|63877	1515.3156
TCGA-KL-8332-11A-01R-2315-07	C10orf88|80007	157.1076
TCGA-KL-8332-11A-01R-2315-07	C10orf90|118611	0
TCGA-KL-8332-11A-01R-2315-07	C10orf91|170393	.7535
TCGA-KL-8332-11A-01R-2315-07	C10orf93|255352	33.1546
TCGA-KL-8332-11A-01R-2315-07	C10orf95|79946	8.1191
TCGA-KL-8332-11A-01R-2315-07	C10orf96|374355	0
TCGA-KL-8332-11A-01R-2315-07	C10orf99|387695	.7535
TCGA-KL-8332-11A-01R-2315-07	C11orf10|746	1614.0259
TCGA-KL-8332-11A-01R-2315-07	C11orf16|56673	1.507
TCGA-KL-8332-11A-01R-2315-07	C11orf17|56672	355.6584
TCGA-KL-8332-11A-01R-2315-07	C11orf1|64776	1298.2472
TCGA-KL-8332-11A-01R-2315-07	C11orf20|25858	1.4354
TCGA-KL-8332-11A-01R-2315-07	C11orf21|29125	1.1303
TCGA-KL-8332-11A-01R-2315-07	C11orf24|53838	466.0481
TCGA-KL-8332-11A-01R-2315-07	C11orf2|738	2525.7772
TCGA-KL-8332-11A-01R-2315-07	C11orf30|56946	248.6595
TCGA-KL-8332-11A-01R-2315-07	C11orf31|280636	2360.381
TCGA-KL-8332-11A-01R-2315-07	C11orf34|349633	0
TCGA-KL-8332-11A-01R-2315-07	C11orf35|256329	70.5854
TCGA-KL-8332-11A-01R-2315-07	C11orf36|283303	0
TCGA-KL-8332-11A-01R-2315-07	C11orf40|143501	0
TCGA-KL-8332-11A-01R-2315-07	C11orf41|25758	30.1405
TCGA-KL-8332-11A-01R-2315-07	C11orf42|160298	.3768
TCGA-KL-8332-11A-01R-2315-07	C11orf45|219833	36.9222
TCGA-KL-8332-11A-01R-2315-07	C11orf46|120534	884.6248
TCGA-KL-8332-11A-01R-2315-07	C11orf48|79081	689.0693
TCGA-KL-8332-11A-01R-2315-07	C11orf49|79096	686.074
TCGA-KL-8332-11A-01R-2315-07	C11orf51|25906	1105.4344
TCGA-KL-8332-11A-01R-2315-07	C11orf52|91894	1463.1386
TCGA-KL-8332-11A-01R-2315-07	C11orf53|341032	1.507
TCGA-KL-8332-11A-01R-2315-07	C11orf54|28970	35580.5303
TCGA-KL-8332-11A-01R-2315-07	C11orf57|55216	1015.3594
TCGA-KL-8332-11A-01R-2315-07	C11orf58|10944	4890.6793
TCGA-KL-8332-11A-01R-2315-07	C11orf59|55004	4048.628
TCGA-KL-8332-11A-01R-2315-07	C11orf61|79684	173.6849
TCGA-KL-8332-11A-01R-2315-07	C11orf63|79864	259.2086
TCGA-KL-8332-11A-01R-2315-07	C11orf64|283197	0
TCGA-KL-8332-11A-01R-2315-07	C11orf65|160140	17.7076
TCGA-KL-8332-11A-01R-2315-07	C11orf66|220004	37.2989
TCGA-KL-8332-11A-01R-2315-07	C11orf67|28971	390.5988
TCGA-KL-8332-11A-01R-2315-07	C11orf68|83638	757.6578
TCGA-KL-8332-11A-01R-2315-07	C11orf70|85016	45.5876
TCGA-KL-8332-11A-01R-2315-07	C11orf71|54494	946.0362
TCGA-KL-8332-11A-01R-2315-07	C11orf73|51501	374.873
TCGA-KL-8332-11A-01R-2315-07	C11orf74|119710	398.2319
TCGA-KL-8332-11A-01R-2315-07	C11orf75|56935	464.9178
TCGA-KL-8332-11A-01R-2315-07	C11orf80|79703	408.4043
TCGA-KL-8332-11A-01R-2315-07	C11orf82|220042	8.2886
TCGA-KL-8332-11A-01R-2315-07	C11orf83|790955	939.929
TCGA-KL-8332-11A-01R-2315-07	C11orf84|144097	163.5124
TCGA-KL-8332-11A-01R-2315-07	C11orf85|283129	35.4151
TCGA-KL-8332-11A-01R-2315-07	C11orf86|254439	62.9184
TCGA-KL-8332-11A-01R-2315-07	C11orf87|399947	.7535
TCGA-KL-8332-11A-01R-2315-07	C11orf88|399949	0
TCGA-KL-8332-11A-01R-2315-07	C11orf90|387804	4.5211
TCGA-KL-8332-11A-01R-2315-07	C11orf92|399948	310.7
TCGA-KL-8332-11A-01R-2315-07	C11orf93|120376	47.2189
TCGA-KL-8332-11A-01R-2315-07	C11orf94|143678	0
TCGA-KL-8332-11A-01R-2315-07	C11orf95|65998	406.5205
TCGA-KL-8332-11A-01R-2315-07	C11orf9|745	424.2281
TCGA-KL-8332-11A-01R-2315-07	C12orf10|60314	1815.5908
TCGA-KL-8332-11A-01R-2315-07	C12orf11|55726	541.3994
TCGA-KL-8332-11A-01R-2315-07	C12orf12|196477	0
TCGA-KL-8332-11A-01R-2315-07	C12orf23|90488	1725.9227
TCGA-KL-8332-11A-01R-2315-07	C12orf24|29902	135.2557
TCGA-KL-8332-11A-01R-2315-07	C12orf26|84190	230.5751
TCGA-KL-8332-11A-01R-2315-07	C12orf27|283460	105.1151
TCGA-KL-8332-11A-01R-2315-07	C12orf29|91298	996.1712
TCGA-KL-8332-11A-01R-2315-07	C12orf32|83695	421.5908
TCGA-KL-8332-11A-01R-2315-07	C12orf34|84915	267.874
TCGA-KL-8332-11A-01R-2315-07	C12orf35|55196	390.6967
TCGA-KL-8332-11A-01R-2315-07	C12orf36|283422	0
TCGA-KL-8332-11A-01R-2315-07	C12orf39|80763	211.3605
TCGA-KL-8332-11A-01R-2315-07	C12orf40|283461	0
TCGA-KL-8332-11A-01R-2315-07	C12orf41|54934	868.4243
TCGA-KL-8332-11A-01R-2315-07	C12orf42|374470	.7535
TCGA-KL-8332-11A-01R-2315-07	C12orf43|64897	331.9227
TCGA-KL-8332-11A-01R-2315-07	C12orf44|60673	967.1346
TCGA-KL-8332-11A-01R-2315-07	C12orf45|121053	111.52
TCGA-KL-8332-11A-01R-2315-07	C12orf47|51275	335.9917
TCGA-KL-8332-11A-01R-2315-07	C12orf48|55010	47.4714
TCGA-KL-8332-11A-01R-2315-07	C12orf49|79794	961.86
TCGA-KL-8332-11A-01R-2315-07	C12orf4|57102	360.1794
TCGA-KL-8332-11A-01R-2315-07	C12orf50|160419	0
TCGA-KL-8332-11A-01R-2315-07	C12orf51|283450	555.7162
TCGA-KL-8332-11A-01R-2315-07	C12orf52|84934	975.4232
TCGA-KL-8332-11A-01R-2315-07	C12orf53|196500	1.507
TCGA-KL-8332-11A-01R-2315-07	C12orf54|121273	0
TCGA-KL-8332-11A-01R-2315-07	C12orf56|115749	88.1611
TCGA-KL-8332-11A-01R-2315-07	C12orf57|113246	3041.5572
TCGA-KL-8332-11A-01R-2315-07	C12orf59|120939	10086.9084
TCGA-KL-8332-11A-01R-2315-07	C12orf5|57103	174.4384
TCGA-KL-8332-11A-01R-2315-07	C12orf60|144608	94.1892
TCGA-KL-8332-11A-01R-2315-07	C12orf61|283416	12.433
TCGA-KL-8332-11A-01R-2315-07	C12orf62|84987	2899.8967
TCGA-KL-8332-11A-01R-2315-07	C12orf63|374467	.3768
TCGA-KL-8332-11A-01R-2315-07	C12orf65|91574	381.6546
TCGA-KL-8332-11A-01R-2315-07	C12orf66|144577	208.3465
TCGA-KL-8332-11A-01R-2315-07	C12orf68|387856	8.2886
TCGA-KL-8332-11A-01R-2315-07	C12orf69|440087	180.4665
TCGA-KL-8332-11A-01R-2315-07	C12orf70|341346	0
TCGA-KL-8332-11A-01R-2315-07	C12orf71|728858	.3768
TCGA-KL-8332-11A-01R-2315-07	C12orf72|254013	174.0616
TCGA-KL-8332-11A-01R-2315-07	C12orf73|728568	235.0962
TCGA-KL-8332-11A-01R-2315-07	C12orf74|338809	4.1443
TCGA-KL-8332-11A-01R-2315-07	C12orf75|387882	1698.0427
TCGA-KL-8332-11A-01R-2315-07	C12orf76|400073	194.7832
TCGA-KL-8332-11A-01R-2315-07	C12orf77|196415	.3768
TCGA-KL-8332-11A-01R-2315-07	C13orf15|28984	636.7189
TCGA-KL-8332-11A-01R-2315-07	C13orf16|121793	2.6373
TCGA-KL-8332-11A-01R-2315-07	C13orf18|80183	24.1124
TCGA-KL-8332-11A-01R-2315-07	C13orf1|57213	465.2946
TCGA-KL-8332-11A-01R-2315-07	C13orf23|80209	404.26
TCGA-KL-8332-11A-01R-2315-07	C13orf26|122046	0
TCGA-KL-8332-11A-01R-2315-07	C13orf27|93081	863.1497
TCGA-KL-8332-11A-01R-2315-07	C13orf28|122258	0
TCGA-KL-8332-11A-01R-2315-07	C13orf29|283487	32.7778
TCGA-KL-8332-11A-01R-2315-07	C13orf30|144809	0
TCGA-KL-8332-11A-01R-2315-07	C13orf31|144811	137.893
TCGA-KL-8332-11A-01R-2315-07	C13orf33|84935	81.0027
TCGA-KL-8332-11A-01R-2315-07	C13orf34|79866	26.8891
TCGA-KL-8332-11A-01R-2315-07	C13orf35|400165	11.3027
TCGA-KL-8332-11A-01R-2315-07	C13orf36|400120	3.7676
TCGA-KL-8332-11A-01R-2315-07	C13orf37|440145	429.5027
TCGA-KL-8332-11A-01R-2315-07	C13orf38|728591	26.1055
TCGA-KL-8332-11A-01R-2315-07	C13orf39|196541	0
TCGA-KL-8332-11A-01R-2315-07	C14orf101|54916	348.1232
TCGA-KL-8332-11A-01R-2315-07	C14orf102|55051	207.593
TCGA-KL-8332-11A-01R-2315-07	C14orf104|55172	657.4405
TCGA-KL-8332-11A-01R-2315-07	C14orf105|55195	3107.8664
TCGA-KL-8332-11A-01R-2315-07	C14orf106|55320	130.7346
TCGA-KL-8332-11A-01R-2315-07	C14orf109|26175	685.6973
TCGA-KL-8332-11A-01R-2315-07	C14orf115|55237	0
TCGA-KL-8332-11A-01R-2315-07	C14orf118|55668	263.7297
TCGA-KL-8332-11A-01R-2315-07	C14orf119|55017	1456.1648
TCGA-KL-8332-11A-01R-2315-07	C14orf126|112487	385.1245
TCGA-KL-8332-11A-01R-2315-07	C14orf128|84837	115.6643
TCGA-KL-8332-11A-01R-2315-07	C14orf129|51527	940.3848
TCGA-KL-8332-11A-01R-2315-07	C14orf132|56967	238.8638
TCGA-KL-8332-11A-01R-2315-07	C14orf135|64430	973.1627
TCGA-KL-8332-11A-01R-2315-07	C14orf138|79609	108.1292
TCGA-KL-8332-11A-01R-2315-07	C14orf139|79686	51.2389
TCGA-KL-8332-11A-01R-2315-07	C14orf142|84520	761.4254
TCGA-KL-8332-11A-01R-2315-07	C14orf143|90141	84.7703
TCGA-KL-8332-11A-01R-2315-07	C14orf145|145508	16.2005
TCGA-KL-8332-11A-01R-2315-07	C14orf147|171546	1179.2486
TCGA-KL-8332-11A-01R-2315-07	C14orf148|122945	4.8978
TCGA-KL-8332-11A-01R-2315-07	C14orf149|112849	429.1259
TCGA-KL-8332-11A-01R-2315-07	C14orf153|84334	927.6731
TCGA-KL-8332-11A-01R-2315-07	C14orf156|81892	1129.5167
TCGA-KL-8332-11A-01R-2315-07	C14orf159|80017	1958.7583
TCGA-KL-8332-11A-01R-2315-07	C14orf162|56936	1.1303
TCGA-KL-8332-11A-01R-2315-07	C14orf165|414767	0
TCGA-KL-8332-11A-01R-2315-07	C14orf166B|145497	0
TCGA-KL-8332-11A-01R-2315-07	C14orf166|51637	2209.3016
TCGA-KL-8332-11A-01R-2315-07	C14orf167|55449	3013.0028
TCGA-KL-8332-11A-01R-2315-07	C14orf169|79697	120.1854
TCGA-KL-8332-11A-01R-2315-07	C14orf174|161394	40.313
TCGA-KL-8332-11A-01R-2315-07	C14orf176|643382	5.6514
TCGA-KL-8332-11A-01R-2315-07	C14orf177|283598	0
TCGA-KL-8332-11A-01R-2315-07	C14orf178|283579	.7535
TCGA-KL-8332-11A-01R-2315-07	C14orf179|112752	999.5356
TCGA-KL-8332-11A-01R-2315-07	C14orf180|400258	23.7357
TCGA-KL-8332-11A-01R-2315-07	C14orf181|400223	39.1827
TCGA-KL-8332-11A-01R-2315-07	C14orf182|283551	4.5211
TCGA-KL-8332-11A-01R-2315-07	C14orf183|196913	0
TCGA-KL-8332-11A-01R-2315-07	C14orf184|650662	0
TCGA-KL-8332-11A-01R-2315-07	C14orf19|280655	4.5211
TCGA-KL-8332-11A-01R-2315-07	C14orf1|11161	1033.067
TCGA-KL-8332-11A-01R-2315-07	C14orf21|161424	189.8854
TCGA-KL-8332-11A-01R-2315-07	C14orf23|387978	0
TCGA-KL-8332-11A-01R-2315-07	C14orf28|122525	100.2173
TCGA-KL-8332-11A-01R-2315-07	C14orf2|9556	2436.8626
TCGA-KL-8332-11A-01R-2315-07	C14orf33|100129075	123.953
TCGA-KL-8332-11A-01R-2315-07	C14orf34|645687	0
TCGA-KL-8332-11A-01R-2315-07	C14orf37|145407	784.0383
TCGA-KL-8332-11A-01R-2315-07	C14orf39|317761	0
TCGA-KL-8332-11A-01R-2315-07	C14orf43|91748	404.6367
TCGA-KL-8332-11A-01R-2315-07	C14orf45|80127	363.186
TCGA-KL-8332-11A-01R-2315-07	C14orf48|256369	0
TCGA-KL-8332-11A-01R-2315-07	C14orf49|161176	18.8378
TCGA-KL-8332-11A-01R-2315-07	C14orf4|64207	813.7946
TCGA-KL-8332-11A-01R-2315-07	C14orf50|145376	33.9081
TCGA-KL-8332-11A-01R-2315-07	C14orf53|440184	1.1303
TCGA-KL-8332-11A-01R-2315-07	C14orf64|388011	172.5546
TCGA-KL-8332-11A-01R-2315-07	C14orf68|283600	140.1535
TCGA-KL-8332-11A-01R-2315-07	C14orf70|283601	.3768
TCGA-KL-8332-11A-01R-2315-07	C14orf72|145200	1.8838
TCGA-KL-8332-11A-01R-2315-07	C14orf73|91828	163.1357
TCGA-KL-8332-11A-01R-2315-07	C14orf79|122616	420.0838
TCGA-KL-8332-11A-01R-2315-07	C14orf80|283643	29.0103
TCGA-KL-8332-11A-01R-2315-07	C14orf86|283592	0
TCGA-KL-8332-11A-01R-2315-07	C14orf93|60686	197.7973
TCGA-KL-8332-11A-01R-2315-07	C15orf17|57184	1256.8605
TCGA-KL-8332-11A-01R-2315-07	C15orf21|283651	50.1086
TCGA-KL-8332-11A-01R-2315-07	C15orf23|90417	192.8995
TCGA-KL-8332-11A-01R-2315-07	C15orf24|56851	2288.4205
TCGA-KL-8332-11A-01R-2315-07	C15orf26|161502	.3768
TCGA-KL-8332-11A-01R-2315-07	C15orf27|123591	87.4076
TCGA-KL-8332-11A-01R-2315-07	C15orf28|80035	2.2605
TCGA-KL-8332-11A-01R-2315-07	C15orf29|79768	466.0481
TCGA-KL-8332-11A-01R-2315-07	C15orf2|23742	1.8838
TCGA-KL-8332-11A-01R-2315-07	C15orf32|145858	0
TCGA-KL-8332-11A-01R-2315-07	C15orf33|196951	145.9782
TCGA-KL-8332-11A-01R-2315-07	C15orf34|80072	7.9119
TCGA-KL-8332-11A-01R-2315-07	C15orf37|283687	102.8734
TCGA-KL-8332-11A-01R-2315-07	C15orf38|348110	392.5843
TCGA-KL-8332-11A-01R-2315-07	C15orf39|56905	184.6108
TCGA-KL-8332-11A-01R-2315-07	C15orf40|123207	680.7693
TCGA-KL-8332-11A-01R-2315-07	C15orf41|84529	116.4178
TCGA-KL-8332-11A-01R-2315-07	C15orf42|90381	3.0442
TCGA-KL-8332-11A-01R-2315-07	C15orf43|145645	0
TCGA-KL-8332-11A-01R-2315-07	C15orf44|81556	1199.2167
TCGA-KL-8332-11A-01R-2315-07	C15orf48|84419	20.3449
TCGA-KL-8332-11A-01R-2315-07	C15orf50|414926	.7535
TCGA-KL-8332-11A-01R-2315-07	C15orf51|196968	4.8978
TCGA-KL-8332-11A-01R-2315-07	C15orf52|388115	119.0551
TCGA-KL-8332-11A-01R-2315-07	C15orf53|400359	0
TCGA-KL-8332-11A-01R-2315-07	C15orf54|400360	1.1303
TCGA-KL-8332-11A-01R-2315-07	C15orf55|256646	0
TCGA-KL-8332-11A-01R-2315-07	C15orf56|644809	20.7216
TCGA-KL-8332-11A-01R-2315-07	C15orf57|90416	810.8069
TCGA-KL-8332-11A-01R-2315-07	C15orf58|390637	45.2108
TCGA-KL-8332-11A-01R-2315-07	C15orf59|388135	192.8995
TCGA-KL-8332-11A-01R-2315-07	C15orf5|81698	0
TCGA-KL-8332-11A-01R-2315-07	C15orf60|283677	0
TCGA-KL-8332-11A-01R-2315-07	C15orf61|145853	290.8562
TCGA-KL-8332-11A-01R-2315-07	C15orf62|643338	36.1686
TCGA-KL-8332-11A-01R-2315-07	C15orf63|25764	1113.8587
TCGA-KL-8332-11A-01R-2315-07	C16orf11|146325	143.9211
TCGA-KL-8332-11A-01R-2315-07	C16orf13|84326	1166.0621
TCGA-KL-8332-11A-01R-2315-07	C16orf3|750	2.2605
TCGA-KL-8332-11A-01R-2315-07	C16orf42|115939	962.9902
TCGA-KL-8332-11A-01R-2315-07	C16orf45|89927	515.78
TCGA-KL-8332-11A-01R-2315-07	C16orf46|123775	80.6259
TCGA-KL-8332-11A-01R-2315-07	C16orf48|84080	366.9611
TCGA-KL-8332-11A-01R-2315-07	C16orf52|730094	354.1513
TCGA-KL-8332-11A-01R-2315-07	C16orf53|79447	676.8925
TCGA-KL-8332-11A-01R-2315-07	C16orf54|283897	7.9119
TCGA-KL-8332-11A-01R-2315-07	C16orf55|124045	188.7551
TCGA-KL-8332-11A-01R-2315-07	C16orf57|79650	356.4119
TCGA-KL-8332-11A-01R-2315-07	C16orf58|64755	3458.7211
TCGA-KL-8332-11A-01R-2315-07	C16orf59|80178	9.7957
TCGA-KL-8332-11A-01R-2315-07	C16orf5|29965	2044.6589
TCGA-KL-8332-11A-01R-2315-07	C16orf61|56942	1232.6124
TCGA-KL-8332-11A-01R-2315-07	C16orf62|57020	1194.3189
TCGA-KL-8332-11A-01R-2315-07	C16orf63|123811	1045.8767
TCGA-KL-8332-11A-01R-2315-07	C16orf68|79091	244.1384
TCGA-KL-8332-11A-01R-2315-07	C16orf70|80262	503.2679
TCGA-KL-8332-11A-01R-2315-07	C16orf71|146562	50.1086
TCGA-KL-8332-11A-01R-2315-07	C16orf72|29035	805.8827
TCGA-KL-8332-11A-01R-2315-07	C16orf73|254528	18.6834
TCGA-KL-8332-11A-01R-2315-07	C16orf74|404550	37.6757
TCGA-KL-8332-11A-01R-2315-07	C16orf75|116028	75.3513
TCGA-KL-8332-11A-01R-2315-07	C16orf78|123970	0
TCGA-KL-8332-11A-01R-2315-07	C16orf79|283870	14.6219
TCGA-KL-8332-11A-01R-2315-07	C16orf7|9605	390.6365
TCGA-KL-8332-11A-01R-2315-07	C16orf80|29105	758.7881
TCGA-KL-8332-11A-01R-2315-07	C16orf81|283860	0
TCGA-KL-8332-11A-01R-2315-07	C16orf82|162083	0
TCGA-KL-8332-11A-01R-2315-07	C16orf86|388284	155.2238
TCGA-KL-8332-11A-01R-2315-07	C16orf87|388272	245.2686
TCGA-KL-8332-11A-01R-2315-07	C16orf88|400506	134.8789
TCGA-KL-8332-11A-01R-2315-07	C16orf89|146556	784.7843
TCGA-KL-8332-11A-01R-2315-07	C16orf90|646174	.3768
TCGA-KL-8332-11A-01R-2315-07	C16orf91|283951	336.4438
TCGA-KL-8332-11A-01R-2315-07	C16orf92|146378	0
TCGA-KL-8332-11A-01R-2315-07	C16orf93|90835	59.1508
TCGA-KL-8332-11A-01R-2315-07	C17orf100|388327	39.9362
TCGA-KL-8332-11A-01R-2315-07	C17orf101|79701	431.7632
[truncated: 18,532 more rows]
