# Supplementary material for: Dysfunctional miRNA-Mediated Regulation in Chromophobe Renal Cell Carcinoma
Source: PLoS One. 2016 Jun 3;11(6):e0156324. doi: 10.1371/journal.pone.0156324 (PMC4892590; doi:10.1371/journal.pone.0156324)
Supplement: S2 File — (ZIP) [file pone.0156324.s002.zip › S2_File mRNA expression profile downloaded from TCGA/control/unc.edu__IlluminaHiSeq_RNASeqV2__TCGA-KL-8336-11A-01R-2315-07__expression_rsem_gene_normalized.txt]

barcode	gene_id	normalized_count
TCGA-KL-8336-11A-01R-2315-07	?|100130426	0
TCGA-KL-8336-11A-01R-2315-07	?|100133144	3.8314
TCGA-KL-8336-11A-01R-2315-07	?|100134869	7.3461
TCGA-KL-8336-11A-01R-2315-07	?|10357	84.1543
TCGA-KL-8336-11A-01R-2315-07	?|10431	917.1777
TCGA-KL-8336-11A-01R-2315-07	?|136542	0
TCGA-KL-8336-11A-01R-2315-07	?|155060	83.5209
TCGA-KL-8336-11A-01R-2315-07	?|26823	0
TCGA-KL-8336-11A-01R-2315-07	?|280660	0
TCGA-KL-8336-11A-01R-2315-07	?|317712	0
TCGA-KL-8336-11A-01R-2315-07	?|340602	.3105
TCGA-KL-8336-11A-01R-2315-07	?|388795	.9315
TCGA-KL-8336-11A-01R-2315-07	?|390284	4.6573
TCGA-KL-8336-11A-01R-2315-07	?|391343	.621
TCGA-KL-8336-11A-01R-2315-07	?|391714	0
TCGA-KL-8336-11A-01R-2315-07	?|404770	0
TCGA-KL-8336-11A-01R-2315-07	?|441362	0
TCGA-KL-8336-11A-01R-2315-07	?|442388	0
TCGA-KL-8336-11A-01R-2315-07	?|553137	97.4928
TCGA-KL-8336-11A-01R-2315-07	?|57714	1316.4636
TCGA-KL-8336-11A-01R-2315-07	?|645851	5.8992
TCGA-KL-8336-11A-01R-2315-07	?|652919	0
TCGA-KL-8336-11A-01R-2315-07	?|653553	562.9124
TCGA-KL-8336-11A-01R-2315-07	?|728045	0
TCGA-KL-8336-11A-01R-2315-07	?|728603	0
TCGA-KL-8336-11A-01R-2315-07	?|728788	1.2419
TCGA-KL-8336-11A-01R-2315-07	?|729884	1.2419
TCGA-KL-8336-11A-01R-2315-07	?|8225	680.8973
TCGA-KL-8336-11A-01R-2315-07	?|90288	69.2385
TCGA-KL-8336-11A-01R-2315-07	A1BG|1	47.5045
TCGA-KL-8336-11A-01R-2315-07	A1CF|29974	30.4277
TCGA-KL-8336-11A-01R-2315-07	A2BP1|54715	5.8992
TCGA-KL-8336-11A-01R-2315-07	A2LD1|87769	109.9558
TCGA-KL-8336-11A-01R-2315-07	A2ML1|144568	.9315
TCGA-KL-8336-11A-01R-2315-07	A2M|2	30169.2649
TCGA-KL-8336-11A-01R-2315-07	A4GALT|53947	2176.5117
TCGA-KL-8336-11A-01R-2315-07	A4GNT|51146	.621
TCGA-KL-8336-11A-01R-2315-07	AAA1|404744	1.8629
TCGA-KL-8336-11A-01R-2315-07	AAAS|8086	656.9898
TCGA-KL-8336-11A-01R-2315-07	AACSL|729522	1.8629
TCGA-KL-8336-11A-01R-2315-07	AACS|65985	662.8891
TCGA-KL-8336-11A-01R-2315-07	AADACL2|344752	3.7258
TCGA-KL-8336-11A-01R-2315-07	AADACL3|126767	0
TCGA-KL-8336-11A-01R-2315-07	AADACL4|343066	2.1734
TCGA-KL-8336-11A-01R-2315-07	AADAC|13	1.5524
TCGA-KL-8336-11A-01R-2315-07	AADAT|51166	84.7629
TCGA-KL-8336-11A-01R-2315-07	AAGAB|79719	987.6582
TCGA-KL-8336-11A-01R-2315-07	AAK1|22848	1564.5424
TCGA-KL-8336-11A-01R-2315-07	AAMP|14	2025.6152
TCGA-KL-8336-11A-01R-2315-07	AANAT|15	.9315
TCGA-KL-8336-11A-01R-2315-07	AARS2|57505	441.1923
TCGA-KL-8336-11A-01R-2315-07	AARSD1|80755	507.3352
TCGA-KL-8336-11A-01R-2315-07	AARS|16	2857.409
TCGA-KL-8336-11A-01R-2315-07	AASDHPPT|60496	755.3334
TCGA-KL-8336-11A-01R-2315-07	AASDH|132949	238.1433
TCGA-KL-8336-11A-01R-2315-07	AASS|10157	483.4278
TCGA-KL-8336-11A-01R-2315-07	AATF|26574	1251.8823
TCGA-KL-8336-11A-01R-2315-07	AATK|9625	40.3633
TCGA-KL-8336-11A-01R-2315-07	ABAT|18	793.9145
TCGA-KL-8336-11A-01R-2315-07	ABCA10|10349	35.706
TCGA-KL-8336-11A-01R-2315-07	ABCA11P|79963	51.724
TCGA-KL-8336-11A-01R-2315-07	ABCA12|26154	53.0932
TCGA-KL-8336-11A-01R-2315-07	ABCA13|154664	5.5888
TCGA-KL-8336-11A-01R-2315-07	ABCA17P|650655	9.3146
TCGA-KL-8336-11A-01R-2315-07	ABCA1|19	1007.2033
TCGA-KL-8336-11A-01R-2315-07	ABCA2|20	1097.8809
TCGA-KL-8336-11A-01R-2315-07	ABCA3|21	1109.3689
TCGA-KL-8336-11A-01R-2315-07	ABCA4|24	34.1535
TCGA-KL-8336-11A-01R-2315-07	ABCA5|23461	338.12
TCGA-KL-8336-11A-01R-2315-07	ABCA6|23460	212.6834
TCGA-KL-8336-11A-01R-2315-07	ABCA7|10347	332.8417
TCGA-KL-8336-11A-01R-2315-07	ABCA8|10351	1211.5191
TCGA-KL-8336-11A-01R-2315-07	ABCA9|10350	125.7471
TCGA-KL-8336-11A-01R-2315-07	ABCB10|23456	303.035
TCGA-KL-8336-11A-01R-2315-07	ABCB11|8647	0
TCGA-KL-8336-11A-01R-2315-07	ABCB1|5243	4773.4223
TCGA-KL-8336-11A-01R-2315-07	ABCB4|5244	166.4209
TCGA-KL-8336-11A-01R-2315-07	ABCB5|340273	2.1734
TCGA-KL-8336-11A-01R-2315-07	ABCB6|10058	417.0054
TCGA-KL-8336-11A-01R-2315-07	ABCB7|22	365.4428
TCGA-KL-8336-11A-01R-2315-07	ABCB8|11194	813.4751
TCGA-KL-8336-11A-01R-2315-07	ABCB9|23457	94.3724
TCGA-KL-8336-11A-01R-2315-07	ABCC10|89845	470.6978
TCGA-KL-8336-11A-01R-2315-07	ABCC11|85320	.9315
TCGA-KL-8336-11A-01R-2315-07	ABCC12|94160	0
TCGA-KL-8336-11A-01R-2315-07	ABCC13|150000	2.7944
TCGA-KL-8336-11A-01R-2315-07	ABCC1|4363	1456.8035
TCGA-KL-8336-11A-01R-2315-07	ABCC2|1244	16.7663
TCGA-KL-8336-11A-01R-2315-07	ABCC3|8714	2633.2376
TCGA-KL-8336-11A-01R-2315-07	ABCC4|10257	1722.2697
TCGA-KL-8336-11A-01R-2315-07	ABCC5|10057	883.9556
TCGA-KL-8336-11A-01R-2315-07	ABCC6P1|653190	26.0809
TCGA-KL-8336-11A-01R-2315-07	ABCC6P2|730013	54.0247
TCGA-KL-8336-11A-01R-2315-07	ABCC6|368	511.6821
TCGA-KL-8336-11A-01R-2315-07	ABCC8|6833	.9315
TCGA-KL-8336-11A-01R-2315-07	ABCC9|10060	553.9083
TCGA-KL-8336-11A-01R-2315-07	ABCD1|215	493.3633
TCGA-KL-8336-11A-01R-2315-07	ABCD2|225	9.3146
TCGA-KL-8336-11A-01R-2315-07	ABCD3|5825	1422.9605
TCGA-KL-8336-11A-01R-2315-07	ABCD4|5826	1030.8158
TCGA-KL-8336-11A-01R-2315-07	ABCE1|6059	1229.2168
TCGA-KL-8336-11A-01R-2315-07	ABCF1|23	1953.2718
TCGA-KL-8336-11A-01R-2315-07	ABCF2|10061	1323.6048
TCGA-KL-8336-11A-01R-2315-07	ABCF3|55324	1055.3443
TCGA-KL-8336-11A-01R-2315-07	ABCG1|9619	638.9816
TCGA-KL-8336-11A-01R-2315-07	ABCG2|9429	143.7553
TCGA-KL-8336-11A-01R-2315-07	ABCG4|64137	12.4195
TCGA-KL-8336-11A-01R-2315-07	ABCG5|64240	3.7258
TCGA-KL-8336-11A-01R-2315-07	ABCG8|64241	0
TCGA-KL-8336-11A-01R-2315-07	ABHD10|55347	649.5382
TCGA-KL-8336-11A-01R-2315-07	ABHD11|83451	1071.8
TCGA-KL-8336-11A-01R-2315-07	ABHD12B|145447	3.4154
TCGA-KL-8336-11A-01R-2315-07	ABHD12|26090	1136.0708
TCGA-KL-8336-11A-01R-2315-07	ABHD13|84945	460.1413
TCGA-KL-8336-11A-01R-2315-07	ABHD14A|25864	482.22
TCGA-KL-8336-11A-01R-2315-07	ABHD14B|84836	1816.3471
TCGA-KL-8336-11A-01R-2315-07	ABHD15|116236	380.3462
TCGA-KL-8336-11A-01R-2315-07	ABHD1|84696	13.9719
TCGA-KL-8336-11A-01R-2315-07	ABHD2|11057	3410.0753
TCGA-KL-8336-11A-01R-2315-07	ABHD3|171586	296.8253
TCGA-KL-8336-11A-01R-2315-07	ABHD4|63874	1370.7987
TCGA-KL-8336-11A-01R-2315-07	ABHD5|51099	680.8973
TCGA-KL-8336-11A-01R-2315-07	ABHD6|57406	303.9665
TCGA-KL-8336-11A-01R-2315-07	ABHD8|79575	361.096
TCGA-KL-8336-11A-01R-2315-07	ABI1|10006	1304.4105
TCGA-KL-8336-11A-01R-2315-07	ABI2|10152	1525.1106
TCGA-KL-8336-11A-01R-2315-07	ABI3BP|25890	2589.1485
TCGA-KL-8336-11A-01R-2315-07	ABI3|51225	366.9953
TCGA-KL-8336-11A-01R-2315-07	ABL1|25	3089.653
TCGA-KL-8336-11A-01R-2315-07	ABL2|27	1054.1023
TCGA-KL-8336-11A-01R-2315-07	ABLIM1|3983	4698.9055
TCGA-KL-8336-11A-01R-2315-07	ABLIM2|84448	238.7643
TCGA-KL-8336-11A-01R-2315-07	ABLIM3|22885	770.007
TCGA-KL-8336-11A-01R-2315-07	ABO|28	152.7595
TCGA-KL-8336-11A-01R-2315-07	ABP1|26	1444.3841
TCGA-KL-8336-11A-01R-2315-07	ABRA|137735	1.8629
TCGA-KL-8336-11A-01R-2315-07	ABR|29	1560.1956
TCGA-KL-8336-11A-01R-2315-07	ABT1|29777	475.0446
TCGA-KL-8336-11A-01R-2315-07	ABTB1|80325	925.8713
TCGA-KL-8336-11A-01R-2315-07	ABTB2|25841	553.5978
TCGA-KL-8336-11A-01R-2315-07	ACAA1|30	1711.0921
TCGA-KL-8336-11A-01R-2315-07	ACAA2|10449	3341.1472
TCGA-KL-8336-11A-01R-2315-07	ACACA|31	873.7095
TCGA-KL-8336-11A-01R-2315-07	ACACB|32	580.9206
TCGA-KL-8336-11A-01R-2315-07	ACAD10|80724	1286.6568
TCGA-KL-8336-11A-01R-2315-07	ACAD11|84129	530.8608
TCGA-KL-8336-11A-01R-2315-07	ACAD8|27034	534.0371
TCGA-KL-8336-11A-01R-2315-07	ACAD9|28976	883.3284
TCGA-KL-8336-11A-01R-2315-07	ACADL|33	295.8938
TCGA-KL-8336-11A-01R-2315-07	ACADM|34	1161.2202
TCGA-KL-8336-11A-01R-2315-07	ACADSB|36	603.5861
TCGA-KL-8336-11A-01R-2315-07	ACADS|35	1034.8521
TCGA-KL-8336-11A-01R-2315-07	ACADVL|37	7247.3585
TCGA-KL-8336-11A-01R-2315-07	ACAN|176	197.78
TCGA-KL-8336-11A-01R-2315-07	ACAP1|9744	136.9246
TCGA-KL-8336-11A-01R-2315-07	ACAP2|23527	925.5608
TCGA-KL-8336-11A-01R-2315-07	ACAP3|116983	678.7612
TCGA-KL-8336-11A-01R-2315-07	ACAT1|38	2622.3706
TCGA-KL-8336-11A-01R-2315-07	ACAT2|39	269.8968
TCGA-KL-8336-11A-01R-2315-07	ACBD3|64746	1287.5883
TCGA-KL-8336-11A-01R-2315-07	ACBD4|79777	248.0789
TCGA-KL-8336-11A-01R-2315-07	ACBD5|91452	933.6335
TCGA-KL-8336-11A-01R-2315-07	ACBD6|84320	480.6334
TCGA-KL-8336-11A-01R-2315-07	ACBD7|414149	31.6696
TCGA-KL-8336-11A-01R-2315-07	ACCN1|40	89.4202
TCGA-KL-8336-11A-01R-2315-07	ACCN2|41	39.1213
TCGA-KL-8336-11A-01R-2315-07	ACCN3|9311	4.0363
TCGA-KL-8336-11A-01R-2315-07	ACCN4|55515	0
TCGA-KL-8336-11A-01R-2315-07	ACCN5|51802	0
TCGA-KL-8336-11A-01R-2315-07	ACCSL|390110	0
TCGA-KL-8336-11A-01R-2315-07	ACCS|84680	289.6841
TCGA-KL-8336-11A-01R-2315-07	ACD|65057	420.399
TCGA-KL-8336-11A-01R-2315-07	ACE2|59272	897.617
TCGA-KL-8336-11A-01R-2315-07	ACER1|125981	0
TCGA-KL-8336-11A-01R-2315-07	ACER2|340485	34.7745
TCGA-KL-8336-11A-01R-2315-07	ACER3|55331	371.3421
TCGA-KL-8336-11A-01R-2315-07	ACE|1636	203.0583
TCGA-KL-8336-11A-01R-2315-07	ACHE|43	86.0048
TCGA-KL-8336-11A-01R-2315-07	ACIN1|22985	2765.1944
TCGA-KL-8336-11A-01R-2315-07	ACLY|47	6823.5659
TCGA-KL-8336-11A-01R-2315-07	ACMSD|130013	315.4545
TCGA-KL-8336-11A-01R-2315-07	ACN9|57001	196.8486
TCGA-KL-8336-11A-01R-2315-07	ACO1|48	2281.7667
TCGA-KL-8336-11A-01R-2315-07	ACO2|50	4206.129
TCGA-KL-8336-11A-01R-2315-07	ACOT11|26027	342.4606
TCGA-KL-8336-11A-01R-2315-07	ACOT12|134526	2.7944
TCGA-KL-8336-11A-01R-2315-07	ACOT13|55856	456.1298
TCGA-KL-8336-11A-01R-2315-07	ACOT1|641371	578.7472
TCGA-KL-8336-11A-01R-2315-07	ACOT2|10965	426.9192
TCGA-KL-8336-11A-01R-2315-07	ACOT4|122970	75.7588
TCGA-KL-8336-11A-01R-2315-07	ACOT6|641372	1.8629
TCGA-KL-8336-11A-01R-2315-07	ACOT7|11332	866.5683
TCGA-KL-8336-11A-01R-2315-07	ACOT8|10005	375.6641
TCGA-KL-8336-11A-01R-2315-07	ACOT9|23597	709.7726
TCGA-KL-8336-11A-01R-2315-07	ACOX1|51	1441.5711
TCGA-KL-8336-11A-01R-2315-07	ACOX2|8309	315.144
TCGA-KL-8336-11A-01R-2315-07	ACOX3|8310	311.1077
TCGA-KL-8336-11A-01R-2315-07	ACOXL|55289	1.2419
TCGA-KL-8336-11A-01R-2315-07	ACP1|52	1062.175
TCGA-KL-8336-11A-01R-2315-07	ACP2|53	1335.4032
TCGA-KL-8336-11A-01R-2315-07	ACP5|54	954.4361
TCGA-KL-8336-11A-01R-2315-07	ACP6|51205	128.852
TCGA-KL-8336-11A-01R-2315-07	ACPL2|92370	443.375
TCGA-KL-8336-11A-01R-2315-07	ACPP|55	96.8718
TCGA-KL-8336-11A-01R-2315-07	ACPT|93650	0
TCGA-KL-8336-11A-01R-2315-07	ACRBP|84519	60.8554
TCGA-KL-8336-11A-01R-2315-07	ACRC|93953	10.867
TCGA-KL-8336-11A-01R-2315-07	ACRV1|56	.621
TCGA-KL-8336-11A-01R-2315-07	ACR|49	6.8307
TCGA-KL-8336-11A-01R-2315-07	ACSBG1|23205	10.867
TCGA-KL-8336-11A-01R-2315-07	ACSBG2|81616	0
TCGA-KL-8336-11A-01R-2315-07	ACSF2|80221	1326.0886
TCGA-KL-8336-11A-01R-2315-07	ACSF3|197322	584.9569
TCGA-KL-8336-11A-01R-2315-07	ACSL1|2180	3698.2069
TCGA-KL-8336-11A-01R-2315-07	ACSL3|2181	1214.6239
TCGA-KL-8336-11A-01R-2315-07	ACSL4|2182	3860.281
TCGA-KL-8336-11A-01R-2315-07	ACSL5|51703	755.7246
TCGA-KL-8336-11A-01R-2315-07	ACSL6|23305	14.2824
TCGA-KL-8336-11A-01R-2315-07	ACSM1|116285	11.7985
TCGA-KL-8336-11A-01R-2315-07	ACSM2A|123876	5962.5864
TCGA-KL-8336-11A-01R-2315-07	ACSM2B|348158	2513.7002
TCGA-KL-8336-11A-01R-2315-07	ACSM3|6296	435.2558
TCGA-KL-8336-11A-01R-2315-07	ACSM4|341392	0
TCGA-KL-8336-11A-01R-2315-07	ACSM5|54988	120.7793
TCGA-KL-8336-11A-01R-2315-07	ACSS1|84532	1295.04
TCGA-KL-8336-11A-01R-2315-07	ACSS2|55902	1806.4116
TCGA-KL-8336-11A-01R-2315-07	ACSS3|79611	700.7685
TCGA-KL-8336-11A-01R-2315-07	ACTA1|58	.621
TCGA-KL-8336-11A-01R-2315-07	ACTA2|59	13888.3862
TCGA-KL-8336-11A-01R-2315-07	ACTBL2|345651	7.4517
TCGA-KL-8336-11A-01R-2315-07	ACTB|60	106908.0183
TCGA-KL-8336-11A-01R-2315-07	ACTC1|70	33.843
TCGA-KL-8336-11A-01R-2315-07	ACTG1|71	90103.2368
TCGA-KL-8336-11A-01R-2315-07	ACTG2|72	428.4716
TCGA-KL-8336-11A-01R-2315-07	ACTL6A|86	697.0426
TCGA-KL-8336-11A-01R-2315-07	ACTL6B|51412	0
TCGA-KL-8336-11A-01R-2315-07	ACTL7A|10881	0
TCGA-KL-8336-11A-01R-2315-07	ACTL7B|10880	0
TCGA-KL-8336-11A-01R-2315-07	ACTL8|81569	.3105
TCGA-KL-8336-11A-01R-2315-07	ACTL9|284382	0
TCGA-KL-8336-11A-01R-2315-07	ACTN1|87	7369.4015
TCGA-KL-8336-11A-01R-2315-07	ACTN2|88	7.4517
TCGA-KL-8336-11A-01R-2315-07	ACTN3|89	1.8629
TCGA-KL-8336-11A-01R-2315-07	ACTN4|81	24211.0192
TCGA-KL-8336-11A-01R-2315-07	ACTR10|55860	1214.0029
TCGA-KL-8336-11A-01R-2315-07	ACTR1A|10121	3524.0239
TCGA-KL-8336-11A-01R-2315-07	ACTR1B|10120	1452.4567
TCGA-KL-8336-11A-01R-2315-07	ACTR2|10097	5186.6801
TCGA-KL-8336-11A-01R-2315-07	ACTR3B|57180	141.8924
TCGA-KL-8336-11A-01R-2315-07	ACTR3C|653857	58.3715
TCGA-KL-8336-11A-01R-2315-07	ACTR3|10096	4586.1989
TCGA-KL-8336-11A-01R-2315-07	ACTR5|79913	179.4613
TCGA-KL-8336-11A-01R-2315-07	ACTR6|64431	357.6807
TCGA-KL-8336-11A-01R-2315-07	ACTR8|93973	584.6464
TCGA-KL-8336-11A-01R-2315-07	ACTRT1|139741	0
TCGA-KL-8336-11A-01R-2315-07	ACTRT2|140625	0
TCGA-KL-8336-11A-01R-2315-07	ACVR1B|91	1537.5301
TCGA-KL-8336-11A-01R-2315-07	ACVR1C|130399	18.3187
TCGA-KL-8336-11A-01R-2315-07	ACVR1|90	1200.031
TCGA-KL-8336-11A-01R-2315-07	ACVR2A|92	276.6436
TCGA-KL-8336-11A-01R-2315-07	ACVR2B|93	156.1748
TCGA-KL-8336-11A-01R-2315-07	ACVRL1|94	1503.3765
TCGA-KL-8336-11A-01R-2315-07	ACY1|95	1418.89
TCGA-KL-8336-11A-01R-2315-07	ACY3|91703	393.6971
TCGA-KL-8336-11A-01R-2315-07	ACYP1|97	70.17
TCGA-KL-8336-11A-01R-2315-07	ACYP2|98	117.364
TCGA-KL-8336-11A-01R-2315-07	ADAD1|132612	0
TCGA-KL-8336-11A-01R-2315-07	ADAD2|161931	.3105
TCGA-KL-8336-11A-01R-2315-07	ADAL|161823	155.2433
TCGA-KL-8336-11A-01R-2315-07	ADAM10|102	2426.764
TCGA-KL-8336-11A-01R-2315-07	ADAM11|4185	6.2097
TCGA-KL-8336-11A-01R-2315-07	ADAM12|8038	713.4984
TCGA-KL-8336-11A-01R-2315-07	ADAM15|8751	3088.1006
TCGA-KL-8336-11A-01R-2315-07	ADAM17|6868	652.9535
TCGA-KL-8336-11A-01R-2315-07	ADAM18|8749	0
TCGA-KL-8336-11A-01R-2315-07	ADAM19|8728	425.9877
TCGA-KL-8336-11A-01R-2315-07	ADAM20|8748	.9315
TCGA-KL-8336-11A-01R-2315-07	ADAM21P1|145241	1.2419
TCGA-KL-8336-11A-01R-2315-07	ADAM21|8747	3.7258
TCGA-KL-8336-11A-01R-2315-07	ADAM22|53616	168.2838
TCGA-KL-8336-11A-01R-2315-07	ADAM23|8745	45.0206
TCGA-KL-8336-11A-01R-2315-07	ADAM28|10863	273.5388
TCGA-KL-8336-11A-01R-2315-07	ADAM29|11086	0
TCGA-KL-8336-11A-01R-2315-07	ADAM2|2515	4.6573
TCGA-KL-8336-11A-01R-2315-07	ADAM30|11085	0
TCGA-KL-8336-11A-01R-2315-07	ADAM32|203102	7.4517
TCGA-KL-8336-11A-01R-2315-07	ADAM33|80332	106.4969
TCGA-KL-8336-11A-01R-2315-07	ADAM3A|1587	0
TCGA-KL-8336-11A-01R-2315-07	ADAM5P|255926	0
TCGA-KL-8336-11A-01R-2315-07	ADAM6|8755	1933.8974
TCGA-KL-8336-11A-01R-2315-07	ADAM7|8756	0
TCGA-KL-8336-11A-01R-2315-07	ADAM8|101	217.3407
TCGA-KL-8336-11A-01R-2315-07	ADAM9|8754	3807.4983
TCGA-KL-8336-11A-01R-2315-07	ADAMDEC1|27299	29.4962
TCGA-KL-8336-11A-01R-2315-07	ADAMTS10|81794	254.9096
TCGA-KL-8336-11A-01R-2315-07	ADAMTS12|81792	158.0377
TCGA-KL-8336-11A-01R-2315-07	ADAMTS13|11093	65.5127
TCGA-KL-8336-11A-01R-2315-07	ADAMTS14|140766	10.5565
TCGA-KL-8336-11A-01R-2315-07	ADAMTS15|170689	231.3126
TCGA-KL-8336-11A-01R-2315-07	ADAMTS16|170690	1347.5122
TCGA-KL-8336-11A-01R-2315-07	ADAMTS17|170691	23.2865
TCGA-KL-8336-11A-01R-2315-07	ADAMTS18|170692	80.4161
TCGA-KL-8336-11A-01R-2315-07	ADAMTS19|171019	57.1296
TCGA-KL-8336-11A-01R-2315-07	ADAMTS1|9510	15471.8621
TCGA-KL-8336-11A-01R-2315-07	ADAMTS20|80070	0
TCGA-KL-8336-11A-01R-2315-07	ADAMTS2|9509	592.0981
TCGA-KL-8336-11A-01R-2315-07	ADAMTS3|9508	348.0556
TCGA-KL-8336-11A-01R-2315-07	ADAMTS4|9507	5139.4861
TCGA-KL-8336-11A-01R-2315-07	ADAMTS5|11096	512.6135
TCGA-KL-8336-11A-01R-2315-07	ADAMTS6|11174	19.8711
TCGA-KL-8336-11A-01R-2315-07	ADAMTS7|11173	186.292
TCGA-KL-8336-11A-01R-2315-07	ADAMTS8|11095	121.0898
TCGA-KL-8336-11A-01R-2315-07	ADAMTS9|56999	1549.6391
TCGA-KL-8336-11A-01R-2315-07	ADAMTSL1|92949	792.0515
TCGA-KL-8336-11A-01R-2315-07	ADAMTSL2|9719	1581.3087
TCGA-KL-8336-11A-01R-2315-07	ADAMTSL3|57188	940.7747
TCGA-KL-8336-11A-01R-2315-07	ADAMTSL4|54507	448.3428
TCGA-KL-8336-11A-01R-2315-07	ADAMTSL5|339366	48.1254
TCGA-KL-8336-11A-01R-2315-07	ADAP1|11033	474.3522
TCGA-KL-8336-11A-01R-2315-07	ADAP2|55803	330.0473
TCGA-KL-8336-11A-01R-2315-07	ADARB1|104	902.5848
TCGA-KL-8336-11A-01R-2315-07	ADARB2|105	3.1049
TCGA-KL-8336-11A-01R-2315-07	ADAR|103	7028.7976
TCGA-KL-8336-11A-01R-2315-07	ADAT1|23536	224.4819
TCGA-KL-8336-11A-01R-2315-07	ADAT2|134637	47.194
TCGA-KL-8336-11A-01R-2315-07	ADAT3|113179	115.1906
TCGA-KL-8336-11A-01R-2315-07	ADA|100	184.1186
TCGA-KL-8336-11A-01R-2315-07	ADCK1|57143	221.377
TCGA-KL-8336-11A-01R-2315-07	ADCK2|90956	580.2996
TCGA-KL-8336-11A-01R-2315-07	ADCK4|79934	660.7157
TCGA-KL-8336-11A-01R-2315-07	ADCK5|203054	166.4209
TCGA-KL-8336-11A-01R-2315-07	ADCY10|55811	.621
TCGA-KL-8336-11A-01R-2315-07	ADCY1|107	137.5456
TCGA-KL-8336-11A-01R-2315-07	ADCY2|108	54.0247
TCGA-KL-8336-11A-01R-2315-07	ADCY3|109	909.251
TCGA-KL-8336-11A-01R-2315-07	ADCY4|196883	438.7177
TCGA-KL-8336-11A-01R-2315-07	ADCY5|111	293.4099
TCGA-KL-8336-11A-01R-2315-07	ADCY6|112	1679.733
TCGA-KL-8336-11A-01R-2315-07	ADCY7|113	546.4566
TCGA-KL-8336-11A-01R-2315-07	ADCY8|114	1.2419
TCGA-KL-8336-11A-01R-2315-07	ADCY9|115	1191.3374
TCGA-KL-8336-11A-01R-2315-07	ADCYAP1R1|117	.3105
TCGA-KL-8336-11A-01R-2315-07	ADCYAP1|116	36.3269
TCGA-KL-8336-11A-01R-2315-07	ADC|113451	121.7108
TCGA-KL-8336-11A-01R-2315-07	ADD1|118	7203.6016
TCGA-KL-8336-11A-01R-2315-07	ADD2|119	11.7985
TCGA-KL-8336-11A-01R-2315-07	ADD3|120	2259.7221
TCGA-KL-8336-11A-01R-2315-07	ADH1A|124	25.1494
TCGA-KL-8336-11A-01R-2315-07	ADH1B|125	2206.3184
TCGA-KL-8336-11A-01R-2315-07	ADH1C|126	45.952
TCGA-KL-8336-11A-01R-2315-07	ADH4|127	3.7258
TCGA-KL-8336-11A-01R-2315-07	ADH5|128	2976.6359
TCGA-KL-8336-11A-01R-2315-07	ADH6|130	142.2029
TCGA-KL-8336-11A-01R-2315-07	ADH7|131	0
TCGA-KL-8336-11A-01R-2315-07	ADHFE1|137872	88.4887
TCGA-KL-8336-11A-01R-2315-07	ADI1|55256	1995.8084
TCGA-KL-8336-11A-01R-2315-07	ADIG|149685	.621
TCGA-KL-8336-11A-01R-2315-07	ADIPOQ|9370	12.109
TCGA-KL-8336-11A-01R-2315-07	ADIPOR1|51094	1902.9729
TCGA-KL-8336-11A-01R-2315-07	ADIPOR2|79602	1386.944
TCGA-KL-8336-11A-01R-2315-07	ADK|132	268.8815
TCGA-KL-8336-11A-01R-2315-07	ADM2|79924	308.6238
TCGA-KL-8336-11A-01R-2315-07	ADM|133	1570.7522
TCGA-KL-8336-11A-01R-2315-07	ADNP2|22850	649.8486
TCGA-KL-8336-11A-01R-2315-07	ADNP|23394	1820.6939
TCGA-KL-8336-11A-01R-2315-07	ADORA1|134	286.2687
TCGA-KL-8336-11A-01R-2315-07	ADORA2A|135	145.2985
TCGA-KL-8336-11A-01R-2315-07	ADORA2B|136	17.0768
TCGA-KL-8336-11A-01R-2315-07	ADORA3|140	73.5853
TCGA-KL-8336-11A-01R-2315-07	ADO|84890	626.5621
TCGA-KL-8336-11A-01R-2315-07	ADPGK|83440	882.4932
TCGA-KL-8336-11A-01R-2315-07	ADPRHL1|113622	13.0404
TCGA-KL-8336-11A-01R-2315-07	ADPRHL2|54936	964.0612
TCGA-KL-8336-11A-01R-2315-07	ADPRH|141	453.0001
TCGA-KL-8336-11A-01R-2315-07	ADRA1A|148	1.8629
TCGA-KL-8336-11A-01R-2315-07	ADRA1B|147	54.0247
TCGA-KL-8336-11A-01R-2315-07	ADRA1D|146	25.1494
TCGA-KL-8336-11A-01R-2315-07	ADRA2A|150	487.1536
TCGA-KL-8336-11A-01R-2315-07	ADRA2B|151	52.4723
TCGA-KL-8336-11A-01R-2315-07	ADRA2C|152	459.5203
TCGA-KL-8336-11A-01R-2315-07	ADRB1|153	9.6251
TCGA-KL-8336-11A-01R-2315-07	ADRB2|154	79.4846
TCGA-KL-8336-11A-01R-2315-07	ADRB3|155	1.2419
TCGA-KL-8336-11A-01R-2315-07	ADRBK1|156	1967.5541
TCGA-KL-8336-11A-01R-2315-07	ADRBK2|157	344.3297
TCGA-KL-8336-11A-01R-2315-07	ADRM1|11047	1881.8598
TCGA-KL-8336-11A-01R-2315-07	ADSL|158	1081.4251
TCGA-KL-8336-11A-01R-2315-07	ADSSL1|122622	93.146
TCGA-KL-8336-11A-01R-2315-07	ADSS|159	947.9159
TCGA-KL-8336-11A-01R-2315-07	AEBP1|165	20072.9644
TCGA-KL-8336-11A-01R-2315-07	AEBP2|121536	718.7767
TCGA-KL-8336-11A-01R-2315-07	AEN|64782	834.8987
TCGA-KL-8336-11A-01R-2315-07	AES|166	7837.305
TCGA-KL-8336-11A-01R-2315-07	AFAP1L1|134265	546.1461
TCGA-KL-8336-11A-01R-2315-07	AFAP1L2|84632	897.617
TCGA-KL-8336-11A-01R-2315-07	AFAP1|60312	1562.664
TCGA-KL-8336-11A-01R-2315-07	AFARP1|246182	1.5524
TCGA-KL-8336-11A-01R-2315-07	AFF1|4299	4315.4545
TCGA-KL-8336-11A-01R-2315-07	AFF2|2334	126.3681
TCGA-KL-8336-11A-01R-2315-07	AFF3|3899	376.9308
TCGA-KL-8336-11A-01R-2315-07	AFF4|27125	3436.7771
TCGA-KL-8336-11A-01R-2315-07	AFG3L1|172	153.0699
TCGA-KL-8336-11A-01R-2315-07	AFG3L2|10939	1768.7775
TCGA-KL-8336-11A-01R-2315-07	AFMID|125061	410.4634
TCGA-KL-8336-11A-01R-2315-07	AFM|173	4.0363
TCGA-KL-8336-11A-01R-2315-07	AFP|174	1.2419
TCGA-KL-8336-11A-01R-2315-07	AFTPH|54812	1168.9824
TCGA-KL-8336-11A-01R-2315-07	AG2|387763	3592.952
TCGA-KL-8336-11A-01R-2315-07	AGAP11|119385	16.7663
TCGA-KL-8336-11A-01R-2315-07	AGAP1|116987	439.9596
TCGA-KL-8336-11A-01R-2315-07	AGAP2|116986	67.9717
TCGA-KL-8336-11A-01R-2315-07	AGAP3|116988	1053.1708
TCGA-KL-8336-11A-01R-2315-07	AGAP4|119016	116.4325
TCGA-KL-8336-11A-01R-2315-07	AGAP5|729092	16.9712
TCGA-KL-8336-11A-01R-2315-07	AGAP6|414189	39.4318
TCGA-KL-8336-11A-01R-2315-07	AGAP7|653268	13.6614
TCGA-KL-8336-11A-01R-2315-07	AGAP8|728404	11.1775
TCGA-KL-8336-11A-01R-2315-07	AGA|175	572.5375
TCGA-KL-8336-11A-01R-2315-07	AGBL1|123624	0
TCGA-KL-8336-11A-01R-2315-07	AGBL2|79841	13.0404
TCGA-KL-8336-11A-01R-2315-07	AGBL3|340351	9.3146
TCGA-KL-8336-11A-01R-2315-07	AGBL4|84871	28.2543
TCGA-KL-8336-11A-01R-2315-07	AGBL5|60509	907.5712
TCGA-KL-8336-11A-01R-2315-07	AGER|177	44.3996
TCGA-KL-8336-11A-01R-2315-07	AGFG1|3267	2393.5419
TCGA-KL-8336-11A-01R-2315-07	AGFG2|3268	566.9487
TCGA-KL-8336-11A-01R-2315-07	AGGF1|55109	789.2572
TCGA-KL-8336-11A-01R-2315-07	AGK|55750	405.8061
TCGA-KL-8336-11A-01R-2315-07	AGL|178	721.2606
TCGA-KL-8336-11A-01R-2315-07	AGMAT|79814	166.7314
TCGA-KL-8336-11A-01R-2315-07	AGPAT1|10554	2069.3037
TCGA-KL-8336-11A-01R-2315-07	AGPAT2|10555	1400.6054
TCGA-KL-8336-11A-01R-2315-07	AGPAT3|56894	2525.8092
TCGA-KL-8336-11A-01R-2315-07	AGPAT4|56895	307.0713
TCGA-KL-8336-11A-01R-2315-07	AGPAT5|55326	618.8
TCGA-KL-8336-11A-01R-2315-07	AGPAT6|137964	2210.3547
TCGA-KL-8336-11A-01R-2315-07	AGPAT9|84803	249.3208
TCGA-KL-8336-11A-01R-2315-07	AGPHD1|123688	28.8753
TCGA-KL-8336-11A-01R-2315-07	AGPS|8540	1467.0496
TCGA-KL-8336-11A-01R-2315-07	AGR2|10551	67.0651
TCGA-KL-8336-11A-01R-2315-07	AGR3|155465	17.6977
TCGA-KL-8336-11A-01R-2315-07	AGRN|375790	20204.3002
TCGA-KL-8336-11A-01R-2315-07	AGRP|181	.3105
TCGA-KL-8336-11A-01R-2315-07	AGTPBP1|23287	371.9631
TCGA-KL-8336-11A-01R-2315-07	AGTR1|185	112.7067
TCGA-KL-8336-11A-01R-2315-07	AGTR2|186	6.2097
TCGA-KL-8336-11A-01R-2315-07	AGTRAP|57085	1361.4841
TCGA-KL-8336-11A-01R-2315-07	AGT|183	926.8028
TCGA-KL-8336-11A-01R-2315-07	AGXT2L1|64850	2.4839
TCGA-KL-8336-11A-01R-2315-07	AGXT2L2|85007	649.6717
TCGA-KL-8336-11A-01R-2315-07	AGXT2|64902	257.083
TCGA-KL-8336-11A-01R-2315-07	AGXT|189	1.8629
TCGA-KL-8336-11A-01R-2315-07	AHCTF1|25909	833.6568
TCGA-KL-8336-11A-01R-2315-07	AHCYL1|10768	3449.1966
TCGA-KL-8336-11A-01R-2315-07	AHCYL2|23382	733.68
TCGA-KL-8336-11A-01R-2315-07	AHCY|191	2614.6084
TCGA-KL-8336-11A-01R-2315-07	AHDC1|27245	955.9885
TCGA-KL-8336-11A-01R-2315-07	AHI1|54806	231.6231
TCGA-KL-8336-11A-01R-2315-07	AHNAK2|113146	1068.6952
TCGA-KL-8336-11A-01R-2315-07	AHNAK|79026	31515.3303
TCGA-KL-8336-11A-01R-2315-07	AHRR|57491	16.7663
TCGA-KL-8336-11A-01R-2315-07	AHR|196	2052.317
TCGA-KL-8336-11A-01R-2315-07	AHSA1|10598	1653.3416
TCGA-KL-8336-11A-01R-2315-07	AHSA2|130872	153.6909
TCGA-KL-8336-11A-01R-2315-07	AHSG|197	.9315
TCGA-KL-8336-11A-01R-2315-07	AHSP|51327	.621
TCGA-KL-8336-11A-01R-2315-07	AICDA|57379	.3105
TCGA-KL-8336-11A-01R-2315-07	AIDA|64853	853.7328
TCGA-KL-8336-11A-01R-2315-07	AIF1L|83543	8957.5409
TCGA-KL-8336-11A-01R-2315-07	AIF1|199	706.3572
TCGA-KL-8336-11A-01R-2315-07	AIFM1|9131	2267.4843
TCGA-KL-8336-11A-01R-2315-07	AIFM2|84883	424.7458
TCGA-KL-8336-11A-01R-2315-07	AIFM3|150209	18.9987
TCGA-KL-8336-11A-01R-2315-07	AIG1|51390	802.6081
TCGA-KL-8336-11A-01R-2315-07	AIM1L|55057	6.2097
TCGA-KL-8336-11A-01R-2315-07	AIM1|202	836.1407
TCGA-KL-8336-11A-01R-2315-07	AIM2|9447	4.9678
TCGA-KL-8336-11A-01R-2315-07	AIMP1|9255	802.4404
TCGA-KL-8336-11A-01R-2315-07	AIMP2|7965	565.3994
TCGA-KL-8336-11A-01R-2315-07	AIPL1|23746	1.2419
TCGA-KL-8336-11A-01R-2315-07	AIP|9049	1245.0516
TCGA-KL-8336-11A-01R-2315-07	AIRE|326	0
TCGA-KL-8336-11A-01R-2315-07	AJAP1|55966	178.5298
TCGA-KL-8336-11A-01R-2315-07	AK1|203	746.0995
TCGA-KL-8336-11A-01R-2315-07	AK2|204	1965.0702
TCGA-KL-8336-11A-01R-2315-07	AK3L1|205	338.741
TCGA-KL-8336-11A-01R-2315-07	AK3|50808	1773.5
TCGA-KL-8336-11A-01R-2315-07	AK5|26289	31.0487
TCGA-KL-8336-11A-01R-2315-07	AK7|122481	147.4812
TCGA-KL-8336-11A-01R-2315-07	AKAP10|11216	380.0357
TCGA-KL-8336-11A-01R-2315-07	AKAP11|11215	1273.6164
TCGA-KL-8336-11A-01R-2315-07	AKAP12|9590	11803.1514
TCGA-KL-8336-11A-01R-2315-07	AKAP13|11214	3376.8532
TCGA-KL-8336-11A-01R-2315-07	AKAP14|158798	0
TCGA-KL-8336-11A-01R-2315-07	AKAP1|8165	1013.1181
TCGA-KL-8336-11A-01R-2315-07	AKAP2|11217	2815.7448
TCGA-KL-8336-11A-01R-2315-07	AKAP3|10566	41.9157
TCGA-KL-8336-11A-01R-2315-07	AKAP4|8852	.621
TCGA-KL-8336-11A-01R-2315-07	AKAP5|9495	266.0871
TCGA-KL-8336-11A-01R-2315-07	AKAP6|9472	137.8561
TCGA-KL-8336-11A-01R-2315-07	AKAP7|9465	199.3325
TCGA-KL-8336-11A-01R-2315-07	AKAP8L|26993	748.2729
TCGA-KL-8336-11A-01R-2315-07	AKAP8|10270	665.373
TCGA-KL-8336-11A-01R-2315-07	AKAP9|10142	1256.2291
TCGA-KL-8336-11A-01R-2315-07	AKD1|221264	90.9726
TCGA-KL-8336-11A-01R-2315-07	AKIRIN1|79647	1593.4177
TCGA-KL-8336-11A-01R-2315-07	AKIRIN2|55122	815.0276
TCGA-KL-8336-11A-01R-2315-07	AKNAD1|254268	.3105
TCGA-KL-8336-11A-01R-2315-07	AKNA|80709	669.7198
TCGA-KL-8336-11A-01R-2315-07	AKR1A1|10327	3133.7421
TCGA-KL-8336-11A-01R-2315-07	AKR1B10|57016	7.1412
TCGA-KL-8336-11A-01R-2315-07	AKR1B15|441282	0
TCGA-KL-8336-11A-01R-2315-07	AKR1B1|231	2332.6865
TCGA-KL-8336-11A-01R-2315-07	AKR1C1|1645	624.3359
TCGA-KL-8336-11A-01R-2315-07	AKR1C2|1646	144.3763
TCGA-KL-8336-11A-01R-2315-07	AKR1C3|8644	1866.9565
TCGA-KL-8336-11A-01R-2315-07	AKR1C4|1109	.3105
TCGA-KL-8336-11A-01R-2315-07	AKR1CL1|340811	.621
TCGA-KL-8336-11A-01R-2315-07	AKR1D1|6718	0
TCGA-KL-8336-11A-01R-2315-07	AKR1E2|83592	16.8191
TCGA-KL-8336-11A-01R-2315-07	AKR7A2|8574	1303.7336
TCGA-KL-8336-11A-01R-2315-07	AKR7A3|22977	172.3201
TCGA-KL-8336-11A-01R-2315-07	AKR7L|246181	12.73
TCGA-KL-8336-11A-01R-2315-07	AKT1S1|84335	1107.8165
TCGA-KL-8336-11A-01R-2315-07	AKT1|207	3747.2638
TCGA-KL-8336-11A-01R-2315-07	AKT2|208	2430.8003
TCGA-KL-8336-11A-01R-2315-07	AKT3|10000	972.7548
TCGA-KL-8336-11A-01R-2315-07	AKTIP|64400	551.4927
TCGA-KL-8336-11A-01R-2315-07	ALAD|210	1142.9015
TCGA-KL-8336-11A-01R-2315-07	ALAS1|211	1460.8399
TCGA-KL-8336-11A-01R-2315-07	ALAS2|212	67.9966
TCGA-KL-8336-11A-01R-2315-07	ALB|213	31.9801
TCGA-KL-8336-11A-01R-2315-07	ALCAM|214	1893.9688
TCGA-KL-8336-11A-01R-2315-07	ALDH16A1|126133	943.569
TCGA-KL-8336-11A-01R-2315-07	ALDH18A1|5832	1807.343
TCGA-KL-8336-11A-01R-2315-07	ALDH1A1|216	8077.6217
TCGA-KL-8336-11A-01R-2315-07	ALDH1A2|8854	812.8541
TCGA-KL-8336-11A-01R-2315-07	ALDH1A3|220	1014.9934
TCGA-KL-8336-11A-01R-2315-07	ALDH1B1|219	1904.8358
TCGA-KL-8336-11A-01R-2315-07	ALDH1L1|10840	1463.6342
TCGA-KL-8336-11A-01R-2315-07	ALDH1L2|160428	162.0741
TCGA-KL-8336-11A-01R-2315-07	ALDH2|217	3910.8903
TCGA-KL-8336-11A-01R-2315-07	ALDH3A1|218	58.061
TCGA-KL-8336-11A-01R-2315-07	ALDH3A2|224	2058.5267
TCGA-KL-8336-11A-01R-2315-07	ALDH3B1|221	797.9508
TCGA-KL-8336-11A-01R-2315-07	ALDH3B2|222	12.109
TCGA-KL-8336-11A-01R-2315-07	ALDH4A1|8659	4983.0009
TCGA-KL-8336-11A-01R-2315-07	ALDH5A1|7915	436.8548
TCGA-KL-8336-11A-01R-2315-07	ALDH6A1|4329	375.1455
TCGA-KL-8336-11A-01R-2315-07	ALDH7A1|501	1590.6233
TCGA-KL-8336-11A-01R-2315-07	ALDH8A1|64577	862.8425
TCGA-KL-8336-11A-01R-2315-07	ALDH9A1|223	1924.086
TCGA-KL-8336-11A-01R-2315-07	ALDOA|226	17168.3614
TCGA-KL-8336-11A-01R-2315-07	ALDOB|229	230.3811
TCGA-KL-8336-11A-01R-2315-07	ALDOC|230	126.0576
TCGA-KL-8336-11A-01R-2315-07	ALG10B|144245	217.6512
TCGA-KL-8336-11A-01R-2315-07	ALG10|84920	72.3434
TCGA-KL-8336-11A-01R-2315-07	ALG11|440138	14.9034
TCGA-KL-8336-11A-01R-2315-07	ALG12|79087	759.14
TCGA-KL-8336-11A-01R-2315-07	ALG13|79868	411.0844
TCGA-KL-8336-11A-01R-2315-07	ALG14|199857	219.5141
TCGA-KL-8336-11A-01R-2315-07	ALG1L2|644974	0
TCGA-KL-8336-11A-01R-2315-07	ALG1L|200810	24.3297
TCGA-KL-8336-11A-01R-2315-07	ALG1|56052	549.1982
TCGA-KL-8336-11A-01R-2315-07	ALG2|85365	834.2777
TCGA-KL-8336-11A-01R-2315-07	ALG3|10195	693.0063
TCGA-KL-8336-11A-01R-2315-07	ALG5|29880	618.179
TCGA-KL-8336-11A-01R-2315-07	ALG6|29929	252.7362
TCGA-KL-8336-11A-01R-2315-07	ALG8|79053	545.8356
TCGA-KL-8336-11A-01R-2315-07	ALG9|79796	505.4723
TCGA-KL-8336-11A-01R-2315-07	ALKBH1|8846	208.0261
TCGA-KL-8336-11A-01R-2315-07	ALKBH2|121642	175.1145
TCGA-KL-8336-11A-01R-2315-07	ALKBH3|221120	298.9987
TCGA-KL-8336-11A-01R-2315-07	ALKBH4|54784	211.8482
TCGA-KL-8336-11A-01R-2315-07	ALKBH5|54890	1768.8054
TCGA-KL-8336-11A-01R-2315-07	ALKBH6|84964	95.9404
TCGA-KL-8336-11A-01R-2315-07	ALKBH7|84266	957.2305
TCGA-KL-8336-11A-01R-2315-07	ALKBH8|91801	133.8198
TCGA-KL-8336-11A-01R-2315-07	ALK|238	4.3468
TCGA-KL-8336-11A-01R-2315-07	ALLC|55821	.3105
TCGA-KL-8336-11A-01R-2315-07	ALMS1P|200420	4.3468
TCGA-KL-8336-11A-01R-2315-07	ALMS1|7840	539.0049
TCGA-KL-8336-11A-01R-2315-07	ALOX12B|242	1.8629
TCGA-KL-8336-11A-01R-2315-07	ALOX12P2|245	20.4921
TCGA-KL-8336-11A-01R-2315-07	ALOX12|239	1.6425
TCGA-KL-8336-11A-01R-2315-07	ALOX15B|247	7.4517
TCGA-KL-8336-11A-01R-2315-07	ALOX15|246	.9315
TCGA-KL-8336-11A-01R-2315-07	ALOX5AP|241	343.7088
TCGA-KL-8336-11A-01R-2315-07	ALOX5|240	1189.164
TCGA-KL-8336-11A-01R-2315-07	ALOXE3|59344	.9315
TCGA-KL-8336-11A-01R-2315-07	ALPI|248	.621
TCGA-KL-8336-11A-01R-2315-07	ALPK1|80216	398.9754
TCGA-KL-8336-11A-01R-2315-07	ALPK2|115701	2370.5659
TCGA-KL-8336-11A-01R-2315-07	ALPK3|57538	1353.4115
TCGA-KL-8336-11A-01R-2315-07	ALPL|249	412.3263
TCGA-KL-8336-11A-01R-2315-07	ALPPL2|251	0
TCGA-KL-8336-11A-01R-2315-07	ALPP|250	0
TCGA-KL-8336-11A-01R-2315-07	ALS2CL|259173	790.8096
TCGA-KL-8336-11A-01R-2315-07	ALS2CR11|151254	7.1412
TCGA-KL-8336-11A-01R-2315-07	ALS2CR12|130540	1.8629
TCGA-KL-8336-11A-01R-2315-07	ALS2CR4|65062	415.7417
TCGA-KL-8336-11A-01R-2315-07	ALS2CR8|79800	95.0089
TCGA-KL-8336-11A-01R-2315-07	ALS2|57679	571.606
TCGA-KL-8336-11A-01R-2315-07	ALX1|8092	10.2461
TCGA-KL-8336-11A-01R-2315-07	ALX3|257	22.6655
TCGA-KL-8336-11A-01R-2315-07	ALX4|60529	0
TCGA-KL-8336-11A-01R-2315-07	AMAC1L2|83650	.621
TCGA-KL-8336-11A-01R-2315-07	AMAC1L3|643664	.3105
TCGA-KL-8336-11A-01R-2315-07	AMAC1|146861	.3105
TCGA-KL-8336-11A-01R-2315-07	AMACR|23600	3804.0829
TCGA-KL-8336-11A-01R-2315-07	AMBN|258	0
TCGA-KL-8336-11A-01R-2315-07	AMBP|259	118.2954
TCGA-KL-8336-11A-01R-2315-07	AMBRA1|55626	971.8233
TCGA-KL-8336-11A-01R-2315-07	AMD1|262	1912.9085
TCGA-KL-8336-11A-01R-2315-07	AMDHD1|144193	32.6011
TCGA-KL-8336-11A-01R-2315-07	AMDHD2|51005	290.7708
TCGA-KL-8336-11A-01R-2315-07	AMELX|265	0
TCGA-KL-8336-11A-01R-2315-07	AMELY|266	0
TCGA-KL-8336-11A-01R-2315-07	AMFR|267	3768.3769
TCGA-KL-8336-11A-01R-2315-07	AMHR2|269	0
TCGA-KL-8336-11A-01R-2315-07	AMH|268	9.0041
TCGA-KL-8336-11A-01R-2315-07	AMICA1|120425	362.6485
TCGA-KL-8336-11A-01R-2315-07	AMIGO1|57463	143.7553
TCGA-KL-8336-11A-01R-2315-07	AMIGO2|347902	370.4106
TCGA-KL-8336-11A-01R-2315-07	AMIGO3|386724	64.8917
TCGA-KL-8336-11A-01R-2315-07	AMMECR1L|83607	849.4916
TCGA-KL-8336-11A-01R-2315-07	AMMECR1|9949	395.56
TCGA-KL-8336-11A-01R-2315-07	AMN1|196394	131.6464
TCGA-KL-8336-11A-01R-2315-07	AMN|81693	830.8624
TCGA-KL-8336-11A-01R-2315-07	AMOTL1|154810	2182.1004
TCGA-KL-8336-11A-01R-2315-07	AMOTL2|51421	4839.556
TCGA-KL-8336-11A-01R-2315-07	AMOT|154796	1035.1626
TCGA-KL-8336-11A-01R-2315-07	AMPD1|270	0
TCGA-KL-8336-11A-01R-2315-07	AMPD2|271	1195.9947
TCGA-KL-8336-11A-01R-2315-07	AMPD3|272	409.2215
TCGA-KL-8336-11A-01R-2315-07	AMPH|273	20.4921
TCGA-KL-8336-11A-01R-2315-07	AMTN|401138	.3105
TCGA-KL-8336-11A-01R-2315-07	AMT|275	298.7286
TCGA-KL-8336-11A-01R-2315-07	AMY1A|276	.9315
TCGA-KL-8336-11A-01R-2315-07	AMY2A|279	.621
TCGA-KL-8336-11A-01R-2315-07	AMY2B|280	77.1094
TCGA-KL-8336-11A-01R-2315-07	AMZ1|155185	2.7944
TCGA-KL-8336-11A-01R-2315-07	AMZ2P1|201283	95.9404
TCGA-KL-8336-11A-01R-2315-07	AMZ2|51321	807.8864
TCGA-KL-8336-11A-01R-2315-07	ANAPC10|10393	117.0535
TCGA-KL-8336-11A-01R-2315-07	ANAPC11|51529	1100.9858
TCGA-KL-8336-11A-01R-2315-07	ANAPC13|25847	1238.4631
TCGA-KL-8336-11A-01R-2315-07	ANAPC16|119504	1846.7748
TCGA-KL-8336-11A-01R-2315-07	ANAPC1|64682	517.8918
TCGA-KL-8336-11A-01R-2315-07	ANAPC2|29882	793.2935
TCGA-KL-8336-11A-01R-2315-07	ANAPC4|29945	359.5436
TCGA-KL-8336-11A-01R-2315-07	ANAPC5|51433	1920.3602
TCGA-KL-8336-11A-01R-2315-07	ANAPC7|51434	803.2291
TCGA-KL-8336-11A-01R-2315-07	ANGEL1|23357	407.048
TCGA-KL-8336-11A-01R-2315-07	ANGEL2|90806	400.8383
TCGA-KL-8336-11A-01R-2315-07	ANGPT1|284	260.8088
TCGA-KL-8336-11A-01R-2315-07	ANGPT2|285	155.2433
TCGA-KL-8336-11A-01R-2315-07	ANGPT4|51378	.9315
TCGA-KL-8336-11A-01R-2315-07	ANGPTL1|9068	200.2639
TCGA-KL-8336-11A-01R-2315-07	ANGPTL2|23452	1206.5513
TCGA-KL-8336-11A-01R-2315-07	ANGPTL3|27329	35.085
TCGA-KL-8336-11A-01R-2315-07	ANGPTL4|51129	4171.6991
TCGA-KL-8336-11A-01R-2315-07	ANGPTL5|253935	.9315
TCGA-KL-8336-11A-01R-2315-07	ANGPTL6|83854	1.9064
TCGA-KL-8336-11A-01R-2315-07	ANGPTL7|10218	452.3791
TCGA-KL-8336-11A-01R-2315-07	ANG|283	252.6244
TCGA-KL-8336-11A-01R-2315-07	ANK1|286	98.1138
TCGA-KL-8336-11A-01R-2315-07	ANK2|287	3582.7059
TCGA-KL-8336-11A-01R-2315-07	ANK3|288	1863.8516
TCGA-KL-8336-11A-01R-2315-07	ANKAR|150709	22.355
TCGA-KL-8336-11A-01R-2315-07	ANKDD1A|348094	61.1659
TCGA-KL-8336-11A-01R-2315-07	ANKFN1|162282	.621
TCGA-KL-8336-11A-01R-2315-07	ANKFY1|51479	1840.8756
TCGA-KL-8336-11A-01R-2315-07	ANKHD1-EIF4EBP3|404734	674.7062
TCGA-KL-8336-11A-01R-2315-07	ANKHD1|54882	1335.2946
TCGA-KL-8336-11A-01R-2315-07	ANKH|56172	882.0927
TCGA-KL-8336-11A-01R-2315-07	ANKIB1|54467	1458.0455
TCGA-KL-8336-11A-01R-2315-07	ANKK1|255239	2.4839
TCGA-KL-8336-11A-01R-2315-07	ANKLE1|126549	5.8992
TCGA-KL-8336-11A-01R-2315-07	ANKLE2|23141	1602.4218
TCGA-KL-8336-11A-01R-2315-07	ANKMY1|51281	150.2756
TCGA-KL-8336-11A-01R-2315-07	ANKMY2|57037	422.8829
TCGA-KL-8336-11A-01R-2315-07	ANKRA2|57763	176.3564
TCGA-KL-8336-11A-01R-2315-07	ANKRD10|55608	1283.0055
TCGA-KL-8336-11A-01R-2315-07	ANKRD11|29123	2598.3513
TCGA-KL-8336-11A-01R-2315-07	ANKRD12|23253	797.0193
TCGA-KL-8336-11A-01R-2315-07	ANKRD13A|88455	1450.5938
TCGA-KL-8336-11A-01R-2315-07	ANKRD13B|124930	193.1227
TCGA-KL-8336-11A-01R-2315-07	ANKRD13C|81573	583.4045
TCGA-KL-8336-11A-01R-2315-07	ANKRD13D|338692	499.8836
TCGA-KL-8336-11A-01R-2315-07	ANKRD16|54522	107.0713
TCGA-KL-8336-11A-01R-2315-07	ANKRD17|26057	2179.6165
TCGA-KL-8336-11A-01R-2315-07	ANKRD19|138649	45.952
TCGA-KL-8336-11A-01R-2315-07	ANKRD1|27063	189.0864
TCGA-KL-8336-11A-01R-2315-07	ANKRD20A3|441425	7.7622
TCGA-KL-8336-11A-01R-2315-07	ANKRD20A4|728747	.621
TCGA-KL-8336-11A-01R-2315-07	ANKRD20B|729171	4.9678
TCGA-KL-8336-11A-01R-2315-07	ANKRD22|118932	195.2961
TCGA-KL-8336-11A-01R-2315-07	ANKRD23|200539	13.9719
TCGA-KL-8336-11A-01R-2315-07	ANKRD24|170961	22.0446
TCGA-KL-8336-11A-01R-2315-07	ANKRD26P1|124149	0
TCGA-KL-8336-11A-01R-2315-07	ANKRD26|22852	144.9973
TCGA-KL-8336-11A-01R-2315-07	ANKRD27|84079	648.6067
TCGA-KL-8336-11A-01R-2315-07	ANKRD28|23243	878.9878
TCGA-KL-8336-11A-01R-2315-07	ANKRD29|147463	115.501
TCGA-KL-8336-11A-01R-2315-07	ANKRD2|26287	362.338
TCGA-KL-8336-11A-01R-2315-07	ANKRD30A|91074	.3105
TCGA-KL-8336-11A-01R-2315-07	ANKRD30B|374860	2.4839
TCGA-KL-8336-11A-01R-2315-07	ANKRD31|256006	.621
TCGA-KL-8336-11A-01R-2315-07	ANKRD32|84250	89.4202
TCGA-KL-8336-11A-01R-2315-07	ANKRD33|341405	.3105
TCGA-KL-8336-11A-01R-2315-07	ANKRD34A|284615	11.1775
TCGA-KL-8336-11A-01R-2315-07	ANKRD34B|340120	13.0404
TCGA-KL-8336-11A-01R-2315-07	ANKRD34C|390616	0
TCGA-KL-8336-11A-01R-2315-07	ANKRD35|148741	48.4359
TCGA-KL-8336-11A-01R-2315-07	ANKRD36BP1|84832	108.3599
TCGA-KL-8336-11A-01R-2315-07	ANKRD36B|57730	8.3831
TCGA-KL-8336-11A-01R-2315-07	ANKRD36|375248	59.9239
TCGA-KL-8336-11A-01R-2315-07	ANKRD37|353322	124.44
TCGA-KL-8336-11A-01R-2315-07	ANKRD39|51239	125.1261
TCGA-KL-8336-11A-01R-2315-07	ANKRD40|91369	1329.504
TCGA-KL-8336-11A-01R-2315-07	ANKRD42|338699	371.3421
TCGA-KL-8336-11A-01R-2315-07	ANKRD43|134548	120.4688
TCGA-KL-8336-11A-01R-2315-07	ANKRD44|91526	102.1501
TCGA-KL-8336-11A-01R-2315-07	ANKRD45|339416	72.9644
TCGA-KL-8336-11A-01R-2315-07	ANKRD46|157567	280.1087
TCGA-KL-8336-11A-01R-2315-07	ANKRD49|54851	118.9164
TCGA-KL-8336-11A-01R-2315-07	ANKRD50|57182	1048.5135
TCGA-KL-8336-11A-01R-2315-07	ANKRD52|283373	1852.6741
TCGA-KL-8336-11A-01R-2315-07	ANKRD53|79998	24.218
TCGA-KL-8336-11A-01R-2315-07	ANKRD54|129138	405.4956
TCGA-KL-8336-11A-01R-2315-07	ANKRD55|79722	7.7622
TCGA-KL-8336-11A-01R-2315-07	ANKRD56|345079	102.4606
TCGA-KL-8336-11A-01R-2315-07	ANKRD57|65124	1003.8035
TCGA-KL-8336-11A-01R-2315-07	ANKRD58|347454	7.4517
TCGA-KL-8336-11A-01R-2315-07	ANKRD5|63926	157.7272
TCGA-KL-8336-11A-01R-2315-07	ANKRD6|22881	365.6788
TCGA-KL-8336-11A-01R-2315-07	ANKRD7|56311	7.7622
TCGA-KL-8336-11A-01R-2315-07	ANKRD9|122416	146.8602
TCGA-KL-8336-11A-01R-2315-07	ANKS1A|23294	1210.5876
TCGA-KL-8336-11A-01R-2315-07	ANKS1B|56899	31.0487
TCGA-KL-8336-11A-01R-2315-07	ANKS3|124401	418.8465
TCGA-KL-8336-11A-01R-2315-07	ANKS4B|257629	34.7745
TCGA-KL-8336-11A-01R-2315-07	ANKS6|203286	630.288
TCGA-KL-8336-11A-01R-2315-07	ANKZF1|55139	380.3462
TCGA-KL-8336-11A-01R-2315-07	ANLN|54443	229.1392
TCGA-KL-8336-11A-01R-2315-07	ANO10|55129	1317.395
TCGA-KL-8336-11A-01R-2315-07	ANO1|55107	574.7109
TCGA-KL-8336-11A-01R-2315-07	ANO2|57101	26.0809
TCGA-KL-8336-11A-01R-2315-07	ANO3|63982	59.6134
TCGA-KL-8336-11A-01R-2315-07	ANO4|121601	28.8753
TCGA-KL-8336-11A-01R-2315-07	ANO5|203859	187.2235
TCGA-KL-8336-11A-01R-2315-07	ANO6|196527	2797.7955
TCGA-KL-8336-11A-01R-2315-07	ANO7|50636	25.1494
TCGA-KL-8336-11A-01R-2315-07	ANO8|57719	275.4017
TCGA-KL-8336-11A-01R-2315-07	ANO9|338440	242.1796
TCGA-KL-8336-11A-01R-2315-07	ANP32A|8125	2121.2451
TCGA-KL-8336-11A-01R-2315-07	ANP32B|10541	2149.4993
TCGA-KL-8336-11A-01R-2315-07	ANP32C|23520	1.5524
TCGA-KL-8336-11A-01R-2315-07	ANP32D|23519	0
TCGA-KL-8336-11A-01R-2315-07	ANP32E|81611	919.3511
TCGA-KL-8336-11A-01R-2315-07	ANPEP|290	15996.2742
TCGA-KL-8336-11A-01R-2315-07	ANTXR1|84168	3319.1027
TCGA-KL-8336-11A-01R-2315-07	ANTXR2|118429	1171.1558
TCGA-KL-8336-11A-01R-2315-07	ANTXRL|195977	0
TCGA-KL-8336-11A-01R-2315-07	ANUBL1|93550	159.5902
TCGA-KL-8336-11A-01R-2315-07	ANXA10|11199	0
TCGA-KL-8336-11A-01R-2315-07	ANXA11|311	7140.8833
TCGA-KL-8336-11A-01R-2315-07	ANXA13|312	362.0275
TCGA-KL-8336-11A-01R-2315-07	ANXA1|301	4428.7821
TCGA-KL-8336-11A-01R-2315-07	ANXA2P1|303	73.5853
TCGA-KL-8336-11A-01R-2315-07	ANXA2P2|304	4607.6224
TCGA-KL-8336-11A-01R-2315-07	ANXA2P3|305	3.4154
TCGA-KL-8336-11A-01R-2315-07	ANXA2|302	14160.9873
TCGA-KL-8336-11A-01R-2315-07	ANXA3|306	1306.2175
TCGA-KL-8336-11A-01R-2315-07	ANXA4|307	7687.0294
TCGA-KL-8336-11A-01R-2315-07	ANXA5|308	10701.8552
TCGA-KL-8336-11A-01R-2315-07	ANXA6|309	4656.9898
TCGA-KL-8336-11A-01R-2315-07	ANXA7|310	3157.0286
TCGA-KL-8336-11A-01R-2315-07	ANXA8L1|728113	0
TCGA-KL-8336-11A-01R-2315-07	ANXA8L2|244	.3105
TCGA-KL-8336-11A-01R-2315-07	ANXA8|653145	0
TCGA-KL-8336-11A-01R-2315-07	ANXA9|8416	164.5579
TCGA-KL-8336-11A-01R-2315-07	AOAH|313	287.8212
TCGA-KL-8336-11A-01R-2315-07	AOC2|314	27.6333
TCGA-KL-8336-11A-01R-2315-07	AOC3|8639	1232.9426
TCGA-KL-8336-11A-01R-2315-07	AOX1|316	1263.9913
TCGA-KL-8336-11A-01R-2315-07	AOX2P|344454	0
TCGA-KL-8336-11A-01R-2315-07	AP1AR|55435	313.5916
TCGA-KL-8336-11A-01R-2315-07	AP1B1|162	3104.2459
TCGA-KL-8336-11A-01R-2315-07	AP1G1|164	2425.2115
TCGA-KL-8336-11A-01R-2315-07	AP1G2|8906	1044.0425
TCGA-KL-8336-11A-01R-2315-07	AP1M1|8907	1559.8851
TCGA-KL-8336-11A-01R-2315-07	AP1M2|10053	713.1879
TCGA-KL-8336-11A-01R-2315-07	AP1S1|1174	920.9035
TCGA-KL-8336-11A-01R-2315-07	AP1S2|8905	454.863
TCGA-KL-8336-11A-01R-2315-07	AP1S3|130340	341.5354
TCGA-KL-8336-11A-01R-2315-07	AP2A1|160	2719.525
TCGA-KL-8336-11A-01R-2315-07	AP2A2|161	3244.2754
TCGA-KL-8336-11A-01R-2315-07	AP2B1|163	7714.9732
TCGA-KL-8336-11A-01R-2315-07	AP2M1|1173	8725.2969
TCGA-KL-8336-11A-01R-2315-07	AP2S1|1175	1350.3066
TCGA-KL-8336-11A-01R-2315-07	AP3B1|8546	1289.4512
TCGA-KL-8336-11A-01R-2315-07	AP3B2|8120	66.1337
TCGA-KL-8336-11A-01R-2315-07	AP3D1|8943	4227.8972
TCGA-KL-8336-11A-01R-2315-07	AP3M1|26985	977.4121
TCGA-KL-8336-11A-01R-2315-07	AP3M2|10947	301.1721
TCGA-KL-8336-11A-01R-2315-07	AP3S1|1176	735.543
TCGA-KL-8336-11A-01R-2315-07	AP3S2|10239	1310.2166
TCGA-KL-8336-11A-01R-2315-07	AP4B1|10717	311.2381
TCGA-KL-8336-11A-01R-2315-07	AP4E1|23431	368.5477
TCGA-KL-8336-11A-01R-2315-07	AP4M1|9179	405.685
TCGA-KL-8336-11A-01R-2315-07	AP4S1|11154	88.4887
TCGA-KL-8336-11A-01R-2315-07	APAF1|317	533.7266
TCGA-KL-8336-11A-01R-2315-07	APBA1|320	424.4353
TCGA-KL-8336-11A-01R-2315-07	APBA2|321	73.8958
TCGA-KL-8336-11A-01R-2315-07	APBA3|9546	403.3222
TCGA-KL-8336-11A-01R-2315-07	APBB1IP|54518	694.8692
TCGA-KL-8336-11A-01R-2315-07	APBB1|322	1591.5548
TCGA-KL-8336-11A-01R-2315-07	APBB2|323	1704.8824
TCGA-KL-8336-11A-01R-2315-07	APBB3|10307	222.9294
TCGA-KL-8336-11A-01R-2315-07	APC2|10297	5.0144
TCGA-KL-8336-11A-01R-2315-07	APCDD1L|164284	51.2303
TCGA-KL-8336-11A-01R-2315-07	APCDD1|147495	454.863
TCGA-KL-8336-11A-01R-2315-07	APCS|325	11.488
TCGA-KL-8336-11A-01R-2315-07	APC|324	757.898
TCGA-KL-8336-11A-01R-2315-07	APEH|327	3044.322
TCGA-KL-8336-11A-01R-2315-07	APEX1|328	2498.7969
TCGA-KL-8336-11A-01R-2315-07	APEX2|27301	637.1187
TCGA-KL-8336-11A-01R-2315-07	APH1A|51107	4065.2022
TCGA-KL-8336-11A-01R-2315-07	APH1B|83464	404.8746
TCGA-KL-8336-11A-01R-2315-07	API5|8539	1987.1148
TCGA-KL-8336-11A-01R-2315-07	APIP|51074	222.768
TCGA-KL-8336-11A-01R-2315-07	APITD1|378708	200.7017
TCGA-KL-8336-11A-01R-2315-07	APLF|200558	77.3112
TCGA-KL-8336-11A-01R-2315-07	APLNR|187	1451.2148
TCGA-KL-8336-11A-01R-2315-07	APLN|8862	1008.4608
TCGA-KL-8336-11A-01R-2315-07	APLP1|333	96.8718
TCGA-KL-8336-11A-01R-2315-07	APLP2|334	22522.0834
TCGA-KL-8336-11A-01R-2315-07	APOA1BP|128240	1652.7206
TCGA-KL-8336-11A-01R-2315-07	APOA1|335	12.109
TCGA-KL-8336-11A-01R-2315-07	APOA2|336	0
TCGA-KL-8336-11A-01R-2315-07	APOA4|337	0
TCGA-KL-8336-11A-01R-2315-07	APOA5|116519	0
TCGA-KL-8336-11A-01R-2315-07	APOB48R|55911	219.2036
TCGA-KL-8336-11A-01R-2315-07	APOBEC1|339	0
TCGA-KL-8336-11A-01R-2315-07	APOBEC2|10930	1.2419
TCGA-KL-8336-11A-01R-2315-07	APOBEC3A|200315	92.0717
TCGA-KL-8336-11A-01R-2315-07	APOBEC3B|9582	88.0106
TCGA-KL-8336-11A-01R-2315-07	APOBEC3C|27350	243.4216
TCGA-KL-8336-11A-01R-2315-07	APOBEC3D|140564	63.9603
TCGA-KL-8336-11A-01R-2315-07	APOBEC3F|200316	181.6347
TCGA-KL-8336-11A-01R-2315-07	APOBEC3G|60489	247.1474
TCGA-KL-8336-11A-01R-2315-07	APOBEC3H|164668	9.3146
TCGA-KL-8336-11A-01R-2315-07	APOBEC4|403314	0
TCGA-KL-8336-11A-01R-2315-07	APOB|338	15.2138
TCGA-KL-8336-11A-01R-2315-07	APOC1P1|342	0
TCGA-KL-8336-11A-01R-2315-07	APOC1|341	357.0597
TCGA-KL-8336-11A-01R-2315-07	APOC2|344	150.8965
TCGA-KL-8336-11A-01R-2315-07	APOC3|345	1.2419
TCGA-KL-8336-11A-01R-2315-07	APOC4|346	0
TCGA-KL-8336-11A-01R-2315-07	APOD|347	420.7095
TCGA-KL-8336-11A-01R-2315-07	APOE|348	4773.1119
TCGA-KL-8336-11A-01R-2315-07	APOF|319	0
TCGA-KL-8336-11A-01R-2315-07	APOH|350	70.4805
TCGA-KL-8336-11A-01R-2315-07	APOL1|8542	3672.4365
TCGA-KL-8336-11A-01R-2315-07	APOL2|23780	1079.5622
TCGA-KL-8336-11A-01R-2315-07	APOL3|80833	859.4272
TCGA-KL-8336-11A-01R-2315-07	APOL4|80832	247.1474
TCGA-KL-8336-11A-01R-2315-07	APOL5|80831	.3105
TCGA-KL-8336-11A-01R-2315-07	APOL6|80830	1831.8715
TCGA-KL-8336-11A-01R-2315-07	APOLD1|81575	3203.9121
TCGA-KL-8336-11A-01R-2315-07	APOM|55937	67.3756
TCGA-KL-8336-11A-01R-2315-07	APOOL|139322	171.3887
TCGA-KL-8336-11A-01R-2315-07	APOO|79135	292.168
TCGA-KL-8336-11A-01R-2315-07	APPBP2|10513	1182.9543
TCGA-KL-8336-11A-01R-2315-07	APPL1|26060	1126.7562
TCGA-KL-8336-11A-01R-2315-07	APPL2|55198	1049.1345
TCGA-KL-8336-11A-01R-2315-07	APP|351	41738.1045
TCGA-KL-8336-11A-01R-2315-07	APRT|353	1295.3505
TCGA-KL-8336-11A-01R-2315-07	APTX|54840	477.839
TCGA-KL-8336-11A-01R-2315-07	AQP10|89872	.621
TCGA-KL-8336-11A-01R-2315-07	AQP11|282679	63.3393
TCGA-KL-8336-11A-01R-2315-07	AQP12A|375318	0
TCGA-KL-8336-11A-01R-2315-07	AQP12B|653437	0
TCGA-KL-8336-11A-01R-2315-07	AQP1|358	21616.1857
TCGA-KL-8336-11A-01R-2315-07	AQP2|359	146.8602
TCGA-KL-8336-11A-01R-2315-07	AQP3|360	993.5574
TCGA-KL-8336-11A-01R-2315-07	AQP4|361	20.1816
TCGA-KL-8336-11A-01R-2315-07	AQP5|362	22.355
TCGA-KL-8336-11A-01R-2315-07	AQP6|363	823.7212
TCGA-KL-8336-11A-01R-2315-07	AQP7P1|375719	1.5524
TCGA-KL-8336-11A-01R-2315-07	AQP7P3|441432	0
TCGA-KL-8336-11A-01R-2315-07	AQP7|364	63.6498
TCGA-KL-8336-11A-01R-2315-07	AQP8|343	.621
TCGA-KL-8336-11A-01R-2315-07	AQP9|366	154.9329
TCGA-KL-8336-11A-01R-2315-07	AQPEP|206338	2.7944
TCGA-KL-8336-11A-01R-2315-07	AQR|9716	877.4354
TCGA-KL-8336-11A-01R-2315-07	ARAF|369	1660.7933
TCGA-KL-8336-11A-01R-2315-07	ARAP1|116985	3392.9675
TCGA-KL-8336-11A-01R-2315-07	ARAP2|116984	461.3832
TCGA-KL-8336-11A-01R-2315-07	ARAP3|64411	611.9693
TCGA-KL-8336-11A-01R-2315-07	ARCN1|372	3459.7532
TCGA-KL-8336-11A-01R-2315-07	ARC|23237	269.8129
TCGA-KL-8336-11A-01R-2315-07	AREG|374	152.1385
TCGA-KL-8336-11A-01R-2315-07	ARF1|375	9151.2846
TCGA-KL-8336-11A-01R-2315-07	ARF3|377	5603.0428
TCGA-KL-8336-11A-01R-2315-07	ARF4|378	4850.1126
TCGA-KL-8336-11A-01R-2315-07	ARF5|381	2772.9287
TCGA-KL-8336-11A-01R-2315-07	ARF6|382	4334.0837
TCGA-KL-8336-11A-01R-2315-07	ARFGAP1|55738	1486.6103
TCGA-KL-8336-11A-01R-2315-07	ARFGAP2|84364	1881.8598
TCGA-KL-8336-11A-01R-2315-07	ARFGAP3|26286	1534.7357
TCGA-KL-8336-11A-01R-2315-07	ARFGEF1|10565	1679.7889
TCGA-KL-8336-11A-01R-2315-07	ARFGEF2|10564	1300.0078
TCGA-KL-8336-11A-01R-2315-07	ARFIP1|27236	912.8309
TCGA-KL-8336-11A-01R-2315-07	ARFIP2|23647	954.7466
TCGA-KL-8336-11A-01R-2315-07	ARFRP1|10139	915.0043
TCGA-KL-8336-11A-01R-2315-07	ARG1|383	.621
TCGA-KL-8336-11A-01R-2315-07	ARG2|384	444.7473
TCGA-KL-8336-11A-01R-2315-07	ARGFXP2|503640	0
TCGA-KL-8336-11A-01R-2315-07	ARGFX|503582	0
TCGA-KL-8336-11A-01R-2315-07	ARGLU1|55082	1070.5581
TCGA-KL-8336-11A-01R-2315-07	ARHGAP10|79658	406.1166
TCGA-KL-8336-11A-01R-2315-07	ARHGAP11A|9824	150.586
TCGA-KL-8336-11A-01R-2315-07	ARHGAP11B|89839	13.0404
TCGA-KL-8336-11A-01R-2315-07	ARHGAP12|94134	658.8528
TCGA-KL-8336-11A-01R-2315-07	ARHGAP15|55843	135.9932
TCGA-KL-8336-11A-01R-2315-07	ARHGAP17|55114	1272.6849
TCGA-KL-8336-11A-01R-2315-07	ARHGAP18|93663	1095.0865
TCGA-KL-8336-11A-01R-2315-07	ARHGAP19|84986	310.1762
TCGA-KL-8336-11A-01R-2315-07	ARHGAP1|392	3696.0335
TCGA-KL-8336-11A-01R-2315-07	ARHGAP20|57569	68.3071
TCGA-KL-8336-11A-01R-2315-07	ARHGAP21|57584	1526.9735
TCGA-KL-8336-11A-01R-2315-07	ARHGAP22|58504	47.5045
TCGA-KL-8336-11A-01R-2315-07	ARHGAP23|57636	1538.772
TCGA-KL-8336-11A-01R-2315-07	ARHGAP24|83478	2056.0428
TCGA-KL-8336-11A-01R-2315-07	ARHGAP25|9938	261.1193
TCGA-KL-8336-11A-01R-2315-07	ARHGAP26|23092	675.3085
TCGA-KL-8336-11A-01R-2315-07	ARHGAP27|201176	620.9734
TCGA-KL-8336-11A-01R-2315-07	ARHGAP28|79822	310.1762
TCGA-KL-8336-11A-01R-2315-07	ARHGAP29|9411	4314.523
TCGA-KL-8336-11A-01R-2315-07	ARHGAP30|257106	543.0412
TCGA-KL-8336-11A-01R-2315-07	ARHGAP31|57514	896.6856
TCGA-KL-8336-11A-01R-2315-07	ARHGAP32|9743	566.0172
TCGA-KL-8336-11A-01R-2315-07	ARHGAP33|115703	107.7389
TCGA-KL-8336-11A-01R-2315-07	ARHGAP36|158763	0
TCGA-KL-8336-11A-01R-2315-07	ARHGAP39|80728	313.2811
TCGA-KL-8336-11A-01R-2315-07	ARHGAP42|143872	371.9289
TCGA-KL-8336-11A-01R-2315-07	ARHGAP4|393	742.0632
TCGA-KL-8336-11A-01R-2315-07	ARHGAP5|394	2302.5693
TCGA-KL-8336-11A-01R-2315-07	ARHGAP6|395	403.0117
TCGA-KL-8336-11A-01R-2315-07	ARHGAP8|23779	352.6166
TCGA-KL-8336-11A-01R-2315-07	ARHGAP9|64333	168.2838
TCGA-KL-8336-11A-01R-2315-07	ARHGDIA|396	8311.1077
TCGA-KL-8336-11A-01R-2315-07	ARHGDIB|397	2892.494
TCGA-KL-8336-11A-01R-2315-07	ARHGDIG|398	2.4528
TCGA-KL-8336-11A-01R-2315-07	ARHGEF10L|55160	1463.3238
TCGA-KL-8336-11A-01R-2315-07	ARHGEF10|9639	938.9117
TCGA-KL-8336-11A-01R-2315-07	ARHGEF11|9826	1233.5636
TCGA-KL-8336-11A-01R-2315-07	ARHGEF12|23365	5764.1854
TCGA-KL-8336-11A-01R-2315-07	ARHGEF15|22899	680.5868
TCGA-KL-8336-11A-01R-2315-07	ARHGEF16|27237	371.3421
TCGA-KL-8336-11A-01R-2315-07	ARHGEF17|9828	2015.0586
TCGA-KL-8336-11A-01R-2315-07	ARHGEF18|23370	1281.689
TCGA-KL-8336-11A-01R-2315-07	ARHGEF19|128272	142.8239
TCGA-KL-8336-11A-01R-2315-07	ARHGEF1|9138	1976.8687
TCGA-KL-8336-11A-01R-2315-07	ARHGEF2|9181	1224.5595
TCGA-KL-8336-11A-01R-2315-07	ARHGEF33|100271715	9.6251
TCGA-KL-8336-11A-01R-2315-07	ARHGEF35|445328	722.813
TCGA-KL-8336-11A-01R-2315-07	ARHGEF37|389337	421.9514
TCGA-KL-8336-11A-01R-2315-07	ARHGEF38|54848	13.9719
TCGA-KL-8336-11A-01R-2315-07	ARHGEF3|50650	1069.3162
TCGA-KL-8336-11A-01R-2315-07	ARHGEF4|50649	66.1337
TCGA-KL-8336-11A-01R-2315-07	ARHGEF5|7984	740.2003
TCGA-KL-8336-11A-01R-2315-07	ARHGEF6|9459	491.8109
TCGA-KL-8336-11A-01R-2315-07	ARHGEF7|8874	1109.6794
TCGA-KL-8336-11A-01R-2315-07	ARHGEF9|23229	602.3442
TCGA-KL-8336-11A-01R-2315-07	ARID1A|8289	2109.757
TCGA-KL-8336-11A-01R-2315-07	ARID1B|57492	1705.8139
TCGA-KL-8336-11A-01R-2315-07	ARID2|196528	544.5937
TCGA-KL-8336-11A-01R-2315-07	ARID3A|1820	96.5614
TCGA-KL-8336-11A-01R-2315-07	ARID3B|10620	109.6018
TCGA-KL-8336-11A-01R-2315-07	ARID3C|138715	1.5524
TCGA-KL-8336-11A-01R-2315-07	ARID4A|5926	513.8555
TCGA-KL-8336-11A-01R-2315-07	ARID4B|51742	777.7692
TCGA-KL-8336-11A-01R-2315-07	ARID5A|10865	1559.2641
TCGA-KL-8336-11A-01R-2315-07	ARID5B|84159	4504.5409
TCGA-KL-8336-11A-01R-2315-07	ARIH1|25820	1232.6322
TCGA-KL-8336-11A-01R-2315-07	ARIH2|10425	1195.5725
TCGA-KL-8336-11A-01R-2315-07	ARL10|285598	48.4359
TCGA-KL-8336-11A-01R-2315-07	ARL11|115761	27.3228
TCGA-KL-8336-11A-01R-2315-07	ARL13A|392509	0
TCGA-KL-8336-11A-01R-2315-07	ARL13B|200894	348.0556
TCGA-KL-8336-11A-01R-2315-07	ARL14|80117	33.5326
TCGA-KL-8336-11A-01R-2315-07	ARL15|54622	395.56
TCGA-KL-8336-11A-01R-2315-07	ARL16|339231	528.4483
TCGA-KL-8336-11A-01R-2315-07	ARL17A|51326	52.643
TCGA-KL-8336-11A-01R-2315-07	ARL17B|641522	1.4469
TCGA-KL-8336-11A-01R-2315-07	ARL1|400	1815.7262
TCGA-KL-8336-11A-01R-2315-07	ARL2BP|23568	1539.0825
TCGA-KL-8336-11A-01R-2315-07	ARL2|402	2078.3979
TCGA-KL-8336-11A-01R-2315-07	ARL3|403	767.2126
TCGA-KL-8336-11A-01R-2315-07	ARL4A|10124	343.7088
TCGA-KL-8336-11A-01R-2315-07	ARL4C|10123	5455.5616
TCGA-KL-8336-11A-01R-2315-07	ARL4D|379	592.7191
TCGA-KL-8336-11A-01R-2315-07	ARL5A|26225	823.4107
TCGA-KL-8336-11A-01R-2315-07	ARL5B|221079	285.3373
TCGA-KL-8336-11A-01R-2315-07	ARL5C|390790	0
TCGA-KL-8336-11A-01R-2315-07	ARL6IP1|23204	3726.1507
TCGA-KL-8336-11A-01R-2315-07	ARL6IP4|51329	2255.9963
TCGA-KL-8336-11A-01R-2315-07	ARL6IP5|10550	2904.9135
TCGA-KL-8336-11A-01R-2315-07	ARL6IP6|151188	262.9822
TCGA-KL-8336-11A-01R-2315-07	ARL6|84100	94.388
TCGA-KL-8336-11A-01R-2315-07	ARL8A|127829	1518.2799
TCGA-KL-8336-11A-01R-2315-07	ARL8B|55207	1773.8104
TCGA-KL-8336-11A-01R-2315-07	ARL9|132946	17.0768
TCGA-KL-8336-11A-01R-2315-07	ARMC10|83787	575.1455
TCGA-KL-8336-11A-01R-2315-07	ARMC1|55156	481.5649
TCGA-KL-8336-11A-01R-2315-07	ARMC2|84071	52.1618
TCGA-KL-8336-11A-01R-2315-07	ARMC3|219681	70.17
TCGA-KL-8336-11A-01R-2315-07	ARMC4|55130	24.218
TCGA-KL-8336-11A-01R-2315-07	ARMC5|79798	571.9165
TCGA-KL-8336-11A-01R-2315-07	ARMC6|93436	696.9588
TCGA-KL-8336-11A-01R-2315-07	ARMC7|79637	836.4511
TCGA-KL-8336-11A-01R-2315-07	ARMC8|25852	631.8404
TCGA-KL-8336-11A-01R-2315-07	ARMC9|80210	353.3339
TCGA-KL-8336-11A-01R-2315-07	ARMCX1|51309	427.8507
TCGA-KL-8336-11A-01R-2315-07	ARMCX2|9823	727.1598
TCGA-KL-8336-11A-01R-2315-07	ARMCX3|51566	1502.7556
TCGA-KL-8336-11A-01R-2315-07	ARMCX5|64860	258.3249
TCGA-KL-8336-11A-01R-2315-07	ARMCX6|54470	147.7917
TCGA-KL-8336-11A-01R-2315-07	ARMS2|387715	0
TCGA-KL-8336-11A-01R-2315-07	ARNT2|9915	1620.43
TCGA-KL-8336-11A-01R-2315-07	ARNTL2|56938	103.3921
TCGA-KL-8336-11A-01R-2315-07	ARNTL|406	285.0268
TCGA-KL-8336-11A-01R-2315-07	ARNT|405	1396.2586
TCGA-KL-8336-11A-01R-2315-07	ARPC1A|10552	1760.77
TCGA-KL-8336-11A-01R-2315-07	ARPC1B|10095	4820.9268
TCGA-KL-8336-11A-01R-2315-07	ARPC2|10109	4625.0097
TCGA-KL-8336-11A-01R-2315-07	ARPC3|10094	3540.7902
TCGA-KL-8336-11A-01R-2315-07	ARPC4|10093	4008.3956
TCGA-KL-8336-11A-01R-2315-07	ARPC5L|81873	639.9131
TCGA-KL-8336-11A-01R-2315-07	ARPC5|10092	3579.2905
TCGA-KL-8336-11A-01R-2315-07	ARPM1|84517	54.6457
TCGA-KL-8336-11A-01R-2315-07	ARPP19|10776	3468.4468
TCGA-KL-8336-11A-01R-2315-07	ARPP21|10777	4.0363
TCGA-KL-8336-11A-01R-2315-07	ARR3|407	.3105
TCGA-KL-8336-11A-01R-2315-07	ARRB1|408	387.1769
TCGA-KL-8336-11A-01R-2315-07	ARRB2|409	799.8137
TCGA-KL-8336-11A-01R-2315-07	ARRDC1|92714	717.2242
TCGA-KL-8336-11A-01R-2315-07	ARRDC2|27106	915.3148
TCGA-KL-8336-11A-01R-2315-07	ARRDC3|57561	2790.3439
TCGA-KL-8336-11A-01R-2315-07	ARRDC4|91947	923.3874
TCGA-KL-8336-11A-01R-2315-07	ARRDC5|645432	1.5524
TCGA-KL-8336-11A-01R-2315-07	ARSA|410	941.7061
TCGA-KL-8336-11A-01R-2315-07	ARSB|411	925.8713
TCGA-KL-8336-11A-01R-2315-07	ARSD|414	3403.2446
TCGA-KL-8336-11A-01R-2315-07	ARSE|415	1527.905
TCGA-KL-8336-11A-01R-2315-07	ARSF|416	4.0363
TCGA-KL-8336-11A-01R-2315-07	ARSG|22901	143.1344
TCGA-KL-8336-11A-01R-2315-07	ARSH|347527	0
TCGA-KL-8336-11A-01R-2315-07	ARSI|340075	247.4579
TCGA-KL-8336-11A-01R-2315-07	ARSJ|79642	612.2797
TCGA-KL-8336-11A-01R-2315-07	ARSK|153642	187.534
TCGA-KL-8336-11A-01R-2315-07	ART1|417	3.7258
TCGA-KL-8336-11A-01R-2315-07	ART3|419	.3105
TCGA-KL-8336-11A-01R-2315-07	ART4|420	83.2104
TCGA-KL-8336-11A-01R-2315-07	ART5|116969	65.2022
TCGA-KL-8336-11A-01R-2315-07	ARTN|9048	12.73
TCGA-KL-8336-11A-01R-2315-07	ARV1|64801	291.8575
TCGA-KL-8336-11A-01R-2315-07	ARVCF|421	776.2167
TCGA-KL-8336-11A-01R-2315-07	ARX|170302	3.1049
TCGA-KL-8336-11A-01R-2315-07	AR|367	200.8849
TCGA-KL-8336-11A-01R-2315-07	AS3MT|57412	346.5031
TCGA-KL-8336-11A-01R-2315-07	ASAH1|427	4331.2893
TCGA-KL-8336-11A-01R-2315-07	ASAH2B|653308	9.0041
TCGA-KL-8336-11A-01R-2315-07	ASAH2|56624	2.4839
TCGA-KL-8336-11A-01R-2315-07	ASAM|79827	100.9082
TCGA-KL-8336-11A-01R-2315-07	ASAP1IT1|29065	0
TCGA-KL-8336-11A-01R-2315-07	ASAP1|50807	948.8473
TCGA-KL-8336-11A-01R-2315-07	ASAP2|8853	1242.5677
TCGA-KL-8336-11A-01R-2315-07	ASAP3|55616	938.6013
TCGA-KL-8336-11A-01R-2315-07	ASB10|136371	.3105
TCGA-KL-8336-11A-01R-2315-07	ASB11|140456	1.5524
TCGA-KL-8336-11A-01R-2315-07	ASB12|142689	3.4154
TCGA-KL-8336-11A-01R-2315-07	ASB13|79754	751.3778
TCGA-KL-8336-11A-01R-2315-07	ASB14|142686	3.7258
TCGA-KL-8336-11A-01R-2315-07	ASB15|142685	.3105
TCGA-KL-8336-11A-01R-2315-07	ASB16|92591	8.1379
TCGA-KL-8336-11A-01R-2315-07	ASB17|127247	.9315
TCGA-KL-8336-11A-01R-2315-07	ASB18|401036	0
TCGA-KL-8336-11A-01R-2315-07	ASB1|51665	397.1218
TCGA-KL-8336-11A-01R-2315-07	ASB2|51676	30.4277
TCGA-KL-8336-11A-01R-2315-07	ASB3|51130	259.2564
TCGA-KL-8336-11A-01R-2315-07	ASB4|51666	.9315
TCGA-KL-8336-11A-01R-2315-07	ASB5|140458	6.2097
TCGA-KL-8336-11A-01R-2315-07	ASB6|140459	737.5611
TCGA-KL-8336-11A-01R-2315-07	ASB7|140460	340.2934
TCGA-KL-8336-11A-01R-2315-07	ASB8|140461	505.1618
TCGA-KL-8336-11A-01R-2315-07	ASB9|140462	85.3838
TCGA-KL-8336-11A-01R-2315-07	ASCC1|51008	509.5087
TCGA-KL-8336-11A-01R-2315-07	ASCC2|84164	1169.6034
TCGA-KL-8336-11A-01R-2315-07	ASCC3|10973	795.7774
TCGA-KL-8336-11A-01R-2315-07	ASCL1|429	10.867
TCGA-KL-8336-11A-01R-2315-07	ASCL2|430	11.1775
TCGA-KL-8336-11A-01R-2315-07	ASCL3|56676	1.5524
TCGA-KL-8336-11A-01R-2315-07	ASCL4|121549	1.8629
TCGA-KL-8336-11A-01R-2315-07	ASF1A|25842	287.2002
TCGA-KL-8336-11A-01R-2315-07	ASF1B|55723	138.1666
TCGA-KL-8336-11A-01R-2315-07	ASFMR1|100126270	.3105
TCGA-KL-8336-11A-01R-2315-07	ASGR1|432	23.2865
TCGA-KL-8336-11A-01R-2315-07	ASGR2|433	42.2262
TCGA-KL-8336-11A-01R-2315-07	ASH1L|55870	1357.1125
TCGA-KL-8336-11A-01R-2315-07	ASH2L|9070	943.8795
TCGA-KL-8336-11A-01R-2315-07	ASIP|434	2.7944
TCGA-KL-8336-11A-01R-2315-07	ASL|435	1138.5547
TCGA-KL-8336-11A-01R-2315-07	ASMTL|8623	796.9976
TCGA-KL-8336-11A-01R-2315-07	ASMT|438	.621
TCGA-KL-8336-11A-01R-2315-07	ASNA1|439	1824.1093
TCGA-KL-8336-11A-01R-2315-07	ASNSD1|54529	758.519
TCGA-KL-8336-11A-01R-2315-07	ASNS|440	431.887
TCGA-KL-8336-11A-01R-2315-07	ASPA|443	87.2468
TCGA-KL-8336-11A-01R-2315-07	ASPDH|554235	0
TCGA-KL-8336-11A-01R-2315-07	ASPG|374569	662.8891
TCGA-KL-8336-11A-01R-2315-07	ASPHD1|253982	241.5586
TCGA-KL-8336-11A-01R-2315-07	ASPHD2|57168	92.2145
TCGA-KL-8336-11A-01R-2315-07	ASPH|444	2232.4272
TCGA-KL-8336-11A-01R-2315-07	ASPM|259266	90.3516
TCGA-KL-8336-11A-01R-2315-07	ASPN|54829	466.0405
TCGA-KL-8336-11A-01R-2315-07	ASPRV1|151516	58.9925
TCGA-KL-8336-11A-01R-2315-07	ASPSCR1|79058	539.3154
TCGA-KL-8336-11A-01R-2315-07	ASRGL1|80150	822.4792
TCGA-KL-8336-11A-01R-2315-07	ASS1|445	6860.8243
TCGA-KL-8336-11A-01R-2315-07	ASTE1|28990	131.2738
TCGA-KL-8336-11A-01R-2315-07	ASTL|431705	0
TCGA-KL-8336-11A-01R-2315-07	ASTN1|460	12.109
TCGA-KL-8336-11A-01R-2315-07	ASTN2|23245	254.5991
TCGA-KL-8336-11A-01R-2315-07	ASXL1|171023	1618.5671
TCGA-KL-8336-11A-01R-2315-07	ASXL2|55252	596.7554
TCGA-KL-8336-11A-01R-2315-07	ASXL3|80816	67.6861
TCGA-KL-8336-11A-01R-2315-07	ASZ1|136991	0
TCGA-KL-8336-11A-01R-2315-07	ATAD1|84896	884.2661
TCGA-KL-8336-11A-01R-2315-07	ATAD2B|54454	229.7601
TCGA-KL-8336-11A-01R-2315-07	ATAD2|29028	243.732
TCGA-KL-8336-11A-01R-2315-07	ATAD3A|55210	638.3606
TCGA-KL-8336-11A-01R-2315-07	ATAD3B|83858	247.7684
TCGA-KL-8336-11A-01R-2315-07	ATAD3C|219293	102.7711
TCGA-KL-8336-11A-01R-2315-07	ATAD5|79915	21.4236
TCGA-KL-8336-11A-01R-2315-07	ATCAY|85300	6.8307
TCGA-KL-8336-11A-01R-2315-07	ATE1|11101	259.5669
TCGA-KL-8336-11A-01R-2315-07	ATF1|466	401.7698
TCGA-KL-8336-11A-01R-2315-07	ATF2|1386	507.6457
TCGA-KL-8336-11A-01R-2315-07	ATF3|467	6933.4782
TCGA-KL-8336-11A-01R-2315-07	ATF4|468	4391.2132
TCGA-KL-8336-11A-01R-2315-07	ATF5|22809	993.2469
TCGA-KL-8336-11A-01R-2315-07	ATF6B|1388	2248.7961
TCGA-KL-8336-11A-01R-2315-07	ATF6|22926	1434.4485
TCGA-KL-8336-11A-01R-2315-07	ATF7IP2|80063	69.8595
TCGA-KL-8336-11A-01R-2315-07	ATF7IP|55729	709.1516
TCGA-KL-8336-11A-01R-2315-07	ATF7|11016	1312.0236
TCGA-KL-8336-11A-01R-2315-07	ATG10|83734	143.7553
TCGA-KL-8336-11A-01R-2315-07	ATG12|9140	302.1035
TCGA-KL-8336-11A-01R-2315-07	ATG16L1|55054	534.0371
TCGA-KL-8336-11A-01R-2315-07	ATG16L2|89849	239.91
TCGA-KL-8336-11A-01R-2315-07	ATG2A|23130	943.8795
TCGA-KL-8336-11A-01R-2315-07	ATG2B|55102	932.081
TCGA-KL-8336-11A-01R-2315-07	ATG3|64422	703.2523
TCGA-KL-8336-11A-01R-2315-07	ATG4A|115201	310.7972
TCGA-KL-8336-11A-01R-2315-07	ATG4B|23192	1012.4971
TCGA-KL-8336-11A-01R-2315-07	ATG4C|84938	196.2276
TCGA-KL-8336-11A-01R-2315-07	ATG4D|84971	532.6741
TCGA-KL-8336-11A-01R-2315-07	ATG5|9474	676.24
TCGA-KL-8336-11A-01R-2315-07	ATG7|10533	939.9674
TCGA-KL-8336-11A-01R-2315-07	ATG9A|79065	1749.5708
TCGA-KL-8336-11A-01R-2315-07	ATG9B|285973	13.0498
TCGA-KL-8336-11A-01R-2315-07	ATHL1|80162	302.7245
TCGA-KL-8336-11A-01R-2315-07	ATIC|471	1315.2216
TCGA-KL-8336-11A-01R-2315-07	ATL1|51062	216.7197
TCGA-KL-8336-11A-01R-2315-07	ATL2|64225	856.6328
TCGA-KL-8336-11A-01R-2315-07	ATL3|25923	328.1844
TCGA-KL-8336-11A-01R-2315-07	ATMIN|23300	1074.9049
TCGA-KL-8336-11A-01R-2315-07	ATM|472	1191.9584
TCGA-KL-8336-11A-01R-2315-07	ATN1|1822	4579.9891
TCGA-KL-8336-11A-01R-2315-07	ATOH1|474	0
TCGA-KL-8336-11A-01R-2315-07	ATOH7|220202	5.2783
TCGA-KL-8336-11A-01R-2315-07	ATOH8|84913	480.0124
TCGA-KL-8336-11A-01R-2315-07	ATOX1|475	852.5964
TCGA-KL-8336-11A-01R-2315-07	ATP10A|57194	285.3373
TCGA-KL-8336-11A-01R-2315-07	ATP10B|23120	1.8629
TCGA-KL-8336-11A-01R-2315-07	ATP10D|57205	1753.6288
TCGA-KL-8336-11A-01R-2315-07	ATP11A|23250	3721.8039
TCGA-KL-8336-11A-01R-2315-07	ATP11B|23200	1159.9783
TCGA-KL-8336-11A-01R-2315-07	ATP11C|286410	773.1119
TCGA-KL-8336-11A-01R-2315-07	ATP12A|479	1.5524
TCGA-KL-8336-11A-01R-2315-07	ATP13A1|57130	1766.3588
TCGA-KL-8336-11A-01R-2315-07	ATP13A2|23400	1073.663
TCGA-KL-8336-11A-01R-2315-07	ATP13A3|79572	3148.6455
TCGA-KL-8336-11A-01R-2315-07	ATP13A4|84239	9.6251
TCGA-KL-8336-11A-01R-2315-07	ATP13A5|344905	1.8629
TCGA-KL-8336-11A-01R-2315-07	ATP1A1|476	34795.9109
TCGA-KL-8336-11A-01R-2315-07	ATP1A2|477	44.0891
TCGA-KL-8336-11A-01R-2315-07	ATP1A3|478	329.4264
TCGA-KL-8336-11A-01R-2315-07	ATP1A4|480	0
TCGA-KL-8336-11A-01R-2315-07	ATP1B1|481	12625.3512
TCGA-KL-8336-11A-01R-2315-07	ATP1B2|482	160.8321
TCGA-KL-8336-11A-01R-2315-07	ATP1B3|483	2542.5755
TCGA-KL-8336-11A-01R-2315-07	ATP1B4|23439	1.2419
TCGA-KL-8336-11A-01R-2315-07	ATP2A1|487	4.3468
TCGA-KL-8336-11A-01R-2315-07	ATP2A2|488	6188.6207
TCGA-KL-8336-11A-01R-2315-07	ATP2A3|489	450.5162
TCGA-KL-8336-11A-01R-2315-07	ATP2B1|490	1309.9433
TCGA-KL-8336-11A-01R-2315-07	ATP2B2|491	22.6655
TCGA-KL-8336-11A-01R-2315-07	ATP2B3|492	.9315
TCGA-KL-8336-11A-01R-2315-07	ATP2B4|493	3010.1684
TCGA-KL-8336-11A-01R-2315-07	ATP2C1|27032	2323.7445
TCGA-KL-8336-11A-01R-2315-07	ATP2C2|9914	32.9116
TCGA-KL-8336-11A-01R-2315-07	ATP4A|495	0
TCGA-KL-8336-11A-01R-2315-07	ATP4B|496	2.7944
TCGA-KL-8336-11A-01R-2315-07	ATP5A1|498	12792.362
TCGA-KL-8336-11A-01R-2315-07	ATP5B|506	15266.6304
TCGA-KL-8336-11A-01R-2315-07	ATP5C1|509	3357.9135
TCGA-KL-8336-11A-01R-2315-07	ATP5D|513	1819.7625
TCGA-KL-8336-11A-01R-2315-07	ATP5EP2|432369	31.9801
TCGA-KL-8336-11A-01R-2315-07	ATP5E|514	3412.8697
TCGA-KL-8336-11A-01R-2315-07	ATP5F1|515	2804.3158
TCGA-KL-8336-11A-01R-2315-07	ATP5G1|516	973.9967
TCGA-KL-8336-11A-01R-2315-07	ATP5G2|517	4378.1728
TCGA-KL-8336-11A-01R-2315-07	ATP5G3|518	3906.854
TCGA-KL-8336-11A-01R-2315-07	ATP5H|10476	2221.8427
TCGA-KL-8336-11A-01R-2315-07	ATP5I|521	1221.6999
TCGA-KL-8336-11A-01R-2315-07	ATP5J2|9551	1594.0387
TCGA-KL-8336-11A-01R-2315-07	ATP5J|522	1700.4176
TCGA-KL-8336-11A-01R-2315-07	ATP5L2|267020	.9315
TCGA-KL-8336-11A-01R-2315-07	ATP5L|10632	2868.897
TCGA-KL-8336-11A-01R-2315-07	ATP5O|539	2815.8038
TCGA-KL-8336-11A-01R-2315-07	ATP5SL|55101	1083.2881
TCGA-KL-8336-11A-01R-2315-07	ATP5S|27109	123.8842
TCGA-KL-8336-11A-01R-2315-07	ATP6AP1L|92270	31.0487
TCGA-KL-8336-11A-01R-2315-07	ATP6AP1|537	4039.1213
TCGA-KL-8336-11A-01R-2315-07	ATP6AP2|10159	4571.606
TCGA-KL-8336-11A-01R-2315-07	ATP6V0A1|535	1886.8276
TCGA-KL-8336-11A-01R-2315-07	ATP6V0A2|23545	425.6772
TCGA-KL-8336-11A-01R-2315-07	ATP6V0A4|50617	1757.2398
TCGA-KL-8336-11A-01R-2315-07	ATP6V0B|533	3422.8052
TCGA-KL-8336-11A-01R-2315-07	ATP6V0C|527	5591.2598
TCGA-KL-8336-11A-01R-2315-07	ATP6V0D1|9114	2863.6187
TCGA-KL-8336-11A-01R-2315-07	ATP6V0D2|245972	1947.062
TCGA-KL-8336-11A-01R-2315-07	ATP6V0E1|8992	3757.8204
TCGA-KL-8336-11A-01R-2315-07	ATP6V0E2|155066	812.1028
TCGA-KL-8336-11A-01R-2315-07	ATP6V1A|523	3456.3378
TCGA-KL-8336-11A-01R-2315-07	ATP6V1B1|525	1032.9892
TCGA-KL-8336-11A-01R-2315-07	ATP6V1B2|526	2833.812
TCGA-KL-8336-11A-01R-2315-07	ATP6V1C1|528	1722.2697
TCGA-KL-8336-11A-01R-2315-07	ATP6V1C2|245973	416.5614
TCGA-KL-8336-11A-01R-2315-07	ATP6V1D|51382	1767.6007
TCGA-KL-8336-11A-01R-2315-07	ATP6V1E1|529	2764.884
TCGA-KL-8336-11A-01R-2315-07	ATP6V1E2|90423	25.4599
TCGA-KL-8336-11A-01R-2315-07	ATP6V1F|9296	2159.6088
TCGA-KL-8336-11A-01R-2315-07	ATP6V1G1|9550	2094.8537
TCGA-KL-8336-11A-01R-2315-07	ATP6V1G2|534	28.5648
TCGA-KL-8336-11A-01R-2315-07	ATP6V1G3|127124	114.5696
TCGA-KL-8336-11A-01R-2315-07	ATP6V1H|51606	1615.1518
TCGA-KL-8336-11A-01R-2315-07	ATP7A|538	443.996
TCGA-KL-8336-11A-01R-2315-07	ATP7B|540	324.7691
TCGA-KL-8336-11A-01R-2315-07	ATP8A1|10396	535.5895
TCGA-KL-8336-11A-01R-2315-07	ATP8A2|51761	33.5326
TCGA-KL-8336-11A-01R-2315-07	ATP8B1|5205	828.2605
TCGA-KL-8336-11A-01R-2315-07	ATP8B2|57198	1410.541
TCGA-KL-8336-11A-01R-2315-07	ATP8B3|148229	37.5689
TCGA-KL-8336-11A-01R-2315-07	ATP8B4|79895	117.9849
TCGA-KL-8336-11A-01R-2315-07	ATP8B5P|158381	31.6696
TCGA-KL-8336-11A-01R-2315-07	ATP9A|10079	1567.9578
TCGA-KL-8336-11A-01R-2315-07	ATP9B|374868	621.9048
TCGA-KL-8336-11A-01R-2315-07	ATPAF1|64756	954.523
TCGA-KL-8336-11A-01R-2315-07	ATPAF2|91647	326.3215
TCGA-KL-8336-11A-01R-2315-07	ATPBD4|89978	108.6703
TCGA-KL-8336-11A-01R-2315-07	ATPIF1|93974	1792.4396
TCGA-KL-8336-11A-01R-2315-07	ATRIP|84126	165.1106
TCGA-KL-8336-11A-01R-2315-07	ATRNL1|26033	322.2852
TCGA-KL-8336-11A-01R-2315-07	ATRN|8455	1941.1628
TCGA-KL-8336-11A-01R-2315-07	ATRX|546	1610.4945
TCGA-KL-8336-11A-01R-2315-07	ATR|545	587.1303
TCGA-KL-8336-11A-01R-2315-07	ATXN10|25814	2174.0278
TCGA-KL-8336-11A-01R-2315-07	ATXN1L|342371	1670.732
TCGA-KL-8336-11A-01R-2315-07	ATXN1|6310	856.3223
TCGA-KL-8336-11A-01R-2315-07	ATXN2L|11273	1896.7632
TCGA-KL-8336-11A-01R-2315-07	ATXN2|6311	758.2085
TCGA-KL-8336-11A-01R-2315-07	ATXN3L|92552	0
TCGA-KL-8336-11A-01R-2315-07	ATXN3|4287	352.4024
TCGA-KL-8336-11A-01R-2315-07	ATXN7L1|222255	146.8602
TCGA-KL-8336-11A-01R-2315-07	ATXN7L2|127002	115.501
TCGA-KL-8336-11A-01R-2315-07	ATXN7L3B|552889	2002.3287
TCGA-KL-8336-11A-01R-2315-07	ATXN7L3|56970	1407.1257
TCGA-KL-8336-11A-01R-2315-07	ATXN7|6314	603.5861
TCGA-KL-8336-11A-01R-2315-07	ATXN8OS|6315	0
TCGA-KL-8336-11A-01R-2315-07	AUH|549	443.375
TCGA-KL-8336-11A-01R-2315-07	AUP1|550	2311.9677
TCGA-KL-8336-11A-01R-2315-07	AURKAIP1|54998	1779.0887
TCGA-KL-8336-11A-01R-2315-07	AURKAPS1|6791	6.2097
TCGA-KL-8336-11A-01R-2315-07	AURKA|6790	96.5614
TCGA-KL-8336-11A-01R-2315-07	AURKB|9212	51.8513
TCGA-KL-8336-11A-01R-2315-07	AURKC|6795	7.4517
TCGA-KL-8336-11A-01R-2315-07	AUTS2|26053	640.8445
TCGA-KL-8336-11A-01R-2315-07	AVEN|57099	167.0418
TCGA-KL-8336-11A-01R-2315-07	AVIL|10677	37.8794
TCGA-KL-8336-11A-01R-2315-07	AVL9|23080	239.6957
TCGA-KL-8336-11A-01R-2315-07	AVPI1|60370	292.7889
TCGA-KL-8336-11A-01R-2315-07	AVPR1A|552	125.4366
TCGA-KL-8336-11A-01R-2315-07	AVPR1B|553	1.5524
TCGA-KL-8336-11A-01R-2315-07	AVPR2|554	37.5689
TCGA-KL-8336-11A-01R-2315-07	AVP|551	.3105
TCGA-KL-8336-11A-01R-2315-07	AWAT1|158833	0
TCGA-KL-8336-11A-01R-2315-07	AWAT2|158835	.621
TCGA-KL-8336-11A-01R-2315-07	AXIN1|8312	800.7452
TCGA-KL-8336-11A-01R-2315-07	AXIN2|8313	312.9706
TCGA-KL-8336-11A-01R-2315-07	AXL|558	1667.9345
TCGA-KL-8336-11A-01R-2315-07	AZGP1|563	163.6265
TCGA-KL-8336-11A-01R-2315-07	AZI1|22994	270.1234
TCGA-KL-8336-11A-01R-2315-07	AZI2|64343	748.2729
TCGA-KL-8336-11A-01R-2315-07	AZIN1|51582	2410.6186
TCGA-KL-8336-11A-01R-2315-07	AZU1|566	.621
TCGA-KL-8336-11A-01R-2315-07	B2M|567	53527.905
TCGA-KL-8336-11A-01R-2315-07	B3GALNT1|8706	726.5388
TCGA-KL-8336-11A-01R-2315-07	B3GALNT2|148789	362.1424
TCGA-KL-8336-11A-01R-2315-07	B3GALT1|8708	.3105
TCGA-KL-8336-11A-01R-2315-07	B3GALT2|8707	28.2543
TCGA-KL-8336-11A-01R-2315-07	B3GALT4|8705	250.2523
TCGA-KL-8336-11A-01R-2315-07	B3GALT5|10317	6.5202
TCGA-KL-8336-11A-01R-2315-07	B3GALT6|126792	561.9809
TCGA-KL-8336-11A-01R-2315-07	B3GALTL|145173	342.7773
TCGA-KL-8336-11A-01R-2315-07	B3GAT1|27087	104.013
TCGA-KL-8336-11A-01R-2315-07	B3GAT2|135152	4.2133
TCGA-KL-8336-11A-01R-2315-07	B3GAT3|26229	776.2167
TCGA-KL-8336-11A-01R-2315-07	B3GNT1|11041	797.3298
TCGA-KL-8336-11A-01R-2315-07	B3GNT2|10678	1038.2675
TCGA-KL-8336-11A-01R-2315-07	B3GNT3|10331	49.0569
TCGA-KL-8336-11A-01R-2315-07	B3GNT4|79369	9.0041
TCGA-KL-8336-11A-01R-2315-07	B3GNT5|84002	904.7582
TCGA-KL-8336-11A-01R-2315-07	B3GNT6|192134	0
TCGA-KL-8336-11A-01R-2315-07	B3GNT7|93010	169.8362
TCGA-KL-8336-11A-01R-2315-07	B3GNT8|374907	79.1741
TCGA-KL-8336-11A-01R-2315-07	B3GNT9|84752	586.4007
TCGA-KL-8336-11A-01R-2315-07	B3GNTL1|146712	56.9029
TCGA-KL-8336-11A-01R-2315-07	B4GALNT1|2583	29.3255
TCGA-KL-8336-11A-01R-2315-07	B4GALNT2|124872	38.8108
TCGA-KL-8336-11A-01R-2315-07	B4GALNT3|283358	146.5497
TCGA-KL-8336-11A-01R-2315-07	B4GALNT4|338707	17.0768
TCGA-KL-8336-11A-01R-2315-07	B4GALT1|2683	7319.1027
TCGA-KL-8336-11A-01R-2315-07	B4GALT2|8704	1039.8199
TCGA-KL-8336-11A-01R-2315-07	B4GALT3|8703	878.9878
TCGA-KL-8336-11A-01R-2315-07	B4GALT4|8702	606.07
TCGA-KL-8336-11A-01R-2315-07	B4GALT5|9334	5481.953
TCGA-KL-8336-11A-01R-2315-07	B4GALT6|9331	125.1261
TCGA-KL-8336-11A-01R-2315-07	B4GALT7|11285	754.4827
TCGA-KL-8336-11A-01R-2315-07	B9D1|27077	264.4415
TCGA-KL-8336-11A-01R-2315-07	B9D2|80776	222.6127
TCGA-KL-8336-11A-01R-2315-07	BAALC|79870	63.9603
TCGA-KL-8336-11A-01R-2315-07	BAAT|570	10.2461
TCGA-KL-8336-11A-01R-2315-07	BACE1|23621	1607.0791
TCGA-KL-8336-11A-01R-2315-07	BACE2|25825	1332.9194
TCGA-KL-8336-11A-01R-2315-07	BACH1|571	1228.5958
TCGA-KL-8336-11A-01R-2315-07	BACH2|60468	204.3002
TCGA-KL-8336-11A-01R-2315-07	BAD|572	1163.2849
TCGA-KL-8336-11A-01R-2315-07	BAG1|573	1559.6895
TCGA-KL-8336-11A-01R-2315-07	BAG2|9532	228.5182
TCGA-KL-8336-11A-01R-2315-07	BAG3|9531	2065.9784
TCGA-KL-8336-11A-01R-2315-07	BAG4|9530	126.9891
TCGA-KL-8336-11A-01R-2315-07	BAG5|9529	1921.2916
TCGA-KL-8336-11A-01R-2315-07	BAGE2|85319	3.2725
TCGA-KL-8336-11A-01R-2315-07	BAGE|574	0
TCGA-KL-8336-11A-01R-2315-07	BAHCC1|57597	765.0392
TCGA-KL-8336-11A-01R-2315-07	BAHD1|22893	1064.6589
TCGA-KL-8336-11A-01R-2315-07	BAI1|575	7.7622
TCGA-KL-8336-11A-01R-2315-07	BAI2|576	601.4127
TCGA-KL-8336-11A-01R-2315-07	BAI3|577	10.5565
TCGA-KL-8336-11A-01R-2315-07	BAIAP2L1|55971	516.6498
TCGA-KL-8336-11A-01R-2315-07	BAIAP2L2|80115	150.586
TCGA-KL-8336-11A-01R-2315-07	BAIAP2|10458	769.6965
TCGA-KL-8336-11A-01R-2315-07	BAIAP3|8938	189.726
TCGA-KL-8336-11A-01R-2315-07	BAK1|578	463.8671
TCGA-KL-8336-11A-01R-2315-07	BAMBI|25805	491.1899
TCGA-KL-8336-11A-01R-2315-07	BANF1|8815	2068.7728
TCGA-KL-8336-11A-01R-2315-07	BANF2|140836	0
TCGA-KL-8336-11A-01R-2315-07	BANK1|55024	118.6059
TCGA-KL-8336-11A-01R-2315-07	BANP|54971	214.5463
TCGA-KL-8336-11A-01R-2315-07	BAP1|8314	2001.3972
TCGA-KL-8336-11A-01R-2315-07	BARD1|580	41.2947
TCGA-KL-8336-11A-01R-2315-07	BARHL1|56751	0
TCGA-KL-8336-11A-01R-2315-07	BARHL2|343472	0
TCGA-KL-8336-11A-01R-2315-07	BARX1|56033	0
TCGA-KL-8336-11A-01R-2315-07	BARX2|8538	136.6141
TCGA-KL-8336-11A-01R-2315-07	BASE|317716	0
TCGA-KL-8336-11A-01R-2315-07	BASP1|10409	584.3359
TCGA-KL-8336-11A-01R-2315-07	BAT1|7919	3621.5167
TCGA-KL-8336-11A-01R-2315-07	BAT2L1|84726	4823.5163
TCGA-KL-8336-11A-01R-2315-07	BAT2L2|23215	3710.6264
TCGA-KL-8336-11A-01R-2315-07	BAT2|7916	6205.3869
TCGA-KL-8336-11A-01R-2315-07	BAT3|7917	4720.3291
TCGA-KL-8336-11A-01R-2315-07	BAT4|7918	294.0309
TCGA-KL-8336-11A-01R-2315-07	BAT5|7920	1191.3374
TCGA-KL-8336-11A-01R-2315-07	BATF2|116071	204.6107
TCGA-KL-8336-11A-01R-2315-07	BATF3|55509	79.4846
TCGA-KL-8336-11A-01R-2315-07	BATF|10538	49.6779
TCGA-KL-8336-11A-01R-2315-07	BAX|581	1178.6075
TCGA-KL-8336-11A-01R-2315-07	BAZ1A|11177	897.617
TCGA-KL-8336-11A-01R-2315-07	BAZ1B|9031	1715.439
TCGA-KL-8336-11A-01R-2315-07	BAZ2A|11176	2201.4127
TCGA-KL-8336-11A-01R-2315-07	BAZ2B|29994	715.9854
TCGA-KL-8336-11A-01R-2315-07	BBC3|27113	315.4545
TCGA-KL-8336-11A-01R-2315-07	BBOX1|8424	2152.2937
TCGA-KL-8336-11A-01R-2315-07	BBS10|79738	289.0631
TCGA-KL-8336-11A-01R-2315-07	BBS12|166379	219.5141
TCGA-KL-8336-11A-01R-2315-07	BBS1|582	1534.7357
TCGA-KL-8336-11A-01R-2315-07	BBS2|583	948.2263
TCGA-KL-8336-11A-01R-2315-07	BBS4|585	410.1529
TCGA-KL-8336-11A-01R-2315-07	BBS5|129880	243.7165
TCGA-KL-8336-11A-01R-2315-07	BBS7|55212	304.5874
TCGA-KL-8336-11A-01R-2315-07	BBS9|27241	401.1488
TCGA-KL-8336-11A-01R-2315-07	BBX|56987	1867.8879
TCGA-KL-8336-11A-01R-2315-07	BCAM|4059	16157.4168
TCGA-KL-8336-11A-01R-2315-07	BCAN|63827	7.1412
TCGA-KL-8336-11A-01R-2315-07	BCAP29|55973	901.6533
TCGA-KL-8336-11A-01R-2315-07	BCAP31|10134	5079.8727
TCGA-KL-8336-11A-01R-2315-07	BCAR1|9564	4446.4799
TCGA-KL-8336-11A-01R-2315-07	BCAR3|8412	357.0411
TCGA-KL-8336-11A-01R-2315-07	BCAR4|400500	0
TCGA-KL-8336-11A-01R-2315-07	BCAS1|8537	21.1131
TCGA-KL-8336-11A-01R-2315-07	BCAS2|10286	643.0117
TCGA-KL-8336-11A-01R-2315-07	BCAS3|54828	787.3942
TCGA-KL-8336-11A-01R-2315-07	BCAS4|55653	847.9391
TCGA-KL-8336-11A-01R-2315-07	BCAT1|586	293.0994
TCGA-KL-8336-11A-01R-2315-07	BCAT2|587	809.4388
TCGA-KL-8336-11A-01R-2315-07	BCCIP|56647	844.6883
TCGA-KL-8336-11A-01R-2315-07	BCDIN3D|144233	110.9959
TCGA-KL-8336-11A-01R-2315-07	BCHE|590	101.2187
TCGA-KL-8336-11A-01R-2315-07	BCKDHA|593	1291.6246
TCGA-KL-8336-11A-01R-2315-07	BCKDHB|594	347.1241
TCGA-KL-8336-11A-01R-2315-07	BCKDK|10295	1302.8021
TCGA-KL-8336-11A-01R-2315-07	BCL10|8915	594.582
TCGA-KL-8336-11A-01R-2315-07	BCL11A|53335	29.4962
TCGA-KL-8336-11A-01R-2315-07	BCL11B|64919	75.7588
TCGA-KL-8336-11A-01R-2315-07	BCL2A1|597	137.2351
TCGA-KL-8336-11A-01R-2315-07	BCL2L10|10017	16.7663
TCGA-KL-8336-11A-01R-2315-07	BCL2L11|10018	544.9041
TCGA-KL-8336-11A-01R-2315-07	BCL2L12|83596	247.8367
TCGA-KL-8336-11A-01R-2315-07	BCL2L13|23786	1452.1462
TCGA-KL-8336-11A-01R-2315-07	BCL2L14|79370	4.9678
TCGA-KL-8336-11A-01R-2315-07	BCL2L15|440603	101.2187
TCGA-KL-8336-11A-01R-2315-07	BCL2L1|598	5178.297
TCGA-KL-8336-11A-01R-2315-07	BCL2L2|599	938.6696
TCGA-KL-8336-11A-01R-2315-07	BCL2|596	1709.5397
TCGA-KL-8336-11A-01R-2315-07	BCL3|602	2251.9599
TCGA-KL-8336-11A-01R-2315-07	BCL6B|255877	720.9501
TCGA-KL-8336-11A-01R-2315-07	BCL6|604	1479.7796
TCGA-KL-8336-11A-01R-2315-07	BCL7A|605	635.8767
TCGA-KL-8336-11A-01R-2315-07	BCL7B|9275	1391.9118
TCGA-KL-8336-11A-01R-2315-07	BCL7C|9274	836.4511
TCGA-KL-8336-11A-01R-2315-07	BCL8|606	2.7944
TCGA-KL-8336-11A-01R-2315-07	BCL9L|283149	1763.8718
TCGA-KL-8336-11A-01R-2315-07	BCL9|607	779.6321
TCGA-KL-8336-11A-01R-2315-07	BCLAF1|9774	2631.6852
TCGA-KL-8336-11A-01R-2315-07	BCMO1|53630	52.7827
TCGA-KL-8336-11A-01R-2315-07	BCO2|83875	78.5531
TCGA-KL-8336-11A-01R-2315-07	BCORL1|63035	525.9644
TCGA-KL-8336-11A-01R-2315-07	BCORL2|286554	0
TCGA-KL-8336-11A-01R-2315-07	BCOR|54880	854.4594
TCGA-KL-8336-11A-01R-2315-07	BCR|613	2550.0272
TCGA-KL-8336-11A-01R-2315-07	BCS1L|617	365.2162
TCGA-KL-8336-11A-01R-2315-07	BCYRN1|618	0
TCGA-KL-8336-11A-01R-2315-07	BDH1|622	262.9822
TCGA-KL-8336-11A-01R-2315-07	BDH2|56898	2171.8544
TCGA-KL-8336-11A-01R-2315-07	BDKRB1|623	37.2584
TCGA-KL-8336-11A-01R-2315-07	BDKRB2|624	940.1537
TCGA-KL-8336-11A-01R-2315-07	BDNFOS|497258	60.8989
TCGA-KL-8336-11A-01R-2315-07	BDNF|627	26.6584
TCGA-KL-8336-11A-01R-2315-07	BDP1|55814	674.9981
TCGA-KL-8336-11A-01R-2315-07	BEAN|146227	63.0288
TCGA-KL-8336-11A-01R-2315-07	BECN1|8678	1515.8705
TCGA-KL-8336-11A-01R-2315-07	BEGAIN|57596	25.1494
TCGA-KL-8336-11A-01R-2315-07	BEND2|139105	0
TCGA-KL-8336-11A-01R-2315-07	BEND3|57673	99.3557
TCGA-KL-8336-11A-01R-2315-07	BEND4|389206	.621
TCGA-KL-8336-11A-01R-2315-07	BEND5|79656	181.9452
TCGA-KL-8336-11A-01R-2315-07	BEND6|221336	64.2707
TCGA-KL-8336-11A-01R-2315-07	BEND7|222389	904.4477
TCGA-KL-8336-11A-01R-2315-07	BEST1|7439	46.5792
TCGA-KL-8336-11A-01R-2315-07	BEST2|54831	.3105
TCGA-KL-8336-11A-01R-2315-07	BEST3|144453	6.8307
TCGA-KL-8336-11A-01R-2315-07	BEST4|266675	13.6614
TCGA-KL-8336-11A-01R-2315-07	BET1L|51272	1609.2525
TCGA-KL-8336-11A-01R-2315-07	BET1|10282	455.484
TCGA-KL-8336-11A-01R-2315-07	BET3L|100128327	.621
TCGA-KL-8336-11A-01R-2315-07	BEX1|55859	87.8677
TCGA-KL-8336-11A-01R-2315-07	BEX2|84707	401.4593
TCGA-KL-8336-11A-01R-2315-07	BEX4|56271	1223.9385
TCGA-KL-8336-11A-01R-2315-07	BEX5|340542	229.1392
TCGA-KL-8336-11A-01R-2315-07	BEYLA|497634	0
TCGA-KL-8336-11A-01R-2315-07	BFAR|51283	1206.8618
TCGA-KL-8336-11A-01R-2315-07	BFSP1|631	29.1857
TCGA-KL-8336-11A-01R-2315-07	BFSP2|8419	1.8629
TCGA-KL-8336-11A-01R-2315-07	BGLAP|632	42.7726
TCGA-KL-8336-11A-01R-2315-07	BGN|633	18825.4289
TCGA-KL-8336-11A-01R-2315-07	BHLHA15|168620	1.2419
TCGA-KL-8336-11A-01R-2315-07	BHLHB9|80823	109.6018
TCGA-KL-8336-11A-01R-2315-07	BHLHE22|27319	6.8307
TCGA-KL-8336-11A-01R-2315-07	BHLHE23|128408	0
TCGA-KL-8336-11A-01R-2315-07	BHLHE40|8553	14180.548
TCGA-KL-8336-11A-01R-2315-07	BHLHE41|79365	551.4244
TCGA-KL-8336-11A-01R-2315-07	BHMT2|23743	1780.9516
TCGA-KL-8336-11A-01R-2315-07	BHMT|635	5370.1778
TCGA-KL-8336-11A-01R-2315-07	BICC1|80114	2108.8256
TCGA-KL-8336-11A-01R-2315-07	BICD1|636	261.1193
TCGA-KL-8336-11A-01R-2315-07	BICD2|23299	1166.809
TCGA-KL-8336-11A-01R-2315-07	BID|637	445.1075
TCGA-KL-8336-11A-01R-2315-07	BIK|638	78.5531
TCGA-KL-8336-11A-01R-2315-07	BIN1|274	2195.1409
TCGA-KL-8336-11A-01R-2315-07	BIN2|51411	193.7437
TCGA-KL-8336-11A-01R-2315-07	BIN3|55909	537.4525
TCGA-KL-8336-11A-01R-2315-07	BIRC2|329	1495.9249
TCGA-KL-8336-11A-01R-2315-07	BIRC3|330	871.8466
TCGA-KL-8336-11A-01R-2315-07	BIRC5|332	93.0653
TCGA-KL-8336-11A-01R-2315-07	BIRC6|57448	1808.8954
TCGA-KL-8336-11A-01R-2315-07	BIRC7|79444	74.8273
TCGA-KL-8336-11A-01R-2315-07	BIRC8|112401	0
TCGA-KL-8336-11A-01R-2315-07	BIVM|54841	904.0938
TCGA-KL-8336-11A-01R-2315-07	BLCAP|10904	1451.2148
TCGA-KL-8336-11A-01R-2315-07	BLID|414899	0
TCGA-KL-8336-11A-01R-2315-07	BLK|640	8.6936
TCGA-KL-8336-11A-01R-2315-07	BLMH|642	1061.2435
TCGA-KL-8336-11A-01R-2315-07	BLM|641	29.4962
TCGA-KL-8336-11A-01R-2315-07	BLNK|29760	360.7855
TCGA-KL-8336-11A-01R-2315-07	BLOC1S1|2647	1150.3035
TCGA-KL-8336-11A-01R-2315-07	BLOC1S2|282991	512.924
TCGA-KL-8336-11A-01R-2315-07	BLOC1S3|388552	184.7396
TCGA-KL-8336-11A-01R-2315-07	BLVRA|644	1059.3806
TCGA-KL-8336-11A-01R-2315-07	BLVRB|645	1159.0468
TCGA-KL-8336-11A-01R-2315-07	BLZF1|8548	481.8753
TCGA-KL-8336-11A-01R-2315-07	BMF|90427	646.7438
TCGA-KL-8336-11A-01R-2315-07	BMI1|648	940.9641
TCGA-KL-8336-11A-01R-2315-07	BMP10|27302	0
TCGA-KL-8336-11A-01R-2315-07	BMP15|9210	.3105
TCGA-KL-8336-11A-01R-2315-07	BMP1|649	1889.622
TCGA-KL-8336-11A-01R-2315-07	BMP2K|55589	359.2331
TCGA-KL-8336-11A-01R-2315-07	BMP2|650	746.7205
TCGA-KL-8336-11A-01R-2315-07	BMP3|651	14.5929
TCGA-KL-8336-11A-01R-2315-07	BMP4|652	347.1241
TCGA-KL-8336-11A-01R-2315-07	BMP5|653	16.4558
TCGA-KL-8336-11A-01R-2315-07	BMP6|654	454.3476
TCGA-KL-8336-11A-01R-2315-07	BMP7|655	366.6848
TCGA-KL-8336-11A-01R-2315-07	BMP8A|353500	119.2269
TCGA-KL-8336-11A-01R-2315-07	BMP8B|656	33.2221
TCGA-KL-8336-11A-01R-2315-07	BMPER|168667	36.0165
TCGA-KL-8336-11A-01R-2315-07	BMPR1A|657	440.2701
TCGA-KL-8336-11A-01R-2315-07	BMPR1B|658	132.8883
TCGA-KL-8336-11A-01R-2315-07	BMPR2|659	3462.5475
TCGA-KL-8336-11A-01R-2315-07	BMS1P4|729096	15.0089
TCGA-KL-8336-11A-01R-2315-07	BMS1P5|399761	62.7183
TCGA-KL-8336-11A-01R-2315-07	BMS1|9790	1021.1907
TCGA-KL-8336-11A-01R-2315-07	BMX|660	17.6977
TCGA-KL-8336-11A-01R-2315-07	BNC1|646	9.9356
TCGA-KL-8336-11A-01R-2315-07	BNC2|54796	1010.0132
TCGA-KL-8336-11A-01R-2315-07	BNIP1|662	172.6306
TCGA-KL-8336-11A-01R-2315-07	BNIP2|663	708.2201
TCGA-KL-8336-11A-01R-2315-07	BNIP3L|665	2133.354
TCGA-KL-8336-11A-01R-2315-07	BNIP3|664	736.1639
TCGA-KL-8336-11A-01R-2315-07	BNIPL|149428	1.8629
TCGA-KL-8336-11A-01R-2315-07	BOC|91653	1650.5472
TCGA-KL-8336-11A-01R-2315-07	BOD1L|259282	1112.7843
TCGA-KL-8336-11A-01R-2315-07	BOD1|91272	680.5868
TCGA-KL-8336-11A-01R-2315-07	BOK|666	1924.086
TCGA-KL-8336-11A-01R-2315-07	BOLA1|51027	173.5621
TCGA-KL-8336-11A-01R-2315-07	BOLA2|552900	695.2977
TCGA-KL-8336-11A-01R-2315-07	BOLA3|388962	188.4654
TCGA-KL-8336-11A-01R-2315-07	BOLL|66037	0
TCGA-KL-8336-11A-01R-2315-07	BOP1|23246	324.7691
TCGA-KL-8336-11A-01R-2315-07	BPESC1|60467	0
TCGA-KL-8336-11A-01R-2315-07	BPGM|669	763.4868
TCGA-KL-8336-11A-01R-2315-07	BPHL|670	609.1749
TCGA-KL-8336-11A-01R-2315-07	BPIL1|80341	0
TCGA-KL-8336-11A-01R-2315-07	BPIL2|254240	0
TCGA-KL-8336-11A-01R-2315-07	BPIL3|128859	0
TCGA-KL-8336-11A-01R-2315-07	BPI|671	6.5202
TCGA-KL-8336-11A-01R-2315-07	BPNT1|10380	933.944
TCGA-KL-8336-11A-01R-2315-07	BPTF|2186	1494.9934
TCGA-KL-8336-11A-01R-2315-07	BPY2|9083	0
TCGA-KL-8336-11A-01R-2315-07	BRAF|673	134.4407
TCGA-KL-8336-11A-01R-2315-07	BRAP|8315	426.9192
TCGA-KL-8336-11A-01R-2315-07	BRCA1|672	123.2632
TCGA-KL-8336-11A-01R-2315-07	BRCA2|675	38.5003
TCGA-KL-8336-11A-01R-2315-07	BRCC3|79184	426.9192
TCGA-KL-8336-11A-01R-2315-07	BRD1|23774	879.6088
TCGA-KL-8336-11A-01R-2315-07	BRD2|6046	4548.3195
TCGA-KL-8336-11A-01R-2315-07	BRD3|8019	1048.9327
TCGA-KL-8336-11A-01R-2315-07	BRD4|23476	1611.1154
TCGA-KL-8336-11A-01R-2315-07	BRD7P3|23629	0
TCGA-KL-8336-11A-01R-2315-07	BRD7|29117	959.4039
TCGA-KL-8336-11A-01R-2315-07	BRD8|10902	824.9631
TCGA-KL-8336-11A-01R-2315-07	BRD9|65980	707.9096
TCGA-KL-8336-11A-01R-2315-07	BRDT|676	0
TCGA-KL-8336-11A-01R-2315-07	BREA2|286076	.3105
TCGA-KL-8336-11A-01R-2315-07	BRE|9577	1080.2888
TCGA-KL-8336-11A-01R-2315-07	BRF1|2972	605.7595
TCGA-KL-8336-11A-01R-2315-07	BRF2|55290	153.0699
TCGA-KL-8336-11A-01R-2315-07	BRI3BP|140707	56.1981
TCGA-KL-8336-11A-01R-2315-07	BRI3|25798	1457.4245
TCGA-KL-8336-11A-01R-2315-07	BRIP1|83990	15.8348
TCGA-KL-8336-11A-01R-2315-07	BRIX1|55299	482.4963
TCGA-KL-8336-11A-01R-2315-07	BRMS1L|84312	188.7759
TCGA-KL-8336-11A-01R-2315-07	BRMS1|25855	954.7466
TCGA-KL-8336-11A-01R-2315-07	BRP44L|51660	645.5018
TCGA-KL-8336-11A-01R-2315-07	BRP44|25874	1390.9804
TCGA-KL-8336-11A-01R-2315-07	BRPF1|7862	581.8521
TCGA-KL-8336-11A-01R-2315-07	BRPF3|27154	1223.628
TCGA-KL-8336-11A-01R-2315-07	BRS3|680	0
TCGA-KL-8336-11A-01R-2315-07	BRSK1|84446	31.6696
TCGA-KL-8336-11A-01R-2315-07	BRSK2|9024	5.5888
TCGA-KL-8336-11A-01R-2315-07	BRWD1|54014	774.3538
TCGA-KL-8336-11A-01R-2315-07	BRWD3|254065	132.8883
TCGA-KL-8336-11A-01R-2315-07	BSCL2|26580	1911.0269
TCGA-KL-8336-11A-01R-2315-07	BSDC1|55108	1970.9695
TCGA-KL-8336-11A-01R-2315-07	BSG|682	15129.7058
TCGA-KL-8336-11A-01R-2315-07	BSND|7809	150.586
TCGA-KL-8336-11A-01R-2315-07	BSN|8927	47.8149
TCGA-KL-8336-11A-01R-2315-07	BSPH1|100131137	0
TCGA-KL-8336-11A-01R-2315-07	BSPRY|54836	352.4024
TCGA-KL-8336-11A-01R-2315-07	BST1|683	280.059
TCGA-KL-8336-11A-01R-2315-07	BST2|684	2876.3487
TCGA-KL-8336-11A-01R-2315-07	BSX|390259	0
TCGA-KL-8336-11A-01R-2315-07	BTAF1|9044	611.6588
TCGA-KL-8336-11A-01R-2315-07	BTBD10|84280	522.5491
TCGA-KL-8336-11A-01R-2315-07	BTBD11|121551	143.4448
TCGA-KL-8336-11A-01R-2315-07	BTBD12|84464	222.3085
TCGA-KL-8336-11A-01R-2315-07	BTBD16|118663	6.5202
TCGA-KL-8336-11A-01R-2315-07	BTBD17|388419	0
TCGA-KL-8336-11A-01R-2315-07	BTBD18|643376	.9315
TCGA-KL-8336-11A-01R-2315-07	BTBD19|149478	67.3756
TCGA-KL-8336-11A-01R-2315-07	BTBD1|53339	1293.1771
TCGA-KL-8336-11A-01R-2315-07	BTBD2|55643	2313.1258
TCGA-KL-8336-11A-01R-2315-07	BTBD3|22903	819.9953
TCGA-KL-8336-11A-01R-2315-07	BTBD6|90135	779.9426
TCGA-KL-8336-11A-01R-2315-07	BTBD7|55727	1214.3134
TCGA-KL-8336-11A-01R-2315-07	BTBD8|284697	6.2097
TCGA-KL-8336-11A-01R-2315-07	BTBD9|114781	621.5943
TCGA-KL-8336-11A-01R-2315-07	BTC|685	45.6415
TCGA-KL-8336-11A-01R-2315-07	BTD|686	598.3078
TCGA-KL-8336-11A-01R-2315-07	BTF3L1|690	0
TCGA-KL-8336-11A-01R-2315-07	BTF3L4|91408	847.0077
TCGA-KL-8336-11A-01R-2315-07	BTF3|689	6239.23
TCGA-KL-8336-11A-01R-2315-07	BTG1|694	3306.6832
TCGA-KL-8336-11A-01R-2315-07	BTG2|7832	5243.4992
TCGA-KL-8336-11A-01R-2315-07	BTG3|10950	449.5847
TCGA-KL-8336-11A-01R-2315-07	BTG4|54766	.3105
TCGA-KL-8336-11A-01R-2315-07	BTK|695	120.4688
TCGA-KL-8336-11A-01R-2315-07	BTLA|151888	12.4195
TCGA-KL-8336-11A-01R-2315-07	BTN1A1|696	.621
TCGA-KL-8336-11A-01R-2315-07	BTN2A1|11120	592.0981
TCGA-KL-8336-11A-01R-2315-07	BTN2A2|10385	278.817
TCGA-KL-8336-11A-01R-2315-07	BTN2A3|54718	18.9397
TCGA-KL-8336-11A-01R-2315-07	BTN3A1|11119	620.6629
TCGA-KL-8336-11A-01R-2315-07	BTN3A2|11118	1212.4505
TCGA-KL-8336-11A-01R-2315-07	BTN3A3|10384	711.946
TCGA-KL-8336-11A-01R-2315-07	BTNL2|56244	.9315
TCGA-KL-8336-11A-01R-2315-07	BTNL3|10917	0
TCGA-KL-8336-11A-01R-2315-07	BTNL8|79908	1.8629
TCGA-KL-8336-11A-01R-2315-07	BTNL9|153579	53.4037
TCGA-KL-8336-11A-01R-2315-07	BTRC|8945	607.9329
TCGA-KL-8336-11A-01R-2315-07	BUB1B|701	98.2908
TCGA-KL-8336-11A-01R-2315-07	BUB1|699	90.3516
TCGA-KL-8336-11A-01R-2315-07	BUB3|9184	1077.0783
TCGA-KL-8336-11A-01R-2315-07	BUD13|84811	342.4668
TCGA-KL-8336-11A-01R-2315-07	BUD31|8896	1211.0471
TCGA-KL-8336-11A-01R-2315-07	BVES|11149	62.4078
TCGA-KL-8336-11A-01R-2315-07	BYSL|705	525.9644
TCGA-KL-8336-11A-01R-2315-07	BZRAP1|9256	434.3709
TCGA-KL-8336-11A-01R-2315-07	BZW1|9689	3290.8484
TCGA-KL-8336-11A-01R-2315-07	BZW2|28969	675.619
TCGA-KL-8336-11A-01R-2315-07	C10orf105|414152	20.2686
TCGA-KL-8336-11A-01R-2315-07	C10orf107|219621	13.9719
TCGA-KL-8336-11A-01R-2315-07	C10orf108|414235	47.5045
TCGA-KL-8336-11A-01R-2315-07	C10orf10|11067	7960.8787
TCGA-KL-8336-11A-01R-2315-07	C10orf110|55853	4.4555
TCGA-KL-8336-11A-01R-2315-07	C10orf111|221060	6.5264
TCGA-KL-8336-11A-01R-2315-07	C10orf113|387638	.3105
TCGA-KL-8336-11A-01R-2315-07	C10orf114|399726	184.1186
TCGA-KL-8336-11A-01R-2315-07	C10orf116|10974	903.8982
TCGA-KL-8336-11A-01R-2315-07	C10orf118|55088	421.9514
TCGA-KL-8336-11A-01R-2315-07	C10orf119|79892	1303.7336
TCGA-KL-8336-11A-01R-2315-07	C10orf11|83938	140.0295
TCGA-KL-8336-11A-01R-2315-07	C10orf120|399814	0
TCGA-KL-8336-11A-01R-2315-07	C10orf122|387718	0
TCGA-KL-8336-11A-01R-2315-07	C10orf125|282969	205.8527
TCGA-KL-8336-11A-01R-2315-07	C10orf128|170371	11.488
TCGA-KL-8336-11A-01R-2315-07	C10orf129|142827	.621
TCGA-KL-8336-11A-01R-2315-07	C10orf12|26148	77.9818
TCGA-KL-8336-11A-01R-2315-07	C10orf131|100127889	0
TCGA-KL-8336-11A-01R-2315-07	C10orf137|26098	175.1145
TCGA-KL-8336-11A-01R-2315-07	C10orf140|387640	21.9048
TCGA-KL-8336-11A-01R-2315-07	C10orf18|54906	1058.1386
TCGA-KL-8336-11A-01R-2315-07	C10orf25|220979	55.8876
TCGA-KL-8336-11A-01R-2315-07	C10orf26|54838	2405.3404
TCGA-KL-8336-11A-01R-2315-07	C10orf27|219793	3.4154
TCGA-KL-8336-11A-01R-2315-07	C10orf28|27291	255.841
TCGA-KL-8336-11A-01R-2315-07	C10orf2|56652	265.4661
TCGA-KL-8336-11A-01R-2315-07	C10orf32|119032	652.022
TCGA-KL-8336-11A-01R-2315-07	C10orf35|219738	228.8287
TCGA-KL-8336-11A-01R-2315-07	C10orf40|283025	0
TCGA-KL-8336-11A-01R-2315-07	C10orf41|100131213	128.5198
TCGA-KL-8336-11A-01R-2315-07	C10orf46|143384	934.2544
TCGA-KL-8336-11A-01R-2315-07	C10orf47|254427	1026.7795
TCGA-KL-8336-11A-01R-2315-07	C10orf4|118924	301.1721
TCGA-KL-8336-11A-01R-2315-07	C10orf50|645528	.621
TCGA-KL-8336-11A-01R-2315-07	C10orf53|282966	.3105
TCGA-KL-8336-11A-01R-2315-07	C10orf54|64115	1481.953
TCGA-KL-8336-11A-01R-2315-07	C10orf55|414236	25.1277
TCGA-KL-8336-11A-01R-2315-07	C10orf57|80195	492.7424
TCGA-KL-8336-11A-01R-2315-07	C10orf58|84293	1379.4924
TCGA-KL-8336-11A-01R-2315-07	C10orf62|414157	3.1049
TCGA-KL-8336-11A-01R-2315-07	C10orf67|256815	16.1453
TCGA-KL-8336-11A-01R-2315-07	C10orf68|79741	5.0765
TCGA-KL-8336-11A-01R-2315-07	C10orf71|118461	4.3468
TCGA-KL-8336-11A-01R-2315-07	C10orf72|196740	684.9336
TCGA-KL-8336-11A-01R-2315-07	C10orf75|90271	38.8108
TCGA-KL-8336-11A-01R-2315-07	C10orf76|79591	633.7033
TCGA-KL-8336-11A-01R-2315-07	C10orf78|119392	95.3194
TCGA-KL-8336-11A-01R-2315-07	C10orf79|80217	58.9925
TCGA-KL-8336-11A-01R-2315-07	C10orf81|79949	10.5565
TCGA-KL-8336-11A-01R-2315-07	C10orf82|143379	14.5929
TCGA-KL-8336-11A-01R-2315-07	C10orf84|63877	547.0775
TCGA-KL-8336-11A-01R-2315-07	C10orf88|80007	169.8362
TCGA-KL-8336-11A-01R-2315-07	C10orf90|118611	5.5888
TCGA-KL-8336-11A-01R-2315-07	C10orf91|170393	0
TCGA-KL-8336-11A-01R-2315-07	C10orf93|255352	36.3269
TCGA-KL-8336-11A-01R-2315-07	C10orf95|79946	9.2773
TCGA-KL-8336-11A-01R-2315-07	C10orf96|374355	0
TCGA-KL-8336-11A-01R-2315-07	C10orf99|387695	29.1857
TCGA-KL-8336-11A-01R-2315-07	C11orf10|746	1174.2607
TCGA-KL-8336-11A-01R-2315-07	C11orf16|56673	.621
TCGA-KL-8336-11A-01R-2315-07	C11orf17|56672	350.85
TCGA-KL-8336-11A-01R-2315-07	C11orf1|64776	180.3338
TCGA-KL-8336-11A-01R-2315-07	C11orf20|25858	2.7944
TCGA-KL-8336-11A-01R-2315-07	C11orf21|29125	16.4558
TCGA-KL-8336-11A-01R-2315-07	C11orf24|53838	810.3703
TCGA-KL-8336-11A-01R-2315-07	C11orf2|738	2433.2842
TCGA-KL-8336-11A-01R-2315-07	C11orf30|56946	342.4668
TCGA-KL-8336-11A-01R-2315-07	C11orf31|280636	857.2537
TCGA-KL-8336-11A-01R-2315-07	C11orf34|349633	0
TCGA-KL-8336-11A-01R-2315-07	C11orf35|256329	48.5042
TCGA-KL-8336-11A-01R-2315-07	C11orf36|283303	0
TCGA-KL-8336-11A-01R-2315-07	C11orf40|143501	0
TCGA-KL-8336-11A-01R-2315-07	C11orf41|25758	27.3228
TCGA-KL-8336-11A-01R-2315-07	C11orf42|160298	0
TCGA-KL-8336-11A-01R-2315-07	C11orf45|219833	33.5326
TCGA-KL-8336-11A-01R-2315-07	C11orf46|120534	449.8952
TCGA-KL-8336-11A-01R-2315-07	C11orf48|79081	469.3441
TCGA-KL-8336-11A-01R-2315-07	C11orf49|79096	712.8774
TCGA-KL-8336-11A-01R-2315-07	C11orf51|25906	399.9503
TCGA-KL-8336-11A-01R-2315-07	C11orf52|91894	463.6529
TCGA-KL-8336-11A-01R-2315-07	C11orf53|341032	4.3468
TCGA-KL-8336-11A-01R-2315-07	C11orf54|28970	1839.3231
TCGA-KL-8336-11A-01R-2315-07	C11orf57|55216	696.1112
TCGA-KL-8336-11A-01R-2315-07	C11orf58|10944	2683.5364
TCGA-KL-8336-11A-01R-2315-07	C11orf59|55004	1820.073
TCGA-KL-8336-11A-01R-2315-07	C11orf61|79684	157.7272
TCGA-KL-8336-11A-01R-2315-07	C11orf63|79864	122.0213
TCGA-KL-8336-11A-01R-2315-07	C11orf64|283197	0
TCGA-KL-8336-11A-01R-2315-07	C11orf65|160140	2.1734
TCGA-KL-8336-11A-01R-2315-07	C11orf66|220004	15.2138
TCGA-KL-8336-11A-01R-2315-07	C11orf67|28971	319.3325
TCGA-KL-8336-11A-01R-2315-07	C11orf68|83638	867.8103
TCGA-KL-8336-11A-01R-2315-07	C11orf70|85016	36.9479
TCGA-KL-8336-11A-01R-2315-07	C11orf71|54494	168.5943
TCGA-KL-8336-11A-01R-2315-07	C11orf73|51501	407.3585
TCGA-KL-8336-11A-01R-2315-07	C11orf74|119710	204.9212
TCGA-KL-8336-11A-01R-2315-07	C11orf75|56935	326.632
TCGA-KL-8336-11A-01R-2315-07	C11orf80|79703	444.6169
TCGA-KL-8336-11A-01R-2315-07	C11orf82|220042	32.2906
TCGA-KL-8336-11A-01R-2315-07	C11orf83|790955	307.1645
TCGA-KL-8336-11A-01R-2315-07	C11orf84|144097	377.5518
TCGA-KL-8336-11A-01R-2315-07	C11orf85|283129	.3105
TCGA-KL-8336-11A-01R-2315-07	C11orf86|254439	.9315
TCGA-KL-8336-11A-01R-2315-07	C11orf87|399947	4.9678
TCGA-KL-8336-11A-01R-2315-07	C11orf88|399949	2.4839
TCGA-KL-8336-11A-01R-2315-07	C11orf90|387804	3.4154
TCGA-KL-8336-11A-01R-2315-07	C11orf92|399948	71.1604
TCGA-KL-8336-11A-01R-2315-07	C11orf93|120376	53.9657
TCGA-KL-8336-11A-01R-2315-07	C11orf94|143678	0
TCGA-KL-8336-11A-01R-2315-07	C11orf95|65998	1028.0214
TCGA-KL-8336-11A-01R-2315-07	C11orf9|745	2552.5111
TCGA-KL-8336-11A-01R-2315-07	C12orf10|60314	855.7013
TCGA-KL-8336-11A-01R-2315-07	C12orf11|55726	383.7615
TCGA-KL-8336-11A-01R-2315-07	C12orf12|196477	0
TCGA-KL-8336-11A-01R-2315-07	C12orf23|90488	1275.4793
TCGA-KL-8336-11A-01R-2315-07	C12orf24|29902	72.9644
TCGA-KL-8336-11A-01R-2315-07	C12orf26|84190	131.3359
TCGA-KL-8336-11A-01R-2315-07	C12orf27|283460	7.4517
TCGA-KL-8336-11A-01R-2315-07	C12orf29|91298	260.9175
TCGA-KL-8336-11A-01R-2315-07	C12orf32|83695	442.4435
TCGA-KL-8336-11A-01R-2315-07	C12orf34|84915	77.6217
TCGA-KL-8336-11A-01R-2315-07	C12orf35|55196	797.9508
TCGA-KL-8336-11A-01R-2315-07	C12orf36|283422	5.5888
TCGA-KL-8336-11A-01R-2315-07	C12orf39|80763	136.3037
TCGA-KL-8336-11A-01R-2315-07	C12orf40|283461	0
TCGA-KL-8336-11A-01R-2315-07	C12orf41|54934	420.399
TCGA-KL-8336-11A-01R-2315-07	C12orf42|374470	1.2419
TCGA-KL-8336-11A-01R-2315-07	C12orf43|64897	242.4901
TCGA-KL-8336-11A-01R-2315-07	C12orf44|60673	1406.8152
TCGA-KL-8336-11A-01R-2315-07	C12orf45|121053	124.5052
TCGA-KL-8336-11A-01R-2315-07	C12orf47|51275	200.8632
TCGA-KL-8336-11A-01R-2315-07	C12orf48|55010	66.4317
TCGA-KL-8336-11A-01R-2315-07	C12orf49|79794	756.0351
TCGA-KL-8336-11A-01R-2315-07	C12orf4|57102	380.0357
TCGA-KL-8336-11A-01R-2315-07	C12orf50|160419	0
TCGA-KL-8336-11A-01R-2315-07	C12orf51|283450	1210.2771
TCGA-KL-8336-11A-01R-2315-07	C12orf52|84934	403.6327
TCGA-KL-8336-11A-01R-2315-07	C12orf53|196500	14.2824
TCGA-KL-8336-11A-01R-2315-07	C12orf54|121273	.3105
TCGA-KL-8336-11A-01R-2315-07	C12orf56|115749	31.6696
TCGA-KL-8336-11A-01R-2315-07	C12orf57|113246	1329.8145
TCGA-KL-8336-11A-01R-2315-07	C12orf59|120939	684.0022
TCGA-KL-8336-11A-01R-2315-07	C12orf5|57103	374.7574
TCGA-KL-8336-11A-01R-2315-07	C12orf60|144608	16.4558
TCGA-KL-8336-11A-01R-2315-07	C12orf61|283416	17.0768
TCGA-KL-8336-11A-01R-2315-07	C12orf62|84987	723.1235
TCGA-KL-8336-11A-01R-2315-07	C12orf63|374467	5.2783
TCGA-KL-8336-11A-01R-2315-07	C12orf65|91574	244.353
TCGA-KL-8336-11A-01R-2315-07	C12orf66|144577	83.2104
TCGA-KL-8336-11A-01R-2315-07	C12orf68|387856	67.6861
TCGA-KL-8336-11A-01R-2315-07	C12orf69|440087	55.2666
TCGA-KL-8336-11A-01R-2315-07	C12orf70|341346	1.5524
TCGA-KL-8336-11A-01R-2315-07	C12orf71|728858	.3105
TCGA-KL-8336-11A-01R-2315-07	C12orf72|254013	54.3352
TCGA-KL-8336-11A-01R-2315-07	C12orf73|728568	102.4606
TCGA-KL-8336-11A-01R-2315-07	C12orf74|338809	2.7944
TCGA-KL-8336-11A-01R-2315-07	C12orf75|387882	2379.8805
TCGA-KL-8336-11A-01R-2315-07	C12orf76|400073	105.5655
TCGA-KL-8336-11A-01R-2315-07	C12orf77|196415	1.8629
TCGA-KL-8336-11A-01R-2315-07	C13orf15|28984	960.6458
TCGA-KL-8336-11A-01R-2315-07	C13orf16|121793	.9315
TCGA-KL-8336-11A-01R-2315-07	C13orf18|80183	97.4928
TCGA-KL-8336-11A-01R-2315-07	C13orf1|57213	237.5223
TCGA-KL-8336-11A-01R-2315-07	C13orf23|80209	634.9453
TCGA-KL-8336-11A-01R-2315-07	C13orf26|122046	0
TCGA-KL-8336-11A-01R-2315-07	C13orf27|93081	228.5182
TCGA-KL-8336-11A-01R-2315-07	C13orf28|122258	0
TCGA-KL-8336-11A-01R-2315-07	C13orf29|283487	123.8842
TCGA-KL-8336-11A-01R-2315-07	C13orf30|144809	.621
TCGA-KL-8336-11A-01R-2315-07	C13orf31|144811	234.4174
TCGA-KL-8336-11A-01R-2315-07	C13orf33|84935	1402.1579
TCGA-KL-8336-11A-01R-2315-07	C13orf34|79866	42.7074
TCGA-KL-8336-11A-01R-2315-07	C13orf35|400165	.3105
TCGA-KL-8336-11A-01R-2315-07	C13orf36|400120	79.1741
TCGA-KL-8336-11A-01R-2315-07	C13orf37|440145	258.6354
TCGA-KL-8336-11A-01R-2315-07	C13orf38|728591	9.8735
TCGA-KL-8336-11A-01R-2315-07	C13orf39|196541	2.1734
TCGA-KL-8336-11A-01R-2315-07	C14orf101|54916	433.4394
TCGA-KL-8336-11A-01R-2315-07	C14orf102|55051	297.1358
TCGA-KL-8336-11A-01R-2315-07	C14orf104|55172	256.462
TCGA-KL-8336-11A-01R-2315-07	C14orf105|55195	1370.1778
TCGA-KL-8336-11A-01R-2315-07	C14orf106|55320	238.7643
TCGA-KL-8336-11A-01R-2315-07	C14orf109|26175	286.5792
TCGA-KL-8336-11A-01R-2315-07	C14orf115|55237	0
TCGA-KL-8336-11A-01R-2315-07	C14orf118|55668	158.6587
TCGA-KL-8336-11A-01R-2315-07	C14orf119|55017	900.1009
TCGA-KL-8336-11A-01R-2315-07	C14orf126|112487	243.6234
TCGA-KL-8336-11A-01R-2315-07	C14orf128|84837	64.2707
TCGA-KL-8336-11A-01R-2315-07	C14orf129|51527	493.3633
TCGA-KL-8336-11A-01R-2315-07	C14orf132|56967	314.8335
TCGA-KL-8336-11A-01R-2315-07	C14orf135|64430	925.5608
TCGA-KL-8336-11A-01R-2315-07	C14orf138|79609	87.5572
TCGA-KL-8336-11A-01R-2315-07	C14orf139|79686	85.0734
TCGA-KL-8336-11A-01R-2315-07	C14orf142|84520	203.3688
TCGA-KL-8336-11A-01R-2315-07	C14orf143|90141	45.0206
TCGA-KL-8336-11A-01R-2315-07	C14orf145|145508	50.9198
TCGA-KL-8336-11A-01R-2315-07	C14orf147|171546	820.6163
TCGA-KL-8336-11A-01R-2315-07	C14orf148|122945	4.3468
TCGA-KL-8336-11A-01R-2315-07	C14orf149|112849	221.998
TCGA-KL-8336-11A-01R-2315-07	C14orf153|84334	541.8552
TCGA-KL-8336-11A-01R-2315-07	C14orf156|81892	471.3188
TCGA-KL-8336-11A-01R-2315-07	C14orf159|80017	1504.6185
TCGA-KL-8336-11A-01R-2315-07	C14orf162|56936	.3105
TCGA-KL-8336-11A-01R-2315-07	C14orf165|414767	0
TCGA-KL-8336-11A-01R-2315-07	C14orf166B|145497	0
TCGA-KL-8336-11A-01R-2315-07	C14orf166|51637	1467.9811
TCGA-KL-8336-11A-01R-2315-07	C14orf167|55449	400.7141
TCGA-KL-8336-11A-01R-2315-07	C14orf169|79697	243.4216
TCGA-KL-8336-11A-01R-2315-07	C14orf174|161394	65.2022
TCGA-KL-8336-11A-01R-2315-07	C14orf176|643382	10.5565
TCGA-KL-8336-11A-01R-2315-07	C14orf177|283598	0
TCGA-KL-8336-11A-01R-2315-07	C14orf178|283579	2.1734
TCGA-KL-8336-11A-01R-2315-07	C14orf179|112752	492.4319
TCGA-KL-8336-11A-01R-2315-07	C14orf180|400258	1.8629
TCGA-KL-8336-11A-01R-2315-07	C14orf181|400223	36.3269
TCGA-KL-8336-11A-01R-2315-07	C14orf182|283551	1.8629
TCGA-KL-8336-11A-01R-2315-07	C14orf183|196913	0
TCGA-KL-8336-11A-01R-2315-07	C14orf184|650662	.9315
TCGA-KL-8336-11A-01R-2315-07	C14orf19|280655	4.0363
TCGA-KL-8336-11A-01R-2315-07	C14orf1|11161	779.0111
TCGA-KL-8336-11A-01R-2315-07	C14orf21|161424	262.6717
TCGA-KL-8336-11A-01R-2315-07	C14orf23|387978	0
TCGA-KL-8336-11A-01R-2315-07	C14orf28|122525	63.0288
TCGA-KL-8336-11A-01R-2315-07	C14orf2|9556	858.1852
TCGA-KL-8336-11A-01R-2315-07	C14orf33|100129075	27.6333
TCGA-KL-8336-11A-01R-2315-07	C14orf34|645687	0
TCGA-KL-8336-11A-01R-2315-07	C14orf37|145407	361.096
TCGA-KL-8336-11A-01R-2315-07	C14orf39|317761	0
TCGA-KL-8336-11A-01R-2315-07	C14orf43|91748	1950.7879
TCGA-KL-8336-11A-01R-2315-07	C14orf45|80127	278.4289
TCGA-KL-8336-11A-01R-2315-07	C14orf48|256369	.3105
TCGA-KL-8336-11A-01R-2315-07	C14orf49|161176	43.1576
TCGA-KL-8336-11A-01R-2315-07	C14orf4|64207	1992.3931
TCGA-KL-8336-11A-01R-2315-07	C14orf50|145376	15.8348
TCGA-KL-8336-11A-01R-2315-07	C14orf53|440184	0
TCGA-KL-8336-11A-01R-2315-07	C14orf64|388011	32.2906
TCGA-KL-8336-11A-01R-2315-07	C14orf68|283600	.3105
TCGA-KL-8336-11A-01R-2315-07	C14orf70|283601	0
TCGA-KL-8336-11A-01R-2315-07	C14orf72|145200	4.9678
TCGA-KL-8336-11A-01R-2315-07	C14orf73|91828	135.6827
TCGA-KL-8336-11A-01R-2315-07	C14orf79|122616	312.9706
TCGA-KL-8336-11A-01R-2315-07	C14orf80|283643	172.6306
TCGA-KL-8336-11A-01R-2315-07	C14orf86|283592	0
TCGA-KL-8336-11A-01R-2315-07	C14orf93|60686	161.4531
TCGA-KL-8336-11A-01R-2315-07	C15orf17|57184	938.6013
TCGA-KL-8336-11A-01R-2315-07	C15orf21|283651	30.7382
TCGA-KL-8336-11A-01R-2315-07	C15orf23|90417	137.2351
TCGA-KL-8336-11A-01R-2315-07	C15orf24|56851	1232.3217
TCGA-KL-8336-11A-01R-2315-07	C15orf26|161502	.621
TCGA-KL-8336-11A-01R-2315-07	C15orf27|123591	33.2221
TCGA-KL-8336-11A-01R-2315-07	C15orf28|80035	1.5524
TCGA-KL-8336-11A-01R-2315-07	C15orf29|79768	342.7773
TCGA-KL-8336-11A-01R-2315-07	C15orf2|23742	2.7944
TCGA-KL-8336-11A-01R-2315-07	C15orf32|145858	0
TCGA-KL-8336-11A-01R-2315-07	C15orf33|196951	21.7837
TCGA-KL-8336-11A-01R-2315-07	C15orf34|80072	6.5202
TCGA-KL-8336-11A-01R-2315-07	C15orf37|283687	54.7078
TCGA-KL-8336-11A-01R-2315-07	C15orf38|348110	356.476
TCGA-KL-8336-11A-01R-2315-07	C15orf39|56905	774.9748
TCGA-KL-8336-11A-01R-2315-07	C15orf40|123207	194.7559
TCGA-KL-8336-11A-01R-2315-07	C15orf41|84529	117.9849
TCGA-KL-8336-11A-01R-2315-07	C15orf42|90381	17.1792
TCGA-KL-8336-11A-01R-2315-07	C15orf43|145645	0
TCGA-KL-8336-11A-01R-2315-07	C15orf44|81556	797.6403
TCGA-KL-8336-11A-01R-2315-07	C15orf48|84419	99.3557
TCGA-KL-8336-11A-01R-2315-07	C15orf50|414926	0
TCGA-KL-8336-11A-01R-2315-07	C15orf51|196968	9.3146
TCGA-KL-8336-11A-01R-2315-07	C15orf52|388115	413.2578
TCGA-KL-8336-11A-01R-2315-07	C15orf53|400359	0
TCGA-KL-8336-11A-01R-2315-07	C15orf54|400360	.9315
TCGA-KL-8336-11A-01R-2315-07	C15orf55|256646	0
TCGA-KL-8336-11A-01R-2315-07	C15orf56|644809	9.9356
TCGA-KL-8336-11A-01R-2315-07	C15orf57|90416	404.1015
TCGA-KL-8336-11A-01R-2315-07	C15orf58|390637	30.7382
TCGA-KL-8336-11A-01R-2315-07	C15orf59|388135	184.7396
TCGA-KL-8336-11A-01R-2315-07	C15orf5|81698	0
TCGA-KL-8336-11A-01R-2315-07	C15orf60|283677	0
TCGA-KL-8336-11A-01R-2315-07	C15orf61|145853	91.5936
TCGA-KL-8336-11A-01R-2315-07	C15orf62|643338	32.6011
TCGA-KL-8336-11A-01R-2315-07	C15orf63|25764	619.8774
TCGA-KL-8336-11A-01R-2315-07	C16orf11|146325	4.3468
TCGA-KL-8336-11A-01R-2315-07	C16orf13|84326	581.8521
TCGA-KL-8336-11A-01R-2315-07	C16orf3|750	.9315
TCGA-KL-8336-11A-01R-2315-07	C16orf42|115939	1066.5031
TCGA-KL-8336-11A-01R-2315-07	C16orf45|89927	632.4614
TCGA-KL-8336-11A-01R-2315-07	C16orf46|123775	72.0329
TCGA-KL-8336-11A-01R-2315-07	C16orf48|84080	616.0056
TCGA-KL-8336-11A-01R-2315-07	C16orf52|730094	308.9343
TCGA-KL-8336-11A-01R-2315-07	C16orf53|79447	720.5806
TCGA-KL-8336-11A-01R-2315-07	C16orf54|283897	64.8917
TCGA-KL-8336-11A-01R-2315-07	C16orf55|124045	181.6347
TCGA-KL-8336-11A-01R-2315-07	C16orf57|79650	1141.97
TCGA-KL-8336-11A-01R-2315-07	C16orf58|64755	2379.9053
TCGA-KL-8336-11A-01R-2315-07	C16orf59|80178	36.6374
TCGA-KL-8336-11A-01R-2315-07	C16orf5|29965	1539.393
TCGA-KL-8336-11A-01R-2315-07	C16orf61|56942	393.7996
TCGA-KL-8336-11A-01R-2315-07	C16orf62|57020	1435.0695
TCGA-KL-8336-11A-01R-2315-07	C16orf63|123811	571.606
TCGA-KL-8336-11A-01R-2315-07	C16orf68|79091	135.9932
TCGA-KL-8336-11A-01R-2315-07	C16orf70|80262	398.8916
TCGA-KL-8336-11A-01R-2315-07	C16orf71|146562	18.9397
TCGA-KL-8336-11A-01R-2315-07	C16orf72|29035	1263.3703
TCGA-KL-8336-11A-01R-2315-07	C16orf73|254528	5.2783
TCGA-KL-8336-11A-01R-2315-07	C16orf74|404550	36.3269
TCGA-KL-8336-11A-01R-2315-07	C16orf75|116028	54.3352
TCGA-KL-8336-11A-01R-2315-07	C16orf78|123970	0
TCGA-KL-8336-11A-01R-2315-07	C16orf79|283870	13.2205
TCGA-KL-8336-11A-01R-2315-07	C16orf7|9605	402.7913
TCGA-KL-8336-11A-01R-2315-07	C16orf80|29105	548.3195
TCGA-KL-8336-11A-01R-2315-07	C16orf81|283860	.621
TCGA-KL-8336-11A-01R-2315-07	C16orf82|162083	0
TCGA-KL-8336-11A-01R-2315-07	C16orf86|388284	70.4805
TCGA-KL-8336-11A-01R-2315-07	C16orf87|388272	101.2187
TCGA-KL-8336-11A-01R-2315-07	C16orf88|400506	248.3894
TCGA-KL-8336-11A-01R-2315-07	C16orf89|146556	414.1892
TCGA-KL-8336-11A-01R-2315-07	C16orf90|646174	0
TCGA-KL-8336-11A-01R-2315-07	C16orf91|283951	177.9089
TCGA-KL-8336-11A-01R-2315-07	C16orf92|146378	0
TCGA-KL-8336-11A-01R-2315-07	C16orf93|90835	62.0973
TCGA-KL-8336-11A-01R-2315-07	C17orf100|388327	54.0247
TCGA-KL-8336-11A-01R-2315-07	C17orf101|79701	429.4031
[truncated: 18,532 more rows]
