# Supplementary material for: Dysfunctional miRNA-Mediated Regulation in Chromophobe Renal Cell Carcinoma
Source: PLoS One. 2016 Jun 3;11(6):e0156324. doi: 10.1371/journal.pone.0156324 (PMC4892590; doi:10.1371/journal.pone.0156324)
Supplement: S2 File — (ZIP) [file pone.0156324.s002.zip › S2_File mRNA expression profile downloaded from TCGA/control/unc.edu__IlluminaHiSeq_RNASeqV2__TCGA-KL-8339-11A-01R-2315-07__expression_rsem_gene_normalized.txt]

barcode	gene_id	normalized_count
TCGA-KL-8339-11A-01R-2315-07	?|100130426	0
TCGA-KL-8339-11A-01R-2315-07	?|100133144	6.2177
TCGA-KL-8339-11A-01R-2315-07	?|100134869	9.1726
TCGA-KL-8339-11A-01R-2315-07	?|10357	104.9927
TCGA-KL-8339-11A-01R-2315-07	?|10431	1394.0202
TCGA-KL-8339-11A-01R-2315-07	?|136542	0
TCGA-KL-8339-11A-01R-2315-07	?|155060	72.5055
TCGA-KL-8339-11A-01R-2315-07	?|26823	.342
TCGA-KL-8339-11A-01R-2315-07	?|280660	0
TCGA-KL-8339-11A-01R-2315-07	?|317712	0
TCGA-KL-8339-11A-01R-2315-07	?|340602	.684
TCGA-KL-8339-11A-01R-2315-07	?|388795	.684
TCGA-KL-8339-11A-01R-2315-07	?|390284	12.9963
TCGA-KL-8339-11A-01R-2315-07	?|391343	0
TCGA-KL-8339-11A-01R-2315-07	?|391714	0
TCGA-KL-8339-11A-01R-2315-07	?|404770	0
TCGA-KL-8339-11A-01R-2315-07	?|441362	0
TCGA-KL-8339-11A-01R-2315-07	?|442388	0
TCGA-KL-8339-11A-01R-2315-07	?|553137	298.914
TCGA-KL-8339-11A-01R-2315-07	?|57714	299.256
TCGA-KL-8339-11A-01R-2315-07	?|645851	14.3643
TCGA-KL-8339-11A-01R-2315-07	?|652919	3.7621
TCGA-KL-8339-11A-01R-2315-07	?|653553	319.7765
TCGA-KL-8339-11A-01R-2315-07	?|728045	0
TCGA-KL-8339-11A-01R-2315-07	?|728603	0
TCGA-KL-8339-11A-01R-2315-07	?|728788	.684
TCGA-KL-8339-11A-01R-2315-07	?|729884	0
TCGA-KL-8339-11A-01R-2315-07	?|8225	785.5899
TCGA-KL-8339-11A-01R-2315-07	?|90288	31.1226
TCGA-KL-8339-11A-01R-2315-07	A1BG|1	55.0631
TCGA-KL-8339-11A-01R-2315-07	A1CF|29974	190.1558
TCGA-KL-8339-11A-01R-2315-07	A2BP1|54715	7.8662
TCGA-KL-8339-11A-01R-2315-07	A2LD1|87769	3129.6608
TCGA-KL-8339-11A-01R-2315-07	A2ML1|144568	.342
TCGA-KL-8339-11A-01R-2315-07	A2M|2	21571.2208
TCGA-KL-8339-11A-01R-2315-07	A4GALT|53947	1032.5189
TCGA-KL-8339-11A-01R-2315-07	A4GNT|51146	2.394
TCGA-KL-8339-11A-01R-2315-07	AAA1|404744	5.1301
TCGA-KL-8339-11A-01R-2315-07	AAAS|8086	671.3596
TCGA-KL-8339-11A-01R-2315-07	AACSL|729522	8.2082
TCGA-KL-8339-11A-01R-2315-07	AACS|65985	736.3409
TCGA-KL-8339-11A-01R-2315-07	AADACL2|344752	.342
TCGA-KL-8339-11A-01R-2315-07	AADACL3|126767	0
TCGA-KL-8339-11A-01R-2315-07	AADACL4|343066	2.052
TCGA-KL-8339-11A-01R-2315-07	AADAC|13	.342
TCGA-KL-8339-11A-01R-2315-07	AADAT|51166	186.7358
TCGA-KL-8339-11A-01R-2315-07	AAGAB|79719	1427.5369
TCGA-KL-8339-11A-01R-2315-07	AAK1|22848	820.1326
TCGA-KL-8339-11A-01R-2315-07	AAMP|14	2612.2488
TCGA-KL-8339-11A-01R-2315-07	AANAT|15	.684
TCGA-KL-8339-11A-01R-2315-07	AARS2|57505	296.862
TCGA-KL-8339-11A-01R-2315-07	AARSD1|80755	502.0661
TCGA-KL-8339-11A-01R-2315-07	AARS|16	2972.7241
TCGA-KL-8339-11A-01R-2315-07	AASDHPPT|60496	1079.0318
TCGA-KL-8339-11A-01R-2315-07	AASDH|132949	264.7134
TCGA-KL-8339-11A-01R-2315-07	AASS|10157	737.3669
TCGA-KL-8339-11A-01R-2315-07	AATF|26574	735.9989
TCGA-KL-8339-11A-01R-2315-07	AATK|9625	33.5167
TCGA-KL-8339-11A-01R-2315-07	ABAT|18	6712.9117
TCGA-KL-8339-11A-01R-2315-07	ABCA10|10349	12.3122
TCGA-KL-8339-11A-01R-2315-07	ABCA11P|79963	142.2031
TCGA-KL-8339-11A-01R-2315-07	ABCA12|26154	8.5502
TCGA-KL-8339-11A-01R-2315-07	ABCA13|154664	9.9182
TCGA-KL-8339-11A-01R-2315-07	ABCA17P|650655	7.8662
TCGA-KL-8339-11A-01R-2315-07	ABCA1|19	392.4529
TCGA-KL-8339-11A-01R-2315-07	ABCA2|20	1147.0912
TCGA-KL-8339-11A-01R-2315-07	ABCA3|21	415.5384
TCGA-KL-8339-11A-01R-2315-07	ABCA4|24	54.3791
TCGA-KL-8339-11A-01R-2315-07	ABCA5|23461	716.5045
TCGA-KL-8339-11A-01R-2315-07	ABCA6|23460	143.6429
TCGA-KL-8339-11A-01R-2315-07	ABCA7|10347	164.5053
TCGA-KL-8339-11A-01R-2315-07	ABCA8|10351	479.1517
TCGA-KL-8339-11A-01R-2315-07	ABCA9|10350	94.0519
TCGA-KL-8339-11A-01R-2315-07	ABCB10|23456	442.899
TCGA-KL-8339-11A-01R-2315-07	ABCB11|8647	0
TCGA-KL-8339-11A-01R-2315-07	ABCB1|5243	2483.6542
TCGA-KL-8339-11A-01R-2315-07	ABCB4|5244	34.2007
TCGA-KL-8339-11A-01R-2315-07	ABCB5|340273	3.4201
TCGA-KL-8339-11A-01R-2315-07	ABCB6|10058	486.6553
TCGA-KL-8339-11A-01R-2315-07	ABCB7|22	555.0772
TCGA-KL-8339-11A-01R-2315-07	ABCB8|11194	878.6158
TCGA-KL-8339-11A-01R-2315-07	ABCB9|23457	105.085
TCGA-KL-8339-11A-01R-2315-07	ABCC10|89845	211.0183
TCGA-KL-8339-11A-01R-2315-07	ABCC11|85320	1.368
TCGA-KL-8339-11A-01R-2315-07	ABCC12|94160	0
TCGA-KL-8339-11A-01R-2315-07	ABCC13|150000	0
TCGA-KL-8339-11A-01R-2315-07	ABCC1|4363	465.1294
TCGA-KL-8339-11A-01R-2315-07	ABCC2|1244	675.1216
TCGA-KL-8339-11A-01R-2315-07	ABCC3|8714	535.9248
TCGA-KL-8339-11A-01R-2315-07	ABCC4|10257	1681.306
TCGA-KL-8339-11A-01R-2315-07	ABCC5|10057	939.835
TCGA-KL-8339-11A-01R-2315-07	ABCC6P1|653190	200.7581
TCGA-KL-8339-11A-01R-2315-07	ABCC6P2|730013	381.6797
TCGA-KL-8339-11A-01R-2315-07	ABCC6|368	1424.8008
TCGA-KL-8339-11A-01R-2315-07	ABCC8|6833	.684
TCGA-KL-8339-11A-01R-2315-07	ABCC9|10060	266.0814
TCGA-KL-8339-11A-01R-2315-07	ABCD1|215	277.0256
TCGA-KL-8339-11A-01R-2315-07	ABCD2|225	17.1003
TCGA-KL-8339-11A-01R-2315-07	ABCD3|5825	3091.0585
TCGA-KL-8339-11A-01R-2315-07	ABCD4|5826	1275.3438
TCGA-KL-8339-11A-01R-2315-07	ABCE1|6059	1216.8606
TCGA-KL-8339-11A-01R-2315-07	ABCF1|23	1182.3179
TCGA-KL-8339-11A-01R-2315-07	ABCF2|10061	1261.6635
TCGA-KL-8339-11A-01R-2315-07	ABCF3|55324	1218.2286
TCGA-KL-8339-11A-01R-2315-07	ABCG1|9619	310.8843
TCGA-KL-8339-11A-01R-2315-07	ABCG2|9429	225.0405
TCGA-KL-8339-11A-01R-2315-07	ABCG4|64137	5.4721
TCGA-KL-8339-11A-01R-2315-07	ABCG5|64240	6.4981
TCGA-KL-8339-11A-01R-2315-07	ABCG8|64241	5.1301
TCGA-KL-8339-11A-01R-2315-07	ABHD10|55347	2233.6472
TCGA-KL-8339-11A-01R-2315-07	ABHD11|83451	920.6826
TCGA-KL-8339-11A-01R-2315-07	ABHD12B|145447	5.8141
TCGA-KL-8339-11A-01R-2315-07	ABHD12|26090	1712.0866
TCGA-KL-8339-11A-01R-2315-07	ABHD13|84945	485.9918
TCGA-KL-8339-11A-01R-2315-07	ABHD14A|25864	1091.067
TCGA-KL-8339-11A-01R-2315-07	ABHD14B|84836	4406.4171
TCGA-KL-8339-11A-01R-2315-07	ABHD15|116236	298.572
TCGA-KL-8339-11A-01R-2315-07	ABHD1|84696	31.4646
TCGA-KL-8339-11A-01R-2315-07	ABHD2|11057	2150.8815
TCGA-KL-8339-11A-01R-2315-07	ABHD3|171586	450.7651
TCGA-KL-8339-11A-01R-2315-07	ABHD4|63874	1547.5813
TCGA-KL-8339-11A-01R-2315-07	ABHD5|51099	634.4228
TCGA-KL-8339-11A-01R-2315-07	ABHD6|57406	965.4855
TCGA-KL-8339-11A-01R-2315-07	ABHD8|79575	498.6461
TCGA-KL-8339-11A-01R-2315-07	ABI1|10006	1449.5211
TCGA-KL-8339-11A-01R-2315-07	ABI2|10152	1450.1093
TCGA-KL-8339-11A-01R-2315-07	ABI3BP|25890	562.6014
TCGA-KL-8339-11A-01R-2315-07	ABI3|51225	356.0292
TCGA-KL-8339-11A-01R-2315-07	ABL1|25	1434.719
TCGA-KL-8339-11A-01R-2315-07	ABL2|27	293.7839
TCGA-KL-8339-11A-01R-2315-07	ABLIM1|3983	3183.0583
TCGA-KL-8339-11A-01R-2315-07	ABLIM2|84448	174.4235
TCGA-KL-8339-11A-01R-2315-07	ABLIM3|22885	512.3264
TCGA-KL-8339-11A-01R-2315-07	ABO|28	76.6095
TCGA-KL-8339-11A-01R-2315-07	ABP1|26	10177.0997
TCGA-KL-8339-11A-01R-2315-07	ABRA|137735	.342
TCGA-KL-8339-11A-01R-2315-07	ABR|29	911.4484
TCGA-KL-8339-11A-01R-2315-07	ABT1|29777	464.1034
TCGA-KL-8339-11A-01R-2315-07	ABTB1|80325	687.0919
TCGA-KL-8339-11A-01R-2315-07	ABTB2|25841	1124.5187
TCGA-KL-8339-11A-01R-2315-07	ACAA1|30	7030.6361
TCGA-KL-8339-11A-01R-2315-07	ACAA2|10449	10266.3635
TCGA-KL-8339-11A-01R-2315-07	ACACA|31	449.7391
TCGA-KL-8339-11A-01R-2315-07	ACACB|32	1160.7715
TCGA-KL-8339-11A-01R-2315-07	ACAD10|80724	1673.7818
TCGA-KL-8339-11A-01R-2315-07	ACAD11|84129	2463.1201
TCGA-KL-8339-11A-01R-2315-07	ACAD8|27034	1494.2282
TCGA-KL-8339-11A-01R-2315-07	ACAD9|28976	1088.266
TCGA-KL-8339-11A-01R-2315-07	ACADL|33	458.2893
TCGA-KL-8339-11A-01R-2315-07	ACADM|34	7719.438
TCGA-KL-8339-11A-01R-2315-07	ACADSB|36	6737.8782
TCGA-KL-8339-11A-01R-2315-07	ACADS|35	2798.3006
TCGA-KL-8339-11A-01R-2315-07	ACADVL|37	8276.1945
TCGA-KL-8339-11A-01R-2315-07	ACAN|176	37.9628
TCGA-KL-8339-11A-01R-2315-07	ACAP1|9744	36.9367
TCGA-KL-8339-11A-01R-2315-07	ACAP2|23527	674.0956
TCGA-KL-8339-11A-01R-2315-07	ACAP3|116983	437.1361
TCGA-KL-8339-11A-01R-2315-07	ACAT1|38	13526.3734
TCGA-KL-8339-11A-01R-2315-07	ACAT2|39	602.9342
TCGA-KL-8339-11A-01R-2315-07	ACBD3|64746	827.6567
TCGA-KL-8339-11A-01R-2315-07	ACBD4|79777	955.2253
TCGA-KL-8339-11A-01R-2315-07	ACBD5|91452	1639.2391
TCGA-KL-8339-11A-01R-2315-07	ACBD6|84320	475.0476
TCGA-KL-8339-11A-01R-2315-07	ACBD7|414149	21.8884
TCGA-KL-8339-11A-01R-2315-07	ACCN1|40	24.9665
TCGA-KL-8339-11A-01R-2315-07	ACCN2|41	31.8066
TCGA-KL-8339-11A-01R-2315-07	ACCN3|9311	2.7361
TCGA-KL-8339-11A-01R-2315-07	ACCN4|55515	0
TCGA-KL-8339-11A-01R-2315-07	ACCN5|51802	0
TCGA-KL-8339-11A-01R-2315-07	ACCSL|390110	.684
TCGA-KL-8339-11A-01R-2315-07	ACCS|84680	353.9772
TCGA-KL-8339-11A-01R-2315-07	ACD|65057	307.4642
TCGA-KL-8339-11A-01R-2315-07	ACE2|59272	1725.0829
TCGA-KL-8339-11A-01R-2315-07	ACER1|125981	.684
TCGA-KL-8339-11A-01R-2315-07	ACER2|340485	42.4089
TCGA-KL-8339-11A-01R-2315-07	ACER3|55331	350.5571
TCGA-KL-8339-11A-01R-2315-07	ACE|1636	658.3633
TCGA-KL-8339-11A-01R-2315-07	ACHE|43	43.4349
TCGA-KL-8339-11A-01R-2315-07	ACIN1|22985	1384.444
TCGA-KL-8339-11A-01R-2315-07	ACLY|47	3529.1693
TCGA-KL-8339-11A-01R-2315-07	ACMSD|130013	4078.4324
TCGA-KL-8339-11A-01R-2315-07	ACN9|57001	495.226
TCGA-KL-8339-11A-01R-2315-07	ACO1|48	4272.3504
TCGA-KL-8339-11A-01R-2315-07	ACO2|50	10652.0516
TCGA-KL-8339-11A-01R-2315-07	ACOT11|26027	1230.0244
TCGA-KL-8339-11A-01R-2315-07	ACOT12|134526	79.0036
TCGA-KL-8339-11A-01R-2315-07	ACOT13|55856	2197.391
TCGA-KL-8339-11A-01R-2315-07	ACOT1|641371	2372.502
TCGA-KL-8339-11A-01R-2315-07	ACOT2|10965	1370.7637
TCGA-KL-8339-11A-01R-2315-07	ACOT4|122970	567.3895
TCGA-KL-8339-11A-01R-2315-07	ACOT6|641372	26.3345
TCGA-KL-8339-11A-01R-2315-07	ACOT7|11332	2622.851
TCGA-KL-8339-11A-01R-2315-07	ACOT8|10005	811.9244
TCGA-KL-8339-11A-01R-2315-07	ACOT9|23597	579.0177
TCGA-KL-8339-11A-01R-2315-07	ACOX1|51	2808.1196
TCGA-KL-8339-11A-01R-2315-07	ACOX2|8309	1821.5288
TCGA-KL-8339-11A-01R-2315-07	ACOX3|8310	330.0367
TCGA-KL-8339-11A-01R-2315-07	ACOXL|55289	5.1301
TCGA-KL-8339-11A-01R-2315-07	ACP1|52	2591.7284
TCGA-KL-8339-11A-01R-2315-07	ACP2|53	1193.6041
TCGA-KL-8339-11A-01R-2315-07	ACP5|54	3585.9425
TCGA-KL-8339-11A-01R-2315-07	ACP6|51205	465.1294
TCGA-KL-8339-11A-01R-2315-07	ACPL2|92370	265.3974
TCGA-KL-8339-11A-01R-2315-07	ACPP|55	1188.474
TCGA-KL-8339-11A-01R-2315-07	ACPT|93650	0
TCGA-KL-8339-11A-01R-2315-07	ACRBP|84519	28.0446
TCGA-KL-8339-11A-01R-2315-07	ACRC|93953	7.1821
TCGA-KL-8339-11A-01R-2315-07	ACRV1|56	.342
TCGA-KL-8339-11A-01R-2315-07	ACR|49	8.5502
TCGA-KL-8339-11A-01R-2315-07	ACSBG1|23205	9.2342
TCGA-KL-8339-11A-01R-2315-07	ACSBG2|81616	30.7806
TCGA-KL-8339-11A-01R-2315-07	ACSF2|80221	7466.0109
TCGA-KL-8339-11A-01R-2315-07	ACSF3|197322	606.3783
TCGA-KL-8339-11A-01R-2315-07	ACSL1|2180	7922.2481
TCGA-KL-8339-11A-01R-2315-07	ACSL3|2181	1506.8825
TCGA-KL-8339-11A-01R-2315-07	ACSL4|2182	5176.2746
TCGA-KL-8339-11A-01R-2315-07	ACSL5|51703	463.4194
TCGA-KL-8339-11A-01R-2315-07	ACSL6|23305	130.6466
TCGA-KL-8339-11A-01R-2315-07	ACSM1|116285	13.6803
TCGA-KL-8339-11A-01R-2315-07	ACSM2A|123876	9069.3393
TCGA-KL-8339-11A-01R-2315-07	ACSM2B|348158	9658.6172
TCGA-KL-8339-11A-01R-2315-07	ACSM3|6296	988.9404
TCGA-KL-8339-11A-01R-2315-07	ACSM4|341392	0
TCGA-KL-8339-11A-01R-2315-07	ACSM5|54988	722.3186
TCGA-KL-8339-11A-01R-2315-07	ACSS1|84532	2494.9404
TCGA-KL-8339-11A-01R-2315-07	ACSS2|55902	3151.9357
TCGA-KL-8339-11A-01R-2315-07	ACSS3|79611	1274.3178
TCGA-KL-8339-11A-01R-2315-07	ACTA1|58	3.4201
TCGA-KL-8339-11A-01R-2315-07	ACTA2|59	5775.416
TCGA-KL-8339-11A-01R-2315-07	ACTBL2|345651	0
TCGA-KL-8339-11A-01R-2315-07	ACTB|60	50548.6218
TCGA-KL-8339-11A-01R-2315-07	ACTC1|70	33.1747
TCGA-KL-8339-11A-01R-2315-07	ACTG1|71	39873.9021
TCGA-KL-8339-11A-01R-2315-07	ACTG2|72	45.1449
TCGA-KL-8339-11A-01R-2315-07	ACTL6A|86	725.0547
TCGA-KL-8339-11A-01R-2315-07	ACTL6B|51412	.342
TCGA-KL-8339-11A-01R-2315-07	ACTL7A|10881	0
TCGA-KL-8339-11A-01R-2315-07	ACTL7B|10880	.342
TCGA-KL-8339-11A-01R-2315-07	ACTL8|81569	1.368
TCGA-KL-8339-11A-01R-2315-07	ACTL9|284382	0
TCGA-KL-8339-11A-01R-2315-07	ACTN1|87	1565.7077
TCGA-KL-8339-11A-01R-2315-07	ACTN2|88	18.1264
TCGA-KL-8339-11A-01R-2315-07	ACTN3|89	.342
TCGA-KL-8339-11A-01R-2315-07	ACTN4|81	13533.7642
TCGA-KL-8339-11A-01R-2315-07	ACTR10|55860	1712.4286
TCGA-KL-8339-11A-01R-2315-07	ACTR1A|10121	2542.8214
TCGA-KL-8339-11A-01R-2315-07	ACTR1B|10120	2321.5429
TCGA-KL-8339-11A-01R-2315-07	ACTR2|10097	3496.6787
TCGA-KL-8339-11A-01R-2315-07	ACTR3B|57180	210.6763
TCGA-KL-8339-11A-01R-2315-07	ACTR3C|653857	207.5982
TCGA-KL-8339-11A-01R-2315-07	ACTR3|10096	3014.4489
TCGA-KL-8339-11A-01R-2315-07	ACTR5|79913	202.8101
TCGA-KL-8339-11A-01R-2315-07	ACTR6|64431	586.8839
TCGA-KL-8339-11A-01R-2315-07	ACTR8|93973	461.0253
TCGA-KL-8339-11A-01R-2315-07	ACTRT1|139741	.684
TCGA-KL-8339-11A-01R-2315-07	ACTRT2|140625	0
TCGA-KL-8339-11A-01R-2315-07	ACVR1B|91	2815.0589
TCGA-KL-8339-11A-01R-2315-07	ACVR1C|130399	28.3866
TCGA-KL-8339-11A-01R-2315-07	ACVR1|90	821.1586
TCGA-KL-8339-11A-01R-2315-07	ACVR2A|92	305.0702
TCGA-KL-8339-11A-01R-2315-07	ACVR2B|93	111.4943
TCGA-KL-8339-11A-01R-2315-07	ACVRL1|94	755.1513
TCGA-KL-8339-11A-01R-2315-07	ACY1|95	23745.133
TCGA-KL-8339-11A-01R-2315-07	ACY3|91703	2389.9443
TCGA-KL-8339-11A-01R-2315-07	ACYP1|97	70.7954
TCGA-KL-8339-11A-01R-2315-07	ACYP2|98	219.9104
TCGA-KL-8339-11A-01R-2315-07	ADAD1|132612	0
TCGA-KL-8339-11A-01R-2315-07	ADAD2|161931	4.0904
TCGA-KL-8339-11A-01R-2315-07	ADAL|161823	421.0105
TCGA-KL-8339-11A-01R-2315-07	ADAM10|102	1469.6037
TCGA-KL-8339-11A-01R-2315-07	ADAM11|4185	5.4721
TCGA-KL-8339-11A-01R-2315-07	ADAM12|8038	27.0185
TCGA-KL-8339-11A-01R-2315-07	ADAM15|8751	793.3056
TCGA-KL-8339-11A-01R-2315-07	ADAM17|6868	416.2224
TCGA-KL-8339-11A-01R-2315-07	ADAM18|8749	0
TCGA-KL-8339-11A-01R-2315-07	ADAM19|8728	53.3531
TCGA-KL-8339-11A-01R-2315-07	ADAM20|8748	1.71
TCGA-KL-8339-11A-01R-2315-07	ADAM21P1|145241	1.71
TCGA-KL-8339-11A-01R-2315-07	ADAM21|8747	5.1301
TCGA-KL-8339-11A-01R-2315-07	ADAM22|53616	122.7805
TCGA-KL-8339-11A-01R-2315-07	ADAM23|8745	16.0743
TCGA-KL-8339-11A-01R-2315-07	ADAM28|10863	125.5165
TCGA-KL-8339-11A-01R-2315-07	ADAM29|11086	0
TCGA-KL-8339-11A-01R-2315-07	ADAM2|2515	0
TCGA-KL-8339-11A-01R-2315-07	ADAM30|11085	0
TCGA-KL-8339-11A-01R-2315-07	ADAM32|203102	2.394
TCGA-KL-8339-11A-01R-2315-07	ADAM33|80332	19.1524
TCGA-KL-8339-11A-01R-2315-07	ADAM3A|1587	0
TCGA-KL-8339-11A-01R-2315-07	ADAM5P|255926	0
TCGA-KL-8339-11A-01R-2315-07	ADAM6|8755	1351.0812
TCGA-KL-8339-11A-01R-2315-07	ADAM7|8756	2.394
TCGA-KL-8339-11A-01R-2315-07	ADAM8|101	65.3233
TCGA-KL-8339-11A-01R-2315-07	ADAM9|8754	2473.394
TCGA-KL-8339-11A-01R-2315-07	ADAMDEC1|27299	1.368
TCGA-KL-8339-11A-01R-2315-07	ADAMTS10|81794	89.9478
TCGA-KL-8339-11A-01R-2315-07	ADAMTS12|81792	18.1264
TCGA-KL-8339-11A-01R-2315-07	ADAMTS13|11093	49.591
TCGA-KL-8339-11A-01R-2315-07	ADAMTS14|140766	2.394
TCGA-KL-8339-11A-01R-2315-07	ADAMTS15|170689	87.8958
TCGA-KL-8339-11A-01R-2315-07	ADAMTS16|170690	517.4565
TCGA-KL-8339-11A-01R-2315-07	ADAMTS17|170691	39.3308
TCGA-KL-8339-11A-01R-2315-07	ADAMTS18|170692	8.5502
TCGA-KL-8339-11A-01R-2315-07	ADAMTS19|171019	22.5725
TCGA-KL-8339-11A-01R-2315-07	ADAMTS1|9510	1209.3364
TCGA-KL-8339-11A-01R-2315-07	ADAMTS20|80070	0
TCGA-KL-8339-11A-01R-2315-07	ADAMTS2|9509	97.13
TCGA-KL-8339-11A-01R-2315-07	ADAMTS3|9508	70.1114
TCGA-KL-8339-11A-01R-2315-07	ADAMTS4|9507	324.5646
TCGA-KL-8339-11A-01R-2315-07	ADAMTS5|11096	181.9477
TCGA-KL-8339-11A-01R-2315-07	ADAMTS6|11174	13.6803
TCGA-KL-8339-11A-01R-2315-07	ADAMTS7|11173	27.7026
TCGA-KL-8339-11A-01R-2315-07	ADAMTS8|11095	55.7471
TCGA-KL-8339-11A-01R-2315-07	ADAMTS9|56999	487.3599
TCGA-KL-8339-11A-01R-2315-07	ADAMTSL1|92949	379.6277
TCGA-KL-8339-11A-01R-2315-07	ADAMTSL2|9719	1280.8159
TCGA-KL-8339-11A-01R-2315-07	ADAMTSL3|57188	297.546
TCGA-KL-8339-11A-01R-2315-07	ADAMTSL4|54507	142.9589
TCGA-KL-8339-11A-01R-2315-07	ADAMTSL5|339366	20.8624
TCGA-KL-8339-11A-01R-2315-07	ADAP1|11033	743.0887
TCGA-KL-8339-11A-01R-2315-07	ADAP2|55803	171.6875
TCGA-KL-8339-11A-01R-2315-07	ADARB1|104	213.0703
TCGA-KL-8339-11A-01R-2315-07	ADARB2|105	8.8922
TCGA-KL-8339-11A-01R-2315-07	ADAR|103	4215.5772
TCGA-KL-8339-11A-01R-2315-07	ADAT1|23536	353.2931
TCGA-KL-8339-11A-01R-2315-07	ADAT2|134637	50.275
TCGA-KL-8339-11A-01R-2315-07	ADAT3|113179	66.0073
TCGA-KL-8339-11A-01R-2315-07	ADA|100	61.2192
TCGA-KL-8339-11A-01R-2315-07	ADCK1|57143	213.0703
TCGA-KL-8339-11A-01R-2315-07	ADCK2|90956	584.8318
TCGA-KL-8339-11A-01R-2315-07	ADCK4|79934	741.813
TCGA-KL-8339-11A-01R-2315-07	ADCK5|203054	151.5091
TCGA-KL-8339-11A-01R-2315-07	ADCY10|55811	2.394
TCGA-KL-8339-11A-01R-2315-07	ADCY1|107	173.0555
TCGA-KL-8339-11A-01R-2315-07	ADCY2|108	10.9442
TCGA-KL-8339-11A-01R-2315-07	ADCY3|109	400.6201
TCGA-KL-8339-11A-01R-2315-07	ADCY4|196883	233.2487
TCGA-KL-8339-11A-01R-2315-07	ADCY5|111	408.0142
TCGA-KL-8339-11A-01R-2315-07	ADCY6|112	1195.3142
TCGA-KL-8339-11A-01R-2315-07	ADCY7|113	128.9366
TCGA-KL-8339-11A-01R-2315-07	ADCY8|114	16.4163
TCGA-KL-8339-11A-01R-2315-07	ADCY9|115	712.0584
TCGA-KL-8339-11A-01R-2315-07	ADCYAP1R1|117	.342
TCGA-KL-8339-11A-01R-2315-07	ADCYAP1|116	20.1784
TCGA-KL-8339-11A-01R-2315-07	ADC|113451	122.4385
TCGA-KL-8339-11A-01R-2315-07	ADD1|118	5952.2883
TCGA-KL-8339-11A-01R-2315-07	ADD2|119	1.368
TCGA-KL-8339-11A-01R-2315-07	ADD3|120	5717.6716
TCGA-KL-8339-11A-01R-2315-07	ADH1A|124	21.5464
TCGA-KL-8339-11A-01R-2315-07	ADH1B|125	2356.4276
TCGA-KL-8339-11A-01R-2315-07	ADH1C|126	230.5127
TCGA-KL-8339-11A-01R-2315-07	ADH4|127	21.2044
TCGA-KL-8339-11A-01R-2315-07	ADH5|128	7694.1295
TCGA-KL-8339-11A-01R-2315-07	ADH6|130	1359.4775
TCGA-KL-8339-11A-01R-2315-07	ADH7|131	0
TCGA-KL-8339-11A-01R-2315-07	ADHFE1|137872	557.8133
TCGA-KL-8339-11A-01R-2315-07	ADI1|55256	11433.2911
TCGA-KL-8339-11A-01R-2315-07	ADIG|149685	.684
TCGA-KL-8339-11A-01R-2315-07	ADIPOQ|9370	0
TCGA-KL-8339-11A-01R-2315-07	ADIPOR1|51094	2936.4714
TCGA-KL-8339-11A-01R-2315-07	ADIPOR2|79602	1660.1016
TCGA-KL-8339-11A-01R-2315-07	ADK|132	633.3968
TCGA-KL-8339-11A-01R-2315-07	ADM2|79924	579.0177
TCGA-KL-8339-11A-01R-2315-07	ADM|133	1696.3543
TCGA-KL-8339-11A-01R-2315-07	ADNP2|22850	548.2371
TCGA-KL-8339-11A-01R-2315-07	ADNP|23394	1262.6895
TCGA-KL-8339-11A-01R-2315-07	ADORA1|134	237.3528
TCGA-KL-8339-11A-01R-2315-07	ADORA2A|135	102.349
TCGA-KL-8339-11A-01R-2315-07	ADORA2B|136	21.8884
TCGA-KL-8339-11A-01R-2315-07	ADORA3|140	54.0371
TCGA-KL-8339-11A-01R-2315-07	ADO|84890	563.9694
TCGA-KL-8339-11A-01R-2315-07	ADPGK|83440	985.1407
TCGA-KL-8339-11A-01R-2315-07	ADPRHL1|113622	31.4646
TCGA-KL-8339-11A-01R-2315-07	ADPRHL2|54936	764.7275
TCGA-KL-8339-11A-01R-2315-07	ADPRH|141	240.4309
TCGA-KL-8339-11A-01R-2315-07	ADRA1A|148	4.7881
TCGA-KL-8339-11A-01R-2315-07	ADRA1B|147	104.9961
TCGA-KL-8339-11A-01R-2315-07	ADRA1D|146	9.9182
TCGA-KL-8339-11A-01R-2315-07	ADRA2A|150	50.959
TCGA-KL-8339-11A-01R-2315-07	ADRA2B|151	68.0594
TCGA-KL-8339-11A-01R-2315-07	ADRA2C|152	347.821
TCGA-KL-8339-11A-01R-2315-07	ADRB1|153	23.2565
TCGA-KL-8339-11A-01R-2315-07	ADRB2|154	37.2788
TCGA-KL-8339-11A-01R-2315-07	ADRB3|155	.342
TCGA-KL-8339-11A-01R-2315-07	ADRBK1|156	968.5636
TCGA-KL-8339-11A-01R-2315-07	ADRBK2|157	195.97
TCGA-KL-8339-11A-01R-2315-07	ADRM1|11047	1815.3727
TCGA-KL-8339-11A-01R-2315-07	ADSL|158	1316.3846
TCGA-KL-8339-11A-01R-2315-07	ADSSL1|122622	427.5086
TCGA-KL-8339-11A-01R-2315-07	ADSS|159	1047.2252
TCGA-KL-8339-11A-01R-2315-07	AEBP1|165	3287.0284
TCGA-KL-8339-11A-01R-2315-07	AEBP2|121536	465.8134
TCGA-KL-8339-11A-01R-2315-07	AEN|64782	310.8843
TCGA-KL-8339-11A-01R-2315-07	AES|166	10570.4077
TCGA-KL-8339-11A-01R-2315-07	AFAP1L1|134265	272.5795
TCGA-KL-8339-11A-01R-2315-07	AFAP1L2|84632	901.5302
TCGA-KL-8339-11A-01R-2315-07	AFAP1|60312	432.9773
TCGA-KL-8339-11A-01R-2315-07	AFARP1|246182	5.4721
TCGA-KL-8339-11A-01R-2315-07	AFF1|4299	3301.0507
TCGA-KL-8339-11A-01R-2315-07	AFF2|2334	19.8364
TCGA-KL-8339-11A-01R-2315-07	AFF3|3899	61.2192
TCGA-KL-8339-11A-01R-2315-07	AFF4|27125	1940.5472
TCGA-KL-8339-11A-01R-2315-07	AFG3L1|172	117.6504
TCGA-KL-8339-11A-01R-2315-07	AFG3L2|10939	2689.3919
TCGA-KL-8339-11A-01R-2315-07	AFMID|125061	2713.1408
TCGA-KL-8339-11A-01R-2315-07	AFM|173	1529.1129
TCGA-KL-8339-11A-01R-2315-07	AFP|174	113.8883
TCGA-KL-8339-11A-01R-2315-07	AFTPH|54812	2258.9557
TCGA-KL-8339-11A-01R-2315-07	AG2|387763	1096.8162
TCGA-KL-8339-11A-01R-2315-07	AGAP11|119385	35.9141
TCGA-KL-8339-11A-01R-2315-07	AGAP1|116987	380.6537
TCGA-KL-8339-11A-01R-2315-07	AGAP2|116986	9.6514
TCGA-KL-8339-11A-01R-2315-07	AGAP3|116988	668.2815
TCGA-KL-8339-11A-01R-2315-07	AGAP4|119016	103.9701
TCGA-KL-8339-11A-01R-2315-07	AGAP5|729092	18.677
TCGA-KL-8339-11A-01R-2315-07	AGAP6|414189	35.9107
TCGA-KL-8339-11A-01R-2315-07	AGAP7|653268	2.394
TCGA-KL-8339-11A-01R-2315-07	AGAP8|728404	10.9442
TCGA-KL-8339-11A-01R-2315-07	AGA|175	634.0808
TCGA-KL-8339-11A-01R-2315-07	AGBL1|123624	0
TCGA-KL-8339-11A-01R-2315-07	AGBL2|79841	19.4944
TCGA-KL-8339-11A-01R-2315-07	AGBL3|340351	33.5167
TCGA-KL-8339-11A-01R-2315-07	AGBL4|84871	82.0817
TCGA-KL-8339-11A-01R-2315-07	AGBL5|60509	1491.1604
TCGA-KL-8339-11A-01R-2315-07	AGER|177	23.5985
TCGA-KL-8339-11A-01R-2315-07	AGFG1|3267	1674.1238
TCGA-KL-8339-11A-01R-2315-07	AGFG2|3268	527.0327
TCGA-KL-8339-11A-01R-2315-07	AGGF1|55109	891.612
TCGA-KL-8339-11A-01R-2315-07	AGK|55750	754.4673
TCGA-KL-8339-11A-01R-2315-07	AGL|178	1018.8386
TCGA-KL-8339-11A-01R-2315-07	AGMAT|79814	7822.3821
TCGA-KL-8339-11A-01R-2315-07	AGPAT1|10554	2467.5765
TCGA-KL-8339-11A-01R-2315-07	AGPAT2|10555	1608.4585
TCGA-KL-8339-11A-01R-2315-07	AGPAT3|56894	4268.2463
TCGA-KL-8339-11A-01R-2315-07	AGPAT4|56895	210.3343
TCGA-KL-8339-11A-01R-2315-07	AGPAT5|55326	967.5376
TCGA-KL-8339-11A-01R-2315-07	AGPAT6|137964	1238.407
TCGA-KL-8339-11A-01R-2315-07	AGPAT9|84803	3678.6264
TCGA-KL-8339-11A-01R-2315-07	AGPHD1|123688	206.5722
TCGA-KL-8339-11A-01R-2315-07	AGPS|8540	1099.8942
TCGA-KL-8339-11A-01R-2315-07	AGR2|10551	59.1672
TCGA-KL-8339-11A-01R-2315-07	AGR3|155465	21.5464
TCGA-KL-8339-11A-01R-2315-07	AGRN|375790	6209.8195
TCGA-KL-8339-11A-01R-2315-07	AGRP|181	13.6803
TCGA-KL-8339-11A-01R-2315-07	AGTPBP1|23287	414.1704
TCGA-KL-8339-11A-01R-2315-07	AGTR1|185	275.9996
TCGA-KL-8339-11A-01R-2315-07	AGTR2|186	16.0743
TCGA-KL-8339-11A-01R-2315-07	AGTRAP|57085	1623.8488
TCGA-KL-8339-11A-01R-2315-07	AGT|183	2126.599
TCGA-KL-8339-11A-01R-2315-07	AGXT2L1|64850	246.587
TCGA-KL-8339-11A-01R-2315-07	AGXT2L2|85007	781.1267
TCGA-KL-8339-11A-01R-2315-07	AGXT2|64902	5364.7204
TCGA-KL-8339-11A-01R-2315-07	AGXT|189	1151.5373
TCGA-KL-8339-11A-01R-2315-07	AHCTF1|25909	677.8577
TCGA-KL-8339-11A-01R-2315-07	AHCYL1|10768	5936.556
TCGA-KL-8339-11A-01R-2315-07	AHCYL2|23382	1538.6891
TCGA-KL-8339-11A-01R-2315-07	AHCY|191	14578.3867
TCGA-KL-8339-11A-01R-2315-07	AHDC1|27245	531.4787
TCGA-KL-8339-11A-01R-2315-07	AHI1|54806	288.9958
TCGA-KL-8339-11A-01R-2315-07	AHNAK2|113146	28.3866
TCGA-KL-8339-11A-01R-2315-07	AHNAK|79026	9131.9266
TCGA-KL-8339-11A-01R-2315-07	AHRR|57491	8.2082
TCGA-KL-8339-11A-01R-2315-07	AHR|196	781.8278
TCGA-KL-8339-11A-01R-2315-07	AHSA1|10598	1871.8038
TCGA-KL-8339-11A-01R-2315-07	AHSA2|130872	168.9514
TCGA-KL-8339-11A-01R-2315-07	AHSG|197	1.71
TCGA-KL-8339-11A-01R-2315-07	AHSP|51327	0
TCGA-KL-8339-11A-01R-2315-07	AICDA|57379	.342
TCGA-KL-8339-11A-01R-2315-07	AIDA|64853	690.1802
TCGA-KL-8339-11A-01R-2315-07	AIF1L|83543	18524.8045
TCGA-KL-8339-11A-01R-2315-07	AIF1|199	635.1068
TCGA-KL-8339-11A-01R-2315-07	AIFM1|9131	4685.8367
TCGA-KL-8339-11A-01R-2315-07	AIFM2|84883	526.6906
TCGA-KL-8339-11A-01R-2315-07	AIFM3|150209	43.6914
TCGA-KL-8339-11A-01R-2315-07	AIG1|51390	2879.6982
TCGA-KL-8339-11A-01R-2315-07	AIM1L|55057	6.4981
TCGA-KL-8339-11A-01R-2315-07	AIM1|202	939.835
TCGA-KL-8339-11A-01R-2315-07	AIM2|9447	2.394
TCGA-KL-8339-11A-01R-2315-07	AIMP1|9255	1357.9556
TCGA-KL-8339-11A-01R-2315-07	AIMP2|7965	753.8414
TCGA-KL-8339-11A-01R-2315-07	AIPL1|23746	0
TCGA-KL-8339-11A-01R-2315-07	AIP|9049	1962.7777
TCGA-KL-8339-11A-01R-2315-07	AIRE|326	.684
TCGA-KL-8339-11A-01R-2315-07	AJAP1|55966	255.4792
TCGA-KL-8339-11A-01R-2315-07	AK1|203	891.612
TCGA-KL-8339-11A-01R-2315-07	AK2|204	5211.1593
TCGA-KL-8339-11A-01R-2315-07	AK3L1|205	4040.8117
TCGA-KL-8339-11A-01R-2315-07	AK3|50808	5647.5602
TCGA-KL-8339-11A-01R-2315-07	AK5|26289	18.8104
TCGA-KL-8339-11A-01R-2315-07	AK7|122481	164.1633
TCGA-KL-8339-11A-01R-2315-07	AKAP10|11216	570.4675
TCGA-KL-8339-11A-01R-2315-07	AKAP11|11215	1063.2995
TCGA-KL-8339-11A-01R-2315-07	AKAP12|9590	2741.8694
TCGA-KL-8339-11A-01R-2315-07	AKAP13|11214	1087.924
TCGA-KL-8339-11A-01R-2315-07	AKAP14|158798	0
TCGA-KL-8339-11A-01R-2315-07	AKAP1|8165	1434.719
TCGA-KL-8339-11A-01R-2315-07	AKAP2|11217	1265.3811
TCGA-KL-8339-11A-01R-2315-07	AKAP3|10566	119.7024
TCGA-KL-8339-11A-01R-2315-07	AKAP4|8852	1.026
TCGA-KL-8339-11A-01R-2315-07	AKAP5|9495	142.6169
TCGA-KL-8339-11A-01R-2315-07	AKAP6|9472	186.3938
TCGA-KL-8339-11A-01R-2315-07	AKAP7|9465	280.4457
TCGA-KL-8339-11A-01R-2315-07	AKAP8L|26993	580.3857
TCGA-KL-8339-11A-01R-2315-07	AKAP8|10270	615.9545
TCGA-KL-8339-11A-01R-2315-07	AKAP9|10142	1089.634
TCGA-KL-8339-11A-01R-2315-07	AKD1|221264	157.6652
TCGA-KL-8339-11A-01R-2315-07	AKIRIN1|79647	1925.1569
TCGA-KL-8339-11A-01R-2315-07	AKIRIN2|55122	557.8133
TCGA-KL-8339-11A-01R-2315-07	AKNAD1|254268	.684
TCGA-KL-8339-11A-01R-2315-07	AKNA|80709	163.4793
TCGA-KL-8339-11A-01R-2315-07	AKR1A1|10327	11367.2838
TCGA-KL-8339-11A-01R-2315-07	AKR1B10|57016	133.0407
TCGA-KL-8339-11A-01R-2315-07	AKR1B15|441282	0
TCGA-KL-8339-11A-01R-2315-07	AKR1B1|231	3009.6608
TCGA-KL-8339-11A-01R-2315-07	AKR1C1|1645	1473.7078
TCGA-KL-8339-11A-01R-2315-07	AKR1C2|1646	178.5276
TCGA-KL-8339-11A-01R-2315-07	AKR1C3|8644	4742.6099
TCGA-KL-8339-11A-01R-2315-07	AKR1C4|1109	7.1821
TCGA-KL-8339-11A-01R-2315-07	AKR1CL1|340811	1.026
TCGA-KL-8339-11A-01R-2315-07	AKR1D1|6718	0
TCGA-KL-8339-11A-01R-2315-07	AKR1E2|83592	10.6022
TCGA-KL-8339-11A-01R-2315-07	AKR7A2|8574	4010.0311
TCGA-KL-8339-11A-01R-2315-07	AKR7A3|22977	4745.6879
TCGA-KL-8339-11A-01R-2315-07	AKR7L|246181	156.6392
TCGA-KL-8339-11A-01R-2315-07	AKT1S1|84335	985.3219
TCGA-KL-8339-11A-01R-2315-07	AKT1|207	2438.5093
TCGA-KL-8339-11A-01R-2315-07	AKT2|208	2491.1784
TCGA-KL-8339-11A-01R-2315-07	AKT3|10000	820.4746
TCGA-KL-8339-11A-01R-2315-07	AKTIP|64400	1010.4765
TCGA-KL-8339-11A-01R-2315-07	ALAD|210	3909.139
TCGA-KL-8339-11A-01R-2315-07	ALAS1|211	1931.9971
TCGA-KL-8339-11A-01R-2315-07	ALAS2|212	15.0483
TCGA-KL-8339-11A-01R-2315-07	ALB|213	12432.2933
TCGA-KL-8339-11A-01R-2315-07	ALCAM|214	1360.5035
TCGA-KL-8339-11A-01R-2315-07	ALDH16A1|126133	762.3334
TCGA-KL-8339-11A-01R-2315-07	ALDH18A1|5832	1082.7939
TCGA-KL-8339-11A-01R-2315-07	ALDH1A1|216	13212.0691
TCGA-KL-8339-11A-01R-2315-07	ALDH1A2|8854	1178.8978
TCGA-KL-8339-11A-01R-2315-07	ALDH1A3|220	343.9974
TCGA-KL-8339-11A-01R-2315-07	ALDH1B1|219	4159.4881
TCGA-KL-8339-11A-01R-2315-07	ALDH1L1|10840	8813.1762
TCGA-KL-8339-11A-01R-2315-07	ALDH1L2|160428	19.8364
TCGA-KL-8339-11A-01R-2315-07	ALDH2|217	14764.7805
TCGA-KL-8339-11A-01R-2315-07	ALDH3A1|218	48.223
TCGA-KL-8339-11A-01R-2315-07	ALDH3A2|224	7461.9068
TCGA-KL-8339-11A-01R-2315-07	ALDH3B1|221	1079.3738
TCGA-KL-8339-11A-01R-2315-07	ALDH3B2|222	31.1226
TCGA-KL-8339-11A-01R-2315-07	ALDH4A1|8659	17196.7916
TCGA-KL-8339-11A-01R-2315-07	ALDH5A1|7915	1598.8823
TCGA-KL-8339-11A-01R-2315-07	ALDH6A1|4329	8218.4159
TCGA-KL-8339-11A-01R-2315-07	ALDH7A1|501	5197.4791
TCGA-KL-8339-11A-01R-2315-07	ALDH8A1|64577	2601.3046
TCGA-KL-8339-11A-01R-2315-07	ALDH9A1|223	5587.3669
TCGA-KL-8339-11A-01R-2315-07	ALDOA|226	25349.5524
TCGA-KL-8339-11A-01R-2315-07	ALDOB|229	169605.3326
TCGA-KL-8339-11A-01R-2315-07	ALDOC|230	240.7729
TCGA-KL-8339-11A-01R-2315-07	ALG10B|144245	203.8361
TCGA-KL-8339-11A-01R-2315-07	ALG10|84920	83.4497
TCGA-KL-8339-11A-01R-2315-07	ALG11|440138	11.6282
TCGA-KL-8339-11A-01R-2315-07	ALG12|79087	671.0176
TCGA-KL-8339-11A-01R-2315-07	ALG13|79868	616.9805
TCGA-KL-8339-11A-01R-2315-07	ALG14|199857	341.6649
TCGA-KL-8339-11A-01R-2315-07	ALG1L2|644974	.342
TCGA-KL-8339-11A-01R-2315-07	ALG1L|200810	3.0507
TCGA-KL-8339-11A-01R-2315-07	ALG1|56052	728.6457
TCGA-KL-8339-11A-01R-2315-07	ALG2|85365	931.9688
TCGA-KL-8339-11A-01R-2315-07	ALG3|10195	553.3672
TCGA-KL-8339-11A-01R-2315-07	ALG5|29880	1115.2845
TCGA-KL-8339-11A-01R-2315-07	ALG6|29929	227.4346
TCGA-KL-8339-11A-01R-2315-07	ALG8|79053	658.7053
TCGA-KL-8339-11A-01R-2315-07	ALG9|79796	490.4379
TCGA-KL-8339-11A-01R-2315-07	ALKBH1|8846	303.3601
TCGA-KL-8339-11A-01R-2315-07	ALKBH2|121642	275.3156
TCGA-KL-8339-11A-01R-2315-07	ALKBH3|221120	450.7651
TCGA-KL-8339-11A-01R-2315-07	ALKBH4|54784	309.7864
TCGA-KL-8339-11A-01R-2315-07	ALKBH5|54890	2208.3386
TCGA-KL-8339-11A-01R-2315-07	ALKBH6|84964	124.8325
TCGA-KL-8339-11A-01R-2315-07	ALKBH7|84266	2314.0188
TCGA-KL-8339-11A-01R-2315-07	ALKBH8|91801	202.1261
TCGA-KL-8339-11A-01R-2315-07	ALK|238	2.394
TCGA-KL-8339-11A-01R-2315-07	ALLC|55821	3.4201
TCGA-KL-8339-11A-01R-2315-07	ALMS1P|200420	2.052
TCGA-KL-8339-11A-01R-2315-07	ALMS1|7840	305.4122
TCGA-KL-8339-11A-01R-2315-07	ALOX12B|242	4.7881
TCGA-KL-8339-11A-01R-2315-07	ALOX12P2|245	30.4386
TCGA-KL-8339-11A-01R-2315-07	ALOX12|239	5.1301
TCGA-KL-8339-11A-01R-2315-07	ALOX15B|247	.684
TCGA-KL-8339-11A-01R-2315-07	ALOX15|246	.684
TCGA-KL-8339-11A-01R-2315-07	ALOX5AP|241	162.1113
TCGA-KL-8339-11A-01R-2315-07	ALOX5|240	134.0667
TCGA-KL-8339-11A-01R-2315-07	ALOXE3|59344	.684
TCGA-KL-8339-11A-01R-2315-07	ALPI|248	72.1635
TCGA-KL-8339-11A-01R-2315-07	ALPK1|80216	234.9587
TCGA-KL-8339-11A-01R-2315-07	ALPK2|115701	637.8429
TCGA-KL-8339-11A-01R-2315-07	ALPK3|57538	823.2106
TCGA-KL-8339-11A-01R-2315-07	ALPL|249	3140.9915
TCGA-KL-8339-11A-01R-2315-07	ALPPL2|251	0
TCGA-KL-8339-11A-01R-2315-07	ALPP|250	0
TCGA-KL-8339-11A-01R-2315-07	ALS2CL|259173	968.5636
TCGA-KL-8339-11A-01R-2315-07	ALS2CR11|151254	3.7621
TCGA-KL-8339-11A-01R-2315-07	ALS2CR12|130540	6.1561
TCGA-KL-8339-11A-01R-2315-07	ALS2CR4|65062	455.2112
TCGA-KL-8339-11A-01R-2315-07	ALS2CR8|79800	237.3528
TCGA-KL-8339-11A-01R-2315-07	ALS2|57679	523.6126
TCGA-KL-8339-11A-01R-2315-07	ALX1|8092	15.7323
TCGA-KL-8339-11A-01R-2315-07	ALX3|257	8.5502
TCGA-KL-8339-11A-01R-2315-07	ALX4|60529	.342
TCGA-KL-8339-11A-01R-2315-07	AMAC1L2|83650	.342
TCGA-KL-8339-11A-01R-2315-07	AMAC1L3|643664	0
TCGA-KL-8339-11A-01R-2315-07	AMAC1|146861	0
TCGA-KL-8339-11A-01R-2315-07	AMACR|23600	4669.4204
TCGA-KL-8339-11A-01R-2315-07	AMBN|258	0
TCGA-KL-8339-11A-01R-2315-07	AMBP|259	500.6981
TCGA-KL-8339-11A-01R-2315-07	AMBRA1|55626	636.1329
TCGA-KL-8339-11A-01R-2315-07	AMD1|262	2984.2121
TCGA-KL-8339-11A-01R-2315-07	AMDHD1|144193	363.2113
TCGA-KL-8339-11A-01R-2315-07	AMDHD2|51005	465.3278
TCGA-KL-8339-11A-01R-2315-07	AMELX|265	0
TCGA-KL-8339-11A-01R-2315-07	AMELY|266	2.052
TCGA-KL-8339-11A-01R-2315-07	AMFR|267	6728.644
TCGA-KL-8339-11A-01R-2315-07	AMHR2|269	.342
TCGA-KL-8339-11A-01R-2315-07	AMH|268	5.1301
TCGA-KL-8339-11A-01R-2315-07	AMICA1|120425	103.9701
TCGA-KL-8339-11A-01R-2315-07	AMIGO1|57463	245.219
TCGA-KL-8339-11A-01R-2315-07	AMIGO2|347902	459.6573
TCGA-KL-8339-11A-01R-2315-07	AMIGO3|386724	28.0446
TCGA-KL-8339-11A-01R-2315-07	AMMECR1L|83607	550.2891
TCGA-KL-8339-11A-01R-2315-07	AMMECR1|9949	191.1819
TCGA-KL-8339-11A-01R-2315-07	AMN1|196394	297.888
TCGA-KL-8339-11A-01R-2315-07	AMN|81693	3257.6159
TCGA-KL-8339-11A-01R-2315-07	AMOTL1|154810	649.8131
TCGA-KL-8339-11A-01R-2315-07	AMOTL2|51421	2164.9038
TCGA-KL-8339-11A-01R-2315-07	AMOT|154796	963.7755
TCGA-KL-8339-11A-01R-2315-07	AMPD1|270	0
TCGA-KL-8339-11A-01R-2315-07	AMPD2|271	652.2072
TCGA-KL-8339-11A-01R-2315-07	AMPD3|272	402.5421
TCGA-KL-8339-11A-01R-2315-07	AMPH|273	88.2378
TCGA-KL-8339-11A-01R-2315-07	AMTN|401138	0
TCGA-KL-8339-11A-01R-2315-07	AMT|275	1295.2657
TCGA-KL-8339-11A-01R-2315-07	AMY1A|276	.684
TCGA-KL-8339-11A-01R-2315-07	AMY2A|279	.684
TCGA-KL-8339-11A-01R-2315-07	AMY2B|280	106.4804
TCGA-KL-8339-11A-01R-2315-07	AMZ1|155185	.684
TCGA-KL-8339-11A-01R-2315-07	AMZ2P1|201283	126.8846
TCGA-KL-8339-11A-01R-2315-07	AMZ2|51321	1643.3432
TCGA-KL-8339-11A-01R-2315-07	ANAPC10|10393	175.1075
TCGA-KL-8339-11A-01R-2315-07	ANAPC11|51529	1781.856
TCGA-KL-8339-11A-01R-2315-07	ANAPC13|25847	2651.1658
TCGA-KL-8339-11A-01R-2315-07	ANAPC16|119504	4809.3012
TCGA-KL-8339-11A-01R-2315-07	ANAPC1|64682	348.505
TCGA-KL-8339-11A-01R-2315-07	ANAPC2|29882	702.1402
TCGA-KL-8339-11A-01R-2315-07	ANAPC4|29945	338.2448
TCGA-KL-8339-11A-01R-2315-07	ANAPC5|51433	3044.5455
TCGA-KL-8339-11A-01R-2315-07	ANAPC7|51434	921.0246
TCGA-KL-8339-11A-01R-2315-07	ANGEL1|23357	549.6051
TCGA-KL-8339-11A-01R-2315-07	ANGEL2|90806	497.2781
TCGA-KL-8339-11A-01R-2315-07	ANGPT1|284	698.3781
TCGA-KL-8339-11A-01R-2315-07	ANGPT2|285	64.2973
TCGA-KL-8339-11A-01R-2315-07	ANGPT4|51378	1.71
TCGA-KL-8339-11A-01R-2315-07	ANGPTL1|9068	655.6273
TCGA-KL-8339-11A-01R-2315-07	ANGPTL2|23452	429.2187
TCGA-KL-8339-11A-01R-2315-07	ANGPTL3|27329	1281.8419
TCGA-KL-8339-11A-01R-2315-07	ANGPTL4|51129	617.3225
TCGA-KL-8339-11A-01R-2315-07	ANGPTL5|253935	1.368
TCGA-KL-8339-11A-01R-2315-07	ANGPTL6|83854	6.5187
TCGA-KL-8339-11A-01R-2315-07	ANGPTL7|10218	50.275
TCGA-KL-8339-11A-01R-2315-07	ANG|283	451.4012
TCGA-KL-8339-11A-01R-2315-07	ANK1|286	19.8364
TCGA-KL-8339-11A-01R-2315-07	ANK2|287	5578.1328
TCGA-KL-8339-11A-01R-2315-07	ANK3|288	2435.4312
TCGA-KL-8339-11A-01R-2315-07	ANKAR|150709	53.0111
TCGA-KL-8339-11A-01R-2315-07	ANKDD1A|348094	46.5129
TCGA-KL-8339-11A-01R-2315-07	ANKFN1|162282	2.052
TCGA-KL-8339-11A-01R-2315-07	ANKFY1|51479	1111.1805
TCGA-KL-8339-11A-01R-2315-07	ANKHD1-EIF4EBP3|404734	444.9168
TCGA-KL-8339-11A-01R-2315-07	ANKHD1|54882	1186.9179
TCGA-KL-8339-11A-01R-2315-07	ANKH|56172	830.3928
TCGA-KL-8339-11A-01R-2315-07	ANKIB1|54467	1511.6706
TCGA-KL-8339-11A-01R-2315-07	ANKK1|255239	2.394
TCGA-KL-8339-11A-01R-2315-07	ANKLE1|126549	1.368
TCGA-KL-8339-11A-01R-2315-07	ANKLE2|23141	902.2142
TCGA-KL-8339-11A-01R-2315-07	ANKMY1|51281	100.208
TCGA-KL-8339-11A-01R-2315-07	ANKMY2|57037	590.9879
TCGA-KL-8339-11A-01R-2315-07	ANKRA2|57763	243.8509
TCGA-KL-8339-11A-01R-2315-07	ANKRD10|55608	1380.6819
TCGA-KL-8339-11A-01R-2315-07	ANKRD11|29123	1474.2379
TCGA-KL-8339-11A-01R-2315-07	ANKRD12|23253	561.5754
TCGA-KL-8339-11A-01R-2315-07	ANKRD13A|88455	1253.7973
TCGA-KL-8339-11A-01R-2315-07	ANKRD13B|124930	28.3866
TCGA-KL-8339-11A-01R-2315-07	ANKRD13C|81573	507.8803
TCGA-KL-8339-11A-01R-2315-07	ANKRD13D|338692	255.1372
TCGA-KL-8339-11A-01R-2315-07	ANKRD16|54522	161.3486
TCGA-KL-8339-11A-01R-2315-07	ANKRD17|26057	1491.1501
TCGA-KL-8339-11A-01R-2315-07	ANKRD19|138649	34.2007
TCGA-KL-8339-11A-01R-2315-07	ANKRD1|27063	20.1784
TCGA-KL-8339-11A-01R-2315-07	ANKRD20A3|441425	5.8141
TCGA-KL-8339-11A-01R-2315-07	ANKRD20A4|728747	.684
TCGA-KL-8339-11A-01R-2315-07	ANKRD20B|729171	3.7621
TCGA-KL-8339-11A-01R-2315-07	ANKRD22|118932	171.3455
TCGA-KL-8339-11A-01R-2315-07	ANKRD23|200539	12.6543
TCGA-KL-8339-11A-01R-2315-07	ANKRD24|170961	56.4311
TCGA-KL-8339-11A-01R-2315-07	ANKRD26P1|124149	.342
TCGA-KL-8339-11A-01R-2315-07	ANKRD26|22852	99.524
TCGA-KL-8339-11A-01R-2315-07	ANKRD27|84079	599.5381
TCGA-KL-8339-11A-01R-2315-07	ANKRD28|23243	711.3744
TCGA-KL-8339-11A-01R-2315-07	ANKRD29|147463	185.3677
TCGA-KL-8339-11A-01R-2315-07	ANKRD2|26287	489.4119
TCGA-KL-8339-11A-01R-2315-07	ANKRD30A|91074	1.71
TCGA-KL-8339-11A-01R-2315-07	ANKRD30B|374860	1.368
TCGA-KL-8339-11A-01R-2315-07	ANKRD31|256006	1.368
TCGA-KL-8339-11A-01R-2315-07	ANKRD32|84250	81.0556
TCGA-KL-8339-11A-01R-2315-07	ANKRD33|341405	.342
TCGA-KL-8339-11A-01R-2315-07	ANKRD34A|284615	11.2862
TCGA-KL-8339-11A-01R-2315-07	ANKRD34B|340120	65.6653
TCGA-KL-8339-11A-01R-2315-07	ANKRD34C|390616	4.4461
TCGA-KL-8339-11A-01R-2315-07	ANKRD35|148741	21.2044
TCGA-KL-8339-11A-01R-2315-07	ANKRD36BP1|84832	61.5612
TCGA-KL-8339-11A-01R-2315-07	ANKRD36B|57730	7.5242
TCGA-KL-8339-11A-01R-2315-07	ANKRD36|375248	34.5427
TCGA-KL-8339-11A-01R-2315-07	ANKRD37|353322	114.0456
TCGA-KL-8339-11A-01R-2315-07	ANKRD39|51239	194.9439
TCGA-KL-8339-11A-01R-2315-07	ANKRD40|91369	1271.2397
TCGA-KL-8339-11A-01R-2315-07	ANKRD42|338699	267.1074
TCGA-KL-8339-11A-01R-2315-07	ANKRD43|134548	363.5533
TCGA-KL-8339-11A-01R-2315-07	ANKRD44|91526	73.1895
TCGA-KL-8339-11A-01R-2315-07	ANKRD45|339416	67.3754
TCGA-KL-8339-11A-01R-2315-07	ANKRD46|157567	1388.3771
TCGA-KL-8339-11A-01R-2315-07	ANKRD49|54851	244.877
TCGA-KL-8339-11A-01R-2315-07	ANKRD50|57182	297.888
TCGA-KL-8339-11A-01R-2315-07	ANKRD52|283373	834.4969
TCGA-KL-8339-11A-01R-2315-07	ANKRD53|79998	15.3903
TCGA-KL-8339-11A-01R-2315-07	ANKRD54|129138	602.6162
TCGA-KL-8339-11A-01R-2315-07	ANKRD55|79722	9.5762
TCGA-KL-8339-11A-01R-2315-07	ANKRD56|345079	250.6911
TCGA-KL-8339-11A-01R-2315-07	ANKRD57|65124	706.2443
TCGA-KL-8339-11A-01R-2315-07	ANKRD58|347454	9.2342
TCGA-KL-8339-11A-01R-2315-07	ANKRD5|63926	157.6652
TCGA-KL-8339-11A-01R-2315-07	ANKRD6|22881	487.9105
TCGA-KL-8339-11A-01R-2315-07	ANKRD7|56311	15.7323
TCGA-KL-8339-11A-01R-2315-07	ANKRD9|122416	186.3938
TCGA-KL-8339-11A-01R-2315-07	ANKS1A|23294	866.6455
TCGA-KL-8339-11A-01R-2315-07	ANKS1B|56899	108.0742
TCGA-KL-8339-11A-01R-2315-07	ANKS3|124401	335.8508
TCGA-KL-8339-11A-01R-2315-07	ANKS4B|257629	485.6498
TCGA-KL-8339-11A-01R-2315-07	ANKS6|203286	620.7425
TCGA-KL-8339-11A-01R-2315-07	ANKZF1|55139	273.9475
TCGA-KL-8339-11A-01R-2315-07	ANLN|54443	32.8327
TCGA-KL-8339-11A-01R-2315-07	ANO10|55129	1150.5113
TCGA-KL-8339-11A-01R-2315-07	ANO1|55107	189.8138
TCGA-KL-8339-11A-01R-2315-07	ANO2|57101	16.0743
TCGA-KL-8339-11A-01R-2315-07	ANO3|63982	66.3493
TCGA-KL-8339-11A-01R-2315-07	ANO4|121601	4.1041
TCGA-KL-8339-11A-01R-2315-07	ANO5|203859	259.5832
TCGA-KL-8339-11A-01R-2315-07	ANO6|196527	2287.3422
TCGA-KL-8339-11A-01R-2315-07	ANO7|50636	18.1264
TCGA-KL-8339-11A-01R-2315-07	ANO8|57719	159.7172
TCGA-KL-8339-11A-01R-2315-07	ANO9|338440	166.8994
TCGA-KL-8339-11A-01R-2315-07	ANP32A|8125	1910.4506
TCGA-KL-8339-11A-01R-2315-07	ANP32B|10541	1578.7039
TCGA-KL-8339-11A-01R-2315-07	ANP32C|23520	.342
TCGA-KL-8339-11A-01R-2315-07	ANP32D|23519	0
TCGA-KL-8339-11A-01R-2315-07	ANP32E|81611	956.2513
TCGA-KL-8339-11A-01R-2315-07	ANPEP|290	16019.2618
TCGA-KL-8339-11A-01R-2315-07	ANTXR1|84168	1030.4668
TCGA-KL-8339-11A-01R-2315-07	ANTXR2|118429	581.0697
TCGA-KL-8339-11A-01R-2315-07	ANTXRL|195977	0
TCGA-KL-8339-11A-01R-2315-07	ANUBL1|93550	123.1225
TCGA-KL-8339-11A-01R-2315-07	ANXA10|11199	0
TCGA-KL-8339-11A-01R-2315-07	ANXA11|311	6940.6883
TCGA-KL-8339-11A-01R-2315-07	ANXA13|312	345.085
TCGA-KL-8339-11A-01R-2315-07	ANXA1|301	1911.8186
TCGA-KL-8339-11A-01R-2315-07	ANXA2P1|303	32.8327
TCGA-KL-8339-11A-01R-2315-07	ANXA2P2|304	1924.1309
TCGA-KL-8339-11A-01R-2315-07	ANXA2P3|305	0
TCGA-KL-8339-11A-01R-2315-07	ANXA2|302	5285.0328
TCGA-KL-8339-11A-01R-2315-07	ANXA3|306	1006.5263
TCGA-KL-8339-11A-01R-2315-07	ANXA4|307	6405.7895
TCGA-KL-8339-11A-01R-2315-07	ANXA5|308	6876.733
TCGA-KL-8339-11A-01R-2315-07	ANXA6|309	3574.9983
TCGA-KL-8339-11A-01R-2315-07	ANXA7|310	5657.8204
TCGA-KL-8339-11A-01R-2315-07	ANXA8L1|728113	0
TCGA-KL-8339-11A-01R-2315-07	ANXA8L2|244	1.026
TCGA-KL-8339-11A-01R-2315-07	ANXA8|653145	.342
TCGA-KL-8339-11A-01R-2315-07	ANXA9|8416	873.8277
TCGA-KL-8339-11A-01R-2315-07	AOAH|313	60.1932
TCGA-KL-8339-11A-01R-2315-07	AOC2|314	12.3122
TCGA-KL-8339-11A-01R-2315-07	AOC3|8639	992.5041
TCGA-KL-8339-11A-01R-2315-07	AOX1|316	7934.2184
TCGA-KL-8339-11A-01R-2315-07	AOX2P|344454	0
TCGA-KL-8339-11A-01R-2315-07	AP1AR|55435	569.4415
TCGA-KL-8339-11A-01R-2315-07	AP1B1|162	2545.2155
TCGA-KL-8339-11A-01R-2315-07	AP1G1|164	2427.5651
TCGA-KL-8339-11A-01R-2315-07	AP1G2|8906	536.6909
TCGA-KL-8339-11A-01R-2315-07	AP1M1|8907	1567.7597
TCGA-KL-8339-11A-01R-2315-07	AP1M2|10053	2983.3263
TCGA-KL-8339-11A-01R-2315-07	AP1S1|1174	1514.0646
TCGA-KL-8339-11A-01R-2315-07	AP1S2|8905	304.7282
TCGA-KL-8339-11A-01R-2315-07	AP1S3|130340	436.0588
TCGA-KL-8339-11A-01R-2315-07	AP2A1|160	1652.3756
TCGA-KL-8339-11A-01R-2315-07	AP2A2|161	2235.0152
TCGA-KL-8339-11A-01R-2315-07	AP2B1|163	6284.377
TCGA-KL-8339-11A-01R-2315-07	AP2M1|1173	7216.0039
TCGA-KL-8339-11A-01R-2315-07	AP2S1|1175	1500.7263
TCGA-KL-8339-11A-01R-2315-07	AP3B1|8546	1440.8751
TCGA-KL-8339-11A-01R-2315-07	AP3B2|8120	41.7248
TCGA-KL-8339-11A-01R-2315-07	AP3D1|8943	2542.8214
TCGA-KL-8339-11A-01R-2315-07	AP3M1|26985	1046.5412
TCGA-KL-8339-11A-01R-2315-07	AP3M2|10947	467.8655
TCGA-KL-8339-11A-01R-2315-07	AP3S1|1176	678.1997
TCGA-KL-8339-11A-01R-2315-07	AP3S2|10239	3163.4784
TCGA-KL-8339-11A-01R-2315-07	AP4B1|10717	247.7259
TCGA-KL-8339-11A-01R-2315-07	AP4E1|23431	178.1856
TCGA-KL-8339-11A-01R-2315-07	AP4M1|9179	296.9543
TCGA-KL-8339-11A-01R-2315-07	AP4S1|11154	140.2228
TCGA-KL-8339-11A-01R-2315-07	APAF1|317	256.8472
TCGA-KL-8339-11A-01R-2315-07	APBA1|320	80.7136
TCGA-KL-8339-11A-01R-2315-07	APBA2|321	20.1784
TCGA-KL-8339-11A-01R-2315-07	APBA3|9546	386.8098
TCGA-KL-8339-11A-01R-2315-07	APBB1IP|54518	188.7878
TCGA-KL-8339-11A-01R-2315-07	APBB1|322	1519.1947
TCGA-KL-8339-11A-01R-2315-07	APBB2|323	908.0284
TCGA-KL-8339-11A-01R-2315-07	APBB3|10307	257.8732
TCGA-KL-8339-11A-01R-2315-07	APC2|10297	2.7634
TCGA-KL-8339-11A-01R-2315-07	APCDD1L|164284	284.8918
TCGA-KL-8339-11A-01R-2315-07	APCDD1|147495	292.0739
TCGA-KL-8339-11A-01R-2315-07	APCS|325	0
TCGA-KL-8339-11A-01R-2315-07	APC|324	428.5347
TCGA-KL-8339-11A-01R-2315-07	APEH|327	5133.8658
TCGA-KL-8339-11A-01R-2315-07	APEX1|328	3159.1179
TCGA-KL-8339-11A-01R-2315-07	APEX2|27301	538.6609
TCGA-KL-8339-11A-01R-2315-07	APH1A|51107	4761.4203
TCGA-KL-8339-11A-01R-2315-07	APH1B|83464	611.5084
TCGA-KL-8339-11A-01R-2315-07	API5|8539	2607.8027
TCGA-KL-8339-11A-01R-2315-07	APIP|51074	609.429
TCGA-KL-8339-11A-01R-2315-07	APITD1|378708	829.0179
TCGA-KL-8339-11A-01R-2315-07	APLF|200558	57.1152
TCGA-KL-8339-11A-01R-2315-07	APLNR|187	456.9212
TCGA-KL-8339-11A-01R-2315-07	APLN|8862	728.4747
TCGA-KL-8339-11A-01R-2315-07	APLP1|333	111.1522
TCGA-KL-8339-11A-01R-2315-07	APLP2|334	24599.1893
TCGA-KL-8339-11A-01R-2315-07	APOA1BP|128240	3761.734
TCGA-KL-8339-11A-01R-2315-07	APOA1|335	25.9925
TCGA-KL-8339-11A-01R-2315-07	APOA2|336	2.7361
TCGA-KL-8339-11A-01R-2315-07	APOA4|337	0
TCGA-KL-8339-11A-01R-2315-07	APOA5|116519	0
TCGA-KL-8339-11A-01R-2315-07	APOB48R|55911	24.9665
TCGA-KL-8339-11A-01R-2315-07	APOBEC1|339	0
TCGA-KL-8339-11A-01R-2315-07	APOBEC2|10930	3.7621
TCGA-KL-8339-11A-01R-2315-07	APOBEC3A|200315	32.8327
TCGA-KL-8339-11A-01R-2315-07	APOBEC3B|9582	48.565
TCGA-KL-8339-11A-01R-2315-07	APOBEC3C|27350	107.7322
TCGA-KL-8339-11A-01R-2315-07	APOBEC3D|140564	39.3308
TCGA-KL-8339-11A-01R-2315-07	APOBEC3F|200316	94.3939
TCGA-KL-8339-11A-01R-2315-07	APOBEC3G|60489	175.7916
TCGA-KL-8339-11A-01R-2315-07	APOBEC3H|164668	3.0781
TCGA-KL-8339-11A-01R-2315-07	APOBEC4|403314	0
TCGA-KL-8339-11A-01R-2315-07	APOB|338	23.9405
TCGA-KL-8339-11A-01R-2315-07	APOC1P1|342	0
TCGA-KL-8339-11A-01R-2315-07	APOC1|341	91.3158
TCGA-KL-8339-11A-01R-2315-07	APOC2|344	140.9068
TCGA-KL-8339-11A-01R-2315-07	APOC3|345	91.6579
TCGA-KL-8339-11A-01R-2315-07	APOC4|346	0
TCGA-KL-8339-11A-01R-2315-07	APOD|347	728.1327
TCGA-KL-8339-11A-01R-2315-07	APOE|348	42540.872
TCGA-KL-8339-11A-01R-2315-07	APOF|319	.342
TCGA-KL-8339-11A-01R-2315-07	APOH|350	481.5457
TCGA-KL-8339-11A-01R-2315-07	APOL1|8542	1031.4929
TCGA-KL-8339-11A-01R-2315-07	APOL2|23780	575.9396
TCGA-KL-8339-11A-01R-2315-07	APOL3|80833	447.687
TCGA-KL-8339-11A-01R-2315-07	APOL4|80832	120.3864
TCGA-KL-8339-11A-01R-2315-07	APOL5|80831	0
TCGA-KL-8339-11A-01R-2315-07	APOL6|80830	690.854
TCGA-KL-8339-11A-01R-2315-07	APOLD1|81575	361.8433
TCGA-KL-8339-11A-01R-2315-07	APOM|55937	4263.4582
TCGA-KL-8339-11A-01R-2315-07	APOOL|139322	320.8025
TCGA-KL-8339-11A-01R-2315-07	APOO|79135	813.6344
TCGA-KL-8339-11A-01R-2315-07	APPBP2|10513	995.2401
TCGA-KL-8339-11A-01R-2315-07	APPL1|26060	1076.6378
TCGA-KL-8339-11A-01R-2315-07	APPL2|55198	958.3034
TCGA-KL-8339-11A-01R-2315-07	APP|351	35625.4922
TCGA-KL-8339-11A-01R-2315-07	APRT|353	2081.7961
TCGA-KL-8339-11A-01R-2315-07	APTX|54840	600.9061
TCGA-KL-8339-11A-01R-2315-07	AQP10|89872	0
TCGA-KL-8339-11A-01R-2315-07	AQP11|282679	220.2525
TCGA-KL-8339-11A-01R-2315-07	AQP12A|375318	0
TCGA-KL-8339-11A-01R-2315-07	AQP12B|653437	0
TCGA-KL-8339-11A-01R-2315-07	AQP1|358	42717.1731
TCGA-KL-8339-11A-01R-2315-07	AQP2|359	48461.6957
TCGA-KL-8339-11A-01R-2315-07	AQP3|360	6830.9041
TCGA-KL-8339-11A-01R-2315-07	AQP4|361	28.0446
TCGA-KL-8339-11A-01R-2315-07	AQP5|362	30.7806
TCGA-KL-8339-11A-01R-2315-07	AQP6|363	2464.1598
TCGA-KL-8339-11A-01R-2315-07	AQP7P1|375719	260.2673
TCGA-KL-8339-11A-01R-2315-07	AQP7P3|441432	32.1486
TCGA-KL-8339-11A-01R-2315-07	AQP7|364	670.6756
TCGA-KL-8339-11A-01R-2315-07	AQP8|343	0
TCGA-KL-8339-11A-01R-2315-07	AQP9|366	37.2788
TCGA-KL-8339-11A-01R-2315-07	AQPEP|206338	1.368
TCGA-KL-8339-11A-01R-2315-07	AQR|9716	611.5084
TCGA-KL-8339-11A-01R-2315-07	ARAF|369	1739.4472
TCGA-KL-8339-11A-01R-2315-07	ARAP1|116985	1730.8936
TCGA-KL-8339-11A-01R-2315-07	ARAP2|116984	237.3528
TCGA-KL-8339-11A-01R-2315-07	ARAP3|64411	326.6166
TCGA-KL-8339-11A-01R-2315-07	ARCN1|372	3368.7681
TCGA-KL-8339-11A-01R-2315-07	ARC|23237	53.3531
TCGA-KL-8339-11A-01R-2315-07	AREG|374	18.8104
TCGA-KL-8339-11A-01R-2315-07	ARF1|375	10774.5858
TCGA-KL-8339-11A-01R-2315-07	ARF3|377	5131.4717
TCGA-KL-8339-11A-01R-2315-07	ARF4|378	4017.8972
TCGA-KL-8339-11A-01R-2315-07	ARF5|381	3126.552
TCGA-KL-8339-11A-01R-2315-07	ARF6|382	2428.2491
TCGA-KL-8339-11A-01R-2315-07	ARFGAP1|55738	858.0953
TCGA-KL-8339-11A-01R-2315-07	ARFGAP2|84364	2299.9965
TCGA-KL-8339-11A-01R-2315-07	ARFGAP3|26286	1660.4436
TCGA-KL-8339-11A-01R-2315-07	ARFGEF1|10565	1612.5831
TCGA-KL-8339-11A-01R-2315-07	ARFGEF2|10564	1595.1202
TCGA-KL-8339-11A-01R-2315-07	ARFIP1|27236	1166.2436
TCGA-KL-8339-11A-01R-2315-07	ARFIP2|23647	1621.7968
TCGA-KL-8339-11A-01R-2315-07	ARFRP1|10139	748.6531
TCGA-KL-8339-11A-01R-2315-07	ARG1|383	1.368
TCGA-KL-8339-11A-01R-2315-07	ARG2|384	3294.3953
TCGA-KL-8339-11A-01R-2315-07	ARGFXP2|503640	0
TCGA-KL-8339-11A-01R-2315-07	ARGFX|503582	0
TCGA-KL-8339-11A-01R-2315-07	ARGLU1|55082	931.9688
TCGA-KL-8339-11A-01R-2315-07	ARHGAP10|79658	333.1147
TCGA-KL-8339-11A-01R-2315-07	ARHGAP11A|9824	22.5725
TCGA-KL-8339-11A-01R-2315-07	ARHGAP11B|89839	3.0781
TCGA-KL-8339-11A-01R-2315-07	ARHGAP12|94134	818.0805
TCGA-KL-8339-11A-01R-2315-07	ARHGAP15|55843	82.0817
TCGA-KL-8339-11A-01R-2315-07	ARHGAP17|55114	646.3931
TCGA-KL-8339-11A-01R-2315-07	ARHGAP18|93663	2333.8552
TCGA-KL-8339-11A-01R-2315-07	ARHGAP19|84986	226.7506
TCGA-KL-8339-11A-01R-2315-07	ARHGAP1|392	1567.4177
TCGA-KL-8339-11A-01R-2315-07	ARHGAP20|57569	21.8884
TCGA-KL-8339-11A-01R-2315-07	ARHGAP21|57584	939.835
TCGA-KL-8339-11A-01R-2315-07	ARHGAP22|58504	14.3643
TCGA-KL-8339-11A-01R-2315-07	ARHGAP23|57636	492.49
TCGA-KL-8339-11A-01R-2315-07	ARHGAP24|83478	4387.2647
TCGA-KL-8339-11A-01R-2315-07	ARHGAP25|9938	134.7507
TCGA-KL-8339-11A-01R-2315-07	ARHGAP26|23092	249.665
TCGA-KL-8339-11A-01R-2315-07	ARHGAP27|201176	563.6274
TCGA-KL-8339-11A-01R-2315-07	ARHGAP28|79822	510.6163
TCGA-KL-8339-11A-01R-2315-07	ARHGAP29|9411	2693.3044
TCGA-KL-8339-11A-01R-2315-07	ARHGAP30|257106	113.2043
TCGA-KL-8339-11A-01R-2315-07	ARHGAP31|57514	451.4491
TCGA-KL-8339-11A-01R-2315-07	ARHGAP32|9743	399.8061
TCGA-KL-8339-11A-01R-2315-07	ARHGAP33|115703	104.9961
TCGA-KL-8339-11A-01R-2315-07	ARHGAP36|158763	.342
TCGA-KL-8339-11A-01R-2315-07	ARHGAP39|80728	122.4385
TCGA-KL-8339-11A-01R-2315-07	ARHGAP42|143872	238.3788
TCGA-KL-8339-11A-01R-2315-07	ARHGAP4|393	440.5049
TCGA-KL-8339-11A-01R-2315-07	ARHGAP5|394	1819.8188
TCGA-KL-8339-11A-01R-2315-07	ARHGAP6|395	503.4342
TCGA-KL-8339-11A-01R-2315-07	ARHGAP8|23779	366.1389
TCGA-KL-8339-11A-01R-2315-07	ARHGAP9|64333	44.1189
TCGA-KL-8339-11A-01R-2315-07	ARHGDIA|396	5313.0774
TCGA-KL-8339-11A-01R-2315-07	ARHGDIB|397	1886.1681
TCGA-KL-8339-11A-01R-2315-07	ARHGDIG|398	.2428
TCGA-KL-8339-11A-01R-2315-07	ARHGEF10L|55160	1471.6557
TCGA-KL-8339-11A-01R-2315-07	ARHGEF10|9639	443.925
TCGA-KL-8339-11A-01R-2315-07	ARHGEF11|9826	740.787
TCGA-KL-8339-11A-01R-2315-07	ARHGEF12|23365	5326.4157
TCGA-KL-8339-11A-01R-2315-07	ARHGEF15|22899	327.3006
TCGA-KL-8339-11A-01R-2315-07	ARHGEF16|27237	699.7461
TCGA-KL-8339-11A-01R-2315-07	ARHGEF17|9828	1373.8418
TCGA-KL-8339-11A-01R-2315-07	ARHGEF18|23370	1099.2102
TCGA-KL-8339-11A-01R-2315-07	ARHGEF19|128272	116.6244
TCGA-KL-8339-11A-01R-2315-07	ARHGEF1|9138	927.8648
TCGA-KL-8339-11A-01R-2315-07	ARHGEF2|9181	590.3039
TCGA-KL-8339-11A-01R-2315-07	ARHGEF33|100271715	18.8104
TCGA-KL-8339-11A-01R-2315-07	ARHGEF35|445328	421.0105
TCGA-KL-8339-11A-01R-2315-07	ARHGEF37|389337	361.8433
TCGA-KL-8339-11A-01R-2315-07	ARHGEF38|54848	16.4163
TCGA-KL-8339-11A-01R-2315-07	ARHGEF3|50650	1817.4247
TCGA-KL-8339-11A-01R-2315-07	ARHGEF4|50649	26.6765
TCGA-KL-8339-11A-01R-2315-07	ARHGEF5|7984	456.9212
TCGA-KL-8339-11A-01R-2315-07	ARHGEF6|9459	396.728
TCGA-KL-8339-11A-01R-2315-07	ARHGEF7|8874	821.1586
TCGA-KL-8339-11A-01R-2315-07	ARHGEF9|23229	723.3446
TCGA-KL-8339-11A-01R-2315-07	ARID1A|8289	1056.8014
TCGA-KL-8339-11A-01R-2315-07	ARID1B|57492	1033.8869
TCGA-KL-8339-11A-01R-2315-07	ARID2|196528	387.4938
TCGA-KL-8339-11A-01R-2315-07	ARID3A|1820	64.9813
TCGA-KL-8339-11A-01R-2315-07	ARID3B|10620	66.3493
TCGA-KL-8339-11A-01R-2315-07	ARID3C|138715	.342
TCGA-KL-8339-11A-01R-2315-07	ARID4A|5926	401.8581
TCGA-KL-8339-11A-01R-2315-07	ARID4B|51742	544.5708
TCGA-KL-8339-11A-01R-2315-07	ARID5A|10865	344.401
TCGA-KL-8339-11A-01R-2315-07	ARID5B|84159	1441.2171
TCGA-KL-8339-11A-01R-2315-07	ARIH1|25820	966.8535
TCGA-KL-8339-11A-01R-2315-07	ARIH2|10425	1352.8494
TCGA-KL-8339-11A-01R-2315-07	ARL10|285598	29.7546
TCGA-KL-8339-11A-01R-2315-07	ARL11|115761	15.7323
TCGA-KL-8339-11A-01R-2315-07	ARL13A|392509	.342
TCGA-KL-8339-11A-01R-2315-07	ARL13B|200894	265.3974
TCGA-KL-8339-11A-01R-2315-07	ARL14|80117	4.4461
TCGA-KL-8339-11A-01R-2315-07	ARL15|54622	768.4895
TCGA-KL-8339-11A-01R-2315-07	ARL16|339231	949.4112
TCGA-KL-8339-11A-01R-2315-07	ARL17A|51326	64.5025
TCGA-KL-8339-11A-01R-2315-07	ARL17B|641522	5.2874
TCGA-KL-8339-11A-01R-2315-07	ARL1|400	3280.5303
TCGA-KL-8339-11A-01R-2315-07	ARL2BP|23568	1854.0195
TCGA-KL-8339-11A-01R-2315-07	ARL2|402	3938.2096
TCGA-KL-8339-11A-01R-2315-07	ARL3|403	1525.3508
TCGA-KL-8339-11A-01R-2315-07	ARL4A|10124	171.0035
TCGA-KL-8339-11A-01R-2315-07	ARL4C|10123	713.7684
TCGA-KL-8339-11A-01R-2315-07	ARL4D|379	996.2661
TCGA-KL-8339-11A-01R-2315-07	ARL5A|26225	1285.262
TCGA-KL-8339-11A-01R-2315-07	ARL5B|221079	160.7432
TCGA-KL-8339-11A-01R-2315-07	ARL5C|390790	0
TCGA-KL-8339-11A-01R-2315-07	ARL6IP1|23204	5740.244
TCGA-KL-8339-11A-01R-2315-07	ARL6IP4|51329	4883.1747
TCGA-KL-8339-11A-01R-2315-07	ARL6IP5|10550	3511.727
TCGA-KL-8339-11A-01R-2315-07	ARL6IP6|151188	197.68
TCGA-KL-8339-11A-01R-2315-07	ARL6|84100	228.8026
TCGA-KL-8339-11A-01R-2315-07	ARL8A|127829	1168.6376
TCGA-KL-8339-11A-01R-2315-07	ARL8B|55207	2652.9476
TCGA-KL-8339-11A-01R-2315-07	ARL9|132946	2.052
TCGA-KL-8339-11A-01R-2315-07	ARMC10|83787	741.194
TCGA-KL-8339-11A-01R-2315-07	ARMC1|55156	1026.3627
TCGA-KL-8339-11A-01R-2315-07	ARMC2|84071	50.617
TCGA-KL-8339-11A-01R-2315-07	ARMC3|219681	22.5725
TCGA-KL-8339-11A-01R-2315-07	ARMC4|55130	9.5762
TCGA-KL-8339-11A-01R-2315-07	ARMC5|79798	247.271
TCGA-KL-8339-11A-01R-2315-07	ARMC6|93436	788.9723
TCGA-KL-8339-11A-01R-2315-07	ARMC7|79637	655.2852
TCGA-KL-8339-11A-01R-2315-07	ARMC8|25852	745.2331
TCGA-KL-8339-11A-01R-2315-07	ARMC9|80210	217.1744
TCGA-KL-8339-11A-01R-2315-07	ARMCX1|51309	501.0401
TCGA-KL-8339-11A-01R-2315-07	ARMCX2|9823	1228.1468
TCGA-KL-8339-11A-01R-2315-07	ARMCX3|51566	1668.9937
TCGA-KL-8339-11A-01R-2315-07	ARMCX5|64860	388.1778
TCGA-KL-8339-11A-01R-2315-07	ARMCX6|54470	229.8286
TCGA-KL-8339-11A-01R-2315-07	ARMS2|387715	0
TCGA-KL-8339-11A-01R-2315-07	ARNT2|9915	1489.0981
TCGA-KL-8339-11A-01R-2315-07	ARNTL2|56938	8.2082
TCGA-KL-8339-11A-01R-2315-07	ARNTL|406	239.4048
TCGA-KL-8339-11A-01R-2315-07	ARNT|405	993.5301
TCGA-KL-8339-11A-01R-2315-07	ARPC1A|10552	2434.4052
TCGA-KL-8339-11A-01R-2315-07	ARPC1B|10095	1672.0718
TCGA-KL-8339-11A-01R-2315-07	ARPC2|10109	3828.7674
TCGA-KL-8339-11A-01R-2315-07	ARPC3|10094	4189.5847
TCGA-KL-8339-11A-01R-2315-07	ARPC4|10093	4599.4902
TCGA-KL-8339-11A-01R-2315-07	ARPC5L|81873	714.1104
TCGA-KL-8339-11A-01R-2315-07	ARPC5|10092	2787.3563
TCGA-KL-8339-11A-01R-2315-07	ARPM1|84517	80.7136
TCGA-KL-8339-11A-01R-2315-07	ARPP19|10776	5174.2226
TCGA-KL-8339-11A-01R-2315-07	ARPP21|10777	15.0483
TCGA-KL-8339-11A-01R-2315-07	ARR3|407	.342
TCGA-KL-8339-11A-01R-2315-07	ARRB1|408	299.5981
TCGA-KL-8339-11A-01R-2315-07	ARRB2|409	587.5679
TCGA-KL-8339-11A-01R-2315-07	ARRDC1|92714	745.5751
TCGA-KL-8339-11A-01R-2315-07	ARRDC2|27106	431.9547
TCGA-KL-8339-11A-01R-2315-07	ARRDC3|57561	1849.9154
TCGA-KL-8339-11A-01R-2315-07	ARRDC4|91947	1313.9906
TCGA-KL-8339-11A-01R-2315-07	ARRDC5|645432	1.71
TCGA-KL-8339-11A-01R-2315-07	ARSA|410	577.3077
TCGA-KL-8339-11A-01R-2315-07	ARSB|411	708.9803
TCGA-KL-8339-11A-01R-2315-07	ARSD|414	2761.3638
TCGA-KL-8339-11A-01R-2315-07	ARSE|415	1551.0014
TCGA-KL-8339-11A-01R-2315-07	ARSF|416	250.6911
TCGA-KL-8339-11A-01R-2315-07	ARSG|22901	194.2599
TCGA-KL-8339-11A-01R-2315-07	ARSH|347527	.684
TCGA-KL-8339-11A-01R-2315-07	ARSI|340075	32.4907
TCGA-KL-8339-11A-01R-2315-07	ARSJ|79642	273.6055
TCGA-KL-8339-11A-01R-2315-07	ARSK|153642	349.1891
TCGA-KL-8339-11A-01R-2315-07	ART1|417	2.052
TCGA-KL-8339-11A-01R-2315-07	ART3|419	1.368
TCGA-KL-8339-11A-01R-2315-07	ART4|420	47.881
TCGA-KL-8339-11A-01R-2315-07	ART5|116969	40.0148
TCGA-KL-8339-11A-01R-2315-07	ARTN|9048	26.3345
TCGA-KL-8339-11A-01R-2315-07	ARV1|64801	649.8131
TCGA-KL-8339-11A-01R-2315-07	ARVCF|421	416.9064
TCGA-KL-8339-11A-01R-2315-07	ARX|170302	2.394
TCGA-KL-8339-11A-01R-2315-07	AR|367	76.9516
TCGA-KL-8339-11A-01R-2315-07	AS3MT|57412	779.7758
TCGA-KL-8339-11A-01R-2315-07	ASAH1|427	9919.9105
TCGA-KL-8339-11A-01R-2315-07	ASAH2B|653308	26.6765
TCGA-KL-8339-11A-01R-2315-07	ASAH2|56624	4.1041
TCGA-KL-8339-11A-01R-2315-07	ASAM|79827	127.5686
TCGA-KL-8339-11A-01R-2315-07	ASAP1IT1|29065	0
TCGA-KL-8339-11A-01R-2315-07	ASAP1|50807	407.3302
TCGA-KL-8339-11A-01R-2315-07	ASAP2|8853	1852.3094
TCGA-KL-8339-11A-01R-2315-07	ASAP3|55616	726.7647
TCGA-KL-8339-11A-01R-2315-07	ASB10|136371	1.026
TCGA-KL-8339-11A-01R-2315-07	ASB11|140456	.684
TCGA-KL-8339-11A-01R-2315-07	ASB12|142689	3.7621
TCGA-KL-8339-11A-01R-2315-07	ASB13|79754	2613.6168
TCGA-KL-8339-11A-01R-2315-07	ASB14|142686	4.1041
TCGA-KL-8339-11A-01R-2315-07	ASB15|142685	100.55
TCGA-KL-8339-11A-01R-2315-07	ASB16|92591	14.5148
TCGA-KL-8339-11A-01R-2315-07	ASB17|127247	2.7361
TCGA-KL-8339-11A-01R-2315-07	ASB18|401036	0
TCGA-KL-8339-11A-01R-2315-07	ASB1|51665	417.5391
TCGA-KL-8339-11A-01R-2315-07	ASB2|51676	14.7063
TCGA-KL-8339-11A-01R-2315-07	ASB3|51130	293.4419
TCGA-KL-8339-11A-01R-2315-07	ASB4|51666	1.71
TCGA-KL-8339-11A-01R-2315-07	ASB5|140458	33.5167
TCGA-KL-8339-11A-01R-2315-07	ASB6|140459	799.4856
TCGA-KL-8339-11A-01R-2315-07	ASB7|140460	399.4641
TCGA-KL-8339-11A-01R-2315-07	ASB8|140461	1098.5262
TCGA-KL-8339-11A-01R-2315-07	ASB9|140462	669.3075
TCGA-KL-8339-11A-01R-2315-07	ASCC1|51008	536.2668
TCGA-KL-8339-11A-01R-2315-07	ASCC2|84164	962.4075
TCGA-KL-8339-11A-01R-2315-07	ASCC3|10973	392.6239
TCGA-KL-8339-11A-01R-2315-07	ASCL1|429	0
TCGA-KL-8339-11A-01R-2315-07	ASCL2|430	19.1524
TCGA-KL-8339-11A-01R-2315-07	ASCL3|56676	0
TCGA-KL-8339-11A-01R-2315-07	ASCL4|121549	5.4721
TCGA-KL-8339-11A-01R-2315-07	ASF1A|25842	526.0066
TCGA-KL-8339-11A-01R-2315-07	ASF1B|55723	27.3606
TCGA-KL-8339-11A-01R-2315-07	ASFMR1|100126270	1.026
TCGA-KL-8339-11A-01R-2315-07	ASGR1|432	10.9442
TCGA-KL-8339-11A-01R-2315-07	ASGR2|433	81.3976
TCGA-KL-8339-11A-01R-2315-07	ASH1L|55870	1122.9045
TCGA-KL-8339-11A-01R-2315-07	ASH2L|9070	1049.9612
TCGA-KL-8339-11A-01R-2315-07	ASIP|434	2.052
TCGA-KL-8339-11A-01R-2315-07	ASL|435	3236.4114
TCGA-KL-8339-11A-01R-2315-07	ASMTL|8623	976.4297
TCGA-KL-8339-11A-01R-2315-07	ASMT|438	0
TCGA-KL-8339-11A-01R-2315-07	ASNA1|439	3332.8574
TCGA-KL-8339-11A-01R-2315-07	ASNSD1|54529	1400.5183
TCGA-KL-8339-11A-01R-2315-07	ASNS|440	258.2152
TCGA-KL-8339-11A-01R-2315-07	ASPA|443	706.9283
TCGA-KL-8339-11A-01R-2315-07	ASPDH|554235	1200.1023
TCGA-KL-8339-11A-01R-2315-07	ASPG|374569	390.2299
TCGA-KL-8339-11A-01R-2315-07	ASPHD1|253982	31.8066
TCGA-KL-8339-11A-01R-2315-07	ASPHD2|57168	87.8958
TCGA-KL-8339-11A-01R-2315-07	ASPH|444	3357.5434
TCGA-KL-8339-11A-01R-2315-07	ASPM|259266	4.1041
TCGA-KL-8339-11A-01R-2315-07	ASPN|54829	347.137
TCGA-KL-8339-11A-01R-2315-07	ASPRV1|151516	61.2056
TCGA-KL-8339-11A-01R-2315-07	ASPSCR1|79058	924.1027
TCGA-KL-8339-11A-01R-2315-07	ASRGL1|80150	2055.4616
TCGA-KL-8339-11A-01R-2315-07	ASS1|445	71055.3564
TCGA-KL-8339-11A-01R-2315-07	ASTE1|28990	161.8548
TCGA-KL-8339-11A-01R-2315-07	ASTL|431705	1.368
TCGA-KL-8339-11A-01R-2315-07	ASTN1|460	3.4201
TCGA-KL-8339-11A-01R-2315-07	ASTN2|23245	172.7135
TCGA-KL-8339-11A-01R-2315-07	ASXL1|171023	877.5897
TCGA-KL-8339-11A-01R-2315-07	ASXL2|55252	445.635
TCGA-KL-8339-11A-01R-2315-07	ASXL3|80816	50.617
TCGA-KL-8339-11A-01R-2315-07	ASZ1|136991	0
TCGA-KL-8339-11A-01R-2315-07	ATAD1|84896	1252.7713
TCGA-KL-8339-11A-01R-2315-07	ATAD2B|54454	133.0407
TCGA-KL-8339-11A-01R-2315-07	ATAD2|29028	96.1039
TCGA-KL-8339-11A-01R-2315-07	ATAD3A|55210	384.7578
TCGA-KL-8339-11A-01R-2315-07	ATAD3B|83858	138.1708
TCGA-KL-8339-11A-01R-2315-07	ATAD3C|219293	315.3304
TCGA-KL-8339-11A-01R-2315-07	ATAD5|79915	13.3383
TCGA-KL-8339-11A-01R-2315-07	ATCAY|85300	0
TCGA-KL-8339-11A-01R-2315-07	ATE1|11101	435.3748
TCGA-KL-8339-11A-01R-2315-07	ATF1|466	522.9286
TCGA-KL-8339-11A-01R-2315-07	ATF2|1386	734.2888
TCGA-KL-8339-11A-01R-2315-07	ATF3|467	2069.1418
TCGA-KL-8339-11A-01R-2315-07	ATF4|468	4747.74
TCGA-KL-8339-11A-01R-2315-07	ATF5|22809	746.8473
TCGA-KL-8339-11A-01R-2315-07	ATF6B|1388	1576.6519
TCGA-KL-8339-11A-01R-2315-07	ATF6|22926	1391.2841
TCGA-KL-8339-11A-01R-2315-07	ATF7IP2|80063	76.9516
TCGA-KL-8339-11A-01R-2315-07	ATF7IP|55729	416.5644
TCGA-KL-8339-11A-01R-2315-07	ATF7|11016	747.4903
TCGA-KL-8339-11A-01R-2315-07	ATG10|83734	137.8288
TCGA-KL-8339-11A-01R-2315-07	ATG12|9140	362.5273
TCGA-KL-8339-11A-01R-2315-07	ATG16L1|55054	649.1291
TCGA-KL-8339-11A-01R-2315-07	ATG16L2|89849	143.4685
TCGA-KL-8339-11A-01R-2315-07	ATG2A|23130	693.248
TCGA-KL-8339-11A-01R-2315-07	ATG2B|55102	656.3113
TCGA-KL-8339-11A-01R-2315-07	ATG3|64422	1105.7084
TCGA-KL-8339-11A-01R-2315-07	ATG4A|115201	562.9434
TCGA-KL-8339-11A-01R-2315-07	ATG4B|23192	1059.8794
TCGA-KL-8339-11A-01R-2315-07	ATG4C|84938	308.4902
TCGA-KL-8339-11A-01R-2315-07	ATG4D|84971	745.3391
TCGA-KL-8339-11A-01R-2315-07	ATG5|9474	1079.7158
TCGA-KL-8339-11A-01R-2315-07	ATG7|10533	677.9808
TCGA-KL-8339-11A-01R-2315-07	ATG9A|79065	1149.8478
TCGA-KL-8339-11A-01R-2315-07	ATG9B|285973	3.3414
TCGA-KL-8339-11A-01R-2315-07	ATHL1|80162	196.654
TCGA-KL-8339-11A-01R-2315-07	ATIC|471	1374.8678
TCGA-KL-8339-11A-01R-2315-07	ATL1|51062	224.3565
TCGA-KL-8339-11A-01R-2315-07	ATL2|64225	1281.8419
TCGA-KL-8339-11A-01R-2315-07	ATL3|25923	336.8768
TCGA-KL-8339-11A-01R-2315-07	ATMIN|23300	1488.4141
TCGA-KL-8339-11A-01R-2315-07	ATM|472	607.0623
TCGA-KL-8339-11A-01R-2315-07	ATN1|1822	2716.9029
TCGA-KL-8339-11A-01R-2315-07	ATOH1|474	0
TCGA-KL-8339-11A-01R-2315-07	ATOH7|220202	3.4201
TCGA-KL-8339-11A-01R-2315-07	ATOH8|84913	461.7093
TCGA-KL-8339-11A-01R-2315-07	ATOX1|475	1577.3359
TCGA-KL-8339-11A-01R-2315-07	ATP10A|57194	249.665
TCGA-KL-8339-11A-01R-2315-07	ATP10B|23120	5.8141
TCGA-KL-8339-11A-01R-2315-07	ATP10D|57205	1156.6674
TCGA-KL-8339-11A-01R-2315-07	ATP11A|23250	1271.5817
TCGA-KL-8339-11A-01R-2315-07	ATP11B|23200	840.995
TCGA-KL-8339-11A-01R-2315-07	ATP11C|286410	395.018
TCGA-KL-8339-11A-01R-2315-07	ATP12A|479	405.2782
TCGA-KL-8339-11A-01R-2315-07	ATP13A1|57130	1060.2214
TCGA-KL-8339-11A-01R-2315-07	ATP13A2|23400	645.025
TCGA-KL-8339-11A-01R-2315-07	ATP13A3|79572	2155.6696
TCGA-KL-8339-11A-01R-2315-07	ATP13A4|84239	8.8922
TCGA-KL-8339-11A-01R-2315-07	ATP13A5|344905	4.4461
TCGA-KL-8339-11A-01R-2315-07	ATP1A1|476	68413.5992
TCGA-KL-8339-11A-01R-2315-07	ATP1A2|477	87.2118
TCGA-KL-8339-11A-01R-2315-07	ATP1A3|478	2.394
TCGA-KL-8339-11A-01R-2315-07	ATP1A4|480	0
TCGA-KL-8339-11A-01R-2315-07	ATP1B1|481	53786.562
TCGA-KL-8339-11A-01R-2315-07	ATP1B2|482	386.1258
TCGA-KL-8339-11A-01R-2315-07	ATP1B3|483	3324.6492
TCGA-KL-8339-11A-01R-2315-07	ATP1B4|23439	.342
TCGA-KL-8339-11A-01R-2315-07	ATP2A1|487	3.4201
TCGA-KL-8339-11A-01R-2315-07	ATP2A2|488	2810.6128
TCGA-KL-8339-11A-01R-2315-07	ATP2A3|489	252.0591
TCGA-KL-8339-11A-01R-2315-07	ATP2B1|490	761.6494
TCGA-KL-8339-11A-01R-2315-07	ATP2B2|491	15.0483
TCGA-KL-8339-11A-01R-2315-07	ATP2B3|492	22.9145
TCGA-KL-8339-11A-01R-2315-07	ATP2B4|493	1060.9054
TCGA-KL-8339-11A-01R-2315-07	ATP2C1|27032	2565.6504
TCGA-KL-8339-11A-01R-2315-07	ATP2C2|9914	86.5277
TCGA-KL-8339-11A-01R-2315-07	ATP4A|495	0
TCGA-KL-8339-11A-01R-2315-07	ATP4B|496	14.3643
TCGA-KL-8339-11A-01R-2315-07	ATP5A1|498	34947.9765
TCGA-KL-8339-11A-01R-2315-07	ATP5B|506	40359.5519
TCGA-KL-8339-11A-01R-2315-07	ATP5C1|509	9397.666
TCGA-KL-8339-11A-01R-2315-07	ATP5D|513	3174.5082
TCGA-KL-8339-11A-01R-2315-07	ATP5EP2|432369	45.4869
TCGA-KL-8339-11A-01R-2315-07	ATP5E|514	5076.4086
TCGA-KL-8339-11A-01R-2315-07	ATP5F1|515	8343.9427
TCGA-KL-8339-11A-01R-2315-07	ATP5G1|516	2921.081
TCGA-KL-8339-11A-01R-2315-07	ATP5G2|517	7046.3684
TCGA-KL-8339-11A-01R-2315-07	ATP5G3|518	12598.5087
TCGA-KL-8339-11A-01R-2315-07	ATP5H|10476	5262.8024
TCGA-KL-8339-11A-01R-2315-07	ATP5I|521	2458.3765
TCGA-KL-8339-11A-01R-2315-07	ATP5J2|9551	3182.9968
TCGA-KL-8339-11A-01R-2315-07	ATP5J|522	4322.9913
TCGA-KL-8339-11A-01R-2315-07	ATP5L2|267020	1.368
TCGA-KL-8339-11A-01R-2315-07	ATP5L|10632	6680.7631
TCGA-KL-8339-11A-01R-2315-07	ATP5O|539	7489.2674
TCGA-KL-8339-11A-01R-2315-07	ATP5SL|55101	1824.6069
TCGA-KL-8339-11A-01R-2315-07	ATP5S|27109	303.3601
TCGA-KL-8339-11A-01R-2315-07	ATP6AP1L|92270	34.5427
TCGA-KL-8339-11A-01R-2315-07	ATP6AP1|537	4780.5726
TCGA-KL-8339-11A-01R-2315-07	ATP6AP2|10159	8358.991
TCGA-KL-8339-11A-01R-2315-07	ATP6V0A1|535	2072.5619
TCGA-KL-8339-11A-01R-2315-07	ATP6V0A2|23545	376.8916
TCGA-KL-8339-11A-01R-2315-07	ATP6V0A4|50617	5645.9733
TCGA-KL-8339-11A-01R-2315-07	ATP6V0B|533	8065.8911
TCGA-KL-8339-11A-01R-2315-07	ATP6V0C|527	8328.2001
TCGA-KL-8339-11A-01R-2315-07	ATP6V0D1|9114	4138.9677
TCGA-KL-8339-11A-01R-2315-07	ATP6V0D2|245972	5658.1624
TCGA-KL-8339-11A-01R-2315-07	ATP6V0E1|8992	6954.3686
TCGA-KL-8339-11A-01R-2315-07	ATP6V0E2|155066	1972.9284
TCGA-KL-8339-11A-01R-2315-07	ATP6V1A|523	7866.501
TCGA-KL-8339-11A-01R-2315-07	ATP6V1B1|525	5232.3638
TCGA-KL-8339-11A-01R-2315-07	ATP6V1B2|526	4684.1267
TCGA-KL-8339-11A-01R-2315-07	ATP6V1C1|528	2246.9854
TCGA-KL-8339-11A-01R-2315-07	ATP6V1C2|245973	1310.8441
TCGA-KL-8339-11A-01R-2315-07	ATP6V1D|51382	3373.5562
TCGA-KL-8339-11A-01R-2315-07	ATP6V1E1|529	6269.6707
TCGA-KL-8339-11A-01R-2315-07	ATP6V1E2|90423	70.1114
TCGA-KL-8339-11A-01R-2315-07	ATP6V1F|9296	5452.8898
TCGA-KL-8339-11A-01R-2315-07	ATP6V1G1|9550	4276.7965
TCGA-KL-8339-11A-01R-2315-07	ATP6V1G2|534	50.959
TCGA-KL-8339-11A-01R-2315-07	ATP6V1G3|127124	578.3337
TCGA-KL-8339-11A-01R-2315-07	ATP6V1H|51606	3123.2071
TCGA-KL-8339-11A-01R-2315-07	ATP7A|538	347.137
TCGA-KL-8339-11A-01R-2315-07	ATP7B|540	185.7098
TCGA-KL-8339-11A-01R-2315-07	ATP8A1|10396	407.6722
TCGA-KL-8339-11A-01R-2315-07	ATP8A2|51761	15.0483
TCGA-KL-8339-11A-01R-2315-07	ATP8B1|5205	669.482
TCGA-KL-8339-11A-01R-2315-07	ATP8B2|57198	372.4455
TCGA-KL-8339-11A-01R-2315-07	ATP8B3|148229	6.4981
TCGA-KL-8339-11A-01R-2315-07	ATP8B4|79895	148.089
TCGA-KL-8339-11A-01R-2315-07	ATP8B5P|158381	30.7806
TCGA-KL-8339-11A-01R-2315-07	ATP9A|10079	1076.9798
TCGA-KL-8339-11A-01R-2315-07	ATP9B|374868	548.2371
TCGA-KL-8339-11A-01R-2315-07	ATPAF1|64756	3151.5834
TCGA-KL-8339-11A-01R-2315-07	ATPAF2|91647	628.6737
TCGA-KL-8339-11A-01R-2315-07	ATPBD4|89978	197.338
TCGA-KL-8339-11A-01R-2315-07	ATPIF1|93974	5606.1773
TCGA-KL-8339-11A-01R-2315-07	ATRIP|84126	138.7248
TCGA-KL-8339-11A-01R-2315-07	ATRNL1|26033	178.8696
TCGA-KL-8339-11A-01R-2315-07	ATRN|8455	1881.038
TCGA-KL-8339-11A-01R-2315-07	ATRX|546	959.6714
TCGA-KL-8339-11A-01R-2315-07	ATR|545	432.2967
TCGA-KL-8339-11A-01R-2315-07	ATXN10|25814	2579.4161
TCGA-KL-8339-11A-01R-2315-07	ATXN1L|342371	1389.9161
TCGA-KL-8339-11A-01R-2315-07	ATXN1|6310	451.4491
TCGA-KL-8339-11A-01R-2315-07	ATXN2L|11273	1189.8421
TCGA-KL-8339-11A-01R-2315-07	ATXN2|6311	589.2779
TCGA-KL-8339-11A-01R-2315-07	ATXN3L|92552	0
TCGA-KL-8339-11A-01R-2315-07	ATXN3|4287	195.628
TCGA-KL-8339-11A-01R-2315-07	ATXN7L1|222255	215.4644
TCGA-KL-8339-11A-01R-2315-07	ATXN7L2|127002	50.959
TCGA-KL-8339-11A-01R-2315-07	ATXN7L3B|552889	2884.4863
TCGA-KL-8339-11A-01R-2315-07	ATXN7L3|56970	821.8426
TCGA-KL-8339-11A-01R-2315-07	ATXN7|6314	424.0886
TCGA-KL-8339-11A-01R-2315-07	ATXN8OS|6315	0
TCGA-KL-8339-11A-01R-2315-07	AUH|549	1718.9267
TCGA-KL-8339-11A-01R-2315-07	AUP1|550	3068.7904
TCGA-KL-8339-11A-01R-2315-07	AURKAIP1|54998	3066.434
TCGA-KL-8339-11A-01R-2315-07	AURKAPS1|6791	3.4201
TCGA-KL-8339-11A-01R-2315-07	AURKA|6790	73.5315
TCGA-KL-8339-11A-01R-2315-07	AURKB|9212	2.7361
TCGA-KL-8339-11A-01R-2315-07	AURKC|6795	8.5502
TCGA-KL-8339-11A-01R-2315-07	AUTS2|26053	417.9324
TCGA-KL-8339-11A-01R-2315-07	AVEN|57099	108.4162
TCGA-KL-8339-11A-01R-2315-07	AVIL|10677	30.7806
TCGA-KL-8339-11A-01R-2315-07	AVL9|23080	262.3193
TCGA-KL-8339-11A-01R-2315-07	AVPI1|60370	341.6649
TCGA-KL-8339-11A-01R-2315-07	AVPR1A|552	435.0328
TCGA-KL-8339-11A-01R-2315-07	AVPR1B|553	3.4201
TCGA-KL-8339-11A-01R-2315-07	AVPR2|554	180.9217
TCGA-KL-8339-11A-01R-2315-07	AVP|551	17.1003
TCGA-KL-8339-11A-01R-2315-07	AWAT1|158833	0
TCGA-KL-8339-11A-01R-2315-07	AWAT2|158835	0
TCGA-KL-8339-11A-01R-2315-07	AXIN1|8312	400.8321
TCGA-KL-8339-11A-01R-2315-07	AXIN2|8313	71.1374
TCGA-KL-8339-11A-01R-2315-07	AXL|558	612.5344
TCGA-KL-8339-11A-01R-2315-07	AZGP1|563	8610.0241
TCGA-KL-8339-11A-01R-2315-07	AZI1|22994	117.6504
TCGA-KL-8339-11A-01R-2315-07	AZI2|64343	1409.0685
TCGA-KL-8339-11A-01R-2315-07	AZIN1|51582	2869.438
TCGA-KL-8339-11A-01R-2315-07	AZU1|566	1.026
TCGA-KL-8339-11A-01R-2315-07	B2M|567	40779.5364
TCGA-KL-8339-11A-01R-2315-07	B3GALNT1|8706	1161.7975
TCGA-KL-8339-11A-01R-2315-07	B3GALNT2|148789	457.1128
TCGA-KL-8339-11A-01R-2315-07	B3GALT1|8708	.342
TCGA-KL-8339-11A-01R-2315-07	B3GALT2|8707	36.5947
TCGA-KL-8339-11A-01R-2315-07	B3GALT4|8705	232.2227
TCGA-KL-8339-11A-01R-2315-07	B3GALT5|10317	4.4461
TCGA-KL-8339-11A-01R-2315-07	B3GALT6|126792	250.6911
TCGA-KL-8339-11A-01R-2315-07	B3GALTL|145173	442.5569
TCGA-KL-8339-11A-01R-2315-07	B3GAT1|27087	17.7844
TCGA-KL-8339-11A-01R-2315-07	B3GAT2|135152	2.4488
TCGA-KL-8339-11A-01R-2315-07	B3GAT3|26229	809.5304
TCGA-KL-8339-11A-01R-2315-07	B3GNT1|11041	1677.2019
TCGA-KL-8339-11A-01R-2315-07	B3GNT2|10678	1310.2285
TCGA-KL-8339-11A-01R-2315-07	B3GNT3|10331	94.0519
TCGA-KL-8339-11A-01R-2315-07	B3GNT4|79369	101.5761
TCGA-KL-8339-11A-01R-2315-07	B3GNT5|84002	131.6727
TCGA-KL-8339-11A-01R-2315-07	B3GNT6|192134	0
TCGA-KL-8339-11A-01R-2315-07	B3GNT7|93010	75.9255
TCGA-KL-8339-11A-01R-2315-07	B3GNT8|374907	110.1262
TCGA-KL-8339-11A-01R-2315-07	B3GNT9|84752	331.9485
TCGA-KL-8339-11A-01R-2315-07	B3GNTL1|146712	36.1365
TCGA-KL-8339-11A-01R-2315-07	B4GALNT1|2583	8.3347
TCGA-KL-8339-11A-01R-2315-07	B4GALNT2|124872	147.405
TCGA-KL-8339-11A-01R-2315-07	B4GALNT3|283358	327.9846
TCGA-KL-8339-11A-01R-2315-07	B4GALNT4|338707	2.7361
TCGA-KL-8339-11A-01R-2315-07	B4GALT1|2683	3914.2691
TCGA-KL-8339-11A-01R-2315-07	B4GALT2|8704	619.0325
TCGA-KL-8339-11A-01R-2315-07	B4GALT3|8703	956.5933
TCGA-KL-8339-11A-01R-2315-07	B4GALT4|8702	609.4563
TCGA-KL-8339-11A-01R-2315-07	B4GALT5|9334	1589.6481
TCGA-KL-8339-11A-01R-2315-07	B4GALT6|9331	127.9106
TCGA-KL-8339-11A-01R-2315-07	B4GALT7|11285	619.7165
TCGA-KL-8339-11A-01R-2315-07	B9D1|27077	602.9
TCGA-KL-8339-11A-01R-2315-07	B9D2|80776	253.7486
TCGA-KL-8339-11A-01R-2315-07	BAALC|79870	104.6541
TCGA-KL-8339-11A-01R-2315-07	BAAT|570	6.8401
TCGA-KL-8339-11A-01R-2315-07	BACE1|23621	1115.6266
TCGA-KL-8339-11A-01R-2315-07	BACE2|25825	1661.1276
TCGA-KL-8339-11A-01R-2315-07	BACH1|571	612.1924
TCGA-KL-8339-11A-01R-2315-07	BACH2|60468	40.3568
TCGA-KL-8339-11A-01R-2315-07	BAD|572	1723.1745
TCGA-KL-8339-11A-01R-2315-07	BAG1|573	3649.6926
TCGA-KL-8339-11A-01R-2315-07	BAG2|9532	254.4531
TCGA-KL-8339-11A-01R-2315-07	BAG3|9531	1813.6627
TCGA-KL-8339-11A-01R-2315-07	BAG4|9530	240.0889
TCGA-KL-8339-11A-01R-2315-07	BAG5|9529	1260.6375
TCGA-KL-8339-11A-01R-2315-07	BAGE2|85319	2.5616
TCGA-KL-8339-11A-01R-2315-07	BAGE|574	0
TCGA-KL-8339-11A-01R-2315-07	BAHCC1|57597	296.52
TCGA-KL-8339-11A-01R-2315-07	BAHD1|22893	719.2405
TCGA-KL-8339-11A-01R-2315-07	BAI1|575	14.0223
TCGA-KL-8339-11A-01R-2315-07	BAI2|576	76.9516
TCGA-KL-8339-11A-01R-2315-07	BAI3|577	11.9702
TCGA-KL-8339-11A-01R-2315-07	BAIAP2L1|55971	469.2335
TCGA-KL-8339-11A-01R-2315-07	BAIAP2L2|80115	398.4381
TCGA-KL-8339-11A-01R-2315-07	BAIAP2|10458	1257.5594
TCGA-KL-8339-11A-01R-2315-07	BAIAP3|8938	360.7421
TCGA-KL-8339-11A-01R-2315-07	BAK1|578	555.4192
TCGA-KL-8339-11A-01R-2315-07	BAMBI|25805	631.0028
TCGA-KL-8339-11A-01R-2315-07	BANF1|8815	2162.8517
TCGA-KL-8339-11A-01R-2315-07	BANF2|140836	.342
TCGA-KL-8339-11A-01R-2315-07	BANK1|55024	131.3307
TCGA-KL-8339-11A-01R-2315-07	BANP|54971	219.2264
TCGA-KL-8339-11A-01R-2315-07	BAP1|8314	1824.6069
TCGA-KL-8339-11A-01R-2315-07	BARD1|580	29.4126
TCGA-KL-8339-11A-01R-2315-07	BARHL1|56751	0
TCGA-KL-8339-11A-01R-2315-07	BARHL2|343472	0
TCGA-KL-8339-11A-01R-2315-07	BARX1|56033	.342
TCGA-KL-8339-11A-01R-2315-07	BARX2|8538	165.1893
TCGA-KL-8339-11A-01R-2315-07	BASE|317716	0
TCGA-KL-8339-11A-01R-2315-07	BASP1|10409	251.3751
TCGA-KL-8339-11A-01R-2315-07	BAT1|7919	3164.59
TCGA-KL-8339-11A-01R-2315-07	BAT2L1|84726	2192.7226
TCGA-KL-8339-11A-01R-2315-07	BAT2L2|23215	1512.3546
TCGA-KL-8339-11A-01R-2315-07	BAT2|7916	2895.7725
TCGA-KL-8339-11A-01R-2315-07	BAT3|7917	3704.9609
TCGA-KL-8339-11A-01R-2315-07	BAT4|7918	422.724
TCGA-KL-8339-11A-01R-2315-07	BAT5|7920	1223.7007
TCGA-KL-8339-11A-01R-2315-07	BATF2|116071	101.234
TCGA-KL-8339-11A-01R-2315-07	BATF3|55509	30.0966
TCGA-KL-8339-11A-01R-2315-07	BATF|10538	4.7881
TCGA-KL-8339-11A-01R-2315-07	BAX|581	618.0065
TCGA-KL-8339-11A-01R-2315-07	BAZ1A|11177	220.5945
TCGA-KL-8339-11A-01R-2315-07	BAZ1B|9031	892.638
TCGA-KL-8339-11A-01R-2315-07	BAZ2A|11176	1374.9123
TCGA-KL-8339-11A-01R-2315-07	BAZ2B|29994	481.5218
TCGA-KL-8339-11A-01R-2315-07	BBC3|27113	49.933
TCGA-KL-8339-11A-01R-2315-07	BBOX1|8424	9779.3457
TCGA-KL-8339-11A-01R-2315-07	BBS10|79738	468.2075
TCGA-KL-8339-11A-01R-2315-07	BBS12|166379	538.3189
TCGA-KL-8339-11A-01R-2315-07	BBS1|582	1975.0899
TCGA-KL-8339-11A-01R-2315-07	BBS2|583	1527.0609
TCGA-KL-8339-11A-01R-2315-07	BBS4|585	838.2589
TCGA-KL-8339-11A-01R-2315-07	BBS5|129880	214.9616
TCGA-KL-8339-11A-01R-2315-07	BBS7|55212	296.178
TCGA-KL-8339-11A-01R-2315-07	BBS9|27241	333.4567
TCGA-KL-8339-11A-01R-2315-07	BBX|56987	1781.856
TCGA-KL-8339-11A-01R-2315-07	BCAM|4059	16962.5169
TCGA-KL-8339-11A-01R-2315-07	BCAN|63827	10.2602
TCGA-KL-8339-11A-01R-2315-07	BCAP29|55973	1048.2512
TCGA-KL-8339-11A-01R-2315-07	BCAP31|10134	5369.8506
TCGA-KL-8339-11A-01R-2315-07	BCAR1|9564	2200.4725
TCGA-KL-8339-11A-01R-2315-07	BCAR3|8412	764.0434
TCGA-KL-8339-11A-01R-2315-07	BCAR4|400500	0
TCGA-KL-8339-11A-01R-2315-07	BCAS1|8537	29.7546
TCGA-KL-8339-11A-01R-2315-07	BCAS2|10286	927.4749
TCGA-KL-8339-11A-01R-2315-07	BCAS3|54828	684.6978
TCGA-KL-8339-11A-01R-2315-07	BCAS4|55653	567.7315
TCGA-KL-8339-11A-01R-2315-07	BCAT1|586	130.6466
TCGA-KL-8339-11A-01R-2315-07	BCAT2|587	1236.013
TCGA-KL-8339-11A-01R-2315-07	BCCIP|56647	1458.3585
TCGA-KL-8339-11A-01R-2315-07	BCDIN3D|144233	179.4613
TCGA-KL-8339-11A-01R-2315-07	BCHE|590	102.9441
TCGA-KL-8339-11A-01R-2315-07	BCKDHA|593	2946.6084
TCGA-KL-8339-11A-01R-2315-07	BCKDHB|594	1082.4519
TCGA-KL-8339-11A-01R-2315-07	BCKDK|10295	1601.9604
TCGA-KL-8339-11A-01R-2315-07	BCL10|8915	350.2151
TCGA-KL-8339-11A-01R-2315-07	BCL11A|53335	10.2602
TCGA-KL-8339-11A-01R-2315-07	BCL11B|64919	20.8624
TCGA-KL-8339-11A-01R-2315-07	BCL2A1|597	49.933
TCGA-KL-8339-11A-01R-2315-07	BCL2L10|10017	96.788
TCGA-KL-8339-11A-01R-2315-07	BCL2L11|10018	615.6124
TCGA-KL-8339-11A-01R-2315-07	BCL2L12|83596	171.2052
TCGA-KL-8339-11A-01R-2315-07	BCL2L13|23786	2476.8141
TCGA-KL-8339-11A-01R-2315-07	BCL2L14|79370	1.026
TCGA-KL-8339-11A-01R-2315-07	BCL2L15|440603	20.5204
TCGA-KL-8339-11A-01R-2315-07	BCL2L1|598	4855.8142
TCGA-KL-8339-11A-01R-2315-07	BCL2L2|599	1267.847
TCGA-KL-8339-11A-01R-2315-07	BCL2|596	732.9208
TCGA-KL-8339-11A-01R-2315-07	BCL3|602	558.1553
TCGA-KL-8339-11A-01R-2315-07	BCL6B|255877	193.5759
TCGA-KL-8339-11A-01R-2315-07	BCL6|604	351.9251
TCGA-KL-8339-11A-01R-2315-07	BCL7A|605	615.9545
TCGA-KL-8339-11A-01R-2315-07	BCL7B|9275	1571.1798
TCGA-KL-8339-11A-01R-2315-07	BCL7C|9274	1175.8198
TCGA-KL-8339-11A-01R-2315-07	BCL8|606	1.026
TCGA-KL-8339-11A-01R-2315-07	BCL9L|283149	559.5233
TCGA-KL-8339-11A-01R-2315-07	BCL9|607	568.0735
TCGA-KL-8339-11A-01R-2315-07	BCLAF1|9774	1912.5027
TCGA-KL-8339-11A-01R-2315-07	BCMO1|53630	93.0259
TCGA-KL-8339-11A-01R-2315-07	BCO2|83875	44.4609
TCGA-KL-8339-11A-01R-2315-07	BCORL1|63035	173.3975
TCGA-KL-8339-11A-01R-2315-07	BCORL2|286554	1.026
TCGA-KL-8339-11A-01R-2315-07	BCOR|54880	612.5344
TCGA-KL-8339-11A-01R-2315-07	BCR|613	1867.0157
TCGA-KL-8339-11A-01R-2315-07	BCS1L|617	491.8059
TCGA-KL-8339-11A-01R-2315-07	BCYRN1|618	0
TCGA-KL-8339-11A-01R-2315-07	BDH1|622	1243.5371
TCGA-KL-8339-11A-01R-2315-07	BDH2|56898	7565.1929
TCGA-KL-8339-11A-01R-2315-07	BDKRB1|623	40.0148
TCGA-KL-8339-11A-01R-2315-07	BDKRB2|624	1260.9795
TCGA-KL-8339-11A-01R-2315-07	BDNFOS|497258	172.9734
TCGA-KL-8339-11A-01R-2315-07	BDNF|627	10.3423
TCGA-KL-8339-11A-01R-2315-07	BDP1|55814	415.5384
TCGA-KL-8339-11A-01R-2315-07	BEAN|146227	9.5762
TCGA-KL-8339-11A-01R-2315-07	BECN1|8678	1713.3657
TCGA-KL-8339-11A-01R-2315-07	BEGAIN|57596	15.0483
TCGA-KL-8339-11A-01R-2315-07	BEND2|139105	0
TCGA-KL-8339-11A-01R-2315-07	BEND3|57673	46.5129
TCGA-KL-8339-11A-01R-2315-07	BEND4|389206	2.052
TCGA-KL-8339-11A-01R-2315-07	BEND5|79656	328.3266
TCGA-KL-8339-11A-01R-2315-07	BEND6|221336	33.5167
TCGA-KL-8339-11A-01R-2315-07	BEND7|222389	831.7608
TCGA-KL-8339-11A-01R-2315-07	BEST1|7439	31.126
TCGA-KL-8339-11A-01R-2315-07	BEST2|54831	.684
TCGA-KL-8339-11A-01R-2315-07	BEST3|144453	7.8662
TCGA-KL-8339-11A-01R-2315-07	BEST4|266675	8.2082
TCGA-KL-8339-11A-01R-2315-07	BET1L|51272	2062.3017
TCGA-KL-8339-11A-01R-2315-07	BET1|10282	587.5679
TCGA-KL-8339-11A-01R-2315-07	BET3L|100128327	3.7621
TCGA-KL-8339-11A-01R-2315-07	BEX1|55859	98.498
TCGA-KL-8339-11A-01R-2315-07	BEX2|84707	1103.9983
TCGA-KL-8339-11A-01R-2315-07	BEX4|56271	2226.123
TCGA-KL-8339-11A-01R-2315-07	BEX5|340542	434.0068
TCGA-KL-8339-11A-01R-2315-07	BEYLA|497634	0
TCGA-KL-8339-11A-01R-2315-07	BFAR|51283	1680.964
TCGA-KL-8339-11A-01R-2315-07	BFSP1|631	31.8066
TCGA-KL-8339-11A-01R-2315-07	BFSP2|8419	4.1041
TCGA-KL-8339-11A-01R-2315-07	BGLAP|632	38.3287
TCGA-KL-8339-11A-01R-2315-07	BGN|633	7081.9372
TCGA-KL-8339-11A-01R-2315-07	BHLHA15|168620	4.4461
TCGA-KL-8339-11A-01R-2315-07	BHLHB9|80823	195.2859
TCGA-KL-8339-11A-01R-2315-07	BHLHE22|27319	3.7621
TCGA-KL-8339-11A-01R-2315-07	BHLHE23|128408	0
TCGA-KL-8339-11A-01R-2315-07	BHLHE40|8553	6404.4215
TCGA-KL-8339-11A-01R-2315-07	BHLHE41|79365	144.3269
TCGA-KL-8339-11A-01R-2315-07	BHMT2|23743	8637.7266
TCGA-KL-8339-11A-01R-2315-07	BHMT|635	13809.8972
TCGA-KL-8339-11A-01R-2315-07	BICC1|80114	1099.8942
TCGA-KL-8339-11A-01R-2315-07	BICD1|636	139.8808
TCGA-KL-8339-11A-01R-2315-07	BICD2|23299	541.3969
TCGA-KL-8339-11A-01R-2315-07	BID|637	325.0331
TCGA-KL-8339-11A-01R-2315-07	BIK|638	96.4459
TCGA-KL-8339-11A-01R-2315-07	BIN1|274	3309.9429
TCGA-KL-8339-11A-01R-2315-07	BIN2|51411	85.8437
TCGA-KL-8339-11A-01R-2315-07	BIN3|55909	503.0922
TCGA-KL-8339-11A-01R-2315-07	BIRC2|329	1702.5104
TCGA-KL-8339-11A-01R-2315-07	BIRC3|330	248.639
TCGA-KL-8339-11A-01R-2315-07	BIRC5|332	35.8868
TCGA-KL-8339-11A-01R-2315-07	BIRC6|57448	876.5637
TCGA-KL-8339-11A-01R-2315-07	BIRC7|79444	3.7621
TCGA-KL-8339-11A-01R-2315-07	BIRC8|112401	0
TCGA-KL-8339-11A-01R-2315-07	BIVM|54841	1012.6825
TCGA-KL-8339-11A-01R-2315-07	BLCAP|10904	2124.889
TCGA-KL-8339-11A-01R-2315-07	BLID|414899	0
TCGA-KL-8339-11A-01R-2315-07	BLK|640	4.4461
TCGA-KL-8339-11A-01R-2315-07	BLMH|642	907.0023
TCGA-KL-8339-11A-01R-2315-07	BLM|641	6.1561
TCGA-KL-8339-11A-01R-2315-07	BLNK|29760	479.8357
TCGA-KL-8339-11A-01R-2315-07	BLOC1S1|2647	2661.6312
TCGA-KL-8339-11A-01R-2315-07	BLOC1S2|282991	718.8985
TCGA-KL-8339-11A-01R-2315-07	BLOC1S3|388552	127.5686
TCGA-KL-8339-11A-01R-2315-07	BLVRA|644	985.3219
TCGA-KL-8339-11A-01R-2315-07	BLVRB|645	2371.8179
TCGA-KL-8339-11A-01R-2315-07	BLZF1|8548	669.3075
TCGA-KL-8339-11A-01R-2315-07	BMF|90427	267.7914
TCGA-KL-8339-11A-01R-2315-07	BMI1|648	1350.2809
TCGA-KL-8339-11A-01R-2315-07	BMP10|27302	0
TCGA-KL-8339-11A-01R-2315-07	BMP15|9210	.342
TCGA-KL-8339-11A-01R-2315-07	BMP1|649	293.7839
TCGA-KL-8339-11A-01R-2315-07	BMP2K|55589	226.7506
TCGA-KL-8339-11A-01R-2315-07	BMP2|650	216.4904
TCGA-KL-8339-11A-01R-2315-07	BMP3|651	2.052
TCGA-KL-8339-11A-01R-2315-07	BMP4|652	196.996
TCGA-KL-8339-11A-01R-2315-07	BMP5|653	57.4572
TCGA-KL-8339-11A-01R-2315-07	BMP6|654	462.2258
TCGA-KL-8339-11A-01R-2315-07	BMP7|655	387.1518
TCGA-KL-8339-11A-01R-2315-07	BMP8A|353500	34.8847
TCGA-KL-8339-11A-01R-2315-07	BMP8B|656	14.0223
TCGA-KL-8339-11A-01R-2315-07	BMPER|168667	9.9182
TCGA-KL-8339-11A-01R-2315-07	BMPR1A|657	487.0178
TCGA-KL-8339-11A-01R-2315-07	BMPR1B|658	359.4493
TCGA-KL-8339-11A-01R-2315-07	BMPR2|659	1896.4283
TCGA-KL-8339-11A-01R-2315-07	BMS1P4|729096	17.5757
TCGA-KL-8339-11A-01R-2315-07	BMS1P5|399761	58.4832
TCGA-KL-8339-11A-01R-2315-07	BMS1|9790	582.0958
TCGA-KL-8339-11A-01R-2315-07	BMX|660	3.7621
TCGA-KL-8339-11A-01R-2315-07	BNC1|646	12.9963
TCGA-KL-8339-11A-01R-2315-07	BNC2|54796	315.3304
TCGA-KL-8339-11A-01R-2315-07	BNIP1|662	368.3414
TCGA-KL-8339-11A-01R-2315-07	BNIP2|663	490.7799
TCGA-KL-8339-11A-01R-2315-07	BNIP3L|665	3586.6265
TCGA-KL-8339-11A-01R-2315-07	BNIP3|664	2774.3601
TCGA-KL-8339-11A-01R-2315-07	BNIPL|149428	84.8177
TCGA-KL-8339-11A-01R-2315-07	BOC|91653	295.494
TCGA-KL-8339-11A-01R-2315-07	BOD1L|259282	601.9322
TCGA-KL-8339-11A-01R-2315-07	BOD1|91272	1154.9573
TCGA-KL-8339-11A-01R-2315-07	BOK|666	1296.5482
TCGA-KL-8339-11A-01R-2315-07	BOLA1|51027	500.3561
TCGA-KL-8339-11A-01R-2315-07	BOLA2|552900	1157.5053
TCGA-KL-8339-11A-01R-2315-07	BOLA3|388962	545.501
TCGA-KL-8339-11A-01R-2315-07	BOLL|66037	0
TCGA-KL-8339-11A-01R-2315-07	BOP1|23246	84.8177
TCGA-KL-8339-11A-01R-2315-07	BPESC1|60467	0
TCGA-KL-8339-11A-01R-2315-07	BPGM|669	1178.5558
TCGA-KL-8339-11A-01R-2315-07	BPHL|670	4435.8297
TCGA-KL-8339-11A-01R-2315-07	BPIL1|80341	0
TCGA-KL-8339-11A-01R-2315-07	BPIL2|254240	0
TCGA-KL-8339-11A-01R-2315-07	BPIL3|128859	0
TCGA-KL-8339-11A-01R-2315-07	BPI|671	36.5947
TCGA-KL-8339-11A-01R-2315-07	BPNT1|10380	1293.4701
TCGA-KL-8339-11A-01R-2315-07	BPTF|2186	751.7312
TCGA-KL-8339-11A-01R-2315-07	BPY2|9083	3.0781
TCGA-KL-8339-11A-01R-2315-07	BRAF|673	142.2749
TCGA-KL-8339-11A-01R-2315-07	BRAP|8315	383.3898
TCGA-KL-8339-11A-01R-2315-07	BRCA1|672	47.881
TCGA-KL-8339-11A-01R-2315-07	BRCA2|675	7.5242
TCGA-KL-8339-11A-01R-2315-07	BRCC3|79184	590.3039
TCGA-KL-8339-11A-01R-2315-07	BRD1|23774	403.9102
TCGA-KL-8339-11A-01R-2315-07	BRD2|6046	3596.8867
TCGA-KL-8339-11A-01R-2315-07	BRD3|8019	426.2911
TCGA-KL-8339-11A-01R-2315-07	BRD4|23476	1004.8163
TCGA-KL-8339-11A-01R-2315-07	BRD7P3|23629	0
TCGA-KL-8339-11A-01R-2315-07	BRD7|29117	1080.0578
TCGA-KL-8339-11A-01R-2315-07	BRD8|10902	848.1771
TCGA-KL-8339-11A-01R-2315-07	BRD9|65980	537.6349
TCGA-KL-8339-11A-01R-2315-07	BRDT|676	0
TCGA-KL-8339-11A-01R-2315-07	BREA2|286076	2.7361
TCGA-KL-8339-11A-01R-2315-07	BRE|9577	1046.9584
TCGA-KL-8339-11A-01R-2315-07	BRF1|2972	500.2604
TCGA-KL-8339-11A-01R-2315-07	BRF2|55290	397.754
TCGA-KL-8339-11A-01R-2315-07	BRI3BP|140707	109.4422
TCGA-KL-8339-11A-01R-2315-07	BRI3|25798	2447.0595
TCGA-KL-8339-11A-01R-2315-07	BRIP1|83990	7.5242
TCGA-KL-8339-11A-01R-2315-07	BRIX1|55299	461.7093
TCGA-KL-8339-11A-01R-2315-07	BRMS1L|84312	382.3637
TCGA-KL-8339-11A-01R-2315-07	BRMS1|25855	968.9056
TCGA-KL-8339-11A-01R-2315-07	BRP44L|51660	4891.3829
TCGA-KL-8339-11A-01R-2315-07	BRP44|25874	4427.9635
TCGA-KL-8339-11A-01R-2315-07	BRPF1|7862	332.7727
TCGA-KL-8339-11A-01R-2315-07	BRPF3|27154	1273.2917
TCGA-KL-8339-11A-01R-2315-07	BRS3|680	.684
TCGA-KL-8339-11A-01R-2315-07	BRSK1|84446	9.9182
TCGA-KL-8339-11A-01R-2315-07	BRSK2|9024	2.052
TCGA-KL-8339-11A-01R-2315-07	BRWD1|54014	713.0844
TCGA-KL-8339-11A-01R-2315-07	BRWD3|254065	78.6616
TCGA-KL-8339-11A-01R-2315-07	BSCL2|26580	2321.2009
TCGA-KL-8339-11A-01R-2315-07	BSDC1|55108	1965.1717
TCGA-KL-8339-11A-01R-2315-07	BSG|682	23213.3773
TCGA-KL-8339-11A-01R-2315-07	BSND|7809	721.2926
TCGA-KL-8339-11A-01R-2315-07	BSN|8927	31.8066
TCGA-KL-8339-11A-01R-2315-07	BSPH1|100131137	0
TCGA-KL-8339-11A-01R-2315-07	BSPRY|54836	692.906
TCGA-KL-8339-11A-01R-2315-07	BST1|683	305.7542
TCGA-KL-8339-11A-01R-2315-07	BST2|684	1591.7002
TCGA-KL-8339-11A-01R-2315-07	BSX|390259	0
TCGA-KL-8339-11A-01R-2315-07	BTAF1|9044	403.2262
TCGA-KL-8339-11A-01R-2315-07	BTBD10|84280	479.4937
TCGA-KL-8339-11A-01R-2315-07	BTBD11|121551	287.9698
TCGA-KL-8339-11A-01R-2315-07	BTBD12|84464	69.0854
TCGA-KL-8339-11A-01R-2315-07	BTBD16|118663	.342
TCGA-KL-8339-11A-01R-2315-07	BTBD17|388419	0
TCGA-KL-8339-11A-01R-2315-07	BTBD18|643376	1.026
TCGA-KL-8339-11A-01R-2315-07	BTBD19|149478	19.1524
TCGA-KL-8339-11A-01R-2315-07	BTBD1|53339	1638.5551
TCGA-KL-8339-11A-01R-2315-07	BTBD2|55643	1885.1421
TCGA-KL-8339-11A-01R-2315-07	BTBD3|22903	1076.6378
TCGA-KL-8339-11A-01R-2315-07	BTBD6|90135	1232.2509
TCGA-KL-8339-11A-01R-2315-07	BTBD7|55727	644.683
TCGA-KL-8339-11A-01R-2315-07	BTBD8|284697	7.8662
TCGA-KL-8339-11A-01R-2315-07	BTBD9|114781	392.6239
TCGA-KL-8339-11A-01R-2315-07	BTC|685	82.7657
TCGA-KL-8339-11A-01R-2315-07	BTD|686	1088.95
TCGA-KL-8339-11A-01R-2315-07	BTF3L1|690	0
TCGA-KL-8339-11A-01R-2315-07	BTF3L4|91408	962.4075
TCGA-KL-8339-11A-01R-2315-07	BTF3|689	8572.7453
TCGA-KL-8339-11A-01R-2315-07	BTG1|694	2801.7206
TCGA-KL-8339-11A-01R-2315-07	BTG2|7832	6456.7485
TCGA-KL-8339-11A-01R-2315-07	BTG3|10950	992.8461
TCGA-KL-8339-11A-01R-2315-07	BTG4|54766	0
TCGA-KL-8339-11A-01R-2315-07	BTK|695	48.565
TCGA-KL-8339-11A-01R-2315-07	BTLA|151888	4.7881
TCGA-KL-8339-11A-01R-2315-07	BTN1A1|696	0
TCGA-KL-8339-11A-01R-2315-07	BTN2A1|11120	468.5495
TCGA-KL-8339-11A-01R-2315-07	BTN2A2|10385	202.8101
TCGA-KL-8339-11A-01R-2315-07	BTN2A3|54718	21.2044
TCGA-KL-8339-11A-01R-2315-07	BTN3A1|11119	510.6163
TCGA-KL-8339-11A-01R-2315-07	BTN3A2|11118	705.2183
TCGA-KL-8339-11A-01R-2315-07	BTN3A3|10384	389.2039
TCGA-KL-8339-11A-01R-2315-07	BTNL2|56244	0
TCGA-KL-8339-11A-01R-2315-07	BTNL3|10917	0
TCGA-KL-8339-11A-01R-2315-07	BTNL8|79908	6.8401
TCGA-KL-8339-11A-01R-2315-07	BTNL9|153579	176.1336
TCGA-KL-8339-11A-01R-2315-07	BTRC|8945	461.7093
TCGA-KL-8339-11A-01R-2315-07	BUB1B|701	12.6782
TCGA-KL-8339-11A-01R-2315-07	BUB1|699	10.2602
TCGA-KL-8339-11A-01R-2315-07	BUB3|9184	1286.972
TCGA-KL-8339-11A-01R-2315-07	BUD13|84811	385.7838
TCGA-KL-8339-11A-01R-2315-07	BUD31|8896	1706.6213
TCGA-KL-8339-11A-01R-2315-07	BVES|11149	48.565
TCGA-KL-8339-11A-01R-2315-07	BYSL|705	251.0331
TCGA-KL-8339-11A-01R-2315-07	BZRAP1|9256	318.4084
TCGA-KL-8339-11A-01R-2315-07	BZW1|9689	3910.8491
TCGA-KL-8339-11A-01R-2315-07	BZW2|28969	768.1475
TCGA-KL-8339-11A-01R-2315-07	C10orf105|414152	2.052
TCGA-KL-8339-11A-01R-2315-07	C10orf107|219621	36.2527
TCGA-KL-8339-11A-01R-2315-07	C10orf108|414235	122.4385
TCGA-KL-8339-11A-01R-2315-07	C10orf10|11067	1445.3212
TCGA-KL-8339-11A-01R-2315-07	C10orf110|55853	4.0015
TCGA-KL-8339-11A-01R-2315-07	C10orf111|221060	6.1561
TCGA-KL-8339-11A-01R-2315-07	C10orf113|387638	0
TCGA-KL-8339-11A-01R-2315-07	C10orf114|399726	258.8992
TCGA-KL-8339-11A-01R-2315-07	C10orf116|10974	2689.6381
TCGA-KL-8339-11A-01R-2315-07	C10orf118|55088	620.4005
TCGA-KL-8339-11A-01R-2315-07	C10orf119|79892	1401.2023
TCGA-KL-8339-11A-01R-2315-07	C10orf11|83938	175.7916
TCGA-KL-8339-11A-01R-2315-07	C10orf120|399814	0
TCGA-KL-8339-11A-01R-2315-07	C10orf122|387718	0
TCGA-KL-8339-11A-01R-2315-07	C10orf125|282969	1085.5299
TCGA-KL-8339-11A-01R-2315-07	C10orf128|170371	6.8401
TCGA-KL-8339-11A-01R-2315-07	C10orf129|142827	2.052
TCGA-KL-8339-11A-01R-2315-07	C10orf12|26148	51.9645
TCGA-KL-8339-11A-01R-2315-07	C10orf131|100127889	1.71
TCGA-KL-8339-11A-01R-2315-07	C10orf137|26098	193.9179
TCGA-KL-8339-11A-01R-2315-07	C10orf140|387640	70.7954
TCGA-KL-8339-11A-01R-2315-07	C10orf18|54906	671.0176
TCGA-KL-8339-11A-01R-2315-07	C10orf25|220979	60.1932
TCGA-KL-8339-11A-01R-2315-07	C10orf26|54838	1332.2161
TCGA-KL-8339-11A-01R-2315-07	C10orf27|219793	3.0781
TCGA-KL-8339-11A-01R-2315-07	C10orf28|27291	331.0627
TCGA-KL-8339-11A-01R-2315-07	C10orf2|56652	154.9291
TCGA-KL-8339-11A-01R-2315-07	C10orf32|119032	1641.2912
TCGA-KL-8339-11A-01R-2315-07	C10orf35|219738	219.2264
TCGA-KL-8339-11A-01R-2315-07	C10orf40|283025	0
TCGA-KL-8339-11A-01R-2315-07	C10orf41|100131213	320.0911
TCGA-KL-8339-11A-01R-2315-07	C10orf46|143384	815.0025
TCGA-KL-8339-11A-01R-2315-07	C10orf47|254427	279.0776
TCGA-KL-8339-11A-01R-2315-07	C10orf4|118924	269.8435
TCGA-KL-8339-11A-01R-2315-07	C10orf50|645528	0
TCGA-KL-8339-11A-01R-2315-07	C10orf53|282966	0
TCGA-KL-8339-11A-01R-2315-07	C10orf54|64115	1097.8422
TCGA-KL-8339-11A-01R-2315-07	C10orf55|414236	30.6678
TCGA-KL-8339-11A-01R-2315-07	C10orf57|80195	677.1737
TCGA-KL-8339-11A-01R-2315-07	C10orf58|84293	2804.4567
TCGA-KL-8339-11A-01R-2315-07	C10orf62|414157	5.4721
TCGA-KL-8339-11A-01R-2315-07	C10orf67|256815	75.9255
TCGA-KL-8339-11A-01R-2315-07	C10orf68|79741	3.1054
TCGA-KL-8339-11A-01R-2315-07	C10orf71|118461	3.4201
TCGA-KL-8339-11A-01R-2315-07	C10orf72|196740	571.4936
TCGA-KL-8339-11A-01R-2315-07	C10orf75|90271	87.2118
TCGA-KL-8339-11A-01R-2315-07	C10orf76|79591	668.9655
TCGA-KL-8339-11A-01R-2315-07	C10orf78|119392	128.5946
TCGA-KL-8339-11A-01R-2315-07	C10orf79|80217	72.1635
TCGA-KL-8339-11A-01R-2315-07	C10orf81|79949	1.368
TCGA-KL-8339-11A-01R-2315-07	C10orf82|143379	27.3606
TCGA-KL-8339-11A-01R-2315-07	C10orf84|63877	1055.4333
TCGA-KL-8339-11A-01R-2315-07	C10orf88|80007	170.6614
TCGA-KL-8339-11A-01R-2315-07	C10orf90|118611	1.71
TCGA-KL-8339-11A-01R-2315-07	C10orf91|170393	.684
TCGA-KL-8339-11A-01R-2315-07	C10orf93|255352	42.7509
TCGA-KL-8339-11A-01R-2315-07	C10orf95|79946	10.1063
TCGA-KL-8339-11A-01R-2315-07	C10orf96|374355	0
TCGA-KL-8339-11A-01R-2315-07	C10orf99|387695	2.394
TCGA-KL-8339-11A-01R-2315-07	C11orf10|746	1260.2955
TCGA-KL-8339-11A-01R-2315-07	C11orf16|56673	3.0781
TCGA-KL-8339-11A-01R-2315-07	C11orf17|56672	378.9437
TCGA-KL-8339-11A-01R-2315-07	C11orf1|64776	832.0857
TCGA-KL-8339-11A-01R-2315-07	C11orf20|25858	2.394
TCGA-KL-8339-11A-01R-2315-07	C11orf21|29125	4.7881
TCGA-KL-8339-11A-01R-2315-07	C11orf24|53838	487.0178
TCGA-KL-8339-11A-01R-2315-07	C11orf2|738	2691.5944
TCGA-KL-8339-11A-01R-2315-07	C11orf30|56946	248.981
TCGA-KL-8339-11A-01R-2315-07	C11orf31|280636	1493.8862
TCGA-KL-8339-11A-01R-2315-07	C11orf34|349633	.684
TCGA-KL-8339-11A-01R-2315-07	C11orf35|256329	65.036
TCGA-KL-8339-11A-01R-2315-07	C11orf36|283303	0
TCGA-KL-8339-11A-01R-2315-07	C11orf40|143501	0
TCGA-KL-8339-11A-01R-2315-07	C11orf41|25758	78.6616
TCGA-KL-8339-11A-01R-2315-07	C11orf42|160298	.342
TCGA-KL-8339-11A-01R-2315-07	C11orf45|219833	51.301
TCGA-KL-8339-11A-01R-2315-07	C11orf46|120534	766.0955
TCGA-KL-8339-11A-01R-2315-07	C11orf48|79081	637.4496
TCGA-KL-8339-11A-01R-2315-07	C11orf49|79096	679.5677
TCGA-KL-8339-11A-01R-2315-07	C11orf51|25906	802.7826
TCGA-KL-8339-11A-01R-2315-07	C11orf52|91894	1076.371
TCGA-KL-8339-11A-01R-2315-07	C11orf53|341032	5.8141
TCGA-KL-8339-11A-01R-2315-07	C11orf54|28970	19195.138
TCGA-KL-8339-11A-01R-2315-07	C11orf57|55216	878.2738
TCGA-KL-8339-11A-01R-2315-07	C11orf58|10944	4223.4434
TCGA-KL-8339-11A-01R-2315-07	C11orf59|55004	3778.4924
TCGA-KL-8339-11A-01R-2315-07	C11orf61|79684	192.8919
TCGA-KL-8339-11A-01R-2315-07	C11orf63|79864	247.271
TCGA-KL-8339-11A-01R-2315-07	C11orf64|283197	0
TCGA-KL-8339-11A-01R-2315-07	C11orf65|160140	14.7063
TCGA-KL-8339-11A-01R-2315-07	C11orf66|220004	25.6505
TCGA-KL-8339-11A-01R-2315-07	C11orf67|28971	317.5432
TCGA-KL-8339-11A-01R-2315-07	C11orf68|83638	815.3445
TCGA-KL-8339-11A-01R-2315-07	C11orf70|85016	54.0371
TCGA-KL-8339-11A-01R-2315-07	C11orf71|54494	601.2482
TCGA-KL-8339-11A-01R-2315-07	C11orf73|51501	323.5385
TCGA-KL-8339-11A-01R-2315-07	C11orf74|119710	314.6464
TCGA-KL-8339-11A-01R-2315-07	C11orf75|56935	508.9063
TCGA-KL-8339-11A-01R-2315-07	C11orf80|79703	387.1518
TCGA-KL-8339-11A-01R-2315-07	C11orf82|220042	12.3122
TCGA-KL-8339-11A-01R-2315-07	C11orf83|790955	620.0585
TCGA-KL-8339-11A-01R-2315-07	C11orf84|144097	213.0703
TCGA-KL-8339-11A-01R-2315-07	C11orf85|283129	14.7063
TCGA-KL-8339-11A-01R-2315-07	C11orf86|254439	20.8624
TCGA-KL-8339-11A-01R-2315-07	C11orf87|399947	0
TCGA-KL-8339-11A-01R-2315-07	C11orf88|399949	0
TCGA-KL-8339-11A-01R-2315-07	C11orf90|387804	6.8401
TCGA-KL-8339-11A-01R-2315-07	C11orf92|399948	366.115
TCGA-KL-8339-11A-01R-2315-07	C11orf93|120376	73.3639
TCGA-KL-8339-11A-01R-2315-07	C11orf94|143678	0
TCGA-KL-8339-11A-01R-2315-07	C11orf95|65998	476.0736
TCGA-KL-8339-11A-01R-2315-07	C11orf9|745	664.8614
TCGA-KL-8339-11A-01R-2315-07	C12orf10|60314	1303.7304
TCGA-KL-8339-11A-01R-2315-07	C12orf11|55726	447.345
TCGA-KL-8339-11A-01R-2315-07	C12orf12|196477	0
TCGA-KL-8339-11A-01R-2315-07	C12orf23|90488	1743.5512
TCGA-KL-8339-11A-01R-2315-07	C12orf24|29902	135.0927
TCGA-KL-8339-11A-01R-2315-07	C12orf26|84190	187.4198
TCGA-KL-8339-11A-01R-2315-07	C12orf27|283460	56.0891
TCGA-KL-8339-11A-01R-2315-07	C12orf29|91298	594.7808
TCGA-KL-8339-11A-01R-2315-07	C12orf32|83695	435.0328
TCGA-KL-8339-11A-01R-2315-07	C12orf34|84915	457.9473
TCGA-KL-8339-11A-01R-2315-07	C12orf35|55196	462.3933
TCGA-KL-8339-11A-01R-2315-07	C12orf36|283422	1.71
TCGA-KL-8339-11A-01R-2315-07	C12orf39|80763	194.6019
TCGA-KL-8339-11A-01R-2315-07	C12orf40|283461	0
TCGA-KL-8339-11A-01R-2315-07	C12orf41|54934	803.0322
TCGA-KL-8339-11A-01R-2315-07	C12orf42|374470	1.368
TCGA-KL-8339-11A-01R-2315-07	C12orf43|64897	389.8879
TCGA-KL-8339-11A-01R-2315-07	C12orf44|60673	976.4297
TCGA-KL-8339-11A-01R-2315-07	C12orf45|121053	108.0742
TCGA-KL-8339-11A-01R-2315-07	C12orf47|51275	300.1008
TCGA-KL-8339-11A-01R-2315-07	C12orf48|55010	54.1773
TCGA-KL-8339-11A-01R-2315-07	C12orf49|79794	1019.8646
TCGA-KL-8339-11A-01R-2315-07	C12orf4|57102	371.7615
TCGA-KL-8339-11A-01R-2315-07	C12orf50|160419	0
TCGA-KL-8339-11A-01R-2315-07	C12orf51|283450	621.4266
TCGA-KL-8339-11A-01R-2315-07	C12orf52|84934	892.296
TCGA-KL-8339-11A-01R-2315-07	C12orf53|196500	3.7621
TCGA-KL-8339-11A-01R-2315-07	C12orf54|121273	.342
TCGA-KL-8339-11A-01R-2315-07	C12orf56|115749	35.9107
TCGA-KL-8339-11A-01R-2315-07	C12orf57|113246	2145.7514
TCGA-KL-8339-11A-01R-2315-07	C12orf59|120939	8128.1363
TCGA-KL-8339-11A-01R-2315-07	C12orf5|57103	241.7989
TCGA-KL-8339-11A-01R-2315-07	C12orf60|144608	49.591
TCGA-KL-8339-11A-01R-2315-07	C12orf61|283416	11.2862
TCGA-KL-8339-11A-01R-2315-07	C12orf62|84987	1913.8707
TCGA-KL-8339-11A-01R-2315-07	C12orf63|374467	1.71
TCGA-KL-8339-11A-01R-2315-07	C12orf65|91574	312.5943
TCGA-KL-8339-11A-01R-2315-07	C12orf66|144577	155.9552
TCGA-KL-8339-11A-01R-2315-07	C12orf68|387856	22.5725
TCGA-KL-8339-11A-01R-2315-07	C12orf69|440087	106.3642
TCGA-KL-8339-11A-01R-2315-07	C12orf70|341346	.342
TCGA-KL-8339-11A-01R-2315-07	C12orf71|728858	0
TCGA-KL-8339-11A-01R-2315-07	C12orf72|254013	115.5983
TCGA-KL-8339-11A-01R-2315-07	C12orf73|728568	136.8028
TCGA-KL-8339-11A-01R-2315-07	C12orf74|338809	5.1301
TCGA-KL-8339-11A-01R-2315-07	C12orf75|387882	2103.6845
TCGA-KL-8339-11A-01R-2315-07	C12orf76|400073	163.2125
TCGA-KL-8339-11A-01R-2315-07	C12orf77|196415	0
TCGA-KL-8339-11A-01R-2315-07	C13orf15|28984	865.9615
TCGA-KL-8339-11A-01R-2315-07	C13orf16|121793	1.368
TCGA-KL-8339-11A-01R-2315-07	C13orf18|80183	19.4944
TCGA-KL-8339-11A-01R-2315-07	C13orf1|57213	362.5273
TCGA-KL-8339-11A-01R-2315-07	C13orf23|80209	497.6201
TCGA-KL-8339-11A-01R-2315-07	C13orf26|122046	0
TCGA-KL-8339-11A-01R-2315-07	C13orf27|93081	468.8915
TCGA-KL-8339-11A-01R-2315-07	C13orf28|122258	0
TCGA-KL-8339-11A-01R-2315-07	C13orf29|283487	46.5129
TCGA-KL-8339-11A-01R-2315-07	C13orf30|144809	.342
TCGA-KL-8339-11A-01R-2315-07	C13orf31|144811	195.628
TCGA-KL-8339-11A-01R-2315-07	C13orf33|84935	172.7135
TCGA-KL-8339-11A-01R-2315-07	C13orf34|79866	30.1274
TCGA-KL-8339-11A-01R-2315-07	C13orf35|400165	3.4201
TCGA-KL-8339-11A-01R-2315-07	C13orf36|400120	11.2862
TCGA-KL-8339-11A-01R-2315-07	C13orf37|440145	377.9176
TCGA-KL-8339-11A-01R-2315-07	C13orf38|728591	12.9963
TCGA-KL-8339-11A-01R-2315-07	C13orf39|196541	.342
TCGA-KL-8339-11A-01R-2315-07	C14orf101|54916	430.9287
TCGA-KL-8339-11A-01R-2315-07	C14orf102|55051	249.665
TCGA-KL-8339-11A-01R-2315-07	C14orf104|55172	495.226
TCGA-KL-8339-11A-01R-2315-07	C14orf105|55195	2523.327
TCGA-KL-8339-11A-01R-2315-07	C14orf106|55320	168.9514
TCGA-KL-8339-11A-01R-2315-07	C14orf109|26175	555.4192
TCGA-KL-8339-11A-01R-2315-07	C14orf115|55237	0
TCGA-KL-8339-11A-01R-2315-07	C14orf118|55668	196.312
TCGA-KL-8339-11A-01R-2315-07	C14orf119|55017	1262.0055
TCGA-KL-8339-11A-01R-2315-07	C14orf126|112487	371.7889
TCGA-KL-8339-11A-01R-2315-07	C14orf128|84837	99.182
TCGA-KL-8339-11A-01R-2315-07	C14orf129|51527	791.746
TCGA-KL-8339-11A-01R-2315-07	C14orf132|56967	310.5423
TCGA-KL-8339-11A-01R-2315-07	C14orf135|64430	1070.8236
TCGA-KL-8339-11A-01R-2315-07	C14orf138|79609	100.55
TCGA-KL-8339-11A-01R-2315-07	C14orf139|79686	24.2825
TCGA-KL-8339-11A-01R-2315-07	C14orf142|84520	548.5791
TCGA-KL-8339-11A-01R-2315-07	C14orf143|90141	78.3196
TCGA-KL-8339-11A-01R-2315-07	C14orf145|145508	18.8104
TCGA-KL-8339-11A-01R-2315-07	C14orf147|171546	1124.1767
TCGA-KL-8339-11A-01R-2315-07	C14orf148|122945	5.4721
TCGA-KL-8339-11A-01R-2315-07	C14orf149|112849	351.5831
TCGA-KL-8339-11A-01R-2315-07	C14orf153|84334	773.0314
TCGA-KL-8339-11A-01R-2315-07	C14orf156|81892	874.5117
TCGA-KL-8339-11A-01R-2315-07	C14orf159|80017	2182.3461
TCGA-KL-8339-11A-01R-2315-07	C14orf162|56936	.342
TCGA-KL-8339-11A-01R-2315-07	C14orf165|414767	.342
TCGA-KL-8339-11A-01R-2315-07	C14orf166B|145497	.342
TCGA-KL-8339-11A-01R-2315-07	C14orf166|51637	2003.8185
TCGA-KL-8339-11A-01R-2315-07	C14orf167|55449	1927.6433
TCGA-KL-8339-11A-01R-2315-07	C14orf169|79697	158.6912
TCGA-KL-8339-11A-01R-2315-07	C14orf174|161394	41.3828
TCGA-KL-8339-11A-01R-2315-07	C14orf176|643382	6.8401
TCGA-KL-8339-11A-01R-2315-07	C14orf177|283598	0
TCGA-KL-8339-11A-01R-2315-07	C14orf178|283579	.684
TCGA-KL-8339-11A-01R-2315-07	C14orf179|112752	689.1439
TCGA-KL-8339-11A-01R-2315-07	C14orf180|400258	20.5204
TCGA-KL-8339-11A-01R-2315-07	C14orf181|400223	33.8587
TCGA-KL-8339-11A-01R-2315-07	C14orf182|283551	2.394
TCGA-KL-8339-11A-01R-2315-07	C14orf183|196913	0
TCGA-KL-8339-11A-01R-2315-07	C14orf184|650662	.342
TCGA-KL-8339-11A-01R-2315-07	C14orf19|280655	3.7621
TCGA-KL-8339-11A-01R-2315-07	C14orf1|11161	1001.3962
TCGA-KL-8339-11A-01R-2315-07	C14orf21|161424	204.1781
TCGA-KL-8339-11A-01R-2315-07	C14orf23|387978	0
TCGA-KL-8339-11A-01R-2315-07	C14orf28|122525	79.6876
TCGA-KL-8339-11A-01R-2315-07	C14orf2|9556	1822.8968
TCGA-KL-8339-11A-01R-2315-07	C14orf33|100129075	70.4534
TCGA-KL-8339-11A-01R-2315-07	C14orf34|645687	0
TCGA-KL-8339-11A-01R-2315-07	C14orf37|145407	710.0064
TCGA-KL-8339-11A-01R-2315-07	C14orf39|317761	0
TCGA-KL-8339-11A-01R-2315-07	C14orf43|91748	538.6609
TCGA-KL-8339-11A-01R-2315-07	C14orf45|80127	326.6269
TCGA-KL-8339-11A-01R-2315-07	C14orf48|256369	0
TCGA-KL-8339-11A-01R-2315-07	C14orf49|161176	17.4424
TCGA-KL-8339-11A-01R-2315-07	C14orf4|64207	1441.2171
TCGA-KL-8339-11A-01R-2315-07	C14orf50|145376	46.1709
TCGA-KL-8339-11A-01R-2315-07	C14orf53|440184	1.026
TCGA-KL-8339-11A-01R-2315-07	C14orf64|388011	164.5053
TCGA-KL-8339-11A-01R-2315-07	C14orf68|283600	49.933
TCGA-KL-8339-11A-01R-2315-07	C14orf70|283601	1.026
TCGA-KL-8339-11A-01R-2315-07	C14orf72|145200	2.394
TCGA-KL-8339-11A-01R-2315-07	C14orf73|91828	135.7767
TCGA-KL-8339-11A-01R-2315-07	C14orf79|122616	410.0663
TCGA-KL-8339-11A-01R-2315-07	C14orf80|283643	57.1152
TCGA-KL-8339-11A-01R-2315-07	C14orf86|283592	0
TCGA-KL-8339-11A-01R-2315-07	C14orf93|60686	195.97
TCGA-KL-8339-11A-01R-2315-07	C15orf17|57184	1210.0205
TCGA-KL-8339-11A-01R-2315-07	C15orf21|283651	34.2007
TCGA-KL-8339-11A-01R-2315-07	C15orf23|90417	163.1373
TCGA-KL-8339-11A-01R-2315-07	C15orf24|56851	1985.0081
TCGA-KL-8339-11A-01R-2315-07	C15orf26|161502	.342
TCGA-KL-8339-11A-01R-2315-07	C15orf27|123591	83.4497
TCGA-KL-8339-11A-01R-2315-07	C15orf28|80035	2.052
TCGA-KL-8339-11A-01R-2315-07	C15orf29|79768	422.3785
TCGA-KL-8339-11A-01R-2315-07	C15orf2|23742	2.7361
TCGA-KL-8339-11A-01R-2315-07	C15orf32|145858	0
TCGA-KL-8339-11A-01R-2315-07	C15orf33|196951	88.0736
TCGA-KL-8339-11A-01R-2315-07	C15orf34|80072	14.7063
TCGA-KL-8339-11A-01R-2315-07	C15orf37|283687	94.541
TCGA-KL-8339-11A-01R-2315-07	C15orf38|348110	292.8434
TCGA-KL-8339-11A-01R-2315-07	C15orf39|56905	263.0033
TCGA-KL-8339-11A-01R-2315-07	C15orf40|123207	506.0676
TCGA-KL-8339-11A-01R-2315-07	C15orf41|84529	128.2526
TCGA-KL-8339-11A-01R-2315-07	C15orf42|90381	2.7634
TCGA-KL-8339-11A-01R-2315-07	C15orf43|145645	0
TCGA-KL-8339-11A-01R-2315-07	C15orf44|81556	1162.4815
TCGA-KL-8339-11A-01R-2315-07	C15orf48|84419	80.7136
TCGA-KL-8339-11A-01R-2315-07	C15orf50|414926	.684
TCGA-KL-8339-11A-01R-2315-07	C15orf51|196968	3.0781
TCGA-KL-8339-11A-01R-2315-07	C15orf52|388115	161.7693
TCGA-KL-8339-11A-01R-2315-07	C15orf53|400359	0
TCGA-KL-8339-11A-01R-2315-07	C15orf54|400360	.684
TCGA-KL-8339-11A-01R-2315-07	C15orf55|256646	.684
TCGA-KL-8339-11A-01R-2315-07	C15orf56|644809	20.1784
TCGA-KL-8339-11A-01R-2315-07	C15orf57|90416	701.4835
TCGA-KL-8339-11A-01R-2315-07	C15orf58|390637	36.5947
TCGA-KL-8339-11A-01R-2315-07	C15orf59|388135	220.9365
TCGA-KL-8339-11A-01R-2315-07	C15orf5|81698	0
TCGA-KL-8339-11A-01R-2315-07	C15orf60|283677	0
TCGA-KL-8339-11A-01R-2315-07	C15orf61|145853	211.3603
TCGA-KL-8339-11A-01R-2315-07	C15orf62|643338	15.7323
TCGA-KL-8339-11A-01R-2315-07	C15orf63|25764	749.4876
TCGA-KL-8339-11A-01R-2315-07	C16orf11|146325	296.52
TCGA-KL-8339-11A-01R-2315-07	C16orf13|84326	1029.0988
TCGA-KL-8339-11A-01R-2315-07	C16orf3|750	.342
TCGA-KL-8339-11A-01R-2315-07	C16orf42|115939	1005.2336
TCGA-KL-8339-11A-01R-2315-07	C16orf45|89927	827.6567
TCGA-KL-8339-11A-01R-2315-07	C16orf46|123775	56.0891
TCGA-KL-8339-11A-01R-2315-07	C16orf48|84080	449.3971
TCGA-KL-8339-11A-01R-2315-07	C16orf52|730094	334.4828
TCGA-KL-8339-11A-01R-2315-07	C16orf53|79447	703.8673
TCGA-KL-8339-11A-01R-2315-07	C16orf54|283897	22.5725
TCGA-KL-8339-11A-01R-2315-07	C16orf55|124045	185.3677
TCGA-KL-8339-11A-01R-2315-07	C16orf57|79650	580.3857
TCGA-KL-8339-11A-01R-2315-07	C16orf58|64755	2908.3447
TCGA-KL-8339-11A-01R-2315-07	C16orf59|80178	14.0223
TCGA-KL-8339-11A-01R-2315-07	C16orf5|29965	2243.5654
TCGA-KL-8339-11A-01R-2315-07	C16orf61|56942	880.9482
TCGA-KL-8339-11A-01R-2315-07	C16orf62|57020	1370.7637
TCGA-KL-8339-11A-01R-2315-07	C16orf63|123811	941.203
TCGA-KL-8339-11A-01R-2315-07	C16orf68|79091	238.7208
TCGA-KL-8339-11A-01R-2315-07	C16orf70|80262	442.7929
TCGA-KL-8339-11A-01R-2315-07	C16orf71|146562	25.6505
TCGA-KL-8339-11A-01R-2315-07	C16orf72|29035	951.8052
TCGA-KL-8339-11A-01R-2315-07	C16orf73|254528	20.8043
TCGA-KL-8339-11A-01R-2315-07	C16orf74|404550	27.7026
TCGA-KL-8339-11A-01R-2315-07	C16orf75|116028	54.3791
TCGA-KL-8339-11A-01R-2315-07	C16orf78|123970	.342
TCGA-KL-8339-11A-01R-2315-07	C16orf79|283870	14.5182
TCGA-KL-8339-11A-01R-2315-07	C16orf7|9605	428.7672
TCGA-KL-8339-11A-01R-2315-07	C16orf80|29105	639.5529
TCGA-KL-8339-11A-01R-2315-07	C16orf81|283860	.342
TCGA-KL-8339-11A-01R-2315-07	C16orf82|162083	0
TCGA-KL-8339-11A-01R-2315-07	C16orf86|388284	113.2043
TCGA-KL-8339-11A-01R-2315-07	C16orf87|388272	224.0145
TCGA-KL-8339-11A-01R-2315-07	C16orf88|400506	172.0295
TCGA-KL-8339-11A-01R-2315-07	C16orf89|146556	779.0917
TCGA-KL-8339-11A-01R-2315-07	C16orf90|646174	.342
TCGA-KL-8339-11A-01R-2315-07	C16orf91|283951	279.7617
TCGA-KL-8339-11A-01R-2315-07	C16orf92|146378	0
TCGA-KL-8339-11A-01R-2315-07	C16orf93|90835	70.7954
TCGA-KL-8339-11A-01R-2315-07	C17orf100|388327	63.6133
TCGA-KL-8339-11A-01R-2315-07	C17orf101|79701	478.7686
[truncated: 18,532 more rows]
