# Supplementary material for: Dysfunctional miRNA-Mediated Regulation in Chromophobe Renal Cell Carcinoma
Source: PLoS One. 2016 Jun 3;11(6):e0156324. doi: 10.1371/journal.pone.0156324 (PMC4892590; doi:10.1371/journal.pone.0156324)
Supplement: S2 File — (ZIP) [file pone.0156324.s002.zip › S2_File mRNA expression profile downloaded from TCGA/control/unc.edu__IlluminaHiSeq_RNASeqV2__TCGA-KN-8419-11A-01R-2315-07__expression_rsem_gene_normalized.txt]

barcode	gene_id	normalized_count
TCGA-KN-8419-11A-01R-2315-07	?|100130426	0
TCGA-KN-8419-11A-01R-2315-07	?|100133144	1.2053
TCGA-KN-8419-11A-01R-2315-07	?|100134869	15.4321
TCGA-KN-8419-11A-01R-2315-07	?|10357	109.511
TCGA-KN-8419-11A-01R-2315-07	?|10431	1254.4597
TCGA-KN-8419-11A-01R-2315-07	?|136542	0
TCGA-KN-8419-11A-01R-2315-07	?|155060	190.7755
TCGA-KN-8419-11A-01R-2315-07	?|26823	.3697
TCGA-KN-8419-11A-01R-2315-07	?|280660	0
TCGA-KN-8419-11A-01R-2315-07	?|317712	0
TCGA-KN-8419-11A-01R-2315-07	?|340602	0
TCGA-KN-8419-11A-01R-2315-07	?|388795	1.1092
TCGA-KN-8419-11A-01R-2315-07	?|390284	7.3944
TCGA-KN-8419-11A-01R-2315-07	?|391343	0
TCGA-KN-8419-11A-01R-2315-07	?|391714	0
TCGA-KN-8419-11A-01R-2315-07	?|404770	0
TCGA-KN-8419-11A-01R-2315-07	?|441362	0
TCGA-KN-8419-11A-01R-2315-07	?|442388	0
TCGA-KN-8419-11A-01R-2315-07	?|553137	946.1133
TCGA-KN-8419-11A-01R-2315-07	?|57714	280.2477
TCGA-KN-8419-11A-01R-2315-07	?|645851	11.0916
TCGA-KN-8419-11A-01R-2315-07	?|652919	71.0121
TCGA-KN-8419-11A-01R-2315-07	?|653553	445.8822
TCGA-KN-8419-11A-01R-2315-07	?|728045	0
TCGA-KN-8419-11A-01R-2315-07	?|728603	0
TCGA-KN-8419-11A-01R-2315-07	?|728788	.7394
TCGA-KN-8419-11A-01R-2315-07	?|729884	.3697
TCGA-KN-8419-11A-01R-2315-07	?|8225	596.3583
TCGA-KN-8419-11A-01R-2315-07	?|90288	17.3768
TCGA-KN-8419-11A-01R-2315-07	A1BG|1	52.4891
TCGA-KN-8419-11A-01R-2315-07	A1CF|29974	25.141
TCGA-KN-8419-11A-01R-2315-07	A2BP1|54715	14.0494
TCGA-KN-8419-11A-01R-2315-07	A2LD1|87769	515.0679
TCGA-KN-8419-11A-01R-2315-07	A2ML1|144568	.7394
TCGA-KN-8419-11A-01R-2315-07	A2M|2	11085.2241
TCGA-KN-8419-11A-01R-2315-07	A4GALT|53947	828.1727
TCGA-KN-8419-11A-01R-2315-07	A4GNT|51146	1.1092
TCGA-KN-8419-11A-01R-2315-07	AAA1|404744	0
TCGA-KN-8419-11A-01R-2315-07	AAAS|8086	673.9994
TCGA-KN-8419-11A-01R-2315-07	AACSL|729522	10.7219
TCGA-KN-8419-11A-01R-2315-07	AACS|65985	1017.4693
TCGA-KN-8419-11A-01R-2315-07	AADACL2|344752	0
TCGA-KN-8419-11A-01R-2315-07	AADACL3|126767	0
TCGA-KN-8419-11A-01R-2315-07	AADACL4|343066	.3697
TCGA-KN-8419-11A-01R-2315-07	AADAC|13	0
TCGA-KN-8419-11A-01R-2315-07	AADAT|51166	173.3987
TCGA-KN-8419-11A-01R-2315-07	AAGAB|79719	1415.6576
TCGA-KN-8419-11A-01R-2315-07	AAK1|22848	1402.3477
TCGA-KN-8419-11A-01R-2315-07	AAMP|14	2272.6685
TCGA-KN-8419-11A-01R-2315-07	AANAT|15	.3697
TCGA-KN-8419-11A-01R-2315-07	AARS2|57505	310.5537
TCGA-KN-8419-11A-01R-2315-07	AARSD1|80755	510.5832
TCGA-KN-8419-11A-01R-2315-07	AARS|16	2214.9921
TCGA-KN-8419-11A-01R-2315-07	AASDHPPT|60496	721.6933
TCGA-KN-8419-11A-01R-2315-07	AASDH|132949	355.3009
TCGA-KN-8419-11A-01R-2315-07	AASS|10157	471.3929
TCGA-KN-8419-11A-01R-2315-07	AATF|26574	701.7284
TCGA-KN-8419-11A-01R-2315-07	AATK|9625	72.8644
TCGA-KN-8419-11A-01R-2315-07	ABAT|18	1699.9723
TCGA-KN-8419-11A-01R-2315-07	ABCA10|10349	9.243
TCGA-KN-8419-11A-01R-2315-07	ABCA11P|79963	194.3692
TCGA-KN-8419-11A-01R-2315-07	ABCA12|26154	0
TCGA-KN-8419-11A-01R-2315-07	ABCA13|154664	60.2643
TCGA-KN-8419-11A-01R-2315-07	ABCA17P|650655	12.5705
TCGA-KN-8419-11A-01R-2315-07	ABCA1|19	311.9919
TCGA-KN-8419-11A-01R-2315-07	ABCA2|20	1292.1712
TCGA-KN-8419-11A-01R-2315-07	ABCA3|21	831.8699
TCGA-KN-8419-11A-01R-2315-07	ABCA4|24	580.83
TCGA-KN-8419-11A-01R-2315-07	ABCA5|23461	456.9738
TCGA-KN-8419-11A-01R-2315-07	ABCA6|23460	69.5073
TCGA-KN-8419-11A-01R-2315-07	ABCA7|10347	212.589
TCGA-KN-8419-11A-01R-2315-07	ABCA8|10351	122.747
TCGA-KN-8419-11A-01R-2315-07	ABCA9|10350	26.2501
TCGA-KN-8419-11A-01R-2315-07	ABCB10|23456	271.7442
TCGA-KN-8419-11A-01R-2315-07	ABCB11|8647	.3697
TCGA-KN-8419-11A-01R-2315-07	ABCB1|5243	1279.9704
TCGA-KN-8419-11A-01R-2315-07	ABCB4|5244	28.4684
TCGA-KN-8419-11A-01R-2315-07	ABCB5|340273	.3697
TCGA-KN-8419-11A-01R-2315-07	ABCB6|10058	178.168
TCGA-KN-8419-11A-01R-2315-07	ABCB7|22	434.0512
TCGA-KN-8419-11A-01R-2315-07	ABCB8|11194	693.2249
TCGA-KN-8419-11A-01R-2315-07	ABCB9|23457	93.4541
TCGA-KN-8419-11A-01R-2315-07	ABCC10|89845	198.5396
TCGA-KN-8419-11A-01R-2315-07	ABCC11|85320	8.1338
TCGA-KN-8419-11A-01R-2315-07	ABCC12|94160	0
TCGA-KN-8419-11A-01R-2315-07	ABCC13|150000	.7394
TCGA-KN-8419-11A-01R-2315-07	ABCC1|4363	725.0208
TCGA-KN-8419-11A-01R-2315-07	ABCC2|1244	42.1481
TCGA-KN-8419-11A-01R-2315-07	ABCC3|8714	449.2097
TCGA-KN-8419-11A-01R-2315-07	ABCC4|10257	841.8523
TCGA-KN-8419-11A-01R-2315-07	ABCC5|10057	865.1447
TCGA-KN-8419-11A-01R-2315-07	ABCC6P1|653190	24.4015
TCGA-KN-8419-11A-01R-2315-07	ABCC6P2|730013	79.1201
TCGA-KN-8419-11A-01R-2315-07	ABCC6|368	305.3887
TCGA-KN-8419-11A-01R-2315-07	ABCC8|6833	3.3275
TCGA-KN-8419-11A-01R-2315-07	ABCC9|10060	407.8011
TCGA-KN-8419-11A-01R-2315-07	ABCD1|215	373.0474
TCGA-KN-8419-11A-01R-2315-07	ABCD2|225	2.588
TCGA-KN-8419-11A-01R-2315-07	ABCD3|5825	2398.3732
TCGA-KN-8419-11A-01R-2315-07	ABCD4|5826	572.3265
TCGA-KN-8419-11A-01R-2315-07	ABCE1|6059	1613.8275
TCGA-KN-8419-11A-01R-2315-07	ABCF1|23	1275.1641
TCGA-KN-8419-11A-01R-2315-07	ABCF2|10061	1065.5329
TCGA-KN-8419-11A-01R-2315-07	ABCF3|55324	881.7821
TCGA-KN-8419-11A-01R-2315-07	ABCG1|9619	1010.8143
TCGA-KN-8419-11A-01R-2315-07	ABCG2|9429	129.0323
TCGA-KN-8419-11A-01R-2315-07	ABCG4|64137	12.9402
TCGA-KN-8419-11A-01R-2315-07	ABCG5|64240	13.6796
TCGA-KN-8419-11A-01R-2315-07	ABCG8|64241	31.7959
TCGA-KN-8419-11A-01R-2315-07	ABHD10|55347	968.6662
TCGA-KN-8419-11A-01R-2315-07	ABHD11|83451	1569.4611
TCGA-KN-8419-11A-01R-2315-07	ABHD12B|145447	0
TCGA-KN-8419-11A-01R-2315-07	ABHD12|26090	2812.4596
TCGA-KN-8419-11A-01R-2315-07	ABHD13|84945	676.5875
TCGA-KN-8419-11A-01R-2315-07	ABHD14A|25864	725.1613
TCGA-KN-8419-11A-01R-2315-07	ABHD14B|84836	3016.9147
TCGA-KN-8419-11A-01R-2315-07	ABHD15|116236	272.1139
TCGA-KN-8419-11A-01R-2315-07	ABHD1|84696	21.8135
TCGA-KN-8419-11A-01R-2315-07	ABHD2|11057	2551.0676
TCGA-KN-8419-11A-01R-2315-07	ABHD3|171586	430.354
TCGA-KN-8419-11A-01R-2315-07	ABHD4|63874	1894.0752
TCGA-KN-8419-11A-01R-2315-07	ABHD5|51099	936.5006
TCGA-KN-8419-11A-01R-2315-07	ABHD6|57406	350.8642
TCGA-KN-8419-11A-01R-2315-07	ABHD8|79575	390.794
TCGA-KN-8419-11A-01R-2315-07	ABI1|10006	1598.2697
TCGA-KN-8419-11A-01R-2315-07	ABI2|10152	1726.9618
TCGA-KN-8419-11A-01R-2315-07	ABI3BP|25890	532.7664
TCGA-KN-8419-11A-01R-2315-07	ABI3|51225	372.6777
TCGA-KN-8419-11A-01R-2315-07	ABL1|25	2027.9139
TCGA-KN-8419-11A-01R-2315-07	ABL2|27	722.8025
TCGA-KN-8419-11A-01R-2315-07	ABLIM1|3983	5546.1688
TCGA-KN-8419-11A-01R-2315-07	ABLIM2|84448	31.0565
TCGA-KN-8419-11A-01R-2315-07	ABLIM3|22885	127.5534
TCGA-KN-8419-11A-01R-2315-07	ABO|28	120.5287
TCGA-KN-8419-11A-01R-2315-07	ABP1|26	1949.9029
TCGA-KN-8419-11A-01R-2315-07	ABRA|137735	.3697
TCGA-KN-8419-11A-01R-2315-07	ABR|29	870.6905
TCGA-KN-8419-11A-01R-2315-07	ABT1|29777	669.9325
TCGA-KN-8419-11A-01R-2315-07	ABTB1|80325	518.7171
TCGA-KN-8419-11A-01R-2315-07	ABTB2|25841	1332.1009
TCGA-KN-8419-11A-01R-2315-07	ACAA1|30	2307.0524
TCGA-KN-8419-11A-01R-2315-07	ACAA2|10449	6816.5265
TCGA-KN-8419-11A-01R-2315-07	ACACA|31	793.0493
TCGA-KN-8419-11A-01R-2315-07	ACACB|32	2880.1183
TCGA-KN-8419-11A-01R-2315-07	ACAD10|80724	855.5319
TCGA-KN-8419-11A-01R-2315-07	ACAD11|84129	1057.7096
TCGA-KN-8419-11A-01R-2315-07	ACAD8|27034	769.0175
TCGA-KN-8419-11A-01R-2315-07	ACAD9|28976	687.5904
TCGA-KN-8419-11A-01R-2315-07	ACADL|33	567.5201
TCGA-KN-8419-11A-01R-2315-07	ACADM|34	4374.896
TCGA-KN-8419-11A-01R-2315-07	ACADSB|36	3029.1154
TCGA-KN-8419-11A-01R-2315-07	ACADS|35	984.9339
TCGA-KN-8419-11A-01R-2315-07	ACADVL|37	8255.3545
TCGA-KN-8419-11A-01R-2315-07	ACAN|176	16.6374
TCGA-KN-8419-11A-01R-2315-07	ACAP1|9744	12.2008
TCGA-KN-8419-11A-01R-2315-07	ACAP2|23527	528.3298
TCGA-KN-8419-11A-01R-2315-07	ACAP3|116983	336.1124
TCGA-KN-8419-11A-01R-2315-07	ACAT1|38	7634.347
TCGA-KN-8419-11A-01R-2315-07	ACAT2|39	488.5997
TCGA-KN-8419-11A-01R-2315-07	ACBD3|64746	1280.3401
TCGA-KN-8419-11A-01R-2315-07	ACBD4|79777	498.3825
TCGA-KN-8419-11A-01R-2315-07	ACBD5|91452	1413.809
TCGA-KN-8419-11A-01R-2315-07	ACBD6|84320	386.3573
TCGA-KN-8419-11A-01R-2315-07	ACBD7|414149	25.141
TCGA-KN-8419-11A-01R-2315-07	ACCN1|40	38.0812
TCGA-KN-8419-11A-01R-2315-07	ACCN2|41	93.1694
TCGA-KN-8419-11A-01R-2315-07	ACCN3|9311	3.3275
TCGA-KN-8419-11A-01R-2315-07	ACCN4|55515	.7394
TCGA-KN-8419-11A-01R-2315-07	ACCN5|51802	0
TCGA-KN-8419-11A-01R-2315-07	ACCSL|390110	0
TCGA-KN-8419-11A-01R-2315-07	ACCS|84680	241.7968
TCGA-KN-8419-11A-01R-2315-07	ACD|65057	212.2192
TCGA-KN-8419-11A-01R-2315-07	ACE2|59272	344.2093
TCGA-KN-8419-11A-01R-2315-07	ACER1|125981	0
TCGA-KN-8419-11A-01R-2315-07	ACER2|340485	69.1376
TCGA-KN-8419-11A-01R-2315-07	ACER3|55331	301.3217
TCGA-KN-8419-11A-01R-2315-07	ACE|1636	231.8144
TCGA-KN-8419-11A-01R-2315-07	ACHE|43	99.8244
TCGA-KN-8419-11A-01R-2315-07	ACIN1|22985	1355.763
TCGA-KN-8419-11A-01R-2315-07	ACLY|47	1815.3249
TCGA-KN-8419-11A-01R-2315-07	ACMSD|130013	551.9919
TCGA-KN-8419-11A-01R-2315-07	ACN9|57001	385.9876
TCGA-KN-8419-11A-01R-2315-07	ACO1|48	1657.0848
TCGA-KN-8419-11A-01R-2315-07	ACO2|50	5648.9509
TCGA-KN-8419-11A-01R-2315-07	ACOT11|26027	994.8313
TCGA-KN-8419-11A-01R-2315-07	ACOT12|134526	8.5036
TCGA-KN-8419-11A-01R-2315-07	ACOT13|55856	759.0794
TCGA-KN-8419-11A-01R-2315-07	ACOT1|641371	708.3834
TCGA-KN-8419-11A-01R-2315-07	ACOT2|10965	505.4072
TCGA-KN-8419-11A-01R-2315-07	ACOT4|122970	159.3493
TCGA-KN-8419-11A-01R-2315-07	ACOT6|641372	18.1163
TCGA-KN-8419-11A-01R-2315-07	ACOT7|11332	318.3289
TCGA-KN-8419-11A-01R-2315-07	ACOT8|10005	662.845
TCGA-KN-8419-11A-01R-2315-07	ACOT9|23597	705.4256
TCGA-KN-8419-11A-01R-2315-07	ACOX1|51	2348.1098
TCGA-KN-8419-11A-01R-2315-07	ACOX2|8309	356.7797
TCGA-KN-8419-11A-01R-2315-07	ACOX3|8310	435.5301
TCGA-KN-8419-11A-01R-2315-07	ACOXL|55289	4.0669
TCGA-KN-8419-11A-01R-2315-07	ACP1|52	2081.5232
TCGA-KN-8419-11A-01R-2315-07	ACP2|53	782.3274
TCGA-KN-8419-11A-01R-2315-07	ACP5|54	159.719
TCGA-KN-8419-11A-01R-2315-07	ACP6|51205	305.7584
TCGA-KN-8419-11A-01R-2315-07	ACPL2|92370	193.3635
TCGA-KN-8419-11A-01R-2315-07	ACPP|55	2260.8374
TCGA-KN-8419-11A-01R-2315-07	ACPT|93650	0
TCGA-KN-8419-11A-01R-2315-07	ACRBP|84519	15.5282
TCGA-KN-8419-11A-01R-2315-07	ACRC|93953	21.4438
TCGA-KN-8419-11A-01R-2315-07	ACRV1|56	.3697
TCGA-KN-8419-11A-01R-2315-07	ACR|49	1.1092
TCGA-KN-8419-11A-01R-2315-07	ACSBG1|23205	4.8064
TCGA-KN-8419-11A-01R-2315-07	ACSBG2|81616	12.5705
TCGA-KN-8419-11A-01R-2315-07	ACSF2|80221	824.8452
TCGA-KN-8419-11A-01R-2315-07	ACSF3|197322	465.4774
TCGA-KN-8419-11A-01R-2315-07	ACSL1|2180	12449.2097
TCGA-KN-8419-11A-01R-2315-07	ACSL3|2181	2743.6917
TCGA-KN-8419-11A-01R-2315-07	ACSL4|2182	3375.9127
TCGA-KN-8419-11A-01R-2315-07	ACSL5|51703	518.7171
TCGA-KN-8419-11A-01R-2315-07	ACSL6|23305	149.3669
TCGA-KN-8419-11A-01R-2315-07	ACSM1|116285	20.3346
TCGA-KN-8419-11A-01R-2315-07	ACSM2A|123876	1100.6563
TCGA-KN-8419-11A-01R-2315-07	ACSM2B|348158	510.953
TCGA-KN-8419-11A-01R-2315-07	ACSM3|6296	1217.7466
TCGA-KN-8419-11A-01R-2315-07	ACSM4|341392	0
TCGA-KN-8419-11A-01R-2315-07	ACSM5|54988	149.7366
TCGA-KN-8419-11A-01R-2315-07	ACSS1|84532	2179.499
TCGA-KN-8419-11A-01R-2315-07	ACSS2|55902	1070.7089
TCGA-KN-8419-11A-01R-2315-07	ACSS3|79611	630.0028
TCGA-KN-8419-11A-01R-2315-07	ACTA1|58	14.0494
TCGA-KN-8419-11A-01R-2315-07	ACTA2|59	3316.3841
TCGA-KN-8419-11A-01R-2315-07	ACTBL2|345651	4.8064
TCGA-KN-8419-11A-01R-2315-07	ACTB|60	152347.5367
TCGA-KN-8419-11A-01R-2315-07	ACTC1|70	34.384
TCGA-KN-8419-11A-01R-2315-07	ACTG1|71	144801.9225
TCGA-KN-8419-11A-01R-2315-07	ACTG2|72	228.1172
TCGA-KN-8419-11A-01R-2315-07	ACTL6A|86	736.1124
TCGA-KN-8419-11A-01R-2315-07	ACTL6B|51412	0
TCGA-KN-8419-11A-01R-2315-07	ACTL7A|10881	.3697
TCGA-KN-8419-11A-01R-2315-07	ACTL7B|10880	0
TCGA-KN-8419-11A-01R-2315-07	ACTL8|81569	0
TCGA-KN-8419-11A-01R-2315-07	ACTL9|284382	0
TCGA-KN-8419-11A-01R-2315-07	ACTN1|87	3053.517
TCGA-KN-8419-11A-01R-2315-07	ACTN2|88	34.384
TCGA-KN-8419-11A-01R-2315-07	ACTN3|89	.7394
TCGA-KN-8419-11A-01R-2315-07	ACTN4|81	16489.084
TCGA-KN-8419-11A-01R-2315-07	ACTR10|55860	1438.2106
TCGA-KN-8419-11A-01R-2315-07	ACTR1A|10121	2113.6889
TCGA-KN-8419-11A-01R-2315-07	ACTR1B|10120	2436.0847
TCGA-KN-8419-11A-01R-2315-07	ACTR2|10097	3722.3403
TCGA-KN-8419-11A-01R-2315-07	ACTR3B|57180	351.9734
TCGA-KN-8419-11A-01R-2315-07	ACTR3C|653857	122.3773
TCGA-KN-8419-11A-01R-2315-07	ACTR3|10096	5284.0373
TCGA-KN-8419-11A-01R-2315-07	ACTR5|79913	121.2681
TCGA-KN-8419-11A-01R-2315-07	ACTR6|64431	414.456
TCGA-KN-8419-11A-01R-2315-07	ACTR8|93973	418.1532
TCGA-KN-8419-11A-01R-2315-07	ACTRT1|139741	0
TCGA-KN-8419-11A-01R-2315-07	ACTRT2|140625	0
TCGA-KN-8419-11A-01R-2315-07	ACVR1B|91	3221.7395
TCGA-KN-8419-11A-01R-2315-07	ACVR1C|130399	8.8733
TCGA-KN-8419-11A-01R-2315-07	ACVR1|90	959.4232
TCGA-KN-8419-11A-01R-2315-07	ACVR2A|92	537.9425
TCGA-KN-8419-11A-01R-2315-07	ACVR2B|93	217.765
TCGA-KN-8419-11A-01R-2315-07	ACVRL1|94	939.4584
TCGA-KN-8419-11A-01R-2315-07	ACY1|95	7491.1249
TCGA-KN-8419-11A-01R-2315-07	ACY3|91703	691.3763
TCGA-KN-8419-11A-01R-2315-07	ACYP1|97	107.5885
TCGA-KN-8419-11A-01R-2315-07	ACYP2|98	170.0712
TCGA-KN-8419-11A-01R-2315-07	ADAD1|132612	0
TCGA-KN-8419-11A-01R-2315-07	ADAD2|161931	1.4493
TCGA-KN-8419-11A-01R-2315-07	ADAL|161823	421.8504
TCGA-KN-8419-11A-01R-2315-07	ADAM10|102	2561.4197
TCGA-KN-8419-11A-01R-2315-07	ADAM11|4185	6.2852
TCGA-KN-8419-11A-01R-2315-07	ADAM12|8038	12.5705
TCGA-KN-8419-11A-01R-2315-07	ADAM15|8751	1399.0202
TCGA-KN-8419-11A-01R-2315-07	ADAM17|6868	632.9605
TCGA-KN-8419-11A-01R-2315-07	ADAM18|8749	0
TCGA-KN-8419-11A-01R-2315-07	ADAM19|8728	177.4656
TCGA-KN-8419-11A-01R-2315-07	ADAM20|8748	1.4789
TCGA-KN-8419-11A-01R-2315-07	ADAM21P1|145241	.7394
TCGA-KN-8419-11A-01R-2315-07	ADAM21|8747	3.3275
TCGA-KN-8419-11A-01R-2315-07	ADAM22|53616	197.4304
TCGA-KN-8419-11A-01R-2315-07	ADAM23|8745	20.3346
TCGA-KN-8419-11A-01R-2315-07	ADAM28|10863	56.1974
TCGA-KN-8419-11A-01R-2315-07	ADAM29|11086	.3697
TCGA-KN-8419-11A-01R-2315-07	ADAM2|2515	0
TCGA-KN-8419-11A-01R-2315-07	ADAM30|11085	0
TCGA-KN-8419-11A-01R-2315-07	ADAM32|203102	2.9578
TCGA-KN-8419-11A-01R-2315-07	ADAM33|80332	8.8733
TCGA-KN-8419-11A-01R-2315-07	ADAM3A|1587	0
TCGA-KN-8419-11A-01R-2315-07	ADAM5P|255926	0
TCGA-KN-8419-11A-01R-2315-07	ADAM6|8755	1821.8172
TCGA-KN-8419-11A-01R-2315-07	ADAM7|8756	0
TCGA-KN-8419-11A-01R-2315-07	ADAM8|101	62.8524
TCGA-KN-8419-11A-01R-2315-07	ADAM9|8754	2616.508
TCGA-KN-8419-11A-01R-2315-07	ADAMDEC1|27299	.7394
TCGA-KN-8419-11A-01R-2315-07	ADAMTS10|81794	34.384
TCGA-KN-8419-11A-01R-2315-07	ADAMTS12|81792	8.8733
TCGA-KN-8419-11A-01R-2315-07	ADAMTS13|11093	105.0005
TCGA-KN-8419-11A-01R-2315-07	ADAMTS14|140766	2.588
TCGA-KN-8419-11A-01R-2315-07	ADAMTS15|170689	131.6203
TCGA-KN-8419-11A-01R-2315-07	ADAMTS16|170690	193.7332
TCGA-KN-8419-11A-01R-2315-07	ADAMTS17|170691	66.1799
TCGA-KN-8419-11A-01R-2315-07	ADAMTS18|170692	2.588
TCGA-KN-8419-11A-01R-2315-07	ADAMTS19|171019	.3697
TCGA-KN-8419-11A-01R-2315-07	ADAMTS1|9510	10227.5626
TCGA-KN-8419-11A-01R-2315-07	ADAMTS20|80070	.7394
TCGA-KN-8419-11A-01R-2315-07	ADAMTS2|9509	42.1481
TCGA-KN-8419-11A-01R-2315-07	ADAMTS3|9508	78.7503
TCGA-KN-8419-11A-01R-2315-07	ADAMTS4|9507	1629.7255
TCGA-KN-8419-11A-01R-2315-07	ADAMTS5|11096	378.9629
TCGA-KN-8419-11A-01R-2315-07	ADAMTS6|11174	26.6198
TCGA-KN-8419-11A-01R-2315-07	ADAMTS7|11173	35.1234
TCGA-KN-8419-11A-01R-2315-07	ADAMTS8|11095	85.775
TCGA-KN-8419-11A-01R-2315-07	ADAMTS9|56999	684.3516
TCGA-KN-8419-11A-01R-2315-07	ADAMTSL1|92949	57.6763
TCGA-KN-8419-11A-01R-2315-07	ADAMTSL2|9719	862.5566
TCGA-KN-8419-11A-01R-2315-07	ADAMTSL3|57188	339.7726
TCGA-KN-8419-11A-01R-2315-07	ADAMTSL4|54507	132.7295
TCGA-KN-8419-11A-01R-2315-07	ADAMTSL5|339366	22.5529
TCGA-KN-8419-11A-01R-2315-07	ADAP1|11033	667.5109
TCGA-KN-8419-11A-01R-2315-07	ADAP2|55803	42.8875
TCGA-KN-8419-11A-01R-2315-07	ADARB1|104	243.6454
TCGA-KN-8419-11A-01R-2315-07	ADARB2|105	8.8733
TCGA-KN-8419-11A-01R-2315-07	ADAR|103	4906.1836
TCGA-KN-8419-11A-01R-2315-07	ADAT1|23536	542.7489
TCGA-KN-8419-11A-01R-2315-07	ADAT2|134637	52.1305
TCGA-KN-8419-11A-01R-2315-07	ADAT3|113179	52.87
TCGA-KN-8419-11A-01R-2315-07	ADA|100	81.3384
TCGA-KN-8419-11A-01R-2315-07	ADCK1|57143	129.402
TCGA-KN-8419-11A-01R-2315-07	ADCK2|90956	960.5324
TCGA-KN-8419-11A-01R-2315-07	ADCK4|79934	814.1233
TCGA-KN-8419-11A-01R-2315-07	ADCK5|203054	97.2363
TCGA-KN-8419-11A-01R-2315-07	ADCY10|55811	.7394
TCGA-KN-8419-11A-01R-2315-07	ADCY1|107	199.279
TCGA-KN-8419-11A-01R-2315-07	ADCY2|108	5.5458
TCGA-KN-8419-11A-01R-2315-07	ADCY3|109	429.06
TCGA-KN-8419-11A-01R-2315-07	ADCY4|196883	543.1186
TCGA-KN-8419-11A-01R-2315-07	ADCY5|111	1226.7308
TCGA-KN-8419-11A-01R-2315-07	ADCY6|112	1520.2884
TCGA-KN-8419-11A-01R-2315-07	ADCY7|113	68.7679
TCGA-KN-8419-11A-01R-2315-07	ADCY8|114	5.5458
TCGA-KN-8419-11A-01R-2315-07	ADCY9|115	751.2709
TCGA-KN-8419-11A-01R-2315-07	ADCYAP1R1|117	0
TCGA-KN-8419-11A-01R-2315-07	ADCYAP1|116	15.898
TCGA-KN-8419-11A-01R-2315-07	ADC|113451	97.9758
TCGA-KN-8419-11A-01R-2315-07	ADD1|118	4902.4864
TCGA-KN-8419-11A-01R-2315-07	ADD2|119	5.5458
TCGA-KN-8419-11A-01R-2315-07	ADD3|120	3528.6071
TCGA-KN-8419-11A-01R-2315-07	ADH1A|124	30.317
TCGA-KN-8419-11A-01R-2315-07	ADH1B|125	2869.3964
TCGA-KN-8419-11A-01R-2315-07	ADH1C|126	227.008
TCGA-KN-8419-11A-01R-2315-07	ADH4|127	1.8486
TCGA-KN-8419-11A-01R-2315-07	ADH5|128	5187.1707
TCGA-KN-8419-11A-01R-2315-07	ADH6|130	180.0536
TCGA-KN-8419-11A-01R-2315-07	ADH7|131	0
TCGA-KN-8419-11A-01R-2315-07	ADHFE1|137872	574.9145
TCGA-KN-8419-11A-01R-2315-07	ADI1|55256	4553.8405
TCGA-KN-8419-11A-01R-2315-07	ADIG|149685	1.1092
TCGA-KN-8419-11A-01R-2315-07	ADIPOQ|9370	1.1092
TCGA-KN-8419-11A-01R-2315-07	ADIPOR1|51094	3077.9185
TCGA-KN-8419-11A-01R-2315-07	ADIPOR2|79602	2196.1364
TCGA-KN-8419-11A-01R-2315-07	ADK|132	689.5277
TCGA-KN-8419-11A-01R-2315-07	ADM2|79924	163.7859
TCGA-KN-8419-11A-01R-2315-07	ADM|133	962.381
TCGA-KN-8419-11A-01R-2315-07	ADNP2|22850	1549.1265
TCGA-KN-8419-11A-01R-2315-07	ADNP|23394	3060.9114
TCGA-KN-8419-11A-01R-2315-07	ADORA1|134	25.8804
TCGA-KN-8419-11A-01R-2315-07	ADORA2A|135	156.3915
TCGA-KN-8419-11A-01R-2315-07	ADORA2B|136	16.2677
TCGA-KN-8419-11A-01R-2315-07	ADORA3|140	11.831
TCGA-KN-8419-11A-01R-2315-07	ADO|84890	676.9572
TCGA-KN-8419-11A-01R-2315-07	ADPGK|83440	760.7875
TCGA-KN-8419-11A-01R-2315-07	ADPRHL1|113622	36.972
TCGA-KN-8419-11A-01R-2315-07	ADPRHL2|54936	656.9923
TCGA-KN-8419-11A-01R-2315-07	ADPRH|141	452.1675
TCGA-KN-8419-11A-01R-2315-07	ADRA1A|148	2.2183
TCGA-KN-8419-11A-01R-2315-07	ADRA1B|147	62.4827
TCGA-KN-8419-11A-01R-2315-07	ADRA1D|146	2.2183
TCGA-KN-8419-11A-01R-2315-07	ADRA2A|150	54.7186
TCGA-KN-8419-11A-01R-2315-07	ADRA2B|151	34.384
TCGA-KN-8419-11A-01R-2315-07	ADRA2C|152	599.6857
TCGA-KN-8419-11A-01R-2315-07	ADRB1|153	63.2221
TCGA-KN-8419-11A-01R-2315-07	ADRB2|154	51.7608
TCGA-KN-8419-11A-01R-2315-07	ADRB3|155	1.8486
TCGA-KN-8419-11A-01R-2315-07	ADRBK1|156	1116.9239
TCGA-KN-8419-11A-01R-2315-07	ADRBK2|157	131.99
TCGA-KN-8419-11A-01R-2315-07	ADRM1|11047	1696.6448
TCGA-KN-8419-11A-01R-2315-07	ADSL|158	859.9686
TCGA-KN-8419-11A-01R-2315-07	ADSSL1|122622	259.1737
TCGA-KN-8419-11A-01R-2315-07	ADSS|159	1850.4483
TCGA-KN-8419-11A-01R-2315-07	AEBP1|165	3027.6366
TCGA-KN-8419-11A-01R-2315-07	AEBP2|121536	676.5875
TCGA-KN-8419-11A-01R-2315-07	AEN|64782	593.4005
TCGA-KN-8419-11A-01R-2315-07	AES|166	9102.5049
TCGA-KN-8419-11A-01R-2315-07	AFAP1L1|134265	191.8846
TCGA-KN-8419-11A-01R-2315-07	AFAP1L2|84632	1202.699
TCGA-KN-8419-11A-01R-2315-07	AFAP1|60312	713.1491
TCGA-KN-8419-11A-01R-2315-07	AFARP1|246182	1.8486
TCGA-KN-8419-11A-01R-2315-07	AFF1|4299	3400.684
TCGA-KN-8419-11A-01R-2315-07	AFF2|2334	11.0916
TCGA-KN-8419-11A-01R-2315-07	AFF3|3899	43.627
TCGA-KN-8419-11A-01R-2315-07	AFF4|27125	4217.765
TCGA-KN-8419-11A-01R-2315-07	AFG3L1|172	137.5358
TCGA-KN-8419-11A-01R-2315-07	AFG3L2|10939	2438.8834
TCGA-KN-8419-11A-01R-2315-07	AFMID|125061	1358.351
TCGA-KN-8419-11A-01R-2315-07	AFM|173	41.4086
TCGA-KN-8419-11A-01R-2315-07	AFP|174	6.655
TCGA-KN-8419-11A-01R-2315-07	AFTPH|54812	1978.0017
TCGA-KN-8419-11A-01R-2315-07	AG2|387763	2288.1967
TCGA-KN-8419-11A-01R-2315-07	AGAP11|119385	147.5589
TCGA-KN-8419-11A-01R-2315-07	AGAP1|116987	410.3891
TCGA-KN-8419-11A-01R-2315-07	AGAP2|116986	9.5129
TCGA-KN-8419-11A-01R-2315-07	AGAP3|116988	428.1357
TCGA-KN-8419-11A-01R-2315-07	AGAP4|119016	112.3949
TCGA-KN-8419-11A-01R-2315-07	AGAP5|729092	41.9225
TCGA-KN-8419-11A-01R-2315-07	AGAP6|414189	59.1552
TCGA-KN-8419-11A-01R-2315-07	AGAP7|653268	3.6972
TCGA-KN-8419-11A-01R-2315-07	AGAP8|728404	8.1338
TCGA-KN-8419-11A-01R-2315-07	AGA|175	619.6506
TCGA-KN-8419-11A-01R-2315-07	AGBL1|123624	0
TCGA-KN-8419-11A-01R-2315-07	AGBL2|79841	24.7712
TCGA-KN-8419-11A-01R-2315-07	AGBL3|340351	21.074
TCGA-KN-8419-11A-01R-2315-07	AGBL4|84871	45.1058
TCGA-KN-8419-11A-01R-2315-07	AGBL5|60509	1241.1646
TCGA-KN-8419-11A-01R-2315-07	AGER|177	46.5847
TCGA-KN-8419-11A-01R-2315-07	AGFG1|3267	2528.5147
TCGA-KN-8419-11A-01R-2315-07	AGFG2|3268	1265.9211
TCGA-KN-8419-11A-01R-2315-07	AGGF1|55109	614.4745
TCGA-KN-8419-11A-01R-2315-07	AGK|55750	843.7009
TCGA-KN-8419-11A-01R-2315-07	AGL|178	952.7683
TCGA-KN-8419-11A-01R-2315-07	AGMAT|79814	1030.4095
TCGA-KN-8419-11A-01R-2315-07	AGPAT1|10554	2305.4072
TCGA-KN-8419-11A-01R-2315-07	AGPAT2|10555	2387.6514
TCGA-KN-8419-11A-01R-2315-07	AGPAT3|56894	2287.4573
TCGA-KN-8419-11A-01R-2315-07	AGPAT4|56895	459.5619
TCGA-KN-8419-11A-01R-2315-07	AGPAT5|55326	1130.2338
TCGA-KN-8419-11A-01R-2315-07	AGPAT6|137964	933.1731
TCGA-KN-8419-11A-01R-2315-07	AGPAT9|84803	7492.3745
TCGA-KN-8419-11A-01R-2315-07	AGPHD1|123688	91.6905
TCGA-KN-8419-11A-01R-2315-07	AGPS|8540	775.6724
TCGA-KN-8419-11A-01R-2315-07	AGR2|10551	22.9226
TCGA-KN-8419-11A-01R-2315-07	AGR3|155465	4.0669
TCGA-KN-8419-11A-01R-2315-07	AGRN|375790	4851.8347
TCGA-KN-8419-11A-01R-2315-07	AGRP|181	8.8733
TCGA-KN-8419-11A-01R-2315-07	AGTPBP1|23287	355.6706
TCGA-KN-8419-11A-01R-2315-07	AGTR1|185	195.9516
TCGA-KN-8419-11A-01R-2315-07	AGTR2|186	0
TCGA-KN-8419-11A-01R-2315-07	AGTRAP|57085	635.5486
TCGA-KN-8419-11A-01R-2315-07	AGT|183	463.9985
TCGA-KN-8419-11A-01R-2315-07	AGXT2L1|64850	31.0565
TCGA-KN-8419-11A-01R-2315-07	AGXT2L2|85007	492.4559
TCGA-KN-8419-11A-01R-2315-07	AGXT2|64902	769.7569
TCGA-KN-8419-11A-01R-2315-07	AGXT|189	356.7797
TCGA-KN-8419-11A-01R-2315-07	AHCTF1|25909	878.8243
TCGA-KN-8419-11A-01R-2315-07	AHCYL1|10768	5597.1901
TCGA-KN-8419-11A-01R-2315-07	AHCYL2|23382	740.1793
TCGA-KN-8419-11A-01R-2315-07	AHCY|191	3680.9317
TCGA-KN-8419-11A-01R-2315-07	AHDC1|27245	826.3241
TCGA-KN-8419-11A-01R-2315-07	AHI1|54806	432.942
TCGA-KN-8419-11A-01R-2315-07	AHNAK2|113146	75.7926
TCGA-KN-8419-11A-01R-2315-07	AHNAK|79026	12510.5832
TCGA-KN-8419-11A-01R-2315-07	AHRR|57491	28.0987
TCGA-KN-8419-11A-01R-2315-07	AHR|196	1570.94
TCGA-KN-8419-11A-01R-2315-07	AHSA1|10598	1519.1792
TCGA-KN-8419-11A-01R-2315-07	AHSA2|130872	109.4371
TCGA-KN-8419-11A-01R-2315-07	AHSG|197	5.9155
TCGA-KN-8419-11A-01R-2315-07	AHSP|51327	2.9578
TCGA-KN-8419-11A-01R-2315-07	AICDA|57379	.7394
TCGA-KN-8419-11A-01R-2315-07	AIDA|64853	575.7242
TCGA-KN-8419-11A-01R-2315-07	AIF1L|83543	30106.6642
TCGA-KN-8419-11A-01R-2315-07	AIF1|199	88.7328
TCGA-KN-8419-11A-01R-2315-07	AIFM1|9131	1613.4578
TCGA-KN-8419-11A-01R-2315-07	AIFM2|84883	434.7906
TCGA-KN-8419-11A-01R-2315-07	AIFM3|150209	8.7513
TCGA-KN-8419-11A-01R-2315-07	AIG1|51390	1417.5062
TCGA-KN-8419-11A-01R-2315-07	AIM1L|55057	3.3275
TCGA-KN-8419-11A-01R-2315-07	AIM1|202	829.6515
TCGA-KN-8419-11A-01R-2315-07	AIM2|9447	2.2183
TCGA-KN-8419-11A-01R-2315-07	AIMP1|9255	1550.9234
TCGA-KN-8419-11A-01R-2315-07	AIMP2|7965	867.3999
TCGA-KN-8419-11A-01R-2315-07	AIPL1|23746	0
TCGA-KN-8419-11A-01R-2315-07	AIP|9049	1114.7056
TCGA-KN-8419-11A-01R-2315-07	AIRE|326	1.4789
TCGA-KN-8419-11A-01R-2315-07	AJAP1|55966	89.1025
TCGA-KN-8419-11A-01R-2315-07	AK1|203	997.5044
TCGA-KN-8419-11A-01R-2315-07	AK2|204	2906.3684
TCGA-KN-8419-11A-01R-2315-07	AK3L1|205	661.0592
TCGA-KN-8419-11A-01R-2315-07	AK3|50808	9367.594
TCGA-KN-8419-11A-01R-2315-07	AK5|26289	31.7959
TCGA-KN-8419-11A-01R-2315-07	AK7|122481	275.8111
TCGA-KN-8419-11A-01R-2315-07	AKAP10|11216	545.7066
TCGA-KN-8419-11A-01R-2315-07	AKAP11|11215	1240.0407
TCGA-KN-8419-11A-01R-2315-07	AKAP12|9590	8028.8382
TCGA-KN-8419-11A-01R-2315-07	AKAP13|11214	1227.4702
TCGA-KN-8419-11A-01R-2315-07	AKAP14|158798	0
TCGA-KN-8419-11A-01R-2315-07	AKAP1|8165	1648.5812
TCGA-KN-8419-11A-01R-2315-07	AKAP2|11217	2117.8778
TCGA-KN-8419-11A-01R-2315-07	AKAP3|10566	91.6905
TCGA-KN-8419-11A-01R-2315-07	AKAP4|8852	2.2183
TCGA-KN-8419-11A-01R-2315-07	AKAP5|9495	185.5994
TCGA-KN-8419-11A-01R-2315-07	AKAP6|9472	303.9098
TCGA-KN-8419-11A-01R-2315-07	AKAP7|9465	221.832
TCGA-KN-8419-11A-01R-2315-07	AKAP8L|26993	766.4294
TCGA-KN-8419-11A-01R-2315-07	AKAP8|10270	661.0592
TCGA-KN-8419-11A-01R-2315-07	AKAP9|10142	1302.5233
TCGA-KN-8419-11A-01R-2315-07	AKD1|221264	269.1561
TCGA-KN-8419-11A-01R-2315-07	AKIRIN1|79647	4565.3018
TCGA-KN-8419-11A-01R-2315-07	AKIRIN2|55122	788.6126
TCGA-KN-8419-11A-01R-2315-07	AKNAD1|254268	2.9578
TCGA-KN-8419-11A-01R-2315-07	AKNA|80709	263.6103
TCGA-KN-8419-11A-01R-2315-07	AKR1A1|10327	2303.3552
TCGA-KN-8419-11A-01R-2315-07	AKR1B10|57016	.3697
TCGA-KN-8419-11A-01R-2315-07	AKR1B15|441282	0
TCGA-KN-8419-11A-01R-2315-07	AKR1B1|231	15070.1544
TCGA-KN-8419-11A-01R-2315-07	AKR1C1|1645	3012.1083
TCGA-KN-8419-11A-01R-2315-07	AKR1C2|1646	383.0299
TCGA-KN-8419-11A-01R-2315-07	AKR1C3|8644	660.6895
TCGA-KN-8419-11A-01R-2315-07	AKR1C4|1109	.3697
TCGA-KN-8419-11A-01R-2315-07	AKR1CL1|340811	.3697
TCGA-KN-8419-11A-01R-2315-07	AKR1D1|6718	.3697
TCGA-KN-8419-11A-01R-2315-07	AKR1E2|83592	45.8453
TCGA-KN-8419-11A-01R-2315-07	AKR7A2|8574	1670.3947
TCGA-KN-8419-11A-01R-2315-07	AKR7A3|22977	1218.5969
TCGA-KN-8419-11A-01R-2315-07	AKR7L|246181	92.7997
TCGA-KN-8419-11A-01R-2315-07	AKT1S1|84335	908.0322
TCGA-KN-8419-11A-01R-2315-07	AKT1|207	2764.0263
TCGA-KN-8419-11A-01R-2315-07	AKT2|208	3411.4059
TCGA-KN-8419-11A-01R-2315-07	AKT3|10000	989.7403
TCGA-KN-8419-11A-01R-2315-07	AKTIP|64400	1159.6894
TCGA-KN-8419-11A-01R-2315-07	ALAD|210	1117.2937
TCGA-KN-8419-11A-01R-2315-07	ALAS1|211	1704.0392
TCGA-KN-8419-11A-01R-2315-07	ALAS2|212	11.831
TCGA-KN-8419-11A-01R-2315-07	ALB|213	100.9335
TCGA-KN-8419-11A-01R-2315-07	ALCAM|214	600.4252
TCGA-KN-8419-11A-01R-2315-07	ALDH16A1|126133	437.3787
TCGA-KN-8419-11A-01R-2315-07	ALDH18A1|5832	1011.5537
TCGA-KN-8419-11A-01R-2315-07	ALDH1A1|216	8316.1105
TCGA-KN-8419-11A-01R-2315-07	ALDH1A2|8854	883.6306
TCGA-KN-8419-11A-01R-2315-07	ALDH1A3|220	880.0259
TCGA-KN-8419-11A-01R-2315-07	ALDH1B1|219	922.821
TCGA-KN-8419-11A-01R-2315-07	ALDH1L1|10840	2251.9641
TCGA-KN-8419-11A-01R-2315-07	ALDH1L2|160428	19.2254
TCGA-KN-8419-11A-01R-2315-07	ALDH2|217	4794.1584
TCGA-KN-8419-11A-01R-2315-07	ALDH3A1|218	12.2008
TCGA-KN-8419-11A-01R-2315-07	ALDH3A2|224	3570.3854
TCGA-KN-8419-11A-01R-2315-07	ALDH3B1|221	223.3108
TCGA-KN-8419-11A-01R-2315-07	ALDH3B2|222	1.8486
TCGA-KN-8419-11A-01R-2315-07	ALDH4A1|8659	1485.5347
TCGA-KN-8419-11A-01R-2315-07	ALDH5A1|7915	1047.0469
TCGA-KN-8419-11A-01R-2315-07	ALDH6A1|4329	2486.4775
TCGA-KN-8419-11A-01R-2315-07	ALDH7A1|501	2324.0595
TCGA-KN-8419-11A-01R-2315-07	ALDH8A1|64577	420.7413
TCGA-KN-8419-11A-01R-2315-07	ALDH9A1|223	2551.0676
TCGA-KN-8419-11A-01R-2315-07	ALDOA|226	28867.7327
TCGA-KN-8419-11A-01R-2315-07	ALDOB|229	8069.1376
TCGA-KN-8419-11A-01R-2315-07	ALDOC|230	614.4745
TCGA-KN-8419-11A-01R-2315-07	ALG10B|144245	393.382
TCGA-KN-8419-11A-01R-2315-07	ALG10|84920	89.8419
TCGA-KN-8419-11A-01R-2315-07	ALG11|440138	4.0669
TCGA-KN-8419-11A-01R-2315-07	ALG12|79087	645.1613
TCGA-KN-8419-11A-01R-2315-07	ALG13|79868	635.5486
TCGA-KN-8419-11A-01R-2315-07	ALG14|199857	296.5154
TCGA-KN-8419-11A-01R-2315-07	ALG1L2|644974	.3734
TCGA-KN-8419-11A-01R-2315-07	ALG1L|200810	31.8366
TCGA-KN-8419-11A-01R-2315-07	ALG1|56052	426.9822
TCGA-KN-8419-11A-01R-2315-07	ALG2|85365	1296.6078
TCGA-KN-8419-11A-01R-2315-07	ALG3|10195	454.3858
TCGA-KN-8419-11A-01R-2315-07	ALG5|29880	766.0597
TCGA-KN-8419-11A-01R-2315-07	ALG6|29929	236.9905
TCGA-KN-8419-11A-01R-2315-07	ALG8|79053	577.5025
TCGA-KN-8419-11A-01R-2315-07	ALG9|79796	564.5623
TCGA-KN-8419-11A-01R-2315-07	ALKBH1|8846	297.2548
TCGA-KN-8419-11A-01R-2315-07	ALKBH2|121642	225.5292
TCGA-KN-8419-11A-01R-2315-07	ALKBH3|221120	409.6497
TCGA-KN-8419-11A-01R-2315-07	ALKBH4|54784	168.2817
TCGA-KN-8419-11A-01R-2315-07	ALKBH5|54890	2182.5603
TCGA-KN-8419-11A-01R-2315-07	ALKBH6|84964	88.3631
TCGA-KN-8419-11A-01R-2315-07	ALKBH7|84266	884.3701
TCGA-KN-8419-11A-01R-2315-07	ALKBH8|91801	106.4793
TCGA-KN-8419-11A-01R-2315-07	ALK|238	0
TCGA-KN-8419-11A-01R-2315-07	ALLC|55821	.3697
TCGA-KN-8419-11A-01R-2315-07	ALMS1P|200420	2.588
TCGA-KN-8419-11A-01R-2315-07	ALMS1|7840	360.8467
TCGA-KN-8419-11A-01R-2315-07	ALOX12B|242	4.8064
TCGA-KN-8419-11A-01R-2315-07	ALOX12P2|245	85.775
TCGA-KN-8419-11A-01R-2315-07	ALOX12|239	4.4366
TCGA-KN-8419-11A-01R-2315-07	ALOX15B|247	.7394
TCGA-KN-8419-11A-01R-2315-07	ALOX15|246	1.4789
TCGA-KN-8419-11A-01R-2315-07	ALOX5AP|241	109.4371
TCGA-KN-8419-11A-01R-2315-07	ALOX5|240	50.6516
TCGA-KN-8419-11A-01R-2315-07	ALOXE3|59344	5.9155
TCGA-KN-8419-11A-01R-2315-07	ALPI|248	117.9407
TCGA-KN-8419-11A-01R-2315-07	ALPK1|80216	339.0332
TCGA-KN-8419-11A-01R-2315-07	ALPK2|115701	149.3669
TCGA-KN-8419-11A-01R-2315-07	ALPK3|57538	1286.6254
TCGA-KN-8419-11A-01R-2315-07	ALPL|249	753.859
TCGA-KN-8419-11A-01R-2315-07	ALPPL2|251	0
TCGA-KN-8419-11A-01R-2315-07	ALPP|250	0
TCGA-KN-8419-11A-01R-2315-07	ALS2CL|259173	377.8538
TCGA-KN-8419-11A-01R-2315-07	ALS2CR11|151254	7.3944
TCGA-KN-8419-11A-01R-2315-07	ALS2CR12|130540	45.4756
TCGA-KN-8419-11A-01R-2315-07	ALS2CR4|65062	720.2144
TCGA-KN-8419-11A-01R-2315-07	ALS2CR8|79800	277.6597
TCGA-KN-8419-11A-01R-2315-07	ALS2|57679	745.3554
TCGA-KN-8419-11A-01R-2315-07	ALX1|8092	40.6692
TCGA-KN-8419-11A-01R-2315-07	ALX3|257	8.1338
TCGA-KN-8419-11A-01R-2315-07	ALX4|60529	.7394
TCGA-KN-8419-11A-01R-2315-07	AMAC1L2|83650	0
TCGA-KN-8419-11A-01R-2315-07	AMAC1L3|643664	0
TCGA-KN-8419-11A-01R-2315-07	AMAC1|146861	0
TCGA-KN-8419-11A-01R-2315-07	AMACR|23600	960.9021
TCGA-KN-8419-11A-01R-2315-07	AMBN|258	0
TCGA-KN-8419-11A-01R-2315-07	AMBP|259	188.9269
TCGA-KN-8419-11A-01R-2315-07	AMBRA1|55626	841.8523
TCGA-KN-8419-11A-01R-2315-07	AMD1|262	6809.1321
TCGA-KN-8419-11A-01R-2315-07	AMDHD1|144193	40.2995
TCGA-KN-8419-11A-01R-2315-07	AMDHD2|51005	242.4734
TCGA-KN-8419-11A-01R-2315-07	AMELX|265	0
TCGA-KN-8419-11A-01R-2315-07	AMELY|266	0
TCGA-KN-8419-11A-01R-2315-07	AMFR|267	8208.8918
TCGA-KN-8419-11A-01R-2315-07	AMHR2|269	0
TCGA-KN-8419-11A-01R-2315-07	AMH|268	2.588
TCGA-KN-8419-11A-01R-2315-07	AMICA1|120425	50.2819
TCGA-KN-8419-11A-01R-2315-07	AMIGO1|57463	218.5045
TCGA-KN-8419-11A-01R-2315-07	AMIGO2|347902	175.2473
TCGA-KN-8419-11A-01R-2315-07	AMIGO3|386724	47.6939
TCGA-KN-8419-11A-01R-2315-07	AMMECR1L|83607	1021.5362
TCGA-KN-8419-11A-01R-2315-07	AMMECR1|9949	324.6141
TCGA-KN-8419-11A-01R-2315-07	AMN1|196394	348.6459
TCGA-KN-8419-11A-01R-2315-07	AMN|81693	385.2482
TCGA-KN-8419-11A-01R-2315-07	AMOTL1|154810	672.5206
TCGA-KN-8419-11A-01R-2315-07	AMOTL2|51421	2014.6039
TCGA-KN-8419-11A-01R-2315-07	AMOT|154796	384.8785
TCGA-KN-8419-11A-01R-2315-07	AMPD1|270	3.3275
TCGA-KN-8419-11A-01R-2315-07	AMPD2|271	703.9468
TCGA-KN-8419-11A-01R-2315-07	AMPD3|272	462.8894
TCGA-KN-8419-11A-01R-2315-07	AMPH|273	344.2093
TCGA-KN-8419-11A-01R-2315-07	AMTN|401138	.7394
TCGA-KN-8419-11A-01R-2315-07	AMT|275	887.8861
TCGA-KN-8419-11A-01R-2315-07	AMY1A|276	1.1092
TCGA-KN-8419-11A-01R-2315-07	AMY2A|279	.7394
TCGA-KN-8419-11A-01R-2315-07	AMY2B|280	173.5909
TCGA-KN-8419-11A-01R-2315-07	AMZ1|155185	.7394
TCGA-KN-8419-11A-01R-2315-07	AMZ2P1|201283	134.9478
TCGA-KN-8419-11A-01R-2315-07	AMZ2|51321	1000.4621
TCGA-KN-8419-11A-01R-2315-07	ANAPC10|10393	163.7859
TCGA-KN-8419-11A-01R-2315-07	ANAPC11|51529	1245.5865
TCGA-KN-8419-11A-01R-2315-07	ANAPC13|25847	1962.662
TCGA-KN-8419-11A-01R-2315-07	ANAPC16|119504	4438.4878
TCGA-KN-8419-11A-01R-2315-07	ANAPC1|64682	416.3046
TCGA-KN-8419-11A-01R-2315-07	ANAPC2|29882	707.644
TCGA-KN-8419-11A-01R-2315-07	ANAPC4|29945	324.2444
TCGA-KN-8419-11A-01R-2315-07	ANAPC5|51433	3465.0153
TCGA-KN-8419-11A-01R-2315-07	ANAPC7|51434	842.222
TCGA-KN-8419-11A-01R-2315-07	ANGEL1|23357	660.3198
TCGA-KN-8419-11A-01R-2315-07	ANGEL2|90806	478.0479
TCGA-KN-8419-11A-01R-2315-07	ANGPT1|284	252.5187
TCGA-KN-8419-11A-01R-2315-07	ANGPT2|285	247.7124
TCGA-KN-8419-11A-01R-2315-07	ANGPT4|51378	.3697
TCGA-KN-8419-11A-01R-2315-07	ANGPTL1|9068	706.5348
TCGA-KN-8419-11A-01R-2315-07	ANGPTL2|23452	602.2738
TCGA-KN-8419-11A-01R-2315-07	ANGPTL3|27329	412.6074
TCGA-KN-8419-11A-01R-2315-07	ANGPTL4|51129	868.4721
TCGA-KN-8419-11A-01R-2315-07	ANGPTL5|253935	1.4789
TCGA-KN-8419-11A-01R-2315-07	ANGPTL6|83854	40.1553
TCGA-KN-8419-11A-01R-2315-07	ANGPTL7|10218	1.8486
TCGA-KN-8419-11A-01R-2315-07	ANG|283	204.1224
TCGA-KN-8419-11A-01R-2315-07	ANK1|286	17.7466
TCGA-KN-8419-11A-01R-2315-07	ANK2|287	4291.709
TCGA-KN-8419-11A-01R-2315-07	ANK3|288	2274.1473
TCGA-KN-8419-11A-01R-2315-07	ANKAR|150709	46.9544
TCGA-KN-8419-11A-01R-2315-07	ANKDD1A|348094	20.7043
TCGA-KN-8419-11A-01R-2315-07	ANKFN1|162282	0
TCGA-KN-8419-11A-01R-2315-07	ANKFY1|51479	962.7507
TCGA-KN-8419-11A-01R-2315-07	ANKHD1-EIF4EBP3|404734	427.2779
TCGA-KN-8419-11A-01R-2315-07	ANKHD1|54882	1481.612
TCGA-KN-8419-11A-01R-2315-07	ANKH|56172	1170.1636
TCGA-KN-8419-11A-01R-2315-07	ANKIB1|54467	934.652
TCGA-KN-8419-11A-01R-2315-07	ANKK1|255239	3.6972
TCGA-KN-8419-11A-01R-2315-07	ANKLE1|126549	1.4789
TCGA-KN-8419-11A-01R-2315-07	ANKLE2|23141	2251.2247
TCGA-KN-8419-11A-01R-2315-07	ANKMY1|51281	130.5111
TCGA-KN-8419-11A-01R-2315-07	ANKMY2|57037	841.8523
TCGA-KN-8419-11A-01R-2315-07	ANKRA2|57763	169.3317
TCGA-KN-8419-11A-01R-2315-07	ANKRD10|55608	831.2561
TCGA-KN-8419-11A-01R-2315-07	ANKRD11|29123	1918.0922
TCGA-KN-8419-11A-01R-2315-07	ANKRD12|23253	905.4441
TCGA-KN-8419-11A-01R-2315-07	ANKRD13A|88455	2327.0173
TCGA-KN-8419-11A-01R-2315-07	ANKRD13B|124930	22.1832
TCGA-KN-8419-11A-01R-2315-07	ANKRD13C|81573	668.0839
TCGA-KN-8419-11A-01R-2315-07	ANKRD13D|338692	236.9905
TCGA-KN-8419-11A-01R-2315-07	ANKRD16|54522	99.4103
TCGA-KN-8419-11A-01R-2315-07	ANKRD17|26057	1802.015
TCGA-KN-8419-11A-01R-2315-07	ANKRD19|138649	23.2924
TCGA-KN-8419-11A-01R-2315-07	ANKRD1|27063	111.2857
TCGA-KN-8419-11A-01R-2315-07	ANKRD20A3|441425	8.1338
TCGA-KN-8419-11A-01R-2315-07	ANKRD20A4|728747	0
TCGA-KN-8419-11A-01R-2315-07	ANKRD20B|729171	3.6972
TCGA-KN-8419-11A-01R-2315-07	ANKRD22|118932	63.9615
TCGA-KN-8419-11A-01R-2315-07	ANKRD23|200539	15.1585
TCGA-KN-8419-11A-01R-2315-07	ANKRD24|170961	26.2501
TCGA-KN-8419-11A-01R-2315-07	ANKRD26P1|124149	0
TCGA-KN-8419-11A-01R-2315-07	ANKRD26|22852	113.8737
TCGA-KN-8419-11A-01R-2315-07	ANKRD27|84079	517.9776
TCGA-KN-8419-11A-01R-2315-07	ANKRD28|23243	975.3212
TCGA-KN-8419-11A-01R-2315-07	ANKRD29|147463	89.8419
TCGA-KN-8419-11A-01R-2315-07	ANKRD2|26287	1467.4184
TCGA-KN-8419-11A-01R-2315-07	ANKRD30A|91074	1.1092
TCGA-KN-8419-11A-01R-2315-07	ANKRD30B|374860	0
TCGA-KN-8419-11A-01R-2315-07	ANKRD31|256006	15.898
TCGA-KN-8419-11A-01R-2315-07	ANKRD32|84250	55.0883
TCGA-KN-8419-11A-01R-2315-07	ANKRD33|341405	2.2183
TCGA-KN-8419-11A-01R-2315-07	ANKRD34A|284615	16.2677
TCGA-KN-8419-11A-01R-2315-07	ANKRD34B|340120	39.1903
TCGA-KN-8419-11A-01R-2315-07	ANKRD34C|390616	.3697
TCGA-KN-8419-11A-01R-2315-07	ANKRD35|148741	12.5705
TCGA-KN-8419-11A-01R-2315-07	ANKRD36BP1|84832	102.7821
TCGA-KN-8419-11A-01R-2315-07	ANKRD36B|57730	22.1832
TCGA-KN-8419-11A-01R-2315-07	ANKRD36|375248	65.0707
TCGA-KN-8419-11A-01R-2315-07	ANKRD37|353322	76.7354
TCGA-KN-8419-11A-01R-2315-07	ANKRD39|51239	74.6834
TCGA-KN-8419-11A-01R-2315-07	ANKRD40|91369	1316.203
TCGA-KN-8419-11A-01R-2315-07	ANKRD42|338699	292.0788
TCGA-KN-8419-11A-01R-2315-07	ANKRD43|134548	273.5928
TCGA-KN-8419-11A-01R-2315-07	ANKRD44|91526	95.7575
TCGA-KN-8419-11A-01R-2315-07	ANKRD45|339416	95.018
TCGA-KN-8419-11A-01R-2315-07	ANKRD46|157567	603.1833
TCGA-KN-8419-11A-01R-2315-07	ANKRD49|54851	225.8989
TCGA-KN-8419-11A-01R-2315-07	ANKRD50|57182	717.6264
TCGA-KN-8419-11A-01R-2315-07	ANKRD52|283373	1048.156
TCGA-KN-8419-11A-01R-2315-07	ANKRD53|79998	16.2677
TCGA-KN-8419-11A-01R-2315-07	ANKRD54|129138	646.2705
TCGA-KN-8419-11A-01R-2315-07	ANKRD55|79722	3.6972
TCGA-KN-8419-11A-01R-2315-07	ANKRD56|345079	528.6995
TCGA-KN-8419-11A-01R-2315-07	ANKRD57|65124	3658.0091
TCGA-KN-8419-11A-01R-2315-07	ANKRD58|347454	9.6127
TCGA-KN-8419-11A-01R-2315-07	ANKRD5|63926	272.1139
TCGA-KN-8419-11A-01R-2315-07	ANKRD6|22881	768.8659
TCGA-KN-8419-11A-01R-2315-07	ANKRD7|56311	12.5705
TCGA-KN-8419-11A-01R-2315-07	ANKRD9|122416	192.6241
TCGA-KN-8419-11A-01R-2315-07	ANKS1A|23294	673.9994
TCGA-KN-8419-11A-01R-2315-07	ANKS1B|56899	38.8206
TCGA-KN-8419-11A-01R-2315-07	ANKS3|124401	238.4694
TCGA-KN-8419-11A-01R-2315-07	ANKS4B|257629	133.8386
TCGA-KN-8419-11A-01R-2315-07	ANKS6|203286	612.2562
TCGA-KN-8419-11A-01R-2315-07	ANKZF1|55139	202.9762
TCGA-KN-8419-11A-01R-2315-07	ANLN|54443	15.898
TCGA-KN-8419-11A-01R-2315-07	ANO10|55129	1110.6387
TCGA-KN-8419-11A-01R-2315-07	ANO1|55107	205.1946
TCGA-KN-8419-11A-01R-2315-07	ANO2|57101	19.9649
TCGA-KN-8419-11A-01R-2315-07	ANO3|63982	23.2924
TCGA-KN-8419-11A-01R-2315-07	ANO4|121601	4.0669
TCGA-KN-8419-11A-01R-2315-07	ANO5|203859	205.5643
TCGA-KN-8419-11A-01R-2315-07	ANO6|196527	1895.5541
TCGA-KN-8419-11A-01R-2315-07	ANO7|50636	25.141
TCGA-KN-8419-11A-01R-2315-07	ANO8|57719	203.346
TCGA-KN-8419-11A-01R-2315-07	ANO9|338440	109.8068
TCGA-KN-8419-11A-01R-2315-07	ANP32A|8125	2590.6276
TCGA-KN-8419-11A-01R-2315-07	ANP32B|10541	1859.6913
TCGA-KN-8419-11A-01R-2315-07	ANP32C|23520	1.8486
TCGA-KN-8419-11A-01R-2315-07	ANP32D|23519	.3697
TCGA-KN-8419-11A-01R-2315-07	ANP32E|81611	2075.238
TCGA-KN-8419-11A-01R-2315-07	ANPEP|290	1395.323
TCGA-KN-8419-11A-01R-2315-07	ANTXR1|84168	463.6288
TCGA-KN-8419-11A-01R-2315-07	ANTXR2|118429	519.0868
TCGA-KN-8419-11A-01R-2315-07	ANTXRL|195977	0
TCGA-KN-8419-11A-01R-2315-07	ANUBL1|93550	150.8457
TCGA-KN-8419-11A-01R-2315-07	ANXA10|11199	0
TCGA-KN-8419-11A-01R-2315-07	ANXA11|311	10454.5707
TCGA-KN-8419-11A-01R-2315-07	ANXA13|312	.3697
TCGA-KN-8419-11A-01R-2315-07	ANXA1|301	2625.0116
TCGA-KN-8419-11A-01R-2315-07	ANXA2P1|303	54.7186
TCGA-KN-8419-11A-01R-2315-07	ANXA2P2|304	2741.1036
TCGA-KN-8419-11A-01R-2315-07	ANXA2P3|305	3.3275
TCGA-KN-8419-11A-01R-2315-07	ANXA2|302	7241.7044
TCGA-KN-8419-11A-01R-2315-07	ANXA3|306	1425.6401
TCGA-KN-8419-11A-01R-2315-07	ANXA4|307	2781.7728
TCGA-KN-8419-11A-01R-2315-07	ANXA5|308	8241.4271
TCGA-KN-8419-11A-01R-2315-07	ANXA6|309	2179.8687
TCGA-KN-8419-11A-01R-2315-07	ANXA7|310	4828.9121
TCGA-KN-8419-11A-01R-2315-07	ANXA8L1|728113	0
TCGA-KN-8419-11A-01R-2315-07	ANXA8L2|244	0
TCGA-KN-8419-11A-01R-2315-07	ANXA8|653145	0
TCGA-KN-8419-11A-01R-2315-07	ANXA9|8416	397.0792
TCGA-KN-8419-11A-01R-2315-07	AOAH|313	31.7959
TCGA-KN-8419-11A-01R-2315-07	AOC2|314	22.5529
TCGA-KN-8419-11A-01R-2315-07	AOC3|8639	809.6867
TCGA-KN-8419-11A-01R-2315-07	AOX1|316	1709.2153
TCGA-KN-8419-11A-01R-2315-07	AOX2P|344454	0
TCGA-KN-8419-11A-01R-2315-07	AP1AR|55435	377.4841
TCGA-KN-8419-11A-01R-2315-07	AP1B1|162	2402.4402
TCGA-KN-8419-11A-01R-2315-07	AP1G1|164	4184.4902
TCGA-KN-8419-11A-01R-2315-07	AP1G2|8906	446.5847
TCGA-KN-8419-11A-01R-2315-07	AP1M1|8907	768.278
TCGA-KN-8419-11A-01R-2315-07	AP1M2|10053	1762.8247
TCGA-KN-8419-11A-01R-2315-07	AP1S1|1174	1041.8708
TCGA-KN-8419-11A-01R-2315-07	AP1S2|8905	218.1348
TCGA-KN-8419-11A-01R-2315-07	AP1S3|130340	2161.7525
TCGA-KN-8419-11A-01R-2315-07	AP2A1|160	1095.1807
TCGA-KN-8419-11A-01R-2315-07	AP2A2|161	2305.9432
TCGA-KN-8419-11A-01R-2315-07	AP2B1|163	6155.0975
TCGA-KN-8419-11A-01R-2315-07	AP2M1|1173	7100.1017
TCGA-KN-8419-11A-01R-2315-07	AP2S1|1175	961.6416
TCGA-KN-8419-11A-01R-2315-07	AP3B1|8546	1416.0274
TCGA-KN-8419-11A-01R-2315-07	AP3B2|8120	42.1481
TCGA-KN-8419-11A-01R-2315-07	AP3D1|8943	2401.331
TCGA-KN-8419-11A-01R-2315-07	AP3M1|26985	1065.1631
TCGA-KN-8419-11A-01R-2315-07	AP3M2|10947	337.924
TCGA-KN-8419-11A-01R-2315-07	AP3S1|1176	418.523
TCGA-KN-8419-11A-01R-2315-07	AP3S2|10239	2329.9861
TCGA-KN-8419-11A-01R-2315-07	AP4B1|10717	314.8979
TCGA-KN-8419-11A-01R-2315-07	AP4E1|23431	212.9587
TCGA-KN-8419-11A-01R-2315-07	AP4M1|9179	183.3848
TCGA-KN-8419-11A-01R-2315-07	AP4S1|11154	166.0043
TCGA-KN-8419-11A-01R-2315-07	APAF1|317	418.1532
TCGA-KN-8419-11A-01R-2315-07	APBA1|320	79.4898
TCGA-KN-8419-11A-01R-2315-07	APBA2|321	49.5425
TCGA-KN-8419-11A-01R-2315-07	APBA3|9546	220.3531
TCGA-KN-8419-11A-01R-2315-07	APBB1IP|54518	31.7959
TCGA-KN-8419-11A-01R-2315-07	APBB1|322	1329.1432
TCGA-KN-8419-11A-01R-2315-07	APBB2|323	946.483
TCGA-KN-8419-11A-01R-2315-07	APBB3|10307	444.7731
TCGA-KN-8419-11A-01R-2315-07	APC2|10297	2.6176
TCGA-KN-8419-11A-01R-2315-07	APCDD1L|164284	137.9055
TCGA-KN-8419-11A-01R-2315-07	APCDD1|147495	527.9601
TCGA-KN-8419-11A-01R-2315-07	APCS|325	.7394
TCGA-KN-8419-11A-01R-2315-07	APC|324	517.6079
TCGA-KN-8419-11A-01R-2315-07	APEH|327	2953.6926
TCGA-KN-8419-11A-01R-2315-07	APEX1|328	1930.6775
TCGA-KN-8419-11A-01R-2315-07	APEX2|27301	419.6321
TCGA-KN-8419-11A-01R-2315-07	APH1A|51107	5058.1385
TCGA-KN-8419-11A-01R-2315-07	APH1B|83464	929.8456
TCGA-KN-8419-11A-01R-2315-07	API5|8539	2446.0671
TCGA-KN-8419-11A-01R-2315-07	APIP|51074	873.8146
TCGA-KN-8419-11A-01R-2315-07	APITD1|378708	389.0378
TCGA-KN-8419-11A-01R-2315-07	APLF|200558	31.0565
TCGA-KN-8419-11A-01R-2315-07	APLNR|187	43.627
TCGA-KN-8419-11A-01R-2315-07	APLN|8862	212.589
TCGA-KN-8419-11A-01R-2315-07	APLP1|333	19.2254
TCGA-KN-8419-11A-01R-2315-07	APLP2|334	24590.8125
TCGA-KN-8419-11A-01R-2315-07	APOA1BP|128240	2339.218
TCGA-KN-8419-11A-01R-2315-07	APOA1|335	1.8486
TCGA-KN-8419-11A-01R-2315-07	APOA2|336	0
TCGA-KN-8419-11A-01R-2315-07	APOA4|337	0
TCGA-KN-8419-11A-01R-2315-07	APOA5|116519	.3697
TCGA-KN-8419-11A-01R-2315-07	APOB48R|55911	25.141
TCGA-KN-8419-11A-01R-2315-07	APOBEC1|339	0
TCGA-KN-8419-11A-01R-2315-07	APOBEC2|10930	4.4366
TCGA-KN-8419-11A-01R-2315-07	APOBEC3A|200315	22.5529
TCGA-KN-8419-11A-01R-2315-07	APOBEC3B|9582	451.428
TCGA-KN-8419-11A-01R-2315-07	APOBEC3C|27350	40.6692
TCGA-KN-8419-11A-01R-2315-07	APOBEC3D|140564	9.243
TCGA-KN-8419-11A-01R-2315-07	APOBEC3F|200316	103.5216
TCGA-KN-8419-11A-01R-2315-07	APOBEC3G|60489	112.3949
TCGA-KN-8419-11A-01R-2315-07	APOBEC3H|164668	2.2183
TCGA-KN-8419-11A-01R-2315-07	APOBEC4|403314	0
TCGA-KN-8419-11A-01R-2315-07	APOB|338	12.2008
TCGA-KN-8419-11A-01R-2315-07	APOC1P1|342	0
TCGA-KN-8419-11A-01R-2315-07	APOC1|341	32.5354
TCGA-KN-8419-11A-01R-2315-07	APOC2|344	16.6374
TCGA-KN-8419-11A-01R-2315-07	APOC3|345	0
TCGA-KN-8419-11A-01R-2315-07	APOC4|346	0
TCGA-KN-8419-11A-01R-2315-07	APOD|347	377.1143
TCGA-KN-8419-11A-01R-2315-07	APOE|348	1758.388
TCGA-KN-8419-11A-01R-2315-07	APOF|319	1.8486
TCGA-KN-8419-11A-01R-2315-07	APOH|350	15.5282
TCGA-KN-8419-11A-01R-2315-07	APOL1|8542	1415.6576
TCGA-KN-8419-11A-01R-2315-07	APOL2|23780	1052.2229
TCGA-KN-8419-11A-01R-2315-07	APOL3|80833	337.924
TCGA-KN-8419-11A-01R-2315-07	APOL4|80832	2258.9888
TCGA-KN-8419-11A-01R-2315-07	APOL5|80831	0
TCGA-KN-8419-11A-01R-2315-07	APOL6|80830	548.2947
TCGA-KN-8419-11A-01R-2315-07	APOLD1|81575	2246.0486
TCGA-KN-8419-11A-01R-2315-07	APOM|55937	809.6867
TCGA-KN-8419-11A-01R-2315-07	APOOL|139322	366.0227
TCGA-KN-8419-11A-01R-2315-07	APOO|79135	734.2638
TCGA-KN-8419-11A-01R-2315-07	APPBP2|10513	1167.5756
TCGA-KN-8419-11A-01R-2315-07	APPL1|26060	1205.6567
TCGA-KN-8419-11A-01R-2315-07	APPL2|55198	816.3416
TCGA-KN-8419-11A-01R-2315-07	APP|351	56164.1557
TCGA-KN-8419-11A-01R-2315-07	APRT|353	945.0042
TCGA-KN-8419-11A-01R-2315-07	APTX|54840	701.3587
TCGA-KN-8419-11A-01R-2315-07	AQP10|89872	0
TCGA-KN-8419-11A-01R-2315-07	AQP11|282679	19.2254
TCGA-KN-8419-11A-01R-2315-07	AQP12A|375318	0
TCGA-KN-8419-11A-01R-2315-07	AQP12B|653437	.7394
TCGA-KN-8419-11A-01R-2315-07	AQP1|358	38986.801
TCGA-KN-8419-11A-01R-2315-07	AQP2|359	68462.8894
TCGA-KN-8419-11A-01R-2315-07	AQP3|360	17668.5461
TCGA-KN-8419-11A-01R-2315-07	AQP4|361	20.3346
TCGA-KN-8419-11A-01R-2315-07	AQP5|362	143.8211
TCGA-KN-8419-11A-01R-2315-07	AQP6|363	5458.9149
TCGA-KN-8419-11A-01R-2315-07	AQP7P1|375719	34.7537
TCGA-KN-8419-11A-01R-2315-07	AQP7P3|441432	6.2852
TCGA-KN-8419-11A-01R-2315-07	AQP7|364	231.075
TCGA-KN-8419-11A-01R-2315-07	AQP8|343	.7394
TCGA-KN-8419-11A-01R-2315-07	AQP9|366	26.9896
TCGA-KN-8419-11A-01R-2315-07	AQPEP|206338	1.1092
TCGA-KN-8419-11A-01R-2315-07	AQR|9716	875.8665
TCGA-KN-8419-11A-01R-2315-07	ARAF|369	1694.0568
TCGA-KN-8419-11A-01R-2315-07	ARAP1|116985	1603.8414
TCGA-KN-8419-11A-01R-2315-07	ARAP2|116984	527.5904
TCGA-KN-8419-11A-01R-2315-07	ARAP3|64411	252.5187
TCGA-KN-8419-11A-01R-2315-07	ARCN1|372	3569.2763
TCGA-KN-8419-11A-01R-2315-07	ARC|23237	911.7294
TCGA-KN-8419-11A-01R-2315-07	AREG|374	128.6625
TCGA-KN-8419-11A-01R-2315-07	ARF1|375	10572.1416
TCGA-KN-8419-11A-01R-2315-07	ARF3|377	4485.4423
TCGA-KN-8419-11A-01R-2315-07	ARF4|378	7373.3247
TCGA-KN-8419-11A-01R-2315-07	ARF5|381	3580.6747
TCGA-KN-8419-11A-01R-2315-07	ARF6|382	4393.382
TCGA-KN-8419-11A-01R-2315-07	ARFGAP1|55738	810.7958
TCGA-KN-8419-11A-01R-2315-07	ARFGAP2|84364	2329.2356
TCGA-KN-8419-11A-01R-2315-07	ARFGAP3|26286	2654.2194
TCGA-KN-8419-11A-01R-2315-07	ARFGEF1|10565	1541.795
TCGA-KN-8419-11A-01R-2315-07	ARFGEF2|10564	1814.9552
TCGA-KN-8419-11A-01R-2315-07	ARFIP1|27236	1072.5575
TCGA-KN-8419-11A-01R-2315-07	ARFIP2|23647	1461.5029
TCGA-KN-8419-11A-01R-2315-07	ARFRP1|10139	637.7669
TCGA-KN-8419-11A-01R-2315-07	ARG1|383	2.2183
TCGA-KN-8419-11A-01R-2315-07	ARG2|384	6333.5613
TCGA-KN-8419-11A-01R-2315-07	ARGFXP2|503640	.3697
TCGA-KN-8419-11A-01R-2315-07	ARGFX|503582	0
TCGA-KN-8419-11A-01R-2315-07	ARGLU1|55082	1726.5921
TCGA-KN-8419-11A-01R-2315-07	ARHGAP10|79658	296.1457
TCGA-KN-8419-11A-01R-2315-07	ARHGAP11A|9824	11.4613
TCGA-KN-8419-11A-01R-2315-07	ARHGAP11B|89839	.7394
TCGA-KN-8419-11A-01R-2315-07	ARHGAP12|94134	593.7702
TCGA-KN-8419-11A-01R-2315-07	ARHGAP15|55843	27.729
TCGA-KN-8419-11A-01R-2315-07	ARHGAP17|55114	975.3212
TCGA-KN-8419-11A-01R-2315-07	ARHGAP18|93663	2518.9019
TCGA-KN-8419-11A-01R-2315-07	ARHGAP19|84986	222.5714
TCGA-KN-8419-11A-01R-2315-07	ARHGAP1|392	1436.362
TCGA-KN-8419-11A-01R-2315-07	ARHGAP20|57569	31.0565
TCGA-KN-8419-11A-01R-2315-07	ARHGAP21|57584	1174.6002
TCGA-KN-8419-11A-01R-2315-07	ARHGAP22|58504	8.1338
TCGA-KN-8419-11A-01R-2315-07	ARHGAP23|57636	663.2776
TCGA-KN-8419-11A-01R-2315-07	ARHGAP24|83478	3158.1477
TCGA-KN-8419-11A-01R-2315-07	ARHGAP25|9938	131.2506
TCGA-KN-8419-11A-01R-2315-07	ARHGAP26|23092	273.223
TCGA-KN-8419-11A-01R-2315-07	ARHGAP27|201176	584.8969
TCGA-KN-8419-11A-01R-2315-07	ARHGAP28|79822	155.6521
TCGA-KN-8419-11A-01R-2315-07	ARHGAP29|9411	6328.4962
TCGA-KN-8419-11A-01R-2315-07	ARHGAP30|257106	106.4793
TCGA-KN-8419-11A-01R-2315-07	ARHGAP31|57514	818.9297
TCGA-KN-8419-11A-01R-2315-07	ARHGAP32|9743	416.3046
TCGA-KN-8419-11A-01R-2315-07	ARHGAP33|115703	94.6483
TCGA-KN-8419-11A-01R-2315-07	ARHGAP36|158763	0
TCGA-KN-8419-11A-01R-2315-07	ARHGAP39|80728	97.9758
TCGA-KN-8419-11A-01R-2315-07	ARHGAP42|143872	249.9307
TCGA-KN-8419-11A-01R-2315-07	ARHGAP4|393	755.3378
TCGA-KN-8419-11A-01R-2315-07	ARHGAP5|394	3388.1135
TCGA-KN-8419-11A-01R-2315-07	ARHGAP6|395	491.7275
TCGA-KN-8419-11A-01R-2315-07	ARHGAP8|23779	397.3972
TCGA-KN-8419-11A-01R-2315-07	ARHGAP9|64333	12.5705
TCGA-KN-8419-11A-01R-2315-07	ARHGDIA|396	6996.5801
TCGA-KN-8419-11A-01R-2315-07	ARHGDIB|397	1270.3577
TCGA-KN-8419-11A-01R-2315-07	ARHGDIG|398	0
TCGA-KN-8419-11A-01R-2315-07	ARHGEF10L|55160	1318.0516
TCGA-KN-8419-11A-01R-2315-07	ARHGEF10|9639	644.0521
TCGA-KN-8419-11A-01R-2315-07	ARHGEF11|9826	1082.1703
TCGA-KN-8419-11A-01R-2315-07	ARHGEF12|23365	5725.8527
TCGA-KN-8419-11A-01R-2315-07	ARHGEF15|22899	294.2971
TCGA-KN-8419-11A-01R-2315-07	ARHGEF16|27237	693.5946
TCGA-KN-8419-11A-01R-2315-07	ARHGEF17|9828	1494.408
TCGA-KN-8419-11A-01R-2315-07	ARHGEF18|23370	1214.8997
TCGA-KN-8419-11A-01R-2315-07	ARHGEF19|128272	207.7826
TCGA-KN-8419-11A-01R-2315-07	ARHGEF1|9138	696.5524
TCGA-KN-8419-11A-01R-2315-07	ARHGEF2|9181	1142.0649
TCGA-KN-8419-11A-01R-2315-07	ARHGEF33|100271715	12.2008
TCGA-KN-8419-11A-01R-2315-07	ARHGEF35|445328	503.1888
TCGA-KN-8419-11A-01R-2315-07	ARHGEF37|389337	338.6635
TCGA-KN-8419-11A-01R-2315-07	ARHGEF38|54848	92.0603
TCGA-KN-8419-11A-01R-2315-07	ARHGEF3|50650	928.7365
TCGA-KN-8419-11A-01R-2315-07	ARHGEF4|50649	25.5107
TCGA-KN-8419-11A-01R-2315-07	ARHGEF5|7984	721.6933
TCGA-KN-8419-11A-01R-2315-07	ARHGEF6|9459	249.1912
TCGA-KN-8419-11A-01R-2315-07	ARHGEF7|8874	917.6449
TCGA-KN-8419-11A-01R-2315-07	ARHGEF9|23229	567.5201
TCGA-KN-8419-11A-01R-2315-07	ARID1A|8289	2287.4573
TCGA-KN-8419-11A-01R-2315-07	ARID1B|57492	1259.2661
TCGA-KN-8419-11A-01R-2315-07	ARID2|196528	716.887
TCGA-KN-8419-11A-01R-2315-07	ARID3A|1820	127.1837
TCGA-KN-8419-11A-01R-2315-07	ARID3B|10620	97.6061
TCGA-KN-8419-11A-01R-2315-07	ARID3C|138715	0
TCGA-KN-8419-11A-01R-2315-07	ARID4A|5926	576.3934
TCGA-KN-8419-11A-01R-2315-07	ARID4B|51742	1055.0106
TCGA-KN-8419-11A-01R-2315-07	ARID5A|10865	1208.9842
TCGA-KN-8419-11A-01R-2315-07	ARID5B|84159	4377.4841
TCGA-KN-8419-11A-01R-2315-07	ARIH1|25820	1911.0824
TCGA-KN-8419-11A-01R-2315-07	ARIH2|10425	1316.1512
TCGA-KN-8419-11A-01R-2315-07	ARL10|285598	29.9473
TCGA-KN-8419-11A-01R-2315-07	ARL11|115761	8.8733
TCGA-KN-8419-11A-01R-2315-07	ARL13A|392509	.7394
TCGA-KN-8419-11A-01R-2315-07	ARL13B|200894	557.5377
TCGA-KN-8419-11A-01R-2315-07	ARL14|80117	19.2254
TCGA-KN-8419-11A-01R-2315-07	ARL15|54622	578.9814
TCGA-KN-8419-11A-01R-2315-07	ARL16|339231	773.4541
TCGA-KN-8419-11A-01R-2315-07	ARL17A|51326	84.7102
TCGA-KN-8419-11A-01R-2315-07	ARL17B|641522	4.677
TCGA-KN-8419-11A-01R-2315-07	ARL1|400	2719.2901
TCGA-KN-8419-11A-01R-2315-07	ARL2BP|23568	1278.8613
TCGA-KN-8419-11A-01R-2315-07	ARL2|402	2347.7216
TCGA-KN-8419-11A-01R-2315-07	ARL3|403	1109.8993
TCGA-KN-8419-11A-01R-2315-07	ARL4A|10124	219.9834
TCGA-KN-8419-11A-01R-2315-07	ARL4C|10123	1450.4113
TCGA-KN-8419-11A-01R-2315-07	ARL4D|379	1234.4949
TCGA-KN-8419-11A-01R-2315-07	ARL5A|26225	1223.4033
TCGA-KN-8419-11A-01R-2315-07	ARL5B|221079	764.5808
TCGA-KN-8419-11A-01R-2315-07	ARL5C|390790	0
TCGA-KN-8419-11A-01R-2315-07	ARL6IP1|23204	8684.3516
TCGA-KN-8419-11A-01R-2315-07	ARL6IP4|51329	2528.1449
TCGA-KN-8419-11A-01R-2315-07	ARL6IP5|10550	2287.4573
TCGA-KN-8419-11A-01R-2315-07	ARL6IP6|151188	202.9762
TCGA-KN-8419-11A-01R-2315-07	ARL6|84100	148.2577
TCGA-KN-8419-11A-01R-2315-07	ARL8A|127829	1320.2699
TCGA-KN-8419-11A-01R-2315-07	ARL8B|55207	2583.2332
TCGA-KN-8419-11A-01R-2315-07	ARL9|132946	1.1092
TCGA-KN-8419-11A-01R-2315-07	ARMC10|83787	486.1928
TCGA-KN-8419-11A-01R-2315-07	ARMC1|55156	715.0384
TCGA-KN-8419-11A-01R-2315-07	ARMC2|84071	40.2995
TCGA-KN-8419-11A-01R-2315-07	ARMC3|219681	7.0247
TCGA-KN-8419-11A-01R-2315-07	ARMC4|55130	1.4789
TCGA-KN-8419-11A-01R-2315-07	ARMC5|79798	321.6563
TCGA-KN-8419-11A-01R-2315-07	ARMC6|93436	659.7911
TCGA-KN-8419-11A-01R-2315-07	ARMC7|79637	1015.6207
TCGA-KN-8419-11A-01R-2315-07	ARMC8|25852	942.4161
TCGA-KN-8419-11A-01R-2315-07	ARMC9|80210	267.6772
TCGA-KN-8419-11A-01R-2315-07	ARMCX1|51309	364.9136
TCGA-KN-8419-11A-01R-2315-07	ARMCX2|9823	1610.1303
TCGA-KN-8419-11A-01R-2315-07	ARMCX3|51566	2216.1013
TCGA-KN-8419-11A-01R-2315-07	ARMCX5|64860	482.1148
TCGA-KN-8419-11A-01R-2315-07	ARMCX6|54470	238.0996
TCGA-KN-8419-11A-01R-2315-07	ARMS2|387715	.3697
TCGA-KN-8419-11A-01R-2315-07	ARNT2|9915	2325.1687
TCGA-KN-8419-11A-01R-2315-07	ARNTL2|56938	42.1481
TCGA-KN-8419-11A-01R-2315-07	ARNTL|406	227.7475
TCGA-KN-8419-11A-01R-2315-07	ARNT|405	1025.2334
TCGA-KN-8419-11A-01R-2315-07	ARPC1A|10552	1957.7669
TCGA-KN-8419-11A-01R-2315-07	ARPC1B|10095	2197.1458
TCGA-KN-8419-11A-01R-2315-07	ARPC2|10109	3943.0631
TCGA-KN-8419-11A-01R-2315-07	ARPC3|10094	2925.5939
TCGA-KN-8419-11A-01R-2315-07	ARPC4|10093	4386.4646
TCGA-KN-8419-11A-01R-2315-07	ARPC5L|81873	1004.5291
TCGA-KN-8419-11A-01R-2315-07	ARPC5|10092	2713.0049
TCGA-KN-8419-11A-01R-2315-07	ARPM1|84517	142.3422
TCGA-KN-8419-11A-01R-2315-07	ARPP19|10776	5345.0411
TCGA-KN-8419-11A-01R-2315-07	ARPP21|10777	2.2183
TCGA-KN-8419-11A-01R-2315-07	ARR3|407	.3697
TCGA-KN-8419-11A-01R-2315-07	ARRB1|408	393.7517
TCGA-KN-8419-11A-01R-2315-07	ARRB2|409	296.1457
TCGA-KN-8419-11A-01R-2315-07	ARRDC1|92714	641.4641
TCGA-KN-8419-11A-01R-2315-07	ARRDC2|27106	347.167
TCGA-KN-8419-11A-01R-2315-07	ARRDC3|57561	5049.6349
TCGA-KN-8419-11A-01R-2315-07	ARRDC4|91947	2150.2912
TCGA-KN-8419-11A-01R-2315-07	ARRDC5|645432	0
TCGA-KN-8419-11A-01R-2315-07	ARSA|410	381.551
TCGA-KN-8419-11A-01R-2315-07	ARSB|411	490.9881
TCGA-KN-8419-11A-01R-2315-07	ARSD|414	4104.6307
TCGA-KN-8419-11A-01R-2315-07	ARSE|415	24.4015
TCGA-KN-8419-11A-01R-2315-07	ARSF|416	46.9544
TCGA-KN-8419-11A-01R-2315-07	ARSG|22901	128.2928
TCGA-KN-8419-11A-01R-2315-07	ARSH|347527	1.1092
TCGA-KN-8419-11A-01R-2315-07	ARSI|340075	12.5705
TCGA-KN-8419-11A-01R-2315-07	ARSJ|79642	343.1001
TCGA-KN-8419-11A-01R-2315-07	ARSK|153642	239.2088
TCGA-KN-8419-11A-01R-2315-07	ART1|417	2.9578
TCGA-KN-8419-11A-01R-2315-07	ART3|419	1.1092
TCGA-KN-8419-11A-01R-2315-07	ART4|420	5.9155
TCGA-KN-8419-11A-01R-2315-07	ART5|116969	7.0247
TCGA-KN-8419-11A-01R-2315-07	ARTN|9048	7.7641
TCGA-KN-8419-11A-01R-2315-07	ARV1|64801	631.4817
TCGA-KN-8419-11A-01R-2315-07	ARVCF|421	228.4869
TCGA-KN-8419-11A-01R-2315-07	ARX|170302	.7394
TCGA-KN-8419-11A-01R-2315-07	AR|367	44.7361
TCGA-KN-8419-11A-01R-2315-07	AS3MT|57412	218.8742
TCGA-KN-8419-11A-01R-2315-07	ASAH1|427	8173.7684
TCGA-KN-8419-11A-01R-2315-07	ASAH2B|653308	26.6198
TCGA-KN-8419-11A-01R-2315-07	ASAH2|56624	10.7219
TCGA-KN-8419-11A-01R-2315-07	ASAM|79827	159.3493
TCGA-KN-8419-11A-01R-2315-07	ASAP1IT1|29065	0
TCGA-KN-8419-11A-01R-2315-07	ASAP1|50807	453.6464
TCGA-KN-8419-11A-01R-2315-07	ASAP2|8853	1604.5845
TCGA-KN-8419-11A-01R-2315-07	ASAP3|55616	423.3293
TCGA-KN-8419-11A-01R-2315-07	ASB10|136371	0
TCGA-KN-8419-11A-01R-2315-07	ASB11|140456	.3697
TCGA-KN-8419-11A-01R-2315-07	ASB12|142689	1.1092
TCGA-KN-8419-11A-01R-2315-07	ASB13|79754	606.3407
TCGA-KN-8419-11A-01R-2315-07	ASB14|142686	1.8486
TCGA-KN-8419-11A-01R-2315-07	ASB15|142685	1.8486
TCGA-KN-8419-11A-01R-2315-07	ASB16|92591	19.9242
TCGA-KN-8419-11A-01R-2315-07	ASB17|127247	2.2183
TCGA-KN-8419-11A-01R-2315-07	ASB18|401036	0
TCGA-KN-8419-11A-01R-2315-07	ASB1|51665	456.471
TCGA-KN-8419-11A-01R-2315-07	ASB2|51676	8.5036
TCGA-KN-8419-11A-01R-2315-07	ASB3|51130	211.4798
TCGA-KN-8419-11A-01R-2315-07	ASB4|51666	1.4789
TCGA-KN-8419-11A-01R-2315-07	ASB5|140458	33.2748
TCGA-KN-8419-11A-01R-2315-07	ASB6|140459	967.3796
TCGA-KN-8419-11A-01R-2315-07	ASB7|140460	361.2164
TCGA-KN-8419-11A-01R-2315-07	ASB8|140461	618.5415
TCGA-KN-8419-11A-01R-2315-07	ASB9|140462	192.6241
TCGA-KN-8419-11A-01R-2315-07	ASCC1|51008	653.6648
TCGA-KN-8419-11A-01R-2315-07	ASCC2|84164	881.0426
TCGA-KN-8419-11A-01R-2315-07	ASCC3|10973	363.8044
TCGA-KN-8419-11A-01R-2315-07	ASCL1|429	0
TCGA-KN-8419-11A-01R-2315-07	ASCL2|430	36.2326
TCGA-KN-8419-11A-01R-2315-07	ASCL3|56676	1.8486
TCGA-KN-8419-11A-01R-2315-07	ASCL4|121549	1.8486
TCGA-KN-8419-11A-01R-2315-07	ASF1A|25842	759.4048
TCGA-KN-8419-11A-01R-2315-07	ASF1B|55723	34.7537
TCGA-KN-8419-11A-01R-2315-07	ASFMR1|100126270	4.8211
TCGA-KN-8419-11A-01R-2315-07	ASGR1|432	16.6374
TCGA-KN-8419-11A-01R-2315-07	ASGR2|433	22.9226
TCGA-KN-8419-11A-01R-2315-07	ASH1L|55870	1224.6012
TCGA-KN-8419-11A-01R-2315-07	ASH2L|9070	891.025
TCGA-KN-8419-11A-01R-2315-07	ASIP|434	.7394
TCGA-KN-8419-11A-01R-2315-07	ASL|435	1217.4878
TCGA-KN-8419-11A-01R-2315-07	ASMTL|8623	876.1956
TCGA-KN-8419-11A-01R-2315-07	ASMT|438	.3697
TCGA-KN-8419-11A-01R-2315-07	ASNA1|439	2177.2807
TCGA-KN-8419-11A-01R-2315-07	ASNSD1|54529	765.3203
TCGA-KN-8419-11A-01R-2315-07	ASNS|440	263.6103
TCGA-KN-8419-11A-01R-2315-07	ASPA|443	224.0503
TCGA-KN-8419-11A-01R-2315-07	ASPDH|554235	126.0745
TCGA-KN-8419-11A-01R-2315-07	ASPG|374569	67.289
TCGA-KN-8419-11A-01R-2315-07	ASPHD1|253982	10.7219
TCGA-KN-8419-11A-01R-2315-07	ASPHD2|57168	141.6027
TCGA-KN-8419-11A-01R-2315-07	ASPH|444	2868.1727
TCGA-KN-8419-11A-01R-2315-07	ASPM|259266	5.1761
TCGA-KN-8419-11A-01R-2315-07	ASPN|54829	371.1988
TCGA-KN-8419-11A-01R-2315-07	ASPRV1|151516	53.3247
TCGA-KN-8419-11A-01R-2315-07	ASPSCR1|79058	511.6924
TCGA-KN-8419-11A-01R-2315-07	ASRGL1|80150	1650.0601
TCGA-KN-8419-11A-01R-2315-07	ASS1|445	3175.1548
TCGA-KN-8419-11A-01R-2315-07	ASTE1|28990	168.0932
TCGA-KN-8419-11A-01R-2315-07	ASTL|431705	6.2852
TCGA-KN-8419-11A-01R-2315-07	ASTN1|460	2.2183
TCGA-KN-8419-11A-01R-2315-07	ASTN2|23245	252.8884
TCGA-KN-8419-11A-01R-2315-07	ASXL1|171023	1482.2072
TCGA-KN-8419-11A-01R-2315-07	ASXL2|55252	489.8789
TCGA-KN-8419-11A-01R-2315-07	ASXL3|80816	116.8315
TCGA-KN-8419-11A-01R-2315-07	ASZ1|136991	.3697
TCGA-KN-8419-11A-01R-2315-07	ATAD1|84896	1124.688
TCGA-KN-8419-11A-01R-2315-07	ATAD2B|54454	233.2933
TCGA-KN-8419-11A-01R-2315-07	ATAD2|29028	120.8984
TCGA-KN-8419-11A-01R-2315-07	ATAD3A|55210	325.7233
TCGA-KN-8419-11A-01R-2315-07	ATAD3B|83858	194.103
TCGA-KN-8419-11A-01R-2315-07	ATAD3C|219293	246.9729
TCGA-KN-8419-11A-01R-2315-07	ATAD5|79915	15.898
TCGA-KN-8419-11A-01R-2315-07	ATCAY|85300	6.655
TCGA-KN-8419-11A-01R-2315-07	ATE1|11101	380.8115
TCGA-KN-8419-11A-01R-2315-07	ATF1|466	506.1466
TCGA-KN-8419-11A-01R-2315-07	ATF2|1386	790.8309
TCGA-KN-8419-11A-01R-2315-07	ATF3|467	11333.395
TCGA-KN-8419-11A-01R-2315-07	ATF4|468	7566.6882
TCGA-KN-8419-11A-01R-2315-07	ATF5|22809	746.4646
TCGA-KN-8419-11A-01R-2315-07	ATF6B|1388	1675.5708
TCGA-KN-8419-11A-01R-2315-07	ATF6|22926	1889.6386
TCGA-KN-8419-11A-01R-2315-07	ATF7IP2|80063	163.7859
TCGA-KN-8419-11A-01R-2315-07	ATF7IP|55729	901.3772
TCGA-KN-8419-11A-01R-2315-07	ATF7|11016	683.9819
TCGA-KN-8419-11A-01R-2315-07	ATG10|83734	130.8809
TCGA-KN-8419-11A-01R-2315-07	ATG12|9140	289.8604
TCGA-KN-8419-11A-01R-2315-07	ATG16L1|55054	450.6886
TCGA-KN-8419-11A-01R-2315-07	ATG16L2|89849	185.507
TCGA-KN-8419-11A-01R-2315-07	ATG2A|23130	463.6288
TCGA-KN-8419-11A-01R-2315-07	ATG2B|55102	840.3734
TCGA-KN-8419-11A-01R-2315-07	ATG3|64422	1013.4023
TCGA-KN-8419-11A-01R-2315-07	ATG4A|115201	429.6146
TCGA-KN-8419-11A-01R-2315-07	ATG4B|23192	984.9339
TCGA-KN-8419-11A-01R-2315-07	ATG4C|84938	157.131
TCGA-KN-8419-11A-01R-2315-07	ATG4D|84971	641.978
TCGA-KN-8419-11A-01R-2315-07	ATG5|9474	971.624
TCGA-KN-8419-11A-01R-2315-07	ATG7|10533	569.8604
TCGA-KN-8419-11A-01R-2315-07	ATG9A|79065	1147.2779
TCGA-KN-8419-11A-01R-2315-07	ATG9B|285973	14.1196
TCGA-KN-8419-11A-01R-2315-07	ATHL1|80162	556.0588
TCGA-KN-8419-11A-01R-2315-07	ATIC|471	928.3668
TCGA-KN-8419-11A-01R-2315-07	ATL1|51062	238.8391
TCGA-KN-8419-11A-01R-2315-07	ATL2|64225	935.3914
TCGA-KN-8419-11A-01R-2315-07	ATL3|25923	456.6041
TCGA-KN-8419-11A-01R-2315-07	ATMIN|23300	1221.9244
TCGA-KN-8419-11A-01R-2315-07	ATM|472	859.5989
TCGA-KN-8419-11A-01R-2315-07	ATN1|1822	4392.2729
TCGA-KN-8419-11A-01R-2315-07	ATOH1|474	0
TCGA-KN-8419-11A-01R-2315-07	ATOH7|220202	.3697
TCGA-KN-8419-11A-01R-2315-07	ATOH8|84913	761.9928
TCGA-KN-8419-11A-01R-2315-07	ATOX1|475	862.5566
TCGA-KN-8419-11A-01R-2315-07	ATP10A|57194	69.1376
TCGA-KN-8419-11A-01R-2315-07	ATP10B|23120	24.7712
TCGA-KN-8419-11A-01R-2315-07	ATP10D|57205	1210.0934
TCGA-KN-8419-11A-01R-2315-07	ATP11A|23250	1959.8854
TCGA-KN-8419-11A-01R-2315-07	ATP11B|23200	1262.5936
TCGA-KN-8419-11A-01R-2315-07	ATP11C|286410	602.6435
TCGA-KN-8419-11A-01R-2315-07	ATP12A|479	84.6659
TCGA-KN-8419-11A-01R-2315-07	ATP13A1|57130	1035.5855
TCGA-KN-8419-11A-01R-2315-07	ATP13A2|23400	462.5196
TCGA-KN-8419-11A-01R-2315-07	ATP13A3|79572	3273.87
TCGA-KN-8419-11A-01R-2315-07	ATP13A4|84239	32.1656
TCGA-KN-8419-11A-01R-2315-07	ATP13A5|344905	7.0247
TCGA-KN-8419-11A-01R-2315-07	ATP1A1|476	122304.7934
TCGA-KN-8419-11A-01R-2315-07	ATP1A2|477	21.8135
TCGA-KN-8419-11A-01R-2315-07	ATP1A3|478	1.1092
TCGA-KN-8419-11A-01R-2315-07	ATP1A4|480	.3697
TCGA-KN-8419-11A-01R-2315-07	ATP1B1|481	59118.6912
TCGA-KN-8419-11A-01R-2315-07	ATP1B2|482	143.0816
TCGA-KN-8419-11A-01R-2315-07	ATP1B3|483	3986.6901
TCGA-KN-8419-11A-01R-2315-07	ATP1B4|23439	0
TCGA-KN-8419-11A-01R-2315-07	ATP2A1|487	4.0669
TCGA-KN-8419-11A-01R-2315-07	ATP2A2|488	3750.8088
TCGA-KN-8419-11A-01R-2315-07	ATP2A3|489	767.1689
TCGA-KN-8419-11A-01R-2315-07	ATP2B1|490	1592.3838
TCGA-KN-8419-11A-01R-2315-07	ATP2B2|491	29.5776
TCGA-KN-8419-11A-01R-2315-07	ATP2B3|492	22.1832
TCGA-KN-8419-11A-01R-2315-07	ATP2B4|493	757.9259
TCGA-KN-8419-11A-01R-2315-07	ATP2C1|27032	3199.316
TCGA-KN-8419-11A-01R-2315-07	ATP2C2|9914	35.1234
TCGA-KN-8419-11A-01R-2315-07	ATP4A|495	0
TCGA-KN-8419-11A-01R-2315-07	ATP4B|496	17.3768
TCGA-KN-8419-11A-01R-2315-07	ATP5A1|498	22707.4591
TCGA-KN-8419-11A-01R-2315-07	ATP5B|506	33814.9552
TCGA-KN-8419-11A-01R-2315-07	ATP5C1|509	6514.4653
TCGA-KN-8419-11A-01R-2315-07	ATP5D|513	2189.8512
TCGA-KN-8419-11A-01R-2315-07	ATP5EP2|432369	34.0142
TCGA-KN-8419-11A-01R-2315-07	ATP5E|514	4011.0916
TCGA-KN-8419-11A-01R-2315-07	ATP5F1|515	5813.846
TCGA-KN-8419-11A-01R-2315-07	ATP5G1|516	2650.1525
TCGA-KN-8419-11A-01R-2315-07	ATP5G2|517	5348.3686
TCGA-KN-8419-11A-01R-2315-07	ATP5G3|518	10669.7477
TCGA-KN-8419-11A-01R-2315-07	ATP5H|10476	4061.3735
TCGA-KN-8419-11A-01R-2315-07	ATP5I|521	2146.398
TCGA-KN-8419-11A-01R-2315-07	ATP5J2|9551	2184.8895
TCGA-KN-8419-11A-01R-2315-07	ATP5J|522	3317.815
TCGA-KN-8419-11A-01R-2315-07	ATP5L2|267020	0
TCGA-KN-8419-11A-01R-2315-07	ATP5L|10632	5040.7616
TCGA-KN-8419-11A-01R-2315-07	ATP5O|539	5966.9101
TCGA-KN-8419-11A-01R-2315-07	ATP5SL|55101	1143.5438
TCGA-KN-8419-11A-01R-2315-07	ATP5S|27109	300.5823
TCGA-KN-8419-11A-01R-2315-07	ATP6AP1L|92270	39.56
TCGA-KN-8419-11A-01R-2315-07	ATP6AP1|537	5171.6425
TCGA-KN-8419-11A-01R-2315-07	ATP6AP2|10159	5575.3767
TCGA-KN-8419-11A-01R-2315-07	ATP6V0A1|535	1880.0259
TCGA-KN-8419-11A-01R-2315-07	ATP6V0A2|23545	521.3051
TCGA-KN-8419-11A-01R-2315-07	ATP6V0A4|50617	2696.0348
TCGA-KN-8419-11A-01R-2315-07	ATP6V0B|533	7091.9678
TCGA-KN-8419-11A-01R-2315-07	ATP6V0C|527	5632.3135
TCGA-KN-8419-11A-01R-2315-07	ATP6V0D1|9114	3458.3603
TCGA-KN-8419-11A-01R-2315-07	ATP6V0D2|245972	1250.0231
TCGA-KN-8419-11A-01R-2315-07	ATP6V0E1|8992	4710.9714
TCGA-KN-8419-11A-01R-2315-07	ATP6V0E2|155066	2054.2416
TCGA-KN-8419-11A-01R-2315-07	ATP6V1A|523	7197.338
TCGA-KN-8419-11A-01R-2315-07	ATP6V1B1|525	1305.4811
TCGA-KN-8419-11A-01R-2315-07	ATP6V1B2|526	2818.7448
TCGA-KN-8419-11A-01R-2315-07	ATP6V1C1|528	1329.8826
TCGA-KN-8419-11A-01R-2315-07	ATP6V1C2|245973	641.4197
TCGA-KN-8419-11A-01R-2315-07	ATP6V1D|51382	2530.733
TCGA-KN-8419-11A-01R-2315-07	ATP6V1E1|529	4617.4323
TCGA-KN-8419-11A-01R-2315-07	ATP6V1E2|90423	62.4827
TCGA-KN-8419-11A-01R-2315-07	ATP6V1F|9296	3541.2293
TCGA-KN-8419-11A-01R-2315-07	ATP6V1G1|9550	3272.7609
TCGA-KN-8419-11A-01R-2315-07	ATP6V1G2|534	25.5107
TCGA-KN-8419-11A-01R-2315-07	ATP6V1G3|127124	112.0251
TCGA-KN-8419-11A-01R-2315-07	ATP6V1H|51606	2146.594
TCGA-KN-8419-11A-01R-2315-07	ATP7A|538	561.2349
TCGA-KN-8419-11A-01R-2315-07	ATP7B|540	187.8177
TCGA-KN-8419-11A-01R-2315-07	ATP8A1|10396	476.569
TCGA-KN-8419-11A-01R-2315-07	ATP8A2|51761	9.243
TCGA-KN-8419-11A-01R-2315-07	ATP8B1|5205	985.4959
TCGA-KN-8419-11A-01R-2315-07	ATP8B2|57198	395.6003
TCGA-KN-8419-11A-01R-2315-07	ATP8B3|148229	6.655
TCGA-KN-8419-11A-01R-2315-07	ATP8B4|79895	36.972
TCGA-KN-8419-11A-01R-2315-07	ATP8B5P|158381	26.9896
TCGA-KN-8419-11A-01R-2315-07	ATP9A|10079	1929.5684
TCGA-KN-8419-11A-01R-2315-07	ATP9B|374868	584.1575
TCGA-KN-8419-11A-01R-2315-07	ATPAF1|64756	1844.1557
TCGA-KN-8419-11A-01R-2315-07	ATPAF2|91647	232.5538
TCGA-KN-8419-11A-01R-2315-07	ATPBD4|89978	248.4518
TCGA-KN-8419-11A-01R-2315-07	ATPIF1|93974	3665.4035
TCGA-KN-8419-11A-01R-2315-07	ATRIP|84126	94.1566
TCGA-KN-8419-11A-01R-2315-07	ATRNL1|26033	242.5363
TCGA-KN-8419-11A-01R-2315-07	ATRN|8455	2052.3154
TCGA-KN-8419-11A-01R-2315-07	ATRX|546	1136.1494
TCGA-KN-8419-11A-01R-2315-07	ATR|545	445.1428
TCGA-KN-8419-11A-01R-2315-07	ATXN10|25814	2719.6599
TCGA-KN-8419-11A-01R-2315-07	ATXN1L|342371	1613.4578
TCGA-KN-8419-11A-01R-2315-07	ATXN1|6310	528.6995
TCGA-KN-8419-11A-01R-2315-07	ATXN2L|11273	1302.1536
TCGA-KN-8419-11A-01R-2315-07	ATXN2|6311	570.1081
TCGA-KN-8419-11A-01R-2315-07	ATXN3L|92552	0
TCGA-KN-8419-11A-01R-2315-07	ATXN3|4287	318.3289
TCGA-KN-8419-11A-01R-2315-07	ATXN7L1|222255	123.4865
TCGA-KN-8419-11A-01R-2315-07	ATXN7L2|127002	78.0109
TCGA-KN-8419-11A-01R-2315-07	ATXN7L3B|552889	2828.3575
TCGA-KN-8419-11A-01R-2315-07	ATXN7L3|56970	1435.2528
TCGA-KN-8419-11A-01R-2315-07	ATXN7|6314	683.6122
TCGA-KN-8419-11A-01R-2315-07	ATXN8OS|6315	.5509
TCGA-KN-8419-11A-01R-2315-07	AUH|549	1030.0397
TCGA-KN-8419-11A-01R-2315-07	AUP1|550	2424.4902
TCGA-KN-8419-11A-01R-2315-07	AURKAIP1|54998	2205.0097
TCGA-KN-8419-11A-01R-2315-07	AURKAPS1|6791	8.8733
TCGA-KN-8419-11A-01R-2315-07	AURKA|6790	21.4438
TCGA-KN-8419-11A-01R-2315-07	AURKB|9212	3.6972
TCGA-KN-8419-11A-01R-2315-07	AURKC|6795	17.3768
TCGA-KN-8419-11A-01R-2315-07	AUTS2|26053	912.8385
TCGA-KN-8419-11A-01R-2315-07	AVEN|57099	38.4509
TCGA-KN-8419-11A-01R-2315-07	AVIL|10677	62.4827
TCGA-KN-8419-11A-01R-2315-07	AVL9|23080	269.5258
TCGA-KN-8419-11A-01R-2315-07	AVPI1|60370	416.6744
TCGA-KN-8419-11A-01R-2315-07	AVPR1A|552	70.6165
TCGA-KN-8419-11A-01R-2315-07	AVPR1B|553	4.0669
TCGA-KN-8419-11A-01R-2315-07	AVPR2|554	114.6132
TCGA-KN-8419-11A-01R-2315-07	AVP|551	.3697
TCGA-KN-8419-11A-01R-2315-07	AWAT1|158833	0
TCGA-KN-8419-11A-01R-2315-07	AWAT2|158835	1.8486
TCGA-KN-8419-11A-01R-2315-07	AXIN1|8312	602.2738
TCGA-KN-8419-11A-01R-2315-07	AXIN2|8313	151.5852
TCGA-KN-8419-11A-01R-2315-07	AXL|558	590.8125
TCGA-KN-8419-11A-01R-2315-07	AZGP1|563	1563.1759
TCGA-KN-8419-11A-01R-2315-07	AZI1|22994	102.4124
TCGA-KN-8419-11A-01R-2315-07	AZI2|64343	1422.6823
TCGA-KN-8419-11A-01R-2315-07	AZIN1|51582	3814.7703
TCGA-KN-8419-11A-01R-2315-07	AZU1|566	0
TCGA-KN-8419-11A-01R-2315-07	B2M|567	22804.3257
TCGA-KN-8419-11A-01R-2315-07	B3GALNT1|8706	990.11
TCGA-KN-8419-11A-01R-2315-07	B3GALNT2|148789	596.0218
TCGA-KN-8419-11A-01R-2315-07	B3GALT1|8708	.7394
TCGA-KN-8419-11A-01R-2315-07	B3GALT2|8707	6.655
TCGA-KN-8419-11A-01R-2315-07	B3GALT4|8705	212.589
TCGA-KN-8419-11A-01R-2315-07	B3GALT5|10317	1.8486
TCGA-KN-8419-11A-01R-2315-07	B3GALT6|126792	265.8286
TCGA-KN-8419-11A-01R-2315-07	B3GALTL|145173	790.0915
TCGA-KN-8419-11A-01R-2315-07	B3GAT1|27087	65.4404
TCGA-KN-8419-11A-01R-2315-07	B3GAT2|135152	3.7379
TCGA-KN-8419-11A-01R-2315-07	B3GAT3|26229	893.9828
TCGA-KN-8419-11A-01R-2315-07	B3GNT1|11041	463.6288
TCGA-KN-8419-11A-01R-2315-07	B3GNT2|10678	1971.7164
TCGA-KN-8419-11A-01R-2315-07	B3GNT3|10331	255.8462
TCGA-KN-8419-11A-01R-2315-07	B3GNT4|79369	9.9824
TCGA-KN-8419-11A-01R-2315-07	B3GNT5|84002	605.971
TCGA-KN-8419-11A-01R-2315-07	B3GNT6|192134	0
TCGA-KN-8419-11A-01R-2315-07	B3GNT7|93010	111.2857
TCGA-KN-8419-11A-01R-2315-07	B3GNT8|374907	239.2088
TCGA-KN-8419-11A-01R-2315-07	B3GNT9|84752	260.2533
TCGA-KN-8419-11A-01R-2315-07	B3GNTL1|146712	31.1489
TCGA-KN-8419-11A-01R-2315-07	B4GALNT1|2583	7.2576
TCGA-KN-8419-11A-01R-2315-07	B4GALNT2|124872	821.148
TCGA-KN-8419-11A-01R-2315-07	B4GALNT3|283358	528.6995
TCGA-KN-8419-11A-01R-2315-07	B4GALNT4|338707	2.588
TCGA-KN-8419-11A-01R-2315-07	B4GALT1|2683	6724.8359
TCGA-KN-8419-11A-01R-2315-07	B4GALT2|8704	891.7645
TCGA-KN-8419-11A-01R-2315-07	B4GALT3|8703	825.9543
TCGA-KN-8419-11A-01R-2315-07	B4GALT4|8702	702.0982
TCGA-KN-8419-11A-01R-2315-07	B4GALT5|9334	4633.7
TCGA-KN-8419-11A-01R-2315-07	B4GALT6|9331	289.8604
TCGA-KN-8419-11A-01R-2315-07	B4GALT7|11285	547.9249
TCGA-KN-8419-11A-01R-2315-07	B9D1|27077	567.0543
TCGA-KN-8419-11A-01R-2315-07	B9D2|80776	157.8556
TCGA-KN-8419-11A-01R-2315-07	BAALC|79870	71.7257
TCGA-KN-8419-11A-01R-2315-07	BAAT|570	2.2183
TCGA-KN-8419-11A-01R-2315-07	BACE1|23621	786.0246
TCGA-KN-8419-11A-01R-2315-07	BACE2|25825	3580.3679
TCGA-KN-8419-11A-01R-2315-07	BACH1|571	1758.388
TCGA-KN-8419-11A-01R-2315-07	BACH2|60468	106.1096
TCGA-KN-8419-11A-01R-2315-07	BAD|572	891.6129
TCGA-KN-8419-11A-01R-2315-07	BAG1|573	4018.4749
TCGA-KN-8419-11A-01R-2315-07	BAG2|9532	235.1419
TCGA-KN-8419-11A-01R-2315-07	BAG3|9531	4568.999
TCGA-KN-8419-11A-01R-2315-07	BAG4|9530	356.41
TCGA-KN-8419-11A-01R-2315-07	BAG5|9529	3059.0628
TCGA-KN-8419-11A-01R-2315-07	BAGE2|85319	25.2075
TCGA-KN-8419-11A-01R-2315-07	BAGE|574	.8282
TCGA-KN-8419-11A-01R-2315-07	BAHCC1|57597	430.354
TCGA-KN-8419-11A-01R-2315-07	BAHD1|22893	1908.1246
TCGA-KN-8419-11A-01R-2315-07	BAI1|575	29.9473
TCGA-KN-8419-11A-01R-2315-07	BAI2|576	25.8804
TCGA-KN-8419-11A-01R-2315-07	BAI3|577	31.7959
TCGA-KN-8419-11A-01R-2315-07	BAIAP2L1|55971	595.9885
TCGA-KN-8419-11A-01R-2315-07	BAIAP2L2|80115	132.7295
TCGA-KN-8419-11A-01R-2315-07	BAIAP2|10458	1150.1691
TCGA-KN-8419-11A-01R-2315-07	BAIAP3|8938	230.1802
TCGA-KN-8419-11A-01R-2315-07	BAK1|578	1816.4341
TCGA-KN-8419-11A-01R-2315-07	BAMBI|25805	759.7745
TCGA-KN-8419-11A-01R-2315-07	BANF1|8815	2070.4316
TCGA-KN-8419-11A-01R-2315-07	BANF2|140836	0
TCGA-KN-8419-11A-01R-2315-07	BANK1|55024	89.4722
TCGA-KN-8419-11A-01R-2315-07	BANP|54971	224.7897
TCGA-KN-8419-11A-01R-2315-07	BAP1|8314	1514.7426
TCGA-KN-8419-11A-01R-2315-07	BARD1|580	99.4547
TCGA-KN-8419-11A-01R-2315-07	BARHL1|56751	0
TCGA-KN-8419-11A-01R-2315-07	BARHL2|343472	0
TCGA-KN-8419-11A-01R-2315-07	BARX1|56033	.7394
TCGA-KN-8419-11A-01R-2315-07	BARX2|8538	274.7019
TCGA-KN-8419-11A-01R-2315-07	BASE|317716	0
TCGA-KN-8419-11A-01R-2315-07	BASP1|10409	226.6383
TCGA-KN-8419-11A-01R-2315-07	BAT1|7919	3590.3503
TCGA-KN-8419-11A-01R-2315-07	BAT2L1|84726	2955.323
TCGA-KN-8419-11A-01R-2315-07	BAT2L2|23215	2742.9522
TCGA-KN-8419-11A-01R-2315-07	BAT2|7916	4702.4679
TCGA-KN-8419-11A-01R-2315-07	BAT3|7917	4015.1585
TCGA-KN-8419-11A-01R-2315-07	BAT4|7918	527.594
TCGA-KN-8419-11A-01R-2315-07	BAT5|7920	1252.2414
TCGA-KN-8419-11A-01R-2315-07	BATF2|116071	113.504
TCGA-KN-8419-11A-01R-2315-07	BATF3|55509	118.3104
TCGA-KN-8419-11A-01R-2315-07	BATF|10538	21.4438
TCGA-KN-8419-11A-01R-2315-07	BAX|581	316.4803
TCGA-KN-8419-11A-01R-2315-07	BAZ1A|11177	514.2804
TCGA-KN-8419-11A-01R-2315-07	BAZ1B|9031	1498.8446
TCGA-KN-8419-11A-01R-2315-07	BAZ2A|11176	1603.8044
TCGA-KN-8419-11A-01R-2315-07	BAZ2B|29994	912.3505
TCGA-KN-8419-11A-01R-2315-07	BBC3|27113	73.944
TCGA-KN-8419-11A-01R-2315-07	BBOX1|8424	1292.9106
TCGA-KN-8419-11A-01R-2315-07	BBS10|79738	440.3364
TCGA-KN-8419-11A-01R-2315-07	BBS12|166379	297.6245
TCGA-KN-8419-11A-01R-2315-07	BBS1|582	1718.0885
TCGA-KN-8419-11A-01R-2315-07	BBS2|583	1122.1
TCGA-KN-8419-11A-01R-2315-07	BBS4|585	822.9966
TCGA-KN-8419-11A-01R-2315-07	BBS5|129880	256.386
TCGA-KN-8419-11A-01R-2315-07	BBS7|55212	368.2411
TCGA-KN-8419-11A-01R-2315-07	BBS9|27241	323.1352
TCGA-KN-8419-11A-01R-2315-07	BBX|56987	2034.1991
TCGA-KN-8419-11A-01R-2315-07	BCAM|4059	17269.2485
TCGA-KN-8419-11A-01R-2315-07	BCAN|63827	18.8557
TCGA-KN-8419-11A-01R-2315-07	BCAP29|55973	891.7645
TCGA-KN-8419-11A-01R-2315-07	BCAP31|10134	4729.4574
TCGA-KN-8419-11A-01R-2315-07	BCAR1|9564	3730.4742
TCGA-KN-8419-11A-01R-2315-07	BCAR3|8412	644.7398
TCGA-KN-8419-11A-01R-2315-07	BCAR4|400500	.3697
TCGA-KN-8419-11A-01R-2315-07	BCAS1|8537	201.1276
TCGA-KN-8419-11A-01R-2315-07	BCAS2|10286	1249.3317
TCGA-KN-8419-11A-01R-2315-07	BCAS3|54828	513.541
TCGA-KN-8419-11A-01R-2315-07	BCAS4|55653	697.6615
TCGA-KN-8419-11A-01R-2315-07	BCAT1|586	99.8244
TCGA-KN-8419-11A-01R-2315-07	BCAT2|587	1039.2827
TCGA-KN-8419-11A-01R-2315-07	BCCIP|56647	1666.1022
TCGA-KN-8419-11A-01R-2315-07	BCDIN3D|144233	180.5638
TCGA-KN-8419-11A-01R-2315-07	BCHE|590	32.9051
TCGA-KN-8419-11A-01R-2315-07	BCKDHA|593	2207.4314
TCGA-KN-8419-11A-01R-2315-07	BCKDHB|594	887.6976
TCGA-KN-8419-11A-01R-2315-07	BCKDK|10295	1278.1218
TCGA-KN-8419-11A-01R-2315-07	BCL10|8915	925.409
TCGA-KN-8419-11A-01R-2315-07	BCL11A|53335	8.5036
TCGA-KN-8419-11A-01R-2315-07	BCL11B|64919	10.7219
TCGA-KN-8419-11A-01R-2315-07	BCL2A1|597	22.1832
TCGA-KN-8419-11A-01R-2315-07	BCL2L10|10017	56.1974
TCGA-KN-8419-11A-01R-2315-07	BCL2L11|10018	4065.4404
TCGA-KN-8419-11A-01R-2315-07	BCL2L12|83596	250.8032
TCGA-KN-8419-11A-01R-2315-07	BCL2L13|23786	2275.2565
TCGA-KN-8419-11A-01R-2315-07	BCL2L14|79370	4.4366
TCGA-KN-8419-11A-01R-2315-07	BCL2L15|440603	38.4509
TCGA-KN-8419-11A-01R-2315-07	BCL2L1|598	3431.001
TCGA-KN-8419-11A-01R-2315-07	BCL2L2|599	1142.2054
TCGA-KN-8419-11A-01R-2315-07	BCL2|596	962.0113
TCGA-KN-8419-11A-01R-2315-07	BCL3|602	2504.8526
TCGA-KN-8419-11A-01R-2315-07	BCL6B|255877	873.6482
TCGA-KN-8419-11A-01R-2315-07	BCL6|604	1231.1674
TCGA-KN-8419-11A-01R-2315-07	BCL7A|605	1001.5713
TCGA-KN-8419-11A-01R-2315-07	BCL7B|9275	1838.2475
TCGA-KN-8419-11A-01R-2315-07	BCL7C|9274	1242.259
TCGA-KN-8419-11A-01R-2315-07	BCL8|606	1.1092
TCGA-KN-8419-11A-01R-2315-07	BCL9L|283149	1073.297
TCGA-KN-8419-11A-01R-2315-07	BCL9|607	1626.398
TCGA-KN-8419-11A-01R-2315-07	BCLAF1|9774	3129.6793
TCGA-KN-8419-11A-01R-2315-07	BCMO1|53630	58.4158
TCGA-KN-8419-11A-01R-2315-07	BCO2|83875	20.3346
TCGA-KN-8419-11A-01R-2315-07	BCORL1|63035	662.9078
TCGA-KN-8419-11A-01R-2315-07	BCORL2|286554	1.4789
TCGA-KN-8419-11A-01R-2315-07	BCOR|54880	1954.7093
TCGA-KN-8419-11A-01R-2315-07	BCR|613	2271.929
TCGA-KN-8419-11A-01R-2315-07	BCS1L|617	452.6259
TCGA-KN-8419-11A-01R-2315-07	BCYRN1|618	0
TCGA-KN-8419-11A-01R-2315-07	BDH1|622	500.6008
TCGA-KN-8419-11A-01R-2315-07	BDH2|56898	3143.7286
TCGA-KN-8419-11A-01R-2315-07	BDKRB1|623	158.6099
TCGA-KN-8419-11A-01R-2315-07	BDKRB2|624	7200.2958
TCGA-KN-8419-11A-01R-2315-07	BDNFOS|497258	138.9408
TCGA-KN-8419-11A-01R-2315-07	BDNF|627	16.3416
TCGA-KN-8419-11A-01R-2315-07	BDP1|55814	679.5452
TCGA-KN-8419-11A-01R-2315-07	BEAN|146227	.7394
TCGA-KN-8419-11A-01R-2315-07	BECN1|8678	1081.8338
TCGA-KN-8419-11A-01R-2315-07	BEGAIN|57596	2.9578
TCGA-KN-8419-11A-01R-2315-07	BEND2|139105	.3697
TCGA-KN-8419-11A-01R-2315-07	BEND3|57673	151.2155
TCGA-KN-8419-11A-01R-2315-07	BEND4|389206	1.1092
TCGA-KN-8419-11A-01R-2315-07	BEND5|79656	111.2857
TCGA-KN-8419-11A-01R-2315-07	BEND6|221336	2.588
TCGA-KN-8419-11A-01R-2315-07	BEND7|222389	455.8647
TCGA-KN-8419-11A-01R-2315-07	BEST1|7439	57.68
TCGA-KN-8419-11A-01R-2315-07	BEST2|54831	0
TCGA-KN-8419-11A-01R-2315-07	BEST3|144453	5.1761
TCGA-KN-8419-11A-01R-2315-07	BEST4|266675	9.6127
TCGA-KN-8419-11A-01R-2315-07	BET1L|51272	2751.8255
TCGA-KN-8419-11A-01R-2315-07	BET1|10282	548.2947
TCGA-KN-8419-11A-01R-2315-07	BET3L|100128327	2.2183
TCGA-KN-8419-11A-01R-2315-07	BEX1|55859	192.6241
TCGA-KN-8419-11A-01R-2315-07	BEX2|84707	1017.4693
TCGA-KN-8419-11A-01R-2315-07	BEX4|56271	1688.8807
TCGA-KN-8419-11A-01R-2315-07	BEX5|340542	326.093
TCGA-KN-8419-11A-01R-2315-07	BEYLA|497634	0
TCGA-KN-8419-11A-01R-2315-07	BFAR|51283	1555.0421
TCGA-KN-8419-11A-01R-2315-07	BFSP1|631	82.0778
TCGA-KN-8419-11A-01R-2315-07	BFSP2|8419	1.4789
TCGA-KN-8419-11A-01R-2315-07	BGLAP|632	32.369
TCGA-KN-8419-11A-01R-2315-07	BGN|633	7923.0983
TCGA-KN-8419-11A-01R-2315-07	BHLHA15|168620	8.1338
TCGA-KN-8419-11A-01R-2315-07	BHLHB9|80823	288.7513
TCGA-KN-8419-11A-01R-2315-07	BHLHE22|27319	6.2852
TCGA-KN-8419-11A-01R-2315-07	BHLHE23|128408	0
TCGA-KN-8419-11A-01R-2315-07	BHLHE40|8553	10332.9328
TCGA-KN-8419-11A-01R-2315-07	BHLHE41|79365	559.756
TCGA-KN-8419-11A-01R-2315-07	BHMT2|23743	2735.5578
TCGA-KN-8419-11A-01R-2315-07	BHMT|635	3121.5454
TCGA-KN-8419-11A-01R-2315-07	BICC1|80114	712.4503
TCGA-KN-8419-11A-01R-2315-07	BICD1|636	110.5463
TCGA-KN-8419-11A-01R-2315-07	BICD2|23299	738.3307
TCGA-KN-8419-11A-01R-2315-07	BID|637	159.9445
TCGA-KN-8419-11A-01R-2315-07	BIK|638	106.1096
TCGA-KN-8419-11A-01R-2315-07	BIN1|274	1082.9097
TCGA-KN-8419-11A-01R-2315-07	BIN2|51411	112.0251
TCGA-KN-8419-11A-01R-2315-07	BIN3|55909	614.1048
TCGA-KN-8419-11A-01R-2315-07	BIRC2|329	1765.7824
TCGA-KN-8419-11A-01R-2315-07	BIRC3|330	622.6084
TCGA-KN-8419-11A-01R-2315-07	BIRC5|332	5.6271
TCGA-KN-8419-11A-01R-2315-07	BIRC6|57448	1305.1114
TCGA-KN-8419-11A-01R-2315-07	BIRC7|79444	.3697
TCGA-KN-8419-11A-01R-2315-07	BIRC8|112401	0
TCGA-KN-8419-11A-01R-2315-07	BIVM|54841	600.0555
TCGA-KN-8419-11A-01R-2315-07	BLCAP|10904	1892.9661
TCGA-KN-8419-11A-01R-2315-07	BLID|414899	0
TCGA-KN-8419-11A-01R-2315-07	BLK|640	5.1761
TCGA-KN-8419-11A-01R-2315-07	BLMH|642	427.3962
TCGA-KN-8419-11A-01R-2315-07	BLM|641	11.4613
TCGA-KN-8419-11A-01R-2315-07	BLNK|29760	944.6344
TCGA-KN-8419-11A-01R-2315-07	BLOC1S1|2647	1468.7383
TCGA-KN-8419-11A-01R-2315-07	BLOC1S2|282991	576.0237
TCGA-KN-8419-11A-01R-2315-07	BLOC1S3|388552	114.6132
TCGA-KN-8419-11A-01R-2315-07	BLVRA|644	875.1271
TCGA-KN-8419-11A-01R-2315-07	BLVRB|645	1356.1327
TCGA-KN-8419-11A-01R-2315-07	BLZF1|8548	990.4797
TCGA-KN-8419-11A-01R-2315-07	BMF|90427	297.2548
TCGA-KN-8419-11A-01R-2315-07	BMI1|648	1442.0926
TCGA-KN-8419-11A-01R-2315-07	BMP10|27302	0
TCGA-KN-8419-11A-01R-2315-07	BMP15|9210	.7394
TCGA-KN-8419-11A-01R-2315-07	BMP1|649	218.1348
TCGA-KN-8419-11A-01R-2315-07	BMP2K|55589	246.6032
TCGA-KN-8419-11A-01R-2315-07	BMP2|650	258.4342
TCGA-KN-8419-11A-01R-2315-07	BMP3|651	0
TCGA-KN-8419-11A-01R-2315-07	BMP4|652	150.476
TCGA-KN-8419-11A-01R-2315-07	BMP5|653	3.3275
TCGA-KN-8419-11A-01R-2315-07	BMP6|654	2225.8323
TCGA-KN-8419-11A-01R-2315-07	BMP7|655	112.7646
TCGA-KN-8419-11A-01R-2315-07	BMP8A|353500	76.1623
TCGA-KN-8419-11A-01R-2315-07	BMP8B|656	17.7466
TCGA-KN-8419-11A-01R-2315-07	BMPER|168667	4.4366
TCGA-KN-8419-11A-01R-2315-07	BMPR1A|657	537.2031
TCGA-KN-8419-11A-01R-2315-07	BMPR1B|658	654.774
TCGA-KN-8419-11A-01R-2315-07	BMPR2|659	2150.6609
TCGA-KN-8419-11A-01R-2315-07	BMS1P4|729096	13.5354
TCGA-KN-8419-11A-01R-2315-07	BMS1P5|399761	49.1728
TCGA-KN-8419-11A-01R-2315-07	BMS1|9790	808.5775
TCGA-KN-8419-11A-01R-2315-07	BMX|660	9.6127
TCGA-KN-8419-11A-01R-2315-07	BNC1|646	9.243
TCGA-KN-8419-11A-01R-2315-07	BNC2|54796	180.0536
TCGA-KN-8419-11A-01R-2315-07	BNIP1|662	331.6388
TCGA-KN-8419-11A-01R-2315-07	BNIP2|663	918.3843
TCGA-KN-8419-11A-01R-2315-07	BNIP3L|665	1489.9713
TCGA-KN-8419-11A-01R-2315-07	BNIP3|664	1432.295
TCGA-KN-8419-11A-01R-2315-07	BNIPL|149428	102.0427
TCGA-KN-8419-11A-01R-2315-07	BOC|91653	392.2729
TCGA-KN-8419-11A-01R-2315-07	BOD1L|259282	1076.6245
TCGA-KN-8419-11A-01R-2315-07	BOD1|91272	523.1537
TCGA-KN-8419-11A-01R-2315-07	BOK|666	632.5908
TCGA-KN-8419-11A-01R-2315-07	BOLA1|51027	251.0398
TCGA-KN-8419-11A-01R-2315-07	BOLA2|552900	907.6994
TCGA-KN-8419-11A-01R-2315-07	BOLA3|388962	367.1319
TCGA-KN-8419-11A-01R-2315-07	BOLL|66037	2.9578
TCGA-KN-8419-11A-01R-2315-07	BOP1|23246	63.2221
TCGA-KN-8419-11A-01R-2315-07	BPESC1|60467	0
TCGA-KN-8419-11A-01R-2315-07	BPGM|669	806.3592
TCGA-KN-8419-11A-01R-2315-07	BPHL|670	915.7963
TCGA-KN-8419-11A-01R-2315-07	BPIL1|80341	0
TCGA-KN-8419-11A-01R-2315-07	BPIL2|254240	0
TCGA-KN-8419-11A-01R-2315-07	BPIL3|128859	0
TCGA-KN-8419-11A-01R-2315-07	BPI|671	25.5107
TCGA-KN-8419-11A-01R-2315-07	BPNT1|10380	798.9648
TCGA-KN-8419-11A-01R-2315-07	BPTF|2186	1012.2932
TCGA-KN-8419-11A-01R-2315-07	BPY2|9083	.3697
TCGA-KN-8419-11A-01R-2315-07	BRAF|673	205.934
TCGA-KN-8419-11A-01R-2315-07	BRAP|8315	423.3293
TCGA-KN-8419-11A-01R-2315-07	BRCA1|672	53.2397
TCGA-KN-8419-11A-01R-2315-07	BRCA2|675	28.0987
TCGA-KN-8419-11A-01R-2315-07	BRCC3|79184	368.9805
TCGA-KN-8419-11A-01R-2315-07	BRD1|23774	729.8272
TCGA-KN-8419-11A-01R-2315-07	BRD2|6046	7909.4186
TCGA-KN-8419-11A-01R-2315-07	BRD3|8019	381.7765
TCGA-KN-8419-11A-01R-2315-07	BRD4|23476	2054.9034
TCGA-KN-8419-11A-01R-2315-07	BRD7P3|23629	.3697
TCGA-KN-8419-11A-01R-2315-07	BRD7|29117	845.9192
TCGA-KN-8419-11A-01R-2315-07	BRD8|10902	526.4812
TCGA-KN-8419-11A-01R-2315-07	BRD9|65980	543.858
TCGA-KN-8419-11A-01R-2315-07	BRDT|676	0
TCGA-KN-8419-11A-01R-2315-07	BREA2|286076	5.5458
TCGA-KN-8419-11A-01R-2315-07	BRE|9577	939.0886
TCGA-KN-8419-11A-01R-2315-07	BRF1|2972	502.845
TCGA-KN-8419-11A-01R-2315-07	BRF2|55290	322.7655
TCGA-KN-8419-11A-01R-2315-07	BRI3BP|140707	154.5429
TCGA-KN-8419-11A-01R-2315-07	BRI3|25798	1505.8693
TCGA-KN-8419-11A-01R-2315-07	BRIP1|83990	4.0669
TCGA-KN-8419-11A-01R-2315-07	BRIX1|55299	559.0165
TCGA-KN-8419-11A-01R-2315-07	BRMS1L|84312	298.7337
TCGA-KN-8419-11A-01R-2315-07	BRMS1|25855	771.6055
TCGA-KN-8419-11A-01R-2315-07	BRP44L|51660	4971.2543
TCGA-KN-8419-11A-01R-2315-07	BRP44|25874	2065.6253
TCGA-KN-8419-11A-01R-2315-07	BRPF1|7862	626.3056
TCGA-KN-8419-11A-01R-2315-07	BRPF3|27154	883.2609
TCGA-KN-8419-11A-01R-2315-07	BRS3|680	1.4789
TCGA-KN-8419-11A-01R-2315-07	BRSK1|84446	16.6374
TCGA-KN-8419-11A-01R-2315-07	BRSK2|9024	7.0247
TCGA-KN-8419-11A-01R-2315-07	BRWD1|54014	1272.9457
TCGA-KN-8419-11A-01R-2315-07	BRWD3|254065	167.8529
TCGA-KN-8419-11A-01R-2315-07	BSCL2|26580	2389.341
TCGA-KN-8419-11A-01R-2315-07	BSDC1|55108	2231.2598
TCGA-KN-8419-11A-01R-2315-07	BSG|682	22471.2081
TCGA-KN-8419-11A-01R-2315-07	BSND|7809	931.6942
TCGA-KN-8419-11A-01R-2315-07	BSN|8927	24.4015
TCGA-KN-8419-11A-01R-2315-07	BSPH1|100131137	0
TCGA-KN-8419-11A-01R-2315-07	BSPRY|54836	673.9994
TCGA-KN-8419-11A-01R-2315-07	BST1|683	60.2643
TCGA-KN-8419-11A-01R-2315-07	BST2|684	375.2657
TCGA-KN-8419-11A-01R-2315-07	BSX|390259	0
TCGA-KN-8419-11A-01R-2315-07	BTAF1|9044	844.8101
TCGA-KN-8419-11A-01R-2315-07	BTBD10|84280	490.9881
TCGA-KN-8419-11A-01R-2315-07	BTBD11|121551	444.4034
TCGA-KN-8419-11A-01R-2315-07	BTBD12|84464	102.7821
TCGA-KN-8419-11A-01R-2315-07	BTBD16|118663	1.4789
TCGA-KN-8419-11A-01R-2315-07	BTBD17|388419	0
TCGA-KN-8419-11A-01R-2315-07	BTBD18|643376	.3697
TCGA-KN-8419-11A-01R-2315-07	BTBD19|149478	32.9051
TCGA-KN-8419-11A-01R-2315-07	BTBD1|53339	2089.6571
TCGA-KN-8419-11A-01R-2315-07	BTBD2|55643	1091.0435
TCGA-KN-8419-11A-01R-2315-07	BTBD3|22903	1288.8437
TCGA-KN-8419-11A-01R-2315-07	BTBD6|90135	893.2175
TCGA-KN-8419-11A-01R-2315-07	BTBD7|55727	825.5846
TCGA-KN-8419-11A-01R-2315-07	BTBD8|284697	11.831
TCGA-KN-8419-11A-01R-2315-07	BTBD9|114781	482.1148
TCGA-KN-8419-11A-01R-2315-07	BTC|685	159.719
TCGA-KN-8419-11A-01R-2315-07	BTD|686	629.2633
TCGA-KN-8419-11A-01R-2315-07	BTF3L1|690	0
TCGA-KN-8419-11A-01R-2315-07	BTF3L4|91408	881.0426
TCGA-KN-8419-11A-01R-2315-07	BTF3|689	7066.0874
TCGA-KN-8419-11A-01R-2315-07	BTG1|694	4085.775
TCGA-KN-8419-11A-01R-2315-07	BTG2|7832	4202.6065
TCGA-KN-8419-11A-01R-2315-07	BTG3|10950	1328.034
TCGA-KN-8419-11A-01R-2315-07	BTG4|54766	0
TCGA-KN-8419-11A-01R-2315-07	BTK|695	15.1585
TCGA-KN-8419-11A-01R-2315-07	BTLA|151888	1.8486
TCGA-KN-8419-11A-01R-2315-07	BTN1A1|696	1.1092
TCGA-KN-8419-11A-01R-2315-07	BTN2A1|11120	575.6539
TCGA-KN-8419-11A-01R-2315-07	BTN2A2|10385	276.1808
TCGA-KN-8419-11A-01R-2315-07	BTN2A3|54718	15.1585
TCGA-KN-8419-11A-01R-2315-07	BTN3A1|11119	334.5965
TCGA-KN-8419-11A-01R-2315-07	BTN3A2|11118	310.9345
TCGA-KN-8419-11A-01R-2315-07	BTN3A3|10384	185.2297
TCGA-KN-8419-11A-01R-2315-07	BTNL2|56244	1.8486
TCGA-KN-8419-11A-01R-2315-07	BTNL3|10917	0
TCGA-KN-8419-11A-01R-2315-07	BTNL8|79908	3.3275
TCGA-KN-8419-11A-01R-2315-07	BTNL9|153579	249.561
TCGA-KN-8419-11A-01R-2315-07	BTRC|8945	398.5581
TCGA-KN-8419-11A-01R-2315-07	BUB1B|701	14.8443
TCGA-KN-8419-11A-01R-2315-07	BUB1|699	5.1761
TCGA-KN-8419-11A-01R-2315-07	BUB3|9184	1274.0549
TCGA-KN-8419-11A-01R-2315-07	BUD13|84811	414.0863
TCGA-KN-8419-11A-01R-2315-07	BUD31|8896	1887.4536
TCGA-KN-8419-11A-01R-2315-07	BVES|11149	181.9022
TCGA-KN-8419-11A-01R-2315-07	BYSL|705	315.3711
TCGA-KN-8419-11A-01R-2315-07	BZRAP1|9256	666.2353
TCGA-KN-8419-11A-01R-2315-07	BZW1|9689	6105.9248
TCGA-KN-8419-11A-01R-2315-07	BZW2|28969	1178.6672
TCGA-KN-8419-11A-01R-2315-07	C10orf105|414152	2.2183
TCGA-KN-8419-11A-01R-2315-07	C10orf107|219621	36.972
TCGA-KN-8419-11A-01R-2315-07	C10orf108|414235	398.9278
TCGA-KN-8419-11A-01R-2315-07	C10orf10|11067	1602.7359
TCGA-KN-8419-11A-01R-2315-07	C10orf110|55853	5.6308
TCGA-KN-8419-11A-01R-2315-07	C10orf111|221060	14.7888
TCGA-KN-8419-11A-01R-2315-07	C10orf113|387638	0
TCGA-KN-8419-11A-01R-2315-07	C10orf114|399726	85.0356
TCGA-KN-8419-11A-01R-2315-07	C10orf116|10974	2000.0296
TCGA-KN-8419-11A-01R-2315-07	C10orf118|55088	909.511
TCGA-KN-8419-11A-01R-2315-07	C10orf119|79892	1485.165
TCGA-KN-8419-11A-01R-2315-07	C10orf11|83938	27.729
TCGA-KN-8419-11A-01R-2315-07	C10orf120|399814	0
TCGA-KN-8419-11A-01R-2315-07	C10orf122|387718	0
TCGA-KN-8419-11A-01R-2315-07	C10orf125|282969	248.8215
TCGA-KN-8419-11A-01R-2315-07	C10orf128|170371	30.317
TCGA-KN-8419-11A-01R-2315-07	C10orf129|142827	.7394
TCGA-KN-8419-11A-01R-2315-07	C10orf12|26148	121.6342
TCGA-KN-8419-11A-01R-2315-07	C10orf131|100127889	1.8486
TCGA-KN-8419-11A-01R-2315-07	C10orf137|26098	229.2264
TCGA-KN-8419-11A-01R-2315-07	C10orf140|387640	13.6796
TCGA-KN-8419-11A-01R-2315-07	C10orf18|54906	1182.3644
TCGA-KN-8419-11A-01R-2315-07	C10orf25|220979	64.0244
TCGA-KN-8419-11A-01R-2315-07	C10orf26|54838	1161.3014
TCGA-KN-8419-11A-01R-2315-07	C10orf27|219793	.3697
TCGA-KN-8419-11A-01R-2315-07	C10orf28|27291	325.3535
TCGA-KN-8419-11A-01R-2315-07	C10orf2|56652	271.7442
TCGA-KN-8419-11A-01R-2315-07	C10orf32|119032	1120.2514
TCGA-KN-8419-11A-01R-2315-07	C10orf35|219738	140.8633
TCGA-KN-8419-11A-01R-2315-07	C10orf40|283025	0
TCGA-KN-8419-11A-01R-2315-07	C10orf41|100131213	149.0267
TCGA-KN-8419-11A-01R-2315-07	C10orf46|143384	945.0042
TCGA-KN-8419-11A-01R-2315-07	C10orf47|254427	1142.4346
TCGA-KN-8419-11A-01R-2315-07	C10orf4|118924	243.2757
TCGA-KN-8419-11A-01R-2315-07	C10orf50|645528	0
TCGA-KN-8419-11A-01R-2315-07	C10orf53|282966	0
TCGA-KN-8419-11A-01R-2315-07	C10orf54|64115	531.2875
TCGA-KN-8419-11A-01R-2315-07	C10orf55|414236	253.6685
TCGA-KN-8419-11A-01R-2315-07	C10orf57|80195	514.8757
TCGA-KN-8419-11A-01R-2315-07	C10orf58|84293	4299.1034
TCGA-KN-8419-11A-01R-2315-07	C10orf62|414157	1.8486
TCGA-KN-8419-11A-01R-2315-07	C10orf67|256815	32.5354
TCGA-KN-8419-11A-01R-2315-07	C10orf68|79741	2.588
TCGA-KN-8419-11A-01R-2315-07	C10orf71|118461	1.8486
TCGA-KN-8419-11A-01R-2315-07	C10orf72|196740	201.4974
TCGA-KN-8419-11A-01R-2315-07	C10orf75|90271	87.9933
TCGA-KN-8419-11A-01R-2315-07	C10orf76|79591	508.3649
TCGA-KN-8419-11A-01R-2315-07	C10orf78|119392	186.3388
TCGA-KN-8419-11A-01R-2315-07	C10orf79|80217	167.4831
TCGA-KN-8419-11A-01R-2315-07	C10orf81|79949	48.803
TCGA-KN-8419-11A-01R-2315-07	C10orf82|143379	98.7152
TCGA-KN-8419-11A-01R-2315-07	C10orf84|63877	922.0815
TCGA-KN-8419-11A-01R-2315-07	C10orf88|80007	162.6768
TCGA-KN-8419-11A-01R-2315-07	C10orf90|118611	5.5458
TCGA-KN-8419-11A-01R-2315-07	C10orf91|170393	1.8486
TCGA-KN-8419-11A-01R-2315-07	C10orf93|255352	25.141
TCGA-KN-8419-11A-01R-2315-07	C10orf95|79946	27.4813
TCGA-KN-8419-11A-01R-2315-07	C10orf96|374355	0
TCGA-KN-8419-11A-01R-2315-07	C10orf99|387695	.3697
TCGA-KN-8419-11A-01R-2315-07	C11orf10|746	904.7047
TCGA-KN-8419-11A-01R-2315-07	C11orf16|56673	6.2852
TCGA-KN-8419-11A-01R-2315-07	C11orf17|56672	273.9625
TCGA-KN-8419-11A-01R-2315-07	C11orf1|64776	627.3408
TCGA-KN-8419-11A-01R-2315-07	C11orf20|25858	10.7995
TCGA-KN-8419-11A-01R-2315-07	C11orf21|29125	5.9155
TCGA-KN-8419-11A-01R-2315-07	C11orf24|53838	668.0839
TCGA-KN-8419-11A-01R-2315-07	C11orf2|738	2182.0871
TCGA-KN-8419-11A-01R-2315-07	C11orf30|56946	284.6844
TCGA-KN-8419-11A-01R-2315-07	C11orf31|280636	1033.3672
TCGA-KN-8419-11A-01R-2315-07	C11orf34|349633	1.1092
TCGA-KN-8419-11A-01R-2315-07	C11orf35|256329	99.5101
TCGA-KN-8419-11A-01R-2315-07	C11orf36|283303	.7394
TCGA-KN-8419-11A-01R-2315-07	C11orf40|143501	0
TCGA-KN-8419-11A-01R-2315-07	C11orf41|25758	258.4342
TCGA-KN-8419-11A-01R-2315-07	C11orf42|160298	1.1092
TCGA-KN-8419-11A-01R-2315-07	C11orf45|219833	153.4338
TCGA-KN-8419-11A-01R-2315-07	C11orf46|120534	653.6648
TCGA-KN-8419-11A-01R-2315-07	C11orf48|79081	453.5502
TCGA-KN-8419-11A-01R-2315-07	C11orf49|79096	549.0341
TCGA-KN-8419-11A-01R-2315-07	C11orf51|25906	773.9347
TCGA-KN-8419-11A-01R-2315-07	C11orf52|91894	770.3337
TCGA-KN-8419-11A-01R-2315-07	C11orf53|341032	22.1832
TCGA-KN-8419-11A-01R-2315-07	C11orf54|28970	4335.7057
TCGA-KN-8419-11A-01R-2315-07	C11orf57|55216	753.4892
TCGA-KN-8419-11A-01R-2315-07	C11orf58|10944	3986.3204
TCGA-KN-8419-11A-01R-2315-07	C11orf59|55004	2690.452
TCGA-KN-8419-11A-01R-2315-07	C11orf61|79684	221.4622
TCGA-KN-8419-11A-01R-2315-07	C11orf63|79864	197.8002
TCGA-KN-8419-11A-01R-2315-07	C11orf64|283197	0
TCGA-KN-8419-11A-01R-2315-07	C11orf65|160140	24.4015
TCGA-KN-8419-11A-01R-2315-07	C11orf66|220004	15.898
TCGA-KN-8419-11A-01R-2315-07	C11orf67|28971	383.3071
TCGA-KN-8419-11A-01R-2315-07	C11orf68|83638	1329.5129
TCGA-KN-8419-11A-01R-2315-07	C11orf70|85016	63.9615
TCGA-KN-8419-11A-01R-2315-07	C11orf71|54494	685.4608
TCGA-KN-8419-11A-01R-2315-07	C11orf73|51501	252.8884
TCGA-KN-8419-11A-01R-2315-07	C11orf74|119710	269.8956
TCGA-KN-8419-11A-01R-2315-07	C11orf75|56935	475.0901
TCGA-KN-8419-11A-01R-2315-07	C11orf80|79703	372.308
TCGA-KN-8419-11A-01R-2315-07	C11orf82|220042	5.9155
TCGA-KN-8419-11A-01R-2315-07	C11orf83|790955	417.7835
TCGA-KN-8419-11A-01R-2315-07	C11orf84|144097	222.5714
TCGA-KN-8419-11A-01R-2315-07	C11orf85|283129	15.1585
TCGA-KN-8419-11A-01R-2315-07	C11orf86|254439	4.0669
TCGA-KN-8419-11A-01R-2315-07	C11orf87|399947	.3697
TCGA-KN-8419-11A-01R-2315-07	C11orf88|399949	1.8486
TCGA-KN-8419-11A-01R-2315-07	C11orf90|387804	.7394
TCGA-KN-8419-11A-01R-2315-07	C11orf92|399948	856.2973
TCGA-KN-8419-11A-01R-2315-07	C11orf93|120376	124.9395
TCGA-KN-8419-11A-01R-2315-07	C11orf94|143678	0
TCGA-KN-8419-11A-01R-2315-07	C11orf95|65998	488.4
TCGA-KN-8419-11A-01R-2315-07	C11orf9|745	443.6639
TCGA-KN-8419-11A-01R-2315-07	C12orf10|60314	718.7356
TCGA-KN-8419-11A-01R-2315-07	C12orf11|55726	331.2691
TCGA-KN-8419-11A-01R-2315-07	C12orf12|196477	0
TCGA-KN-8419-11A-01R-2315-07	C12orf23|90488	1891.1175
TCGA-KN-8419-11A-01R-2315-07	C12orf24|29902	96.8666
TCGA-KN-8419-11A-01R-2315-07	C12orf26|84190	115.7223
TCGA-KN-8419-11A-01R-2315-07	C12orf27|283460	30.6868
TCGA-KN-8419-11A-01R-2315-07	C12orf29|91298	514.5947
TCGA-KN-8419-11A-01R-2315-07	C12orf32|83695	384.5087
TCGA-KN-8419-11A-01R-2315-07	C12orf34|84915	642.2035
TCGA-KN-8419-11A-01R-2315-07	C12orf35|55196	509.1044
TCGA-KN-8419-11A-01R-2315-07	C12orf36|283422	5.5458
TCGA-KN-8419-11A-01R-2315-07	C12orf39|80763	210.3706
TCGA-KN-8419-11A-01R-2315-07	C12orf40|283461	0
TCGA-KN-8419-11A-01R-2315-07	C12orf41|54934	828.9121
TCGA-KN-8419-11A-01R-2315-07	C12orf42|374470	0
TCGA-KN-8419-11A-01R-2315-07	C12orf43|64897	299.4731
TCGA-KN-8419-11A-01R-2315-07	C12orf44|60673	1477.4009
TCGA-KN-8419-11A-01R-2315-07	C12orf45|121053	76.532
TCGA-KN-8419-11A-01R-2315-07	C12orf47|51275	261.7137
TCGA-KN-8419-11A-01R-2315-07	C12orf48|55010	18.486
TCGA-KN-8419-11A-01R-2315-07	C12orf49|79794	832.6093
TCGA-KN-8419-11A-01R-2315-07	C12orf4|57102	543.1186
TCGA-KN-8419-11A-01R-2315-07	C12orf50|160419	.3697
TCGA-KN-8419-11A-01R-2315-07	C12orf51|283450	897.3103
TCGA-KN-8419-11A-01R-2315-07	C12orf52|84934	376.3749
TCGA-KN-8419-11A-01R-2315-07	C12orf53|196500	8.8733
TCGA-KN-8419-11A-01R-2315-07	C12orf54|121273	0
TCGA-KN-8419-11A-01R-2315-07	C12orf56|115749	9.243
TCGA-KN-8419-11A-01R-2315-07	C12orf57|113246	2246.7881
TCGA-KN-8419-11A-01R-2315-07	C12orf59|120939	1153.8959
TCGA-KN-8419-11A-01R-2315-07	C12orf5|57103	465.1077
TCGA-KN-8419-11A-01R-2315-07	C12orf60|144608	56.9369
TCGA-KN-8419-11A-01R-2315-07	C12orf61|283416	86.8842
TCGA-KN-8419-11A-01R-2315-07	C12orf62|84987	1188.2799
TCGA-KN-8419-11A-01R-2315-07	C12orf63|374467	2.9578
TCGA-KN-8419-11A-01R-2315-07	C12orf65|91574	352.3431
TCGA-KN-8419-11A-01R-2315-07	C12orf66|144577	130.1414
TCGA-KN-8419-11A-01R-2315-07	C12orf68|387856	31.4262
TCGA-KN-8419-11A-01R-2315-07	C12orf69|440087	10.3522
TCGA-KN-8419-11A-01R-2315-07	C12orf70|341346	0
TCGA-KN-8419-11A-01R-2315-07	C12orf71|728858	.3697
TCGA-KN-8419-11A-01R-2315-07	C12orf72|254013	86.5145
TCGA-KN-8419-11A-01R-2315-07	C12orf73|728568	128.2928
TCGA-KN-8419-11A-01R-2315-07	C12orf74|338809	13.6796
TCGA-KN-8419-11A-01R-2315-07	C12orf75|387882	722.8025
TCGA-KN-8419-11A-01R-2315-07	C12orf76|400073	143.4513
TCGA-KN-8419-11A-01R-2315-07	C12orf77|196415	.3697
TCGA-KN-8419-11A-01R-2315-07	C13orf15|28984	896.5708
TCGA-KN-8419-11A-01R-2315-07	C13orf16|121793	.7394
TCGA-KN-8419-11A-01R-2315-07	C13orf18|80183	30.317
TCGA-KN-8419-11A-01R-2315-07	C13orf1|57213	280.2477
TCGA-KN-8419-11A-01R-2315-07	C13orf23|80209	684.7213
TCGA-KN-8419-11A-01R-2315-07	C13orf26|122046	.3697
TCGA-KN-8419-11A-01R-2315-07	C13orf27|93081	416.3046
TCGA-KN-8419-11A-01R-2315-07	C13orf28|122258	0
TCGA-KN-8419-11A-01R-2315-07	C13orf29|283487	691.746
TCGA-KN-8419-11A-01R-2315-07	C13orf30|144809	0
TCGA-KN-8419-11A-01R-2315-07	C13orf31|144811	208.522
TCGA-KN-8419-11A-01R-2315-07	C13orf33|84935	719.8447
TCGA-KN-8419-11A-01R-2315-07	C13orf34|79866	17.4397
TCGA-KN-8419-11A-01R-2315-07	C13orf35|400165	2.2183
TCGA-KN-8419-11A-01R-2315-07	C13orf36|400120	1.1092
TCGA-KN-8419-11A-01R-2315-07	C13orf37|440145	194.103
TCGA-KN-8419-11A-01R-2315-07	C13orf38|728591	18.0608
TCGA-KN-8419-11A-01R-2315-07	C13orf39|196541	0
TCGA-KN-8419-11A-01R-2315-07	C14orf101|54916	373.4171
TCGA-KN-8419-11A-01R-2315-07	C14orf102|55051	212.2192
TCGA-KN-8419-11A-01R-2315-07	C14orf104|55172	336.4451
TCGA-KN-8419-11A-01R-2315-07	C14orf105|55195	1817.5432
TCGA-KN-8419-11A-01R-2315-07	C14orf106|55320	111.2857
TCGA-KN-8419-11A-01R-2315-07	C14orf109|26175	574.9145
TCGA-KN-8419-11A-01R-2315-07	C14orf115|55237	.3697
TCGA-KN-8419-11A-01R-2315-07	C14orf118|55668	420.0018
TCGA-KN-8419-11A-01R-2315-07	C14orf119|55017	1289.5831
TCGA-KN-8419-11A-01R-2315-07	C14orf126|112487	268.0433
TCGA-KN-8419-11A-01R-2315-07	C14orf128|84837	109.0674
TCGA-KN-8419-11A-01R-2315-07	C14orf129|51527	839.2643
TCGA-KN-8419-11A-01R-2315-07	C14orf132|56967	622.2387
TCGA-KN-8419-11A-01R-2315-07	C14orf135|64430	966.4479
TCGA-KN-8419-11A-01R-2315-07	C14orf138|79609	133.4689
TCGA-KN-8419-11A-01R-2315-07	C14orf139|79686	16.6374
TCGA-KN-8419-11A-01R-2315-07	C14orf142|84520	439.2273
TCGA-KN-8419-11A-01R-2315-07	C14orf143|90141	54.3488
TCGA-KN-8419-11A-01R-2315-07	C14orf145|145508	26.2501
TCGA-KN-8419-11A-01R-2315-07	C14orf147|171546	1808.3002
TCGA-KN-8419-11A-01R-2315-07	C14orf148|122945	7.7641
TCGA-KN-8419-11A-01R-2315-07	C14orf149|112849	107.9582
TCGA-KN-8419-11A-01R-2315-07	C14orf153|84334	396.3398
TCGA-KN-8419-11A-01R-2315-07	C14orf156|81892	471.0232
TCGA-KN-8419-11A-01R-2315-07	C14orf159|80017	1756.1697
TCGA-KN-8419-11A-01R-2315-07	C14orf162|56936	0
TCGA-KN-8419-11A-01R-2315-07	C14orf165|414767	0
TCGA-KN-8419-11A-01R-2315-07	C14orf166B|145497	.3697
TCGA-KN-8419-11A-01R-2315-07	C14orf166|51637	1505.1299
TCGA-KN-8419-11A-01R-2315-07	C14orf167|55449	579.7209
TCGA-KN-8419-11A-01R-2315-07	C14orf169|79697	206.6734
TCGA-KN-8419-11A-01R-2315-07	C14orf174|161394	68.3982
TCGA-KN-8419-11A-01R-2315-07	C14orf176|643382	16.6374
TCGA-KN-8419-11A-01R-2315-07	C14orf177|283598	0
TCGA-KN-8419-11A-01R-2315-07	C14orf178|283579	1.1092
TCGA-KN-8419-11A-01R-2315-07	C14orf179|112752	395.9701
TCGA-KN-8419-11A-01R-2315-07	C14orf180|400258	6.655
TCGA-KN-8419-11A-01R-2315-07	C14orf181|400223	118.6801
TCGA-KN-8419-11A-01R-2315-07	C14orf182|283551	.3697
TCGA-KN-8419-11A-01R-2315-07	C14orf183|196913	0
TCGA-KN-8419-11A-01R-2315-07	C14orf184|650662	.7394
TCGA-KN-8419-11A-01R-2315-07	C14orf19|280655	3.3275
TCGA-KN-8419-11A-01R-2315-07	C14orf1|11161	973.1029
TCGA-KN-8419-11A-01R-2315-07	C14orf21|161424	278.0294
TCGA-KN-8419-11A-01R-2315-07	C14orf23|387978	.7394
TCGA-KN-8419-11A-01R-2315-07	C14orf28|122525	37.7114
TCGA-KN-8419-11A-01R-2315-07	C14orf2|9556	1191.9771
TCGA-KN-8419-11A-01R-2315-07	C14orf33|100129075	93.5391
TCGA-KN-8419-11A-01R-2315-07	C14orf34|645687	2.588
TCGA-KN-8419-11A-01R-2315-07	C14orf37|145407	394.1215
TCGA-KN-8419-11A-01R-2315-07	C14orf39|317761	.3697
TCGA-KN-8419-11A-01R-2315-07	C14orf43|91748	2392.4577
TCGA-KN-8419-11A-01R-2315-07	C14orf45|80127	335.9645
TCGA-KN-8419-11A-01R-2315-07	C14orf48|256369	0
TCGA-KN-8419-11A-01R-2315-07	C14orf49|161176	16.6374
TCGA-KN-8419-11A-01R-2315-07	C14orf4|64207	3030.2246
TCGA-KN-8419-11A-01R-2315-07	C14orf50|145376	118.6801
TCGA-KN-8419-11A-01R-2315-07	C14orf53|440184	0
TCGA-KN-8419-11A-01R-2315-07	C14orf64|388011	96.4969
TCGA-KN-8419-11A-01R-2315-07	C14orf68|283600	71.3559
TCGA-KN-8419-11A-01R-2315-07	C14orf70|283601	0
TCGA-KN-8419-11A-01R-2315-07	C14orf72|145200	1.8486
TCGA-KN-8419-11A-01R-2315-07	C14orf73|91828	32.1656
TCGA-KN-8419-11A-01R-2315-07	C14orf79|122616	527.2206
TCGA-KN-8419-11A-01R-2315-07	C14orf80|283643	112.3949
TCGA-KN-8419-11A-01R-2315-07	C14orf86|283592	0
TCGA-KN-8419-11A-01R-2315-07	C14orf93|60686	219.6136
TCGA-KN-8419-11A-01R-2315-07	C15orf17|57184	1291.062
TCGA-KN-8419-11A-01R-2315-07	C15orf21|283651	41.7784
TCGA-KN-8419-11A-01R-2315-07	C15orf23|90417	91.3208
TCGA-KN-8419-11A-01R-2315-07	C15orf24|56851	1681.856
TCGA-KN-8419-11A-01R-2315-07	C15orf26|161502	5.1761
TCGA-KN-8419-11A-01R-2315-07	C15orf27|123591	81.7081
TCGA-KN-8419-11A-01R-2315-07	C15orf28|80035	1.8486
TCGA-KN-8419-11A-01R-2315-07	C15orf29|79768	330.8993
TCGA-KN-8419-11A-01R-2315-07	C15orf2|23742	6.2852
TCGA-KN-8419-11A-01R-2315-07	C15orf32|145858	0
TCGA-KN-8419-11A-01R-2315-07	C15orf33|196951	96.0163
TCGA-KN-8419-11A-01R-2315-07	C15orf34|80072	34.7537
TCGA-KN-8419-11A-01R-2315-07	C15orf37|283687	120.0629
TCGA-KN-8419-11A-01R-2315-07	C15orf38|348110	361.575
TCGA-KN-8419-11A-01R-2315-07	C15orf39|56905	723.5419
TCGA-KN-8419-11A-01R-2315-07	C15orf40|123207	331.3578
TCGA-KN-8419-11A-01R-2315-07	C15orf41|84529	146.4091
TCGA-KN-8419-11A-01R-2315-07	C15orf42|90381	1.9041
TCGA-KN-8419-11A-01R-2315-07	C15orf43|145645	0
TCGA-KN-8419-11A-01R-2315-07	C15orf44|81556	1091.4133
TCGA-KN-8419-11A-01R-2315-07	C15orf48|84419	38.4509
TCGA-KN-8419-11A-01R-2315-07	C15orf50|414926	0
TCGA-KN-8419-11A-01R-2315-07	C15orf51|196968	4.4366
TCGA-KN-8419-11A-01R-2315-07	C15orf52|388115	267.6772
TCGA-KN-8419-11A-01R-2315-07	C15orf53|400359	0
TCGA-KN-8419-11A-01R-2315-07	C15orf54|400360	.7394
TCGA-KN-8419-11A-01R-2315-07	C15orf55|256646	0
TCGA-KN-8419-11A-01R-2315-07	C15orf56|644809	63.5918
TCGA-KN-8419-11A-01R-2315-07	C15orf57|90416	703.7582
TCGA-KN-8419-11A-01R-2315-07	C15orf58|390637	76.9017
TCGA-KN-8419-11A-01R-2315-07	C15orf59|388135	83.9264
TCGA-KN-8419-11A-01R-2315-07	C15orf5|81698	0
TCGA-KN-8419-11A-01R-2315-07	C15orf60|283677	0
TCGA-KN-8419-11A-01R-2315-07	C15orf61|145853	95.018
TCGA-KN-8419-11A-01R-2315-07	C15orf62|643338	20.7043
TCGA-KN-8419-11A-01R-2315-07	C15orf63|25764	656.9701
TCGA-KN-8419-11A-01R-2315-07	C16orf11|146325	252.8884
TCGA-KN-8419-11A-01R-2315-07	C16orf13|84326	551.2524
TCGA-KN-8419-11A-01R-2315-07	C16orf3|750	3.6972
TCGA-KN-8419-11A-01R-2315-07	C16orf42|115939	668.2392
TCGA-KN-8419-11A-01R-2315-07	C16orf45|89927	399.6673
TCGA-KN-8419-11A-01R-2315-07	C16orf46|123775	86.5145
TCGA-KN-8419-11A-01R-2315-07	C16orf48|84080	390.0545
TCGA-KN-8419-11A-01R-2315-07	C16orf52|730094	451.428
TCGA-KN-8419-11A-01R-2315-07	C16orf53|79447	747.2595
TCGA-KN-8419-11A-01R-2315-07	C16orf54|283897	15.1585
TCGA-KN-8419-11A-01R-2315-07	C16orf55|124045	163.0465
TCGA-KN-8419-11A-01R-2315-07	C16orf57|79650	616.6929
TCGA-KN-8419-11A-01R-2315-07	C16orf58|64755	2121.4419
TCGA-KN-8419-11A-01R-2315-07	C16orf59|80178	7.0247
TCGA-KN-8419-11A-01R-2315-07	C16orf5|29965	3026.5274
TCGA-KN-8419-11A-01R-2315-07	C16orf61|56942	738.1569
TCGA-KN-8419-11A-01R-2315-07	C16orf62|57020	1217.4878
TCGA-KN-8419-11A-01R-2315-07	C16orf63|123811	679.5452
TCGA-KN-8419-11A-01R-2315-07	C16orf68|79091	148.9971
TCGA-KN-8419-11A-01R-2315-07	C16orf70|80262	222.5788
TCGA-KN-8419-11A-01R-2315-07	C16orf71|146562	31.4262
TCGA-KN-8419-11A-01R-2315-07	C16orf72|29035	1548.0174
TCGA-KN-8419-11A-01R-2315-07	C16orf73|254528	6.2852
TCGA-KN-8419-11A-01R-2315-07	C16orf74|404550	17.0071
TCGA-KN-8419-11A-01R-2315-07	C16orf75|116028	95.3877
TCGA-KN-8419-11A-01R-2315-07	C16orf78|123970	0
TCGA-KN-8419-11A-01R-2315-07	C16orf79|283870	21.1369
TCGA-KN-8419-11A-01R-2315-07	C16orf7|9605	391.1008
TCGA-KN-8419-11A-01R-2315-07	C16orf80|29105	502.4494
TCGA-KN-8419-11A-01R-2315-07	C16orf81|283860	.7394
TCGA-KN-8419-11A-01R-2315-07	C16orf82|162083	0
TCGA-KN-8419-11A-01R-2315-07	C16orf86|388284	101.3033
TCGA-KN-8419-11A-01R-2315-07	C16orf87|388272	117.9407
TCGA-KN-8419-11A-01R-2315-07	C16orf88|400506	144.9302
TCGA-KN-8419-11A-01R-2315-07	C16orf89|146556	101.3033
TCGA-KN-8419-11A-01R-2315-07	C16orf90|646174	0
TCGA-KN-8419-11A-01R-2315-07	C16orf91|283951	472.8718
TCGA-KN-8419-11A-01R-2315-07	C16orf92|146378	0
TCGA-KN-8419-11A-01R-2315-07	C16orf93|90835	50.6516
TCGA-KN-8419-11A-01R-2315-07	C17orf100|388327	61.0038
TCGA-KN-8419-11A-01R-2315-07	C17orf101|79701	260.6526
[truncated: 18,532 more rows]
