# Supplementary material for: Dysfunctional miRNA-Mediated Regulation in Chromophobe Renal Cell Carcinoma
Source: PLoS One. 2016 Jun 3;11(6):e0156324. doi: 10.1371/journal.pone.0156324 (PMC4892590; doi:10.1371/journal.pone.0156324)
Supplement: S2 File — (ZIP) [file pone.0156324.s002.zip › S2_File mRNA expression profile downloaded from TCGA/control/unc.edu__IlluminaHiSeq_RNASeqV2__TCGA-KN-8422-11A-01R-2315-07__expression_rsem_gene_normalized.txt]

barcode	gene_id	normalized_count
TCGA-KN-8422-11A-01R-2315-07	?|100130426	0
TCGA-KN-8422-11A-01R-2315-07	?|100133144	3.6778
TCGA-KN-8422-11A-01R-2315-07	?|100134869	9.0775
TCGA-KN-8422-11A-01R-2315-07	?|10357	119.5384
TCGA-KN-8422-11A-01R-2315-07	?|10431	775.6435
TCGA-KN-8422-11A-01R-2315-07	?|136542	0
TCGA-KN-8422-11A-01R-2315-07	?|155060	184.0407
TCGA-KN-8422-11A-01R-2315-07	?|26823	.3037
TCGA-KN-8422-11A-01R-2315-07	?|280660	0
TCGA-KN-8422-11A-01R-2315-07	?|317712	0
TCGA-KN-8422-11A-01R-2315-07	?|340602	.6074
TCGA-KN-8422-11A-01R-2315-07	?|388795	.9111
TCGA-KN-8422-11A-01R-2315-07	?|390284	7.5924
TCGA-KN-8422-11A-01R-2315-07	?|391343	.3037
TCGA-KN-8422-11A-01R-2315-07	?|391714	0
TCGA-KN-8422-11A-01R-2315-07	?|404770	0
TCGA-KN-8422-11A-01R-2315-07	?|441362	0
TCGA-KN-8422-11A-01R-2315-07	?|442388	0
TCGA-KN-8422-11A-01R-2315-07	?|553137	494.1159
TCGA-KN-8422-11A-01R-2315-07	?|57714	510.5155
TCGA-KN-8422-11A-01R-2315-07	?|645851	12.4516
TCGA-KN-8422-11A-01R-2315-07	?|652919	6.2714
TCGA-KN-8422-11A-01R-2315-07	?|653553	248.4246
TCGA-KN-8422-11A-01R-2315-07	?|728045	0
TCGA-KN-8422-11A-01R-2315-07	?|728603	0
TCGA-KN-8422-11A-01R-2315-07	?|728788	0
TCGA-KN-8422-11A-01R-2315-07	?|729884	.9111
TCGA-KN-8422-11A-01R-2315-07	?|8225	862.8046
TCGA-KN-8422-11A-01R-2315-07	?|90288	20.9551
TCGA-KN-8422-11A-01R-2315-07	A1BG|1	46.6419
TCGA-KN-8422-11A-01R-2315-07	A1CF|29974	73.4948
TCGA-KN-8422-11A-01R-2315-07	A2BP1|54715	28.8513
TCGA-KN-8422-11A-01R-2315-07	A2LD1|87769	695.5159
TCGA-KN-8422-11A-01R-2315-07	A2ML1|144568	0
TCGA-KN-8422-11A-01R-2315-07	A2M|2	24337.9273
TCGA-KN-8422-11A-01R-2315-07	A4GALT|53947	639.2833
TCGA-KN-8422-11A-01R-2315-07	A4GNT|51146	14.8812
TCGA-KN-8422-11A-01R-2315-07	AAA1|404744	2.7333
TCGA-KN-8422-11A-01R-2315-07	AAAS|8086	683.3194
TCGA-KN-8422-11A-01R-2315-07	AACSL|729522	7.5924
TCGA-KN-8422-11A-01R-2315-07	AACS|65985	1062.6376
TCGA-KN-8422-11A-01R-2315-07	AADACL2|344752	.6074
TCGA-KN-8422-11A-01R-2315-07	AADACL3|126767	0
TCGA-KN-8422-11A-01R-2315-07	AADACL4|343066	1.2148
TCGA-KN-8422-11A-01R-2315-07	AADAC|13	.3037
TCGA-KN-8422-11A-01R-2315-07	AADAT|51166	102.9535
TCGA-KN-8422-11A-01R-2315-07	AAGAB|79719	872.8267
TCGA-KN-8422-11A-01R-2315-07	AAK1|22848	1363.9056
TCGA-KN-8422-11A-01R-2315-07	AAMP|14	2725.3815
TCGA-KN-8422-11A-01R-2315-07	AANAT|15	.3037
TCGA-KN-8422-11A-01R-2315-07	AARS2|57505	515.979
TCGA-KN-8422-11A-01R-2315-07	AARSD1|80755	422.7469
TCGA-KN-8422-11A-01R-2315-07	AARS|16	3486.7512
TCGA-KN-8422-11A-01R-2315-07	AASDHPPT|60496	908.6296
TCGA-KN-8422-11A-01R-2315-07	AASDH|132949	309.7715
TCGA-KN-8422-11A-01R-2315-07	AASS|10157	562.1441
TCGA-KN-8422-11A-01R-2315-07	AATF|26574	778.073
TCGA-KN-8422-11A-01R-2315-07	AATK|9625	147.2933
TCGA-KN-8422-11A-01R-2315-07	ABAT|18	3166.9577
TCGA-KN-8422-11A-01R-2315-07	ABCA10|10349	64.7088
TCGA-KN-8422-11A-01R-2315-07	ABCA11P|79963	124.355
TCGA-KN-8422-11A-01R-2315-07	ABCA12|26154	.3037
TCGA-KN-8422-11A-01R-2315-07	ABCA13|154664	169.1595
TCGA-KN-8422-11A-01R-2315-07	ABCA17P|650655	9.4146
TCGA-KN-8422-11A-01R-2315-07	ABCA1|19	555.7057
TCGA-KN-8422-11A-01R-2315-07	ABCA2|20	3186.3944
TCGA-KN-8422-11A-01R-2315-07	ABCA3|21	879.508
TCGA-KN-8422-11A-01R-2315-07	ABCA4|24	502.6194
TCGA-KN-8422-11A-01R-2315-07	ABCA5|23461	633.1881
TCGA-KN-8422-11A-01R-2315-07	ABCA6|23460	212.5883
TCGA-KN-8422-11A-01R-2315-07	ABCA7|10347	226.2547
TCGA-KN-8422-11A-01R-2315-07	ABCA8|10351	742.8441
TCGA-KN-8422-11A-01R-2315-07	ABCA9|10350	198.0108
TCGA-KN-8422-11A-01R-2315-07	ABCB10|23456	457.6722
TCGA-KN-8422-11A-01R-2315-07	ABCB11|8647	0
TCGA-KN-8422-11A-01R-2315-07	ABCB1|5243	2195.4294
TCGA-KN-8422-11A-01R-2315-07	ABCB4|5244	20.6514
TCGA-KN-8422-11A-01R-2315-07	ABCB5|340273	0
TCGA-KN-8422-11A-01R-2315-07	ABCB6|10058	257.3624
TCGA-KN-8422-11A-01R-2315-07	ABCB7|22	367.1703
TCGA-KN-8422-11A-01R-2315-07	ABCB8|11194	650.2164
TCGA-KN-8422-11A-01R-2315-07	ABCB9|23457	133.4082
TCGA-KN-8422-11A-01R-2315-07	ABCC10|89845	419.71
TCGA-KN-8422-11A-01R-2315-07	ABCC11|85320	3.3407
TCGA-KN-8422-11A-01R-2315-07	ABCC12|94160	0
TCGA-KN-8422-11A-01R-2315-07	ABCC13|150000	0
TCGA-KN-8422-11A-01R-2315-07	ABCC1|4363	1236.6563
TCGA-KN-8422-11A-01R-2315-07	ABCC2|1244	75.317
TCGA-KN-8422-11A-01R-2315-07	ABCC3|8714	176.4483
TCGA-KN-8422-11A-01R-2315-07	ABCC4|10257	703.6671
TCGA-KN-8422-11A-01R-2315-07	ABCC5|10057	1247.2857
TCGA-KN-8422-11A-01R-2315-07	ABCC6P1|653190	58.9173
TCGA-KN-8422-11A-01R-2315-07	ABCC6P2|730013	97.4869
TCGA-KN-8422-11A-01R-2315-07	ABCC6|368	661.7569
TCGA-KN-8422-11A-01R-2315-07	ABCC8|6833	9.7183
TCGA-KN-8422-11A-01R-2315-07	ABCC9|10060	731.6073
TCGA-KN-8422-11A-01R-2315-07	ABCD1|215	332.8525
TCGA-KN-8422-11A-01R-2315-07	ABCD2|225	6.6813
TCGA-KN-8422-11A-01R-2315-07	ABCD3|5825	2117.3791
TCGA-KN-8422-11A-01R-2315-07	ABCD4|5826	763.7993
TCGA-KN-8422-11A-01R-2315-07	ABCE1|6059	1075.6966
TCGA-KN-8422-11A-01R-2315-07	ABCF1|23	1567.9903
TCGA-KN-8422-11A-01R-2315-07	ABCF2|10061	1207.805
TCGA-KN-8422-11A-01R-2315-07	ABCF3|55324	1329.284
TCGA-KN-8422-11A-01R-2315-07	ABCG1|9619	756.5105
TCGA-KN-8422-11A-01R-2315-07	ABCG2|9429	183.737
TCGA-KN-8422-11A-01R-2315-07	ABCG4|64137	17.0071
TCGA-KN-8422-11A-01R-2315-07	ABCG5|64240	36.4437
TCGA-KN-8422-11A-01R-2315-07	ABCG8|64241	65.5987
TCGA-KN-8422-11A-01R-2315-07	ABHD10|55347	1206.8939
TCGA-KN-8422-11A-01R-2315-07	ABHD11|83451	563.0552
TCGA-KN-8422-11A-01R-2315-07	ABHD12B|145447	3.6444
TCGA-KN-8422-11A-01R-2315-07	ABHD12|26090	1579.8345
TCGA-KN-8422-11A-01R-2315-07	ABHD13|84945	415.7619
TCGA-KN-8422-11A-01R-2315-07	ABHD14A|25864	651.8017
TCGA-KN-8422-11A-01R-2315-07	ABHD14B|84836	2845.9494
TCGA-KN-8422-11A-01R-2315-07	ABHD15|116236	276.6684
TCGA-KN-8422-11A-01R-2315-07	ABHD1|84696	21.2588
TCGA-KN-8422-11A-01R-2315-07	ABHD2|11057	2780.0471
TCGA-KN-8422-11A-01R-2315-07	ABHD3|171586	320.4009
TCGA-KN-8422-11A-01R-2315-07	ABHD4|63874	1534.8873
TCGA-KN-8422-11A-01R-2315-07	ABHD5|51099	582.7955
TCGA-KN-8422-11A-01R-2315-07	ABHD6|57406	330.4229
TCGA-KN-8422-11A-01R-2315-07	ABHD8|79575	450.3834
TCGA-KN-8422-11A-01R-2315-07	ABI1|10006	1108.1345
TCGA-KN-8422-11A-01R-2315-07	ABI2|10152	1823.0962
TCGA-KN-8422-11A-01R-2315-07	ABI3BP|25890	1219.9529
TCGA-KN-8422-11A-01R-2315-07	ABI3|51225	394.5031
TCGA-KN-8422-11A-01R-2315-07	ABL1|25	2466.9349
TCGA-KN-8422-11A-01R-2315-07	ABL2|27	489.2567
TCGA-KN-8422-11A-01R-2315-07	ABLIM1|3983	6573.2291
TCGA-KN-8422-11A-01R-2315-07	ABLIM2|84448	141.8267
TCGA-KN-8422-11A-01R-2315-07	ABLIM3|22885	178.8778
TCGA-KN-8422-11A-01R-2315-07	ABO|28	649.9127
TCGA-KN-8422-11A-01R-2315-07	ABP1|26	1992.8631
TCGA-KN-8422-11A-01R-2315-07	ABRA|137735	1.5185
TCGA-KN-8422-11A-01R-2315-07	ABR|29	1261.5595
TCGA-KN-8422-11A-01R-2315-07	ABT1|29777	529.6485
TCGA-KN-8422-11A-01R-2315-07	ABTB1|80325	681.4972
TCGA-KN-8422-11A-01R-2315-07	ABTB2|25841	1096.9554
TCGA-KN-8422-11A-01R-2315-07	ACAA1|30	2559.5627
TCGA-KN-8422-11A-01R-2315-07	ACAA2|10449	5356.9205
TCGA-KN-8422-11A-01R-2315-07	ACACA|31	1124.5919
TCGA-KN-8422-11A-01R-2315-07	ACACB|32	3124.4401
TCGA-KN-8422-11A-01R-2315-07	ACAD10|80724	915.648
TCGA-KN-8422-11A-01R-2315-07	ACAD11|84129	1280.9324
TCGA-KN-8422-11A-01R-2315-07	ACAD8|27034	931.744
TCGA-KN-8422-11A-01R-2315-07	ACAD9|28976	911.7212
TCGA-KN-8422-11A-01R-2315-07	ACADL|33	448.8649
TCGA-KN-8422-11A-01R-2315-07	ACADM|34	4061.3469
TCGA-KN-8422-11A-01R-2315-07	ACADSB|36	3214.3345
TCGA-KN-8422-11A-01R-2315-07	ACADS|35	1208.4124
TCGA-KN-8422-11A-01R-2315-07	ACADVL|37	8332.7523
TCGA-KN-8422-11A-01R-2315-07	ACAN|176	138.4861
TCGA-KN-8422-11A-01R-2315-07	ACAP1|9744	30.9771
TCGA-KN-8422-11A-01R-2315-07	ACAP2|23527	846.7087
TCGA-KN-8422-11A-01R-2315-07	ACAP3|116983	576.1294
TCGA-KN-8422-11A-01R-2315-07	ACAT1|38	6282.5905
TCGA-KN-8422-11A-01R-2315-07	ACAT2|39	343.3665
TCGA-KN-8422-11A-01R-2315-07	ACBD3|64746	1060.8154
TCGA-KN-8422-11A-01R-2315-07	ACBD4|79777	641.4092
TCGA-KN-8422-11A-01R-2315-07	ACBD5|91452	1616.5819
TCGA-KN-8422-11A-01R-2315-07	ACBD6|84320	442.1836
TCGA-KN-8422-11A-01R-2315-07	ACBD7|414149	18.2219
TCGA-KN-8422-11A-01R-2315-07	ACCN1|40	26.7254
TCGA-KN-8422-11A-01R-2315-07	ACCN2|41	86.5538
TCGA-KN-8422-11A-01R-2315-07	ACCN3|9311	3.9481
TCGA-KN-8422-11A-01R-2315-07	ACCN4|55515	.3037
TCGA-KN-8422-11A-01R-2315-07	ACCN5|51802	1.2148
TCGA-KN-8422-11A-01R-2315-07	ACCSL|390110	0
TCGA-KN-8422-11A-01R-2315-07	ACCS|84680	198.9219
TCGA-KN-8422-11A-01R-2315-07	ACD|65057	315.238
TCGA-KN-8422-11A-01R-2315-07	ACE2|59272	237.1878
TCGA-KN-8422-11A-01R-2315-07	ACER1|125981	0
TCGA-KN-8422-11A-01R-2315-07	ACER2|340485	62.5617
TCGA-KN-8422-11A-01R-2315-07	ACER3|55331	234.4545
TCGA-KN-8422-11A-01R-2315-07	ACE|1636	220.7881
TCGA-KN-8422-11A-01R-2315-07	ACHE|43	64.0802
TCGA-KN-8422-11A-01R-2315-07	ACIN1|22985	2591.4509
TCGA-KN-8422-11A-01R-2315-07	ACLY|47	2459.9499
TCGA-KN-8422-11A-01R-2315-07	ACMSD|130013	705.793
TCGA-KN-8422-11A-01R-2315-07	ACN9|57001	280.0091
TCGA-KN-8422-11A-01R-2315-07	ACO1|48	1958.5453
TCGA-KN-8422-11A-01R-2315-07	ACO2|50	6364.7923
TCGA-KN-8422-11A-01R-2315-07	ACOT11|26027	1317.8893
TCGA-KN-8422-11A-01R-2315-07	ACOT12|134526	27.0291
TCGA-KN-8422-11A-01R-2315-07	ACOT13|55856	880.5254
TCGA-KN-8422-11A-01R-2315-07	ACOT1|641371	941.766
TCGA-KN-8422-11A-01R-2315-07	ACOT2|10965	549.3888
TCGA-KN-8422-11A-01R-2315-07	ACOT4|122970	179.7889
TCGA-KN-8422-11A-01R-2315-07	ACOT6|641372	8.5035
TCGA-KN-8422-11A-01R-2315-07	ACOT7|11332	611.0394
TCGA-KN-8422-11A-01R-2315-07	ACOT8|10005	486.5356
TCGA-KN-8422-11A-01R-2315-07	ACOT9|23597	416.3693
TCGA-KN-8422-11A-01R-2315-07	ACOX1|51	2006.0132
TCGA-KN-8422-11A-01R-2315-07	ACOX2|8309	605.2692
TCGA-KN-8422-11A-01R-2315-07	ACOX3|8310	385.3921
TCGA-KN-8422-11A-01R-2315-07	ACOXL|55289	1.5185
TCGA-KN-8422-11A-01R-2315-07	ACP1|52	1490.2437
TCGA-KN-8422-11A-01R-2315-07	ACP2|53	972.4395
TCGA-KN-8422-11A-01R-2315-07	ACP5|54	302.179
TCGA-KN-8422-11A-01R-2315-07	ACP6|51205	465.2646
TCGA-KN-8422-11A-01R-2315-07	ACPL2|92370	239.921
TCGA-KN-8422-11A-01R-2315-07	ACPP|55	939.6401
TCGA-KN-8422-11A-01R-2315-07	ACPT|93650	0
TCGA-KN-8422-11A-01R-2315-07	ACRBP|84519	13.3627
TCGA-KN-8422-11A-01R-2315-07	ACRC|93953	15.4886
TCGA-KN-8422-11A-01R-2315-07	ACRV1|56	.3037
TCGA-KN-8422-11A-01R-2315-07	ACR|49	3.9481
TCGA-KN-8422-11A-01R-2315-07	ACSBG1|23205	3.037
TCGA-KN-8422-11A-01R-2315-07	ACSBG2|81616	10.3257
TCGA-KN-8422-11A-01R-2315-07	ACSF2|80221	1107.5848
TCGA-KN-8422-11A-01R-2315-07	ACSF3|197322	586.4399
TCGA-KN-8422-11A-01R-2315-07	ACSL1|2180	15460.3295
TCGA-KN-8422-11A-01R-2315-07	ACSL3|2181	2319.3379
TCGA-KN-8422-11A-01R-2315-07	ACSL4|2182	2513.4007
TCGA-KN-8422-11A-01R-2315-07	ACSL5|51703	458.8869
TCGA-KN-8422-11A-01R-2315-07	ACSL6|23305	187.6851
TCGA-KN-8422-11A-01R-2315-07	ACSM1|116285	4.2518
TCGA-KN-8422-11A-01R-2315-07	ACSM2A|123876	1574.3679
TCGA-KN-8422-11A-01R-2315-07	ACSM2B|348158	1237.8711
TCGA-KN-8422-11A-01R-2315-07	ACSM3|6296	1278.0685
TCGA-KN-8422-11A-01R-2315-07	ACSM4|341392	0
TCGA-KN-8422-11A-01R-2315-07	ACSM5|54988	276.6684
TCGA-KN-8422-11A-01R-2315-07	ACSS1|84532	2865.3861
TCGA-KN-8422-11A-01R-2315-07	ACSS2|55902	1424.6451
TCGA-KN-8422-11A-01R-2315-07	ACSS3|79611	747.3996
TCGA-KN-8422-11A-01R-2315-07	ACTA1|58	4.2518
TCGA-KN-8422-11A-01R-2315-07	ACTA2|59	5754.415
TCGA-KN-8422-11A-01R-2315-07	ACTBL2|345651	.3037
TCGA-KN-8422-11A-01R-2315-07	ACTB|60	58921.2664
TCGA-KN-8422-11A-01R-2315-07	ACTC1|70	69.5467
TCGA-KN-8422-11A-01R-2315-07	ACTG1|71	50899.4032
TCGA-KN-8422-11A-01R-2315-07	ACTG2|72	189.5073
TCGA-KN-8422-11A-01R-2315-07	ACTL6A|86	744.97
TCGA-KN-8422-11A-01R-2315-07	ACTL6B|51412	0
TCGA-KN-8422-11A-01R-2315-07	ACTL7A|10881	0
TCGA-KN-8422-11A-01R-2315-07	ACTL7B|10880	0
TCGA-KN-8422-11A-01R-2315-07	ACTL8|81569	0
TCGA-KN-8422-11A-01R-2315-07	ACTL9|284382	0
TCGA-KN-8422-11A-01R-2315-07	ACTN1|87	2187.2295
TCGA-KN-8422-11A-01R-2315-07	ACTN2|88	16.096
TCGA-KN-8422-11A-01R-2315-07	ACTN3|89	1.5185
TCGA-KN-8422-11A-01R-2315-07	ACTN4|81	17389.9446
TCGA-KN-8422-11A-01R-2315-07	ACTR10|55860	1064.1561
TCGA-KN-8422-11A-01R-2315-07	ACTR1A|10121	2361.5519
TCGA-KN-8422-11A-01R-2315-07	ACTR1B|10120	2078.2021
TCGA-KN-8422-11A-01R-2315-07	ACTR2|10097	3706.3245
TCGA-KN-8422-11A-01R-2315-07	ACTR3B|57180	210.1587
TCGA-KN-8422-11A-01R-2315-07	ACTR3C|653857	144.2563
TCGA-KN-8422-11A-01R-2315-07	ACTR3|10096	2678.0047
TCGA-KN-8422-11A-01R-2315-07	ACTR5|79913	156.1005
TCGA-KN-8422-11A-01R-2315-07	ACTR6|64431	417.5841
TCGA-KN-8422-11A-01R-2315-07	ACTR8|93973	674.8159
TCGA-KN-8422-11A-01R-2315-07	ACTRT1|139741	0
TCGA-KN-8422-11A-01R-2315-07	ACTRT2|140625	0
TCGA-KN-8422-11A-01R-2315-07	ACVR1B|91	3611.8746
TCGA-KN-8422-11A-01R-2315-07	ACVR1C|130399	25.8143
TCGA-KN-8422-11A-01R-2315-07	ACVR1|90	762.8882
TCGA-KN-8422-11A-01R-2315-07	ACVR2A|92	389.9476
TCGA-KN-8422-11A-01R-2315-07	ACVR2B|93	387.8217
TCGA-KN-8422-11A-01R-2315-07	ACVRL1|94	1012.5275
TCGA-KN-8422-11A-01R-2315-07	ACY1|95	6642.1016
TCGA-KN-8422-11A-01R-2315-07	ACY3|91703	800.5467
TCGA-KN-8422-11A-01R-2315-07	ACYP1|97	52.5397
TCGA-KN-8422-11A-01R-2315-07	ACYP2|98	95.6647
TCGA-KN-8422-11A-01R-2315-07	ADAD1|132612	0
TCGA-KN-8422-11A-01R-2315-07	ADAD2|161931	2.1259
TCGA-KN-8422-11A-01R-2315-07	ADAL|161823	331.0303
TCGA-KN-8422-11A-01R-2315-07	ADAM10|102	2201.807
TCGA-KN-8422-11A-01R-2315-07	ADAM11|4185	6.6813
TCGA-KN-8422-11A-01R-2315-07	ADAM12|8038	44.9472
TCGA-KN-8422-11A-01R-2315-07	ADAM15|8751	1555.0163
TCGA-KN-8422-11A-01R-2315-07	ADAM17|6868	451.2945
TCGA-KN-8422-11A-01R-2315-07	ADAM18|8749	0
TCGA-KN-8422-11A-01R-2315-07	ADAM19|8728	159.1375
TCGA-KN-8422-11A-01R-2315-07	ADAM20|8748	1.8222
TCGA-KN-8422-11A-01R-2315-07	ADAM21P1|145241	1.5185
TCGA-KN-8422-11A-01R-2315-07	ADAM21|8747	6.074
TCGA-KN-8422-11A-01R-2315-07	ADAM22|53616	180.0926
TCGA-KN-8422-11A-01R-2315-07	ADAM23|8745	53.4508
TCGA-KN-8422-11A-01R-2315-07	ADAM28|10863	59.221
TCGA-KN-8422-11A-01R-2315-07	ADAM29|11086	0
TCGA-KN-8422-11A-01R-2315-07	ADAM2|2515	0
TCGA-KN-8422-11A-01R-2315-07	ADAM30|11085	0
TCGA-KN-8422-11A-01R-2315-07	ADAM32|203102	1.5185
TCGA-KN-8422-11A-01R-2315-07	ADAM33|80332	34.3178
TCGA-KN-8422-11A-01R-2315-07	ADAM3A|1587	0
TCGA-KN-8422-11A-01R-2315-07	ADAM5P|255926	0
TCGA-KN-8422-11A-01R-2315-07	ADAM6|8755	769.8003
TCGA-KN-8422-11A-01R-2315-07	ADAM7|8756	0
TCGA-KN-8422-11A-01R-2315-07	ADAM8|101	40.6955
TCGA-KN-8422-11A-01R-2315-07	ADAM9|8754	1753.2458
TCGA-KN-8422-11A-01R-2315-07	ADAMDEC1|27299	.6074
TCGA-KN-8422-11A-01R-2315-07	ADAMTS10|81794	151.2414
TCGA-KN-8422-11A-01R-2315-07	ADAMTS12|81792	32.7993
TCGA-KN-8422-11A-01R-2315-07	ADAMTS13|11093	156.4042
TCGA-KN-8422-11A-01R-2315-07	ADAMTS14|140766	1.8222
TCGA-KN-8422-11A-01R-2315-07	ADAMTS15|170689	721.2816
TCGA-KN-8422-11A-01R-2315-07	ADAMTS16|170690	456.1537
TCGA-KN-8422-11A-01R-2315-07	ADAMTS17|170691	120.8716
TCGA-KN-8422-11A-01R-2315-07	ADAMTS18|170692	11.5405
TCGA-KN-8422-11A-01R-2315-07	ADAMTS19|171019	28.5476
TCGA-KN-8422-11A-01R-2315-07	ADAMTS1|9510	2650.6719
TCGA-KN-8422-11A-01R-2315-07	ADAMTS20|80070	0
TCGA-KN-8422-11A-01R-2315-07	ADAMTS2|9509	78.9614
TCGA-KN-8422-11A-01R-2315-07	ADAMTS3|9508	79.2651
TCGA-KN-8422-11A-01R-2315-07	ADAMTS4|9507	113.5829
TCGA-KN-8422-11A-01R-2315-07	ADAMTS5|11096	499.5824
TCGA-KN-8422-11A-01R-2315-07	ADAMTS6|11174	86.2501
TCGA-KN-8422-11A-01R-2315-07	ADAMTS7|11173	71.9763
TCGA-KN-8422-11A-01R-2315-07	ADAMTS8|11095	122.6938
TCGA-KN-8422-11A-01R-2315-07	ADAMTS9|56999	705.1856
TCGA-KN-8422-11A-01R-2315-07	ADAMTSL1|92949	394.1994
TCGA-KN-8422-11A-01R-2315-07	ADAMTSL2|9719	1562.5237
TCGA-KN-8422-11A-01R-2315-07	ADAMTSL3|57188	717.3335
TCGA-KN-8422-11A-01R-2315-07	ADAMTSL4|54507	216.84
TCGA-KN-8422-11A-01R-2315-07	ADAMTSL5|339366	44.0361
TCGA-KN-8422-11A-01R-2315-07	ADAP1|11033	848.3395
TCGA-KN-8422-11A-01R-2315-07	ADAP2|55803	97.1832
TCGA-KN-8422-11A-01R-2315-07	ADARB1|104	689.6971
TCGA-KN-8422-11A-01R-2315-07	ADARB2|105	8.5035
TCGA-KN-8422-11A-01R-2315-07	ADAR|103	6290.7904
TCGA-KN-8422-11A-01R-2315-07	ADAT1|23536	358.3631
TCGA-KN-8422-11A-01R-2315-07	ADAT2|134637	81.6946
TCGA-KN-8422-11A-01R-2315-07	ADAT3|113179	54.3619
TCGA-KN-8422-11A-01R-2315-07	ADA|100	35.5326
TCGA-KN-8422-11A-01R-2315-07	ADCK1|57143	171.2854
TCGA-KN-8422-11A-01R-2315-07	ADCK2|90956	588.8695
TCGA-KN-8422-11A-01R-2315-07	ADCK4|79934	673.9048
TCGA-KN-8422-11A-01R-2315-07	ADCK5|203054	138.4861
TCGA-KN-8422-11A-01R-2315-07	ADCY10|55811	3.3407
TCGA-KN-8422-11A-01R-2315-07	ADCY1|107	335.2821
TCGA-KN-8422-11A-01R-2315-07	ADCY2|108	16.3997
TCGA-KN-8422-11A-01R-2315-07	ADCY3|109	658.4709
TCGA-KN-8422-11A-01R-2315-07	ADCY4|196883	448.8649
TCGA-KN-8422-11A-01R-2315-07	ADCY5|111	1094.5259
TCGA-KN-8422-11A-01R-2315-07	ADCY6|112	3025.7384
TCGA-KN-8422-11A-01R-2315-07	ADCY7|113	184.3444
TCGA-KN-8422-11A-01R-2315-07	ADCY8|114	21.8662
TCGA-KN-8422-11A-01R-2315-07	ADCY9|115	956.3435
TCGA-KN-8422-11A-01R-2315-07	ADCYAP1R1|117	.3037
TCGA-KN-8422-11A-01R-2315-07	ADCYAP1|116	21.5625
TCGA-KN-8422-11A-01R-2315-07	ADC|113451	152.7599
TCGA-KN-8422-11A-01R-2315-07	ADD1|118	5891.7318
TCGA-KN-8422-11A-01R-2315-07	ADD2|119	2.4296
TCGA-KN-8422-11A-01R-2315-07	ADD3|120	3745.1978
TCGA-KN-8422-11A-01R-2315-07	ADH1A|124	31.2808
TCGA-KN-8422-11A-01R-2315-07	ADH1B|125	3862.7287
TCGA-KN-8422-11A-01R-2315-07	ADH1C|126	338.9264
TCGA-KN-8422-11A-01R-2315-07	ADH4|127	1.2148
TCGA-KN-8422-11A-01R-2315-07	ADH5|128	4168.5521
TCGA-KN-8422-11A-01R-2315-07	ADH6|130	333.1562
TCGA-KN-8422-11A-01R-2315-07	ADH7|131	0
TCGA-KN-8422-11A-01R-2315-07	ADHFE1|137872	584.9214
TCGA-KN-8422-11A-01R-2315-07	ADI1|55256	3372.2572
TCGA-KN-8422-11A-01R-2315-07	ADIG|149685	.6074
TCGA-KN-8422-11A-01R-2315-07	ADIPOQ|9370	223.5214
TCGA-KN-8422-11A-01R-2315-07	ADIPOR1|51094	2448.7131
TCGA-KN-8422-11A-01R-2315-07	ADIPOR2|79602	1819.4518
TCGA-KN-8422-11A-01R-2315-07	ADK|132	388.1254
TCGA-KN-8422-11A-01R-2315-07	ADM2|79924	173.1076
TCGA-KN-8422-11A-01R-2315-07	ADM|133	584.9214
TCGA-KN-8422-11A-01R-2315-07	ADNP2|22850	703.9708
TCGA-KN-8422-11A-01R-2315-07	ADNP|23394	2435.0467
TCGA-KN-8422-11A-01R-2315-07	ADORA1|134	114.7977
TCGA-KN-8422-11A-01R-2315-07	ADORA2A|135	259.3
TCGA-KN-8422-11A-01R-2315-07	ADORA2B|136	20.9551
TCGA-KN-8422-11A-01R-2315-07	ADORA3|140	20.6514
TCGA-KN-8422-11A-01R-2315-07	ADO|84890	693.0377
TCGA-KN-8422-11A-01R-2315-07	ADPGK|83440	697.8635
TCGA-KN-8422-11A-01R-2315-07	ADPRHL1|113622	47.9842
TCGA-KN-8422-11A-01R-2315-07	ADPRHL2|54936	553.3369
TCGA-KN-8422-11A-01R-2315-07	ADPRH|141	300.3568
TCGA-KN-8422-11A-01R-2315-07	ADRA1A|148	20.9551
TCGA-KN-8422-11A-01R-2315-07	ADRA1B|147	85.339
TCGA-KN-8422-11A-01R-2315-07	ADRA1D|146	7.8961
TCGA-KN-8422-11A-01R-2315-07	ADRA2A|150	284.2609
TCGA-KN-8422-11A-01R-2315-07	ADRA2B|151	140.0046
TCGA-KN-8422-11A-01R-2315-07	ADRA2C|152	474.9829
TCGA-KN-8422-11A-01R-2315-07	ADRB1|153	46.4657
TCGA-KN-8422-11A-01R-2315-07	ADRB2|154	86.8575
TCGA-KN-8422-11A-01R-2315-07	ADRB3|155	.6074
TCGA-KN-8422-11A-01R-2315-07	ADRBK1|156	1821.274
TCGA-KN-8422-11A-01R-2315-07	ADRBK2|157	241.7432
TCGA-KN-8422-11A-01R-2315-07	ADRM1|11047	1595.6268
TCGA-KN-8422-11A-01R-2315-07	ADSL|158	693.6451
TCGA-KN-8422-11A-01R-2315-07	ADSSL1|122622	255.1059
TCGA-KN-8422-11A-01R-2315-07	ADSS|159	1201.4274
TCGA-KN-8422-11A-01R-2315-07	AEBP1|165	4615.2912
TCGA-KN-8422-11A-01R-2315-07	AEBP2|121536	883.7598
TCGA-KN-8422-11A-01R-2315-07	AEN|64782	219.2696
TCGA-KN-8422-11A-01R-2315-07	AES|166	7706.6282
TCGA-KN-8422-11A-01R-2315-07	AFAP1L1|134265	413.0286
TCGA-KN-8422-11A-01R-2315-07	AFAP1L2|84632	2404.6769
TCGA-KN-8422-11A-01R-2315-07	AFAP1|60312	830.2938
TCGA-KN-8422-11A-01R-2315-07	AFARP1|246182	3.037
TCGA-KN-8422-11A-01R-2315-07	AFF1|4299	5057.4748
TCGA-KN-8422-11A-01R-2315-07	AFF2|2334	21.2588
TCGA-KN-8422-11A-01R-2315-07	AFF3|3899	166.7299
TCGA-KN-8422-11A-01R-2315-07	AFF4|27125	2731.1518
TCGA-KN-8422-11A-01R-2315-07	AFG3L1|172	176.4483
TCGA-KN-8422-11A-01R-2315-07	AFG3L2|10939	2749.6955
TCGA-KN-8422-11A-01R-2315-07	AFMID|125061	1536.7094
TCGA-KN-8422-11A-01R-2315-07	AFM|173	117.8346
TCGA-KN-8422-11A-01R-2315-07	AFP|174	18.5255
TCGA-KN-8422-11A-01R-2315-07	AFTPH|54812	2148.6599
TCGA-KN-8422-11A-01R-2315-07	AG2|387763	938.729
TCGA-KN-8422-11A-01R-2315-07	AGAP11|119385	74.1143
TCGA-KN-8422-11A-01R-2315-07	AGAP1|116987	625.0095
TCGA-KN-8422-11A-01R-2315-07	AGAP2|116986	24.2138
TCGA-KN-8422-11A-01R-2315-07	AGAP3|116988	846.1013
TCGA-KN-8422-11A-01R-2315-07	AGAP4|119016	165.5151
TCGA-KN-8422-11A-01R-2315-07	AGAP5|729092	42.3294
TCGA-KN-8422-11A-01R-2315-07	AGAP6|414189	68.3319
TCGA-KN-8422-11A-01R-2315-07	AGAP7|653268	2.4296
TCGA-KN-8422-11A-01R-2315-07	AGAP8|728404	30.6734
TCGA-KN-8422-11A-01R-2315-07	AGA|175	578.8475
TCGA-KN-8422-11A-01R-2315-07	AGBL1|123624	0
TCGA-KN-8422-11A-01R-2315-07	AGBL2|79841	27.6365
TCGA-KN-8422-11A-01R-2315-07	AGBL3|340351	21.5625
TCGA-KN-8422-11A-01R-2315-07	AGBL4|84871	36.4437
TCGA-KN-8422-11A-01R-2315-07	AGBL5|60509	1146.4763
TCGA-KN-8422-11A-01R-2315-07	AGER|177	37.9622
TCGA-KN-8422-11A-01R-2315-07	AGFG1|3267	1499.0509
TCGA-KN-8422-11A-01R-2315-07	AGFG2|3268	818.7685
TCGA-KN-8422-11A-01R-2315-07	AGGF1|55109	804.4947
TCGA-KN-8422-11A-01R-2315-07	AGK|55750	728.874
TCGA-KN-8422-11A-01R-2315-07	AGL|178	1333.2321
TCGA-KN-8422-11A-01R-2315-07	AGMAT|79814	1825.2221
TCGA-KN-8422-11A-01R-2315-07	AGPAT1|10554	2383.4789
TCGA-KN-8422-11A-01R-2315-07	AGPAT2|10555	1836.7626
TCGA-KN-8422-11A-01R-2315-07	AGPAT3|56894	2793.7135
TCGA-KN-8422-11A-01R-2315-07	AGPAT4|56895	755.5994
TCGA-KN-8422-11A-01R-2315-07	AGPAT5|55326	560.3219
TCGA-KN-8422-11A-01R-2315-07	AGPAT6|137964	1208.7161
TCGA-KN-8422-11A-01R-2315-07	AGPAT9|84803	1946.3974
TCGA-KN-8422-11A-01R-2315-07	AGPHD1|123688	83.2131
TCGA-KN-8422-11A-01R-2315-07	AGPS|8540	1002.5055
TCGA-KN-8422-11A-01R-2315-07	AGR2|10551	82.6057
TCGA-KN-8422-11A-01R-2315-07	AGR3|155465	.3037
TCGA-KN-8422-11A-01R-2315-07	AGRN|375790	12281.5276
TCGA-KN-8422-11A-01R-2315-07	AGRP|181	8.1998
TCGA-KN-8422-11A-01R-2315-07	AGTPBP1|23287	416.0656
TCGA-KN-8422-11A-01R-2315-07	AGTR1|185	418.7989
TCGA-KN-8422-11A-01R-2315-07	AGTR2|186	51.0212
TCGA-KN-8422-11A-01R-2315-07	AGTRAP|57085	560.3219
TCGA-KN-8422-11A-01R-2315-07	AGT|183	146.0785
TCGA-KN-8422-11A-01R-2315-07	AGXT2L1|64850	64.3839
TCGA-KN-8422-11A-01R-2315-07	AGXT2L2|85007	496.4118
TCGA-KN-8422-11A-01R-2315-07	AGXT2|64902	1182.9018
TCGA-KN-8422-11A-01R-2315-07	AGXT|189	399.6659
TCGA-KN-8422-11A-01R-2315-07	AHCTF1|25909	1192.6202
TCGA-KN-8422-11A-01R-2315-07	AHCYL1|10768	5393.9716
TCGA-KN-8422-11A-01R-2315-07	AHCYL2|23382	1172.8798
TCGA-KN-8422-11A-01R-2315-07	AHCY|191	4594.6397
TCGA-KN-8422-11A-01R-2315-07	AHDC1|27245	1982.8411
TCGA-KN-8422-11A-01R-2315-07	AHI1|54806	325.26
TCGA-KN-8422-11A-01R-2315-07	AHNAK2|113146	84.7316
TCGA-KN-8422-11A-01R-2315-07	AHNAK|79026	32816.0352
TCGA-KN-8422-11A-01R-2315-07	AHRR|57491	54.9693
TCGA-KN-8422-11A-01R-2315-07	AHR|196	848.2272
TCGA-KN-8422-11A-01R-2315-07	AHSA1|10598	1568.5977
TCGA-KN-8422-11A-01R-2315-07	AHSA2|130872	188.2925
TCGA-KN-8422-11A-01R-2315-07	AHSG|197	4.2518
TCGA-KN-8422-11A-01R-2315-07	AHSP|51327	0
TCGA-KN-8422-11A-01R-2315-07	AICDA|57379	.3037
TCGA-KN-8422-11A-01R-2315-07	AIDA|64853	567.3221
TCGA-KN-8422-11A-01R-2315-07	AIF1L|83543	29750.8162
TCGA-KN-8422-11A-01R-2315-07	AIF1|199	319.7935
TCGA-KN-8422-11A-01R-2315-07	AIFM1|9131	1849.5179
TCGA-KN-8422-11A-01R-2315-07	AIFM2|84883	344.6967
TCGA-KN-8422-11A-01R-2315-07	AIFM3|150209	16.1749
TCGA-KN-8422-11A-01R-2315-07	AIG1|51390	906.8408
TCGA-KN-8422-11A-01R-2315-07	AIM1L|55057	3.3407
TCGA-KN-8422-11A-01R-2315-07	AIM1|202	1376.9645
TCGA-KN-8422-11A-01R-2315-07	AIM2|9447	2.4296
TCGA-KN-8422-11A-01R-2315-07	AIMP1|9255	1074.907
TCGA-KN-8422-11A-01R-2315-07	AIMP2|7965	600.8898
TCGA-KN-8422-11A-01R-2315-07	AIPL1|23746	0
TCGA-KN-8422-11A-01R-2315-07	AIP|9049	1318.6546
TCGA-KN-8422-11A-01R-2315-07	AIRE|326	2.1259
TCGA-KN-8422-11A-01R-2315-07	AJAP1|55966	205.9069
TCGA-KN-8422-11A-01R-2315-07	AK1|203	779.2878
TCGA-KN-8422-11A-01R-2315-07	AK2|204	2432.0097
TCGA-KN-8422-11A-01R-2315-07	AK3L1|205	968.7951
TCGA-KN-8422-11A-01R-2315-07	AK3|50808	3693.5692
TCGA-KN-8422-11A-01R-2315-07	AK5|26289	29.4587
TCGA-KN-8422-11A-01R-2315-07	AK7|122481	231.7212
TCGA-KN-8422-11A-01R-2315-07	AKAP10|11216	505.049
TCGA-KN-8422-11A-01R-2315-07	AKAP11|11215	1756.5864
TCGA-KN-8422-11A-01R-2315-07	AKAP12|9590	2580.2141
TCGA-KN-8422-11A-01R-2315-07	AKAP13|11214	1912.687
TCGA-KN-8422-11A-01R-2315-07	AKAP14|158798	0
TCGA-KN-8422-11A-01R-2315-07	AKAP1|8165	1882.6209
TCGA-KN-8422-11A-01R-2315-07	AKAP2|11217	1745.6503
TCGA-KN-8422-11A-01R-2315-07	AKAP3|10566	101.1313
TCGA-KN-8422-11A-01R-2315-07	AKAP4|8852	3.9481
TCGA-KN-8422-11A-01R-2315-07	AKAP5|9495	280.0091
TCGA-KN-8422-11A-01R-2315-07	AKAP6|9472	332.8525
TCGA-KN-8422-11A-01R-2315-07	AKAP7|9465	183.4333
TCGA-KN-8422-11A-01R-2315-07	AKAP8L|26993	832.7386
TCGA-KN-8422-11A-01R-2315-07	AKAP8|10270	815.1241
TCGA-KN-8422-11A-01R-2315-07	AKAP9|10142	3350.9984
TCGA-KN-8422-11A-01R-2315-07	AKD1|221264	205.6032
TCGA-KN-8422-11A-01R-2315-07	AKIRIN1|79647	2112.8236
TCGA-KN-8422-11A-01R-2315-07	AKIRIN2|55122	524.4856
TCGA-KN-8422-11A-01R-2315-07	AKNAD1|254268	.6074
TCGA-KN-8422-11A-01R-2315-07	AKNA|80709	398.4511
TCGA-KN-8422-11A-01R-2315-07	AKR1A1|10327	2541.9482
TCGA-KN-8422-11A-01R-2315-07	AKR1B10|57016	2.1259
TCGA-KN-8422-11A-01R-2315-07	AKR1B15|441282	0
TCGA-KN-8422-11A-01R-2315-07	AKR1B1|231	6341.8116
TCGA-KN-8422-11A-01R-2315-07	AKR1C1|1645	1273.4037
TCGA-KN-8422-11A-01R-2315-07	AKR1C2|1646	247.5135
TCGA-KN-8422-11A-01R-2315-07	AKR1C3|8644	1001.8981
TCGA-KN-8422-11A-01R-2315-07	AKR1C4|1109	2.1259
TCGA-KN-8422-11A-01R-2315-07	AKR1CL1|340811	2.4296
TCGA-KN-8422-11A-01R-2315-07	AKR1D1|6718	0
TCGA-KN-8422-11A-01R-2315-07	AKR1E2|83592	22.7773
TCGA-KN-8422-11A-01R-2315-07	AKR7A2|8574	1593.5009
TCGA-KN-8422-11A-01R-2315-07	AKR7A3|22977	945.1067
TCGA-KN-8422-11A-01R-2315-07	AKR7L|246181	100.2202
TCGA-KN-8422-11A-01R-2315-07	AKT1S1|84335	962.1137
TCGA-KN-8422-11A-01R-2315-07	AKT1|207	3388.3532
TCGA-KN-8422-11A-01R-2315-07	AKT2|208	3334.295
TCGA-KN-8422-11A-01R-2315-07	AKT3|10000	1276.4407
TCGA-KN-8422-11A-01R-2315-07	AKTIP|64400	1002.4053
TCGA-KN-8422-11A-01R-2315-07	ALAD|210	2305.6716
TCGA-KN-8422-11A-01R-2315-07	ALAS1|211	1515.4506
TCGA-KN-8422-11A-01R-2315-07	ALAS2|212	2.4296
TCGA-KN-8422-11A-01R-2315-07	ALB|213	909.8778
TCGA-KN-8422-11A-01R-2315-07	ALCAM|214	917.4702
TCGA-KN-8422-11A-01R-2315-07	ALDH16A1|126133	688.786
TCGA-KN-8422-11A-01R-2315-07	ALDH18A1|5832	1145.547
TCGA-KN-8422-11A-01R-2315-07	ALDH1A1|216	9009.7942
TCGA-KN-8422-11A-01R-2315-07	ALDH1A2|8854	1329.8914
TCGA-KN-8422-11A-01R-2315-07	ALDH1A3|220	351.8336
TCGA-KN-8422-11A-01R-2315-07	ALDH1B1|219	939.3364
TCGA-KN-8422-11A-01R-2315-07	ALDH1L1|10840	3746.1089
TCGA-KN-8422-11A-01R-2315-07	ALDH1L2|160428	39.4807
TCGA-KN-8422-11A-01R-2315-07	ALDH2|217	6131.0455
TCGA-KN-8422-11A-01R-2315-07	ALDH3A1|218	4.5555
TCGA-KN-8422-11A-01R-2315-07	ALDH3A2|224	3736.0869
TCGA-KN-8422-11A-01R-2315-07	ALDH3B1|221	547.2629
TCGA-KN-8422-11A-01R-2315-07	ALDH3B2|222	18.2219
TCGA-KN-8422-11A-01R-2315-07	ALDH4A1|8659	3065.8264
TCGA-KN-8422-11A-01R-2315-07	ALDH5A1|7915	1134.9176
TCGA-KN-8422-11A-01R-2315-07	ALDH6A1|4329	3546.7163
TCGA-KN-8422-11A-01R-2315-07	ALDH7A1|501	2360.9445
TCGA-KN-8422-11A-01R-2315-07	ALDH8A1|64577	855.5159
TCGA-KN-8422-11A-01R-2315-07	ALDH9A1|223	3271.126
TCGA-KN-8422-11A-01R-2315-07	ALDOA|226	19540.202
TCGA-KN-8422-11A-01R-2315-07	ALDOB|229	35948.6751
TCGA-KN-8422-11A-01R-2315-07	ALDOC|230	312.5047
TCGA-KN-8422-11A-01R-2315-07	ALG10B|144245	339.5338
TCGA-KN-8422-11A-01R-2315-07	ALG10|84920	92.324
TCGA-KN-8422-11A-01R-2315-07	ALG11|440138	12.1479
TCGA-KN-8422-11A-01R-2315-07	ALG12|79087	851.8715
TCGA-KN-8422-11A-01R-2315-07	ALG13|79868	400.8807
TCGA-KN-8422-11A-01R-2315-07	ALG14|199857	163.693
TCGA-KN-8422-11A-01R-2315-07	ALG1L2|644974	0
TCGA-KN-8422-11A-01R-2315-07	ALG1L|200810	23.8828
TCGA-KN-8422-11A-01R-2315-07	ALG1|56052	502.5647
TCGA-KN-8422-11A-01R-2315-07	ALG2|85365	926.2774
TCGA-KN-8422-11A-01R-2315-07	ALG3|10195	416.0656
TCGA-KN-8422-11A-01R-2315-07	ALG5|29880	495.3307
TCGA-KN-8422-11A-01R-2315-07	ALG6|29929	214.7141
TCGA-KN-8422-11A-01R-2315-07	ALG8|79053	541.4927
TCGA-KN-8422-11A-01R-2315-07	ALG9|79796	471.0348
TCGA-KN-8422-11A-01R-2315-07	ALKBH1|8846	209.855
TCGA-KN-8422-11A-01R-2315-07	ALKBH2|121642	157.619
TCGA-KN-8422-11A-01R-2315-07	ALKBH3|221120	300.3568
TCGA-KN-8422-11A-01R-2315-07	ALKBH4|54784	399.8785
TCGA-KN-8422-11A-01R-2315-07	ALKBH5|54890	2899.3607
TCGA-KN-8422-11A-01R-2315-07	ALKBH6|84964	91.413
TCGA-KN-8422-11A-01R-2315-07	ALKBH7|84266	870.3971
TCGA-KN-8422-11A-01R-2315-07	ALKBH8|91801	223.8251
TCGA-KN-8422-11A-01R-2315-07	ALK|238	0
TCGA-KN-8422-11A-01R-2315-07	ALLC|55821	.9111
TCGA-KN-8422-11A-01R-2315-07	ALMS1P|200420	10.022
TCGA-KN-8422-11A-01R-2315-07	ALMS1|7840	580.9734
TCGA-KN-8422-11A-01R-2315-07	ALOX12B|242	1.2148
TCGA-KN-8422-11A-01R-2315-07	ALOX12P2|245	20.9551
TCGA-KN-8422-11A-01R-2315-07	ALOX12|239	4.5646
TCGA-KN-8422-11A-01R-2315-07	ALOX15B|247	.3037
TCGA-KN-8422-11A-01R-2315-07	ALOX15|246	.9111
TCGA-KN-8422-11A-01R-2315-07	ALOX5AP|241	105.6867
TCGA-KN-8422-11A-01R-2315-07	ALOX5|240	58.6136
TCGA-KN-8422-11A-01R-2315-07	ALOXE3|59344	.9111
TCGA-KN-8422-11A-01R-2315-07	ALPI|248	49.5027
TCGA-KN-8422-11A-01R-2315-07	ALPK1|80216	304.6086
TCGA-KN-8422-11A-01R-2315-07	ALPK2|115701	548.174
TCGA-KN-8422-11A-01R-2315-07	ALPK3|57538	1411.5861
TCGA-KN-8422-11A-01R-2315-07	ALPL|249	613.1653
TCGA-KN-8422-11A-01R-2315-07	ALPPL2|251	0
TCGA-KN-8422-11A-01R-2315-07	ALPP|250	0
TCGA-KN-8422-11A-01R-2315-07	ALS2CL|259173	1147.6729
TCGA-KN-8422-11A-01R-2315-07	ALS2CR11|151254	2.4296
TCGA-KN-8422-11A-01R-2315-07	ALS2CR12|130540	12.1479
TCGA-KN-8422-11A-01R-2315-07	ALS2CR4|65062	574.5957
TCGA-KN-8422-11A-01R-2315-07	ALS2CR8|79800	285.172
TCGA-KN-8422-11A-01R-2315-07	ALS2|57679	749.8292
TCGA-KN-8422-11A-01R-2315-07	ALX1|8092	88.376
TCGA-KN-8422-11A-01R-2315-07	ALX3|257	23.9921
TCGA-KN-8422-11A-01R-2315-07	ALX4|60529	3.6444
TCGA-KN-8422-11A-01R-2315-07	AMAC1L2|83650	.9111
TCGA-KN-8422-11A-01R-2315-07	AMAC1L3|643664	0
TCGA-KN-8422-11A-01R-2315-07	AMAC1|146861	0
TCGA-KN-8422-11A-01R-2315-07	AMACR|23600	1623.2632
TCGA-KN-8422-11A-01R-2315-07	AMBN|258	0
TCGA-KN-8422-11A-01R-2315-07	AMBP|259	155.1894
TCGA-KN-8422-11A-01R-2315-07	AMBRA1|55626	1046.5416
TCGA-KN-8422-11A-01R-2315-07	AMD1|262	2878.0503
TCGA-KN-8422-11A-01R-2315-07	AMDHD1|144193	65.295
TCGA-KN-8422-11A-01R-2315-07	AMDHD2|51005	315.4385
TCGA-KN-8422-11A-01R-2315-07	AMELX|265	0
TCGA-KN-8422-11A-01R-2315-07	AMELY|266	0
TCGA-KN-8422-11A-01R-2315-07	AMFR|267	6020.4996
TCGA-KN-8422-11A-01R-2315-07	AMHR2|269	.3037
TCGA-KN-8422-11A-01R-2315-07	AMH|268	.9111
TCGA-KN-8422-11A-01R-2315-07	AMICA1|120425	72.28
TCGA-KN-8422-11A-01R-2315-07	AMIGO1|57463	284.2609
TCGA-KN-8422-11A-01R-2315-07	AMIGO2|347902	497.7542
TCGA-KN-8422-11A-01R-2315-07	AMIGO3|386724	57.3988
TCGA-KN-8422-11A-01R-2315-07	AMMECR1L|83607	742.5404
TCGA-KN-8422-11A-01R-2315-07	AMMECR1|9949	406.3473
TCGA-KN-8422-11A-01R-2315-07	AMN1|196394	286.0831
TCGA-KN-8422-11A-01R-2315-07	AMN|81693	652.0386
TCGA-KN-8422-11A-01R-2315-07	AMOTL1|154810	1075.3929
TCGA-KN-8422-11A-01R-2315-07	AMOTL2|51421	5225.1158
TCGA-KN-8422-11A-01R-2315-07	AMOT|154796	714.6003
TCGA-KN-8422-11A-01R-2315-07	AMPD1|270	.6074
TCGA-KN-8422-11A-01R-2315-07	AMPD2|271	1327.4618
TCGA-KN-8422-11A-01R-2315-07	AMPD3|272	540.2779
TCGA-KN-8422-11A-01R-2315-07	AMPH|273	368.0814
TCGA-KN-8422-11A-01R-2315-07	AMTN|401138	0
TCGA-KN-8422-11A-01R-2315-07	AMT|275	869.0092
TCGA-KN-8422-11A-01R-2315-07	AMY1A|276	2.1259
TCGA-KN-8422-11A-01R-2315-07	AMY2A|279	1.8222
TCGA-KN-8422-11A-01R-2315-07	AMY2B|280	218.0791
TCGA-KN-8422-11A-01R-2315-07	AMZ1|155185	2.1259
TCGA-KN-8422-11A-01R-2315-07	AMZ2P1|201283	148.2044
TCGA-KN-8422-11A-01R-2315-07	AMZ2|51321	1209.0198
TCGA-KN-8422-11A-01R-2315-07	ANAPC10|10393	115.7088
TCGA-KN-8422-11A-01R-2315-07	ANAPC11|51529	930.8329
TCGA-KN-8422-11A-01R-2315-07	ANAPC13|25847	2038.6668
TCGA-KN-8422-11A-01R-2315-07	ANAPC16|119504	3477.6403
TCGA-KN-8422-11A-01R-2315-07	ANAPC1|64682	572.7735
TCGA-KN-8422-11A-01R-2315-07	ANAPC2|29882	848.5309
TCGA-KN-8422-11A-01R-2315-07	ANAPC4|29945	362.0074
TCGA-KN-8422-11A-01R-2315-07	ANAPC5|51433	2051.4767
TCGA-KN-8422-11A-01R-2315-07	ANAPC7|51434	750.4366
TCGA-KN-8422-11A-01R-2315-07	ANGEL1|23357	525.3967
TCGA-KN-8422-11A-01R-2315-07	ANGEL2|90806	483.1827
TCGA-KN-8422-11A-01R-2315-07	ANGPT1|284	519.9301
TCGA-KN-8422-11A-01R-2315-07	ANGPT2|285	338.9264
TCGA-KN-8422-11A-01R-2315-07	ANGPT4|51378	8.1998
TCGA-KN-8422-11A-01R-2315-07	ANGPTL1|9068	775.9472
TCGA-KN-8422-11A-01R-2315-07	ANGPTL2|23452	1086.9334
TCGA-KN-8422-11A-01R-2315-07	ANGPTL3|27329	390.8587
TCGA-KN-8422-11A-01R-2315-07	ANGPTL4|51129	420.9248
TCGA-KN-8422-11A-01R-2315-07	ANGPTL5|253935	.3037
TCGA-KN-8422-11A-01R-2315-07	ANGPTL6|83854	19.4306
TCGA-KN-8422-11A-01R-2315-07	ANGPTL7|10218	28.5476
TCGA-KN-8422-11A-01R-2315-07	ANG|283	151.6605
TCGA-KN-8422-11A-01R-2315-07	ANK1|286	35.8363
TCGA-KN-8422-11A-01R-2315-07	ANK2|287	3996.3556
TCGA-KN-8422-11A-01R-2315-07	ANK3|288	2808.5946
TCGA-KN-8422-11A-01R-2315-07	ANKAR|150709	42.8213
TCGA-KN-8422-11A-01R-2315-07	ANKDD1A|348094	43.7324
TCGA-KN-8422-11A-01R-2315-07	ANKFN1|162282	1.2148
TCGA-KN-8422-11A-01R-2315-07	ANKFY1|51479	1885.6579
TCGA-KN-8422-11A-01R-2315-07	ANKHD1-EIF4EBP3|404734	1104.6481
TCGA-KN-8422-11A-01R-2315-07	ANKHD1|54882	1540.5512
TCGA-KN-8422-11A-01R-2315-07	ANKH|56172	1374.535
TCGA-KN-8422-11A-01R-2315-07	ANKIB1|54467	1365.424
TCGA-KN-8422-11A-01R-2315-07	ANKK1|255239	3.3407
TCGA-KN-8422-11A-01R-2315-07	ANKLE1|126549	4.2518
TCGA-KN-8422-11A-01R-2315-07	ANKLE2|23141	1111.2292
TCGA-KN-8422-11A-01R-2315-07	ANKMY1|51281	198.0108
TCGA-KN-8422-11A-01R-2315-07	ANKMY2|57037	713.0818
TCGA-KN-8422-11A-01R-2315-07	ANKRA2|57763	216.2326
TCGA-KN-8422-11A-01R-2315-07	ANKRD10|55608	845.7034
TCGA-KN-8422-11A-01R-2315-07	ANKRD11|29123	3067.512
TCGA-KN-8422-11A-01R-2315-07	ANKRD12|23253	1157.9986
TCGA-KN-8422-11A-01R-2315-07	ANKRD13A|88455	1403.0825
TCGA-KN-8422-11A-01R-2315-07	ANKRD13B|124930	71.9763
TCGA-KN-8422-11A-01R-2315-07	ANKRD13C|81573	580.0623
TCGA-KN-8422-11A-01R-2315-07	ANKRD13D|338692	396.3253
TCGA-KN-8422-11A-01R-2315-07	ANKRD16|54522	168.4671
TCGA-KN-8422-11A-01R-2315-07	ANKRD17|26057	2705.6412
TCGA-KN-8422-11A-01R-2315-07	ANKRD19|138649	25.2069
TCGA-KN-8422-11A-01R-2315-07	ANKRD1|27063	27.3328
TCGA-KN-8422-11A-01R-2315-07	ANKRD20A3|441425	4.5555
TCGA-KN-8422-11A-01R-2315-07	ANKRD20A4|728747	0
TCGA-KN-8422-11A-01R-2315-07	ANKRD20B|729171	2.7333
TCGA-KN-8422-11A-01R-2315-07	ANKRD22|118932	93.8425
TCGA-KN-8422-11A-01R-2315-07	ANKRD23|200539	36.14
TCGA-KN-8422-11A-01R-2315-07	ANKRD24|170961	80.4798
TCGA-KN-8422-11A-01R-2315-07	ANKRD26P1|124149	.6074
TCGA-KN-8422-11A-01R-2315-07	ANKRD26|22852	198.0108
TCGA-KN-8422-11A-01R-2315-07	ANKRD27|84079	930.8329
TCGA-KN-8422-11A-01R-2315-07	ANKRD28|23243	1245.7672
TCGA-KN-8422-11A-01R-2315-07	ANKRD29|147463	97.7906
TCGA-KN-8422-11A-01R-2315-07	ANKRD2|26287	746.4885
TCGA-KN-8422-11A-01R-2315-07	ANKRD30A|91074	0
TCGA-KN-8422-11A-01R-2315-07	ANKRD30B|374860	.9111
TCGA-KN-8422-11A-01R-2315-07	ANKRD31|256006	2.7333
TCGA-KN-8422-11A-01R-2315-07	ANKRD32|84250	69.8504
TCGA-KN-8422-11A-01R-2315-07	ANKRD33|341405	.9111
TCGA-KN-8422-11A-01R-2315-07	ANKRD34A|284615	23.6884
TCGA-KN-8422-11A-01R-2315-07	ANKRD34B|340120	13.059
TCGA-KN-8422-11A-01R-2315-07	ANKRD34C|390616	.9111
TCGA-KN-8422-11A-01R-2315-07	ANKRD35|148741	24.9032
TCGA-KN-8422-11A-01R-2315-07	ANKRD36BP1|84832	101.7387
TCGA-KN-8422-11A-01R-2315-07	ANKRD36B|57730	10.9331
TCGA-KN-8422-11A-01R-2315-07	ANKRD36|375248	92.324
TCGA-KN-8422-11A-01R-2315-07	ANKRD37|353322	70.8921
TCGA-KN-8422-11A-01R-2315-07	ANKRD39|51239	122.9975
TCGA-KN-8422-11A-01R-2315-07	ANKRD40|91369	1403.3862
TCGA-KN-8422-11A-01R-2315-07	ANKRD42|338699	351.0743
TCGA-KN-8422-11A-01R-2315-07	ANKRD43|134548	397.2364
TCGA-KN-8422-11A-01R-2315-07	ANKRD44|91526	87.1612
TCGA-KN-8422-11A-01R-2315-07	ANKRD45|339416	75.6207
TCGA-KN-8422-11A-01R-2315-07	ANKRD46|157567	924.6192
TCGA-KN-8422-11A-01R-2315-07	ANKRD49|54851	214.4104
TCGA-KN-8422-11A-01R-2315-07	ANKRD50|57182	560.0182
TCGA-KN-8422-11A-01R-2315-07	ANKRD52|283373	1729.8611
TCGA-KN-8422-11A-01R-2315-07	ANKRD53|79998	13.059
TCGA-KN-8422-11A-01R-2315-07	ANKRD54|129138	528.7374
TCGA-KN-8422-11A-01R-2315-07	ANKRD55|79722	4.2518
TCGA-KN-8422-11A-01R-2315-07	ANKRD56|345079	340.1412
TCGA-KN-8422-11A-01R-2315-07	ANKRD57|65124	764.4067
TCGA-KN-8422-11A-01R-2315-07	ANKRD58|347454	11.2368
TCGA-KN-8422-11A-01R-2315-07	ANKRD5|63926	148.2044
TCGA-KN-8422-11A-01R-2315-07	ANKRD6|22881	576.2964
TCGA-KN-8422-11A-01R-2315-07	ANKRD7|56311	9.7183
TCGA-KN-8422-11A-01R-2315-07	ANKRD9|122416	194.9738
TCGA-KN-8422-11A-01R-2315-07	ANKS1A|23294	1415.5341
TCGA-KN-8422-11A-01R-2315-07	ANKS1B|56899	65.5987
TCGA-KN-8422-11A-01R-2315-07	ANKS3|124401	493.5085
TCGA-KN-8422-11A-01R-2315-07	ANKS4B|257629	164.3004
TCGA-KN-8422-11A-01R-2315-07	ANKS6|203286	1078.7336
TCGA-KN-8422-11A-01R-2315-07	ANKZF1|55139	500.7972
TCGA-KN-8422-11A-01R-2315-07	ANLN|54443	15.4886
TCGA-KN-8422-11A-01R-2315-07	ANO10|55129	967.884
TCGA-KN-8422-11A-01R-2315-07	ANO1|55107	480.4495
TCGA-KN-8422-11A-01R-2315-07	ANO2|57101	25.5106
TCGA-KN-8422-11A-01R-2315-07	ANO3|63982	64.3839
TCGA-KN-8422-11A-01R-2315-07	ANO4|121601	6.985
TCGA-KN-8422-11A-01R-2315-07	ANO5|203859	307.0382
TCGA-KN-8422-11A-01R-2315-07	ANO6|196527	2864.1713
TCGA-KN-8422-11A-01R-2315-07	ANO7|50636	26.4217
TCGA-KN-8422-11A-01R-2315-07	ANO8|57719	319.7935
TCGA-KN-8422-11A-01R-2315-07	ANO9|338440	119.3531
TCGA-KN-8422-11A-01R-2315-07	ANP32A|8125	2490.927
TCGA-KN-8422-11A-01R-2315-07	ANP32B|10541	1726.2167
TCGA-KN-8422-11A-01R-2315-07	ANP32C|23520	1.5185
TCGA-KN-8422-11A-01R-2315-07	ANP32D|23519	.3037
TCGA-KN-8422-11A-01R-2315-07	ANP32E|81611	1652.1145
TCGA-KN-8422-11A-01R-2315-07	ANPEP|290	2344.5448
TCGA-KN-8422-11A-01R-2315-07	ANTXR1|84168	1113.3551
TCGA-KN-8422-11A-01R-2315-07	ANTXR2|118429	985.4984
TCGA-KN-8422-11A-01R-2315-07	ANTXRL|195977	0
TCGA-KN-8422-11A-01R-2315-07	ANUBL1|93550	142.7378
TCGA-KN-8422-11A-01R-2315-07	ANXA10|11199	0
TCGA-KN-8422-11A-01R-2315-07	ANXA11|311	6176.9038
TCGA-KN-8422-11A-01R-2315-07	ANXA13|312	74.1022
TCGA-KN-8422-11A-01R-2315-07	ANXA1|301	1087.5408
TCGA-KN-8422-11A-01R-2315-07	ANXA2P1|303	24.9032
TCGA-KN-8422-11A-01R-2315-07	ANXA2P2|304	1415.5341
TCGA-KN-8422-11A-01R-2315-07	ANXA2P3|305	1.5185
TCGA-KN-8422-11A-01R-2315-07	ANXA2|302	3829.6257
TCGA-KN-8422-11A-01R-2315-07	ANXA3|306	1135.8287
TCGA-KN-8422-11A-01R-2315-07	ANXA4|307	2901.2224
TCGA-KN-8422-11A-01R-2315-07	ANXA5|308	5016.7793
TCGA-KN-8422-11A-01R-2315-07	ANXA6|309	2894.8447
TCGA-KN-8422-11A-01R-2315-07	ANXA7|310	3330.0433
TCGA-KN-8422-11A-01R-2315-07	ANXA8L1|728113	0
TCGA-KN-8422-11A-01R-2315-07	ANXA8L2|244	0
TCGA-KN-8422-11A-01R-2315-07	ANXA8|653145	.6074
TCGA-KN-8422-11A-01R-2315-07	ANXA9|8416	781.4137
TCGA-KN-8422-11A-01R-2315-07	AOAH|313	51.6286
TCGA-KN-8422-11A-01R-2315-07	AOC2|314	14.5775
TCGA-KN-8422-11A-01R-2315-07	AOC3|8639	1707.9948
TCGA-KN-8422-11A-01R-2315-07	AOX1|316	1383.3422
TCGA-KN-8422-11A-01R-2315-07	AOX2P|344454	0
TCGA-KN-8422-11A-01R-2315-07	AP1AR|55435	444.0058
TCGA-KN-8422-11A-01R-2315-07	AP1B1|162	2604.2062
TCGA-KN-8422-11A-01R-2315-07	AP1G1|164	3179.713
TCGA-KN-8422-11A-01R-2315-07	AP1G2|8906	696.8917
TCGA-KN-8422-11A-01R-2315-07	AP1M1|8907	1080.2521
TCGA-KN-8422-11A-01R-2315-07	AP1M2|10053	1589.8565
TCGA-KN-8422-11A-01R-2315-07	AP1S1|1174	854.6048
TCGA-KN-8422-11A-01R-2315-07	AP1S2|8905	305.8234
TCGA-KN-8422-11A-01R-2315-07	AP1S3|130340	688.4823
TCGA-KN-8422-11A-01R-2315-07	AP2A1|160	1641.4243
TCGA-KN-8422-11A-01R-2315-07	AP2A2|161	3602.4599
TCGA-KN-8422-11A-01R-2315-07	AP2B1|163	6476.6533
TCGA-KN-8422-11A-01R-2315-07	AP2M1|1173	6624.2502
TCGA-KN-8422-11A-01R-2315-07	AP2S1|1175	777.7693
TCGA-KN-8422-11A-01R-2315-07	AP3B1|8546	1661.5291
TCGA-KN-8422-11A-01R-2315-07	AP3B2|8120	57.0951
TCGA-KN-8422-11A-01R-2315-07	AP3D1|8943	3471.2626
TCGA-KN-8422-11A-01R-2315-07	AP3M1|26985	1127.6289
TCGA-KN-8422-11A-01R-2315-07	AP3M2|10947	528.13
TCGA-KN-8422-11A-01R-2315-07	AP3S1|1176	461.6202
TCGA-KN-8422-11A-01R-2315-07	AP3S2|10239	1743.901
TCGA-KN-8422-11A-01R-2315-07	AP4B1|10717	264.1925
TCGA-KN-8422-11A-01R-2315-07	AP4E1|23431	296.4088
TCGA-KN-8422-11A-01R-2315-07	AP4M1|9179	287.7686
TCGA-KN-8422-11A-01R-2315-07	AP4S1|11154	124.2123
TCGA-KN-8422-11A-01R-2315-07	APAF1|317	383.2663
TCGA-KN-8422-11A-01R-2315-07	APBA1|320	243.2617
TCGA-KN-8422-11A-01R-2315-07	APBA2|321	36.7474
TCGA-KN-8422-11A-01R-2315-07	APBA3|9546	293.3718
TCGA-KN-8422-11A-01R-2315-07	APBB1IP|54518	166.1225
TCGA-KN-8422-11A-01R-2315-07	APBB1|322	1417.0526
TCGA-KN-8422-11A-01R-2315-07	APBB2|323	1745.3496
TCGA-KN-8422-11A-01R-2315-07	APBB3|10307	302.7864
TCGA-KN-8422-11A-01R-2315-07	APC2|10297	6.4414
TCGA-KN-8422-11A-01R-2315-07	APCDD1L|164284	361.7037
TCGA-KN-8422-11A-01R-2315-07	APCDD1|147495	693.6451
TCGA-KN-8422-11A-01R-2315-07	APCS|325	0
TCGA-KN-8422-11A-01R-2315-07	APC|324	877.6858
TCGA-KN-8422-11A-01R-2315-07	APEH|327	3058.234
TCGA-KN-8422-11A-01R-2315-07	APEX1|328	1984.967
TCGA-KN-8422-11A-01R-2315-07	APEX2|27301	435.5022
TCGA-KN-8422-11A-01R-2315-07	APH1A|51107	4129.3751
TCGA-KN-8422-11A-01R-2315-07	APH1B|83464	655.9866
TCGA-KN-8422-11A-01R-2315-07	API5|8539	2220.9399
TCGA-KN-8422-11A-01R-2315-07	APIP|51074	594.2297
TCGA-KN-8422-11A-01R-2315-07	APITD1|378708	466.5553
TCGA-KN-8422-11A-01R-2315-07	APLF|200558	44.3398
TCGA-KN-8422-11A-01R-2315-07	APLNR|187	512.034
TCGA-KN-8422-11A-01R-2315-07	APLN|8862	467.9979
TCGA-KN-8422-11A-01R-2315-07	APLP1|333	85.9464
TCGA-KN-8422-11A-01R-2315-07	APLP2|334	27420.2414
TCGA-KN-8422-11A-01R-2315-07	APOA1BP|128240	1713.4614
TCGA-KN-8422-11A-01R-2315-07	APOA1|335	3.9481
TCGA-KN-8422-11A-01R-2315-07	APOA2|336	.3037
TCGA-KN-8422-11A-01R-2315-07	APOA4|337	0
TCGA-KN-8422-11A-01R-2315-07	APOA5|116519	0
TCGA-KN-8422-11A-01R-2315-07	APOB48R|55911	51.0212
TCGA-KN-8422-11A-01R-2315-07	APOBEC1|339	0
TCGA-KN-8422-11A-01R-2315-07	APOBEC2|10930	3.3407
TCGA-KN-8422-11A-01R-2315-07	APOBEC3A|200315	5.4666
TCGA-KN-8422-11A-01R-2315-07	APOBEC3B|9582	14.5775
TCGA-KN-8422-11A-01R-2315-07	APOBEC3C|27350	67.4208
TCGA-KN-8422-11A-01R-2315-07	APOBEC3D|140564	33.4067
TCGA-KN-8422-11A-01R-2315-07	APOBEC3F|200316	103.5609
TCGA-KN-8422-11A-01R-2315-07	APOBEC3G|60489	151.2414
TCGA-KN-8422-11A-01R-2315-07	APOBEC3H|164668	2.4296
TCGA-KN-8422-11A-01R-2315-07	APOBEC4|403314	0
TCGA-KN-8422-11A-01R-2315-07	APOB|338	8.8072
TCGA-KN-8422-11A-01R-2315-07	APOC1P1|342	0
TCGA-KN-8422-11A-01R-2315-07	APOC1|341	16.7034
TCGA-KN-8422-11A-01R-2315-07	APOC2|344	44.6435
TCGA-KN-8422-11A-01R-2315-07	APOC3|345	12.1479
TCGA-KN-8422-11A-01R-2315-07	APOC4|346	0
TCGA-KN-8422-11A-01R-2315-07	APOD|347	572.1661
TCGA-KN-8422-11A-01R-2315-07	APOE|348	3323.9693
TCGA-KN-8422-11A-01R-2315-07	APOF|319	2.4296
TCGA-KN-8422-11A-01R-2315-07	APOH|350	11.2368
TCGA-KN-8422-11A-01R-2315-07	APOL1|8542	1141.599
TCGA-KN-8422-11A-01R-2315-07	APOL2|23780	626.528
TCGA-KN-8422-11A-01R-2315-07	APOL3|80833	711.2596
TCGA-KN-8422-11A-01R-2315-07	APOL4|80832	61.3469
TCGA-KN-8422-11A-01R-2315-07	APOL5|80831	0
TCGA-KN-8422-11A-01R-2315-07	APOL6|80830	642.9276
TCGA-KN-8422-11A-01R-2315-07	APOLD1|81575	1380.0015
TCGA-KN-8422-11A-01R-2315-07	APOM|55937	376.8886
TCGA-KN-8422-11A-01R-2315-07	APOOL|139322	294.2829
TCGA-KN-8422-11A-01R-2315-07	APOO|79135	494.4196
TCGA-KN-8422-11A-01R-2315-07	APPBP2|10513	1025.2828
TCGA-KN-8422-11A-01R-2315-07	APPL1|26060	1606.2562
TCGA-KN-8422-11A-01R-2315-07	APPL2|55198	960.8989
TCGA-KN-8422-11A-01R-2315-07	APP|351	57658.4921
TCGA-KN-8422-11A-01R-2315-07	APRT|353	1031.0531
TCGA-KN-8422-11A-01R-2315-07	APTX|54840	428.5172
TCGA-KN-8422-11A-01R-2315-07	AQP10|89872	0
TCGA-KN-8422-11A-01R-2315-07	AQP11|282679	25.5106
TCGA-KN-8422-11A-01R-2315-07	AQP12A|375318	0
TCGA-KN-8422-11A-01R-2315-07	AQP12B|653437	.3037
TCGA-KN-8422-11A-01R-2315-07	AQP1|358	25713.7529
TCGA-KN-8422-11A-01R-2315-07	AQP2|359	67184.5722
TCGA-KN-8422-11A-01R-2315-07	AQP3|360	8885.8857
TCGA-KN-8422-11A-01R-2315-07	AQP4|361	60.1321
TCGA-KN-8422-11A-01R-2315-07	AQP5|362	32.1919
TCGA-KN-8422-11A-01R-2315-07	AQP6|363	1752.9421
TCGA-KN-8422-11A-01R-2315-07	AQP7P1|375719	45.8583
TCGA-KN-8422-11A-01R-2315-07	AQP7P3|441432	4.2518
TCGA-KN-8422-11A-01R-2315-07	AQP7|364	204.9958
TCGA-KN-8422-11A-01R-2315-07	AQP8|343	0
TCGA-KN-8422-11A-01R-2315-07	AQP9|366	3.3407
TCGA-KN-8422-11A-01R-2315-07	AQPEP|206338	7.2887
TCGA-KN-8422-11A-01R-2315-07	AQR|9716	914.1295
TCGA-KN-8422-11A-01R-2315-07	ARAF|369	1590.4639
TCGA-KN-8422-11A-01R-2315-07	ARAP1|116985	2618.7624
TCGA-KN-8422-11A-01R-2315-07	ARAP2|116984	410.599
TCGA-KN-8422-11A-01R-2315-07	ARAP3|64411	689.6971
TCGA-KN-8422-11A-01R-2315-07	ARCN1|372	3659.5551
TCGA-KN-8422-11A-01R-2315-07	ARC|23237	170.678
TCGA-KN-8422-11A-01R-2315-07	AREG|374	5.1629
TCGA-KN-8422-11A-01R-2315-07	ARF1|375	8428.5172
TCGA-KN-8422-11A-01R-2315-07	ARF3|377	5347.2022
TCGA-KN-8422-11A-01R-2315-07	ARF4|378	2884.8227
TCGA-KN-8422-11A-01R-2315-07	ARF5|381	2197.5127
TCGA-KN-8422-11A-01R-2315-07	ARF6|382	2818.6167
TCGA-KN-8422-11A-01R-2315-07	ARFGAP1|55738	1100.2961
TCGA-KN-8422-11A-01R-2315-07	ARFGAP2|84364	2470.883
TCGA-KN-8422-11A-01R-2315-07	ARFGAP3|26286	1238.1748
TCGA-KN-8422-11A-01R-2315-07	ARFGEF1|10565	1848.9955
TCGA-KN-8422-11A-01R-2315-07	ARFGEF2|10564	2422.8988
TCGA-KN-8422-11A-01R-2315-07	ARFIP1|27236	1018.6015
TCGA-KN-8422-11A-01R-2315-07	ARFIP2|23647	1132.1843
TCGA-KN-8422-11A-01R-2315-07	ARFRP1|10139	789.6135
TCGA-KN-8422-11A-01R-2315-07	ARG1|383	.3037
TCGA-KN-8422-11A-01R-2315-07	ARG2|384	1386.1423
TCGA-KN-8422-11A-01R-2315-07	ARGFXP2|503640	.3037
TCGA-KN-8422-11A-01R-2315-07	ARGFX|503582	.3037
TCGA-KN-8422-11A-01R-2315-07	ARGLU1|55082	1371.8017
TCGA-KN-8422-11A-01R-2315-07	ARHGAP10|79658	252.3726
TCGA-KN-8422-11A-01R-2315-07	ARHGAP11A|9824	20.9551
TCGA-KN-8422-11A-01R-2315-07	ARHGAP11B|89839	.6074
TCGA-KN-8422-11A-01R-2315-07	ARHGAP12|94134	809.3539
TCGA-KN-8422-11A-01R-2315-07	ARHGAP15|55843	41.3029
TCGA-KN-8422-11A-01R-2315-07	ARHGAP17|55114	964.5433
TCGA-KN-8422-11A-01R-2315-07	ARHGAP18|93663	1922.4053
TCGA-KN-8422-11A-01R-2315-07	ARHGAP19|84986	408.7769
TCGA-KN-8422-11A-01R-2315-07	ARHGAP1|392	2083.365
TCGA-KN-8422-11A-01R-2315-07	ARHGAP20|57569	52.5397
TCGA-KN-8422-11A-01R-2315-07	ARHGAP21|57584	1604.434
TCGA-KN-8422-11A-01R-2315-07	ARHGAP22|58504	31.2808
TCGA-KN-8422-11A-01R-2315-07	ARHGAP23|57636	1170.7539
TCGA-KN-8422-11A-01R-2315-07	ARHGAP24|83478	6165.0596
TCGA-KN-8422-11A-01R-2315-07	ARHGAP25|9938	233.2397
TCGA-KN-8422-11A-01R-2315-07	ARHGAP26|23092	372.3332
TCGA-KN-8422-11A-01R-2315-07	ARHGAP27|201176	617.7116
TCGA-KN-8422-11A-01R-2315-07	ARHGAP28|79822	437.0207
TCGA-KN-8422-11A-01R-2315-07	ARHGAP29|9411	3553.261
TCGA-KN-8422-11A-01R-2315-07	ARHGAP30|257106	175.2335
TCGA-KN-8422-11A-01R-2315-07	ARHGAP31|57514	896.5151
TCGA-KN-8422-11A-01R-2315-07	ARHGAP32|9743	706.7041
TCGA-KN-8422-11A-01R-2315-07	ARHGAP33|115703	152.1525
TCGA-KN-8422-11A-01R-2315-07	ARHGAP36|158763	1.2148
TCGA-KN-8422-11A-01R-2315-07	ARHGAP39|80728	271.8093
TCGA-KN-8422-11A-01R-2315-07	ARHGAP42|143872	204.0756
TCGA-KN-8422-11A-01R-2315-07	ARHGAP4|393	693.3414
TCGA-KN-8422-11A-01R-2315-07	ARHGAP5|394	3114.7217
TCGA-KN-8422-11A-01R-2315-07	ARHGAP6|395	618.9355
TCGA-KN-8422-11A-01R-2315-07	ARHGAP8|23779	502.7226
TCGA-KN-8422-11A-01R-2315-07	ARHGAP9|64333	58.9173
TCGA-KN-8422-11A-01R-2315-07	ARHGDIA|396	4688.1786
TCGA-KN-8422-11A-01R-2315-07	ARHGDIB|397	1185.3314
TCGA-KN-8422-11A-01R-2315-07	ARHGDIG|398	.9111
TCGA-KN-8422-11A-01R-2315-07	ARHGEF10L|55160	2885.7338
TCGA-KN-8422-11A-01R-2315-07	ARHGEF10|9639	964.847
TCGA-KN-8422-11A-01R-2315-07	ARHGEF11|9826	1557.6646
TCGA-KN-8422-11A-01R-2315-07	ARHGEF12|23365	8104.7756
TCGA-KN-8422-11A-01R-2315-07	ARHGEF15|22899	676.9418
TCGA-KN-8422-11A-01R-2315-07	ARHGEF16|27237	886.4931
TCGA-KN-8422-11A-01R-2315-07	ARHGEF17|9828	3408.7009
TCGA-KN-8422-11A-01R-2315-07	ARHGEF18|23370	3058.5377
TCGA-KN-8422-11A-01R-2315-07	ARHGEF19|128272	242.0469
TCGA-KN-8422-11A-01R-2315-07	ARHGEF1|9138	1411.5861
TCGA-KN-8422-11A-01R-2315-07	ARHGEF2|9181	1526.08
TCGA-KN-8422-11A-01R-2315-07	ARHGEF33|100271715	26.118
TCGA-KN-8422-11A-01R-2315-07	ARHGEF35|445328	669.653
TCGA-KN-8422-11A-01R-2315-07	ARHGEF37|389337	776.5546
TCGA-KN-8422-11A-01R-2315-07	ARHGEF38|54848	22.1699
TCGA-KN-8422-11A-01R-2315-07	ARHGEF3|50650	1311.3659
TCGA-KN-8422-11A-01R-2315-07	ARHGEF4|50649	66.8135
TCGA-KN-8422-11A-01R-2315-07	ARHGEF5|7984	786.5766
TCGA-KN-8422-11A-01R-2315-07	ARHGEF6|9459	485.916
TCGA-KN-8422-11A-01R-2315-07	ARHGEF7|8874	1463.822
TCGA-KN-8422-11A-01R-2315-07	ARHGEF9|23229	834.2571
TCGA-KN-8422-11A-01R-2315-07	ARID1A|8289	3148.1285
TCGA-KN-8422-11A-01R-2315-07	ARID1B|57492	2322.9823
TCGA-KN-8422-11A-01R-2315-07	ARID2|196528	939.3364
TCGA-KN-8422-11A-01R-2315-07	ARID3A|1820	133.3232
TCGA-KN-8422-11A-01R-2315-07	ARID3B|10620	102.6498
TCGA-KN-8422-11A-01R-2315-07	ARID3C|138715	0
TCGA-KN-8422-11A-01R-2315-07	ARID4A|5926	638.9796
TCGA-KN-8422-11A-01R-2315-07	ARID4B|51742	1008.54
TCGA-KN-8422-11A-01R-2315-07	ARID5A|10865	437.9318
TCGA-KN-8422-11A-01R-2315-07	ARID5B|84159	1725.6093
TCGA-KN-8422-11A-01R-2315-07	ARIH1|25820	1344.1652
TCGA-KN-8422-11A-01R-2315-07	ARIH2|10425	1472.1889
TCGA-KN-8422-11A-01R-2315-07	ARL10|285598	58.6136
TCGA-KN-8422-11A-01R-2315-07	ARL11|115761	11.2368
TCGA-KN-8422-11A-01R-2315-07	ARL13A|392509	.3037
TCGA-KN-8422-11A-01R-2315-07	ARL13B|200894	393.592
TCGA-KN-8422-11A-01R-2315-07	ARL14|80117	1.5185
TCGA-KN-8422-11A-01R-2315-07	ARL15|54622	757.7253
TCGA-KN-8422-11A-01R-2315-07	ARL16|339231	558.4997
TCGA-KN-8422-11A-01R-2315-07	ARL17A|51326	70.4092
TCGA-KN-8422-11A-01R-2315-07	ARL17B|641522	1.8677
TCGA-KN-8422-11A-01R-2315-07	ARL1|400	2308.1011
TCGA-KN-8422-11A-01R-2315-07	ARL2BP|23568	1194.4423
TCGA-KN-8422-11A-01R-2315-07	ARL2|402	1846.4809
TCGA-KN-8422-11A-01R-2315-07	ARL3|403	976.3875
TCGA-KN-8422-11A-01R-2315-07	ARL4A|10124	171.5891
TCGA-KN-8422-11A-01R-2315-07	ARL4C|10123	403.0066
TCGA-KN-8422-11A-01R-2315-07	ARL4D|379	906.2334
TCGA-KN-8422-11A-01R-2315-07	ARL5A|26225	1157.0875
TCGA-KN-8422-11A-01R-2315-07	ARL5B|221079	205.9069
TCGA-KN-8422-11A-01R-2315-07	ARL5C|390790	0
TCGA-KN-8422-11A-01R-2315-07	ARL6IP1|23204	5357.5279
TCGA-KN-8422-11A-01R-2315-07	ARL6IP4|51329	2506.1119
TCGA-KN-8422-11A-01R-2315-07	ARL6IP5|10550	1758.7123
TCGA-KN-8422-11A-01R-2315-07	ARL6IP6|151188	228.0768
TCGA-KN-8422-11A-01R-2315-07	ARL6|84100	140.612
TCGA-KN-8422-11A-01R-2315-07	ARL8A|127829	1143.4212
TCGA-KN-8422-11A-01R-2315-07	ARL8B|55207	1905.3982
TCGA-KN-8422-11A-01R-2315-07	ARL9|132946	.6074
TCGA-KN-8422-11A-01R-2315-07	ARMC10|83787	496.6031
TCGA-KN-8422-11A-01R-2315-07	ARMC1|55156	582.1881
TCGA-KN-8422-11A-01R-2315-07	ARMC2|84071	62.5617
TCGA-KN-8422-11A-01R-2315-07	ARMC3|219681	3.6444
TCGA-KN-8422-11A-01R-2315-07	ARMC4|55130	2.1259
TCGA-KN-8422-11A-01R-2315-07	ARMC5|79798	342.8745
TCGA-KN-8422-11A-01R-2315-07	ARMC6|93436	688.1634
TCGA-KN-8422-11A-01R-2315-07	ARMC7|79637	590.0843
TCGA-KN-8422-11A-01R-2315-07	ARMC8|25852	743.7552
TCGA-KN-8422-11A-01R-2315-07	ARMC9|80210	279.4017
TCGA-KN-8422-11A-01R-2315-07	ARMCX1|51309	581.5807
TCGA-KN-8422-11A-01R-2315-07	ARMCX2|9823	1336.2691
TCGA-KN-8422-11A-01R-2315-07	ARMCX3|51566	1721.0538
TCGA-KN-8422-11A-01R-2315-07	ARMCX5|64860	378.1034
TCGA-KN-8422-11A-01R-2315-07	ARMCX6|54470	239.6173
TCGA-KN-8422-11A-01R-2315-07	ARMS2|387715	.3037
TCGA-KN-8422-11A-01R-2315-07	ARNT2|9915	5426.7709
TCGA-KN-8422-11A-01R-2315-07	ARNTL2|56938	12.7553
TCGA-KN-8422-11A-01R-2315-07	ARNTL|406	351.6817
TCGA-KN-8422-11A-01R-2315-07	ARNT|405	1506.6434
TCGA-KN-8422-11A-01R-2315-07	ARPC1A|10552	1873.2974
TCGA-KN-8422-11A-01R-2315-07	ARPC1B|10095	1229.8838
TCGA-KN-8422-11A-01R-2315-07	ARPC2|10109	2954.9768
TCGA-KN-8422-11A-01R-2315-07	ARPC3|10094	1997.7223
TCGA-KN-8422-11A-01R-2315-07	ARPC4|10093	2635.5721
TCGA-KN-8422-11A-01R-2315-07	ARPC5L|81873	517.8043
TCGA-KN-8422-11A-01R-2315-07	ARPC5|10092	1981.3226
TCGA-KN-8422-11A-01R-2315-07	ARPM1|84517	99.3091
TCGA-KN-8422-11A-01R-2315-07	ARPP19|10776	3898.8687
TCGA-KN-8422-11A-01R-2315-07	ARPP21|10777	18.2219
TCGA-KN-8422-11A-01R-2315-07	ARR3|407	0
TCGA-KN-8422-11A-01R-2315-07	ARRB1|408	476.1977
TCGA-KN-8422-11A-01R-2315-07	ARRB2|409	379.6219
TCGA-KN-8422-11A-01R-2315-07	ARRDC1|92714	654.7718
TCGA-KN-8422-11A-01R-2315-07	ARRDC2|27106	385.6958
TCGA-KN-8422-11A-01R-2315-07	ARRDC3|57561	3067.9523
TCGA-KN-8422-11A-01R-2315-07	ARRDC4|91947	1086.0223
TCGA-KN-8422-11A-01R-2315-07	ARRDC5|645432	0
TCGA-KN-8422-11A-01R-2315-07	ARSA|410	423.9617
TCGA-KN-8422-11A-01R-2315-07	ARSB|411	452.813
TCGA-KN-8422-11A-01R-2315-07	ARSD|414	4885.8857
TCGA-KN-8422-11A-01R-2315-07	ARSE|415	454.0278
TCGA-KN-8422-11A-01R-2315-07	ARSF|416	51.6286
TCGA-KN-8422-11A-01R-2315-07	ARSG|22901	156.1005
TCGA-KN-8422-11A-01R-2315-07	ARSH|347527	.6074
TCGA-KN-8422-11A-01R-2315-07	ARSI|340075	25.5106
TCGA-KN-8422-11A-01R-2315-07	ARSJ|79642	404.5251
TCGA-KN-8422-11A-01R-2315-07	ARSK|153642	331.9414
TCGA-KN-8422-11A-01R-2315-07	ART1|417	2.1259
TCGA-KN-8422-11A-01R-2315-07	ART3|419	2.7333
TCGA-KN-8422-11A-01R-2315-07	ART4|420	19.4366
TCGA-KN-8422-11A-01R-2315-07	ART5|116969	11.8442
TCGA-KN-8422-11A-01R-2315-07	ARTN|9048	17.3108
TCGA-KN-8422-11A-01R-2315-07	ARV1|64801	449.4723
TCGA-KN-8422-11A-01R-2315-07	ARVCF|421	597.0693
TCGA-KN-8422-11A-01R-2315-07	ARX|170302	.3037
TCGA-KN-8422-11A-01R-2315-07	AR|367	126.6419
TCGA-KN-8422-11A-01R-2315-07	AS3MT|57412	481.6643
TCGA-KN-8422-11A-01R-2315-07	ASAH1|427	6804.3429
TCGA-KN-8422-11A-01R-2315-07	ASAH2B|653308	22.1699
TCGA-KN-8422-11A-01R-2315-07	ASAH2|56624	5.1629
TCGA-KN-8422-11A-01R-2315-07	ASAM|79827	178.2704
TCGA-KN-8422-11A-01R-2315-07	ASAP1IT1|29065	0
TCGA-KN-8422-11A-01R-2315-07	ASAP1|50807	687.8749
TCGA-KN-8422-11A-01R-2315-07	ASAP2|8853	3546.5796
TCGA-KN-8422-11A-01R-2315-07	ASAP3|55616	854.6048
TCGA-KN-8422-11A-01R-2315-07	ASB10|136371	2.1259
TCGA-KN-8422-11A-01R-2315-07	ASB11|140456	0
TCGA-KN-8422-11A-01R-2315-07	ASB12|142689	9.1109
TCGA-KN-8422-11A-01R-2315-07	ASB13|79754	1315.6176
TCGA-KN-8422-11A-01R-2315-07	ASB14|142686	8.8072
TCGA-KN-8422-11A-01R-2315-07	ASB15|142685	13.9701
TCGA-KN-8422-11A-01R-2315-07	ASB16|92591	36.9873
TCGA-KN-8422-11A-01R-2315-07	ASB17|127247	.9111
TCGA-KN-8422-11A-01R-2315-07	ASB18|401036	.3037
TCGA-KN-8422-11A-01R-2315-07	ASB1|51665	661.271
TCGA-KN-8422-11A-01R-2315-07	ASB2|51676	27.9402
TCGA-KN-8422-11A-01R-2315-07	ASB3|51130	293.3718
TCGA-KN-8422-11A-01R-2315-07	ASB4|51666	0
TCGA-KN-8422-11A-01R-2315-07	ASB5|140458	7.8961
TCGA-KN-8422-11A-01R-2315-07	ASB6|140459	1110.1298
TCGA-KN-8422-11A-01R-2315-07	ASB7|140460	455.2426
TCGA-KN-8422-11A-01R-2315-07	ASB8|140461	972.4395
TCGA-KN-8422-11A-01R-2315-07	ASB9|140462	167.9447
TCGA-KN-8422-11A-01R-2315-07	ASCC1|51008	518.4117
TCGA-KN-8422-11A-01R-2315-07	ASCC2|84164	1014.9571
TCGA-KN-8422-11A-01R-2315-07	ASCC3|10973	518.7154
TCGA-KN-8422-11A-01R-2315-07	ASCL1|429	.6074
TCGA-KN-8422-11A-01R-2315-07	ASCL2|430	28.5476
TCGA-KN-8422-11A-01R-2315-07	ASCL3|56676	.6074
TCGA-KN-8422-11A-01R-2315-07	ASCL4|121549	4.5555
TCGA-KN-8422-11A-01R-2315-07	ASF1A|25842	502.6194
TCGA-KN-8422-11A-01R-2315-07	ASF1B|55723	11.2368
TCGA-KN-8422-11A-01R-2315-07	ASFMR1|100126270	1.2178
TCGA-KN-8422-11A-01R-2315-07	ASGR1|432	14.5775
TCGA-KN-8422-11A-01R-2315-07	ASGR2|433	11.8442
TCGA-KN-8422-11A-01R-2315-07	ASH1L|55870	2648.7556
TCGA-KN-8422-11A-01R-2315-07	ASH2L|9070	1011.009
TCGA-KN-8422-11A-01R-2315-07	ASIP|434	.6074
TCGA-KN-8422-11A-01R-2315-07	ASL|435	1145.547
TCGA-KN-8422-11A-01R-2315-07	ASMTL|8623	908.6447
TCGA-KN-8422-11A-01R-2315-07	ASMT|438	0
TCGA-KN-8422-11A-01R-2315-07	ASNA1|439	1690.6841
TCGA-KN-8422-11A-01R-2315-07	ASNSD1|54529	956.0398
TCGA-KN-8422-11A-01R-2315-07	ASNS|440	249.032
TCGA-KN-8422-11A-01R-2315-07	ASPA|443	263.6094
TCGA-KN-8422-11A-01R-2315-07	ASPDH|554235	310.9863
TCGA-KN-8422-11A-01R-2315-07	ASPG|374569	83.8205
TCGA-KN-8422-11A-01R-2315-07	ASPHD1|253982	10.9331
TCGA-KN-8422-11A-01R-2315-07	ASPHD2|57168	297.3199
TCGA-KN-8422-11A-01R-2315-07	ASPH|444	2928.6827
TCGA-KN-8422-11A-01R-2315-07	ASPM|259266	6.6813
TCGA-KN-8422-11A-01R-2315-07	ASPN|54829	367.1703
TCGA-KN-8422-11A-01R-2315-07	ASPRV1|151516	116.8324
TCGA-KN-8422-11A-01R-2315-07	ASPSCR1|79058	472.2496
TCGA-KN-8422-11A-01R-2315-07	ASRGL1|80150	1129.4511
TCGA-KN-8422-11A-01R-2315-07	ASS1|445	8015.7923
TCGA-KN-8422-11A-01R-2315-07	ASTE1|28990	166.1499
TCGA-KN-8422-11A-01R-2315-07	ASTL|431705	.3037
TCGA-KN-8422-11A-01R-2315-07	ASTN1|460	15.4886
TCGA-KN-8422-11A-01R-2315-07	ASTN2|23245	321.6157
TCGA-KN-8422-11A-01R-2315-07	ASXL1|171023	1685.8249
TCGA-KN-8422-11A-01R-2315-07	ASXL2|55252	840.9384
TCGA-KN-8422-11A-01R-2315-07	ASXL3|80816	103.5609
TCGA-KN-8422-11A-01R-2315-07	ASZ1|136991	0
TCGA-KN-8422-11A-01R-2315-07	ATAD1|84896	1160.1245
TCGA-KN-8422-11A-01R-2315-07	ATAD2B|54454	270.2908
TCGA-KN-8422-11A-01R-2315-07	ATAD2|29028	133.9306
TCGA-KN-8422-11A-01R-2315-07	ATAD3A|55210	487.7382
TCGA-KN-8422-11A-01R-2315-07	ATAD3B|83858	215.9289
TCGA-KN-8422-11A-01R-2315-07	ATAD3C|219293	228.6842
TCGA-KN-8422-11A-01R-2315-07	ATAD5|79915	22.1699
TCGA-KN-8422-11A-01R-2315-07	ATCAY|85300	.3037
TCGA-KN-8422-11A-01R-2315-07	ATE1|11101	435.8059
TCGA-KN-8422-11A-01R-2315-07	ATF1|466	478.931
TCGA-KN-8422-11A-01R-2315-07	ATF2|1386	651.7349
TCGA-KN-8422-11A-01R-2315-07	ATF3|467	2168.0966
TCGA-KN-8422-11A-01R-2315-07	ATF4|468	3667.4512
TCGA-KN-8422-11A-01R-2315-07	ATF5|22809	667.8308
TCGA-KN-8422-11A-01R-2315-07	ATF6B|1388	2229.9446
TCGA-KN-8422-11A-01R-2315-07	ATF6|22926	1520.9172
TCGA-KN-8422-11A-01R-2315-07	ATF7IP2|80063	127.2493
TCGA-KN-8422-11A-01R-2315-07	ATF7IP|55729	733.4295
TCGA-KN-8422-11A-01R-2315-07	ATF7|11016	1149.3159
TCGA-KN-8422-11A-01R-2315-07	ATG10|83734	150.9377
TCGA-KN-8422-11A-01R-2315-07	ATG12|9140	245.6913
TCGA-KN-8422-11A-01R-2315-07	ATG16L1|55054	487.1308
TCGA-KN-8422-11A-01R-2315-07	ATG16L2|89849	289.0654
TCGA-KN-8422-11A-01R-2315-07	ATG2A|23130	975.1727
TCGA-KN-8422-11A-01R-2315-07	ATG2B|55102	1266.1149
TCGA-KN-8422-11A-01R-2315-07	ATG3|64422	751.9551
TCGA-KN-8422-11A-01R-2315-07	ATG4A|115201	369.2962
TCGA-KN-8422-11A-01R-2315-07	ATG4B|23192	998.5574
TCGA-KN-8422-11A-01R-2315-07	ATG4C|84938	219.877
TCGA-KN-8422-11A-01R-2315-07	ATG4D|84971	600.8838
TCGA-KN-8422-11A-01R-2315-07	ATG5|9474	748.6144
TCGA-KN-8422-11A-01R-2315-07	ATG7|10533	635.4719
TCGA-KN-8422-11A-01R-2315-07	ATG9A|79065	1337.0496
TCGA-KN-8422-11A-01R-2315-07	ATG9B|285973	5.9464
TCGA-KN-8422-11A-01R-2315-07	ATHL1|80162	626.528
TCGA-KN-8422-11A-01R-2315-07	ATIC|471	941.4623
TCGA-KN-8422-11A-01R-2315-07	ATL1|51062	204.0847
TCGA-KN-8422-11A-01R-2315-07	ATL2|64225	864.9305
TCGA-KN-8422-11A-01R-2315-07	ATL3|25923	216.84
TCGA-KN-8422-11A-01R-2315-07	ATMIN|23300	1547.0352
TCGA-KN-8422-11A-01R-2315-07	ATM|472	1161.643
TCGA-KN-8422-11A-01R-2315-07	ATN1|1822	5477.4884
TCGA-KN-8422-11A-01R-2315-07	ATOH1|474	0
TCGA-KN-8422-11A-01R-2315-07	ATOH7|220202	3.3407
TCGA-KN-8422-11A-01R-2315-07	ATOH8|84913	1023.7643
TCGA-KN-8422-11A-01R-2315-07	ATOX1|475	672.0826
TCGA-KN-8422-11A-01R-2315-07	ATP10A|57194	274.2389
TCGA-KN-8422-11A-01R-2315-07	ATP10B|23120	12.4516
TCGA-KN-8422-11A-01R-2315-07	ATP10D|57205	1100.5998
TCGA-KN-8422-11A-01R-2315-07	ATP11A|23250	1964.3155
TCGA-KN-8422-11A-01R-2315-07	ATP11B|23200	1231.7971
TCGA-KN-8422-11A-01R-2315-07	ATP11C|286410	621.0614
TCGA-KN-8422-11A-01R-2315-07	ATP12A|479	102.0424
TCGA-KN-8422-11A-01R-2315-07	ATP13A1|57130	1374.535
TCGA-KN-8422-11A-01R-2315-07	ATP13A2|23400	980.943
TCGA-KN-8422-11A-01R-2315-07	ATP13A3|79572	2287.7534
TCGA-KN-8422-11A-01R-2315-07	ATP13A4|84239	22.1699
TCGA-KN-8422-11A-01R-2315-07	ATP13A5|344905	.9111
TCGA-KN-8422-11A-01R-2315-07	ATP1A1|476	108186.9896
TCGA-KN-8422-11A-01R-2315-07	ATP1A2|477	293.3718
TCGA-KN-8422-11A-01R-2315-07	ATP1A3|478	4.5555
TCGA-KN-8422-11A-01R-2315-07	ATP1A4|480	0
TCGA-KN-8422-11A-01R-2315-07	ATP1B1|481	38916.1582
TCGA-KN-8422-11A-01R-2315-07	ATP1B2|482	817.5537
TCGA-KN-8422-11A-01R-2315-07	ATP1B3|483	2340.2931
TCGA-KN-8422-11A-01R-2315-07	ATP1B4|23439	0
TCGA-KN-8422-11A-01R-2315-07	ATP2A1|487	7.2887
TCGA-KN-8422-11A-01R-2315-07	ATP2A2|488	4313.4158
TCGA-KN-8422-11A-01R-2315-07	ATP2A3|489	914.4332
TCGA-KN-8422-11A-01R-2315-07	ATP2B1|490	960.2915
TCGA-KN-8422-11A-01R-2315-07	ATP2B2|491	68.6356
TCGA-KN-8422-11A-01R-2315-07	ATP2B3|492	61.9543
TCGA-KN-8422-11A-01R-2315-07	ATP2B4|493	1959.1527
TCGA-KN-8422-11A-01R-2315-07	ATP2C1|27032	2866.8772
TCGA-KN-8422-11A-01R-2315-07	ATP2C2|9914	10.3257
TCGA-KN-8422-11A-01R-2315-07	ATP4A|495	0
TCGA-KN-8422-11A-01R-2315-07	ATP4B|496	7.5924
TCGA-KN-8422-11A-01R-2315-07	ATP5A1|498	20108.7237
TCGA-KN-8422-11A-01R-2315-07	ATP5B|506	23387.1384
TCGA-KN-8422-11A-01R-2315-07	ATP5C1|509	4227.7731
TCGA-KN-8422-11A-01R-2315-07	ATP5D|513	1830.9923
TCGA-KN-8422-11A-01R-2315-07	ATP5EP2|432369	12.4516
TCGA-KN-8422-11A-01R-2315-07	ATP5E|514	2436.8689
TCGA-KN-8422-11A-01R-2315-07	ATP5F1|515	3653.4811
TCGA-KN-8422-11A-01R-2315-07	ATP5G1|516	1403.9936
TCGA-KN-8422-11A-01R-2315-07	ATP5G2|517	4456.4574
TCGA-KN-8422-11A-01R-2315-07	ATP5G3|518	5663.655
TCGA-KN-8422-11A-01R-2315-07	ATP5H|10476	2852.6308
TCGA-KN-8422-11A-01R-2315-07	ATP5I|521	1456.8825
TCGA-KN-8422-11A-01R-2315-07	ATP5J2|9551	1137.3472
TCGA-KN-8422-11A-01R-2315-07	ATP5J|522	2198.278
TCGA-KN-8422-11A-01R-2315-07	ATP5L2|267020	.3037
TCGA-KN-8422-11A-01R-2315-07	ATP5L|10632	3273.2518
TCGA-KN-8422-11A-01R-2315-07	ATP5O|539	3863.9435
TCGA-KN-8422-11A-01R-2315-07	ATP5SL|55101	1107.2811
TCGA-KN-8422-11A-01R-2315-07	ATP5S|27109	193.759
TCGA-KN-8422-11A-01R-2315-07	ATP6AP1L|92270	66.5098
TCGA-KN-8422-11A-01R-2315-07	ATP6AP1|537	4662.9717
TCGA-KN-8422-11A-01R-2315-07	ATP6AP2|10159	4396.9327
TCGA-KN-8422-11A-01R-2315-07	ATP6V0A1|535	1408.2454
TCGA-KN-8422-11A-01R-2315-07	ATP6V0A2|23545	345.0004
TCGA-KN-8422-11A-01R-2315-07	ATP6V0A4|50617	3885.1355
TCGA-KN-8422-11A-01R-2315-07	ATP6V0B|533	3023.0051
TCGA-KN-8422-11A-01R-2315-07	ATP6V0C|527	3717.1027
TCGA-KN-8422-11A-01R-2315-07	ATP6V0D1|9114	2604.8136
TCGA-KN-8422-11A-01R-2315-07	ATP6V0D2|245972	2064.232
TCGA-KN-8422-11A-01R-2315-07	ATP6V0E1|8992	3451.826
TCGA-KN-8422-11A-01R-2315-07	ATP6V0E2|155066	1350.9286
TCGA-KN-8422-11A-01R-2315-07	ATP6V1A|523	5461.6962
TCGA-KN-8422-11A-01R-2315-07	ATP6V1B1|525	3329.7396
TCGA-KN-8422-11A-01R-2315-07	ATP6V1B2|526	3105.6108
TCGA-KN-8422-11A-01R-2315-07	ATP6V1C1|528	1831.5997
TCGA-KN-8422-11A-01R-2315-07	ATP6V1C2|245973	554.9009
TCGA-KN-8422-11A-01R-2315-07	ATP6V1D|51382	1584.0863
TCGA-KN-8422-11A-01R-2315-07	ATP6V1E1|529	3288.4367
TCGA-KN-8422-11A-01R-2315-07	ATP6V1E2|90423	55.5766
TCGA-KN-8422-11A-01R-2315-07	ATP6V1F|9296	2474.6276
TCGA-KN-8422-11A-01R-2315-07	ATP6V1G1|9550	2486.6753
TCGA-KN-8422-11A-01R-2315-07	ATP6V1G2|534	36.3951
TCGA-KN-8422-11A-01R-2315-07	ATP6V1G3|127124	120.5679
TCGA-KN-8422-11A-01R-2315-07	ATP6V1H|51606	2155.645
TCGA-KN-8422-11A-01R-2315-07	ATP7A|538	503.5305
TCGA-KN-8422-11A-01R-2315-07	ATP7B|540	324.0453
TCGA-KN-8422-11A-01R-2315-07	ATP8A1|10396	754.3846
TCGA-KN-8422-11A-01R-2315-07	ATP8A2|51761	6.3776
TCGA-KN-8422-11A-01R-2315-07	ATP8B1|5205	1222.015
TCGA-KN-8422-11A-01R-2315-07	ATP8B2|57198	766.2288
TCGA-KN-8422-11A-01R-2315-07	ATP8B3|148229	10.3257
TCGA-KN-8422-11A-01R-2315-07	ATP8B4|79895	55.8803
TCGA-KN-8422-11A-01R-2315-07	ATP8B5P|158381	15.1849
TCGA-KN-8422-11A-01R-2315-07	ATP9A|10079	2369.1443
TCGA-KN-8422-11A-01R-2315-07	ATP9B|374868	635.3352
TCGA-KN-8422-11A-01R-2315-07	ATPAF1|64756	2126.2197
TCGA-KN-8422-11A-01R-2315-07	ATPAF2|91647	333.1562
TCGA-KN-8422-11A-01R-2315-07	ATPBD4|89978	149.7229
TCGA-KN-8422-11A-01R-2315-07	ATPIF1|93974	3179.713
TCGA-KN-8422-11A-01R-2315-07	ATRIP|84126	144.8455
TCGA-KN-8422-11A-01R-2315-07	ATRNL1|26033	330.7266
TCGA-KN-8422-11A-01R-2315-07	ATRN|8455	3621.8966
TCGA-KN-8422-11A-01R-2315-07	ATRX|546	2119.2013
TCGA-KN-8422-11A-01R-2315-07	ATR|545	544.226
TCGA-KN-8422-11A-01R-2315-07	ATXN10|25814	2287.7534
TCGA-KN-8422-11A-01R-2315-07	ATXN1L|342371	1921.1905
TCGA-KN-8422-11A-01R-2315-07	ATXN1|6310	758.029
TCGA-KN-8422-11A-01R-2315-07	ATXN2L|11273	1803.6596
TCGA-KN-8422-11A-01R-2315-07	ATXN2|6311	870.7008
TCGA-KN-8422-11A-01R-2315-07	ATXN3L|92552	0
TCGA-KN-8422-11A-01R-2315-07	ATXN3|4287	336.8005
TCGA-KN-8422-11A-01R-2315-07	ATXN7L1|222255	221.3955
TCGA-KN-8422-11A-01R-2315-07	ATXN7L2|127002	121.1753
TCGA-KN-8422-11A-01R-2315-07	ATXN7L3B|552889	4177.9667
TCGA-KN-8422-11A-01R-2315-07	ATXN7L3|56970	1352.0613
TCGA-KN-8422-11A-01R-2315-07	ATXN7|6314	675.1196
TCGA-KN-8422-11A-01R-2315-07	ATXN8OS|6315	0
TCGA-KN-8422-11A-01R-2315-07	AUH|549	866.7527
TCGA-KN-8422-11A-01R-2315-07	AUP1|550	1962.5328
TCGA-KN-8422-11A-01R-2315-07	AURKAIP1|54998	1634.8037
TCGA-KN-8422-11A-01R-2315-07	AURKAPS1|6791	4.2518
TCGA-KN-8422-11A-01R-2315-07	AURKA|6790	42.214
TCGA-KN-8422-11A-01R-2315-07	AURKB|9212	2.1259
TCGA-KN-8422-11A-01R-2315-07	AURKC|6795	10.9331
TCGA-KN-8422-11A-01R-2315-07	AUTS2|26053	1106.6738
TCGA-KN-8422-11A-01R-2315-07	AVEN|57099	66.8135
TCGA-KN-8422-11A-01R-2315-07	AVIL|10677	45.5546
TCGA-KN-8422-11A-01R-2315-07	AVL9|23080	245.3876
TCGA-KN-8422-11A-01R-2315-07	AVPI1|60370	381.4441
TCGA-KN-8422-11A-01R-2315-07	AVPR1A|552	103.8646
TCGA-KN-8422-11A-01R-2315-07	AVPR1B|553	2.1259
TCGA-KN-8422-11A-01R-2315-07	AVPR2|554	462.5313
TCGA-KN-8422-11A-01R-2315-07	AVP|551	0
TCGA-KN-8422-11A-01R-2315-07	AWAT1|158833	0
TCGA-KN-8422-11A-01R-2315-07	AWAT2|158835	.3037
TCGA-KN-8422-11A-01R-2315-07	AXIN1|8312	733.4295
TCGA-KN-8422-11A-01R-2315-07	AXIN2|8313	217.7511
TCGA-KN-8422-11A-01R-2315-07	AXL|558	745.8811
TCGA-KN-8422-11A-01R-2315-07	AZGP1|563	569.4328
TCGA-KN-8422-11A-01R-2315-07	AZI1|22994	253.8911
TCGA-KN-8422-11A-01R-2315-07	AZI2|64343	994.3057
TCGA-KN-8422-11A-01R-2315-07	AZIN1|51582	2267.102
TCGA-KN-8422-11A-01R-2315-07	AZU1|566	0
TCGA-KN-8422-11A-01R-2315-07	B2M|567	20166.1225
TCGA-KN-8422-11A-01R-2315-07	B3GALNT1|8706	808.7465
TCGA-KN-8422-11A-01R-2315-07	B3GALNT2|148789	441.5367
TCGA-KN-8422-11A-01R-2315-07	B3GALT1|8708	1.2148
TCGA-KN-8422-11A-01R-2315-07	B3GALT2|8707	51.3249
TCGA-KN-8422-11A-01R-2315-07	B3GALT4|8705	226.2547
TCGA-KN-8422-11A-01R-2315-07	B3GALT5|10317	2.4296
TCGA-KN-8422-11A-01R-2315-07	B3GALT6|126792	491.3826
TCGA-KN-8422-11A-01R-2315-07	B3GALTL|145173	639.2833
TCGA-KN-8422-11A-01R-2315-07	B3GAT1|27087	35.8363
TCGA-KN-8422-11A-01R-2315-07	B3GAT2|135152	6.8484
TCGA-KN-8422-11A-01R-2315-07	B3GAT3|26229	778.3767
TCGA-KN-8422-11A-01R-2315-07	B3GNT1|11041	1356.9205
TCGA-KN-8422-11A-01R-2315-07	B3GNT2|10678	1308.0252
TCGA-KN-8422-11A-01R-2315-07	B3GNT3|10331	174.9298
TCGA-KN-8422-11A-01R-2315-07	B3GNT4|79369	7.8961
TCGA-KN-8422-11A-01R-2315-07	B3GNT5|84002	181.3074
TCGA-KN-8422-11A-01R-2315-07	B3GNT6|192134	0
TCGA-KN-8422-11A-01R-2315-07	B3GNT7|93010	92.9314
TCGA-KN-8422-11A-01R-2315-07	B3GNT8|374907	90.1982
TCGA-KN-8422-11A-01R-2315-07	B3GNT9|84752	462.3035
TCGA-KN-8422-11A-01R-2315-07	B3GNTL1|146712	33.1668
TCGA-KN-8422-11A-01R-2315-07	B4GALNT1|2583	23.7522
TCGA-KN-8422-11A-01R-2315-07	B4GALNT2|124872	458.5833
TCGA-KN-8422-11A-01R-2315-07	B4GALNT3|283358	788.0951
TCGA-KN-8422-11A-01R-2315-07	B4GALNT4|338707	11.8442
TCGA-KN-8422-11A-01R-2315-07	B4GALT1|2683	3547.7944
TCGA-KN-8422-11A-01R-2315-07	B4GALT2|8704	832.1312
TCGA-KN-8422-11A-01R-2315-07	B4GALT3|8703	789.0061
TCGA-KN-8422-11A-01R-2315-07	B4GALT4|8702	433.6801
TCGA-KN-8422-11A-01R-2315-07	B4GALT5|9334	1720.1427
TCGA-KN-8422-11A-01R-2315-07	B4GALT6|9331	254.8022
TCGA-KN-8422-11A-01R-2315-07	B4GALT7|11285	467.6942
TCGA-KN-8422-11A-01R-2315-07	B9D1|27077	332.3939
TCGA-KN-8422-11A-01R-2315-07	B9D2|80776	145.1674
TCGA-KN-8422-11A-01R-2315-07	BAALC|79870	86.5538
TCGA-KN-8422-11A-01R-2315-07	BAAT|570	2.1259
TCGA-KN-8422-11A-01R-2315-07	BACE1|23621	1571.9383
TCGA-KN-8422-11A-01R-2315-07	BACE2|25825	2159.593
TCGA-KN-8422-11A-01R-2315-07	BACH1|571	761.6734
TCGA-KN-8422-11A-01R-2315-07	BACH2|60468	98.0943
TCGA-KN-8422-11A-01R-2315-07	BAD|572	1100.9096
TCGA-KN-8422-11A-01R-2315-07	BAG1|573	2639.6842
TCGA-KN-8422-11A-01R-2315-07	BAG2|9532	143.6489
TCGA-KN-8422-11A-01R-2315-07	BAG3|9531	1659.0995
TCGA-KN-8422-11A-01R-2315-07	BAG4|9530	235.0619
TCGA-KN-8422-11A-01R-2315-07	BAG5|9529	1378.7867
TCGA-KN-8422-11A-01R-2315-07	BAGE2|85319	11.6772
TCGA-KN-8422-11A-01R-2315-07	BAGE|574	.3037
TCGA-KN-8422-11A-01R-2315-07	BAHCC1|57597	1014.6534
TCGA-KN-8422-11A-01R-2315-07	BAHD1|22893	1160.1245
TCGA-KN-8422-11A-01R-2315-07	BAI1|575	90.1982
TCGA-KN-8422-11A-01R-2315-07	BAI2|576	72.28
TCGA-KN-8422-11A-01R-2315-07	BAI3|577	50.7175
TCGA-KN-8422-11A-01R-2315-07	BAIAP2L1|55971	505.049
TCGA-KN-8422-11A-01R-2315-07	BAIAP2L2|80115	171.5891
TCGA-KN-8422-11A-01R-2315-07	BAIAP2|10458	890.7448
TCGA-KN-8422-11A-01R-2315-07	BAIAP3|8938	614.5775
TCGA-KN-8422-11A-01R-2315-07	BAK1|578	412.7249
TCGA-KN-8422-11A-01R-2315-07	BAMBI|25805	527.8263
TCGA-KN-8422-11A-01R-2315-07	BANF1|8815	1550.0721
TCGA-KN-8422-11A-01R-2315-07	BANF2|140836	.3037
TCGA-KN-8422-11A-01R-2315-07	BANK1|55024	98.398
TCGA-KN-8422-11A-01R-2315-07	BANP|54971	284.8683
TCGA-KN-8422-11A-01R-2315-07	BAP1|8314	2117.9865
TCGA-KN-8422-11A-01R-2315-07	BARD1|580	29.7624
TCGA-KN-8422-11A-01R-2315-07	BARHL1|56751	0
TCGA-KN-8422-11A-01R-2315-07	BARHL2|343472	0
TCGA-KN-8422-11A-01R-2315-07	BARX1|56033	.3037
TCGA-KN-8422-11A-01R-2315-07	BARX2|8538	112.3681
TCGA-KN-8422-11A-01R-2315-07	BASE|317716	0
TCGA-KN-8422-11A-01R-2315-07	BASP1|10409	355.6298
TCGA-KN-8422-11A-01R-2315-07	BAT1|7919	3742.8168
TCGA-KN-8422-11A-01R-2315-07	BAT2L1|84726	6176.7459
TCGA-KN-8422-11A-01R-2315-07	BAT2L2|23215	3662.2884
TCGA-KN-8422-11A-01R-2315-07	BAT2|7916	7052.4637
TCGA-KN-8422-11A-01R-2315-07	BAT3|7917	4469.8201
TCGA-KN-8422-11A-01R-2315-07	BAT4|7918	598.2841
TCGA-KN-8422-11A-01R-2315-07	BAT5|7920	1075.3929
TCGA-KN-8422-11A-01R-2315-07	BATF2|116071	150.9377
TCGA-KN-8422-11A-01R-2315-07	BATF3|55509	9.4146
TCGA-KN-8422-11A-01R-2315-07	BATF|10538	6.6813
TCGA-KN-8422-11A-01R-2315-07	BAX|581	430.6431
TCGA-KN-8422-11A-01R-2315-07	BAZ1A|11177	301.5716
TCGA-KN-8422-11A-01R-2315-07	BAZ1B|9031	1991.6483
TCGA-KN-8422-11A-01R-2315-07	BAZ2A|11176	2801.7949
TCGA-KN-8422-11A-01R-2315-07	BAZ2B|29994	902.6164
TCGA-KN-8422-11A-01R-2315-07	BBC3|27113	63.1691
TCGA-KN-8422-11A-01R-2315-07	BBOX1|8424	2200.8959
TCGA-KN-8422-11A-01R-2315-07	BBS10|79738	470.1238
TCGA-KN-8422-11A-01R-2315-07	BBS12|166379	276.9721
TCGA-KN-8422-11A-01R-2315-07	BBS1|582	2155.0376
TCGA-KN-8422-11A-01R-2315-07	BBS2|583	1475.6662
TCGA-KN-8422-11A-01R-2315-07	BBS4|585	593.4249
TCGA-KN-8422-11A-01R-2315-07	BBS5|129880	254.9844
TCGA-KN-8422-11A-01R-2315-07	BBS7|55212	304.0012
TCGA-KN-8422-11A-01R-2315-07	BBS9|27241	347.7337
TCGA-KN-8422-11A-01R-2315-07	BBX|56987	2178.4223
TCGA-KN-8422-11A-01R-2315-07	BCAM|4059	21558.272
TCGA-KN-8422-11A-01R-2315-07	BCAN|63827	6.6813
TCGA-KN-8422-11A-01R-2315-07	BCAP29|55973	753.7772
TCGA-KN-8422-11A-01R-2315-07	BCAP31|10134	3557.8164
TCGA-KN-8422-11A-01R-2315-07	BCAR1|9564	2838.6607
TCGA-KN-8422-11A-01R-2315-07	BCAR3|8412	1607.9994
TCGA-KN-8422-11A-01R-2315-07	BCAR4|400500	.3037
TCGA-KN-8422-11A-01R-2315-07	BCAS1|8537	146.3822
TCGA-KN-8422-11A-01R-2315-07	BCAS2|10286	719.0312
TCGA-KN-8422-11A-01R-2315-07	BCAS3|54828	664.7939
TCGA-KN-8422-11A-01R-2315-07	BCAS4|55653	319.7935
TCGA-KN-8422-11A-01R-2315-07	BCAT1|586	246.9061
TCGA-KN-8422-11A-01R-2315-07	BCAT2|587	830.309
TCGA-KN-8422-11A-01R-2315-07	BCCIP|56647	1323.1493
TCGA-KN-8422-11A-01R-2315-07	BCDIN3D|144233	186.8955
TCGA-KN-8422-11A-01R-2315-07	BCHE|590	23.3847
TCGA-KN-8422-11A-01R-2315-07	BCKDHA|593	2207.3859
TCGA-KN-8422-11A-01R-2315-07	BCKDHB|594	791.4357
TCGA-KN-8422-11A-01R-2315-07	BCKDK|10295	1253.3597
TCGA-KN-8422-11A-01R-2315-07	BCL10|8915	334.6747
TCGA-KN-8422-11A-01R-2315-07	BCL11A|53335	23.9921
TCGA-KN-8422-11A-01R-2315-07	BCL11B|64919	68.6356
TCGA-KN-8422-11A-01R-2315-07	BCL2A1|597	7.2887
TCGA-KN-8422-11A-01R-2315-07	BCL2L10|10017	34.9252
TCGA-KN-8422-11A-01R-2315-07	BCL2L11|10018	774.7324
TCGA-KN-8422-11A-01R-2315-07	BCL2L12|83596	142.668
TCGA-KN-8422-11A-01R-2315-07	BCL2L13|23786	1718.3206
TCGA-KN-8422-11A-01R-2315-07	BCL2L14|79370	1.2148
TCGA-KN-8422-11A-01R-2315-07	BCL2L15|440603	20.9551
TCGA-KN-8422-11A-01R-2315-07	BCL2L1|598	5075.6966
TCGA-KN-8422-11A-01R-2315-07	BCL2L2|599	1730.1617
TCGA-KN-8422-11A-01R-2315-07	BCL2|596	1904.1834
TCGA-KN-8422-11A-01R-2315-07	BCL3|602	411.5101
TCGA-KN-8422-11A-01R-2315-07	BCL6B|255877	749.2218
TCGA-KN-8422-11A-01R-2315-07	BCL6|604	729.1777
TCGA-KN-8422-11A-01R-2315-07	BCL7A|605	1242.1228
TCGA-KN-8422-11A-01R-2315-07	BCL7B|9275	1124.5919
TCGA-KN-8422-11A-01R-2315-07	BCL7C|9274	1181.9907
TCGA-KN-8422-11A-01R-2315-07	BCL8|606	3.037
TCGA-KN-8422-11A-01R-2315-07	BCL9L|283149	1159.5171
TCGA-KN-8422-11A-01R-2315-07	BCL9|607	1052.0082
TCGA-KN-8422-11A-01R-2315-07	BCLAF1|9774	3153.595
TCGA-KN-8422-11A-01R-2315-07	BCMO1|53630	46.162
TCGA-KN-8422-11A-01R-2315-07	BCO2|83875	20.044
TCGA-KN-8422-11A-01R-2315-07	BCORL1|63035	531.4707
TCGA-KN-8422-11A-01R-2315-07	BCORL2|286554	0
TCGA-KN-8422-11A-01R-2315-07	BCOR|54880	1050.186
TCGA-KN-8422-11A-01R-2315-07	BCR|613	2907.6
TCGA-KN-8422-11A-01R-2315-07	BCS1L|617	418.808
TCGA-KN-8422-11A-01R-2315-07	BCYRN1|618	0
TCGA-KN-8422-11A-01R-2315-07	BDH1|622	873.4341
TCGA-KN-8422-11A-01R-2315-07	BDH2|56898	2594.4879
TCGA-KN-8422-11A-01R-2315-07	BDKRB1|623	69.5467
TCGA-KN-8422-11A-01R-2315-07	BDKRB2|624	2530.7114
TCGA-KN-8422-11A-01R-2315-07	BDNFOS|497258	176.3541
TCGA-KN-8422-11A-01R-2315-07	BDNF|627	28.6417
TCGA-KN-8422-11A-01R-2315-07	BDP1|55814	879.2043
TCGA-KN-8422-11A-01R-2315-07	BEAN|146227	5.4666
TCGA-KN-8422-11A-01R-2315-07	BECN1|8678	1549.6348
TCGA-KN-8422-11A-01R-2315-07	BEGAIN|57596	24.5995
TCGA-KN-8422-11A-01R-2315-07	BEND2|139105	0
TCGA-KN-8422-11A-01R-2315-07	BEND3|57673	129.6788
TCGA-KN-8422-11A-01R-2315-07	BEND4|389206	10.6294
TCGA-KN-8422-11A-01R-2315-07	BEND5|79656	295.4977
TCGA-KN-8422-11A-01R-2315-07	BEND6|221336	3.9481
TCGA-KN-8422-11A-01R-2315-07	BEND7|222389	696.3784
TCGA-KN-8422-11A-01R-2315-07	BEST1|7439	34.3178
TCGA-KN-8422-11A-01R-2315-07	BEST2|54831	.3037
TCGA-KN-8422-11A-01R-2315-07	BEST3|144453	4.2518
TCGA-KN-8422-11A-01R-2315-07	BEST4|266675	4.8592
TCGA-KN-8422-11A-01R-2315-07	BET1L|51272	2087.313
TCGA-KN-8422-11A-01R-2315-07	BET1|10282	448.8649
TCGA-KN-8422-11A-01R-2315-07	BET3L|100128327	5.7703
TCGA-KN-8422-11A-01R-2315-07	BEX1|55859	116.0125
TCGA-KN-8422-11A-01R-2315-07	BEX2|84707	854.6048
TCGA-KN-8422-11A-01R-2315-07	BEX4|56271	1881.4061
TCGA-KN-8422-11A-01R-2315-07	BEX5|340542	233.8471
TCGA-KN-8422-11A-01R-2315-07	BEYLA|497634	0
TCGA-KN-8422-11A-01R-2315-07	BFAR|51283	979.4245
TCGA-KN-8422-11A-01R-2315-07	BFSP1|631	56.4877
TCGA-KN-8422-11A-01R-2315-07	BFSP2|8419	2.4296
TCGA-KN-8422-11A-01R-2315-07	BGLAP|632	18.3767
TCGA-KN-8422-11A-01R-2315-07	BGN|633	9076.0003
TCGA-KN-8422-11A-01R-2315-07	BHLHA15|168620	3.9481
TCGA-KN-8422-11A-01R-2315-07	BHLHB9|80823	269.9871
TCGA-KN-8422-11A-01R-2315-07	BHLHE22|27319	7.5408
TCGA-KN-8422-11A-01R-2315-07	BHLHE23|128408	0
TCGA-KN-8422-11A-01R-2315-07	BHLHE40|8553	3652.2663
TCGA-KN-8422-11A-01R-2315-07	BHLHE41|79365	154.8857
TCGA-KN-8422-11A-01R-2315-07	BHMT2|23743	3811.1001
TCGA-KN-8422-11A-01R-2315-07	BHMT|635	6155.0376
TCGA-KN-8422-11A-01R-2315-07	BICC1|80114	2274.087
TCGA-KN-8422-11A-01R-2315-07	BICD1|636	142.7378
TCGA-KN-8422-11A-01R-2315-07	BICD2|23299	1151.9247
TCGA-KN-8422-11A-01R-2315-07	BID|637	173.7484
TCGA-KN-8422-11A-01R-2315-07	BIK|638	23.3847
TCGA-KN-8422-11A-01R-2315-07	BIN1|274	1335.0543
TCGA-KN-8422-11A-01R-2315-07	BIN2|51411	43.4287
TCGA-KN-8422-11A-01R-2315-07	BIN3|55909	411.2064
TCGA-KN-8422-11A-01R-2315-07	BIRC2|329	994.3057
TCGA-KN-8422-11A-01R-2315-07	BIRC3|330	150.3303
TCGA-KN-8422-11A-01R-2315-07	BIRC5|332	2.2079
TCGA-KN-8422-11A-01R-2315-07	BIRC6|57448	2452.3575
TCGA-KN-8422-11A-01R-2315-07	BIRC7|79444	.9111
TCGA-KN-8422-11A-01R-2315-07	BIRC8|112401	0
TCGA-KN-8422-11A-01R-2315-07	BIVM|54841	1082.6816
TCGA-KN-8422-11A-01R-2315-07	BLCAP|10904	2199.3774
TCGA-KN-8422-11A-01R-2315-07	BLID|414899	0
TCGA-KN-8422-11A-01R-2315-07	BLK|640	1.8222
TCGA-KN-8422-11A-01R-2315-07	BLMH|642	703.9708
TCGA-KN-8422-11A-01R-2315-07	BLM|641	13.059
TCGA-KN-8422-11A-01R-2315-07	BLNK|29760	587.0473
TCGA-KN-8422-11A-01R-2315-07	BLOC1S1|2647	1150.473
TCGA-KN-8422-11A-01R-2315-07	BLOC1S2|282991	547.5666
TCGA-KN-8422-11A-01R-2315-07	BLOC1S3|388552	189.2036
TCGA-KN-8422-11A-01R-2315-07	BLVRA|644	664.4902
TCGA-KN-8422-11A-01R-2315-07	BLVRB|645	953.3065
TCGA-KN-8422-11A-01R-2315-07	BLZF1|8548	494.4196
TCGA-KN-8422-11A-01R-2315-07	BMF|90427	536.9372
TCGA-KN-8422-11A-01R-2315-07	BMI1|648	1559.505
TCGA-KN-8422-11A-01R-2315-07	BMP10|27302	0
TCGA-KN-8422-11A-01R-2315-07	BMP15|9210	0
TCGA-KN-8422-11A-01R-2315-07	BMP1|649	319.4898
TCGA-KN-8422-11A-01R-2315-07	BMP2K|55589	215.0148
TCGA-KN-8422-11A-01R-2315-07	BMP2|650	263.002
TCGA-KN-8422-11A-01R-2315-07	BMP3|651	5.4666
TCGA-KN-8422-11A-01R-2315-07	BMP4|652	518.108
TCGA-KN-8422-11A-01R-2315-07	BMP5|653	20.9551
TCGA-KN-8422-11A-01R-2315-07	BMP6|654	1174.0642
TCGA-KN-8422-11A-01R-2315-07	BMP7|655	574.8994
TCGA-KN-8422-11A-01R-2315-07	BMP8A|353500	94.7536
TCGA-KN-8422-11A-01R-2315-07	BMP8B|656	48.2879
TCGA-KN-8422-11A-01R-2315-07	BMPER|168667	14.8812
TCGA-KN-8422-11A-01R-2315-07	BMPR1A|657	790.5246
TCGA-KN-8422-11A-01R-2315-07	BMPR1B|658	1092.4
TCGA-KN-8422-11A-01R-2315-07	BMPR2|659	2901.5261
TCGA-KN-8422-11A-01R-2315-07	BMS1P4|729096	26.61
TCGA-KN-8422-11A-01R-2315-07	BMS1P5|399761	43.125
TCGA-KN-8422-11A-01R-2315-07	BMS1|9790	963.3285
TCGA-KN-8422-11A-01R-2315-07	BMX|660	29.155
TCGA-KN-8422-11A-01R-2315-07	BNC1|646	9.1109
TCGA-KN-8422-11A-01R-2315-07	BNC2|54796	245.995
TCGA-KN-8422-11A-01R-2315-07	BNIP1|662	184.6481
TCGA-KN-8422-11A-01R-2315-07	BNIP2|663	674.2085
TCGA-KN-8422-11A-01R-2315-07	BNIP3L|665	2132.2603
TCGA-KN-8422-11A-01R-2315-07	BNIP3|664	1412.4972
TCGA-KN-8422-11A-01R-2315-07	BNIPL|149428	73.4948
TCGA-KN-8422-11A-01R-2315-07	BOC|91653	633.513
TCGA-KN-8422-11A-01R-2315-07	BOD1L|259282	1561.0052
TCGA-KN-8422-11A-01R-2315-07	BOD1|91272	725.5334
TCGA-KN-8422-11A-01R-2315-07	BOK|666	1154.658
TCGA-KN-8422-11A-01R-2315-07	BOLA1|51027	366.2592
TCGA-KN-8422-11A-01R-2315-07	BOLA2|552900	672.2557
TCGA-KN-8422-11A-01R-2315-07	BOLA3|388962	265.1279
TCGA-KN-8422-11A-01R-2315-07	BOLL|66037	1.2148
TCGA-KN-8422-11A-01R-2315-07	BOP1|23246	88.9834
TCGA-KN-8422-11A-01R-2315-07	BPESC1|60467	0
TCGA-KN-8422-11A-01R-2315-07	BPGM|669	838.2051
TCGA-KN-8422-11A-01R-2315-07	BPHL|670	1098.1702
TCGA-KN-8422-11A-01R-2315-07	BPIL1|80341	0
TCGA-KN-8422-11A-01R-2315-07	BPIL2|254240	0
TCGA-KN-8422-11A-01R-2315-07	BPIL3|128859	0
TCGA-KN-8422-11A-01R-2315-07	BPI|671	70.7615
TCGA-KN-8422-11A-01R-2315-07	BPNT1|10380	823.9314
TCGA-KN-8422-11A-01R-2315-07	BPTF|2186	2051.7804
TCGA-KN-8422-11A-01R-2315-07	BPY2|9083	0
TCGA-KN-8422-11A-01R-2315-07	BRAF|673	142.4341
TCGA-KN-8422-11A-01R-2315-07	BRAP|8315	428.5172
TCGA-KN-8422-11A-01R-2315-07	BRCA1|672	70.4578
TCGA-KN-8422-11A-01R-2315-07	BRCA2|675	15.1849
TCGA-KN-8422-11A-01R-2315-07	BRCC3|79184	464.3535
TCGA-KN-8422-11A-01R-2315-07	BRD1|23774	1020.7274
TCGA-KN-8422-11A-01R-2315-07	BRD2|6046	6110.6977
TCGA-KN-8422-11A-01R-2315-07	BRD3|8019	1166.8636
TCGA-KN-8422-11A-01R-2315-07	BRD4|23476	1742.3127
TCGA-KN-8422-11A-01R-2315-07	BRD7P3|23629	.6074
TCGA-KN-8422-11A-01R-2315-07	BRD7|29117	1222.6862
TCGA-KN-8422-11A-01R-2315-07	BRD8|10902	1059.2969
TCGA-KN-8422-11A-01R-2315-07	BRD9|65980	570.9513
TCGA-KN-8422-11A-01R-2315-07	BRDT|676	0
TCGA-KN-8422-11A-01R-2315-07	BREA2|286076	3.037
TCGA-KN-8422-11A-01R-2315-07	BRE|9577	742.9413
TCGA-KN-8422-11A-01R-2315-07	BRF1|2972	915.3443
TCGA-KN-8422-11A-01R-2315-07	BRF2|55290	334.0673
TCGA-KN-8422-11A-01R-2315-07	BRI3BP|140707	137.575
TCGA-KN-8422-11A-01R-2315-07	BRI3|25798	1276.4407
TCGA-KN-8422-11A-01R-2315-07	BRIP1|83990	3.6444
TCGA-KN-8422-11A-01R-2315-07	BRIX1|55299	431.5542
TCGA-KN-8422-11A-01R-2315-07	BRMS1L|84312	284.5646
TCGA-KN-8422-11A-01R-2315-07	BRMS1|25855	792.6505
TCGA-KN-8422-11A-01R-2315-07	BRP44L|51660	3013.8942
TCGA-KN-8422-11A-01R-2315-07	BRP44|25874	2077.8984
TCGA-KN-8422-11A-01R-2315-07	BRPF1|7862	676.6381
TCGA-KN-8422-11A-01R-2315-07	BRPF3|27154	1822.1851
TCGA-KN-8422-11A-01R-2315-07	BRS3|680	.6074
TCGA-KN-8422-11A-01R-2315-07	BRSK1|84446	43.125
TCGA-KN-8422-11A-01R-2315-07	BRSK2|9024	6.985
TCGA-KN-8422-11A-01R-2315-07	BRWD1|54014	1195.6571
TCGA-KN-8422-11A-01R-2315-07	BRWD3|254065	160.0486
TCGA-KN-8422-11A-01R-2315-07	BSCL2|26580	2168.1786
TCGA-KN-8422-11A-01R-2315-07	BSDC1|55108	2011.6924
TCGA-KN-8422-11A-01R-2315-07	BSG|682	15084.352
TCGA-KN-8422-11A-01R-2315-07	BSND|7809	592.2102
TCGA-KN-8422-11A-01R-2315-07	BSN|8927	75.0133
TCGA-KN-8422-11A-01R-2315-07	BSPH1|100131137	0
TCGA-KN-8422-11A-01R-2315-07	BSPRY|54836	649.9127
TCGA-KN-8422-11A-01R-2315-07	BST1|683	102.6498
TCGA-KN-8422-11A-01R-2315-07	BST2|684	1150.7099
TCGA-KN-8422-11A-01R-2315-07	BSX|390259	0
TCGA-KN-8422-11A-01R-2315-07	BTAF1|9044	714.2966
TCGA-KN-8422-11A-01R-2315-07	BTBD10|84280	449.1686
TCGA-KN-8422-11A-01R-2315-07	BTBD11|121551	1215.7012
TCGA-KN-8422-11A-01R-2315-07	BTBD12|84464	219.2696
TCGA-KN-8422-11A-01R-2315-07	BTBD16|118663	.3037
TCGA-KN-8422-11A-01R-2315-07	BTBD17|388419	0
TCGA-KN-8422-11A-01R-2315-07	BTBD18|643376	.9111
TCGA-KN-8422-11A-01R-2315-07	BTBD19|149478	28.8513
TCGA-KN-8422-11A-01R-2315-07	BTBD1|53339	1310.7585
TCGA-KN-8422-11A-01R-2315-07	BTBD2|55643	2292.0052
TCGA-KN-8422-11A-01R-2315-07	BTBD3|22903	1148.584
TCGA-KN-8422-11A-01R-2315-07	BTBD6|90135	1059.2969
TCGA-KN-8422-11A-01R-2315-07	BTBD7|55727	1255.1818
TCGA-KN-8422-11A-01R-2315-07	BTBD8|284697	10.9331
TCGA-KN-8422-11A-01R-2315-07	BTBD9|114781	724.926
TCGA-KN-8422-11A-01R-2315-07	BTC|685	100.8276
TCGA-KN-8422-11A-01R-2315-07	BTD|686	556.0702
TCGA-KN-8422-11A-01R-2315-07	BTF3L1|690	0
TCGA-KN-8422-11A-01R-2315-07	BTF3L4|91408	688.1786
TCGA-KN-8422-11A-01R-2315-07	BTF3|689	5227.2417
TCGA-KN-8422-11A-01R-2315-07	BTG1|694	3148.4322
TCGA-KN-8422-11A-01R-2315-07	BTG2|7832	6774.5805
TCGA-KN-8422-11A-01R-2315-07	BTG3|10950	416.3693
TCGA-KN-8422-11A-01R-2315-07	BTG4|54766	.3037
TCGA-KN-8422-11A-01R-2315-07	BTK|695	21.5625
TCGA-KN-8422-11A-01R-2315-07	BTLA|151888	3.6444
TCGA-KN-8422-11A-01R-2315-07	BTN1A1|696	0
TCGA-KN-8422-11A-01R-2315-07	BTN2A1|11120	619.5429
TCGA-KN-8422-11A-01R-2315-07	BTN2A2|10385	222.6103
TCGA-KN-8422-11A-01R-2315-07	BTN2A3|54718	26.118
TCGA-KN-8422-11A-01R-2315-07	BTN3A1|11119	400.2733
TCGA-KN-8422-11A-01R-2315-07	BTN3A2|11118	615.2912
TCGA-KN-8422-11A-01R-2315-07	BTN3A3|10384	356.2372
TCGA-KN-8422-11A-01R-2315-07	BTNL2|56244	.6074
TCGA-KN-8422-11A-01R-2315-07	BTNL3|10917	0
TCGA-KN-8422-11A-01R-2315-07	BTNL8|79908	2.7333
TCGA-KN-8422-11A-01R-2315-07	BTNL9|153579	417.8878
TCGA-KN-8422-11A-01R-2315-07	BTRC|8945	767.7473
TCGA-KN-8422-11A-01R-2315-07	BUB1B|701	21.5625
TCGA-KN-8422-11A-01R-2315-07	BUB1|699	6.3776
TCGA-KN-8422-11A-01R-2315-07	BUB3|9184	1171.9687
TCGA-KN-8422-11A-01R-2315-07	BUD13|84811	404.8288
TCGA-KN-8422-11A-01R-2315-07	BUD31|8896	922.0135
TCGA-KN-8422-11A-01R-2315-07	BVES|11149	279.098
TCGA-KN-8422-11A-01R-2315-07	BYSL|705	266.9501
TCGA-KN-8422-11A-01R-2315-07	BZRAP1|9256	1074.1781
TCGA-KN-8422-11A-01R-2315-07	BZW1|9689	2511.5785
TCGA-KN-8422-11A-01R-2315-07	BZW2|28969	906.2334
TCGA-KN-8422-11A-01R-2315-07	C10orf105|414152	6.074
TCGA-KN-8422-11A-01R-2315-07	C10orf107|219621	24.2958
TCGA-KN-8422-11A-01R-2315-07	C10orf108|414235	46.4657
TCGA-KN-8422-11A-01R-2315-07	C10orf10|11067	652.3423
TCGA-KN-8422-11A-01R-2315-07	C10orf110|55853	4.024
TCGA-KN-8422-11A-01R-2315-07	C10orf111|221060	3.9481
TCGA-KN-8422-11A-01R-2315-07	C10orf113|387638	0
TCGA-KN-8422-11A-01R-2315-07	C10orf114|399726	173.1076
TCGA-KN-8422-11A-01R-2315-07	C10orf116|10974	1546.2395
TCGA-KN-8422-11A-01R-2315-07	C10orf118|55088	939.0327
TCGA-KN-8422-11A-01R-2315-07	C10orf119|79892	1275.2259
TCGA-KN-8422-11A-01R-2315-07	C10orf11|83938	56.7914
TCGA-KN-8422-11A-01R-2315-07	C10orf120|399814	0
TCGA-KN-8422-11A-01R-2315-07	C10orf122|387718	0
TCGA-KN-8422-11A-01R-2315-07	C10orf125|282969	230.2027
TCGA-KN-8422-11A-01R-2315-07	C10orf128|170371	13.6664
TCGA-KN-8422-11A-01R-2315-07	C10orf129|142827	.3037
TCGA-KN-8422-11A-01R-2315-07	C10orf12|26148	99.8649
TCGA-KN-8422-11A-01R-2315-07	C10orf131|100127889	1.8222
TCGA-KN-8422-11A-01R-2315-07	C10orf137|26098	269.3797
TCGA-KN-8422-11A-01R-2315-07	C10orf140|387640	67.0473
TCGA-KN-8422-11A-01R-2315-07	C10orf18|54906	1123.9845
TCGA-KN-8422-11A-01R-2315-07	C10orf25|220979	85.6427
TCGA-KN-8422-11A-01R-2315-07	C10orf26|54838	1487.6471
TCGA-KN-8422-11A-01R-2315-07	C10orf27|219793	0
TCGA-KN-8422-11A-01R-2315-07	C10orf28|27291	292.7644
TCGA-KN-8422-11A-01R-2315-07	C10orf2|56652	235.973
TCGA-KN-8422-11A-01R-2315-07	C10orf32|119032	942.9808
TCGA-KN-8422-11A-01R-2315-07	C10orf35|219738	195.2775
TCGA-KN-8422-11A-01R-2315-07	C10orf40|283025	0
TCGA-KN-8422-11A-01R-2315-07	C10orf41|100131213	236.1734
TCGA-KN-8422-11A-01R-2315-07	C10orf46|143384	764.7103
TCGA-KN-8422-11A-01R-2315-07	C10orf47|254427	488.3456
TCGA-KN-8422-11A-01R-2315-07	C10orf4|118924	316.4528
TCGA-KN-8422-11A-01R-2315-07	C10orf50|645528	0
TCGA-KN-8422-11A-01R-2315-07	C10orf53|282966	.6074
TCGA-KN-8422-11A-01R-2315-07	C10orf54|64115	648.0905
TCGA-KN-8422-11A-01R-2315-07	C10orf55|414236	93.551
TCGA-KN-8422-11A-01R-2315-07	C10orf57|80195	580.1139
TCGA-KN-8422-11A-01R-2315-07	C10orf58|84293	2733.2777
TCGA-KN-8422-11A-01R-2315-07	C10orf62|414157	3.9481
TCGA-KN-8422-11A-01R-2315-07	C10orf67|256815	20.9551
TCGA-KN-8422-11A-01R-2315-07	C10orf68|79741	3.6322
TCGA-KN-8422-11A-01R-2315-07	C10orf71|118461	2.1259
TCGA-KN-8422-11A-01R-2315-07	C10orf72|196740	490.7752
TCGA-KN-8422-11A-01R-2315-07	C10orf75|90271	73.7985
TCGA-KN-8422-11A-01R-2315-07	C10orf76|79591	646.2683
TCGA-KN-8422-11A-01R-2315-07	C10orf78|119392	101.7387
TCGA-KN-8422-11A-01R-2315-07	C10orf79|80217	138.4861
TCGA-KN-8422-11A-01R-2315-07	C10orf81|79949	11.8442
TCGA-KN-8422-11A-01R-2315-07	C10orf82|143379	46.7694
TCGA-KN-8422-11A-01R-2315-07	C10orf84|63877	665.4013
TCGA-KN-8422-11A-01R-2315-07	C10orf88|80007	174.3224
TCGA-KN-8422-11A-01R-2315-07	C10orf90|118611	2.1259
TCGA-KN-8422-11A-01R-2315-07	C10orf91|170393	0
TCGA-KN-8422-11A-01R-2315-07	C10orf93|255352	23.3847
TCGA-KN-8422-11A-01R-2315-07	C10orf95|79946	15.109
TCGA-KN-8422-11A-01R-2315-07	C10orf96|374355	0
TCGA-KN-8422-11A-01R-2315-07	C10orf99|387695	.3037
TCGA-KN-8422-11A-01R-2315-07	C11orf10|746	781.7174
TCGA-KN-8422-11A-01R-2315-07	C11orf16|56673	5.7703
TCGA-KN-8422-11A-01R-2315-07	C11orf17|56672	303.3938
TCGA-KN-8422-11A-01R-2315-07	C11orf1|64776	498.3524
TCGA-KN-8422-11A-01R-2315-07	C11orf20|25858	2.7333
TCGA-KN-8422-11A-01R-2315-07	C11orf21|29125	5.4666
TCGA-KN-8422-11A-01R-2315-07	C11orf24|53838	426.695
TCGA-KN-8422-11A-01R-2315-07	C11orf2|738	2621.8207
TCGA-KN-8422-11A-01R-2315-07	C11orf30|56946	421.2285
TCGA-KN-8422-11A-01R-2315-07	C11orf31|280636	758.9401
TCGA-KN-8422-11A-01R-2315-07	C11orf34|349633	.3037
TCGA-KN-8422-11A-01R-2315-07	C11orf35|256329	67.0291
TCGA-KN-8422-11A-01R-2315-07	C11orf36|283303	0
TCGA-KN-8422-11A-01R-2315-07	C11orf40|143501	0
TCGA-KN-8422-11A-01R-2315-07	C11orf41|25758	103.5609
TCGA-KN-8422-11A-01R-2315-07	C11orf42|160298	1.8222
TCGA-KN-8422-11A-01R-2315-07	C11orf45|219833	116.3161
TCGA-KN-8422-11A-01R-2315-07	C11orf46|120534	687.2675
TCGA-KN-8422-11A-01R-2315-07	C11orf48|79081	379.2089
TCGA-KN-8422-11A-01R-2315-07	C11orf49|79096	604.3581
TCGA-KN-8422-11A-01R-2315-07	C11orf51|25906	429.7472
TCGA-KN-8422-11A-01R-2315-07	C11orf52|91894	501.1768
TCGA-KN-8422-11A-01R-2315-07	C11orf53|341032	6.074
TCGA-KN-8422-11A-01R-2315-07	C11orf54|28970	4017.0071
TCGA-KN-8422-11A-01R-2315-07	C11orf57|55216	784.4507
TCGA-KN-8422-11A-01R-2315-07	C11orf58|10944	3094.9814
TCGA-KN-8422-11A-01R-2315-07	C11orf59|55004	1750.2088
TCGA-KN-8422-11A-01R-2315-07	C11orf61|79684	276.3647
TCGA-KN-8422-11A-01R-2315-07	C11orf63|79864	223.5214
TCGA-KN-8422-11A-01R-2315-07	C11orf64|283197	0
TCGA-KN-8422-11A-01R-2315-07	C11orf65|160140	12.4516
TCGA-KN-8422-11A-01R-2315-07	C11orf66|220004	23.6884
TCGA-KN-8422-11A-01R-2315-07	C11orf67|28971	304.9518
TCGA-KN-8422-11A-01R-2315-07	C11orf68|83638	967.2766
TCGA-KN-8422-11A-01R-2315-07	C11orf70|85016	37.0511
TCGA-KN-8422-11A-01R-2315-07	C11orf71|54494	611.3431
TCGA-KN-8422-11A-01R-2315-07	C11orf73|51501	249.3357
TCGA-KN-8422-11A-01R-2315-07	C11orf74|119710	282.7424
TCGA-KN-8422-11A-01R-2315-07	C11orf75|56935	356.5409
TCGA-KN-8422-11A-01R-2315-07	C11orf80|79703	390.2513
TCGA-KN-8422-11A-01R-2315-07	C11orf82|220042	6.074
TCGA-KN-8422-11A-01R-2315-07	C11orf83|790955	364.1333
TCGA-KN-8422-11A-01R-2315-07	C11orf84|144097	320.4009
TCGA-KN-8422-11A-01R-2315-07	C11orf85|283129	6.6813
TCGA-KN-8422-11A-01R-2315-07	C11orf86|254439	3.6444
TCGA-KN-8422-11A-01R-2315-07	C11orf87|399947	.6074
TCGA-KN-8422-11A-01R-2315-07	C11orf88|399949	1.2148
TCGA-KN-8422-11A-01R-2315-07	C11orf90|387804	0
TCGA-KN-8422-11A-01R-2315-07	C11orf92|399948	552.6991
TCGA-KN-8422-11A-01R-2315-07	C11orf93|120376	126.0648
TCGA-KN-8422-11A-01R-2315-07	C11orf94|143678	.3037
TCGA-KN-8422-11A-01R-2315-07	C11orf95|65998	974.869
TCGA-KN-8422-11A-01R-2315-07	C11orf9|745	744.97
TCGA-KN-8422-11A-01R-2315-07	C12orf10|60314	876.1673
TCGA-KN-8422-11A-01R-2315-07	C12orf11|55726	343.7856
TCGA-KN-8422-11A-01R-2315-07	C12orf12|196477	0
TCGA-KN-8422-11A-01R-2315-07	C12orf23|90488	1428.8968
TCGA-KN-8422-11A-01R-2315-07	C12orf24|29902	95.9684
TCGA-KN-8422-11A-01R-2315-07	C12orf26|84190	159.1375
TCGA-KN-8422-11A-01R-2315-07	C12orf27|283460	76.2281
TCGA-KN-8422-11A-01R-2315-07	C12orf29|91298	377.1984
TCGA-KN-8422-11A-01R-2315-07	C12orf32|83695	455.2426
TCGA-KN-8422-11A-01R-2315-07	C12orf34|84915	728.5703
TCGA-KN-8422-11A-01R-2315-07	C12orf35|55196	696.9858
TCGA-KN-8422-11A-01R-2315-07	C12orf36|283422	.6074
TCGA-KN-8422-11A-01R-2315-07	C12orf39|80763	117.5309
TCGA-KN-8422-11A-01R-2315-07	C12orf40|283461	.3037
TCGA-KN-8422-11A-01R-2315-07	C12orf41|54934	577.9364
TCGA-KN-8422-11A-01R-2315-07	C12orf42|374470	1.8222
TCGA-KN-8422-11A-01R-2315-07	C12orf43|64897	291.5496
TCGA-KN-8422-11A-01R-2315-07	C12orf44|60673	854.9085
TCGA-KN-8422-11A-01R-2315-07	C12orf45|121053	49.199
TCGA-KN-8422-11A-01R-2315-07	C12orf47|51275	220.779
TCGA-KN-8422-11A-01R-2315-07	C12orf48|55010	26.118
TCGA-KN-8422-11A-01R-2315-07	C12orf49|79794	981.8541
TCGA-KN-8422-11A-01R-2315-07	C12orf4|57102	296.1051
TCGA-KN-8422-11A-01R-2315-07	C12orf50|160419	.3037
TCGA-KN-8422-11A-01R-2315-07	C12orf51|283450	1909.65
TCGA-KN-8422-11A-01R-2315-07	C12orf52|84934	593.1213
TCGA-KN-8422-11A-01R-2315-07	C12orf53|196500	21.8662
TCGA-KN-8422-11A-01R-2315-07	C12orf54|121273	.3037
TCGA-KN-8422-11A-01R-2315-07	C12orf56|115749	12.4516
TCGA-KN-8422-11A-01R-2315-07	C12orf57|113246	1540.6575
TCGA-KN-8422-11A-01R-2315-07	C12orf59|120939	6633.3612
TCGA-KN-8422-11A-01R-2315-07	C12orf5|57103	347.1263
TCGA-KN-8422-11A-01R-2315-07	C12orf60|144608	44.0361
TCGA-KN-8422-11A-01R-2315-07	C12orf61|283416	13.3627
TCGA-KN-8422-11A-01R-2315-07	C12orf62|84987	730.6962
TCGA-KN-8422-11A-01R-2315-07	C12orf63|374467	4.5555
TCGA-KN-8422-11A-01R-2315-07	C12orf65|91574	339.8375
TCGA-KN-8422-11A-01R-2315-07	C12orf66|144577	111.7607
TCGA-KN-8422-11A-01R-2315-07	C12orf68|387856	27.0291
TCGA-KN-8422-11A-01R-2315-07	C12orf69|440087	32.4956
TCGA-KN-8422-11A-01R-2315-07	C12orf70|341346	.9111
TCGA-KN-8422-11A-01R-2315-07	C12orf71|728858	2.1259
TCGA-KN-8422-11A-01R-2315-07	C12orf72|254013	113.5829
TCGA-KN-8422-11A-01R-2315-07	C12orf73|728568	103.8646
TCGA-KN-8422-11A-01R-2315-07	C12orf74|338809	3.6444
TCGA-KN-8422-11A-01R-2315-07	C12orf75|387882	566.3959
TCGA-KN-8422-11A-01R-2315-07	C12orf76|400073	146.0785
TCGA-KN-8422-11A-01R-2315-07	C12orf77|196415	0
TCGA-KN-8422-11A-01R-2315-07	C13orf15|28984	664.4902
TCGA-KN-8422-11A-01R-2315-07	C13orf16|121793	.9111
TCGA-KN-8422-11A-01R-2315-07	C13orf18|80183	31.2808
TCGA-KN-8422-11A-01R-2315-07	C13orf1|57213	358.6668
TCGA-KN-8422-11A-01R-2315-07	C13orf23|80209	863.412
TCGA-KN-8422-11A-01R-2315-07	C13orf26|122046	0
TCGA-KN-8422-11A-01R-2315-07	C13orf27|93081	188.8999
TCGA-KN-8422-11A-01R-2315-07	C13orf28|122258	0
TCGA-KN-8422-11A-01R-2315-07	C13orf29|283487	46.162
TCGA-KN-8422-11A-01R-2315-07	C13orf30|144809	0
TCGA-KN-8422-11A-01R-2315-07	C13orf31|144811	157.9227
TCGA-KN-8422-11A-01R-2315-07	C13orf33|84935	240.5284
TCGA-KN-8422-11A-01R-2315-07	C13orf34|79866	40.1822
TCGA-KN-8422-11A-01R-2315-07	C13orf35|400165	3.037
TCGA-KN-8422-11A-01R-2315-07	C13orf36|400120	7.8961
TCGA-KN-8422-11A-01R-2315-07	C13orf37|440145	303.0901
TCGA-KN-8422-11A-01R-2315-07	C13orf38|728591	6.3169
TCGA-KN-8422-11A-01R-2315-07	C13orf39|196541	.3037
TCGA-KN-8422-11A-01R-2315-07	C14orf101|54916	602.8396
TCGA-KN-8422-11A-01R-2315-07	C14orf102|55051	367.474
TCGA-KN-8422-11A-01R-2315-07	C14orf104|55172	343.1782
TCGA-KN-8422-11A-01R-2315-07	C14orf105|55195	1674.2844
TCGA-KN-8422-11A-01R-2315-07	C14orf106|55320	262.3947
TCGA-KN-8422-11A-01R-2315-07	C14orf109|26175	366.2592
TCGA-KN-8422-11A-01R-2315-07	C14orf115|55237	.9111
TCGA-KN-8422-11A-01R-2315-07	C14orf118|55668	196.1886
TCGA-KN-8422-11A-01R-2315-07	C14orf119|55017	792.0431
TCGA-KN-8422-11A-01R-2315-07	C14orf126|112487	272.195
TCGA-KN-8422-11A-01R-2315-07	C14orf128|84837	125.4271
TCGA-KN-8422-11A-01R-2315-07	C14orf129|51527	360.489
TCGA-KN-8422-11A-01R-2315-07	C14orf132|56967	686.6601
TCGA-KN-8422-11A-01R-2315-07	C14orf135|64430	1157.9986
TCGA-KN-8422-11A-01R-2315-07	C14orf138|79609	90.8056
TCGA-KN-8422-11A-01R-2315-07	C14orf139|79686	41.6066
TCGA-KN-8422-11A-01R-2315-07	C14orf142|84520	300.0531
TCGA-KN-8422-11A-01R-2315-07	C14orf143|90141	56.184
TCGA-KN-8422-11A-01R-2315-07	C14orf145|145508	64.0802
TCGA-KN-8422-11A-01R-2315-07	C14orf147|171546	881.0265
TCGA-KN-8422-11A-01R-2315-07	C14orf148|122945	9.4146
TCGA-KN-8422-11A-01R-2315-07	C14orf149|112849	147.597
TCGA-KN-8422-11A-01R-2315-07	C14orf153|84334	416.3875
TCGA-KN-8422-11A-01R-2315-07	C14orf156|81892	384.4811
TCGA-KN-8422-11A-01R-2315-07	C14orf159|80017	2058.4618
TCGA-KN-8422-11A-01R-2315-07	C14orf162|56936	0
TCGA-KN-8422-11A-01R-2315-07	C14orf165|414767	0
TCGA-KN-8422-11A-01R-2315-07	C14orf166B|145497	0
TCGA-KN-8422-11A-01R-2315-07	C14orf166|51637	1241.8191
TCGA-KN-8422-11A-01R-2315-07	C14orf167|55449	1044.598
TCGA-KN-8422-11A-01R-2315-07	C14orf169|79697	226.862
TCGA-KN-8422-11A-01R-2315-07	C14orf174|161394	78.0503
TCGA-KN-8422-11A-01R-2315-07	C14orf176|643382	11.2368
TCGA-KN-8422-11A-01R-2315-07	C14orf177|283598	0
TCGA-KN-8422-11A-01R-2315-07	C14orf178|283579	3.9481
TCGA-KN-8422-11A-01R-2315-07	C14orf179|112752	220.4844
TCGA-KN-8422-11A-01R-2315-07	C14orf180|400258	14.8812
TCGA-KN-8422-11A-01R-2315-07	C14orf181|400223	58.6136
TCGA-KN-8422-11A-01R-2315-07	C14orf182|283551	1.5185
TCGA-KN-8422-11A-01R-2315-07	C14orf183|196913	0
TCGA-KN-8422-11A-01R-2315-07	C14orf184|650662	0
TCGA-KN-8422-11A-01R-2315-07	C14orf19|280655	1.8222
TCGA-KN-8422-11A-01R-2315-07	C14orf1|11161	818.1611
TCGA-KN-8422-11A-01R-2315-07	C14orf21|161424	295.4977
TCGA-KN-8422-11A-01R-2315-07	C14orf23|387978	0
TCGA-KN-8422-11A-01R-2315-07	C14orf28|122525	77.1392
TCGA-KN-8422-11A-01R-2315-07	C14orf2|9556	760.7623
TCGA-KN-8422-11A-01R-2315-07	C14orf33|100129075	85.6427
TCGA-KN-8422-11A-01R-2315-07	C14orf34|645687	0
TCGA-KN-8422-11A-01R-2315-07	C14orf37|145407	615.2912
TCGA-KN-8422-11A-01R-2315-07	C14orf39|317761	.3037
TCGA-KN-8422-11A-01R-2315-07	C14orf43|91748	1318.9583
TCGA-KN-8422-11A-01R-2315-07	C14orf45|80127	278.354
TCGA-KN-8422-11A-01R-2315-07	C14orf48|256369	0
TCGA-KN-8422-11A-01R-2315-07	C14orf49|161176	33.7104
TCGA-KN-8422-11A-01R-2315-07	C14orf4|64207	2538.6075
TCGA-KN-8422-11A-01R-2315-07	C14orf50|145376	64.3839
TCGA-KN-8422-11A-01R-2315-07	C14orf53|440184	0
TCGA-KN-8422-11A-01R-2315-07	C14orf64|388011	129.6788
TCGA-KN-8422-11A-01R-2315-07	C14orf68|283600	10.3257
TCGA-KN-8422-11A-01R-2315-07	C14orf70|283601	0
TCGA-KN-8422-11A-01R-2315-07	C14orf72|145200	.6074
TCGA-KN-8422-11A-01R-2315-07	C14orf73|91828	69.8504
TCGA-KN-8422-11A-01R-2315-07	C14orf79|122616	393.592
TCGA-KN-8422-11A-01R-2315-07	C14orf80|283643	68.3319
TCGA-KN-8422-11A-01R-2315-07	C14orf86|283592	0
TCGA-KN-8422-11A-01R-2315-07	C14orf93|60686	280.9202
TCGA-KN-8422-11A-01R-2315-07	C15orf17|57184	1516.9691
TCGA-KN-8422-11A-01R-2315-07	C15orf21|283651	19.7403
TCGA-KN-8422-11A-01R-2315-07	C15orf23|90417	92.6277
TCGA-KN-8422-11A-01R-2315-07	C15orf24|56851	1067.4968
TCGA-KN-8422-11A-01R-2315-07	C15orf26|161502	0
TCGA-KN-8422-11A-01R-2315-07	C15orf27|123591	99.6128
TCGA-KN-8422-11A-01R-2315-07	C15orf28|80035	2.4296
TCGA-KN-8422-11A-01R-2315-07	C15orf29|79768	242.958
TCGA-KN-8422-11A-01R-2315-07	C15orf2|23742	10.3257
TCGA-KN-8422-11A-01R-2315-07	C15orf32|145858	.3037
TCGA-KN-8422-11A-01R-2315-07	C15orf33|196951	98.975
TCGA-KN-8422-11A-01R-2315-07	C15orf34|80072	29.155
TCGA-KN-8422-11A-01R-2315-07	C15orf37|283687	82.8669
TCGA-KN-8422-11A-01R-2315-07	C15orf38|348110	386.8408
TCGA-KN-8422-11A-01R-2315-07	C15orf39|56905	638.3722
TCGA-KN-8422-11A-01R-2315-07	C15orf40|123207	343.1782
TCGA-KN-8422-11A-01R-2315-07	C15orf41|84529	164.9078
TCGA-KN-8422-11A-01R-2315-07	C15orf42|90381	6.1408
TCGA-KN-8422-11A-01R-2315-07	C15orf43|145645	0
TCGA-KN-8422-11A-01R-2315-07	C15orf44|81556	882.2413
TCGA-KN-8422-11A-01R-2315-07	C15orf48|84419	15.1849
TCGA-KN-8422-11A-01R-2315-07	C15orf50|414926	.3037
TCGA-KN-8422-11A-01R-2315-07	C15orf51|196968	9.1109
TCGA-KN-8422-11A-01R-2315-07	C15orf52|388115	361.4
TCGA-KN-8422-11A-01R-2315-07	C15orf53|400359	.3037
TCGA-KN-8422-11A-01R-2315-07	C15orf54|400360	0
TCGA-KN-8422-11A-01R-2315-07	C15orf55|256646	0
TCGA-KN-8422-11A-01R-2315-07	C15orf56|644809	52.8434
TCGA-KN-8422-11A-01R-2315-07	C15orf57|90416	524.8926
TCGA-KN-8422-11A-01R-2315-07	C15orf58|390637	46.7694
TCGA-KN-8422-11A-01R-2315-07	C15orf59|388135	248.1209
TCGA-KN-8422-11A-01R-2315-07	C15orf5|81698	.3037
TCGA-KN-8422-11A-01R-2315-07	C15orf60|283677	0
TCGA-KN-8422-11A-01R-2315-07	C15orf61|145853	121.7827
TCGA-KN-8422-11A-01R-2315-07	C15orf62|643338	26.4217
TCGA-KN-8422-11A-01R-2315-07	C15orf63|25764	532.1418
TCGA-KN-8422-11A-01R-2315-07	C16orf11|146325	467.0868
TCGA-KN-8422-11A-01R-2315-07	C16orf13|84326	515.9821
TCGA-KN-8422-11A-01R-2315-07	C16orf3|750	2.7333
TCGA-KN-8422-11A-01R-2315-07	C16orf42|115939	896.9251
TCGA-KN-8422-11A-01R-2315-07	C16orf45|89927	622.8836
TCGA-KN-8422-11A-01R-2315-07	C16orf46|123775	41.6066
TCGA-KN-8422-11A-01R-2315-07	C16orf48|84080	464.3535
TCGA-KN-8422-11A-01R-2315-07	C16orf52|730094	359.5779
TCGA-KN-8422-11A-01R-2315-07	C16orf53|79447	1009.0957
TCGA-KN-8422-11A-01R-2315-07	C16orf54|283897	30.0661
TCGA-KN-8422-11A-01R-2315-07	C16orf55|124045	176.1446
TCGA-KN-8422-11A-01R-2315-07	C16orf57|79650	685.4453
TCGA-KN-8422-11A-01R-2315-07	C16orf58|64755	2328.0085
TCGA-KN-8422-11A-01R-2315-07	C16orf59|80178	15.7923
TCGA-KN-8422-11A-01R-2315-07	C16orf5|29965	1737.7572
TCGA-KN-8422-11A-01R-2315-07	C16orf61|56942	383.7856
TCGA-KN-8422-11A-01R-2315-07	C16orf62|57020	1198.0867
TCGA-KN-8422-11A-01R-2315-07	C16orf63|123811	609.8246
TCGA-KN-8422-11A-01R-2315-07	C16orf68|79091	152.1525
TCGA-KN-8422-11A-01R-2315-07	C16orf70|80262	369.1413
TCGA-KN-8422-11A-01R-2315-07	C16orf71|146562	26.4217
TCGA-KN-8422-11A-01R-2315-07	C16orf72|29035	966.6692
TCGA-KN-8422-11A-01R-2315-07	C16orf73|254528	7.0913
TCGA-KN-8422-11A-01R-2315-07	C16orf74|404550	22.4736
TCGA-KN-8422-11A-01R-2315-07	C16orf75|116028	28.2439
TCGA-KN-8422-11A-01R-2315-07	C16orf78|123970	0
TCGA-KN-8422-11A-01R-2315-07	C16orf79|283870	31.4114
TCGA-KN-8422-11A-01R-2315-07	C16orf7|9605	561.7523
TCGA-KN-8422-11A-01R-2315-07	C16orf80|29105	588.5658
TCGA-KN-8422-11A-01R-2315-07	C16orf81|283860	2.1259
TCGA-KN-8422-11A-01R-2315-07	C16orf82|162083	0
TCGA-KN-8422-11A-01R-2315-07	C16orf86|388284	123.9086
TCGA-KN-8422-11A-01R-2315-07	C16orf87|388272	141.8267
TCGA-KN-8422-11A-01R-2315-07	C16orf88|400506	238.7062
TCGA-KN-8422-11A-01R-2315-07	C16orf89|146556	1577.4049
TCGA-KN-8422-11A-01R-2315-07	C16orf90|646174	.3037
TCGA-KN-8422-11A-01R-2315-07	C16orf91|283951	217.7511
TCGA-KN-8422-11A-01R-2315-07	C16orf92|146378	0
TCGA-KN-8422-11A-01R-2315-07	C16orf93|90835	53.1471
TCGA-KN-8422-11A-01R-2315-07	C17orf100|388327	87.4649
TCGA-KN-8422-11A-01R-2315-07	C17orf101|79701	330.1192
[truncated: 18,532 more rows]
