# Supplementary material for: Dysfunctional miRNA-Mediated Regulation in Chromophobe Renal Cell Carcinoma
Source: PLoS One. 2016 Jun 3;11(6):e0156324. doi: 10.1371/journal.pone.0156324 (PMC4892590; doi:10.1371/journal.pone.0156324)
Supplement: S2 File — (ZIP) [file pone.0156324.s002.zip › S2_File mRNA expression profile downloaded from TCGA/control/unc.edu__IlluminaHiSeq_RNASeqV2__TCGA-KN-8423-11A-01R-2315-07__expression_rsem_gene_normalized.txt]

barcode	gene_id	normalized_count
TCGA-KN-8423-11A-01R-2315-07	?|100130426	.3184
TCGA-KN-8423-11A-01R-2315-07	?|100133144	6.1941
TCGA-KN-8423-11A-01R-2315-07	?|100134869	8.5028
TCGA-KN-8423-11A-01R-2315-07	?|10357	151.3901
TCGA-KN-8423-11A-01R-2315-07	?|10431	852.725
TCGA-KN-8423-11A-01R-2315-07	?|136542	0
TCGA-KN-8423-11A-01R-2315-07	?|155060	159.8285
TCGA-KN-8423-11A-01R-2315-07	?|26823	.9186
TCGA-KN-8423-11A-01R-2315-07	?|280660	0
TCGA-KN-8423-11A-01R-2315-07	?|317712	0
TCGA-KN-8423-11A-01R-2315-07	?|340602	1.2247
TCGA-KN-8423-11A-01R-2315-07	?|388795	.6124
TCGA-KN-8423-11A-01R-2315-07	?|390284	10.4103
TCGA-KN-8423-11A-01R-2315-07	?|391343	0
TCGA-KN-8423-11A-01R-2315-07	?|391714	0
TCGA-KN-8423-11A-01R-2315-07	?|404770	0
TCGA-KN-8423-11A-01R-2315-07	?|441362	0
TCGA-KN-8423-11A-01R-2315-07	?|442388	0
TCGA-KN-8423-11A-01R-2315-07	?|553137	457.7465
TCGA-KN-8423-11A-01R-2315-07	?|57714	518.6773
TCGA-KN-8423-11A-01R-2315-07	?|645851	11.635
TCGA-KN-8423-11A-01R-2315-07	?|652919	0
TCGA-KN-8423-11A-01R-2315-07	?|653553	523.5762
TCGA-KN-8423-11A-01R-2315-07	?|728045	0
TCGA-KN-8423-11A-01R-2315-07	?|728603	1.2247
TCGA-KN-8423-11A-01R-2315-07	?|728788	0
TCGA-KN-8423-11A-01R-2315-07	?|729884	1.8371
TCGA-KN-8423-11A-01R-2315-07	?|8225	665.3399
TCGA-KN-8423-11A-01R-2315-07	?|90288	65.2174
TCGA-KN-8423-11A-01R-2315-07	A1BG|1	49.5683
TCGA-KN-8423-11A-01R-2315-07	A1CF|29974	6.1237
TCGA-KN-8423-11A-01R-2315-07	A2BP1|54715	2.4495
TCGA-KN-8423-11A-01R-2315-07	A2LD1|87769	229.4764
TCGA-KN-8423-11A-01R-2315-07	A2ML1|144568	1.2247
TCGA-KN-8423-11A-01R-2315-07	A2M|2	25283.7048
TCGA-KN-8423-11A-01R-2315-07	A4GALT|53947	630.4348
TCGA-KN-8423-11A-01R-2315-07	A4GNT|51146	9.1855
TCGA-KN-8423-11A-01R-2315-07	AAA1|404744	0
TCGA-KN-8423-11A-01R-2315-07	AAAS|8086	703.9192
TCGA-KN-8423-11A-01R-2315-07	AACSL|729522	17.4525
TCGA-KN-8423-11A-01R-2315-07	AACS|65985	829.1488
TCGA-KN-8423-11A-01R-2315-07	AADACL2|344752	0
TCGA-KN-8423-11A-01R-2315-07	AADACL3|126767	0
TCGA-KN-8423-11A-01R-2315-07	AADACL4|343066	4.2866
TCGA-KN-8423-11A-01R-2315-07	AADAC|13	0
TCGA-KN-8423-11A-01R-2315-07	AADAT|51166	89.0998
TCGA-KN-8423-11A-01R-2315-07	AAGAB|79719	1332.823
TCGA-KN-8423-11A-01R-2315-07	AAK1|22848	1097.673
TCGA-KN-8423-11A-01R-2315-07	AAMP|14	2708.2058
TCGA-KN-8423-11A-01R-2315-07	AANAT|15	0
TCGA-KN-8423-11A-01R-2315-07	AARS2|57505	428.6558
TCGA-KN-8423-11A-01R-2315-07	AARSD1|80755	422.8414
TCGA-KN-8423-11A-01R-2315-07	AARS|16	2751.9902
TCGA-KN-8423-11A-01R-2315-07	AASDHPPT|60496	1005.5113
TCGA-KN-8423-11A-01R-2315-07	AASDH|132949	430.496
TCGA-KN-8423-11A-01R-2315-07	AASS|10157	411.5126
TCGA-KN-8423-11A-01R-2315-07	AATF|26574	785.0582
TCGA-KN-8423-11A-01R-2315-07	AATK|9625	43.1721
TCGA-KN-8423-11A-01R-2315-07	ABAT|18	613.2884
TCGA-KN-8423-11A-01R-2315-07	ABCA10|10349	18.9835
TCGA-KN-8423-11A-01R-2315-07	ABCA11P|79963	165.0031
TCGA-KN-8423-11A-01R-2315-07	ABCA12|26154	51.1329
TCGA-KN-8423-11A-01R-2315-07	ABCA13|154664	183.4048
TCGA-KN-8423-11A-01R-2315-07	ABCA17P|650655	15.3092
TCGA-KN-8423-11A-01R-2315-07	ABCA1|19	1218.8947
TCGA-KN-8423-11A-01R-2315-07	ABCA2|20	1330.9859
TCGA-KN-8423-11A-01R-2315-07	ABCA3|21	1737.5995
TCGA-KN-8423-11A-01R-2315-07	ABCA4|24	4445.4991
TCGA-KN-8423-11A-01R-2315-07	ABCA5|23461	533.6803
TCGA-KN-8423-11A-01R-2315-07	ABCA6|23460	111.7575
TCGA-KN-8423-11A-01R-2315-07	ABCA7|10347	539.4979
TCGA-KN-8423-11A-01R-2315-07	ABCA8|10351	143.9069
TCGA-KN-8423-11A-01R-2315-07	ABCA9|10350	54.5009
TCGA-KN-8423-11A-01R-2315-07	ABCB10|23456	452.2352
TCGA-KN-8423-11A-01R-2315-07	ABCB11|8647	0
TCGA-KN-8423-11A-01R-2315-07	ABCB1|5243	806.7973
TCGA-KN-8423-11A-01R-2315-07	ABCB4|5244	11.635
TCGA-KN-8423-11A-01R-2315-07	ABCB5|340273	.3062
TCGA-KN-8423-11A-01R-2315-07	ABCB6|10058	344.4948
TCGA-KN-8423-11A-01R-2315-07	ABCB7|22	377.8322
TCGA-KN-8423-11A-01R-2315-07	ABCB8|11194	588.4874
TCGA-KN-8423-11A-01R-2315-07	ABCB9|23457	158.8396
TCGA-KN-8423-11A-01R-2315-07	ABCC10|89845	450.7042
TCGA-KN-8423-11A-01R-2315-07	ABCC11|85320	3.0618
TCGA-KN-8423-11A-01R-2315-07	ABCC12|94160	0
TCGA-KN-8423-11A-01R-2315-07	ABCC13|150000	.3062
TCGA-KN-8423-11A-01R-2315-07	ABCC1|4363	884.8745
TCGA-KN-8423-11A-01R-2315-07	ABCC2|1244	23.2701
TCGA-KN-8423-11A-01R-2315-07	ABCC3|8714	1378.1384
TCGA-KN-8423-11A-01R-2315-07	ABCC4|10257	1299.1427
TCGA-KN-8423-11A-01R-2315-07	ABCC5|10057	1500
TCGA-KN-8423-11A-01R-2315-07	ABCC6P1|653190	15.9216
TCGA-KN-8423-11A-01R-2315-07	ABCC6P2|730013	26.9443
TCGA-KN-8423-11A-01R-2315-07	ABCC6|368	102.572
TCGA-KN-8423-11A-01R-2315-07	ABCC8|6833	4.2866
TCGA-KN-8423-11A-01R-2315-07	ABCC9|10060	869.8714
TCGA-KN-8423-11A-01R-2315-07	ABCD1|215	347.2137
TCGA-KN-8423-11A-01R-2315-07	ABCD2|225	10.1041
TCGA-KN-8423-11A-01R-2315-07	ABCD3|5825	2582.3637
TCGA-KN-8423-11A-01R-2315-07	ABCD4|5826	875.0765
TCGA-KN-8423-11A-01R-2315-07	ABCE1|6059	1184.9357
TCGA-KN-8423-11A-01R-2315-07	ABCF1|23	1309.2468
TCGA-KN-8423-11A-01R-2315-07	ABCF2|10061	1395.5909
TCGA-KN-8423-11A-01R-2315-07	ABCF3|55324	1202.0821
TCGA-KN-8423-11A-01R-2315-07	ABCG1|9619	1261.1758
TCGA-KN-8423-11A-01R-2315-07	ABCG2|9429	259.0325
TCGA-KN-8423-11A-01R-2315-07	ABCG4|64137	22.6577
TCGA-KN-8423-11A-01R-2315-07	ABCG5|64240	6.4299
TCGA-KN-8423-11A-01R-2315-07	ABCG8|64241	10.1041
TCGA-KN-8423-11A-01R-2315-07	ABHD10|55347	1146.6626
TCGA-KN-8423-11A-01R-2315-07	ABHD11|83451	585.4256
TCGA-KN-8423-11A-01R-2315-07	ABHD12B|145447	1.8371
TCGA-KN-8423-11A-01R-2315-07	ABHD12|26090	1410.594
TCGA-KN-8423-11A-01R-2315-07	ABHD13|84945	573.4844
TCGA-KN-8423-11A-01R-2315-07	ABHD14A|25864	541.883
TCGA-KN-8423-11A-01R-2315-07	ABHD14B|84836	3243.7232
TCGA-KN-8423-11A-01R-2315-07	ABHD15|116236	440.2939
TCGA-KN-8423-11A-01R-2315-07	ABHD1|84696	20.8206
TCGA-KN-8423-11A-01R-2315-07	ABHD2|11057	2767.2994
TCGA-KN-8423-11A-01R-2315-07	ABHD3|171586	324.556
TCGA-KN-8423-11A-01R-2315-07	ABHD4|63874	1280.1592
TCGA-KN-8423-11A-01R-2315-07	ABHD5|51099	693.8151
TCGA-KN-8423-11A-01R-2315-07	ABHD6|57406	324.8622
TCGA-KN-8423-11A-01R-2315-07	ABHD8|79575	546.8463
TCGA-KN-8423-11A-01R-2315-07	ABI1|10006	1323.0037
TCGA-KN-8423-11A-01R-2315-07	ABI2|10152	2023.5762
TCGA-KN-8423-11A-01R-2315-07	ABI3BP|25890	2040.7226
TCGA-KN-8423-11A-01R-2315-07	ABI3|51225	210.6552
TCGA-KN-8423-11A-01R-2315-07	ABL1|25	1697.4893
TCGA-KN-8423-11A-01R-2315-07	ABL2|27	446.1115
TCGA-KN-8423-11A-01R-2315-07	ABLIM1|3983	4268.218
TCGA-KN-8423-11A-01R-2315-07	ABLIM2|84448	43.7844
TCGA-KN-8423-11A-01R-2315-07	ABLIM3|22885	139.6203
TCGA-KN-8423-11A-01R-2315-07	ABO|28	352.4189
TCGA-KN-8423-11A-01R-2315-07	ABP1|26	5962.9516
TCGA-KN-8423-11A-01R-2315-07	ABRA|137735	8.5732
TCGA-KN-8423-11A-01R-2315-07	ABR|29	1026.3319
TCGA-KN-8423-11A-01R-2315-07	ABT1|29777	608.0833
TCGA-KN-8423-11A-01R-2315-07	ABTB1|80325	638.3956
TCGA-KN-8423-11A-01R-2315-07	ABTB2|25841	1321.188
TCGA-KN-8423-11A-01R-2315-07	ACAA1|30	1498.4691
TCGA-KN-8423-11A-01R-2315-07	ACAA2|10449	4605.6338
TCGA-KN-8423-11A-01R-2315-07	ACACA|31	1221.9841
TCGA-KN-8423-11A-01R-2315-07	ACACB|32	1860.6859
TCGA-KN-8423-11A-01R-2315-07	ACAD10|80724	619.1059
TCGA-KN-8423-11A-01R-2315-07	ACAD11|84129	610.1133
TCGA-KN-8423-11A-01R-2315-07	ACAD8|27034	661.0533
TCGA-KN-8423-11A-01R-2315-07	ACAD9|28976	960.1929
TCGA-KN-8423-11A-01R-2315-07	ACADL|33	604.4091
TCGA-KN-8423-11A-01R-2315-07	ACADM|34	2215.248
TCGA-KN-8423-11A-01R-2315-07	ACADSB|36	1720.147
TCGA-KN-8423-11A-01R-2315-07	ACADS|35	929.2713
TCGA-KN-8423-11A-01R-2315-07	ACADVL|37	7212.673
TCGA-KN-8423-11A-01R-2315-07	ACAN|176	45.9277
TCGA-KN-8423-11A-01R-2315-07	ACAP1|9744	23.5762
TCGA-KN-8423-11A-01R-2315-07	ACAP2|23527	843.8457
TCGA-KN-8423-11A-01R-2315-07	ACAP3|116983	470.3062
TCGA-KN-8423-11A-01R-2315-07	ACAT1|38	3368.9528
TCGA-KN-8423-11A-01R-2315-07	ACAT2|39	360.3613
TCGA-KN-8423-11A-01R-2315-07	ACBD3|64746	1032.7618
TCGA-KN-8423-11A-01R-2315-07	ACBD4|79777	591.5493
TCGA-KN-8423-11A-01R-2315-07	ACBD5|91452	2026.0257
TCGA-KN-8423-11A-01R-2315-07	ACBD6|84320	330.6797
TCGA-KN-8423-11A-01R-2315-07	ACBD7|414149	52.97
TCGA-KN-8423-11A-01R-2315-07	ACCN1|40	163.5028
TCGA-KN-8423-11A-01R-2315-07	ACCN2|41	30.3123
TCGA-KN-8423-11A-01R-2315-07	ACCN3|9311	15.0031
TCGA-KN-8423-11A-01R-2315-07	ACCN4|55515	0
TCGA-KN-8423-11A-01R-2315-07	ACCN5|51802	0
TCGA-KN-8423-11A-01R-2315-07	ACCSL|390110	0
TCGA-KN-8423-11A-01R-2315-07	ACCS|84680	175.444
TCGA-KN-8423-11A-01R-2315-07	ACD|65057	354.256
TCGA-KN-8423-11A-01R-2315-07	ACE2|59272	122.1678
TCGA-KN-8423-11A-01R-2315-07	ACER1|125981	.6124
TCGA-KN-8423-11A-01R-2315-07	ACER2|340485	304.0416
TCGA-KN-8423-11A-01R-2315-07	ACER3|55331	260.2572
TCGA-KN-8423-11A-01R-2315-07	ACE|1636	323.3313
TCGA-KN-8423-11A-01R-2315-07	ACHE|43	27.2505
TCGA-KN-8423-11A-01R-2315-07	ACIN1|22985	2281.0778
TCGA-KN-8423-11A-01R-2315-07	ACLY|47	2496.3258
TCGA-KN-8423-11A-01R-2315-07	ACMSD|130013	134.7214
TCGA-KN-8423-11A-01R-2315-07	ACN9|57001	371.0961
TCGA-KN-8423-11A-01R-2315-07	ACO1|48	1588.4874
TCGA-KN-8423-11A-01R-2315-07	ACO2|50	3363.8579
TCGA-KN-8423-11A-01R-2315-07	ACOT11|26027	636.8524
TCGA-KN-8423-11A-01R-2315-07	ACOT12|134526	20.8206
TCGA-KN-8423-11A-01R-2315-07	ACOT13|55856	711.5952
TCGA-KN-8423-11A-01R-2315-07	ACOT1|641371	490.2021
TCGA-KN-8423-11A-01R-2315-07	ACOT2|10965	490.8145
TCGA-KN-8423-11A-01R-2315-07	ACOT4|122970	102.2658
TCGA-KN-8423-11A-01R-2315-07	ACOT6|641372	4.5928
TCGA-KN-8423-11A-01R-2315-07	ACOT7|11332	412.7373
TCGA-KN-8423-11A-01R-2315-07	ACOT8|10005	589.8316
TCGA-KN-8423-11A-01R-2315-07	ACOT9|23597	585.4256
TCGA-KN-8423-11A-01R-2315-07	ACOX1|51	1283.365
TCGA-KN-8423-11A-01R-2315-07	ACOX2|8309	150.9492
TCGA-KN-8423-11A-01R-2315-07	ACOX3|8310	546.5401
TCGA-KN-8423-11A-01R-2315-07	ACOXL|55289	3.6742
TCGA-KN-8423-11A-01R-2315-07	ACP1|52	1776.7912
TCGA-KN-8423-11A-01R-2315-07	ACP2|53	853.0312
TCGA-KN-8423-11A-01R-2315-07	ACP5|54	129.21
TCGA-KN-8423-11A-01R-2315-07	ACP6|51205	825.7808
TCGA-KN-8423-11A-01R-2315-07	ACPL2|92370	1857.0116
TCGA-KN-8423-11A-01R-2315-07	ACPP|55	473.3619
TCGA-KN-8423-11A-01R-2315-07	ACPT|93650	0
TCGA-KN-8423-11A-01R-2315-07	ACRBP|84519	53.8885
TCGA-KN-8423-11A-01R-2315-07	ACRC|93953	15.0031
TCGA-KN-8423-11A-01R-2315-07	ACRV1|56	.6124
TCGA-KN-8423-11A-01R-2315-07	ACR|49	.6124
TCGA-KN-8423-11A-01R-2315-07	ACSBG1|23205	7.6546
TCGA-KN-8423-11A-01R-2315-07	ACSBG2|81616	1.2247
TCGA-KN-8423-11A-01R-2315-07	ACSF2|80221	651.5615
TCGA-KN-8423-11A-01R-2315-07	ACSF3|197322	412.1249
TCGA-KN-8423-11A-01R-2315-07	ACSL1|2180	5034.2927
TCGA-KN-8423-11A-01R-2315-07	ACSL3|2181	1770.0551
TCGA-KN-8423-11A-01R-2315-07	ACSL4|2182	3511.635
TCGA-KN-8423-11A-01R-2315-07	ACSL5|51703	582.3637
TCGA-KN-8423-11A-01R-2315-07	ACSL6|23305	56.0318
TCGA-KN-8423-11A-01R-2315-07	ACSM1|116285	39.1917
TCGA-KN-8423-11A-01R-2315-07	ACSM2A|123876	362.2168
TCGA-KN-8423-11A-01R-2315-07	ACSM2B|348158	225.0459
TCGA-KN-8423-11A-01R-2315-07	ACSM3|6296	541.9167
TCGA-KN-8423-11A-01R-2315-07	ACSM4|341392	0
TCGA-KN-8423-11A-01R-2315-07	ACSM5|54988	25.4133
TCGA-KN-8423-11A-01R-2315-07	ACSS1|84532	1414.2682
TCGA-KN-8423-11A-01R-2315-07	ACSS2|55902	1116.9626
TCGA-KN-8423-11A-01R-2315-07	ACSS3|79611	548.071
TCGA-KN-8423-11A-01R-2315-07	ACTA1|58	4.899
TCGA-KN-8423-11A-01R-2315-07	ACTA2|59	5614.9081
TCGA-KN-8423-11A-01R-2315-07	ACTBL2|345651	15.0031
TCGA-KN-8423-11A-01R-2315-07	ACTB|60	67154.3172
TCGA-KN-8423-11A-01R-2315-07	ACTC1|70	28.4752
TCGA-KN-8423-11A-01R-2315-07	ACTG1|71	56753.8273
TCGA-KN-8423-11A-01R-2315-07	ACTG2|72	643.6007
TCGA-KN-8423-11A-01R-2315-07	ACTL6A|86	1116.9626
TCGA-KN-8423-11A-01R-2315-07	ACTL6B|51412	0
TCGA-KN-8423-11A-01R-2315-07	ACTL7A|10881	.6124
TCGA-KN-8423-11A-01R-2315-07	ACTL7B|10880	0
TCGA-KN-8423-11A-01R-2315-07	ACTL8|81569	0
TCGA-KN-8423-11A-01R-2315-07	ACTL9|284382	0
TCGA-KN-8423-11A-01R-2315-07	ACTN1|87	3330.6797
TCGA-KN-8423-11A-01R-2315-07	ACTN2|88	10.1041
TCGA-KN-8423-11A-01R-2315-07	ACTN3|89	.6124
TCGA-KN-8423-11A-01R-2315-07	ACTN4|81	13003.169
TCGA-KN-8423-11A-01R-2315-07	ACTR10|55860	1306.7973
TCGA-KN-8423-11A-01R-2315-07	ACTR1A|10121	2529.0876
TCGA-KN-8423-11A-01R-2315-07	ACTR1B|10120	2315.0643
TCGA-KN-8423-11A-01R-2315-07	ACTR2|10097	5205.7563
TCGA-KN-8423-11A-01R-2315-07	ACTR3B|57180	173.913
TCGA-KN-8423-11A-01R-2315-07	ACTR3C|653857	145.4378
TCGA-KN-8423-11A-01R-2315-07	ACTR3|10096	3036.436
TCGA-KN-8423-11A-01R-2315-07	ACTR5|79913	195.6522
TCGA-KN-8423-11A-01R-2315-07	ACTR6|64431	496.3258
TCGA-KN-8423-11A-01R-2315-07	ACTR8|93973	603.1843
TCGA-KN-8423-11A-01R-2315-07	ACTRT1|139741	0
TCGA-KN-8423-11A-01R-2315-07	ACTRT2|140625	0
TCGA-KN-8423-11A-01R-2315-07	ACVR1B|91	2348.4385
TCGA-KN-8423-11A-01R-2315-07	ACVR1C|130399	13.166
TCGA-KN-8423-11A-01R-2315-07	ACVR1|90	890.3858
TCGA-KN-8423-11A-01R-2315-07	ACVR2A|92	335.8849
TCGA-KN-8423-11A-01R-2315-07	ACVR2B|93	331.2921
TCGA-KN-8423-11A-01R-2315-07	ACVRL1|94	958.0527
TCGA-KN-8423-11A-01R-2315-07	ACY1|95	1476.7942
TCGA-KN-8423-11A-01R-2315-07	ACY3|91703	146.6626
TCGA-KN-8423-11A-01R-2315-07	ACYP1|97	176.3625
TCGA-KN-8423-11A-01R-2315-07	ACYP2|98	216.1666
TCGA-KN-8423-11A-01R-2315-07	ADAD1|132612	0
TCGA-KN-8423-11A-01R-2315-07	ADAD2|161931	1.5309
TCGA-KN-8423-11A-01R-2315-07	ADAL|161823	311.6963
TCGA-KN-8423-11A-01R-2315-07	ADAM10|102	3302.8169
TCGA-KN-8423-11A-01R-2315-07	ADAM11|4185	7.6546
TCGA-KN-8423-11A-01R-2315-07	ADAM12|8038	22.6577
TCGA-KN-8423-11A-01R-2315-07	ADAM15|8751	1827.4036
TCGA-KN-8423-11A-01R-2315-07	ADAM17|6868	593.6926
TCGA-KN-8423-11A-01R-2315-07	ADAM18|8749	0
TCGA-KN-8423-11A-01R-2315-07	ADAM19|8728	118.4936
TCGA-KN-8423-11A-01R-2315-07	ADAM20|8748	.9186
TCGA-KN-8423-11A-01R-2315-07	ADAM21P1|145241	2.4495
TCGA-KN-8423-11A-01R-2315-07	ADAM21|8747	3.9804
TCGA-KN-8423-11A-01R-2315-07	ADAM22|53616	281.0778
TCGA-KN-8423-11A-01R-2315-07	ADAM23|8745	12.8598
TCGA-KN-8423-11A-01R-2315-07	ADAM28|10863	137.1709
TCGA-KN-8423-11A-01R-2315-07	ADAM29|11086	0
TCGA-KN-8423-11A-01R-2315-07	ADAM2|2515	0
TCGA-KN-8423-11A-01R-2315-07	ADAM30|11085	0
TCGA-KN-8423-11A-01R-2315-07	ADAM32|203102	10.7165
TCGA-KN-8423-11A-01R-2315-07	ADAM33|80332	86.2156
TCGA-KN-8423-11A-01R-2315-07	ADAM3A|1587	0
TCGA-KN-8423-11A-01R-2315-07	ADAM5P|255926	0
TCGA-KN-8423-11A-01R-2315-07	ADAM6|8755	478.1904
TCGA-KN-8423-11A-01R-2315-07	ADAM7|8756	0
TCGA-KN-8423-11A-01R-2315-07	ADAM8|101	48.071
TCGA-KN-8423-11A-01R-2315-07	ADAM9|8754	3191.6718
TCGA-KN-8423-11A-01R-2315-07	ADAMDEC1|27299	.9186
TCGA-KN-8423-11A-01R-2315-07	ADAMTS10|81794	120.0245
TCGA-KN-8423-11A-01R-2315-07	ADAMTS12|81792	25.4133
TCGA-KN-8423-11A-01R-2315-07	ADAMTS13|11093	189.2223
TCGA-KN-8423-11A-01R-2315-07	ADAMTS14|140766	15.0031
TCGA-KN-8423-11A-01R-2315-07	ADAMTS15|170689	269.4427
TCGA-KN-8423-11A-01R-2315-07	ADAMTS16|170690	86.038
TCGA-KN-8423-11A-01R-2315-07	ADAMTS17|170691	26.9443
TCGA-KN-8423-11A-01R-2315-07	ADAMTS18|170692	19.5958
TCGA-KN-8423-11A-01R-2315-07	ADAMTS19|171019	2.7557
TCGA-KN-8423-11A-01R-2315-07	ADAMTS1|9510	1587.8751
TCGA-KN-8423-11A-01R-2315-07	ADAMTS20|80070	0
TCGA-KN-8423-11A-01R-2315-07	ADAMTS2|9509	48.9896
TCGA-KN-8423-11A-01R-2315-07	ADAMTS3|9508	47.1525
TCGA-KN-8423-11A-01R-2315-07	ADAMTS4|9507	49.9081
TCGA-KN-8423-11A-01R-2315-07	ADAMTS5|11096	181.8739
TCGA-KN-8423-11A-01R-2315-07	ADAMTS6|11174	74.4029
TCGA-KN-8423-11A-01R-2315-07	ADAMTS7|11173	64.2988
TCGA-KN-8423-11A-01R-2315-07	ADAMTS8|11095	31.537
TCGA-KN-8423-11A-01R-2315-07	ADAMTS9|56999	523.2701
TCGA-KN-8423-11A-01R-2315-07	ADAMTSL1|92949	90.6307
TCGA-KN-8423-11A-01R-2315-07	ADAMTSL2|9719	1090.9369
TCGA-KN-8423-11A-01R-2315-07	ADAMTSL3|57188	191.978
TCGA-KN-8423-11A-01R-2315-07	ADAMTSL4|54507	67.6669
TCGA-KN-8423-11A-01R-2315-07	ADAMTSL5|339366	63.0741
TCGA-KN-8423-11A-01R-2315-07	ADAP1|11033	810.9798
TCGA-KN-8423-11A-01R-2315-07	ADAP2|55803	93.0802
TCGA-KN-8423-11A-01R-2315-07	ADARB1|104	417.3301
TCGA-KN-8423-11A-01R-2315-07	ADARB2|105	40.1102
TCGA-KN-8423-11A-01R-2315-07	ADAR|103	6676.6687
TCGA-KN-8423-11A-01R-2315-07	ADAT1|23536	413.6558
TCGA-KN-8423-11A-01R-2315-07	ADAT2|134637	49.9081
TCGA-KN-8423-11A-01R-2315-07	ADAT3|113179	61.237
TCGA-KN-8423-11A-01R-2315-07	ADA|100	149.4182
TCGA-KN-8423-11A-01R-2315-07	ADCK1|57143	185.8543
TCGA-KN-8423-11A-01R-2315-07	ADCK2|90956	797.6118
TCGA-KN-8423-11A-01R-2315-07	ADCK4|79934	738.8242
TCGA-KN-8423-11A-01R-2315-07	ADCK5|203054	182.4862
TCGA-KN-8423-11A-01R-2315-07	ADCY10|55811	2.4495
TCGA-KN-8423-11A-01R-2315-07	ADCY1|107	175.7502
TCGA-KN-8423-11A-01R-2315-07	ADCY2|108	9.1855
TCGA-KN-8423-11A-01R-2315-07	ADCY3|109	963.2701
TCGA-KN-8423-11A-01R-2315-07	ADCY4|196883	279.5468
TCGA-KN-8423-11A-01R-2315-07	ADCY5|111	879.3631
TCGA-KN-8423-11A-01R-2315-07	ADCY6|112	2148.1935
TCGA-KN-8423-11A-01R-2315-07	ADCY7|113	104.1029
TCGA-KN-8423-11A-01R-2315-07	ADCY8|114	1.2247
TCGA-KN-8423-11A-01R-2315-07	ADCY9|115	961.4207
TCGA-KN-8423-11A-01R-2315-07	ADCYAP1R1|117	0
TCGA-KN-8423-11A-01R-2315-07	ADCYAP1|116	7.0423
TCGA-KN-8423-11A-01R-2315-07	ADC|113451	124.0049
TCGA-KN-8423-11A-01R-2315-07	ADD1|118	7280.4654
TCGA-KN-8423-11A-01R-2315-07	ADD2|119	7.3484
TCGA-KN-8423-11A-01R-2315-07	ADD3|120	3336.4972
TCGA-KN-8423-11A-01R-2315-07	ADH1A|124	117.8628
TCGA-KN-8423-11A-01R-2315-07	ADH1B|125	13057.869
TCGA-KN-8423-11A-01R-2315-07	ADH1C|126	1479.4856
TCGA-KN-8423-11A-01R-2315-07	ADH4|127	5.5113
TCGA-KN-8423-11A-01R-2315-07	ADH5|128	3735.7624
TCGA-KN-8423-11A-01R-2315-07	ADH6|130	59.0937
TCGA-KN-8423-11A-01R-2315-07	ADH7|131	0
TCGA-KN-8423-11A-01R-2315-07	ADHFE1|137872	291.1819
TCGA-KN-8423-11A-01R-2315-07	ADI1|55256	2597.0606
TCGA-KN-8423-11A-01R-2315-07	ADIG|149685	1.2247
TCGA-KN-8423-11A-01R-2315-07	ADIPOQ|9370	110.5328
TCGA-KN-8423-11A-01R-2315-07	ADIPOR1|51094	2804.654
TCGA-KN-8423-11A-01R-2315-07	ADIPOR2|79602	1471.831
TCGA-KN-8423-11A-01R-2315-07	ADK|132	590.3246
TCGA-KN-8423-11A-01R-2315-07	ADM2|79924	48.3772
TCGA-KN-8423-11A-01R-2315-07	ADM|133	320.8818
TCGA-KN-8423-11A-01R-2315-07	ADNP2|22850	535.5175
TCGA-KN-8423-11A-01R-2315-07	ADNP|23394	1744.3356
TCGA-KN-8423-11A-01R-2315-07	ADORA1|134	352.4189
TCGA-KN-8423-11A-01R-2315-07	ADORA2A|135	530.398
TCGA-KN-8423-11A-01R-2315-07	ADORA2B|136	29.6999
TCGA-KN-8423-11A-01R-2315-07	ADORA3|140	21.1268
TCGA-KN-8423-11A-01R-2315-07	ADO|84890	791.4881
TCGA-KN-8423-11A-01R-2315-07	ADPGK|83440	895.4103
TCGA-KN-8423-11A-01R-2315-07	ADPRHL1|113622	72.872
TCGA-KN-8423-11A-01R-2315-07	ADPRHL2|54936	577.1586
TCGA-KN-8423-11A-01R-2315-07	ADPRH|141	515.3092
TCGA-KN-8423-11A-01R-2315-07	ADRA1A|148	11.9412
TCGA-KN-8423-11A-01R-2315-07	ADRA1B|147	127.3729
TCGA-KN-8423-11A-01R-2315-07	ADRA1D|146	11.0227
TCGA-KN-8423-11A-01R-2315-07	ADRA2A|150	248.0098
TCGA-KN-8423-11A-01R-2315-07	ADRA2B|151	67.3607
TCGA-KN-8423-11A-01R-2315-07	ADRA2C|152	627.3729
TCGA-KN-8423-11A-01R-2315-07	ADRB1|153	37.0484
TCGA-KN-8423-11A-01R-2315-07	ADRB2|154	54.5009
TCGA-KN-8423-11A-01R-2315-07	ADRB3|155	7.0423
TCGA-KN-8423-11A-01R-2315-07	ADRBK1|156	1903.8579
TCGA-KN-8423-11A-01R-2315-07	ADRBK2|157	158.2976
TCGA-KN-8423-11A-01R-2315-07	ADRM1|11047	1494.7949
TCGA-KN-8423-11A-01R-2315-07	ADSL|158	727.8016
TCGA-KN-8423-11A-01R-2315-07	ADSSL1|122622	169.3203
TCGA-KN-8423-11A-01R-2315-07	ADSS|159	1674.2192
TCGA-KN-8423-11A-01R-2315-07	AEBP1|165	4506.1237
TCGA-KN-8423-11A-01R-2315-07	AEBP2|121536	793.3252
TCGA-KN-8423-11A-01R-2315-07	AEN|64782	409.6754
TCGA-KN-8423-11A-01R-2315-07	AES|166	9139.6203
TCGA-KN-8423-11A-01R-2315-07	AFAP1L1|134265	401.7146
TCGA-KN-8423-11A-01R-2315-07	AFAP1L2|84632	5978.2609
TCGA-KN-8423-11A-01R-2315-07	AFAP1|60312	712.1739
TCGA-KN-8423-11A-01R-2315-07	AFARP1|246182	1.8371
TCGA-KN-8423-11A-01R-2315-07	AFF1|4299	4796.387
TCGA-KN-8423-11A-01R-2315-07	AFF2|2334	9.1855
TCGA-KN-8423-11A-01R-2315-07	AFF3|3899	408.1445
TCGA-KN-8423-11A-01R-2315-07	AFF4|27125	2563.6865
TCGA-KN-8423-11A-01R-2315-07	AFG3L1|172	209.4305
TCGA-KN-8423-11A-01R-2315-07	AFG3L2|10939	1750.2082
TCGA-KN-8423-11A-01R-2315-07	AFMID|125061	1551.4391
TCGA-KN-8423-11A-01R-2315-07	AFM|173	14.0845
TCGA-KN-8423-11A-01R-2315-07	AFP|174	1.8371
TCGA-KN-8423-11A-01R-2315-07	AFTPH|54812	1519.902
TCGA-KN-8423-11A-01R-2315-07	AG2|387763	747.0912
TCGA-KN-8423-11A-01R-2315-07	AGAP11|119385	47.4709
TCGA-KN-8423-11A-01R-2315-07	AGAP1|116987	392.8353
TCGA-KN-8423-11A-01R-2315-07	AGAP2|116986	14.3539
TCGA-KN-8423-11A-01R-2315-07	AGAP3|116988	736.681
TCGA-KN-8423-11A-01R-2315-07	AGAP4|119016	176.6687
TCGA-KN-8423-11A-01R-2315-07	AGAP5|729092	44.4672
TCGA-KN-8423-11A-01R-2315-07	AGAP6|414189	80.2205
TCGA-KN-8423-11A-01R-2315-07	AGAP7|653268	6.1237
TCGA-KN-8423-11A-01R-2315-07	AGAP8|728404	30.0061
TCGA-KN-8423-11A-01R-2315-07	AGA|175	572.5658
TCGA-KN-8423-11A-01R-2315-07	AGBL1|123624	0
TCGA-KN-8423-11A-01R-2315-07	AGBL2|79841	31.2309
TCGA-KN-8423-11A-01R-2315-07	AGBL3|340351	14.6969
TCGA-KN-8423-11A-01R-2315-07	AGBL4|84871	17.1464
TCGA-KN-8423-11A-01R-2315-07	AGBL5|60509	1355.7991
TCGA-KN-8423-11A-01R-2315-07	AGER|177	41.335
TCGA-KN-8423-11A-01R-2315-07	AGFG1|3267	1488.365
TCGA-KN-8423-11A-01R-2315-07	AGFG2|3268	3792.4066
TCGA-KN-8423-11A-01R-2315-07	AGGF1|55109	929.2713
TCGA-KN-8423-11A-01R-2315-07	AGK|55750	651.8677
TCGA-KN-8423-11A-01R-2315-07	AGL|178	1063.9927
TCGA-KN-8423-11A-01R-2315-07	AGMAT|79814	263.0129
TCGA-KN-8423-11A-01R-2315-07	AGPAT1|10554	2447.3852
TCGA-KN-8423-11A-01R-2315-07	AGPAT2|10555	1575.9339
TCGA-KN-8423-11A-01R-2315-07	AGPAT3|56894	2008.8794
TCGA-KN-8423-11A-01R-2315-07	AGPAT4|56895	315.0643
TCGA-KN-8423-11A-01R-2315-07	AGPAT5|55326	564.9112
TCGA-KN-8423-11A-01R-2315-07	AGPAT6|137964	1006.4299
TCGA-KN-8423-11A-01R-2315-07	AGPAT9|84803	564.605
TCGA-KN-8423-11A-01R-2315-07	AGPHD1|123688	88.7936
TCGA-KN-8423-11A-01R-2315-07	AGPS|8540	1020.2082
TCGA-KN-8423-11A-01R-2315-07	AGR2|10551	305.2664
TCGA-KN-8423-11A-01R-2315-07	AGR3|155465	22.3515
TCGA-KN-8423-11A-01R-2315-07	AGRN|375790	10772.5046
TCGA-KN-8423-11A-01R-2315-07	AGRP|181	2.4495
TCGA-KN-8423-11A-01R-2315-07	AGTPBP1|23287	356.3993
TCGA-KN-8423-11A-01R-2315-07	AGTR1|185	111.4513
TCGA-KN-8423-11A-01R-2315-07	AGTR2|186	2.7557
TCGA-KN-8423-11A-01R-2315-07	AGTRAP|57085	788.7324
TCGA-KN-8423-11A-01R-2315-07	AGT|183	191.6718
TCGA-KN-8423-11A-01R-2315-07	AGXT2L1|64850	30.0061
TCGA-KN-8423-11A-01R-2315-07	AGXT2L2|85007	509.7244
TCGA-KN-8423-11A-01R-2315-07	AGXT2|64902	196.2645
TCGA-KN-8423-11A-01R-2315-07	AGXT|189	35.5175
TCGA-KN-8423-11A-01R-2315-07	AHCTF1|25909	1034.5989
TCGA-KN-8423-11A-01R-2315-07	AHCYL1|10768	4677.5873
TCGA-KN-8423-11A-01R-2315-07	AHCYL2|23382	887.6301
TCGA-KN-8423-11A-01R-2315-07	AHCY|191	3043.4783
TCGA-KN-8423-11A-01R-2315-07	AHDC1|27245	837.1096
TCGA-KN-8423-11A-01R-2315-07	AHI1|54806	457.4403
TCGA-KN-8423-11A-01R-2315-07	AHNAK2|113146	78.6895
TCGA-KN-8423-11A-01R-2315-07	AHNAK|79026	23364.9724
TCGA-KN-8423-11A-01R-2315-07	AHRR|57491	83.5885
TCGA-KN-8423-11A-01R-2315-07	AHR|196	1837.722
TCGA-KN-8423-11A-01R-2315-07	AHSA1|10598	2060.0122
TCGA-KN-8423-11A-01R-2315-07	AHSA2|130872	258.7263
TCGA-KN-8423-11A-01R-2315-07	AHSG|197	3.368
TCGA-KN-8423-11A-01R-2315-07	AHSP|51327	.9186
TCGA-KN-8423-11A-01R-2315-07	AICDA|57379	0
TCGA-KN-8423-11A-01R-2315-07	AIDA|64853	1114.8836
TCGA-KN-8423-11A-01R-2315-07	AIF1L|83543	30020.2082
TCGA-KN-8423-11A-01R-2315-07	AIF1|199	137.1709
TCGA-KN-8423-11A-01R-2315-07	AIFM1|9131	1113.5946
TCGA-KN-8423-11A-01R-2315-07	AIFM2|84883	590.3246
TCGA-KN-8423-11A-01R-2315-07	AIFM3|150209	33.515
TCGA-KN-8423-11A-01R-2315-07	AIG1|51390	1069.8102
TCGA-KN-8423-11A-01R-2315-07	AIM1L|55057	9.1855
TCGA-KN-8423-11A-01R-2315-07	AIM1|202	2134.109
TCGA-KN-8423-11A-01R-2315-07	AIM2|9447	2.7557
TCGA-KN-8423-11A-01R-2315-07	AIMP1|9255	1231.4483
TCGA-KN-8423-11A-01R-2315-07	AIMP2|7965	435.0796
TCGA-KN-8423-11A-01R-2315-07	AIPL1|23746	0
TCGA-KN-8423-11A-01R-2315-07	AIP|9049	1669.9326
TCGA-KN-8423-11A-01R-2315-07	AIRE|326	.3062
TCGA-KN-8423-11A-01R-2315-07	AJAP1|55966	297.6118
TCGA-KN-8423-11A-01R-2315-07	AK1|203	964.7887
TCGA-KN-8423-11A-01R-2315-07	AK2|204	2812.921
TCGA-KN-8423-11A-01R-2315-07	AK3L1|205	255.6644
TCGA-KN-8423-11A-01R-2315-07	AK3|50808	3091.5493
TCGA-KN-8423-11A-01R-2315-07	AK5|26289	13.4721
TCGA-KN-8423-11A-01R-2315-07	AK7|122481	213.1047
TCGA-KN-8423-11A-01R-2315-07	AKAP10|11216	578.9957
TCGA-KN-8423-11A-01R-2315-07	AKAP11|11215	2126.1482
TCGA-KN-8423-11A-01R-2315-07	AKAP12|9590	4635.6399
TCGA-KN-8423-11A-01R-2315-07	AKAP13|11214	1956.5217
TCGA-KN-8423-11A-01R-2315-07	AKAP14|158798	0
TCGA-KN-8423-11A-01R-2315-07	AKAP1|8165	1107.1647
TCGA-KN-8423-11A-01R-2315-07	AKAP2|11217	1531.586
TCGA-KN-8423-11A-01R-2315-07	AKAP3|10566	109.6142
TCGA-KN-8423-11A-01R-2315-07	AKAP4|8852	0
TCGA-KN-8423-11A-01R-2315-07	AKAP5|9495	543.4783
TCGA-KN-8423-11A-01R-2315-07	AKAP6|9472	347.2137
TCGA-KN-8423-11A-01R-2315-07	AKAP7|9465	165.3399
TCGA-KN-8423-11A-01R-2315-07	AKAP8L|26993	833.4354
TCGA-KN-8423-11A-01R-2315-07	AKAP8|10270	587.2627
TCGA-KN-8423-11A-01R-2315-07	AKAP9|10142	2106.5524
TCGA-KN-8423-11A-01R-2315-07	AKD1|221264	319.9633
TCGA-KN-8423-11A-01R-2315-07	AKIRIN1|79647	1836.4972
TCGA-KN-8423-11A-01R-2315-07	AKIRIN2|55122	578.0772
TCGA-KN-8423-11A-01R-2315-07	AKNAD1|254268	2.7557
TCGA-KN-8423-11A-01R-2315-07	AKNA|80709	1022.6577
TCGA-KN-8423-11A-01R-2315-07	AKR1A1|10327	1445.8053
TCGA-KN-8423-11A-01R-2315-07	AKR1B10|57016	.9186
TCGA-KN-8423-11A-01R-2315-07	AKR1B15|441282	0
TCGA-KN-8423-11A-01R-2315-07	AKR1B1|231	51150.9492
TCGA-KN-8423-11A-01R-2315-07	AKR1C1|1645	7907.226
TCGA-KN-8423-11A-01R-2315-07	AKR1C2|1646	1072.5658
TCGA-KN-8423-11A-01R-2315-07	AKR1C3|8644	2370.1776
TCGA-KN-8423-11A-01R-2315-07	AKR1C4|1109	1.2247
TCGA-KN-8423-11A-01R-2315-07	AKR1CL1|340811	0
TCGA-KN-8423-11A-01R-2315-07	AKR1D1|6718	2.4495
TCGA-KN-8423-11A-01R-2315-07	AKR1E2|83592	108.3895
TCGA-KN-8423-11A-01R-2315-07	AKR7A2|8574	1646.0502
TCGA-KN-8423-11A-01R-2315-07	AKR7A3|22977	237.5995
TCGA-KN-8423-11A-01R-2315-07	AKR7L|246181	35.8236
TCGA-KN-8423-11A-01R-2315-07	AKT1S1|84335	889.7734
TCGA-KN-8423-11A-01R-2315-07	AKT1|207	2748.0098
TCGA-KN-8423-11A-01R-2315-07	AKT2|208	4409.3693
TCGA-KN-8423-11A-01R-2315-07	AKT3|10000	1266.9933
TCGA-KN-8423-11A-01R-2315-07	AKTIP|64400	1104.2988
TCGA-KN-8423-11A-01R-2315-07	ALAD|210	1893.7538
TCGA-KN-8423-11A-01R-2315-07	ALAS1|211	753.8273
TCGA-KN-8423-11A-01R-2315-07	ALAS2|212	.3062
TCGA-KN-8423-11A-01R-2315-07	ALB|213	30.9247
TCGA-KN-8423-11A-01R-2315-07	ALCAM|214	1670.545
TCGA-KN-8423-11A-01R-2315-07	ALDH16A1|126133	870.79
TCGA-KN-8423-11A-01R-2315-07	ALDH18A1|5832	2212.7985
TCGA-KN-8423-11A-01R-2315-07	ALDH1A1|216	7916.7177
TCGA-KN-8423-11A-01R-2315-07	ALDH1A2|8854	978.2609
TCGA-KN-8423-11A-01R-2315-07	ALDH1A3|220	8940.3644
TCGA-KN-8423-11A-01R-2315-07	ALDH1B1|219	889.4672
TCGA-KN-8423-11A-01R-2315-07	ALDH1L1|10840	511.3288
TCGA-KN-8423-11A-01R-2315-07	ALDH1L2|160428	55.4195
TCGA-KN-8423-11A-01R-2315-07	ALDH2|217	3319.6571
TCGA-KN-8423-11A-01R-2315-07	ALDH3A1|218	25.1072
TCGA-KN-8423-11A-01R-2315-07	ALDH3A2|224	3886.0992
TCGA-KN-8423-11A-01R-2315-07	ALDH3B1|221	155.5419
TCGA-KN-8423-11A-01R-2315-07	ALDH3B2|222	172.9945
TCGA-KN-8423-11A-01R-2315-07	ALDH4A1|8659	1102.8781
TCGA-KN-8423-11A-01R-2315-07	ALDH5A1|7915	1013.7783
TCGA-KN-8423-11A-01R-2315-07	ALDH6A1|4329	1073.9528
TCGA-KN-8423-11A-01R-2315-07	ALDH7A1|501	1528.169
TCGA-KN-8423-11A-01R-2315-07	ALDH8A1|64577	2018.0649
TCGA-KN-8423-11A-01R-2315-07	ALDH9A1|223	3028.7814
TCGA-KN-8423-11A-01R-2315-07	ALDOA|226	22136.8647
TCGA-KN-8423-11A-01R-2315-07	ALDOB|229	2479.4856
TCGA-KN-8423-11A-01R-2315-07	ALDOC|230	763.9314
TCGA-KN-8423-11A-01R-2315-07	ALG10B|144245	502.1433
TCGA-KN-8423-11A-01R-2315-07	ALG10|84920	112.9822
TCGA-KN-8423-11A-01R-2315-07	ALG11|440138	14.6969
TCGA-KN-8423-11A-01R-2315-07	ALG12|79087	892.8353
TCGA-KN-8423-11A-01R-2315-07	ALG13|79868	478.5671
TCGA-KN-8423-11A-01R-2315-07	ALG14|199857	188.3037
TCGA-KN-8423-11A-01R-2315-07	ALG1L2|644974	0
TCGA-KN-8423-11A-01R-2315-07	ALG1L|200810	16.7116
TCGA-KN-8423-11A-01R-2315-07	ALG1|56052	622.0147
TCGA-KN-8423-11A-01R-2315-07	ALG2|85365	1173.913
TCGA-KN-8423-11A-01R-2315-07	ALG3|10195	500.3062
TCGA-KN-8423-11A-01R-2315-07	ALG5|29880	620.943
TCGA-KN-8423-11A-01R-2315-07	ALG6|29929	234.8438
TCGA-KN-8423-11A-01R-2315-07	ALG8|79053	600.7348
TCGA-KN-8423-11A-01R-2315-07	ALG9|79796	535.2113
TCGA-KN-8423-11A-01R-2315-07	ALKBH1|8846	199.6326
TCGA-KN-8423-11A-01R-2315-07	ALKBH2|121642	192.2841
TCGA-KN-8423-11A-01R-2315-07	ALKBH3|221120	323.9437
TCGA-KN-8423-11A-01R-2315-07	ALKBH4|54784	317.177
TCGA-KN-8423-11A-01R-2315-07	ALKBH5|54890	2102.6209
TCGA-KN-8423-11A-01R-2315-07	ALKBH6|84964	147.275
TCGA-KN-8423-11A-01R-2315-07	ALKBH7|84266	1111.4513
TCGA-KN-8423-11A-01R-2315-07	ALKBH8|91801	219.8408
TCGA-KN-8423-11A-01R-2315-07	ALK|238	2.1433
TCGA-KN-8423-11A-01R-2315-07	ALLC|55821	.3062
TCGA-KN-8423-11A-01R-2315-07	ALMS1P|200420	7.0423
TCGA-KN-8423-11A-01R-2315-07	ALMS1|7840	615.1255
TCGA-KN-8423-11A-01R-2315-07	ALOX12B|242	4.2866
TCGA-KN-8423-11A-01R-2315-07	ALOX12P2|245	53.5824
TCGA-KN-8423-11A-01R-2315-07	ALOX12|239	5.2113
TCGA-KN-8423-11A-01R-2315-07	ALOX15B|247	1.5309
TCGA-KN-8423-11A-01R-2315-07	ALOX15|246	1.5309
TCGA-KN-8423-11A-01R-2315-07	ALOX5AP|241	130.4348
TCGA-KN-8423-11A-01R-2315-07	ALOX5|240	376.9137
TCGA-KN-8423-11A-01R-2315-07	ALOXE3|59344	4.2866
TCGA-KN-8423-11A-01R-2315-07	ALPI|248	4.2866
TCGA-KN-8423-11A-01R-2315-07	ALPK1|80216	477.0361
TCGA-KN-8423-11A-01R-2315-07	ALPK2|115701	221.9841
TCGA-KN-8423-11A-01R-2315-07	ALPK3|57538	597.3668
TCGA-KN-8423-11A-01R-2315-07	ALPL|249	100.7348
TCGA-KN-8423-11A-01R-2315-07	ALPPL2|251	.6124
TCGA-KN-8423-11A-01R-2315-07	ALPP|250	1.2247
TCGA-KN-8423-11A-01R-2315-07	ALS2CL|259173	905.695
TCGA-KN-8423-11A-01R-2315-07	ALS2CR11|151254	9.1855
TCGA-KN-8423-11A-01R-2315-07	ALS2CR12|130540	4.5928
TCGA-KN-8423-11A-01R-2315-07	ALS2CR4|65062	548.9896
TCGA-KN-8423-11A-01R-2315-07	ALS2CR8|79800	259.6448
TCGA-KN-8423-11A-01R-2315-07	ALS2|57679	699.3264
TCGA-KN-8423-11A-01R-2315-07	ALX1|8092	255.9706
TCGA-KN-8423-11A-01R-2315-07	ALX3|257	22.6577
TCGA-KN-8423-11A-01R-2315-07	ALX4|60529	.3062
TCGA-KN-8423-11A-01R-2315-07	AMAC1L2|83650	0
TCGA-KN-8423-11A-01R-2315-07	AMAC1L3|643664	.9186
TCGA-KN-8423-11A-01R-2315-07	AMAC1|146861	0
TCGA-KN-8423-11A-01R-2315-07	AMACR|23600	1290.8757
TCGA-KN-8423-11A-01R-2315-07	AMBN|258	.3062
TCGA-KN-8423-11A-01R-2315-07	AMBP|259	116.9626
TCGA-KN-8423-11A-01R-2315-07	AMBRA1|55626	841.3962
TCGA-KN-8423-11A-01R-2315-07	AMD1|262	2744.1059
TCGA-KN-8423-11A-01R-2315-07	AMDHD1|144193	47.4587
TCGA-KN-8423-11A-01R-2315-07	AMDHD2|51005	236.0135
TCGA-KN-8423-11A-01R-2315-07	AMELX|265	0
TCGA-KN-8423-11A-01R-2315-07	AMELY|266	5.5113
TCGA-KN-8423-11A-01R-2315-07	AMFR|267	7271.2799
TCGA-KN-8423-11A-01R-2315-07	AMHR2|269	.3062
TCGA-KN-8423-11A-01R-2315-07	AMH|268	3.6742
TCGA-KN-8423-11A-01R-2315-07	AMICA1|120425	60.6246
TCGA-KN-8423-11A-01R-2315-07	AMIGO1|57463	273.117
TCGA-KN-8423-11A-01R-2315-07	AMIGO2|347902	699.9388
TCGA-KN-8423-11A-01R-2315-07	AMIGO3|386724	92.1617
TCGA-KN-8423-11A-01R-2315-07	AMMECR1L|83607	642.0698
TCGA-KN-8423-11A-01R-2315-07	AMMECR1|9949	215.8604
TCGA-KN-8423-11A-01R-2315-07	AMN1|196394	334.9663
TCGA-KN-8423-11A-01R-2315-07	AMN|81693	167.7893
TCGA-KN-8423-11A-01R-2315-07	AMOTL1|154810	633.1904
TCGA-KN-8423-11A-01R-2315-07	AMOTL2|51421	2647.275
TCGA-KN-8423-11A-01R-2315-07	AMOT|154796	1766.9933
TCGA-KN-8423-11A-01R-2315-07	AMPD1|270	.3062
TCGA-KN-8423-11A-01R-2315-07	AMPD2|271	1497.8567
TCGA-KN-8423-11A-01R-2315-07	AMPD3|272	1143.2945
TCGA-KN-8423-11A-01R-2315-07	AMPH|273	138.7018
TCGA-KN-8423-11A-01R-2315-07	AMTN|401138	.3062
TCGA-KN-8423-11A-01R-2315-07	AMT|275	728.9988
TCGA-KN-8423-11A-01R-2315-07	AMY1A|276	1.2247
TCGA-KN-8423-11A-01R-2315-07	AMY2A|279	0
TCGA-KN-8423-11A-01R-2315-07	AMY2B|280	168.7324
TCGA-KN-8423-11A-01R-2315-07	AMZ1|155185	1.8371
TCGA-KN-8423-11A-01R-2315-07	AMZ2P1|201283	164.1151
TCGA-KN-8423-11A-01R-2315-07	AMZ2|51321	1166.5646
TCGA-KN-8423-11A-01R-2315-07	ANAPC10|10393	141.1513
TCGA-KN-8423-11A-01R-2315-07	ANAPC11|51529	1129.5162
TCGA-KN-8423-11A-01R-2315-07	ANAPC13|25847	2372.7434
TCGA-KN-8423-11A-01R-2315-07	ANAPC16|119504	4468.7691
TCGA-KN-8423-11A-01R-2315-07	ANAPC1|64682	554.8071
TCGA-KN-8423-11A-01R-2315-07	ANAPC2|29882	824.556
TCGA-KN-8423-11A-01R-2315-07	ANAPC4|29945	419.7795
TCGA-KN-8423-11A-01R-2315-07	ANAPC5|51433	2163.8089
TCGA-KN-8423-11A-01R-2315-07	ANAPC7|51434	906.9198
TCGA-KN-8423-11A-01R-2315-07	ANGEL1|23357	706.981
TCGA-KN-8423-11A-01R-2315-07	ANGEL2|90806	612.6761
TCGA-KN-8423-11A-01R-2315-07	ANGPT1|284	893.1415
TCGA-KN-8423-11A-01R-2315-07	ANGPT2|285	963.564
TCGA-KN-8423-11A-01R-2315-07	ANGPT4|51378	4.2866
TCGA-KN-8423-11A-01R-2315-07	ANGPTL1|9068	408.7569
TCGA-KN-8423-11A-01R-2315-07	ANGPTL2|23452	2514.6969
TCGA-KN-8423-11A-01R-2315-07	ANGPTL3|27329	122.474
TCGA-KN-8423-11A-01R-2315-07	ANGPTL4|51129	278.6283
TCGA-KN-8423-11A-01R-2315-07	ANGPTL5|253935	1.8371
TCGA-KN-8423-11A-01R-2315-07	ANGPTL6|83854	9.7612
TCGA-KN-8423-11A-01R-2315-07	ANGPTL7|10218	7.0423
TCGA-KN-8423-11A-01R-2315-07	ANG|283	139.4397
TCGA-KN-8423-11A-01R-2315-07	ANK1|286	34.5989
TCGA-KN-8423-11A-01R-2315-07	ANK2|287	3072.872
TCGA-KN-8423-11A-01R-2315-07	ANK3|288	2890.0796
TCGA-KN-8423-11A-01R-2315-07	ANKAR|150709	37.3546
TCGA-KN-8423-11A-01R-2315-07	ANKDD1A|348094	37.0484
TCGA-KN-8423-11A-01R-2315-07	ANKFN1|162282	5.5113
TCGA-KN-8423-11A-01R-2315-07	ANKFY1|51479	1822.4127
TCGA-KN-8423-11A-01R-2315-07	ANKHD1-EIF4EBP3|404734	670.1715
TCGA-KN-8423-11A-01R-2315-07	ANKHD1|54882	1656.2707
TCGA-KN-8423-11A-01R-2315-07	ANKH|56172	1306.1849
TCGA-KN-8423-11A-01R-2315-07	ANKIB1|54467	1214.9418
TCGA-KN-8423-11A-01R-2315-07	ANKK1|255239	4.5928
TCGA-KN-8423-11A-01R-2315-07	ANKLE1|126549	3.368
TCGA-KN-8423-11A-01R-2315-07	ANKLE2|23141	1253.2149
TCGA-KN-8423-11A-01R-2315-07	ANKMY1|51281	247.3974
TCGA-KN-8423-11A-01R-2315-07	ANKMY2|57037	765.7685
TCGA-KN-8423-11A-01R-2315-07	ANKRA2|57763	326.087
TCGA-KN-8423-11A-01R-2315-07	ANKRD10|55608	1132.477
TCGA-KN-8423-11A-01R-2315-07	ANKRD11|29123	1929.7949
TCGA-KN-8423-11A-01R-2315-07	ANKRD12|23253	1108.3895
TCGA-KN-8423-11A-01R-2315-07	ANKRD13A|88455	1502.4495
TCGA-KN-8423-11A-01R-2315-07	ANKRD13B|124930	49.2958
TCGA-KN-8423-11A-01R-2315-07	ANKRD13C|81573	468.463
TCGA-KN-8423-11A-01R-2315-07	ANKRD13D|338692	611.7575
TCGA-KN-8423-11A-01R-2315-07	ANKRD16|54522	173.4201
TCGA-KN-8423-11A-01R-2315-07	ANKRD17|26057	2082.9761
TCGA-KN-8423-11A-01R-2315-07	ANKRD19|138649	33.9865
TCGA-KN-8423-11A-01R-2315-07	ANKRD1|27063	4.2866
TCGA-KN-8423-11A-01R-2315-07	ANKRD20A3|441425	6.7361
TCGA-KN-8423-11A-01R-2315-07	ANKRD20A4|728747	.3062
TCGA-KN-8423-11A-01R-2315-07	ANKRD20B|729171	2.4495
TCGA-KN-8423-11A-01R-2315-07	ANKRD22|118932	43.1721
TCGA-KN-8423-11A-01R-2315-07	ANKRD23|200539	52.0514
TCGA-KN-8423-11A-01R-2315-07	ANKRD24|170961	39.1917
TCGA-KN-8423-11A-01R-2315-07	ANKRD26P1|124149	0
TCGA-KN-8423-11A-01R-2315-07	ANKRD26|22852	230.8634
TCGA-KN-8423-11A-01R-2315-07	ANKRD27|84079	814.7581
TCGA-KN-8423-11A-01R-2315-07	ANKRD28|23243	1172.0759
TCGA-KN-8423-11A-01R-2315-07	ANKRD29|147463	135.0276
TCGA-KN-8423-11A-01R-2315-07	ANKRD2|26287	210.0429
TCGA-KN-8423-11A-01R-2315-07	ANKRD30A|91074	0
TCGA-KN-8423-11A-01R-2315-07	ANKRD30B|374860	0
TCGA-KN-8423-11A-01R-2315-07	ANKRD31|256006	5.2051
TCGA-KN-8423-11A-01R-2315-07	ANKRD32|84250	87.5689
TCGA-KN-8423-11A-01R-2315-07	ANKRD33|341405	2.4495
TCGA-KN-8423-11A-01R-2315-07	ANKRD34A|284615	32.7618
TCGA-KN-8423-11A-01R-2315-07	ANKRD34B|340120	37.0484
TCGA-KN-8423-11A-01R-2315-07	ANKRD34C|390616	.6124
TCGA-KN-8423-11A-01R-2315-07	ANKRD35|148741	67.6669
TCGA-KN-8423-11A-01R-2315-07	ANKRD36BP1|84832	114.207
TCGA-KN-8423-11A-01R-2315-07	ANKRD36B|57730	17.4525
TCGA-KN-8423-11A-01R-2315-07	ANKRD36|375248	135.6399
TCGA-KN-8423-11A-01R-2315-07	ANKRD37|353322	123.9008
TCGA-KN-8423-11A-01R-2315-07	ANKRD39|51239	146.0502
TCGA-KN-8423-11A-01R-2315-07	ANKRD40|91369	1093.9988
TCGA-KN-8423-11A-01R-2315-07	ANKRD42|338699	503.368
TCGA-KN-8423-11A-01R-2315-07	ANKRD43|134548	544.3968
TCGA-KN-8423-11A-01R-2315-07	ANKRD44|91526	92.1617
TCGA-KN-8423-11A-01R-2315-07	ANKRD45|339416	116.9626
TCGA-KN-8423-11A-01R-2315-07	ANKRD46|157567	1037.4862
TCGA-KN-8423-11A-01R-2315-07	ANKRD49|54851	324.8622
TCGA-KN-8423-11A-01R-2315-07	ANKRD50|57182	499.6938
TCGA-KN-8423-11A-01R-2315-07	ANKRD52|283373	1341.7024
TCGA-KN-8423-11A-01R-2315-07	ANKRD53|79998	11.9412
TCGA-KN-8423-11A-01R-2315-07	ANKRD54|129138	573.1782
TCGA-KN-8423-11A-01R-2315-07	ANKRD55|79722	1.2247
TCGA-KN-8423-11A-01R-2315-07	ANKRD56|345079	470.9124
TCGA-KN-8423-11A-01R-2315-07	ANKRD57|65124	650.3368
TCGA-KN-8423-11A-01R-2315-07	ANKRD58|347454	52.97
TCGA-KN-8423-11A-01R-2315-07	ANKRD5|63926	192.5903
TCGA-KN-8423-11A-01R-2315-07	ANKRD6|22881	373.2486
TCGA-KN-8423-11A-01R-2315-07	ANKRD7|56311	17.4525
TCGA-KN-8423-11A-01R-2315-07	ANKRD9|122416	181.8739
TCGA-KN-8423-11A-01R-2315-07	ANKS1A|23294	1235.4562
TCGA-KN-8423-11A-01R-2315-07	ANKS1B|56899	572.2596
TCGA-KN-8423-11A-01R-2315-07	ANKS3|124401	560.0122
TCGA-KN-8423-11A-01R-2315-07	ANKS4B|257629	25.4133
TCGA-KN-8423-11A-01R-2315-07	ANKS6|203286	875.6889
TCGA-KN-8423-11A-01R-2315-07	ANKZF1|55139	701.1635
TCGA-KN-8423-11A-01R-2315-07	ANLN|54443	55.4195
TCGA-KN-8423-11A-01R-2315-07	ANO10|55129	1180.3429
TCGA-KN-8423-11A-01R-2315-07	ANO1|55107	354.5622
TCGA-KN-8423-11A-01R-2315-07	ANO2|57101	33.3742
TCGA-KN-8423-11A-01R-2315-07	ANO3|63982	16.2278
TCGA-KN-8423-11A-01R-2315-07	ANO4|121601	75.9339
TCGA-KN-8423-11A-01R-2315-07	ANO5|203859	247.0912
TCGA-KN-8423-11A-01R-2315-07	ANO6|196527	4277.7097
TCGA-KN-8423-11A-01R-2315-07	ANO7|50636	41.0288
TCGA-KN-8423-11A-01R-2315-07	ANO8|57719	201.4697
TCGA-KN-8423-11A-01R-2315-07	ANO9|338440	138.0894
TCGA-KN-8423-11A-01R-2315-07	ANP32A|8125	2825.4746
TCGA-KN-8423-11A-01R-2315-07	ANP32B|10541	1844.1519
TCGA-KN-8423-11A-01R-2315-07	ANP32C|23520	.6124
TCGA-KN-8423-11A-01R-2315-07	ANP32D|23519	0
TCGA-KN-8423-11A-01R-2315-07	ANP32E|81611	1679.7306
TCGA-KN-8423-11A-01R-2315-07	ANPEP|290	412.4311
TCGA-KN-8423-11A-01R-2315-07	ANTXR1|84168	1040.7226
TCGA-KN-8423-11A-01R-2315-07	ANTXR2|118429	1686.4666
TCGA-KN-8423-11A-01R-2315-07	ANTXRL|195977	0
TCGA-KN-8423-11A-01R-2315-07	ANUBL1|93550	178.812
TCGA-KN-8423-11A-01R-2315-07	ANXA10|11199	0
TCGA-KN-8423-11A-01R-2315-07	ANXA11|311	7541.9473
TCGA-KN-8423-11A-01R-2315-07	ANXA13|312	.9186
TCGA-KN-8423-11A-01R-2315-07	ANXA1|301	1845.3766
TCGA-KN-8423-11A-01R-2315-07	ANXA2P1|303	52.6638
TCGA-KN-8423-11A-01R-2315-07	ANXA2P2|304	3428.3527
TCGA-KN-8423-11A-01R-2315-07	ANXA2P3|305	1.8371
TCGA-KN-8423-11A-01R-2315-07	ANXA2|302	9000
TCGA-KN-8423-11A-01R-2315-07	ANXA3|306	614.207
TCGA-KN-8423-11A-01R-2315-07	ANXA4|307	3896.5095
TCGA-KN-8423-11A-01R-2315-07	ANXA5|308	6026.6381
TCGA-KN-8423-11A-01R-2315-07	ANXA6|309	2119.4121
TCGA-KN-8423-11A-01R-2315-07	ANXA7|310	4588.4874
TCGA-KN-8423-11A-01R-2315-07	ANXA8L1|728113	.3062
TCGA-KN-8423-11A-01R-2315-07	ANXA8L2|244	.6124
TCGA-KN-8423-11A-01R-2315-07	ANXA8|653145	0
TCGA-KN-8423-11A-01R-2315-07	ANXA9|8416	556.0318
TCGA-KN-8423-11A-01R-2315-07	AOAH|313	18.6773
TCGA-KN-8423-11A-01R-2315-07	AOC2|314	51.1329
TCGA-KN-8423-11A-01R-2315-07	AOC3|8639	1036.436
TCGA-KN-8423-11A-01R-2315-07	AOX1|316	510.7165
TCGA-KN-8423-11A-01R-2315-07	AOX2P|344454	0
TCGA-KN-8423-11A-01R-2315-07	AP1AR|55435	501.2247
TCGA-KN-8423-11A-01R-2315-07	AP1B1|162	2344.1519
TCGA-KN-8423-11A-01R-2315-07	AP1G1|164	2650.643
TCGA-KN-8423-11A-01R-2315-07	AP1G2|8906	774.9449
TCGA-KN-8423-11A-01R-2315-07	AP1M1|8907	1099.2039
TCGA-KN-8423-11A-01R-2315-07	AP1M2|10053	2245.5603
TCGA-KN-8423-11A-01R-2315-07	AP1S1|1174	998.7753
TCGA-KN-8423-11A-01R-2315-07	AP1S2|8905	439.9878
TCGA-KN-8423-11A-01R-2315-07	AP1S3|130340	701.7759
TCGA-KN-8423-11A-01R-2315-07	AP2A1|160	1810.1715
TCGA-KN-8423-11A-01R-2315-07	AP2A2|161	2414.2682
TCGA-KN-8423-11A-01R-2315-07	AP2B1|163	7022.3515
TCGA-KN-8423-11A-01R-2315-07	AP2M1|1173	8244.9479
TCGA-KN-8423-11A-01R-2315-07	AP2S1|1175	849.357
TCGA-KN-8423-11A-01R-2315-07	AP3B1|8546	1653.3987
TCGA-KN-8423-11A-01R-2315-07	AP3B2|8120	97.0606
TCGA-KN-8423-11A-01R-2315-07	AP3D1|8943	2408.4507
TCGA-KN-8423-11A-01R-2315-07	AP3M1|26985	1389.7734
TCGA-KN-8423-11A-01R-2315-07	AP3M2|10947	800.9798
TCGA-KN-8423-11A-01R-2315-07	AP3S1|1176	624.3111
TCGA-KN-8423-11A-01R-2315-07	AP3S2|10239	2105.6859
TCGA-KN-8423-11A-01R-2315-07	AP4B1|10717	351.8249
TCGA-KN-8423-11A-01R-2315-07	AP4E1|23431	340.4776
TCGA-KN-8423-11A-01R-2315-07	AP4M1|9179	307.5168
TCGA-KN-8423-11A-01R-2315-07	AP4S1|11154	147.5811
TCGA-KN-8423-11A-01R-2315-07	APAF1|317	545.0092
TCGA-KN-8423-11A-01R-2315-07	APBA1|320	114.5132
TCGA-KN-8423-11A-01R-2315-07	APBA2|321	116.0441
TCGA-KN-8423-11A-01R-2315-07	APBA3|9546	387.6301
TCGA-KN-8423-11A-01R-2315-07	APBB1IP|54518	60.6246
TCGA-KN-8423-11A-01R-2315-07	APBB1|322	1028.169
TCGA-KN-8423-11A-01R-2315-07	APBB2|323	1182.7924
TCGA-KN-8423-11A-01R-2315-07	APBB3|10307	248.6222
TCGA-KN-8423-11A-01R-2315-07	APC2|10297	1.5493
TCGA-KN-8423-11A-01R-2315-07	APCDD1L|164284	28.169
TCGA-KN-8423-11A-01R-2315-07	APCDD1|147495	1174.2192
TCGA-KN-8423-11A-01R-2315-07	APCS|325	816.289
TCGA-KN-8423-11A-01R-2315-07	APC|324	661.3595
TCGA-KN-8423-11A-01R-2315-07	APEH|327	3079.6081
TCGA-KN-8423-11A-01R-2315-07	APEX1|328	2259.0325
TCGA-KN-8423-11A-01R-2315-07	APEX2|27301	489.5897
TCGA-KN-8423-11A-01R-2315-07	APH1A|51107	4248.316
TCGA-KN-8423-11A-01R-2315-07	APH1B|83464	1198.1017
TCGA-KN-8423-11A-01R-2315-07	API5|8539	2815.9829
TCGA-KN-8423-11A-01R-2315-07	APIP|51074	565.0153
TCGA-KN-8423-11A-01R-2315-07	APITD1|378708	461.5738
TCGA-KN-8423-11A-01R-2315-07	APLF|200558	81.7514
TCGA-KN-8423-11A-01R-2315-07	APLNR|187	122.7802
TCGA-KN-8423-11A-01R-2315-07	APLN|8862	101.3472
TCGA-KN-8423-11A-01R-2315-07	APLP1|333	35.5175
TCGA-KN-8423-11A-01R-2315-07	APLP2|334	30275.5664
TCGA-KN-8423-11A-01R-2315-07	APOA1BP|128240	1667.4832
TCGA-KN-8423-11A-01R-2315-07	APOA1|335	2.4495
TCGA-KN-8423-11A-01R-2315-07	APOA2|336	0
TCGA-KN-8423-11A-01R-2315-07	APOA4|337	0
TCGA-KN-8423-11A-01R-2315-07	APOA5|116519	0
TCGA-KN-8423-11A-01R-2315-07	APOB48R|55911	67.3607
TCGA-KN-8423-11A-01R-2315-07	APOBEC1|339	0
TCGA-KN-8423-11A-01R-2315-07	APOBEC2|10930	1.8371
TCGA-KN-8423-11A-01R-2315-07	APOBEC3A|200315	15.9216
TCGA-KN-8423-11A-01R-2315-07	APOBEC3B|9582	95.2235
TCGA-KN-8423-11A-01R-2315-07	APOBEC3C|27350	221.3717
TCGA-KN-8423-11A-01R-2315-07	APOBEC3D|140564	82.0576
TCGA-KN-8423-11A-01R-2315-07	APOBEC3F|200316	203.613
TCGA-KN-8423-11A-01R-2315-07	APOBEC3G|60489	241.5799
TCGA-KN-8423-11A-01R-2315-07	APOBEC3H|164668	6.4299
TCGA-KN-8423-11A-01R-2315-07	APOBEC4|403314	0
TCGA-KN-8423-11A-01R-2315-07	APOB|338	20.8206
TCGA-KN-8423-11A-01R-2315-07	APOC1P1|342	.3062
TCGA-KN-8423-11A-01R-2315-07	APOC1|341	20.2082
TCGA-KN-8423-11A-01R-2315-07	APOC2|344	5.5113
TCGA-KN-8423-11A-01R-2315-07	APOC3|345	.6124
TCGA-KN-8423-11A-01R-2315-07	APOC4|346	0
TCGA-KN-8423-11A-01R-2315-07	APOD|347	462.9516
TCGA-KN-8423-11A-01R-2315-07	APOE|348	855.7869
TCGA-KN-8423-11A-01R-2315-07	APOF|319	1.2247
TCGA-KN-8423-11A-01R-2315-07	APOH|350	.9186
TCGA-KN-8423-11A-01R-2315-07	APOL1|8542	1430.8022
TCGA-KN-8423-11A-01R-2315-07	APOL2|23780	597.3668
TCGA-KN-8423-11A-01R-2315-07	APOL3|80833	713.1047
TCGA-KN-8423-11A-01R-2315-07	APOL4|80832	85.4256
TCGA-KN-8423-11A-01R-2315-07	APOL5|80831	.3062
TCGA-KN-8423-11A-01R-2315-07	APOL6|80830	1004.2866
TCGA-KN-8423-11A-01R-2315-07	APOLD1|81575	784.4458
TCGA-KN-8423-11A-01R-2315-07	APOM|55937	146.9688
TCGA-KN-8423-11A-01R-2315-07	APOOL|139322	306.4911
TCGA-KN-8423-11A-01R-2315-07	APOO|79135	376.3013
TCGA-KN-8423-11A-01R-2315-07	APPBP2|10513	1048.071
TCGA-KN-8423-11A-01R-2315-07	APPL1|26060	1586.038
TCGA-KN-8423-11A-01R-2315-07	APPL2|55198	1055.1133
TCGA-KN-8423-11A-01R-2315-07	APP|351	72890.692
TCGA-KN-8423-11A-01R-2315-07	APRT|353	1158.91
TCGA-KN-8423-11A-01R-2315-07	APTX|54840	571.9535
TCGA-KN-8423-11A-01R-2315-07	AQP10|89872	0
TCGA-KN-8423-11A-01R-2315-07	AQP11|282679	39.804
TCGA-KN-8423-11A-01R-2315-07	AQP12A|375318	0
TCGA-KN-8423-11A-01R-2315-07	AQP12B|653437	.3062
TCGA-KN-8423-11A-01R-2315-07	AQP1|358	20874.3815
TCGA-KN-8423-11A-01R-2315-07	AQP2|359	159414.5744
TCGA-KN-8423-11A-01R-2315-07	AQP3|360	15263.6252
TCGA-KN-8423-11A-01R-2315-07	AQP4|361	20.5144
TCGA-KN-8423-11A-01R-2315-07	AQP5|362	89.7122
TCGA-KN-8423-11A-01R-2315-07	AQP6|363	1944.5805
TCGA-KN-8423-11A-01R-2315-07	AQP7P1|375719	9.7979
TCGA-KN-8423-11A-01R-2315-07	AQP7P3|441432	.3062
TCGA-KN-8423-11A-01R-2315-07	AQP7|364	374.158
TCGA-KN-8423-11A-01R-2315-07	AQP8|343	0
TCGA-KN-8423-11A-01R-2315-07	AQP9|366	4.5928
TCGA-KN-8423-11A-01R-2315-07	AQPEP|206338	4.5928
TCGA-KN-8423-11A-01R-2315-07	AQR|9716	1106.2462
TCGA-KN-8423-11A-01R-2315-07	ARAF|369	1374.158
TCGA-KN-8423-11A-01R-2315-07	ARAP1|116985	2115.1255
TCGA-KN-8423-11A-01R-2315-07	ARAP2|116984	320.8818
TCGA-KN-8423-11A-01R-2315-07	ARAP3|64411	810.1653
TCGA-KN-8423-11A-01R-2315-07	ARCN1|372	3265.1562
TCGA-KN-8423-11A-01R-2315-07	ARC|23237	597.673
TCGA-KN-8423-11A-01R-2315-07	AREG|374	26.3319
TCGA-KN-8423-11A-01R-2315-07	ARF1|375	8643.9069
TCGA-KN-8423-11A-01R-2315-07	ARF3|377	5879.6693
TCGA-KN-8423-11A-01R-2315-07	ARF4|378	3747.3974
TCGA-KN-8423-11A-01R-2315-07	ARF5|381	2617.5077
TCGA-KN-8423-11A-01R-2315-07	ARF6|382	2796.387
TCGA-KN-8423-11A-01R-2315-07	ARFGAP1|55738	1299.4489
TCGA-KN-8423-11A-01R-2315-07	ARFGAP2|84364	2244.0294
TCGA-KN-8423-11A-01R-2315-07	ARFGAP3|26286	1507.0423
TCGA-KN-8423-11A-01R-2315-07	ARFGEF1|10565	2992.3454
TCGA-KN-8423-11A-01R-2315-07	ARFGEF2|10564	2237.5995
TCGA-KN-8423-11A-01R-2315-07	ARFIP1|27236	1271.2799
TCGA-KN-8423-11A-01R-2315-07	ARFIP2|23647	1109.0018
TCGA-KN-8423-11A-01R-2315-07	ARFRP1|10139	945.1929
TCGA-KN-8423-11A-01R-2315-07	ARG1|383	0
TCGA-KN-8423-11A-01R-2315-07	ARG2|384	5221.8769
TCGA-KN-8423-11A-01R-2315-07	ARGFXP2|503640	0
TCGA-KN-8423-11A-01R-2315-07	ARGFX|503582	0
TCGA-KN-8423-11A-01R-2315-07	ARGLU1|55082	2126.1482
TCGA-KN-8423-11A-01R-2315-07	ARHGAP10|79658	240.049
TCGA-KN-8423-11A-01R-2315-07	ARHGAP11A|9824	42.5597
TCGA-KN-8423-11A-01R-2315-07	ARHGAP11B|89839	8.8794
TCGA-KN-8423-11A-01R-2315-07	ARHGAP12|94134	883.6497
TCGA-KN-8423-11A-01R-2315-07	ARHGAP15|55843	40.4164
TCGA-KN-8423-11A-01R-2315-07	ARHGAP17|55114	784.1396
TCGA-KN-8423-11A-01R-2315-07	ARHGAP18|93663	1572.5658
TCGA-KN-8423-11A-01R-2315-07	ARHGAP19|84986	313.5334
TCGA-KN-8423-11A-01R-2315-07	ARHGAP1|392	2389.7734
TCGA-KN-8423-11A-01R-2315-07	ARHGAP20|57569	43.1721
TCGA-KN-8423-11A-01R-2315-07	ARHGAP21|57584	766.0747
TCGA-KN-8423-11A-01R-2315-07	ARHGAP22|58504	23.2701
TCGA-KN-8423-11A-01R-2315-07	ARHGAP23|57636	833.1292
TCGA-KN-8423-11A-01R-2315-07	ARHGAP24|83478	3603.4905
TCGA-KN-8423-11A-01R-2315-07	ARHGAP25|9938	184.3233
TCGA-KN-8423-11A-01R-2315-07	ARHGAP26|23092	612.6761
TCGA-KN-8423-11A-01R-2315-07	ARHGAP27|201176	697.7955
TCGA-KN-8423-11A-01R-2315-07	ARHGAP28|79822	209.1243
TCGA-KN-8423-11A-01R-2315-07	ARHGAP29|9411	6173.913
TCGA-KN-8423-11A-01R-2315-07	ARHGAP30|257106	183.0986
TCGA-KN-8423-11A-01R-2315-07	ARHGAP31|57514	699.3264
TCGA-KN-8423-11A-01R-2315-07	ARHGAP32|9743	344.1519
TCGA-KN-8423-11A-01R-2315-07	ARHGAP33|115703	131.0472
TCGA-KN-8423-11A-01R-2315-07	ARHGAP36|158763	.6124
TCGA-KN-8423-11A-01R-2315-07	ARHGAP39|80728	219.2284
TCGA-KN-8423-11A-01R-2315-07	ARHGAP42|143872	540.7165
TCGA-KN-8423-11A-01R-2315-07	ARHGAP4|393	593.0802
TCGA-KN-8423-11A-01R-2315-07	ARHGAP5|394	2834.6601
TCGA-KN-8423-11A-01R-2315-07	ARHGAP6|395	541.6412
TCGA-KN-8423-11A-01R-2315-07	ARHGAP8|23779	588.4905
TCGA-KN-8423-11A-01R-2315-07	ARHGAP9|64333	81.139
TCGA-KN-8423-11A-01R-2315-07	ARHGDIA|396	4175.1378
TCGA-KN-8423-11A-01R-2315-07	ARHGDIB|397	2255.3582
TCGA-KN-8423-11A-01R-2315-07	ARHGDIG|398	0
TCGA-KN-8423-11A-01R-2315-07	ARHGEF10L|55160	1730.5573
TCGA-KN-8423-11A-01R-2315-07	ARHGEF10|9639	980.4042
TCGA-KN-8423-11A-01R-2315-07	ARHGEF11|9826	1511.9412
TCGA-KN-8423-11A-01R-2315-07	ARHGEF12|23365	8071.9535
TCGA-KN-8423-11A-01R-2315-07	ARHGEF15|22899	567.9731
TCGA-KN-8423-11A-01R-2315-07	ARHGEF16|27237	1031.8432
TCGA-KN-8423-11A-01R-2315-07	ARHGEF17|9828	2896.8157
TCGA-KN-8423-11A-01R-2315-07	ARHGEF18|23370	1500.6124
TCGA-KN-8423-11A-01R-2315-07	ARHGEF19|128272	244.6418
TCGA-KN-8423-11A-01R-2315-07	ARHGEF1|9138	1225.0459
TCGA-KN-8423-11A-01R-2315-07	ARHGEF2|9181	1563.6865
TCGA-KN-8423-11A-01R-2315-07	ARHGEF33|100271715	31.8432
TCGA-KN-8423-11A-01R-2315-07	ARHGEF35|445328	1100.1225
TCGA-KN-8423-11A-01R-2315-07	ARHGEF37|389337	884.2621
TCGA-KN-8423-11A-01R-2315-07	ARHGEF38|54848	10.4103
TCGA-KN-8423-11A-01R-2315-07	ARHGEF3|50650	1200.2449
TCGA-KN-8423-11A-01R-2315-07	ARHGEF4|50649	76.24
TCGA-KN-8423-11A-01R-2315-07	ARHGEF5|7984	942.4372
TCGA-KN-8423-11A-01R-2315-07	ARHGEF6|9459	471.831
TCGA-KN-8423-11A-01R-2315-07	ARHGEF7|8874	1401.4085
TCGA-KN-8423-11A-01R-2315-07	ARHGEF9|23229	357.9302
TCGA-KN-8423-11A-01R-2315-07	ARID1A|8289	1765.7685
TCGA-KN-8423-11A-01R-2315-07	ARID1B|57492	1716.4727
TCGA-KN-8423-11A-01R-2315-07	ARID2|196528	732.0882
TCGA-KN-8423-11A-01R-2315-07	ARID3A|1820	95.8359
TCGA-KN-8423-11A-01R-2315-07	ARID3B|10620	63.3803
TCGA-KN-8423-11A-01R-2315-07	ARID3C|138715	0
TCGA-KN-8423-11A-01R-2315-07	ARID4A|5926	559.0937
TCGA-KN-8423-11A-01R-2315-07	ARID4B|51742	866.0655
TCGA-KN-8423-11A-01R-2315-07	ARID5A|10865	222.2903
TCGA-KN-8423-11A-01R-2315-07	ARID5B|84159	992.0392
TCGA-KN-8423-11A-01R-2315-07	ARIH1|25820	1365.891
TCGA-KN-8423-11A-01R-2315-07	ARIH2|10425	1453.4813
TCGA-KN-8423-11A-01R-2315-07	ARL10|285598	59.0937
TCGA-KN-8423-11A-01R-2315-07	ARL11|115761	78.3833
TCGA-KN-8423-11A-01R-2315-07	ARL13A|392509	.6124
TCGA-KN-8423-11A-01R-2315-07	ARL13B|200894	332.2107
TCGA-KN-8423-11A-01R-2315-07	ARL14|80117	.9186
TCGA-KN-8423-11A-01R-2315-07	ARL15|54622	743.7232
TCGA-KN-8423-11A-01R-2315-07	ARL16|339231	425.5971
TCGA-KN-8423-11A-01R-2315-07	ARL17A|51326	92.3454
TCGA-KN-8423-11A-01R-2315-07	ARL17B|641522	1.1972
TCGA-KN-8423-11A-01R-2315-07	ARL1|400	2899.2652
TCGA-KN-8423-11A-01R-2315-07	ARL2BP|23568	1535.5175
TCGA-KN-8423-11A-01R-2315-07	ARL2|402	2211.2676
TCGA-KN-8423-11A-01R-2315-07	ARL3|403	1216.1666
TCGA-KN-8423-11A-01R-2315-07	ARL4A|10124	222.5964
TCGA-KN-8423-11A-01R-2315-07	ARL4C|10123	309.553
TCGA-KN-8423-11A-01R-2315-07	ARL4D|379	2078.9957
TCGA-KN-8423-11A-01R-2315-07	ARL5A|26225	1295.4685
TCGA-KN-8423-11A-01R-2315-07	ARL5B|221079	200.2449
TCGA-KN-8423-11A-01R-2315-07	ARL5C|390790	0
TCGA-KN-8423-11A-01R-2315-07	ARL6IP1|23204	5510.1041
TCGA-KN-8423-11A-01R-2315-07	ARL6IP4|51329	3016.2278
TCGA-KN-8423-11A-01R-2315-07	ARL6IP5|10550	4044.703
TCGA-KN-8423-11A-01R-2315-07	ARL6IP6|151188	293.3252
TCGA-KN-8423-11A-01R-2315-07	ARL6|84100	167.4832
TCGA-KN-8423-11A-01R-2315-07	ARL8A|127829	922.229
TCGA-KN-8423-11A-01R-2315-07	ARL8B|55207	2311.3901
TCGA-KN-8423-11A-01R-2315-07	ARL9|132946	9.7979
TCGA-KN-8423-11A-01R-2315-07	ARMC10|83787	835.5052
TCGA-KN-8423-11A-01R-2315-07	ARMC1|55156	752.9088
TCGA-KN-8423-11A-01R-2315-07	ARMC2|84071	48.6834
TCGA-KN-8423-11A-01R-2315-07	ARMC3|219681	4.899
TCGA-KN-8423-11A-01R-2315-07	ARMC4|55130	8.267
TCGA-KN-8423-11A-01R-2315-07	ARMC5|79798	264.5438
TCGA-KN-8423-11A-01R-2315-07	ARMC6|93436	789.21
TCGA-KN-8423-11A-01R-2315-07	ARMC7|79637	998.7753
TCGA-KN-8423-11A-01R-2315-07	ARMC8|25852	911.5126
TCGA-KN-8423-11A-01R-2315-07	ARMC9|80210	323.6375
TCGA-KN-8423-11A-01R-2315-07	ARMCX1|51309	710.9614
TCGA-KN-8423-11A-01R-2315-07	ARMCX2|9823	3064.605
TCGA-KN-8423-11A-01R-2315-07	ARMCX3|51566	2400.4899
TCGA-KN-8423-11A-01R-2315-07	ARMCX5|64860	413.962
TCGA-KN-8423-11A-01R-2315-07	ARMCX6|54470	268.8304
TCGA-KN-8423-11A-01R-2315-07	ARMS2|387715	.9186
TCGA-KN-8423-11A-01R-2315-07	ARNT2|9915	1610.2266
TCGA-KN-8423-11A-01R-2315-07	ARNTL2|56938	50.2143
TCGA-KN-8423-11A-01R-2315-07	ARNTL|406	152.7863
TCGA-KN-8423-11A-01R-2315-07	ARNT|405	1426.5156
TCGA-KN-8423-11A-01R-2315-07	ARPC1A|10552	1900.4225
TCGA-KN-8423-11A-01R-2315-07	ARPC1B|10095	4674.2866
TCGA-KN-8423-11A-01R-2315-07	ARPC2|10109	4062.1555
TCGA-KN-8423-11A-01R-2315-07	ARPC3|10094	3166.5646
TCGA-KN-8423-11A-01R-2315-07	ARPC4|10093	3270.0061
TCGA-KN-8423-11A-01R-2315-07	ARPC5L|81873	803.1231
TCGA-KN-8423-11A-01R-2315-07	ARPC5|10092	1989.5897
TCGA-KN-8423-11A-01R-2315-07	ARPM1|84517	139.3141
TCGA-KN-8423-11A-01R-2315-07	ARPP19|10776	3662.278
TCGA-KN-8423-11A-01R-2315-07	ARPP21|10777	11.9412
TCGA-KN-8423-11A-01R-2315-07	ARR3|407	.3062
TCGA-KN-8423-11A-01R-2315-07	ARRB1|408	960.8083
TCGA-KN-8423-11A-01R-2315-07	ARRB2|409	394.6724
TCGA-KN-8423-11A-01R-2315-07	ARRDC1|92714	1233.3129
TCGA-KN-8423-11A-01R-2315-07	ARRDC2|27106	500.9186
TCGA-KN-8423-11A-01R-2315-07	ARRDC3|57561	4461.7269
TCGA-KN-8423-11A-01R-2315-07	ARRDC4|91947	512.5536
TCGA-KN-8423-11A-01R-2315-07	ARRDC5|645432	.9186
TCGA-KN-8423-11A-01R-2315-07	ARSA|410	578.0772
TCGA-KN-8423-11A-01R-2315-07	ARSB|411	489.5897
TCGA-KN-8423-11A-01R-2315-07	ARSD|414	3041.6412
TCGA-KN-8423-11A-01R-2315-07	ARSE|415	314.4519
TCGA-KN-8423-11A-01R-2315-07	ARSF|416	7.9608
TCGA-KN-8423-11A-01R-2315-07	ARSG|22901	169.3203
TCGA-KN-8423-11A-01R-2315-07	ARSH|347527	2.4495
TCGA-KN-8423-11A-01R-2315-07	ARSI|340075	34.5989
TCGA-KN-8423-11A-01R-2315-07	ARSJ|79642	441.8249
TCGA-KN-8423-11A-01R-2315-07	ARSK|153642	350.2756
TCGA-KN-8423-11A-01R-2315-07	ART1|417	.6124
TCGA-KN-8423-11A-01R-2315-07	ART3|419	4.2866
TCGA-KN-8423-11A-01R-2315-07	ART4|420	13.166
TCGA-KN-8423-11A-01R-2315-07	ART5|116969	22.0453
TCGA-KN-8423-11A-01R-2315-07	ARTN|9048	24.801
TCGA-KN-8423-11A-01R-2315-07	ARV1|64801	534.2927
TCGA-KN-8423-11A-01R-2315-07	ARVCF|421	419.4734
TCGA-KN-8423-11A-01R-2315-07	ARX|170302	1.2247
TCGA-KN-8423-11A-01R-2315-07	AR|367	163.8089
TCGA-KN-8423-11A-01R-2315-07	AS3MT|57412	237.9057
TCGA-KN-8423-11A-01R-2315-07	ASAH1|427	12407.5321
TCGA-KN-8423-11A-01R-2315-07	ASAH2B|653308	13.4721
TCGA-KN-8423-11A-01R-2315-07	ASAH2|56624	14.6969
TCGA-KN-8423-11A-01R-2315-07	ASAM|79827	150.3368
TCGA-KN-8423-11A-01R-2315-07	ASAP1IT1|29065	0
TCGA-KN-8423-11A-01R-2315-07	ASAP1|50807	710.0429
TCGA-KN-8423-11A-01R-2315-07	ASAP2|8853	2010.4103
TCGA-KN-8423-11A-01R-2315-07	ASAP3|55616	699.3264
TCGA-KN-8423-11A-01R-2315-07	ASB10|136371	.3062
TCGA-KN-8423-11A-01R-2315-07	ASB11|140456	0
TCGA-KN-8423-11A-01R-2315-07	ASB12|142689	3.368
TCGA-KN-8423-11A-01R-2315-07	ASB13|79754	1654.011
TCGA-KN-8423-11A-01R-2315-07	ASB14|142686	3.9804
TCGA-KN-8423-11A-01R-2315-07	ASB15|142685	2.1433
TCGA-KN-8423-11A-01R-2315-07	ASB16|92591	17.3546
TCGA-KN-8423-11A-01R-2315-07	ASB17|127247	.3062
TCGA-KN-8423-11A-01R-2315-07	ASB18|401036	1.5309
TCGA-KN-8423-11A-01R-2315-07	ASB1|51665	471.4391
TCGA-KN-8423-11A-01R-2315-07	ASB2|51676	42.5597
TCGA-KN-8423-11A-01R-2315-07	ASB3|51130	308.3282
TCGA-KN-8423-11A-01R-2315-07	ASB4|51666	6.1237
TCGA-KN-8423-11A-01R-2315-07	ASB5|140458	7.6546
TCGA-KN-8423-11A-01R-2315-07	ASB6|140459	915.5664
TCGA-KN-8423-11A-01R-2315-07	ASB7|140460	320.2694
TCGA-KN-8423-11A-01R-2315-07	ASB8|140461	860.0735
TCGA-KN-8423-11A-01R-2315-07	ASB9|140462	115.7379
TCGA-KN-8423-11A-01R-2315-07	ASCC1|51008	677.5873
TCGA-KN-8423-11A-01R-2315-07	ASCC2|84164	894.3662
TCGA-KN-8423-11A-01R-2315-07	ASCC3|10973	845.3766
TCGA-KN-8423-11A-01R-2315-07	ASCL1|429	.3062
TCGA-KN-8423-11A-01R-2315-07	ASCL2|430	52.97
TCGA-KN-8423-11A-01R-2315-07	ASCL3|56676	.3062
TCGA-KN-8423-11A-01R-2315-07	ASCL4|121549	1.2247
TCGA-KN-8423-11A-01R-2315-07	ASF1A|25842	560.9308
TCGA-KN-8423-11A-01R-2315-07	ASF1B|55723	90.9369
TCGA-KN-8423-11A-01R-2315-07	ASFMR1|100126270	3.6834
TCGA-KN-8423-11A-01R-2315-07	ASGR1|432	9.4917
TCGA-KN-8423-11A-01R-2315-07	ASGR2|433	3.368
TCGA-KN-8423-11A-01R-2315-07	ASH1L|55870	2005.9277
TCGA-KN-8423-11A-01R-2315-07	ASH2L|9070	1154.011
TCGA-KN-8423-11A-01R-2315-07	ASIP|434	.9186
TCGA-KN-8423-11A-01R-2315-07	ASL|435	719.2284
TCGA-KN-8423-11A-01R-2315-07	ASMTL|8623	865.2296
TCGA-KN-8423-11A-01R-2315-07	ASMT|438	0
TCGA-KN-8423-11A-01R-2315-07	ASNA1|439	1915.7991
TCGA-KN-8423-11A-01R-2315-07	ASNSD1|54529	876.6075
TCGA-KN-8423-11A-01R-2315-07	ASNS|440	308.3282
TCGA-KN-8423-11A-01R-2315-07	ASPA|443	631.6595
TCGA-KN-8423-11A-01R-2315-07	ASPDH|554235	32.1494
TCGA-KN-8423-11A-01R-2315-07	ASPG|374569	7.9608
TCGA-KN-8423-11A-01R-2315-07	ASPHD1|253982	15.0031
TCGA-KN-8423-11A-01R-2315-07	ASPHD2|57168	284.4458
TCGA-KN-8423-11A-01R-2315-07	ASPH|444	4580.3062
TCGA-KN-8423-11A-01R-2315-07	ASPM|259266	7.3484
TCGA-KN-8423-11A-01R-2315-07	ASPN|54829	374.7704
TCGA-KN-8423-11A-01R-2315-07	ASPRV1|151516	86.9749
TCGA-KN-8423-11A-01R-2315-07	ASPSCR1|79058	653.7048
TCGA-KN-8423-11A-01R-2315-07	ASRGL1|80150	859.1549
TCGA-KN-8423-11A-01R-2315-07	ASS1|445	2824.556
TCGA-KN-8423-11A-01R-2315-07	ASTE1|28990	193.2241
TCGA-KN-8423-11A-01R-2315-07	ASTL|431705	0
TCGA-KN-8423-11A-01R-2315-07	ASTN1|460	7.3484
TCGA-KN-8423-11A-01R-2315-07	ASTN2|23245	302.8169
TCGA-KN-8423-11A-01R-2315-07	ASXL1|171023	1149.7244
TCGA-KN-8423-11A-01R-2315-07	ASXL2|55252	731.782
TCGA-KN-8423-11A-01R-2315-07	ASXL3|80816	37.3546
TCGA-KN-8423-11A-01R-2315-07	ASZ1|136991	.3062
TCGA-KN-8423-11A-01R-2315-07	ATAD1|84896	1165.0337
TCGA-KN-8423-11A-01R-2315-07	ATAD2B|54454	270.9737
TCGA-KN-8423-11A-01R-2315-07	ATAD2|29028	278.0159
TCGA-KN-8423-11A-01R-2315-07	ATAD3A|55210	417.9424
TCGA-KN-8423-11A-01R-2315-07	ATAD3B|83858	205.7563
TCGA-KN-8423-11A-01R-2315-07	ATAD3C|219293	268.218
TCGA-KN-8423-11A-01R-2315-07	ATAD5|79915	24.4948
TCGA-KN-8423-11A-01R-2315-07	ATCAY|85300	2.7557
TCGA-KN-8423-11A-01R-2315-07	ATE1|11101	446.1115
TCGA-KN-8423-11A-01R-2315-07	ATF1|466	443.3558
TCGA-KN-8423-11A-01R-2315-07	ATF2|1386	645.1317
TCGA-KN-8423-11A-01R-2315-07	ATF3|467	1877.8322
TCGA-KN-8423-11A-01R-2315-07	ATF4|468	3354.8683
TCGA-KN-8423-11A-01R-2315-07	ATF5|22809	718.9222
TCGA-KN-8423-11A-01R-2315-07	ATF6B|1388	2540.4164
TCGA-KN-8423-11A-01R-2315-07	ATF6|22926	2419.4734
TCGA-KN-8423-11A-01R-2315-07	ATF7IP2|80063	138.3956
TCGA-KN-8423-11A-01R-2315-07	ATF7IP|55729	979.7918
TCGA-KN-8423-11A-01R-2315-07	ATF7|11016	1079.1549
TCGA-KN-8423-11A-01R-2315-07	ATG10|83734	115.7379
TCGA-KN-8423-11A-01R-2315-07	ATG12|9140	398.959
TCGA-KN-8423-11A-01R-2315-07	ATG16L1|55054	563.9927
TCGA-KN-8423-11A-01R-2315-07	ATG16L2|89849	247.673
TCGA-KN-8423-11A-01R-2315-07	ATG2A|23130	772.8108
TCGA-KN-8423-11A-01R-2315-07	ATG2B|55102	849.0508
TCGA-KN-8423-11A-01R-2315-07	ATG3|64422	719.2284
TCGA-KN-8423-11A-01R-2315-07	ATG4A|115201	404.4703
TCGA-KN-8423-11A-01R-2315-07	ATG4B|23192	1219.8408
TCGA-KN-8423-11A-01R-2315-07	ATG4C|84938	228.1078
TCGA-KN-8423-11A-01R-2315-07	ATG4D|84971	426.5064
TCGA-KN-8423-11A-01R-2315-07	ATG5|9474	858.2364
TCGA-KN-8423-11A-01R-2315-07	ATG7|10533	606.4207
TCGA-KN-8423-11A-01R-2315-07	ATG9A|79065	1134.9908
TCGA-KN-8423-11A-01R-2315-07	ATG9B|285973	4.7551
TCGA-KN-8423-11A-01R-2315-07	ATHL1|80162	1347.5199
TCGA-KN-8423-11A-01R-2315-07	ATIC|471	1288.12
TCGA-KN-8423-11A-01R-2315-07	ATL1|51062	266.6871
TCGA-KN-8423-11A-01R-2315-07	ATL2|64225	616.0441
TCGA-KN-8423-11A-01R-2315-07	ATL3|25923	368.9528
TCGA-KN-8423-11A-01R-2315-07	ATMIN|23300	1248.6222
TCGA-KN-8423-11A-01R-2315-07	ATM|472	1901.1023
TCGA-KN-8423-11A-01R-2315-07	ATN1|1822	3057.5628
TCGA-KN-8423-11A-01R-2315-07	ATOH1|474	0
TCGA-KN-8423-11A-01R-2315-07	ATOH7|220202	5.2051
TCGA-KN-8423-11A-01R-2315-07	ATOH8|84913	327.9241
TCGA-KN-8423-11A-01R-2315-07	ATOX1|475	662.278
TCGA-KN-8423-11A-01R-2315-07	ATP10A|57194	82.3637
TCGA-KN-8423-11A-01R-2315-07	ATP10B|23120	55.4195
TCGA-KN-8423-11A-01R-2315-07	ATP10D|57205	1557.2566
TCGA-KN-8423-11A-01R-2315-07	ATP11A|23250	1581.7514
TCGA-KN-8423-11A-01R-2315-07	ATP11B|23200	1587.2627
TCGA-KN-8423-11A-01R-2315-07	ATP11C|286410	831.9045
TCGA-KN-8423-11A-01R-2315-07	ATP12A|479	344.7642
TCGA-KN-8423-11A-01R-2315-07	ATP13A1|57130	1406.9198
TCGA-KN-8423-11A-01R-2315-07	ATP13A2|23400	1177.5873
TCGA-KN-8423-11A-01R-2315-07	ATP13A3|79572	2754.7459
TCGA-KN-8423-11A-01R-2315-07	ATP13A4|84239	4.899
TCGA-KN-8423-11A-01R-2315-07	ATP13A5|344905	.9186
TCGA-KN-8423-11A-01R-2315-07	ATP1A1|476	53420.0643
TCGA-KN-8423-11A-01R-2315-07	ATP1A2|477	120.943
TCGA-KN-8423-11A-01R-2315-07	ATP1A3|478	1.8371
TCGA-KN-8423-11A-01R-2315-07	ATP1A4|480	1.5309
TCGA-KN-8423-11A-01R-2315-07	ATP1B1|481	31389.4458
TCGA-KN-8423-11A-01R-2315-07	ATP1B2|482	384.2621
TCGA-KN-8423-11A-01R-2315-07	ATP1B3|483	2640.8451
TCGA-KN-8423-11A-01R-2315-07	ATP1B4|23439	0
TCGA-KN-8423-11A-01R-2315-07	ATP2A1|487	4.5928
TCGA-KN-8423-11A-01R-2315-07	ATP2A2|488	3491.4268
TCGA-KN-8423-11A-01R-2315-07	ATP2A3|489	2232.0882
TCGA-KN-8423-11A-01R-2315-07	ATP2B1|490	944.2743
TCGA-KN-8423-11A-01R-2315-07	ATP2B2|491	63.3803
TCGA-KN-8423-11A-01R-2315-07	ATP2B3|492	5.2051
TCGA-KN-8423-11A-01R-2315-07	ATP2B4|493	1656.4605
TCGA-KN-8423-11A-01R-2315-07	ATP2C1|27032	2279.8316
TCGA-KN-8423-11A-01R-2315-07	ATP2C2|9914	65.2174
TCGA-KN-8423-11A-01R-2315-07	ATP4A|495	0
TCGA-KN-8423-11A-01R-2315-07	ATP4B|496	4.899
TCGA-KN-8423-11A-01R-2315-07	ATP5A1|498	14524.801
TCGA-KN-8423-11A-01R-2315-07	ATP5B|506	15377.2198
TCGA-KN-8423-11A-01R-2315-07	ATP5C1|509	4022.3515
TCGA-KN-8423-11A-01R-2315-07	ATP5D|513	1334.0478
TCGA-KN-8423-11A-01R-2315-07	ATP5EP2|432369	19.902
TCGA-KN-8423-11A-01R-2315-07	ATP5E|514	2919.4734
TCGA-KN-8423-11A-01R-2315-07	ATP5F1|515	3284.4458
TCGA-KN-8423-11A-01R-2315-07	ATP5G1|516	1072.2596
TCGA-KN-8423-11A-01R-2315-07	ATP5G2|517	4367.7281
TCGA-KN-8423-11A-01R-2315-07	ATP5G3|518	3634.4152
TCGA-KN-8423-11A-01R-2315-07	ATP5H|10476	2348.7446
TCGA-KN-8423-11A-01R-2315-07	ATP5I|521	1130.9614
TCGA-KN-8423-11A-01R-2315-07	ATP5J2|9551	1597.9271
TCGA-KN-8423-11A-01R-2315-07	ATP5J|522	1699.1764
TCGA-KN-8423-11A-01R-2315-07	ATP5L2|267020	0
TCGA-KN-8423-11A-01R-2315-07	ATP5L|10632	3185.2419
TCGA-KN-8423-11A-01R-2315-07	ATP5O|539	2945.8053
TCGA-KN-8423-11A-01R-2315-07	ATP5SL|55101	1139.3141
TCGA-KN-8423-11A-01R-2315-07	ATP5S|27109	181.2615
TCGA-KN-8423-11A-01R-2315-07	ATP6AP1L|92270	34.9051
TCGA-KN-8423-11A-01R-2315-07	ATP6AP1|537	4609.9204
TCGA-KN-8423-11A-01R-2315-07	ATP6AP2|10159	4679.1182
TCGA-KN-8423-11A-01R-2315-07	ATP6V0A1|535	960.5021
TCGA-KN-8423-11A-01R-2315-07	ATP6V0A2|23545	321.188
TCGA-KN-8423-11A-01R-2315-07	ATP6V0A4|50617	2614.0998
TCGA-KN-8423-11A-01R-2315-07	ATP6V0B|533	2807.4097
TCGA-KN-8423-11A-01R-2315-07	ATP6V0C|527	3963.0496
TCGA-KN-8423-11A-01R-2315-07	ATP6V0D1|9114	2189.5285
TCGA-KN-8423-11A-01R-2315-07	ATP6V0D2|245972	1174.5254
TCGA-KN-8423-11A-01R-2315-07	ATP6V0E1|8992	4408.7569
TCGA-KN-8423-11A-01R-2315-07	ATP6V0E2|155066	1150.8145
TCGA-KN-8423-11A-01R-2315-07	ATP6V1A|523	5105.3276
TCGA-KN-8423-11A-01R-2315-07	ATP6V1B1|525	908.4507
TCGA-KN-8423-11A-01R-2315-07	ATP6V1B2|526	2135.9461
TCGA-KN-8423-11A-01R-2315-07	ATP6V1C1|528	1716.1666
TCGA-KN-8423-11A-01R-2315-07	ATP6V1C2|245973	270.5175
TCGA-KN-8423-11A-01R-2315-07	ATP6V1D|51382	1684.9357
TCGA-KN-8423-11A-01R-2315-07	ATP6V1E1|529	3941.5187
TCGA-KN-8423-11A-01R-2315-07	ATP6V1E2|90423	71.9535
TCGA-KN-8423-11A-01R-2315-07	ATP6V1F|9296	3212.4403
TCGA-KN-8423-11A-01R-2315-07	ATP6V1G1|9550	3194.4274
TCGA-KN-8423-11A-01R-2315-07	ATP6V1G2|534	60.9492
TCGA-KN-8423-11A-01R-2315-07	ATP6V1G3|127124	92.4679
TCGA-KN-8423-11A-01R-2315-07	ATP6V1H|51606	1748.6222
TCGA-KN-8423-11A-01R-2315-07	ATP7A|538	612.3699
TCGA-KN-8423-11A-01R-2315-07	ATP7B|540	187.6914
TCGA-KN-8423-11A-01R-2315-07	ATP8A1|10396	406.9198
TCGA-KN-8423-11A-01R-2315-07	ATP8A2|51761	25.4133
TCGA-KN-8423-11A-01R-2315-07	ATP8B1|5205	2019.6448
TCGA-KN-8423-11A-01R-2315-07	ATP8B2|57198	521.1268
TCGA-KN-8423-11A-01R-2315-07	ATP8B3|148229	16.534
TCGA-KN-8423-11A-01R-2315-07	ATP8B4|79895	93.0802
TCGA-KN-8423-11A-01R-2315-07	ATP8B5P|158381	28.169
TCGA-KN-8423-11A-01R-2315-07	ATP9A|10079	2183.711
TCGA-KN-8423-11A-01R-2315-07	ATP9B|374868	550.2143
TCGA-KN-8423-11A-01R-2315-07	ATPAF1|64756	1970.2694
TCGA-KN-8423-11A-01R-2315-07	ATPAF2|91647	428.1537
TCGA-KN-8423-11A-01R-2315-07	ATPBD4|89978	199.3264
TCGA-KN-8423-11A-01R-2315-07	ATPIF1|93974	2711.88
TCGA-KN-8423-11A-01R-2315-07	ATRIP|84126	180.8696
TCGA-KN-8423-11A-01R-2315-07	ATRNL1|26033	622.474
TCGA-KN-8423-11A-01R-2315-07	ATRN|8455	2469.9939
TCGA-KN-8423-11A-01R-2315-07	ATRX|546	1914.5744
TCGA-KN-8423-11A-01R-2315-07	ATR|545	601.6534
TCGA-KN-8423-11A-01R-2315-07	ATXN10|25814	3439.0692
TCGA-KN-8423-11A-01R-2315-07	ATXN1L|342371	1121.6381
TCGA-KN-8423-11A-01R-2315-07	ATXN1|6310	444.5805
TCGA-KN-8423-11A-01R-2315-07	ATXN2L|11273	1443.0496
TCGA-KN-8423-11A-01R-2315-07	ATXN2|6311	697.7955
TCGA-KN-8423-11A-01R-2315-07	ATXN3L|92552	0
TCGA-KN-8423-11A-01R-2315-07	ATXN3|4287	438.1506
TCGA-KN-8423-11A-01R-2315-07	ATXN7L1|222255	189.8347
TCGA-KN-8423-11A-01R-2315-07	ATXN7L2|127002	114.5132
TCGA-KN-8423-11A-01R-2315-07	ATXN7L3B|552889	3244.6418
TCGA-KN-8423-11A-01R-2315-07	ATXN7L3|56970	1243.7232
TCGA-KN-8423-11A-01R-2315-07	ATXN7|6314	466.6258
TCGA-KN-8423-11A-01R-2315-07	ATXN8OS|6315	0
TCGA-KN-8423-11A-01R-2315-07	AUH|549	685.5481
TCGA-KN-8423-11A-01R-2315-07	AUP1|550	2283.9682
TCGA-KN-8423-11A-01R-2315-07	AURKAIP1|54998	1524.1886
TCGA-KN-8423-11A-01R-2315-07	AURKAPS1|6791	4.2866
TCGA-KN-8423-11A-01R-2315-07	AURKA|6790	52.6638
TCGA-KN-8423-11A-01R-2315-07	AURKB|9212	13.166
TCGA-KN-8423-11A-01R-2315-07	AURKC|6795	14.3907
TCGA-KN-8423-11A-01R-2315-07	AUTS2|26053	496.3258
TCGA-KN-8423-11A-01R-2315-07	AVEN|57099	71.0349
TCGA-KN-8423-11A-01R-2315-07	AVIL|10677	32.4556
TCGA-KN-8423-11A-01R-2315-07	AVL9|23080	226.883
TCGA-KN-8423-11A-01R-2315-07	AVPI1|60370	292.1004
TCGA-KN-8423-11A-01R-2315-07	AVPR1A|552	23.5762
TCGA-KN-8423-11A-01R-2315-07	AVPR1B|553	8.5732
TCGA-KN-8423-11A-01R-2315-07	AVPR2|554	1051.7453
TCGA-KN-8423-11A-01R-2315-07	AVP|551	0
TCGA-KN-8423-11A-01R-2315-07	AWAT1|158833	0
TCGA-KN-8423-11A-01R-2315-07	AWAT2|158835	.6124
TCGA-KN-8423-11A-01R-2315-07	AXIN1|8312	490.8145
TCGA-KN-8423-11A-01R-2315-07	AXIN2|8313	339.8653
TCGA-KN-8423-11A-01R-2315-07	AXL|558	432.6393
TCGA-KN-8423-11A-01R-2315-07	AZGP1|563	256.2768
TCGA-KN-8423-11A-01R-2315-07	AZI1|22994	201.7759
TCGA-KN-8423-11A-01R-2315-07	AZI2|64343	1059.0937
TCGA-KN-8423-11A-01R-2315-07	AZIN1|51582	3003.9804
TCGA-KN-8423-11A-01R-2315-07	AZU1|566	0
TCGA-KN-8423-11A-01R-2315-07	B2M|567	22507.9608
TCGA-KN-8423-11A-01R-2315-07	B3GALNT1|8706	581.7514
TCGA-KN-8423-11A-01R-2315-07	B3GALNT2|148789	376.188
TCGA-KN-8423-11A-01R-2315-07	B3GALT1|8708	.6124
TCGA-KN-8423-11A-01R-2315-07	B3GALT2|8707	29.6999
TCGA-KN-8423-11A-01R-2315-07	B3GALT4|8705	575.3215
TCGA-KN-8423-11A-01R-2315-07	B3GALT5|10317	72.872
TCGA-KN-8423-11A-01R-2315-07	B3GALT6|126792	520.2082
TCGA-KN-8423-11A-01R-2315-07	B3GALTL|145173	516.534
TCGA-KN-8423-11A-01R-2315-07	B3GAT1|27087	247.3974
TCGA-KN-8423-11A-01R-2315-07	B3GAT2|135152	1.9167
TCGA-KN-8423-11A-01R-2315-07	B3GAT3|26229	811.3901
TCGA-KN-8423-11A-01R-2315-07	B3GNT1|11041	1298.5303
TCGA-KN-8423-11A-01R-2315-07	B3GNT2|10678	1173.3007
TCGA-KN-8423-11A-01R-2315-07	B3GNT3|10331	2089.0998
TCGA-KN-8423-11A-01R-2315-07	B3GNT4|79369	5.5113
TCGA-KN-8423-11A-01R-2315-07	B3GNT5|84002	265.4623
TCGA-KN-8423-11A-01R-2315-07	B3GNT6|192134	0
TCGA-KN-8423-11A-01R-2315-07	B3GNT7|93010	79.3019
TCGA-KN-8423-11A-01R-2315-07	B3GNT8|374907	481.0165
TCGA-KN-8423-11A-01R-2315-07	B3GNT9|84752	484.752
TCGA-KN-8423-11A-01R-2315-07	B3GNTL1|146712	50.3307
TCGA-KN-8423-11A-01R-2315-07	B4GALNT1|2583	10.2572
TCGA-KN-8423-11A-01R-2315-07	B4GALNT2|124872	670.2388
TCGA-KN-8423-11A-01R-2315-07	B4GALNT3|283358	372.9333
TCGA-KN-8423-11A-01R-2315-07	B4GALNT4|338707	4.2866
TCGA-KN-8423-11A-01R-2315-07	B4GALT1|2683	4548.3772
TCGA-KN-8423-11A-01R-2315-07	B4GALT2|8704	631.0472
TCGA-KN-8423-11A-01R-2315-07	B4GALT3|8703	772.8108
TCGA-KN-8423-11A-01R-2315-07	B4GALT4|8702	523.8824
TCGA-KN-8423-11A-01R-2315-07	B4GALT5|9334	1511.635
TCGA-KN-8423-11A-01R-2315-07	B4GALT6|9331	189.8347
TCGA-KN-8423-11A-01R-2315-07	B4GALT7|11285	550.8267
TCGA-KN-8423-11A-01R-2315-07	B9D1|27077	359.9204
TCGA-KN-8423-11A-01R-2315-07	B9D2|80776	151.5003
TCGA-KN-8423-11A-01R-2315-07	BAALC|79870	159.8285
TCGA-KN-8423-11A-01R-2315-07	BAAT|570	3.0618
TCGA-KN-8423-11A-01R-2315-07	BACE1|23621	1181.8739
TCGA-KN-8423-11A-01R-2315-07	BACE2|25825	1125.2296
TCGA-KN-8423-11A-01R-2315-07	BACH1|571	746.4789
TCGA-KN-8423-11A-01R-2315-07	BACH2|60468	21.7391
TCGA-KN-8423-11A-01R-2315-07	BAD|572	1145.098
TCGA-KN-8423-11A-01R-2315-07	BAG1|573	5343.9498
TCGA-KN-8423-11A-01R-2315-07	BAG2|9532	365.891
TCGA-KN-8423-11A-01R-2315-07	BAG3|9531	1554.5009
TCGA-KN-8423-11A-01R-2315-07	BAG4|9530	330.9859
TCGA-KN-8423-11A-01R-2315-07	BAG5|9529	1194.1212
TCGA-KN-8423-11A-01R-2315-07	BAGE2|85319	11.9841
TCGA-KN-8423-11A-01R-2315-07	BAGE|574	0
TCGA-KN-8423-11A-01R-2315-07	BAHCC1|57597	683.711
TCGA-KN-8423-11A-01R-2315-07	BAHD1|22893	1188.3037
TCGA-KN-8423-11A-01R-2315-07	BAI1|575	16.2278
TCGA-KN-8423-11A-01R-2315-07	BAI2|576	55.1133
TCGA-KN-8423-11A-01R-2315-07	BAI3|577	148.8059
TCGA-KN-8423-11A-01R-2315-07	BAIAP2L1|55971	673.3007
TCGA-KN-8423-11A-01R-2315-07	BAIAP2L2|80115	46.5401
TCGA-KN-8423-11A-01R-2315-07	BAIAP2|10458	1205.1439
TCGA-KN-8423-11A-01R-2315-07	BAIAP3|8938	254.3631
TCGA-KN-8423-11A-01R-2315-07	BAK1|578	658.2976
TCGA-KN-8423-11A-01R-2315-07	BAMBI|25805	484.9969
TCGA-KN-8423-11A-01R-2315-07	BANF1|8815	2300.6736
TCGA-KN-8423-11A-01R-2315-07	BANF2|140836	.3062
TCGA-KN-8423-11A-01R-2315-07	BANK1|55024	327.3117
TCGA-KN-8423-11A-01R-2315-07	BANP|54971	297.9179
TCGA-KN-8423-11A-01R-2315-07	BAP1|8314	1523.8824
TCGA-KN-8423-11A-01R-2315-07	BARD1|580	50.2143
TCGA-KN-8423-11A-01R-2315-07	BARHL1|56751	0
TCGA-KN-8423-11A-01R-2315-07	BARHL2|343472	0
TCGA-KN-8423-11A-01R-2315-07	BARX1|56033	.6124
TCGA-KN-8423-11A-01R-2315-07	BARX2|8538	77.4648
TCGA-KN-8423-11A-01R-2315-07	BASE|317716	0
TCGA-KN-8423-11A-01R-2315-07	BASP1|10409	479.7918
TCGA-KN-8423-11A-01R-2315-07	BAT1|7919	3013.76
TCGA-KN-8423-11A-01R-2315-07	BAT2L1|84726	5115.4868
TCGA-KN-8423-11A-01R-2315-07	BAT2L2|23215	2866.5034
TCGA-KN-8423-11A-01R-2315-07	BAT2|7916	5055.7257
TCGA-KN-8423-11A-01R-2315-07	BAT3|7917	3722.5964
TCGA-KN-8423-11A-01R-2315-07	BAT4|7918	580.5266
TCGA-KN-8423-11A-01R-2315-07	BAT5|7920	1112.0637
TCGA-KN-8423-11A-01R-2315-07	BATF2|116071	248.316
TCGA-KN-8423-11A-01R-2315-07	BATF3|55509	13.7783
TCGA-KN-8423-11A-01R-2315-07	BATF|10538	10.1041
TCGA-KN-8423-11A-01R-2315-07	BAX|581	684.6295
TCGA-KN-8423-11A-01R-2315-07	BAZ1A|11177	496.9382
TCGA-KN-8423-11A-01R-2315-07	BAZ1B|9031	1655.5419
TCGA-KN-8423-11A-01R-2315-07	BAZ2A|11176	2240.6399
TCGA-KN-8423-11A-01R-2315-07	BAZ2B|29994	848.6314
TCGA-KN-8423-11A-01R-2315-07	BBC3|27113	139.3141
TCGA-KN-8423-11A-01R-2315-07	BBOX1|8424	398.0404
TCGA-KN-8423-11A-01R-2315-07	BBS10|79738	715.5542
TCGA-KN-8423-11A-01R-2315-07	BBS12|166379	318.7385
TCGA-KN-8423-11A-01R-2315-07	BBS1|582	1569.504
TCGA-KN-8423-11A-01R-2315-07	BBS2|583	1949.4795
TCGA-KN-8423-11A-01R-2315-07	BBS4|585	631.0472
TCGA-KN-8423-11A-01R-2315-07	BBS5|129880	280.8053
TCGA-KN-8423-11A-01R-2315-07	BBS7|55212	421.9228
TCGA-KN-8423-11A-01R-2315-07	BBS9|27241	350.2756
TCGA-KN-8423-11A-01R-2315-07	BBX|56987	2747.3974
TCGA-KN-8423-11A-01R-2315-07	BCAM|4059	22734.2315
TCGA-KN-8423-11A-01R-2315-07	BCAN|63827	11.3288
TCGA-KN-8423-11A-01R-2315-07	BCAP29|55973	1189.5285
TCGA-KN-8423-11A-01R-2315-07	BCAP31|10134	4279.853
TCGA-KN-8423-11A-01R-2315-07	BCAR1|9564	1964.7887
TCGA-KN-8423-11A-01R-2315-07	BCAR3|8412	1137.1494
TCGA-KN-8423-11A-01R-2315-07	BCAR4|400500	.6124
TCGA-KN-8423-11A-01R-2315-07	BCAS1|8537	916.4115
TCGA-KN-8423-11A-01R-2315-07	BCAS2|10286	843.5548
TCGA-KN-8423-11A-01R-2315-07	BCAS3|54828	1177.8934
TCGA-KN-8423-11A-01R-2315-07	BCAS4|55653	918.2486
TCGA-KN-8423-11A-01R-2315-07	BCAT1|586	84.8132
TCGA-KN-8423-11A-01R-2315-07	BCAT2|587	850.5818
TCGA-KN-8423-11A-01R-2315-07	BCCIP|56647	1262.5658
TCGA-KN-8423-11A-01R-2315-07	BCDIN3D|144233	188.7446
TCGA-KN-8423-11A-01R-2315-07	BCHE|590	37.6607
TCGA-KN-8423-11A-01R-2315-07	BCKDHA|593	2016.534
TCGA-KN-8423-11A-01R-2315-07	BCKDHB|594	549.2958
TCGA-KN-8423-11A-01R-2315-07	BCKDK|10295	1016.2278
TCGA-KN-8423-11A-01R-2315-07	BCL10|8915	336.1911
TCGA-KN-8423-11A-01R-2315-07	BCL11A|53335	7.9608
TCGA-KN-8423-11A-01R-2315-07	BCL11B|64919	20.5144
TCGA-KN-8423-11A-01R-2315-07	BCL2A1|597	7.0423
TCGA-KN-8423-11A-01R-2315-07	BCL2L10|10017	38.8855
TCGA-KN-8423-11A-01R-2315-07	BCL2L11|10018	412.1249
TCGA-KN-8423-11A-01R-2315-07	BCL2L12|83596	236.0288
TCGA-KN-8423-11A-01R-2315-07	BCL2L13|23786	2278.6283
TCGA-KN-8423-11A-01R-2315-07	BCL2L14|79370	10.4103
TCGA-KN-8423-11A-01R-2315-07	BCL2L15|440603	402.0208
TCGA-KN-8423-11A-01R-2315-07	BCL2L1|598	3884.5683
TCGA-KN-8423-11A-01R-2315-07	BCL2L2|599	1179.9816
TCGA-KN-8423-11A-01R-2315-07	BCL2|596	717.3913
TCGA-KN-8423-11A-01R-2315-07	BCL3|602	519.902
TCGA-KN-8423-11A-01R-2315-07	BCL6B|255877	725.3521
TCGA-KN-8423-11A-01R-2315-07	BCL6|604	4390.3858
TCGA-KN-8423-11A-01R-2315-07	BCL7A|605	918.5548
TCGA-KN-8423-11A-01R-2315-07	BCL7B|9275	1017.1464
TCGA-KN-8423-11A-01R-2315-07	BCL7C|9274	1304.654
TCGA-KN-8423-11A-01R-2315-07	BCL8|606	1.8371
TCGA-KN-8423-11A-01R-2315-07	BCL9L|283149	864.3601
TCGA-KN-8423-11A-01R-2315-07	BCL9|607	820.5756
TCGA-KN-8423-11A-01R-2315-07	BCLAF1|9774	3068.2792
TCGA-KN-8423-11A-01R-2315-07	BCMO1|53630	85.1194
TCGA-KN-8423-11A-01R-2315-07	BCO2|83875	114.207
TCGA-KN-8423-11A-01R-2315-07	BCORL1|63035	500.3062
TCGA-KN-8423-11A-01R-2315-07	BCORL2|286554	.3062
TCGA-KN-8423-11A-01R-2315-07	BCOR|54880	1200.2449
TCGA-KN-8423-11A-01R-2315-07	BCR|613	2335.5787
TCGA-KN-8423-11A-01R-2315-07	BCS1L|617	446.8096
TCGA-KN-8423-11A-01R-2315-07	BCYRN1|618	0
TCGA-KN-8423-11A-01R-2315-07	BDH1|622	494.7949
TCGA-KN-8423-11A-01R-2315-07	BDH2|56898	2247.0912
TCGA-KN-8423-11A-01R-2315-07	BDKRB1|623	54.1947
TCGA-KN-8423-11A-01R-2315-07	BDKRB2|624	1131.0472
TCGA-KN-8423-11A-01R-2315-07	BDNFOS|497258	89.4519
TCGA-KN-8423-11A-01R-2315-07	BDNF|627	30.8788
TCGA-KN-8423-11A-01R-2315-07	BDP1|55814	727.1892
TCGA-KN-8423-11A-01R-2315-07	BEAN|146227	3.9804
TCGA-KN-8423-11A-01R-2315-07	BECN1|8678	1489.801
TCGA-KN-8423-11A-01R-2315-07	BEGAIN|57596	11.0227
TCGA-KN-8423-11A-01R-2315-07	BEND2|139105	.6124
TCGA-KN-8423-11A-01R-2315-07	BEND3|57673	86.9565
TCGA-KN-8423-11A-01R-2315-07	BEND4|389206	2.1433
TCGA-KN-8423-11A-01R-2315-07	BEND5|79656	153.7048
TCGA-KN-8423-11A-01R-2315-07	BEND6|221336	55.7257
TCGA-KN-8423-11A-01R-2315-07	BEND7|222389	566.1359
TCGA-KN-8423-11A-01R-2315-07	BEST1|7439	34.602
TCGA-KN-8423-11A-01R-2315-07	BEST2|54831	0
TCGA-KN-8423-11A-01R-2315-07	BEST3|144453	7.3484
TCGA-KN-8423-11A-01R-2315-07	BEST4|266675	19.5958
TCGA-KN-8423-11A-01R-2315-07	BET1L|51272	1884.8745
TCGA-KN-8423-11A-01R-2315-07	BET1|10282	787.2015
TCGA-KN-8423-11A-01R-2315-07	BET3L|100128327	2.4495
TCGA-KN-8423-11A-01R-2315-07	BEX1|55859	22.9639
TCGA-KN-8423-11A-01R-2315-07	BEX2|84707	639.008
TCGA-KN-8423-11A-01R-2315-07	BEX4|56271	2022.3515
TCGA-KN-8423-11A-01R-2315-07	BEX5|340542	134.7214
TCGA-KN-8423-11A-01R-2315-07	BEYLA|497634	0
TCGA-KN-8423-11A-01R-2315-07	BFAR|51283	1163.5028
TCGA-KN-8423-11A-01R-2315-07	BFSP1|631	305.5726
TCGA-KN-8423-11A-01R-2315-07	BFSP2|8419	3.6742
TCGA-KN-8423-11A-01R-2315-07	BGLAP|632	27.7557
TCGA-KN-8423-11A-01R-2315-07	BGN|633	19244.6418
TCGA-KN-8423-11A-01R-2315-07	BHLHA15|168620	.9186
TCGA-KN-8423-11A-01R-2315-07	BHLHB9|80823	312.921
TCGA-KN-8423-11A-01R-2315-07	BHLHE22|27319	6.1237
TCGA-KN-8423-11A-01R-2315-07	BHLHE23|128408	0
TCGA-KN-8423-11A-01R-2315-07	BHLHE40|8553	2988.365
TCGA-KN-8423-11A-01R-2315-07	BHLHE41|79365	2034.2927
TCGA-KN-8423-11A-01R-2315-07	BHMT2|23743	2265.1562
TCGA-KN-8423-11A-01R-2315-07	BHMT|635	2233.3129
TCGA-KN-8423-11A-01R-2315-07	BICC1|80114	1172.9945
TCGA-KN-8423-11A-01R-2315-07	BICD1|636	235.7624
TCGA-KN-8423-11A-01R-2315-07	BICD2|23299	1009.4917
TCGA-KN-8423-11A-01R-2315-07	BID|637	278.4231
TCGA-KN-8423-11A-01R-2315-07	BIK|638	22.6577
TCGA-KN-8423-11A-01R-2315-07	BIN1|274	909.6754
TCGA-KN-8423-11A-01R-2315-07	BIN2|51411	54.1947
TCGA-KN-8423-11A-01R-2315-07	BIN3|55909	541.9473
TCGA-KN-8423-11A-01R-2315-07	BIRC2|329	1293.6314
TCGA-KN-8423-11A-01R-2315-07	BIRC3|330	695.0398
TCGA-KN-8423-11A-01R-2315-07	BIRC5|332	24.1335
TCGA-KN-8423-11A-01R-2315-07	BIRC6|57448	2279.5468
TCGA-KN-8423-11A-01R-2315-07	BIRC7|79444	.3062
TCGA-KN-8423-11A-01R-2315-07	BIRC8|112401	0
TCGA-KN-8423-11A-01R-2315-07	BIVM|54841	1082.9057
TCGA-KN-8423-11A-01R-2315-07	BLCAP|10904	2405.3889
TCGA-KN-8423-11A-01R-2315-07	BLID|414899	.3062
TCGA-KN-8423-11A-01R-2315-07	BLK|640	10.7165
TCGA-KN-8423-11A-01R-2315-07	BLMH|642	583.8947
TCGA-KN-8423-11A-01R-2315-07	BLM|641	34.2927
TCGA-KN-8423-11A-01R-2315-07	BLNK|29760	899.2652
TCGA-KN-8423-11A-01R-2315-07	BLOC1S1|2647	1133.913
TCGA-KN-8423-11A-01R-2315-07	BLOC1S2|282991	801.8983
TCGA-KN-8423-11A-01R-2315-07	BLOC1S3|388552	196.8769
TCGA-KN-8423-11A-01R-2315-07	BLVRA|644	586.9565
TCGA-KN-8423-11A-01R-2315-07	BLVRB|645	1240.6614
TCGA-KN-8423-11A-01R-2315-07	BLZF1|8548	552.3576
TCGA-KN-8423-11A-01R-2315-07	BMF|90427	1758.7263
TCGA-KN-8423-11A-01R-2315-07	BMI1|648	1343.7753
TCGA-KN-8423-11A-01R-2315-07	BMP10|27302	0
TCGA-KN-8423-11A-01R-2315-07	BMP15|9210	0
TCGA-KN-8423-11A-01R-2315-07	BMP1|649	425.2909
TCGA-KN-8423-11A-01R-2315-07	BMP2K|55589	151.2554
TCGA-KN-8423-11A-01R-2315-07	BMP2|650	230.2511
TCGA-KN-8423-11A-01R-2315-07	BMP3|651	24.801
TCGA-KN-8423-11A-01R-2315-07	BMP4|652	398.0404
TCGA-KN-8423-11A-01R-2315-07	BMP5|653	0
TCGA-KN-8423-11A-01R-2315-07	BMP6|654	818.8212
TCGA-KN-8423-11A-01R-2315-07	BMP7|655	290.8757
TCGA-KN-8423-11A-01R-2315-07	BMP8A|353500	86.3442
TCGA-KN-8423-11A-01R-2315-07	BMP8B|656	24.801
TCGA-KN-8423-11A-01R-2315-07	BMPER|168667	7.9608
TCGA-KN-8423-11A-01R-2315-07	BMPR1A|657	751.0716
TCGA-KN-8423-11A-01R-2315-07	BMPR1B|658	2018.9835
TCGA-KN-8423-11A-01R-2315-07	BMPR2|659	2857.3178
TCGA-KN-8423-11A-01R-2315-07	BMS1P4|729096	32.079
TCGA-KN-8423-11A-01R-2315-07	BMS1P5|399761	151.8677
TCGA-KN-8423-11A-01R-2315-07	BMS1|9790	880.5879
TCGA-KN-8423-11A-01R-2315-07	BMX|660	32.7618
TCGA-KN-8423-11A-01R-2315-07	BNC1|646	38.5793
TCGA-KN-8423-11A-01R-2315-07	BNC2|54796	163.8089
TCGA-KN-8423-11A-01R-2315-07	BNIP1|662	193.2027
TCGA-KN-8423-11A-01R-2315-07	BNIP2|663	788.12
TCGA-KN-8423-11A-01R-2315-07	BNIP3L|665	3506.7361
TCGA-KN-8423-11A-01R-2315-07	BNIP3|664	1014.0845
TCGA-KN-8423-11A-01R-2315-07	BNIPL|149428	18.9835
TCGA-KN-8423-11A-01R-2315-07	BOC|91653	1723.515
TCGA-KN-8423-11A-01R-2315-07	BOD1L|259282	1228.7201
TCGA-KN-8423-11A-01R-2315-07	BOD1|91272	688.9161
TCGA-KN-8423-11A-01R-2315-07	BOK|666	794.8561
TCGA-KN-8423-11A-01R-2315-07	BOLA1|51027	375.6889
TCGA-KN-8423-11A-01R-2315-07	BOLA2|552900	652.9271
TCGA-KN-8423-11A-01R-2315-07	BOLA3|388962	267.2994
TCGA-KN-8423-11A-01R-2315-07	BOLL|66037	.9186
TCGA-KN-8423-11A-01R-2315-07	BOP1|23246	176.6687
TCGA-KN-8423-11A-01R-2315-07	BPESC1|60467	0
TCGA-KN-8423-11A-01R-2315-07	BPGM|669	761.4819
TCGA-KN-8423-11A-01R-2315-07	BPHL|670	630.4348
TCGA-KN-8423-11A-01R-2315-07	BPIL1|80341	0
TCGA-KN-8423-11A-01R-2315-07	BPIL2|254240	0
TCGA-KN-8423-11A-01R-2315-07	BPIL3|128859	0
TCGA-KN-8423-11A-01R-2315-07	BPI|671	2.4495
TCGA-KN-8423-11A-01R-2315-07	BPNT1|10380	941.5187
TCGA-KN-8423-11A-01R-2315-07	BPTF|2186	1404.1641
TCGA-KN-8423-11A-01R-2315-07	BPY2|9083	.3062
TCGA-KN-8423-11A-01R-2315-07	BRAF|673	158.6038
TCGA-KN-8423-11A-01R-2315-07	BRAP|8315	452.8475
TCGA-KN-8423-11A-01R-2315-07	BRCA1|672	177.5873
TCGA-KN-8423-11A-01R-2315-07	BRCA2|675	41.9473
TCGA-KN-8423-11A-01R-2315-07	BRCC3|79184	596.1421
TCGA-KN-8423-11A-01R-2315-07	BRD1|23774	695.0398
TCGA-KN-8423-11A-01R-2315-07	BRD2|6046	5676.3625
TCGA-KN-8423-11A-01R-2315-07	BRD3|8019	888.9528
TCGA-KN-8423-11A-01R-2315-07	BRD4|23476	1305.2664
TCGA-KN-8423-11A-01R-2315-07	BRD7P3|23629	0
TCGA-KN-8423-11A-01R-2315-07	BRD7|29117	1230.8634
TCGA-KN-8423-11A-01R-2315-07	BRD8|10902	1272.1984
TCGA-KN-8423-11A-01R-2315-07	BRD9|65980	659.2162
TCGA-KN-8423-11A-01R-2315-07	BRDT|676	0
TCGA-KN-8423-11A-01R-2315-07	BREA2|286076	2.7557
TCGA-KN-8423-11A-01R-2315-07	BRE|9577	946.8769
TCGA-KN-8423-11A-01R-2315-07	BRF1|2972	678.4476
TCGA-KN-8423-11A-01R-2315-07	BRF2|55290	372.6271
TCGA-KN-8423-11A-01R-2315-07	BRI3BP|140707	103.1843
TCGA-KN-8423-11A-01R-2315-07	BRI3|25798	1345.6828
TCGA-KN-8423-11A-01R-2315-07	BRIP1|83990	12.2474
TCGA-KN-8423-11A-01R-2315-07	BRIX1|55299	450.398
TCGA-KN-8423-11A-01R-2315-07	BRMS1L|84312	246.7851
TCGA-KN-8423-11A-01R-2315-07	BRMS1|25855	860.992
TCGA-KN-8423-11A-01R-2315-07	BRP44L|51660	1639.9265
TCGA-KN-8423-11A-01R-2315-07	BRP44|25874	1757.5015
TCGA-KN-8423-11A-01R-2315-07	BRPF1|7862	563.0741
TCGA-KN-8423-11A-01R-2315-07	BRPF3|27154	1157.0729
TCGA-KN-8423-11A-01R-2315-07	BRS3|680	1.5309
TCGA-KN-8423-11A-01R-2315-07	BRSK1|84446	59.7061
TCGA-KN-8423-11A-01R-2315-07	BRSK2|9024	5.2051
TCGA-KN-8423-11A-01R-2315-07	BRWD1|54014	1409.9816
TCGA-KN-8423-11A-01R-2315-07	BRWD3|254065	184.6295
TCGA-KN-8423-11A-01R-2315-07	BSCL2|26580	1829.2162
TCGA-KN-8423-11A-01R-2315-07	BSDC1|55108	2987.4464
TCGA-KN-8423-11A-01R-2315-07	BSG|682	11004.5928
TCGA-KN-8423-11A-01R-2315-07	BSND|7809	735.4562
TCGA-KN-8423-11A-01R-2315-07	BSN|8927	26.9443
TCGA-KN-8423-11A-01R-2315-07	BSPH1|100131137	0
TCGA-KN-8423-11A-01R-2315-07	BSPRY|54836	917.9424
TCGA-KN-8423-11A-01R-2315-07	BST1|683	142.9884
TCGA-KN-8423-11A-01R-2315-07	BST2|684	955.6032
TCGA-KN-8423-11A-01R-2315-07	BSX|390259	0
TCGA-KN-8423-11A-01R-2315-07	BTAF1|9044	821.8004
TCGA-KN-8423-11A-01R-2315-07	BTBD10|84280	531.537
TCGA-KN-8423-11A-01R-2315-07	BTBD11|121551	159.2162
TCGA-KN-8423-11A-01R-2315-07	BTBD12|84464	166.8708
TCGA-KN-8423-11A-01R-2315-07	BTBD16|118663	55.4195
TCGA-KN-8423-11A-01R-2315-07	BTBD17|388419	0
TCGA-KN-8423-11A-01R-2315-07	BTBD18|643376	0
TCGA-KN-8423-11A-01R-2315-07	BTBD19|149478	16.534
TCGA-KN-8423-11A-01R-2315-07	BTBD1|53339	2139.6203
TCGA-KN-8423-11A-01R-2315-07	BTBD2|55643	2071.9535
TCGA-KN-8423-11A-01R-2315-07	BTBD3|22903	667.4832
TCGA-KN-8423-11A-01R-2315-07	BTBD6|90135	807.1035
TCGA-KN-8423-11A-01R-2315-07	BTBD7|55727	899.2652
TCGA-KN-8423-11A-01R-2315-07	BTBD8|284697	32.4556
TCGA-KN-8423-11A-01R-2315-07	BTBD9|114781	544.3968
TCGA-KN-8423-11A-01R-2315-07	BTC|685	176.3625
TCGA-KN-8423-11A-01R-2315-07	BTD|686	937.8445
TCGA-KN-8423-11A-01R-2315-07	BTF3L1|690	0
TCGA-KN-8423-11A-01R-2315-07	BTF3L4|91408	848.7446
TCGA-KN-8423-11A-01R-2315-07	BTF3|689	6758.7263
TCGA-KN-8423-11A-01R-2315-07	BTG1|694	7848.7446
TCGA-KN-8423-11A-01R-2315-07	BTG2|7832	16753.2149
TCGA-KN-8423-11A-01R-2315-07	BTG3|10950	593.3864
TCGA-KN-8423-11A-01R-2315-07	BTG4|54766	.9186
TCGA-KN-8423-11A-01R-2315-07	BTK|695	21.1268
TCGA-KN-8423-11A-01R-2315-07	BTLA|151888	2.7557
TCGA-KN-8423-11A-01R-2315-07	BTN1A1|696	3.0618
TCGA-KN-8423-11A-01R-2315-07	BTN2A1|11120	613.5946
TCGA-KN-8423-11A-01R-2315-07	BTN2A2|10385	239.7428
TCGA-KN-8423-11A-01R-2315-07	BTN2A3|54718	40.7226
TCGA-KN-8423-11A-01R-2315-07	BTN3A1|11119	646.9688
TCGA-KN-8423-11A-01R-2315-07	BTN3A2|11118	727.1892
TCGA-KN-8423-11A-01R-2315-07	BTN3A3|10384	427.4342
TCGA-KN-8423-11A-01R-2315-07	BTNL2|56244	.9186
TCGA-KN-8423-11A-01R-2315-07	BTNL3|10917	.3062
TCGA-KN-8423-11A-01R-2315-07	BTNL8|79908	0
TCGA-KN-8423-11A-01R-2315-07	BTNL9|153579	116.6565
TCGA-KN-8423-11A-01R-2315-07	BTRC|8945	610.5328
TCGA-KN-8423-11A-01R-2315-07	BUB1B|701	40.1102
TCGA-KN-8423-11A-01R-2315-07	BUB1|699	10.4103
TCGA-KN-8423-11A-01R-2315-07	BUB3|9184	1653.3987
TCGA-KN-8423-11A-01R-2315-07	BUD13|84811	386.0992
TCGA-KN-8423-11A-01R-2315-07	BUD31|8896	1049.7612
TCGA-KN-8423-11A-01R-2315-07	BVES|11149	108.3895
TCGA-KN-8423-11A-01R-2315-07	BYSL|705	214.3295
TCGA-KN-8423-11A-01R-2315-07	BZRAP1|9256	812.3086
TCGA-KN-8423-11A-01R-2315-07	BZW1|9689	2983.466
TCGA-KN-8423-11A-01R-2315-07	BZW2|28969	902.6332
TCGA-KN-8423-11A-01R-2315-07	C10orf105|414152	5.8175
TCGA-KN-8423-11A-01R-2315-07	C10orf107|219621	9.7979
TCGA-KN-8423-11A-01R-2315-07	C10orf108|414235	28.7814
TCGA-KN-8423-11A-01R-2315-07	C10orf10|11067	1362.523
TCGA-KN-8423-11A-01R-2315-07	C10orf110|55853	4.4091
TCGA-KN-8423-11A-01R-2315-07	C10orf111|221060	3.9804
TCGA-KN-8423-11A-01R-2315-07	C10orf113|387638	0
TCGA-KN-8423-11A-01R-2315-07	C10orf114|399726	342.6209
TCGA-KN-8423-11A-01R-2315-07	C10orf116|10974	842.5842
TCGA-KN-8423-11A-01R-2315-07	C10orf118|55088	985.6093
TCGA-KN-8423-11A-01R-2315-07	C10orf119|79892	1428.0465
TCGA-KN-8423-11A-01R-2315-07	C10orf11|83938	64.2988
TCGA-KN-8423-11A-01R-2315-07	C10orf120|399814	0
TCGA-KN-8423-11A-01R-2315-07	C10orf122|387718	0
TCGA-KN-8423-11A-01R-2315-07	C10orf125|282969	109.308
TCGA-KN-8423-11A-01R-2315-07	C10orf128|170371	32.4556
TCGA-KN-8423-11A-01R-2315-07	C10orf129|142827	0
TCGA-KN-8423-11A-01R-2315-07	C10orf12|26148	126.8494
TCGA-KN-8423-11A-01R-2315-07	C10orf131|100127889	3.0618
TCGA-KN-8423-11A-01R-2315-07	C10orf137|26098	285.9767
TCGA-KN-8423-11A-01R-2315-07	C10orf140|387640	110.2266
TCGA-KN-8423-11A-01R-2315-07	C10orf18|54906	1129.8224
TCGA-KN-8423-11A-01R-2315-07	C10orf25|220979	101.6534
TCGA-KN-8423-11A-01R-2315-07	C10orf26|54838	1643.3987
TCGA-KN-8423-11A-01R-2315-07	C10orf27|219793	0
TCGA-KN-8423-11A-01R-2315-07	C10orf28|27291	333.7416
TCGA-KN-8423-11A-01R-2315-07	C10orf2|56652	227.1892
TCGA-KN-8423-11A-01R-2315-07	C10orf32|119032	973.3619
TCGA-KN-8423-11A-01R-2315-07	C10orf35|219738	198.714
TCGA-KN-8423-11A-01R-2315-07	C10orf40|283025	0
TCGA-KN-8423-11A-01R-2315-07	C10orf41|100131213	228.6528
TCGA-KN-8423-11A-01R-2315-07	C10orf46|143384	821.188
TCGA-KN-8423-11A-01R-2315-07	C10orf47|254427	790.2633
TCGA-KN-8423-11A-01R-2315-07	C10orf4|118924	294.5499
TCGA-KN-8423-11A-01R-2315-07	C10orf50|645528	0
TCGA-KN-8423-11A-01R-2315-07	C10orf53|282966	.3062
TCGA-KN-8423-11A-01R-2315-07	C10orf54|64115	869.5652
TCGA-KN-8423-11A-01R-2315-07	C10orf55|414236	55.2388
TCGA-KN-8423-11A-01R-2315-07	C10orf57|80195	689.7152
TCGA-KN-8423-11A-01R-2315-07	C10orf58|84293	3321.8004
TCGA-KN-8423-11A-01R-2315-07	C10orf62|414157	1.5309
TCGA-KN-8423-11A-01R-2315-07	C10orf67|256815	7.6546
TCGA-KN-8423-11A-01R-2315-07	C10orf68|79741	3.9528
TCGA-KN-8423-11A-01R-2315-07	C10orf71|118461	0
TCGA-KN-8423-11A-01R-2315-07	C10orf72|196740	341.09
TCGA-KN-8423-11A-01R-2315-07	C10orf75|90271	83.8947
TCGA-KN-8423-11A-01R-2315-07	C10orf76|79591	759.3386
TCGA-KN-8423-11A-01R-2315-07	C10orf78|119392	172.9945
TCGA-KN-8423-11A-01R-2315-07	C10orf79|80217	83.2823
TCGA-KN-8423-11A-01R-2315-07	C10orf81|79949	21.1268
TCGA-KN-8423-11A-01R-2315-07	C10orf82|143379	17.1464
TCGA-KN-8423-11A-01R-2315-07	C10orf84|63877	877.2198
TCGA-KN-8423-11A-01R-2315-07	C10orf88|80007	113.2884
TCGA-KN-8423-11A-01R-2315-07	C10orf90|118611	1.8371
TCGA-KN-8423-11A-01R-2315-07	C10orf91|170393	.9186
TCGA-KN-8423-11A-01R-2315-07	C10orf93|255352	25.1072
TCGA-KN-8423-11A-01R-2315-07	C10orf95|79946	91.8494
TCGA-KN-8423-11A-01R-2315-07	C10orf96|374355	0
TCGA-KN-8423-11A-01R-2315-07	C10orf99|387695	.3062
TCGA-KN-8423-11A-01R-2315-07	C11orf10|746	933.2517
TCGA-KN-8423-11A-01R-2315-07	C11orf16|56673	23.8824
TCGA-KN-8423-11A-01R-2315-07	C11orf17|56672	569.504
TCGA-KN-8423-11A-01R-2315-07	C11orf1|64776	487.3637
TCGA-KN-8423-11A-01R-2315-07	C11orf20|25858	.9186
TCGA-KN-8423-11A-01R-2315-07	C11orf21|29125	4.2866
TCGA-KN-8423-11A-01R-2315-07	C11orf24|53838	416.4115
TCGA-KN-8423-11A-01R-2315-07	C11orf2|738	2045.0092
TCGA-KN-8423-11A-01R-2315-07	C11orf30|56946	330.6797
TCGA-KN-8423-11A-01R-2315-07	C11orf31|280636	930.1898
TCGA-KN-8423-11A-01R-2315-07	C11orf34|349633	.6124
TCGA-KN-8423-11A-01R-2315-07	C11orf35|256329	72.5658
TCGA-KN-8423-11A-01R-2315-07	C11orf36|283303	.3062
TCGA-KN-8423-11A-01R-2315-07	C11orf40|143501	0
TCGA-KN-8423-11A-01R-2315-07	C11orf41|25758	103.4905
TCGA-KN-8423-11A-01R-2315-07	C11orf42|160298	1.5309
TCGA-KN-8423-11A-01R-2315-07	C11orf45|219833	143.6007
TCGA-KN-8423-11A-01R-2315-07	C11orf46|120534	782.6087
TCGA-KN-8423-11A-01R-2315-07	C11orf48|79081	434.6295
TCGA-KN-8423-11A-01R-2315-07	C11orf49|79096	621.8616
TCGA-KN-8423-11A-01R-2315-07	C11orf51|25906	568.5732
TCGA-KN-8423-11A-01R-2315-07	C11orf52|91894	703.417
TCGA-KN-8423-11A-01R-2315-07	C11orf53|341032	10.1041
TCGA-KN-8423-11A-01R-2315-07	C11orf54|28970	1713.4109
TCGA-KN-8423-11A-01R-2315-07	C11orf57|55216	747.0912
TCGA-KN-8423-11A-01R-2315-07	C11orf58|10944	3865.2786
TCGA-KN-8423-11A-01R-2315-07	C11orf59|55004	2100.4287
TCGA-KN-8423-11A-01R-2315-07	C11orf61|79684	288.4262
TCGA-KN-8423-11A-01R-2315-07	C11orf63|79864	251.9902
TCGA-KN-8423-11A-01R-2315-07	C11orf64|283197	0
TCGA-KN-8423-11A-01R-2315-07	C11orf65|160140	22.0453
TCGA-KN-8423-11A-01R-2315-07	C11orf66|220004	29.3938
TCGA-KN-8423-11A-01R-2315-07	C11orf67|28971	303.616
TCGA-KN-8423-11A-01R-2315-07	C11orf68|83638	1148.1935
TCGA-KN-8423-11A-01R-2315-07	C11orf70|85016	150.9492
TCGA-KN-8423-11A-01R-2315-07	C11orf71|54494	578.9957
TCGA-KN-8423-11A-01R-2315-07	C11orf73|51501	334.0478
TCGA-KN-8423-11A-01R-2315-07	C11orf74|119710	247.7036
TCGA-KN-8423-11A-01R-2315-07	C11orf75|56935	400.1837
TCGA-KN-8423-11A-01R-2315-07	C11orf80|79703	412.1249
TCGA-KN-8423-11A-01R-2315-07	C11orf82|220042	55.7257
TCGA-KN-8423-11A-01R-2315-07	C11orf83|790955	363.7477
TCGA-KN-8423-11A-01R-2315-07	C11orf84|144097	323.3313
TCGA-KN-8423-11A-01R-2315-07	C11orf85|283129	3.6742
TCGA-KN-8423-11A-01R-2315-07	C11orf86|254439	.9186
TCGA-KN-8423-11A-01R-2315-07	C11orf87|399947	0
TCGA-KN-8423-11A-01R-2315-07	C11orf88|399949	.9186
TCGA-KN-8423-11A-01R-2315-07	C11orf90|387804	.9186
TCGA-KN-8423-11A-01R-2315-07	C11orf92|399948	528.4752
TCGA-KN-8423-11A-01R-2315-07	C11orf93|120376	173.913
TCGA-KN-8423-11A-01R-2315-07	C11orf94|143678	.3062
TCGA-KN-8423-11A-01R-2315-07	C11orf95|65998	605.3276
TCGA-KN-8423-11A-01R-2315-07	C11orf9|745	483.466
TCGA-KN-8423-11A-01R-2315-07	C12orf10|60314	850.5818
TCGA-KN-8423-11A-01R-2315-07	C12orf11|55726	342.9271
TCGA-KN-8423-11A-01R-2315-07	C12orf12|196477	0
TCGA-KN-8423-11A-01R-2315-07	C12orf23|90488	1144.5193
TCGA-KN-8423-11A-01R-2315-07	C12orf24|29902	93.9988
TCGA-KN-8423-11A-01R-2315-07	C12orf26|84190	129.21
TCGA-KN-8423-11A-01R-2315-07	C12orf27|283460	50.2143
TCGA-KN-8423-11A-01R-2315-07	C12orf29|91298	496.09
TCGA-KN-8423-11A-01R-2315-07	C12orf32|83695	627.0667
TCGA-KN-8423-11A-01R-2315-07	C12orf34|84915	276.485
TCGA-KN-8423-11A-01R-2315-07	C12orf35|55196	812.3086
TCGA-KN-8423-11A-01R-2315-07	C12orf36|283422	83.2823
TCGA-KN-8423-11A-01R-2315-07	C12orf39|80763	112.3699
TCGA-KN-8423-11A-01R-2315-07	C12orf40|283461	.3062
TCGA-KN-8423-11A-01R-2315-07	C12orf41|54934	650.9492
TCGA-KN-8423-11A-01R-2315-07	C12orf42|374470	.3062
TCGA-KN-8423-11A-01R-2315-07	C12orf43|64897	398.6528
TCGA-KN-8423-11A-01R-2315-07	C12orf44|60673	783.8334
TCGA-KN-8423-11A-01R-2315-07	C12orf45|121053	90.6307
TCGA-KN-8423-11A-01R-2315-07	C12orf47|51275	340.3184
TCGA-KN-8423-11A-01R-2315-07	C12orf48|55010	55.7257
TCGA-KN-8423-11A-01R-2315-07	C12orf49|79794	813.5334
TCGA-KN-8423-11A-01R-2315-07	C12orf4|57102	423.76
TCGA-KN-8423-11A-01R-2315-07	C12orf50|160419	0
TCGA-KN-8423-11A-01R-2315-07	C12orf51|283450	1624.0049
TCGA-KN-8423-11A-01R-2315-07	C12orf52|84934	639.6203
TCGA-KN-8423-11A-01R-2315-07	C12orf53|196500	22.6577
TCGA-KN-8423-11A-01R-2315-07	C12orf54|121273	.6124
TCGA-KN-8423-11A-01R-2315-07	C12orf56|115749	7.6546
TCGA-KN-8423-11A-01R-2315-07	C12orf57|113246	1962.0331
TCGA-KN-8423-11A-01R-2315-07	C12orf59|120939	476.4238
TCGA-KN-8423-11A-01R-2315-07	C12orf5|57103	298.2241
TCGA-KN-8423-11A-01R-2315-07	C12orf60|144608	41.0288
TCGA-KN-8423-11A-01R-2315-07	C12orf61|283416	20.8206
TCGA-KN-8423-11A-01R-2315-07	C12orf62|84987	884.8745
TCGA-KN-8423-11A-01R-2315-07	C12orf63|374467	7.3484
TCGA-KN-8423-11A-01R-2315-07	C12orf65|91574	471.2186
TCGA-KN-8423-11A-01R-2315-07	C12orf66|144577	147.8873
TCGA-KN-8423-11A-01R-2315-07	C12orf68|387856	30.6185
TCGA-KN-8423-11A-01R-2315-07	C12orf69|440087	74.0968
TCGA-KN-8423-11A-01R-2315-07	C12orf70|341346	0
TCGA-KN-8423-11A-01R-2315-07	C12orf71|728858	.3062
TCGA-KN-8423-11A-01R-2315-07	C12orf72|254013	97.9792
TCGA-KN-8423-11A-01R-2315-07	C12orf73|728568	110.8389
TCGA-KN-8423-11A-01R-2315-07	C12orf74|338809	13.4721
TCGA-KN-8423-11A-01R-2315-07	C12orf75|387882	1315.6767
TCGA-KN-8423-11A-01R-2315-07	C12orf76|400073	161.9718
TCGA-KN-8423-11A-01R-2315-07	C12orf77|196415	0
TCGA-KN-8423-11A-01R-2315-07	C13orf15|28984	943.662
TCGA-KN-8423-11A-01R-2315-07	C13orf16|121793	1.5309
TCGA-KN-8423-11A-01R-2315-07	C13orf18|80183	22.9639
TCGA-KN-8423-11A-01R-2315-07	C13orf1|57213	332.823
TCGA-KN-8423-11A-01R-2315-07	C13orf23|80209	541.0288
TCGA-KN-8423-11A-01R-2315-07	C13orf26|122046	1.5309
TCGA-KN-8423-11A-01R-2315-07	C13orf27|93081	154.011
TCGA-KN-8423-11A-01R-2315-07	C13orf28|122258	0
TCGA-KN-8423-11A-01R-2315-07	C13orf29|283487	131.0472
TCGA-KN-8423-11A-01R-2315-07	C13orf30|144809	.3062
TCGA-KN-8423-11A-01R-2315-07	C13orf31|144811	258.4201
TCGA-KN-8423-11A-01R-2315-07	C13orf33|84935	257.5015
TCGA-KN-8423-11A-01R-2315-07	C13orf34|79866	62.0974
TCGA-KN-8423-11A-01R-2315-07	C13orf35|400165	.3062
TCGA-KN-8423-11A-01R-2315-07	C13orf36|400120	2.7557
TCGA-KN-8423-11A-01R-2315-07	C13orf37|440145	413.6558
TCGA-KN-8423-11A-01R-2315-07	C13orf38|728591	10.8573
TCGA-KN-8423-11A-01R-2315-07	C13orf39|196541	0
TCGA-KN-8423-11A-01R-2315-07	C14orf101|54916	565.2174
TCGA-KN-8423-11A-01R-2315-07	C14orf102|55051	327.6179
TCGA-KN-8423-11A-01R-2315-07	C14orf104|55172	308.022
TCGA-KN-8423-11A-01R-2315-07	C14orf105|55195	2620.3307
TCGA-KN-8423-11A-01R-2315-07	C14orf106|55320	319.9633
TCGA-KN-8423-11A-01R-2315-07	C14orf109|26175	471.5248
TCGA-KN-8423-11A-01R-2315-07	C14orf115|55237	0
TCGA-KN-8423-11A-01R-2315-07	C14orf118|55668	244.9479
TCGA-KN-8423-11A-01R-2315-07	C14orf119|55017	897.428
TCGA-KN-8423-11A-01R-2315-07	C14orf126|112487	332.3331
TCGA-KN-8423-11A-01R-2315-07	C14orf128|84837	199.6326
TCGA-KN-8423-11A-01R-2315-07	C14orf129|51527	436.3135
TCGA-KN-8423-11A-01R-2315-07	C14orf132|56967	1916.7177
TCGA-KN-8423-11A-01R-2315-07	C14orf135|64430	748.6222
TCGA-KN-8423-11A-01R-2315-07	C14orf138|79609	114.207
TCGA-KN-8423-11A-01R-2315-07	C14orf139|79686	27.5566
TCGA-KN-8423-11A-01R-2315-07	C14orf142|84520	350.8879
TCGA-KN-8423-11A-01R-2315-07	C14orf143|90141	105.94
TCGA-KN-8423-11A-01R-2315-07	C14orf145|145508	108.6957
TCGA-KN-8423-11A-01R-2315-07	C14orf147|171546	1340.1715
TCGA-KN-8423-11A-01R-2315-07	C14orf148|122945	11.635
TCGA-KN-8423-11A-01R-2315-07	C14orf149|112849	137.7832
TCGA-KN-8423-11A-01R-2315-07	C14orf153|84334	447.8108
TCGA-KN-8423-11A-01R-2315-07	C14orf156|81892	369.259
TCGA-KN-8423-11A-01R-2315-07	C14orf159|80017	1474.5867
TCGA-KN-8423-11A-01R-2315-07	C14orf162|56936	0
TCGA-KN-8423-11A-01R-2315-07	C14orf165|414767	0
TCGA-KN-8423-11A-01R-2315-07	C14orf166B|145497	.3062
TCGA-KN-8423-11A-01R-2315-07	C14orf166|51637	1793.019
TCGA-KN-8423-11A-01R-2315-07	C14orf167|55449	813.9253
TCGA-KN-8423-11A-01R-2315-07	C14orf169|79697	275.8726
TCGA-KN-8423-11A-01R-2315-07	C14orf174|161394	97.673
TCGA-KN-8423-11A-01R-2315-07	C14orf176|643382	20.5144
TCGA-KN-8423-11A-01R-2315-07	C14orf177|283598	0
TCGA-KN-8423-11A-01R-2315-07	C14orf178|283579	.9186
TCGA-KN-8423-11A-01R-2315-07	C14orf179|112752	320.5756
TCGA-KN-8423-11A-01R-2315-07	C14orf180|400258	12.5536
TCGA-KN-8423-11A-01R-2315-07	C14orf181|400223	99.2039
TCGA-KN-8423-11A-01R-2315-07	C14orf182|283551	4.2866
TCGA-KN-8423-11A-01R-2315-07	C14orf183|196913	0
TCGA-KN-8423-11A-01R-2315-07	C14orf184|650662	.9186
TCGA-KN-8423-11A-01R-2315-07	C14orf19|280655	3.9804
TCGA-KN-8423-11A-01R-2315-07	C14orf1|11161	991.1206
TCGA-KN-8423-11A-01R-2315-07	C14orf21|161424	288.7324
TCGA-KN-8423-11A-01R-2315-07	C14orf23|387978	0
TCGA-KN-8423-11A-01R-2315-07	C14orf28|122525	94.305
TCGA-KN-8423-11A-01R-2315-07	C14orf2|9556	831.2921
TCGA-KN-8423-11A-01R-2315-07	C14orf33|100129075	85.7318
TCGA-KN-8423-11A-01R-2315-07	C14orf34|645687	.3062
TCGA-KN-8423-11A-01R-2315-07	C14orf37|145407	265.7685
TCGA-KN-8423-11A-01R-2315-07	C14orf39|317761	0
TCGA-KN-8423-11A-01R-2315-07	C14orf43|91748	1078.6895
TCGA-KN-8423-11A-01R-2315-07	C14orf45|80127	258.564
TCGA-KN-8423-11A-01R-2315-07	C14orf48|256369	0
TCGA-KN-8423-11A-01R-2315-07	C14orf49|161176	28.7814
TCGA-KN-8423-11A-01R-2315-07	C14orf4|64207	3167.177
TCGA-KN-8423-11A-01R-2315-07	C14orf50|145376	172.0759
TCGA-KN-8423-11A-01R-2315-07	C14orf53|440184	0
TCGA-KN-8423-11A-01R-2315-07	C14orf64|388011	59.0937
TCGA-KN-8423-11A-01R-2315-07	C14orf68|283600	3.9804
TCGA-KN-8423-11A-01R-2315-07	C14orf70|283601	0
TCGA-KN-8423-11A-01R-2315-07	C14orf72|145200	8.267
TCGA-KN-8423-11A-01R-2315-07	C14orf73|91828	19.5958
TCGA-KN-8423-11A-01R-2315-07	C14orf79|122616	367.4219
TCGA-KN-8423-11A-01R-2315-07	C14orf80|283643	105.6338
TCGA-KN-8423-11A-01R-2315-07	C14orf86|283592	0
TCGA-KN-8423-11A-01R-2315-07	C14orf93|60686	281.0778
TCGA-KN-8423-11A-01R-2315-07	C15orf17|57184	1292.1004
TCGA-KN-8423-11A-01R-2315-07	C15orf21|283651	19.5958
TCGA-KN-8423-11A-01R-2315-07	C15orf23|90417	128.5977
TCGA-KN-8423-11A-01R-2315-07	C15orf24|56851	1379.3631
TCGA-KN-8423-11A-01R-2315-07	C15orf26|161502	1.2247
TCGA-KN-8423-11A-01R-2315-07	C15orf27|123591	54.8071
TCGA-KN-8423-11A-01R-2315-07	C15orf28|80035	3.368
TCGA-KN-8423-11A-01R-2315-07	C15orf29|79768	328.2303
TCGA-KN-8423-11A-01R-2315-07	C15orf2|23742	2.7557
TCGA-KN-8423-11A-01R-2315-07	C15orf32|145858	0
TCGA-KN-8423-11A-01R-2315-07	C15orf33|196951	116.7422
TCGA-KN-8423-11A-01R-2315-07	C15orf34|80072	22.9639
TCGA-KN-8423-11A-01R-2315-07	C15orf37|283687	71.8096
TCGA-KN-8423-11A-01R-2315-07	C15orf38|348110	482.4954
TCGA-KN-8423-11A-01R-2315-07	C15orf39|56905	951.6228
TCGA-KN-8423-11A-01R-2315-07	C15orf40|123207	345.989
TCGA-KN-8423-11A-01R-2315-07	C15orf41|84529	150.0306
TCGA-KN-8423-11A-01R-2315-07	C15orf42|90381	13.4721
TCGA-KN-8423-11A-01R-2315-07	C15orf43|145645	0
TCGA-KN-8423-11A-01R-2315-07	C15orf44|81556	1046.2339
TCGA-KN-8423-11A-01R-2315-07	C15orf48|84419	3.9804
TCGA-KN-8423-11A-01R-2315-07	C15orf50|414926	.9186
TCGA-KN-8423-11A-01R-2315-07	C15orf51|196968	9.4917
TCGA-KN-8423-11A-01R-2315-07	C15orf52|388115	460.8083
TCGA-KN-8423-11A-01R-2315-07	C15orf53|400359	0
TCGA-KN-8423-11A-01R-2315-07	C15orf54|400360	.3062
TCGA-KN-8423-11A-01R-2315-07	C15orf55|256646	.3062
TCGA-KN-8423-11A-01R-2315-07	C15orf56|644809	79.6081
TCGA-KN-8423-11A-01R-2315-07	C15orf57|90416	762.4556
TCGA-KN-8423-11A-01R-2315-07	C15orf58|390637	52.0514
TCGA-KN-8423-11A-01R-2315-07	C15orf59|388135	58.1751
TCGA-KN-8423-11A-01R-2315-07	C15orf5|81698	.3062
TCGA-KN-8423-11A-01R-2315-07	C15orf60|283677	0
TCGA-KN-8423-11A-01R-2315-07	C15orf61|145853	97.0606
TCGA-KN-8423-11A-01R-2315-07	C15orf62|643338	104.7152
TCGA-KN-8423-11A-01R-2315-07	C15orf63|25764	542.0086
TCGA-KN-8423-11A-01R-2315-07	C16orf11|146325	397.1219
TCGA-KN-8423-11A-01R-2315-07	C16orf13|84326	558.1751
TCGA-KN-8423-11A-01R-2315-07	C16orf3|750	3.6742
TCGA-KN-8423-11A-01R-2315-07	C16orf42|115939	770.1317
TCGA-KN-8423-11A-01R-2315-07	C16orf45|89927	506.1237
TCGA-KN-8423-11A-01R-2315-07	C16orf46|123775	82.6699
TCGA-KN-8423-11A-01R-2315-07	C16orf48|84080	357.624
TCGA-KN-8423-11A-01R-2315-07	C16orf52|730094	320.8818
TCGA-KN-8423-11A-01R-2315-07	C16orf53|79447	913.7569
TCGA-KN-8423-11A-01R-2315-07	C16orf54|283897	12.2474
TCGA-KN-8423-11A-01R-2315-07	C16orf55|124045	230.5573
TCGA-KN-8423-11A-01R-2315-07	C16orf57|79650	838.6405
TCGA-KN-8423-11A-01R-2315-07	C16orf58|64755	2267.5352
TCGA-KN-8423-11A-01R-2315-07	C16orf59|80178	29.3938
TCGA-KN-8423-11A-01R-2315-07	C16orf5|29965	852.4189
TCGA-KN-8423-11A-01R-2315-07	C16orf61|56942	368.267
TCGA-KN-8423-11A-01R-2315-07	C16orf62|57020	1330.3735
TCGA-KN-8423-11A-01R-2315-07	C16orf63|123811	725.9645
TCGA-KN-8423-11A-01R-2315-07	C16orf68|79091	147.8873
TCGA-KN-8423-11A-01R-2315-07	C16orf70|80262	336.0839
TCGA-KN-8423-11A-01R-2315-07	C16orf71|146562	22.9639
TCGA-KN-8423-11A-01R-2315-07	C16orf72|29035	707.5934
TCGA-KN-8423-11A-01R-2315-07	C16orf73|254528	3.4538
TCGA-KN-8423-11A-01R-2315-07	C16orf74|404550	12.5536
TCGA-KN-8423-11A-01R-2315-07	C16orf75|116028	161.9718
TCGA-KN-8423-11A-01R-2315-07	C16orf78|123970	0
TCGA-KN-8423-11A-01R-2315-07	C16orf79|283870	39.3631
TCGA-KN-8423-11A-01R-2315-07	C16orf7|9605	426.4207
TCGA-KN-8423-11A-01R-2315-07	C16orf80|29105	589.0998
TCGA-KN-8423-11A-01R-2315-07	C16orf81|283860	1.5309
TCGA-KN-8423-11A-01R-2315-07	C16orf82|162083	0
TCGA-KN-8423-11A-01R-2315-07	C16orf86|388284	151.5615
TCGA-KN-8423-11A-01R-2315-07	C16orf87|388272	195.6522
TCGA-KN-8423-11A-01R-2315-07	C16orf88|400506	371.7085
TCGA-KN-8423-11A-01R-2315-07	C16orf89|146556	439.0692
TCGA-KN-8423-11A-01R-2315-07	C16orf90|646174	1.2247
TCGA-KN-8423-11A-01R-2315-07	C16orf91|283951	203.9192
TCGA-KN-8423-11A-01R-2315-07	C16orf92|146378	0
TCGA-KN-8423-11A-01R-2315-07	C16orf93|90835	50.5205
TCGA-KN-8423-11A-01R-2315-07	C17orf100|388327	57.869
TCGA-KN-8423-11A-01R-2315-07	C17orf101|79701	341.237
[truncated: 18,532 more rows]
