# Supplementary material for: Dysfunctional miRNA-Mediated Regulation in Chromophobe Renal Cell Carcinoma
Source: PLoS One. 2016 Jun 3;11(6):e0156324. doi: 10.1371/journal.pone.0156324 (PMC4892590; doi:10.1371/journal.pone.0156324)
Supplement: S2 File — (ZIP) [file pone.0156324.s002.zip › S2_File mRNA expression profile downloaded from TCGA/control/unc.edu__IlluminaHiSeq_RNASeqV2__TCGA-KN-8424-11A-01R-2315-07__expression_rsem_gene_normalized.txt]

barcode	gene_id	normalized_count
TCGA-KN-8424-11A-01R-2315-07	?|100130426	0
TCGA-KN-8424-11A-01R-2315-07	?|100133144	3.256
TCGA-KN-8424-11A-01R-2315-07	?|100134869	12.5568
TCGA-KN-8424-11A-01R-2315-07	?|10357	123.6705
TCGA-KN-8424-11A-01R-2315-07	?|10431	986.5034
TCGA-KN-8424-11A-01R-2315-07	?|136542	0
TCGA-KN-8424-11A-01R-2315-07	?|155060	155.6124
TCGA-KN-8424-11A-01R-2315-07	?|26823	0
TCGA-KN-8424-11A-01R-2315-07	?|280660	0
TCGA-KN-8424-11A-01R-2315-07	?|317712	0
TCGA-KN-8424-11A-01R-2315-07	?|340602	.7188
TCGA-KN-8424-11A-01R-2315-07	?|388795	.3594
TCGA-KN-8424-11A-01R-2315-07	?|390284	7.1876
TCGA-KN-8424-11A-01R-2315-07	?|391343	0
TCGA-KN-8424-11A-01R-2315-07	?|391714	.3594
TCGA-KN-8424-11A-01R-2315-07	?|404770	0
TCGA-KN-8424-11A-01R-2315-07	?|441362	0
TCGA-KN-8424-11A-01R-2315-07	?|442388	0
TCGA-KN-8424-11A-01R-2315-07	?|553137	628.9184
TCGA-KN-8424-11A-01R-2315-07	?|57714	314.4592
TCGA-KN-8424-11A-01R-2315-07	?|645851	5.0313
TCGA-KN-8424-11A-01R-2315-07	?|652919	0
TCGA-KN-8424-11A-01R-2315-07	?|653553	256.5987
TCGA-KN-8424-11A-01R-2315-07	?|728045	0
TCGA-KN-8424-11A-01R-2315-07	?|728603	0
TCGA-KN-8424-11A-01R-2315-07	?|728788	.7188
TCGA-KN-8424-11A-01R-2315-07	?|729884	2.1563
TCGA-KN-8424-11A-01R-2315-07	?|8225	706.1855
TCGA-KN-8424-11A-01R-2315-07	?|90288	24.438
TCGA-KN-8424-11A-01R-2315-07	A1BG|1	34.6624
TCGA-KN-8424-11A-01R-2315-07	A1CF|29974	18.3285
TCGA-KN-8424-11A-01R-2315-07	A2BP1|54715	27.6724
TCGA-KN-8424-11A-01R-2315-07	A2LD1|87769	319.7277
TCGA-KN-8424-11A-01R-2315-07	A2ML1|144568	0
TCGA-KN-8424-11A-01R-2315-07	A2M|2	19177.8743
TCGA-KN-8424-11A-01R-2315-07	A4GALT|53947	826.5785
TCGA-KN-8424-11A-01R-2315-07	A4GNT|51146	8.2658
TCGA-KN-8424-11A-01R-2315-07	AAA1|404744	.7188
TCGA-KN-8424-11A-01R-2315-07	AAAS|8086	694.6853
TCGA-KN-8424-11A-01R-2315-07	AACSL|729522	8.6252
TCGA-KN-8424-11A-01R-2315-07	AACS|65985	1217.2266
TCGA-KN-8424-11A-01R-2315-07	AADACL2|344752	.3594
TCGA-KN-8424-11A-01R-2315-07	AADACL3|126767	0
TCGA-KN-8424-11A-01R-2315-07	AADACL4|343066	3.2344
TCGA-KN-8424-11A-01R-2315-07	AADAC|13	0
TCGA-KN-8424-11A-01R-2315-07	AADAT|51166	102.0645
TCGA-KN-8424-11A-01R-2315-07	AAGAB|79719	969.9718
TCGA-KN-8424-11A-01R-2315-07	AAK1|22848	1203.2107
TCGA-KN-8424-11A-01R-2315-07	AAMP|14	3070.1999
TCGA-KN-8424-11A-01R-2315-07	AANAT|15	0
TCGA-KN-8424-11A-01R-2315-07	AARS2|57505	392.0785
TCGA-KN-8424-11A-01R-2315-07	AARSD1|80755	544.4636
TCGA-KN-8424-11A-01R-2315-07	AARS|16	3189.8741
TCGA-KN-8424-11A-01R-2315-07	AASDHPPT|60496	960.6279
TCGA-KN-8424-11A-01R-2315-07	AASDH|132949	291.4587
TCGA-KN-8424-11A-01R-2315-07	AASS|10157	457.4932
TCGA-KN-8424-11A-01R-2315-07	AATF|26574	642.5749
TCGA-KN-8424-11A-01R-2315-07	AATK|9625	99.1894
TCGA-KN-8424-11A-01R-2315-07	ABAT|18	1339.0571
TCGA-KN-8424-11A-01R-2315-07	ABCA10|10349	16.891
TCGA-KN-8424-11A-01R-2315-07	ABCA11P|79963	177.7395
TCGA-KN-8424-11A-01R-2315-07	ABCA12|26154	1.7969
TCGA-KN-8424-11A-01R-2315-07	ABCA13|154664	115.0022
TCGA-KN-8424-11A-01R-2315-07	ABCA17P|650655	7.1876
TCGA-KN-8424-11A-01R-2315-07	ABCA1|19	527.5475
TCGA-KN-8424-11A-01R-2315-07	ABCA2|20	1776.0655
TCGA-KN-8424-11A-01R-2315-07	ABCA3|21	622.4495
TCGA-KN-8424-11A-01R-2315-07	ABCA4|24	467.9153
TCGA-KN-8424-11A-01R-2315-07	ABCA5|23461	491.2751
TCGA-KN-8424-11A-01R-2315-07	ABCA6|23460	41.6883
TCGA-KN-8424-11A-01R-2315-07	ABCA7|10347	222.098
TCGA-KN-8424-11A-01R-2315-07	ABCA8|10351	96.3144
TCGA-KN-8424-11A-01R-2315-07	ABCA9|10350	26.5943
TCGA-KN-8424-11A-01R-2315-07	ABCB10|23456	413.2892
TCGA-KN-8424-11A-01R-2315-07	ABCB11|8647	0
TCGA-KN-8424-11A-01R-2315-07	ABCB1|5243	2279.919
TCGA-KN-8424-11A-01R-2315-07	ABCB4|5244	19.766
TCGA-KN-8424-11A-01R-2315-07	ABCB5|340273	0
TCGA-KN-8424-11A-01R-2315-07	ABCB6|10058	184.805
TCGA-KN-8424-11A-01R-2315-07	ABCB7|22	340.3347
TCGA-KN-8424-11A-01R-2315-07	ABCB8|11194	743.5612
TCGA-KN-8424-11A-01R-2315-07	ABCB9|23457	136.8167
TCGA-KN-8424-11A-01R-2315-07	ABCC10|89845	346.4442
TCGA-KN-8424-11A-01R-2315-07	ABCC11|85320	2.8751
TCGA-KN-8424-11A-01R-2315-07	ABCC12|94160	0
TCGA-KN-8424-11A-01R-2315-07	ABCC13|150000	0
TCGA-KN-8424-11A-01R-2315-07	ABCC1|4363	822.6252
TCGA-KN-8424-11A-01R-2315-07	ABCC2|1244	24.7974
TCGA-KN-8424-11A-01R-2315-07	ABCC3|8714	111.7678
TCGA-KN-8424-11A-01R-2315-07	ABCC4|10257	621.7307
TCGA-KN-8424-11A-01R-2315-07	ABCC5|10057	1188.4761
TCGA-KN-8424-11A-01R-2315-07	ABCC6P1|653190	21.2035
TCGA-KN-8424-11A-01R-2315-07	ABCC6P2|730013	53.1885
TCGA-KN-8424-11A-01R-2315-07	ABCC6|368	177.1753
TCGA-KN-8424-11A-01R-2315-07	ABCC8|6833	4.672
TCGA-KN-8424-11A-01R-2315-07	ABCC9|10060	422.6332
TCGA-KN-8424-11A-01R-2315-07	ABCD1|215	279.9585
TCGA-KN-8424-11A-01R-2315-07	ABCD2|225	4.3126
TCGA-KN-8424-11A-01R-2315-07	ABCD3|5825	2096.2748
TCGA-KN-8424-11A-01R-2315-07	ABCD4|5826	707.9824
TCGA-KN-8424-11A-01R-2315-07	ABCE1|6059	1105.8182
TCGA-KN-8424-11A-01R-2315-07	ABCF1|23	1168.3507
TCGA-KN-8424-11A-01R-2315-07	ABCF2|10061	1146.069
TCGA-KN-8424-11A-01R-2315-07	ABCF3|55324	1381.8235
TCGA-KN-8424-11A-01R-2315-07	ABCG1|9619	562.7921
TCGA-KN-8424-11A-01R-2315-07	ABCG2|9429	199.0976
TCGA-KN-8424-11A-01R-2315-07	ABCG4|64137	23.3598
TCGA-KN-8424-11A-01R-2315-07	ABCG5|64240	21.9223
TCGA-KN-8424-11A-01R-2315-07	ABCG8|64241	45.2821
TCGA-KN-8424-11A-01R-2315-07	ABHD10|55347	1209.6796
TCGA-KN-8424-11A-01R-2315-07	ABHD11|83451	737.4517
TCGA-KN-8424-11A-01R-2315-07	ABHD12B|145447	2.8751
TCGA-KN-8424-11A-01R-2315-07	ABHD12|26090	2181.4483
TCGA-KN-8424-11A-01R-2315-07	ABHD13|84945	512.1193
TCGA-KN-8424-11A-01R-2315-07	ABHD14A|25864	804.4118
TCGA-KN-8424-11A-01R-2315-07	ABHD14B|84836	2923.572
TCGA-KN-8424-11A-01R-2315-07	ABHD15|116236	233.9576
TCGA-KN-8424-11A-01R-2315-07	ABHD1|84696	23.7192
TCGA-KN-8424-11A-01R-2315-07	ABHD2|11057	1882.0832
TCGA-KN-8424-11A-01R-2315-07	ABHD3|171586	401.789
TCGA-KN-8424-11A-01R-2315-07	ABHD4|63874	1934.1936
TCGA-KN-8424-11A-01R-2315-07	ABHD5|51099	691.0915
TCGA-KN-8424-11A-01R-2315-07	ABHD6|57406	368.7259
TCGA-KN-8424-11A-01R-2315-07	ABHD8|79575	549.8544
TCGA-KN-8424-11A-01R-2315-07	ABI1|10006	1283.3062
TCGA-KN-8424-11A-01R-2315-07	ABI2|10152	1472.7472
TCGA-KN-8424-11A-01R-2315-07	ABI3BP|25890	709.7793
TCGA-KN-8424-11A-01R-2315-07	ABI3|51225	424.0707
TCGA-KN-8424-11A-01R-2315-07	ABL1|25	1576.2492
TCGA-KN-8424-11A-01R-2315-07	ABL2|27	457.8526
TCGA-KN-8424-11A-01R-2315-07	ABLIM1|3983	4354.9903
TCGA-KN-8424-11A-01R-2315-07	ABLIM2|84448	134.7682
TCGA-KN-8424-11A-01R-2315-07	ABLIM3|22885	112.1272
TCGA-KN-8424-11A-01R-2315-07	ABO|28	218.8636
TCGA-KN-8424-11A-01R-2315-07	ABP1|26	5111.8486
TCGA-KN-8424-11A-01R-2315-07	ABRA|137735	2.8751
TCGA-KN-8424-11A-01R-2315-07	ABR|29	1079.224
TCGA-KN-8424-11A-01R-2315-07	ABT1|29777	661.2628
TCGA-KN-8424-11A-01R-2315-07	ABTB1|80325	676.7162
TCGA-KN-8424-11A-01R-2315-07	ABTB2|25841	1163.3193
TCGA-KN-8424-11A-01R-2315-07	ACAA1|30	2178.9327
TCGA-KN-8424-11A-01R-2315-07	ACAA2|10449	5218.9445
TCGA-KN-8424-11A-01R-2315-07	ACACA|31	749.3113
TCGA-KN-8424-11A-01R-2315-07	ACACB|32	2461.4069
TCGA-KN-8424-11A-01R-2315-07	ACAD10|80724	736.3736
TCGA-KN-8424-11A-01R-2315-07	ACAD11|84129	849.1944
TCGA-KN-8424-11A-01R-2315-07	ACAD8|27034	781.2963
TCGA-KN-8424-11A-01R-2315-07	ACAD9|28976	798.1873
TCGA-KN-8424-11A-01R-2315-07	ACADL|33	587.9488
TCGA-KN-8424-11A-01R-2315-07	ACADM|34	3796.1514
TCGA-KN-8424-11A-01R-2315-07	ACADSB|36	2468.5945
TCGA-KN-8424-11A-01R-2315-07	ACADS|35	1076.7083
TCGA-KN-8424-11A-01R-2315-07	ACADVL|37	7798.1495
TCGA-KN-8424-11A-01R-2315-07	ACAN|176	35.9382
TCGA-KN-8424-11A-01R-2315-07	ACAP1|9744	8.2658
TCGA-KN-8424-11A-01R-2315-07	ACAP2|23527	838.4381
TCGA-KN-8424-11A-01R-2315-07	ACAP3|116983	377.7104
TCGA-KN-8424-11A-01R-2315-07	ACAT1|38	6263.6677
TCGA-KN-8424-11A-01R-2315-07	ACAT2|39	416.7644
TCGA-KN-8424-11A-01R-2315-07	ACBD3|64746	816.5158
TCGA-KN-8424-11A-01R-2315-07	ACBD4|79777	569.9797
TCGA-KN-8424-11A-01R-2315-07	ACBD5|91452	1663.2196
TCGA-KN-8424-11A-01R-2315-07	ACBD6|84320	492.3533
TCGA-KN-8424-11A-01R-2315-07	ACBD7|414149	40.2508
TCGA-KN-8424-11A-01R-2315-07	ACCN1|40	27.313
TCGA-KN-8424-11A-01R-2315-07	ACCN2|41	26.9536
TCGA-KN-8424-11A-01R-2315-07	ACCN3|9311	4.3126
TCGA-KN-8424-11A-01R-2315-07	ACCN4|55515	.3594
TCGA-KN-8424-11A-01R-2315-07	ACCN5|51802	.7188
TCGA-KN-8424-11A-01R-2315-07	ACCSL|390110	0
TCGA-KN-8424-11A-01R-2315-07	ACCS|84680	212.3947
TCGA-KN-8424-11A-01R-2315-07	ACD|65057	327.0376
TCGA-KN-8424-11A-01R-2315-07	ACE2|59272	132.2526
TCGA-KN-8424-11A-01R-2315-07	ACER1|125981	0
TCGA-KN-8424-11A-01R-2315-07	ACER2|340485	110.3303
TCGA-KN-8424-11A-01R-2315-07	ACER3|55331	176.8159
TCGA-KN-8424-11A-01R-2315-07	ACE|1636	93.4393
TCGA-KN-8424-11A-01R-2315-07	ACHE|43	62.5325
TCGA-KN-8424-11A-01R-2315-07	ACIN1|22985	1895.7397
TCGA-KN-8424-11A-01R-2315-07	ACLY|47	1741.5649
TCGA-KN-8424-11A-01R-2315-07	ACMSD|130013	394.242
TCGA-KN-8424-11A-01R-2315-07	ACN9|57001	471.8685
TCGA-KN-8424-11A-01R-2315-07	ACO1|48	1451.5436
TCGA-KN-8424-11A-01R-2315-07	ACO2|50	5455.6657
TCGA-KN-8424-11A-01R-2315-07	ACOT11|26027	871.4509
TCGA-KN-8424-11A-01R-2315-07	ACOT12|134526	58.2199
TCGA-KN-8424-11A-01R-2315-07	ACOT13|55856	889.8512
TCGA-KN-8424-11A-01R-2315-07	ACOT1|641371	598.0115
TCGA-KN-8424-11A-01R-2315-07	ACOT2|10965	354.71
TCGA-KN-8424-11A-01R-2315-07	ACOT4|122970	108.174
TCGA-KN-8424-11A-01R-2315-07	ACOT6|641372	8.6252
TCGA-KN-8424-11A-01R-2315-07	ACOT7|11332	410.0548
TCGA-KN-8424-11A-01R-2315-07	ACOT8|10005	723.7377
TCGA-KN-8424-11A-01R-2315-07	ACOT9|23597	487.6813
TCGA-KN-8424-11A-01R-2315-07	ACOX1|51	1648.9665
TCGA-KN-8424-11A-01R-2315-07	ACOX2|8309	297.2089
TCGA-KN-8424-11A-01R-2315-07	ACOX3|8310	300.0839
TCGA-KN-8424-11A-01R-2315-07	ACOXL|55289	2.8751
TCGA-KN-8424-11A-01R-2315-07	ACP1|52	1853.692
TCGA-KN-8424-11A-01R-2315-07	ACP2|53	940.1431
TCGA-KN-8424-11A-01R-2315-07	ACP5|54	162.8
TCGA-KN-8424-11A-01R-2315-07	ACP6|51205	564.9484
TCGA-KN-8424-11A-01R-2315-07	ACPL2|92370	219.223
TCGA-KN-8424-11A-01R-2315-07	ACPP|55	516.0725
TCGA-KN-8424-11A-01R-2315-07	ACPT|93650	0
TCGA-KN-8424-11A-01R-2315-07	ACRBP|84519	6.4689
TCGA-KN-8424-11A-01R-2315-07	ACRC|93953	25.1567
TCGA-KN-8424-11A-01R-2315-07	ACRV1|56	0
TCGA-KN-8424-11A-01R-2315-07	ACR|49	2.1563
TCGA-KN-8424-11A-01R-2315-07	ACSBG1|23205	3.9532
TCGA-KN-8424-11A-01R-2315-07	ACSBG2|81616	5.7501
TCGA-KN-8424-11A-01R-2315-07	ACSF2|80221	681.7475
TCGA-KN-8424-11A-01R-2315-07	ACSF3|197322	415.8049
TCGA-KN-8424-11A-01R-2315-07	ACSL1|2180	10844.3499
TCGA-KN-8424-11A-01R-2315-07	ACSL3|2181	1842.1918
TCGA-KN-8424-11A-01R-2315-07	ACSL4|2182	2506.689
TCGA-KN-8424-11A-01R-2315-07	ACSL5|51703	547.6981
TCGA-KN-8424-11A-01R-2315-07	ACSL6|23305	56.0636
TCGA-KN-8424-11A-01R-2315-07	ACSM1|116285	12.219
TCGA-KN-8424-11A-01R-2315-07	ACSM2A|123876	526.8539
TCGA-KN-8424-11A-01R-2315-07	ACSM2B|348158	353.2724
TCGA-KN-8424-11A-01R-2315-07	ACSM3|6296	1232.5758
TCGA-KN-8424-11A-01R-2315-07	ACSM4|341392	.3594
TCGA-KN-8424-11A-01R-2315-07	ACSM5|54988	100.6269
TCGA-KN-8424-11A-01R-2315-07	ACSS1|84532	3047.9182
TCGA-KN-8424-11A-01R-2315-07	ACSS2|55902	1038.9732
TCGA-KN-8424-11A-01R-2315-07	ACSS3|79611	760.4522
TCGA-KN-8424-11A-01R-2315-07	ACTA1|58	2.8751
TCGA-KN-8424-11A-01R-2315-07	ACTA2|59	4535.4647
TCGA-KN-8424-11A-01R-2315-07	ACTBL2|345651	1.0781
TCGA-KN-8424-11A-01R-2315-07	ACTB|60	61225.0252
TCGA-KN-8424-11A-01R-2315-07	ACTC1|70	38.8132
TCGA-KN-8424-11A-01R-2315-07	ACTG1|71	51963.3934
TCGA-KN-8424-11A-01R-2315-07	ACTG2|72	103.502
TCGA-KN-8424-11A-01R-2315-07	ACTL6A|86	964.9405
TCGA-KN-8424-11A-01R-2315-07	ACTL6B|51412	0
TCGA-KN-8424-11A-01R-2315-07	ACTL7A|10881	0
TCGA-KN-8424-11A-01R-2315-07	ACTL7B|10880	.3594
TCGA-KN-8424-11A-01R-2315-07	ACTL8|81569	0
TCGA-KN-8424-11A-01R-2315-07	ACTL9|284382	0
TCGA-KN-8424-11A-01R-2315-07	ACTN1|87	1581.9993
TCGA-KN-8424-11A-01R-2315-07	ACTN2|88	26.2349
TCGA-KN-8424-11A-01R-2315-07	ACTN3|89	.7188
TCGA-KN-8424-11A-01R-2315-07	ACTN4|81	12361.1357
TCGA-KN-8424-11A-01R-2315-07	ACTR10|55860	1489.2787
TCGA-KN-8424-11A-01R-2315-07	ACTR1A|10121	2900.5716
TCGA-KN-8424-11A-01R-2315-07	ACTR1B|10120	2263.7468
TCGA-KN-8424-11A-01R-2315-07	ACTR2|10097	3761.6507
TCGA-KN-8424-11A-01R-2315-07	ACTR3B|57180	254.8018
TCGA-KN-8424-11A-01R-2315-07	ACTR3C|653857	158.4874
TCGA-KN-8424-11A-01R-2315-07	ACTR3|10096	2952.682
TCGA-KN-8424-11A-01R-2315-07	ACTR5|79913	178.9722
TCGA-KN-8424-11A-01R-2315-07	ACTR6|64431	498.4627
TCGA-KN-8424-11A-01R-2315-07	ACTR8|93973	424.4301
TCGA-KN-8424-11A-01R-2315-07	ACTRT1|139741	0
TCGA-KN-8424-11A-01R-2315-07	ACTRT2|140625	0
TCGA-KN-8424-11A-01R-2315-07	ACVR1B|91	2667.3327
TCGA-KN-8424-11A-01R-2315-07	ACVR1C|130399	16.5316
TCGA-KN-8424-11A-01R-2315-07	ACVR1|90	709.0606
TCGA-KN-8424-11A-01R-2315-07	ACVR2A|92	524.3382
TCGA-KN-8424-11A-01R-2315-07	ACVR2B|93	289.3025
TCGA-KN-8424-11A-01R-2315-07	ACVRL1|94	759.374
TCGA-KN-8424-11A-01R-2315-07	ACY1|95	3067.5692
TCGA-KN-8424-11A-01R-2315-07	ACY3|91703	247.9735
TCGA-KN-8424-11A-01R-2315-07	ACYP1|97	80.1422
TCGA-KN-8424-11A-01R-2315-07	ACYP2|98	182.2066
TCGA-KN-8424-11A-01R-2315-07	ADAD1|132612	0
TCGA-KN-8424-11A-01R-2315-07	ADAD2|161931	6.53
TCGA-KN-8424-11A-01R-2315-07	ADAL|161823	361.5382
TCGA-KN-8424-11A-01R-2315-07	ADAM10|102	1692.3295
TCGA-KN-8424-11A-01R-2315-07	ADAM11|4185	4.3126
TCGA-KN-8424-11A-01R-2315-07	ADAM12|8038	15.8128
TCGA-KN-8424-11A-01R-2315-07	ADAM15|8751	2001.0386
TCGA-KN-8424-11A-01R-2315-07	ADAM17|6868	512.1193
TCGA-KN-8424-11A-01R-2315-07	ADAM18|8749	0
TCGA-KN-8424-11A-01R-2315-07	ADAM19|8728	71.8764
TCGA-KN-8424-11A-01R-2315-07	ADAM20|8748	1.4375
TCGA-KN-8424-11A-01R-2315-07	ADAM21P1|145241	.7188
TCGA-KN-8424-11A-01R-2315-07	ADAM21|8747	6.8283
TCGA-KN-8424-11A-01R-2315-07	ADAM22|53616	94.5174
TCGA-KN-8424-11A-01R-2315-07	ADAM23|8745	29.4693
TCGA-KN-8424-11A-01R-2315-07	ADAM28|10863	36.657
TCGA-KN-8424-11A-01R-2315-07	ADAM29|11086	0
TCGA-KN-8424-11A-01R-2315-07	ADAM2|2515	.3594
TCGA-KN-8424-11A-01R-2315-07	ADAM30|11085	0
TCGA-KN-8424-11A-01R-2315-07	ADAM32|203102	3.2344
TCGA-KN-8424-11A-01R-2315-07	ADAM33|80332	12.5784
TCGA-KN-8424-11A-01R-2315-07	ADAM3A|1587	0
TCGA-KN-8424-11A-01R-2315-07	ADAM5P|255926	0
TCGA-KN-8424-11A-01R-2315-07	ADAM6|8755	147.5874
TCGA-KN-8424-11A-01R-2315-07	ADAM7|8756	0
TCGA-KN-8424-11A-01R-2315-07	ADAM8|101	44.204
TCGA-KN-8424-11A-01R-2315-07	ADAM9|8754	1231.2425
TCGA-KN-8424-11A-01R-2315-07	ADAMDEC1|27299	.7188
TCGA-KN-8424-11A-01R-2315-07	ADAMTS10|81794	83.0172
TCGA-KN-8424-11A-01R-2315-07	ADAMTS12|81792	7.9064
TCGA-KN-8424-11A-01R-2315-07	ADAMTS13|11093	101.7051
TCGA-KN-8424-11A-01R-2315-07	ADAMTS14|140766	1.0781
TCGA-KN-8424-11A-01R-2315-07	ADAMTS15|170689	182.566
TCGA-KN-8424-11A-01R-2315-07	ADAMTS16|170690	210.2384
TCGA-KN-8424-11A-01R-2315-07	ADAMTS17|170691	65.4075
TCGA-KN-8424-11A-01R-2315-07	ADAMTS18|170692	16.891
TCGA-KN-8424-11A-01R-2315-07	ADAMTS19|171019	23.3598
TCGA-KN-8424-11A-01R-2315-07	ADAMTS1|9510	2092.3216
TCGA-KN-8424-11A-01R-2315-07	ADAMTS20|80070	0
TCGA-KN-8424-11A-01R-2315-07	ADAMTS2|9509	16.891
TCGA-KN-8424-11A-01R-2315-07	ADAMTS3|9508	80.5016
TCGA-KN-8424-11A-01R-2315-07	ADAMTS4|9507	101.7051
TCGA-KN-8424-11A-01R-2315-07	ADAMTS5|11096	327.0376
TCGA-KN-8424-11A-01R-2315-07	ADAMTS6|11174	186.1598
TCGA-KN-8424-11A-01R-2315-07	ADAMTS7|11173	28.0318
TCGA-KN-8424-11A-01R-2315-07	ADAMTS8|11095	65.4075
TCGA-KN-8424-11A-01R-2315-07	ADAMTS9|56999	574.2923
TCGA-KN-8424-11A-01R-2315-07	ADAMTSL1|92949	161.3625
TCGA-KN-8424-11A-01R-2315-07	ADAMTSL2|9719	999.8005
TCGA-KN-8424-11A-01R-2315-07	ADAMTSL3|57188	327.0376
TCGA-KN-8424-11A-01R-2315-07	ADAMTSL4|54507	89.4861
TCGA-KN-8424-11A-01R-2315-07	ADAMTSL5|339366	13.6565
TCGA-KN-8424-11A-01R-2315-07	ADAP1|11033	683.7313
TCGA-KN-8424-11A-01R-2315-07	ADAP2|55803	52.1104
TCGA-KN-8424-11A-01R-2315-07	ADARB1|104	511.7599
TCGA-KN-8424-11A-01R-2315-07	ADARB2|105	3.5938
TCGA-KN-8424-11A-01R-2315-07	ADAR|103	4241.4256
TCGA-KN-8424-11A-01R-2315-07	ADAT1|23536	215.2698
TCGA-KN-8424-11A-01R-2315-07	ADAT2|134637	98.83
TCGA-KN-8424-11A-01R-2315-07	ADAT3|113179	42.7665
TCGA-KN-8424-11A-01R-2315-07	ADA|100	37.0163
TCGA-KN-8424-11A-01R-2315-07	ADCK1|57143	198.0194
TCGA-KN-8424-11A-01R-2315-07	ADCK2|90956	663.0597
TCGA-KN-8424-11A-01R-2315-07	ADCK4|79934	680.31
TCGA-KN-8424-11A-01R-2315-07	ADCK5|203054	153.8155
TCGA-KN-8424-11A-01R-2315-07	ADCY10|55811	3.5938
TCGA-KN-8424-11A-01R-2315-07	ADCY1|107	158.8468
TCGA-KN-8424-11A-01R-2315-07	ADCY2|108	5.3907
TCGA-KN-8424-11A-01R-2315-07	ADCY3|109	537.8258
TCGA-KN-8424-11A-01R-2315-07	ADCY4|196883	441.6804
TCGA-KN-8424-11A-01R-2315-07	ADCY5|111	774.4681
TCGA-KN-8424-11A-01R-2315-07	ADCY6|112	1891.0677
TCGA-KN-8424-11A-01R-2315-07	ADCY7|113	126.8618
TCGA-KN-8424-11A-01R-2315-07	ADCY8|114	3.5938
TCGA-KN-8424-11A-01R-2315-07	ADCY9|115	652.997
TCGA-KN-8424-11A-01R-2315-07	ADCYAP1R1|117	0
TCGA-KN-8424-11A-01R-2315-07	ADCYAP1|116	9.3439
TCGA-KN-8424-11A-01R-2315-07	ADC|113451	166.7532
TCGA-KN-8424-11A-01R-2315-07	ADD1|118	5891.3481
TCGA-KN-8424-11A-01R-2315-07	ADD2|119	4.672
TCGA-KN-8424-11A-01R-2315-07	ADD3|120	3160.4047
TCGA-KN-8424-11A-01R-2315-07	ADH1A|124	5.3907
TCGA-KN-8424-11A-01R-2315-07	ADH1B|125	1775.3468
TCGA-KN-8424-11A-01R-2315-07	ADH1C|126	841.3131
TCGA-KN-8424-11A-01R-2315-07	ADH4|127	15.4534
TCGA-KN-8424-11A-01R-2315-07	ADH5|128	5200.616
TCGA-KN-8424-11A-01R-2315-07	ADH6|130	159.925
TCGA-KN-8424-11A-01R-2315-07	ADH7|131	0
TCGA-KN-8424-11A-01R-2315-07	ADHFE1|137872	504.9316
TCGA-KN-8424-11A-01R-2315-07	ADI1|55256	3851.4962
TCGA-KN-8424-11A-01R-2315-07	ADIG|149685	0
TCGA-KN-8424-11A-01R-2315-07	ADIPOQ|9370	0
TCGA-KN-8424-11A-01R-2315-07	ADIPOR1|51094	2951.9632
TCGA-KN-8424-11A-01R-2315-07	ADIPOR2|79602	2173.1826
TCGA-KN-8424-11A-01R-2315-07	ADK|132	615.9806
TCGA-KN-8424-11A-01R-2315-07	ADM2|79924	60.7355
TCGA-KN-8424-11A-01R-2315-07	ADM|133	526.8539
TCGA-KN-8424-11A-01R-2315-07	ADNP2|22850	424.7894
TCGA-KN-8424-11A-01R-2315-07	ADNP|23394	1774.628
TCGA-KN-8424-11A-01R-2315-07	ADORA1|134	76.189
TCGA-KN-8424-11A-01R-2315-07	ADORA2A|135	301.1225
TCGA-KN-8424-11A-01R-2315-07	ADORA2B|136	5.7501
TCGA-KN-8424-11A-01R-2315-07	ADORA3|140	17.9691
TCGA-KN-8424-11A-01R-2315-07	ADO|84890	691.0915
TCGA-KN-8424-11A-01R-2315-07	ADPGK|83440	778.4213
TCGA-KN-8424-11A-01R-2315-07	ADPRHL1|113622	48.1572
TCGA-KN-8424-11A-01R-2315-07	ADPRHL2|54936	621.012
TCGA-KN-8424-11A-01R-2315-07	ADPRH|141	469.7122
TCGA-KN-8424-11A-01R-2315-07	ADRA1A|148	5.0313
TCGA-KN-8424-11A-01R-2315-07	ADRA1B|147	35.5788
TCGA-KN-8424-11A-01R-2315-07	ADRA1D|146	1.7969
TCGA-KN-8424-11A-01R-2315-07	ADRA2A|150	91.283
TCGA-KN-8424-11A-01R-2315-07	ADRA2B|151	199.0976
TCGA-KN-8424-11A-01R-2315-07	ADRA2C|152	437.0084
TCGA-KN-8424-11A-01R-2315-07	ADRB1|153	71.517
TCGA-KN-8424-11A-01R-2315-07	ADRB2|154	176.4565
TCGA-KN-8424-11A-01R-2315-07	ADRB3|155	0
TCGA-KN-8424-11A-01R-2315-07	ADRBK1|156	1630.8752
TCGA-KN-8424-11A-01R-2315-07	ADRBK2|157	150.2216
TCGA-KN-8424-11A-01R-2315-07	ADRM1|11047	1701.3141
TCGA-KN-8424-11A-01R-2315-07	ADSL|158	718.0451
TCGA-KN-8424-11A-01R-2315-07	ADSSL1|122622	260.9113
TCGA-KN-8424-11A-01R-2315-07	ADSS|159	1344.0884
TCGA-KN-8424-11A-01R-2315-07	AEBP1|165	2617.738
TCGA-KN-8424-11A-01R-2315-07	AEBP2|121536	904.2049
TCGA-KN-8424-11A-01R-2315-07	AEN|64782	212.0353
TCGA-KN-8424-11A-01R-2315-07	AES|166	10171.5869
TCGA-KN-8424-11A-01R-2315-07	AFAP1L1|134265	502.0566
TCGA-KN-8424-11A-01R-2315-07	AFAP1L2|84632	2349.9985
TCGA-KN-8424-11A-01R-2315-07	AFAP1|60312	720.913
TCGA-KN-8424-11A-01R-2315-07	AFARP1|246182	.7188
TCGA-KN-8424-11A-01R-2315-07	AFF1|4299	3373.8776
TCGA-KN-8424-11A-01R-2315-07	AFF2|2334	27.313
TCGA-KN-8424-11A-01R-2315-07	AFF3|3899	111.7678
TCGA-KN-8424-11A-01R-2315-07	AFF4|27125	1888.9115
TCGA-KN-8424-11A-01R-2315-07	AFG3L1|172	165.3157
TCGA-KN-8424-11A-01R-2315-07	AFG3L2|10939	2619.5601
TCGA-KN-8424-11A-01R-2315-07	AFMID|125061	1471.3096
TCGA-KN-8424-11A-01R-2315-07	AFM|173	39.532
TCGA-KN-8424-11A-01R-2315-07	AFP|174	7.9064
TCGA-KN-8424-11A-01R-2315-07	AFTPH|54812	2090.5247
TCGA-KN-8424-11A-01R-2315-07	AG2|387763	693.6071
TCGA-KN-8424-11A-01R-2315-07	AGAP11|119385	57.5011
TCGA-KN-8424-11A-01R-2315-07	AGAP1|116987	376.9916
TCGA-KN-8424-11A-01R-2315-07	AGAP2|116986	8.6791
TCGA-KN-8424-11A-01R-2315-07	AGAP3|116988	762.2491
TCGA-KN-8424-11A-01R-2315-07	AGAP4|119016	182.566
TCGA-KN-8424-11A-01R-2315-07	AGAP5|729092	15.8128
TCGA-KN-8424-11A-01R-2315-07	AGAP6|414189	60.0168
TCGA-KN-8424-11A-01R-2315-07	AGAP7|653268	4.672
TCGA-KN-8424-11A-01R-2315-07	AGAP8|728404	29.1099
TCGA-KN-8424-11A-01R-2315-07	AGA|175	702.5917
TCGA-KN-8424-11A-01R-2315-07	AGBL1|123624	0
TCGA-KN-8424-11A-01R-2315-07	AGBL2|79841	17.9691
TCGA-KN-8424-11A-01R-2315-07	AGBL3|340351	31.2662
TCGA-KN-8424-11A-01R-2315-07	AGBL4|84871	44.9227
TCGA-KN-8424-11A-01R-2315-07	AGBL5|60509	1165.8494
TCGA-KN-8424-11A-01R-2315-07	AGER|177	34.86
TCGA-KN-8424-11A-01R-2315-07	AGFG1|3267	1328.9944
TCGA-KN-8424-11A-01R-2315-07	AGFG2|3268	1728.6271
TCGA-KN-8424-11A-01R-2315-07	AGGF1|55109	784.1714
TCGA-KN-8424-11A-01R-2315-07	AGK|55750	870.423
TCGA-KN-8424-11A-01R-2315-07	AGL|178	1074.9114
TCGA-KN-8424-11A-01R-2315-07	AGMAT|79814	785.6089
TCGA-KN-8424-11A-01R-2315-07	AGPAT1|10554	2046.5112
TCGA-KN-8424-11A-01R-2315-07	AGPAT2|10555	2163.8386
TCGA-KN-8424-11A-01R-2315-07	AGPAT3|56894	1906.1618
TCGA-KN-8424-11A-01R-2315-07	AGPAT4|56895	637.5436
TCGA-KN-8424-11A-01R-2315-07	AGPAT5|55326	839.8756
TCGA-KN-8424-11A-01R-2315-07	AGPAT6|137964	1000.5193
TCGA-KN-8424-11A-01R-2315-07	AGPAT9|84803	3824.1832
TCGA-KN-8424-11A-01R-2315-07	AGPHD1|123688	92.0018
TCGA-KN-8424-11A-01R-2315-07	AGPS|8540	862.5166
TCGA-KN-8424-11A-01R-2315-07	AGR2|10551	38.0945
TCGA-KN-8424-11A-01R-2315-07	AGR3|155465	2.1563
TCGA-KN-8424-11A-01R-2315-07	AGRN|375790	7734.618
TCGA-KN-8424-11A-01R-2315-07	AGRP|181	19.4066
TCGA-KN-8424-11A-01R-2315-07	AGTPBP1|23287	460.7276
TCGA-KN-8424-11A-01R-2315-07	AGTR1|185	362.6164
TCGA-KN-8424-11A-01R-2315-07	AGTR2|186	1.7969
TCGA-KN-8424-11A-01R-2315-07	AGTRAP|57085	698.9979
TCGA-KN-8424-11A-01R-2315-07	AGT|183	97.3925
TCGA-KN-8424-11A-01R-2315-07	AGXT2L1|64850	47.079
TCGA-KN-8424-11A-01R-2315-07	AGXT2L2|85007	509.467
TCGA-KN-8424-11A-01R-2315-07	AGXT2|64902	359.3819
TCGA-KN-8424-11A-01R-2315-07	AGXT|189	136.2058
TCGA-KN-8424-11A-01R-2315-07	AHCTF1|25909	1104.0213
TCGA-KN-8424-11A-01R-2315-07	AHCYL1|10768	5059.3789
TCGA-KN-8424-11A-01R-2315-07	AHCYL2|23382	963.1436
TCGA-KN-8424-11A-01R-2315-07	AHCY|191	3031.0272
TCGA-KN-8424-11A-01R-2315-07	AHDC1|27245	1125.5842
TCGA-KN-8424-11A-01R-2315-07	AHI1|54806	382.7418
TCGA-KN-8424-11A-01R-2315-07	AHNAK2|113146	36.657
TCGA-KN-8424-11A-01R-2315-07	AHNAK|79026	14022.7237
TCGA-KN-8424-11A-01R-2315-07	AHRR|57491	48.8759
TCGA-KN-8424-11A-01R-2315-07	AHR|196	1092.1617
TCGA-KN-8424-11A-01R-2315-07	AHSA1|10598	2116.0408
TCGA-KN-8424-11A-01R-2315-07	AHSA2|130872	274.9272
TCGA-KN-8424-11A-01R-2315-07	AHSG|197	8.2658
TCGA-KN-8424-11A-01R-2315-07	AHSP|51327	.3594
TCGA-KN-8424-11A-01R-2315-07	AICDA|57379	.3594
TCGA-KN-8424-11A-01R-2315-07	AIDA|64853	883.0338
TCGA-KN-8424-11A-01R-2315-07	AIF1L|83543	32192.3556
TCGA-KN-8424-11A-01R-2315-07	AIF1|199	237.9108
TCGA-KN-8424-11A-01R-2315-07	AIFM1|9131	1962.9441
TCGA-KN-8424-11A-01R-2315-07	AIFM2|84883	342.8504
TCGA-KN-8424-11A-01R-2315-07	AIFM3|150209	13.8218
TCGA-KN-8424-11A-01R-2315-07	AIG1|51390	1426.7463
TCGA-KN-8424-11A-01R-2315-07	AIM1L|55057	.3594
TCGA-KN-8424-11A-01R-2315-07	AIM1|202	698.2791
TCGA-KN-8424-11A-01R-2315-07	AIM2|9447	1.7969
TCGA-KN-8424-11A-01R-2315-07	AIMP1|9255	1168.1925
TCGA-KN-8424-11A-01R-2315-07	AIMP2|7965	589.6236
TCGA-KN-8424-11A-01R-2315-07	AIPL1|23746	0
TCGA-KN-8424-11A-01R-2315-07	AIP|9049	1826.7384
TCGA-KN-8424-11A-01R-2315-07	AIRE|326	.3594
TCGA-KN-8424-11A-01R-2315-07	AJAP1|55966	263.7863
TCGA-KN-8424-11A-01R-2315-07	AK1|203	1169.4288
TCGA-KN-8424-11A-01R-2315-07	AK2|204	3048.9963
TCGA-KN-8424-11A-01R-2315-07	AK3L1|205	351.8349
TCGA-KN-8424-11A-01R-2315-07	AK3|50808	4131.0953
TCGA-KN-8424-11A-01R-2315-07	AK5|26289	36.2976
TCGA-KN-8424-11A-01R-2315-07	AK7|122481	201.9726
TCGA-KN-8424-11A-01R-2315-07	AKAP10|11216	454.6181
TCGA-KN-8424-11A-01R-2315-07	AKAP11|11215	1167.2725
TCGA-KN-8424-11A-01R-2315-07	AKAP12|9590	1359.5419
TCGA-KN-8424-11A-01R-2315-07	AKAP13|11214	1124.8655
TCGA-KN-8424-11A-01R-2315-07	AKAP14|158798	0
TCGA-KN-8424-11A-01R-2315-07	AKAP1|8165	1729.7053
TCGA-KN-8424-11A-01R-2315-07	AKAP2|11217	1031.3938
TCGA-KN-8424-11A-01R-2315-07	AKAP3|10566	119.6742
TCGA-KN-8424-11A-01R-2315-07	AKAP4|8852	3.2344
TCGA-KN-8424-11A-01R-2315-07	AKAP5|9495	189.3943
TCGA-KN-8424-11A-01R-2315-07	AKAP6|9472	290.3806
TCGA-KN-8424-11A-01R-2315-07	AKAP7|9465	175.3784
TCGA-KN-8424-11A-01R-2315-07	AKAP8L|26993	971.05
TCGA-KN-8424-11A-01R-2315-07	AKAP8|10270	738.5299
TCGA-KN-8424-11A-01R-2315-07	AKAP9|10142	2583.2373
TCGA-KN-8424-11A-01R-2315-07	AKD1|221264	236.8327
TCGA-KN-8424-11A-01R-2315-07	AKIRIN1|79647	1713.8924
TCGA-KN-8424-11A-01R-2315-07	AKIRIN2|55122	689.6539
TCGA-KN-8424-11A-01R-2315-07	AKNAD1|254268	1.0781
TCGA-KN-8424-11A-01R-2315-07	AKNA|80709	244.3797
TCGA-KN-8424-11A-01R-2315-07	AKR1A1|10327	1955.3971
TCGA-KN-8424-11A-01R-2315-07	AKR1B10|57016	2.8751
TCGA-KN-8424-11A-01R-2315-07	AKR1B15|441282	.3594
TCGA-KN-8424-11A-01R-2315-07	AKR1B1|231	10589.5481
TCGA-KN-8424-11A-01R-2315-07	AKR1C1|1645	2383.421
TCGA-KN-8424-11A-01R-2315-07	AKR1C2|1646	289.6618
TCGA-KN-8424-11A-01R-2315-07	AKR1C3|8644	1264.665
TCGA-KN-8424-11A-01R-2315-07	AKR1C4|1109	2.1563
TCGA-KN-8424-11A-01R-2315-07	AKR1CL1|340811	2.5157
TCGA-KN-8424-11A-01R-2315-07	AKR1D1|6718	.3594
TCGA-KN-8424-11A-01R-2315-07	AKR1E2|83592	34.5007
TCGA-KN-8424-11A-01R-2315-07	AKR7A2|8574	1482.4505
TCGA-KN-8424-11A-01R-2315-07	AKR7A3|22977	573.933
TCGA-KN-8424-11A-01R-2315-07	AKR7L|246181	113.5647
TCGA-KN-8424-11A-01R-2315-07	AKT1S1|84335	1046.1608
TCGA-KN-8424-11A-01R-2315-07	AKT1|207	3257.4379
TCGA-KN-8424-11A-01R-2315-07	AKT2|208	2845.5862
TCGA-KN-8424-11A-01R-2315-07	AKT3|10000	1403.3865
TCGA-KN-8424-11A-01R-2315-07	AKTIP|64400	1232.6693
TCGA-KN-8424-11A-01R-2315-07	ALAD|210	1856.2077
TCGA-KN-8424-11A-01R-2315-07	ALAS1|211	1616.8593
TCGA-KN-8424-11A-01R-2315-07	ALAS2|212	.7188
TCGA-KN-8424-11A-01R-2315-07	ALB|213	457.4932
TCGA-KN-8424-11A-01R-2315-07	ALCAM|214	560.9952
TCGA-KN-8424-11A-01R-2315-07	ALDH16A1|126133	602.3241
TCGA-KN-8424-11A-01R-2315-07	ALDH18A1|5832	1040.0513
TCGA-KN-8424-11A-01R-2315-07	ALDH1A1|216	12147.4688
TCGA-KN-8424-11A-01R-2315-07	ALDH1A2|8854	1045.442
TCGA-KN-8424-11A-01R-2315-07	ALDH1A3|220	361.2579
TCGA-KN-8424-11A-01R-2315-07	ALDH1B1|219	765.4835
TCGA-KN-8424-11A-01R-2315-07	ALDH1L1|10840	1698.0796
TCGA-KN-8424-11A-01R-2315-07	ALDH1L2|160428	36.2976
TCGA-KN-8424-11A-01R-2315-07	ALDH2|217	5501.4187
TCGA-KN-8424-11A-01R-2315-07	ALDH3A1|218	13.6565
TCGA-KN-8424-11A-01R-2315-07	ALDH3A2|224	4147.2675
TCGA-KN-8424-11A-01R-2315-07	ALDH3B1|221	215.2698
TCGA-KN-8424-11A-01R-2315-07	ALDH3B2|222	22.6411
TCGA-KN-8424-11A-01R-2315-07	ALDH4A1|8659	2062.1335
TCGA-KN-8424-11A-01R-2315-07	ALDH5A1|7915	949.1277
TCGA-KN-8424-11A-01R-2315-07	ALDH6A1|4329	1469.926
TCGA-KN-8424-11A-01R-2315-07	ALDH7A1|501	1989.8978
TCGA-KN-8424-11A-01R-2315-07	ALDH8A1|64577	584.7144
TCGA-KN-8424-11A-01R-2315-07	ALDH9A1|223	3728.2282
TCGA-KN-8424-11A-01R-2315-07	ALDOA|226	22724.0791
TCGA-KN-8424-11A-01R-2315-07	ALDOB|229	11583.9579
TCGA-KN-8424-11A-01R-2315-07	ALDOC|230	441.321
TCGA-KN-8424-11A-01R-2315-07	ALG10B|144245	428.7426
TCGA-KN-8424-11A-01R-2315-07	ALG10|84920	74.7514
TCGA-KN-8424-11A-01R-2315-07	ALG11|440138	9.7033
TCGA-KN-8424-11A-01R-2315-07	ALG12|79087	943.3776
TCGA-KN-8424-11A-01R-2315-07	ALG13|79868	506.3691
TCGA-KN-8424-11A-01R-2315-07	ALG14|199857	225.3325
TCGA-KN-8424-11A-01R-2315-07	ALG1L2|644974	0
TCGA-KN-8424-11A-01R-2315-07	ALG1L|200810	7.5506
TCGA-KN-8424-11A-01R-2315-07	ALG1|56052	550.0089
TCGA-KN-8424-11A-01R-2315-07	ALG2|85365	925.7679
TCGA-KN-8424-11A-01R-2315-07	ALG3|10195	498.4627
TCGA-KN-8424-11A-01R-2315-07	ALG5|29880	752.1864
TCGA-KN-8424-11A-01R-2315-07	ALG6|29929	256.9581
TCGA-KN-8424-11A-01R-2315-07	ALG8|79053	736.3736
TCGA-KN-8424-11A-01R-2315-07	ALG9|79796	491.2751
TCGA-KN-8424-11A-01R-2315-07	ALKBH1|8846	261.63
TCGA-KN-8424-11A-01R-2315-07	ALKBH2|121642	236.8327
TCGA-KN-8424-11A-01R-2315-07	ALKBH3|221120	289.3025
TCGA-KN-8424-11A-01R-2315-07	ALKBH4|54784	445.4323
TCGA-KN-8424-11A-01R-2315-07	ALKBH5|54890	2248.6168
TCGA-KN-8424-11A-01R-2315-07	ALKBH6|84964	97.0331
TCGA-KN-8424-11A-01R-2315-07	ALKBH7|84266	1211.1171
TCGA-KN-8424-11A-01R-2315-07	ALKBH8|91801	194.4256
TCGA-KN-8424-11A-01R-2315-07	ALK|238	0
TCGA-KN-8424-11A-01R-2315-07	ALLC|55821	0
TCGA-KN-8424-11A-01R-2315-07	ALMS1P|200420	8.2658
TCGA-KN-8424-11A-01R-2315-07	ALMS1|7840	449.9462
TCGA-KN-8424-11A-01R-2315-07	ALOX12B|242	.3594
TCGA-KN-8424-11A-01R-2315-07	ALOX12P2|245	40.2508
TCGA-KN-8424-11A-01R-2315-07	ALOX12|239	4.672
TCGA-KN-8424-11A-01R-2315-07	ALOX15B|247	0
TCGA-KN-8424-11A-01R-2315-07	ALOX15|246	0
TCGA-KN-8424-11A-01R-2315-07	ALOX5AP|241	57.5011
TCGA-KN-8424-11A-01R-2315-07	ALOX5|240	24.438
TCGA-KN-8424-11A-01R-2315-07	ALOXE3|59344	1.7969
TCGA-KN-8424-11A-01R-2315-07	ALPI|248	6.8283
TCGA-KN-8424-11A-01R-2315-07	ALPK1|80216	310.8654
TCGA-KN-8424-11A-01R-2315-07	ALPK2|115701	191.5506
TCGA-KN-8424-11A-01R-2315-07	ALPK3|57538	701.5135
TCGA-KN-8424-11A-01R-2315-07	ALPL|249	654.7939
TCGA-KN-8424-11A-01R-2315-07	ALPPL2|251	0
TCGA-KN-8424-11A-01R-2315-07	ALPP|250	0
TCGA-KN-8424-11A-01R-2315-07	ALS2CL|259173	1028.9105
TCGA-KN-8424-11A-01R-2315-07	ALS2CR11|151254	4.3126
TCGA-KN-8424-11A-01R-2315-07	ALS2CR12|130540	20.4848
TCGA-KN-8424-11A-01R-2315-07	ALS2CR4|65062	533.6822
TCGA-KN-8424-11A-01R-2315-07	ALS2CR8|79800	259.1144
TCGA-KN-8424-11A-01R-2315-07	ALS2|57679	502.7753
TCGA-KN-8424-11A-01R-2315-07	ALX1|8092	39.1726
TCGA-KN-8424-11A-01R-2315-07	ALX3|257	14.0159
TCGA-KN-8424-11A-01R-2315-07	ALX4|60529	2.8751
TCGA-KN-8424-11A-01R-2315-07	AMAC1L2|83650	.3594
TCGA-KN-8424-11A-01R-2315-07	AMAC1L3|643664	.3594
TCGA-KN-8424-11A-01R-2315-07	AMAC1|146861	0
TCGA-KN-8424-11A-01R-2315-07	AMACR|23600	1353.073
TCGA-KN-8424-11A-01R-2315-07	AMBN|258	0
TCGA-KN-8424-11A-01R-2315-07	AMBP|259	186.5192
TCGA-KN-8424-11A-01R-2315-07	AMBRA1|55626	718.7639
TCGA-KN-8424-11A-01R-2315-07	AMD1|262	3044.1806
TCGA-KN-8424-11A-01R-2315-07	AMDHD1|144193	32.7038
TCGA-KN-8424-11A-01R-2315-07	AMDHD2|51005	149.6646
TCGA-KN-8424-11A-01R-2315-07	AMELX|265	0
TCGA-KN-8424-11A-01R-2315-07	AMELY|266	0
TCGA-KN-8424-11A-01R-2315-07	AMFR|267	10304.1988
TCGA-KN-8424-11A-01R-2315-07	AMHR2|269	0
TCGA-KN-8424-11A-01R-2315-07	AMH|268	1.0781
TCGA-KN-8424-11A-01R-2315-07	AMICA1|120425	14.3753
TCGA-KN-8424-11A-01R-2315-07	AMIGO1|57463	171.0658
TCGA-KN-8424-11A-01R-2315-07	AMIGO2|347902	545.5418
TCGA-KN-8424-11A-01R-2315-07	AMIGO3|386724	56.0636
TCGA-KN-8424-11A-01R-2315-07	AMMECR1L|83607	596.9334
TCGA-KN-8424-11A-01R-2315-07	AMMECR1|9949	357.585
TCGA-KN-8424-11A-01R-2315-07	AMN1|196394	463.9621
TCGA-KN-8424-11A-01R-2315-07	AMN|81693	135.487
TCGA-KN-8424-11A-01R-2315-07	AMOTL1|154810	522.5413
TCGA-KN-8424-11A-01R-2315-07	AMOTL2|51421	4266.5823
TCGA-KN-8424-11A-01R-2315-07	AMOT|154796	419.7581
TCGA-KN-8424-11A-01R-2315-07	AMPD1|270	0
TCGA-KN-8424-11A-01R-2315-07	AMPD2|271	1121.631
TCGA-KN-8424-11A-01R-2315-07	AMPD3|272	315.5373
TCGA-KN-8424-11A-01R-2315-07	AMPH|273	323.0844
TCGA-KN-8424-11A-01R-2315-07	AMTN|401138	0
TCGA-KN-8424-11A-01R-2315-07	AMT|275	832.2567
TCGA-KN-8424-11A-01R-2315-07	AMY1A|276	1.7969
TCGA-KN-8424-11A-01R-2315-07	AMY2A|279	3.2344
TCGA-KN-8424-11A-01R-2315-07	AMY2B|280	261.9535
TCGA-KN-8424-11A-01R-2315-07	AMZ1|155185	1.4375
TCGA-KN-8424-11A-01R-2315-07	AMZ2P1|201283	190.8318
TCGA-KN-8424-11A-01R-2315-07	AMZ2|51321	1264.665
TCGA-KN-8424-11A-01R-2315-07	ANAPC10|10393	138.0027
TCGA-KN-8424-11A-01R-2315-07	ANAPC11|51529	1368.8858
TCGA-KN-8424-11A-01R-2315-07	ANAPC13|25847	2841.6941
TCGA-KN-8424-11A-01R-2315-07	ANAPC16|119504	4866.7502
TCGA-KN-8424-11A-01R-2315-07	ANAPC1|64682	319.4905
TCGA-KN-8424-11A-01R-2315-07	ANAPC2|29882	690.3727
TCGA-KN-8424-11A-01R-2315-07	ANAPC4|29945	376.6323
TCGA-KN-8424-11A-01R-2315-07	ANAPC5|51433	2544.7835
TCGA-KN-8424-11A-01R-2315-07	ANAPC7|51434	910.6738
TCGA-KN-8424-11A-01R-2315-07	ANGEL1|23357	493.7908
TCGA-KN-8424-11A-01R-2315-07	ANGEL2|90806	474.3842
TCGA-KN-8424-11A-01R-2315-07	ANGPT1|284	452.4619
TCGA-KN-8424-11A-01R-2315-07	ANGPT2|285	600.5272
TCGA-KN-8424-11A-01R-2315-07	ANGPT4|51378	3.5938
TCGA-KN-8424-11A-01R-2315-07	ANGPTL1|9068	812.2032
TCGA-KN-8424-11A-01R-2315-07	ANGPTL2|23452	1639.141
TCGA-KN-8424-11A-01R-2315-07	ANGPTL3|27329	361.8976
TCGA-KN-8424-11A-01R-2315-07	ANGPTL4|51129	352.9131
TCGA-KN-8424-11A-01R-2315-07	ANGPTL5|253935	.3594
TCGA-KN-8424-11A-01R-2315-07	ANGPTL6|83854	30.817
TCGA-KN-8424-11A-01R-2315-07	ANGPTL7|10218	1.7969
TCGA-KN-8424-11A-01R-2315-07	ANG|283	130.9408
TCGA-KN-8424-11A-01R-2315-07	ANK1|286	18.6879
TCGA-KN-8424-11A-01R-2315-07	ANK2|287	3622.5699
TCGA-KN-8424-11A-01R-2315-07	ANK3|288	1792.2377
TCGA-KN-8424-11A-01R-2315-07	ANKAR|150709	42.0477
TCGA-KN-8424-11A-01R-2315-07	ANKDD1A|348094	34.86
TCGA-KN-8424-11A-01R-2315-07	ANKFN1|162282	1.0781
TCGA-KN-8424-11A-01R-2315-07	ANKFY1|51479	1217.9454
TCGA-KN-8424-11A-01R-2315-07	ANKHD1-EIF4EBP3|404734	884.2664
TCGA-KN-8424-11A-01R-2315-07	ANKHD1|54882	995.6209
TCGA-KN-8424-11A-01R-2315-07	ANKH|56172	1208.6014
TCGA-KN-8424-11A-01R-2315-07	ANKIB1|54467	1196.7418
TCGA-KN-8424-11A-01R-2315-07	ANKK1|255239	6.8283
TCGA-KN-8424-11A-01R-2315-07	ANKLE1|126549	6.8283
TCGA-KN-8424-11A-01R-2315-07	ANKLE2|23141	1164.0381
TCGA-KN-8424-11A-01R-2315-07	ANKMY1|51281	110.6896
TCGA-KN-8424-11A-01R-2315-07	ANKMY2|57037	646.1687
TCGA-KN-8424-11A-01R-2315-07	ANKRA2|57763	301.8808
TCGA-KN-8424-11A-01R-2315-07	ANKRD10|55608	992.8645
TCGA-KN-8424-11A-01R-2315-07	ANKRD11|29123	1955.4977
TCGA-KN-8424-11A-01R-2315-07	ANKRD12|23253	752.5458
TCGA-KN-8424-11A-01R-2315-07	ANKRD13A|88455	1467.3564
TCGA-KN-8424-11A-01R-2315-07	ANKRD13B|124930	44.5634
TCGA-KN-8424-11A-01R-2315-07	ANKRD13C|81573	556.6826
TCGA-KN-8424-11A-01R-2315-07	ANKRD13D|338692	433.0552
TCGA-KN-8424-11A-01R-2315-07	ANKRD16|54522	160.9492
TCGA-KN-8424-11A-01R-2315-07	ANKRD17|26057	1610.7498
TCGA-KN-8424-11A-01R-2315-07	ANKRD19|138649	23.0004
TCGA-KN-8424-11A-01R-2315-07	ANKRD1|27063	29.4693
TCGA-KN-8424-11A-01R-2315-07	ANKRD20A3|441425	2.8751
TCGA-KN-8424-11A-01R-2315-07	ANKRD20A4|728747	1.0781
TCGA-KN-8424-11A-01R-2315-07	ANKRD20B|729171	2.1563
TCGA-KN-8424-11A-01R-2315-07	ANKRD22|118932	171.0658
TCGA-KN-8424-11A-01R-2315-07	ANKRD23|200539	30.9068
TCGA-KN-8424-11A-01R-2315-07	ANKRD24|170961	63.2512
TCGA-KN-8424-11A-01R-2315-07	ANKRD26P1|124149	.3594
TCGA-KN-8424-11A-01R-2315-07	ANKRD26|22852	147.3466
TCGA-KN-8424-11A-01R-2315-07	ANKRD27|84079	762.6085
TCGA-KN-8424-11A-01R-2315-07	ANKRD28|23243	1123.7873
TCGA-KN-8424-11A-01R-2315-07	ANKRD29|147463	191.5506
TCGA-KN-8424-11A-01R-2315-07	ANKRD2|26287	955.2372
TCGA-KN-8424-11A-01R-2315-07	ANKRD30A|91074	1.0781
TCGA-KN-8424-11A-01R-2315-07	ANKRD30B|374860	1.4375
TCGA-KN-8424-11A-01R-2315-07	ANKRD31|256006	1.0781
TCGA-KN-8424-11A-01R-2315-07	ANKRD32|84250	65.0481
TCGA-KN-8424-11A-01R-2315-07	ANKRD33|341405	0
TCGA-KN-8424-11A-01R-2315-07	ANKRD34A|284615	18.6879
TCGA-KN-8424-11A-01R-2315-07	ANKRD34B|340120	8.2658
TCGA-KN-8424-11A-01R-2315-07	ANKRD34C|390616	.3594
TCGA-KN-8424-11A-01R-2315-07	ANKRD35|148741	11.1408
TCGA-KN-8424-11A-01R-2315-07	ANKRD36BP1|84832	57.1417
TCGA-KN-8424-11A-01R-2315-07	ANKRD36B|57730	23.0004
TCGA-KN-8424-11A-01R-2315-07	ANKRD36|375248	75.8296
TCGA-KN-8424-11A-01R-2315-07	ANKRD37|353322	149.4885
TCGA-KN-8424-11A-01R-2315-07	ANKRD39|51239	116.0804
TCGA-KN-8424-11A-01R-2315-07	ANKRD40|91369	1251.7273
TCGA-KN-8424-11A-01R-2315-07	ANKRD42|338699	317.6936
TCGA-KN-8424-11A-01R-2315-07	ANKRD43|134548	343.5691
TCGA-KN-8424-11A-01R-2315-07	ANKRD44|91526	38.8132
TCGA-KN-8424-11A-01R-2315-07	ANKRD45|339416	74.7514
TCGA-KN-8424-11A-01R-2315-07	ANKRD46|157567	1113.4048
TCGA-KN-8424-11A-01R-2315-07	ANKRD49|54851	296.4901
TCGA-KN-8424-11A-01R-2315-07	ANKRD50|57182	352.1943
TCGA-KN-8424-11A-01R-2315-07	ANKRD52|283373	884.7983
TCGA-KN-8424-11A-01R-2315-07	ANKRD53|79998	10.4221
TCGA-KN-8424-11A-01R-2315-07	ANKRD54|129138	830.891
TCGA-KN-8424-11A-01R-2315-07	ANKRD55|79722	3.9532
TCGA-KN-8424-11A-01R-2315-07	ANKRD56|345079	341.4128
TCGA-KN-8424-11A-01R-2315-07	ANKRD57|65124	866.1105
TCGA-KN-8424-11A-01R-2315-07	ANKRD58|347454	21.2035
TCGA-KN-8424-11A-01R-2315-07	ANKRD5|63926	152.3779
TCGA-KN-8424-11A-01R-2315-07	ANKRD6|22881	538.3505
TCGA-KN-8424-11A-01R-2315-07	ANKRD7|56311	4.672
TCGA-KN-8424-11A-01R-2315-07	ANKRD9|122416	144.1122
TCGA-KN-8424-11A-01R-2315-07	ANKS1A|23294	1015.6133
TCGA-KN-8424-11A-01R-2315-07	ANKS1B|56899	35.9382
TCGA-KN-8424-11A-01R-2315-07	ANKS3|124401	594.0583
TCGA-KN-8424-11A-01R-2315-07	ANKS4B|257629	71.8764
TCGA-KN-8424-11A-01R-2315-07	ANKS6|203286	795.3122
TCGA-KN-8424-11A-01R-2315-07	ANKZF1|55139	506.3691
TCGA-KN-8424-11A-01R-2315-07	ANLN|54443	21.2035
TCGA-KN-8424-11A-01R-2315-07	ANO10|55129	879.0482
TCGA-KN-8424-11A-01R-2315-07	ANO1|55107	310.1466
TCGA-KN-8424-11A-01R-2315-07	ANO2|57101	53.5479
TCGA-KN-8424-11A-01R-2315-07	ANO3|63982	37.3757
TCGA-KN-8424-11A-01R-2315-07	ANO4|121601	8.2658
TCGA-KN-8424-11A-01R-2315-07	ANO5|203859	287.1462
TCGA-KN-8424-11A-01R-2315-07	ANO6|196527	2680.2705
TCGA-KN-8424-11A-01R-2315-07	ANO7|50636	12.219
TCGA-KN-8424-11A-01R-2315-07	ANO8|57719	215.2698
TCGA-KN-8424-11A-01R-2315-07	ANO9|338440	78.3453
TCGA-KN-8424-11A-01R-2315-07	ANP32A|8125	2338.8576
TCGA-KN-8424-11A-01R-2315-07	ANP32B|10541	1625.4845
TCGA-KN-8424-11A-01R-2315-07	ANP32C|23520	.7188
TCGA-KN-8424-11A-01R-2315-07	ANP32D|23519	0
TCGA-KN-8424-11A-01R-2315-07	ANP32E|81611	1617.9375
TCGA-KN-8424-11A-01R-2315-07	ANPEP|290	594.0583
TCGA-KN-8424-11A-01R-2315-07	ANTXR1|84168	680.31
TCGA-KN-8424-11A-01R-2315-07	ANTXR2|118429	661.6221
TCGA-KN-8424-11A-01R-2315-07	ANTXRL|195977	0
TCGA-KN-8424-11A-01R-2315-07	ANUBL1|93550	127.2212
TCGA-KN-8424-11A-01R-2315-07	ANXA10|11199	0
TCGA-KN-8424-11A-01R-2315-07	ANXA11|311	7515.395
TCGA-KN-8424-11A-01R-2315-07	ANXA13|312	25.1567
TCGA-KN-8424-11A-01R-2315-07	ANXA1|301	1357.3856
TCGA-KN-8424-11A-01R-2315-07	ANXA2P1|303	20.1254
TCGA-KN-8424-11A-01R-2315-07	ANXA2P2|304	2288.5442
TCGA-KN-8424-11A-01R-2315-07	ANXA2P3|305	1.7969
TCGA-KN-8424-11A-01R-2315-07	ANXA2|302	5922.9737
TCGA-KN-8424-11A-01R-2315-07	ANXA3|306	2058.1803
TCGA-KN-8424-11A-01R-2315-07	ANXA4|307	3354.471
TCGA-KN-8424-11A-01R-2315-07	ANXA5|308	6868.8669
TCGA-KN-8424-11A-01R-2315-07	ANXA6|309	2222.7773
TCGA-KN-8424-11A-01R-2315-07	ANXA7|310	4477.5395
TCGA-KN-8424-11A-01R-2315-07	ANXA8L1|728113	0
TCGA-KN-8424-11A-01R-2315-07	ANXA8L2|244	.3594
TCGA-KN-8424-11A-01R-2315-07	ANXA8|653145	.7188
TCGA-KN-8424-11A-01R-2315-07	ANXA9|8416	776.9837
TCGA-KN-8424-11A-01R-2315-07	AOAH|313	10.0627
TCGA-KN-8424-11A-01R-2315-07	AOC2|314	23.3598
TCGA-KN-8424-11A-01R-2315-07	AOC3|8639	655.1533
TCGA-KN-8424-11A-01R-2315-07	AOX1|316	610.5899
TCGA-KN-8424-11A-01R-2315-07	AOX2P|344454	0
TCGA-KN-8424-11A-01R-2315-07	AP1AR|55435	562.7921
TCGA-KN-8424-11A-01R-2315-07	AP1B1|162	2303.9976
TCGA-KN-8424-11A-01R-2315-07	AP1G1|164	2556.2837
TCGA-KN-8424-11A-01R-2315-07	AP1G2|8906	709.1612
TCGA-KN-8424-11A-01R-2315-07	AP1M1|8907	1005.91
TCGA-KN-8424-11A-01R-2315-07	AP1M2|10053	1954.319
TCGA-KN-8424-11A-01R-2315-07	AP1S1|1174	1007.7069
TCGA-KN-8424-11A-01R-2315-07	AP1S2|8905	381.6636
TCGA-KN-8424-11A-01R-2315-07	AP1S3|130340	749.6707
TCGA-KN-8424-11A-01R-2315-07	AP2A1|160	1229.557
TCGA-KN-8424-11A-01R-2315-07	AP2A2|161	2646.1292
TCGA-KN-8424-11A-01R-2315-07	AP2B1|163	5738.9701
TCGA-KN-8424-11A-01R-2315-07	AP2M1|1173	8129.5788
TCGA-KN-8424-11A-01R-2315-07	AP2S1|1175	959.9091
TCGA-KN-8424-11A-01R-2315-07	AP3B1|8546	1662.1414
TCGA-KN-8424-11A-01R-2315-07	AP3B2|8120	29.4693
TCGA-KN-8424-11A-01R-2315-07	AP3D1|8943	2281.3565
TCGA-KN-8424-11A-01R-2315-07	AP3M1|26985	927.2054
TCGA-KN-8424-11A-01R-2315-07	AP3M2|10947	580.0424
TCGA-KN-8424-11A-01R-2315-07	AP3S1|1176	578.9643
TCGA-KN-8424-11A-01R-2315-07	AP3S2|10239	2466.3663
TCGA-KN-8424-11A-01R-2315-07	AP4B1|10717	224.9659
TCGA-KN-8424-11A-01R-2315-07	AP4E1|23431	246.536
TCGA-KN-8424-11A-01R-2315-07	AP4M1|9179	277.3782
TCGA-KN-8424-11A-01R-2315-07	AP4S1|11154	152.7373
TCGA-KN-8424-11A-01R-2315-07	APAF1|317	299.0058
TCGA-KN-8424-11A-01R-2315-07	APBA1|320	211.3166
TCGA-KN-8424-11A-01R-2315-07	APBA2|321	8.6252
TCGA-KN-8424-11A-01R-2315-07	APBA3|9546	264.8645
TCGA-KN-8424-11A-01R-2315-07	APBB1IP|54518	15.8128
TCGA-KN-8424-11A-01R-2315-07	APBB1|322	1179.8509
TCGA-KN-8424-11A-01R-2315-07	APBB2|323	1518.3887
TCGA-KN-8424-11A-01R-2315-07	APBB3|10307	244.7391
TCGA-KN-8424-11A-01R-2315-07	APC2|10297	4.3557
TCGA-KN-8424-11A-01R-2315-07	APCDD1L|164284	219.5824
TCGA-KN-8424-11A-01R-2315-07	APCDD1|147495	957.0341
TCGA-KN-8424-11A-01R-2315-07	APCS|325	0
TCGA-KN-8424-11A-01R-2315-07	APC|324	578.9643
TCGA-KN-8424-11A-01R-2315-07	APEH|327	2929.3222
TCGA-KN-8424-11A-01R-2315-07	APEX1|328	2310.1071
TCGA-KN-8424-11A-01R-2315-07	APEX2|27301	441.321
TCGA-KN-8424-11A-01R-2315-07	APH1A|51107	4401.7099
TCGA-KN-8424-11A-01R-2315-07	APH1B|83464	608.0742
TCGA-KN-8424-11A-01R-2315-07	API5|8539	2166.3543
TCGA-KN-8424-11A-01R-2315-07	APIP|51074	944.524
TCGA-KN-8424-11A-01R-2315-07	APITD1|378708	559.7446
TCGA-KN-8424-11A-01R-2315-07	APLF|200558	46.0009
TCGA-KN-8424-11A-01R-2315-07	APLNR|187	245.0985
TCGA-KN-8424-11A-01R-2315-07	APLN|8862	343.5691
TCGA-KN-8424-11A-01R-2315-07	APLP1|333	87.3298
TCGA-KN-8424-11A-01R-2315-07	APLP2|334	25772.7161
TCGA-KN-8424-11A-01R-2315-07	APOA1BP|128240	2789.882
TCGA-KN-8424-11A-01R-2315-07	APOA1|335	2.1563
TCGA-KN-8424-11A-01R-2315-07	APOA2|336	.3594
TCGA-KN-8424-11A-01R-2315-07	APOA4|337	0
TCGA-KN-8424-11A-01R-2315-07	APOA5|116519	0
TCGA-KN-8424-11A-01R-2315-07	APOB48R|55911	18.6879
TCGA-KN-8424-11A-01R-2315-07	APOBEC1|339	0
TCGA-KN-8424-11A-01R-2315-07	APOBEC2|10930	3.9532
TCGA-KN-8424-11A-01R-2315-07	APOBEC3A|200315	1.7969
TCGA-KN-8424-11A-01R-2315-07	APOBEC3B|9582	17.9691
TCGA-KN-8424-11A-01R-2315-07	APOBEC3C|27350	44.204
TCGA-KN-8424-11A-01R-2315-07	APOBEC3D|140564	27.313
TCGA-KN-8424-11A-01R-2315-07	APOBEC3F|200316	103.1426
TCGA-KN-8424-11A-01R-2315-07	APOBEC3G|60489	119.6742
TCGA-KN-8424-11A-01R-2315-07	APOBEC3H|164668	.7188
TCGA-KN-8424-11A-01R-2315-07	APOBEC4|403314	0
TCGA-KN-8424-11A-01R-2315-07	APOB|338	3.2344
TCGA-KN-8424-11A-01R-2315-07	APOC1P1|342	0
TCGA-KN-8424-11A-01R-2315-07	APOC1|341	27.313
TCGA-KN-8424-11A-01R-2315-07	APOC2|344	2.8751
TCGA-KN-8424-11A-01R-2315-07	APOC3|345	.7188
TCGA-KN-8424-11A-01R-2315-07	APOC4|346	0
TCGA-KN-8424-11A-01R-2315-07	APOD|347	433.774
TCGA-KN-8424-11A-01R-2315-07	APOE|348	1514.7949
TCGA-KN-8424-11A-01R-2315-07	APOF|319	2.5157
TCGA-KN-8424-11A-01R-2315-07	APOH|350	32.7038
TCGA-KN-8424-11A-01R-2315-07	APOL1|8542	1336.182
TCGA-KN-8424-11A-01R-2315-07	APOL2|23780	729.1859
TCGA-KN-8424-11A-01R-2315-07	APOL3|80833	830.5317
TCGA-KN-8424-11A-01R-2315-07	APOL4|80832	347.8817
TCGA-KN-8424-11A-01R-2315-07	APOL5|80831	0
TCGA-KN-8424-11A-01R-2315-07	APOL6|80830	444.1961
TCGA-KN-8424-11A-01R-2315-07	APOLD1|81575	1884.4264
TCGA-KN-8424-11A-01R-2315-07	APOM|55937	235.0358
TCGA-KN-8424-11A-01R-2315-07	APOOL|139322	165.3157
TCGA-KN-8424-11A-01R-2315-07	APOO|79135	825.1409
TCGA-KN-8424-11A-01R-2315-07	APPBP2|10513	932.9555
TCGA-KN-8424-11A-01R-2315-07	APPL1|26060	1465.5595
TCGA-KN-8424-11A-01R-2315-07	APPL2|55198	761.8897
TCGA-KN-8424-11A-01R-2315-07	APP|351	60553.6997
TCGA-KN-8424-11A-01R-2315-07	APRT|353	1335.1039
TCGA-KN-8424-11A-01R-2315-07	APTX|54840	495.2283
TCGA-KN-8424-11A-01R-2315-07	AQP10|89872	0
TCGA-KN-8424-11A-01R-2315-07	AQP11|282679	19.0472
TCGA-KN-8424-11A-01R-2315-07	AQP12A|375318	0
TCGA-KN-8424-11A-01R-2315-07	AQP12B|653437	0
TCGA-KN-8424-11A-01R-2315-07	AQP1|358	38293.4246
TCGA-KN-8424-11A-01R-2315-07	AQP2|359	99708.7245
TCGA-KN-8424-11A-01R-2315-07	AQP3|360	12295.5341
TCGA-KN-8424-11A-01R-2315-07	AQP4|361	396.0389
TCGA-KN-8424-11A-01R-2315-07	AQP5|362	33.0631
TCGA-KN-8424-11A-01R-2315-07	AQP6|363	4137.5642
TCGA-KN-8424-11A-01R-2315-07	AQP7P1|375719	35.9382
TCGA-KN-8424-11A-01R-2315-07	AQP7P3|441432	5.0313
TCGA-KN-8424-11A-01R-2315-07	AQP7|364	246.1766
TCGA-KN-8424-11A-01R-2315-07	AQP8|343	.3594
TCGA-KN-8424-11A-01R-2315-07	AQP9|366	2.1563
TCGA-KN-8424-11A-01R-2315-07	AQPEP|206338	1.0781
TCGA-KN-8424-11A-01R-2315-07	AQR|9716	717.3263
TCGA-KN-8424-11A-01R-2315-07	ARAF|369	1199.6169
TCGA-KN-8424-11A-01R-2315-07	ARAP1|116985	1961.8588
TCGA-KN-8424-11A-01R-2315-07	ARAP2|116984	410.7736
TCGA-KN-8424-11A-01R-2315-07	ARAP3|64411	578.9643
TCGA-KN-8424-11A-01R-2315-07	ARCN1|372	3264.6255
TCGA-KN-8424-11A-01R-2315-07	ARC|23237	240.0671
TCGA-KN-8424-11A-01R-2315-07	AREG|374	13.6565
TCGA-KN-8424-11A-01R-2315-07	ARF1|375	11204.81
TCGA-KN-8424-11A-01R-2315-07	ARF3|377	4565.5881
TCGA-KN-8424-11A-01R-2315-07	ARF4|378	3791.12
TCGA-KN-8424-11A-01R-2315-07	ARF5|381	3277.1931
TCGA-KN-8424-11A-01R-2315-07	ARF6|382	2606.2378
TCGA-KN-8424-11A-01R-2315-07	ARFGAP1|55738	858.5634
TCGA-KN-8424-11A-01R-2315-07	ARFGAP2|84364	2220.621
TCGA-KN-8424-11A-01R-2315-07	ARFGAP3|26286	1397.277
TCGA-KN-8424-11A-01R-2315-07	ARFGEF1|10565	1441.1216
TCGA-KN-8424-11A-01R-2315-07	ARFGEF2|10564	1759.534
TCGA-KN-8424-11A-01R-2315-07	ARFIP1|27236	1278.3215
TCGA-KN-8424-11A-01R-2315-07	ARFIP2|23647	1577.6867
TCGA-KN-8424-11A-01R-2315-07	ARFRP1|10139	736.733
TCGA-KN-8424-11A-01R-2315-07	ARG1|383	0
TCGA-KN-8424-11A-01R-2315-07	ARG2|384	4655.8972
TCGA-KN-8424-11A-01R-2315-07	ARGFXP2|503640	.3594
TCGA-KN-8424-11A-01R-2315-07	ARGFX|503582	.7188
TCGA-KN-8424-11A-01R-2315-07	ARGLU1|55082	1622.2501
TCGA-KN-8424-11A-01R-2315-07	ARHGAP10|79658	208.8009
TCGA-KN-8424-11A-01R-2315-07	ARHGAP11A|9824	24.438
TCGA-KN-8424-11A-01R-2315-07	ARHGAP11B|89839	1.0961
TCGA-KN-8424-11A-01R-2315-07	ARHGAP12|94134	721.6389
TCGA-KN-8424-11A-01R-2315-07	ARHGAP15|55843	19.766
TCGA-KN-8424-11A-01R-2315-07	ARHGAP17|55114	947.6902
TCGA-KN-8424-11A-01R-2315-07	ARHGAP18|93663	2388.8117
TCGA-KN-8424-11A-01R-2315-07	ARHGAP19|84986	272.7709
TCGA-KN-8424-11A-01R-2315-07	ARHGAP1|392	1613.9843
TCGA-KN-8424-11A-01R-2315-07	ARHGAP20|57569	15.094
TCGA-KN-8424-11A-01R-2315-07	ARHGAP21|57584	889.8297
TCGA-KN-8424-11A-01R-2315-07	ARHGAP22|58504	9.7033
TCGA-KN-8424-11A-01R-2315-07	ARHGAP23|57636	949.1277
TCGA-KN-8424-11A-01R-2315-07	ARHGAP24|83478	6675.1601
TCGA-KN-8424-11A-01R-2315-07	ARHGAP25|9938	185.0817
TCGA-KN-8424-11A-01R-2315-07	ARHGAP26|23092	422.9925
TCGA-KN-8424-11A-01R-2315-07	ARHGAP27|201176	526.1352
TCGA-KN-8424-11A-01R-2315-07	ARHGAP28|79822	351.8349
TCGA-KN-8424-11A-01R-2315-07	ARHGAP29|9411	3634.4295
TCGA-KN-8424-11A-01R-2315-07	ARHGAP30|257106	44.204
TCGA-KN-8424-11A-01R-2315-07	ARHGAP31|57514	854.9696
TCGA-KN-8424-11A-01R-2315-07	ARHGAP32|9743	447.0711
TCGA-KN-8424-11A-01R-2315-07	ARHGAP33|115703	138.0027
TCGA-KN-8424-11A-01R-2315-07	ARHGAP36|158763	0
TCGA-KN-8424-11A-01R-2315-07	ARHGAP39|80728	209.8791
TCGA-KN-8424-11A-01R-2315-07	ARHGAP42|143872	159.5656
TCGA-KN-8424-11A-01R-2315-07	ARHGAP4|393	712.295
TCGA-KN-8424-11A-01R-2315-07	ARHGAP5|394	2447.391
TCGA-KN-8424-11A-01R-2315-07	ARHGAP6|395	477.6186
TCGA-KN-8424-11A-01R-2315-07	ARHGAP8|23779	701.5135
TCGA-KN-8424-11A-01R-2315-07	ARHGAP9|64333	25.8755
TCGA-KN-8424-11A-01R-2315-07	ARHGDIA|396	4835.4839
TCGA-KN-8424-11A-01R-2315-07	ARHGDIB|397	1342.2915
TCGA-KN-8424-11A-01R-2315-07	ARHGDIG|398	0
TCGA-KN-8424-11A-01R-2315-07	ARHGEF10L|55160	1757.737
TCGA-KN-8424-11A-01R-2315-07	ARHGEF10|9639	701.1542
TCGA-KN-8424-11A-01R-2315-07	ARHGEF11|9826	1058.7392
TCGA-KN-8424-11A-01R-2315-07	ARHGEF12|23365	6366.0916
TCGA-KN-8424-11A-01R-2315-07	ARHGEF15|22899	616.6994
TCGA-KN-8424-11A-01R-2315-07	ARHGEF16|27237	968.8937
TCGA-KN-8424-11A-01R-2315-07	ARHGEF17|9828	1786.4876
TCGA-KN-8424-11A-01R-2315-07	ARHGEF18|23370	2067.8837
TCGA-KN-8424-11A-01R-2315-07	ARHGEF19|128272	194.4256
TCGA-KN-8424-11A-01R-2315-07	ARHGEF1|9138	1283.3529
TCGA-KN-8424-11A-01R-2315-07	ARHGEF2|9181	1255.6805
TCGA-KN-8424-11A-01R-2315-07	ARHGEF33|100271715	20.8442
TCGA-KN-8424-11A-01R-2315-07	ARHGEF35|445328	725.9515
TCGA-KN-8424-11A-01R-2315-07	ARHGEF37|389337	499.9003
TCGA-KN-8424-11A-01R-2315-07	ARHGEF38|54848	15.4534
TCGA-KN-8424-11A-01R-2315-07	ARHGEF3|50650	1490.7163
TCGA-KN-8424-11A-01R-2315-07	ARHGEF4|50649	41.3289
TCGA-KN-8424-11A-01R-2315-07	ARHGEF5|7984	606.2773
TCGA-KN-8424-11A-01R-2315-07	ARHGEF6|9459	345.0067
TCGA-KN-8424-11A-01R-2315-07	ARHGEF7|8874	1170.507
TCGA-KN-8424-11A-01R-2315-07	ARHGEF9|23229	603.0429
TCGA-KN-8424-11A-01R-2315-07	ARID1A|8289	1441.8403
TCGA-KN-8424-11A-01R-2315-07	ARID1B|57492	1515.873
TCGA-KN-8424-11A-01R-2315-07	ARID2|196528	668.4504
TCGA-KN-8424-11A-01R-2315-07	ARID3A|1820	67.9232
TCGA-KN-8424-11A-01R-2315-07	ARID3B|10620	89.8455
TCGA-KN-8424-11A-01R-2315-07	ARID3C|138715	0
TCGA-KN-8424-11A-01R-2315-07	ARID4A|5926	629.2778
TCGA-KN-8424-11A-01R-2315-07	ARID4B|51742	748.8873
TCGA-KN-8424-11A-01R-2315-07	ARID5A|10865	642.5749
TCGA-KN-8424-11A-01R-2315-07	ARID5B|84159	1985.2258
TCGA-KN-8424-11A-01R-2315-07	ARIH1|25820	1313.1816
TCGA-KN-8424-11A-01R-2315-07	ARIH2|10425	1384.253
TCGA-KN-8424-11A-01R-2315-07	ARL10|285598	35.5788
TCGA-KN-8424-11A-01R-2315-07	ARL11|115761	4.672
TCGA-KN-8424-11A-01R-2315-07	ARL13A|392509	0
TCGA-KN-8424-11A-01R-2315-07	ARL13B|200894	370.8822
TCGA-KN-8424-11A-01R-2315-07	ARL14|80117	.7188
TCGA-KN-8424-11A-01R-2315-07	ARL15|54622	1233.3988
TCGA-KN-8424-11A-01R-2315-07	ARL16|339231	685.3413
TCGA-KN-8424-11A-01R-2315-07	ARL17A|51326	105.3241
TCGA-KN-8424-11A-01R-2315-07	ARL17B|641522	0
TCGA-KN-8424-11A-01R-2315-07	ARL1|400	3054.7464
TCGA-KN-8424-11A-01R-2315-07	ARL2BP|23568	1630.8752
TCGA-KN-8424-11A-01R-2315-07	ARL2|402	2766.8815
TCGA-KN-8424-11A-01R-2315-07	ARL3|403	1432.4964
TCGA-KN-8424-11A-01R-2315-07	ARL4A|10124	283.5523
TCGA-KN-8424-11A-01R-2315-07	ARL4C|10123	309.7872
TCGA-KN-8424-11A-01R-2315-07	ARL4D|379	1795.4721
TCGA-KN-8424-11A-01R-2315-07	ARL5A|26225	1163.6787
TCGA-KN-8424-11A-01R-2315-07	ARL5B|221079	171.0658
TCGA-KN-8424-11A-01R-2315-07	ARL5C|390790	.3594
TCGA-KN-8424-11A-01R-2315-07	ARL6IP1|23204	9592.2632
TCGA-KN-8424-11A-01R-2315-07	ARL6IP4|51329	3126.9822
TCGA-KN-8424-11A-01R-2315-07	ARL6IP5|10550	3594.1787
TCGA-KN-8424-11A-01R-2315-07	ARL6IP6|151188	275.2866
TCGA-KN-8424-11A-01R-2315-07	ARL6|84100	160.6437
TCGA-KN-8424-11A-01R-2315-07	ARL8A|127829	1321.088
TCGA-KN-8424-11A-01R-2315-07	ARL8B|55207	2401.0307
TCGA-KN-8424-11A-01R-2315-07	ARL9|132946	1.0781
TCGA-KN-8424-11A-01R-2315-07	ARMC10|83787	586.2274
TCGA-KN-8424-11A-01R-2315-07	ARMC1|55156	689.6539
TCGA-KN-8424-11A-01R-2315-07	ARMC2|84071	58.9386
TCGA-KN-8424-11A-01R-2315-07	ARMC3|219681	9.3439
TCGA-KN-8424-11A-01R-2315-07	ARMC4|55130	1.4375
TCGA-KN-8424-11A-01R-2315-07	ARMC5|79798	238.989
TCGA-KN-8424-11A-01R-2315-07	ARMC6|93436	780.1751
TCGA-KN-8424-11A-01R-2315-07	ARMC7|79637	942.6588
TCGA-KN-8424-11A-01R-2315-07	ARMC8|25852	670.9661
TCGA-KN-8424-11A-01R-2315-07	ARMC9|80210	198.7382
TCGA-KN-8424-11A-01R-2315-07	ARMCX1|51309	734.9361
TCGA-KN-8424-11A-01R-2315-07	ARMCX2|9823	1262.8681
TCGA-KN-8424-11A-01R-2315-07	ARMCX3|51566	1799.4253
TCGA-KN-8424-11A-01R-2315-07	ARMCX5|64860	360.1007
TCGA-KN-8424-11A-01R-2315-07	ARMCX6|54470	279.2398
TCGA-KN-8424-11A-01R-2315-07	ARMS2|387715	.3594
TCGA-KN-8424-11A-01R-2315-07	ARNT2|9915	3188.0771
TCGA-KN-8424-11A-01R-2315-07	ARNTL2|56938	19.766
TCGA-KN-8424-11A-01R-2315-07	ARNTL|406	383.8199
TCGA-KN-8424-11A-01R-2315-07	ARNT|405	1243.8209
TCGA-KN-8424-11A-01R-2315-07	ARPC1A|10552	2234.7591
TCGA-KN-8424-11A-01R-2315-07	ARPC1B|10095	1498.1411
TCGA-KN-8424-11A-01R-2315-07	ARPC2|10109	3216.8277
TCGA-KN-8424-11A-01R-2315-07	ARPC3|10094	3390.0498
TCGA-KN-8424-11A-01R-2315-07	ARPC4|10093	3174.816
TCGA-KN-8424-11A-01R-2315-07	ARPC5L|81873	700.7948
TCGA-KN-8424-11A-01R-2315-07	ARPC5|10092	2646.848
TCGA-KN-8424-11A-01R-2315-07	ARPM1|84517	86.2517
TCGA-KN-8424-11A-01R-2315-07	ARPP19|10776	4760.7325
TCGA-KN-8424-11A-01R-2315-07	ARPP21|10777	3.2344
TCGA-KN-8424-11A-01R-2315-07	ARR3|407	0
TCGA-KN-8424-11A-01R-2315-07	ARRB1|408	567.1047
TCGA-KN-8424-11A-01R-2315-07	ARRB2|409	296.1307
TCGA-KN-8424-11A-01R-2315-07	ARRDC1|92714	774.1087
TCGA-KN-8424-11A-01R-2315-07	ARRDC2|27106	629.2778
TCGA-KN-8424-11A-01R-2315-07	ARRDC3|57561	4494.4305
TCGA-KN-8424-11A-01R-2315-07	ARRDC4|91947	1286.5873
TCGA-KN-8424-11A-01R-2315-07	ARRDC5|645432	0
TCGA-KN-8424-11A-01R-2315-07	ARSA|410	322.725
TCGA-KN-8424-11A-01R-2315-07	ARSB|411	479.4155
TCGA-KN-8424-11A-01R-2315-07	ARSD|414	5407.2606
TCGA-KN-8424-11A-01R-2315-07	ARSE|415	568.9016
TCGA-KN-8424-11A-01R-2315-07	ARSF|416	20.1254
TCGA-KN-8424-11A-01R-2315-07	ARSG|22901	98.4707
TCGA-KN-8424-11A-01R-2315-07	ARSH|347527	1.4375
TCGA-KN-8424-11A-01R-2315-07	ARSI|340075	12.9377
TCGA-KN-8424-11A-01R-2315-07	ARSJ|79642	224.9731
TCGA-KN-8424-11A-01R-2315-07	ARSK|153642	478.6967
TCGA-KN-8424-11A-01R-2315-07	ART1|417	2.8751
TCGA-KN-8424-11A-01R-2315-07	ART3|419	2.1563
TCGA-KN-8424-11A-01R-2315-07	ART4|420	11.8596
TCGA-KN-8424-11A-01R-2315-07	ART5|116969	9.3439
TCGA-KN-8424-11A-01R-2315-07	ARTN|9048	22.6411
TCGA-KN-8424-11A-01R-2315-07	ARV1|64801	770.5149
TCGA-KN-8424-11A-01R-2315-07	ARVCF|421	297.9276
TCGA-KN-8424-11A-01R-2315-07	ARX|170302	1.4375
TCGA-KN-8424-11A-01R-2315-07	AR|367	37.3757
TCGA-KN-8424-11A-01R-2315-07	AS3MT|57412	657.3096
TCGA-KN-8424-11A-01R-2315-07	ASAH1|427	7475.1442
TCGA-KN-8424-11A-01R-2315-07	ASAH2B|653308	2.5157
TCGA-KN-8424-11A-01R-2315-07	ASAH2|56624	7.1876
TCGA-KN-8424-11A-01R-2315-07	ASAM|79827	93.0799
TCGA-KN-8424-11A-01R-2315-07	ASAP1IT1|29065	0
TCGA-KN-8424-11A-01R-2315-07	ASAP1|50807	653.7157
TCGA-KN-8424-11A-01R-2315-07	ASAP2|8853	2742.8029
TCGA-KN-8424-11A-01R-2315-07	ASAP3|55616	685.3413
TCGA-KN-8424-11A-01R-2315-07	ASB10|136371	0
TCGA-KN-8424-11A-01R-2315-07	ASB11|140456	0
TCGA-KN-8424-11A-01R-2315-07	ASB12|142689	8.6252
TCGA-KN-8424-11A-01R-2315-07	ASB13|79754	1146.069
TCGA-KN-8424-11A-01R-2315-07	ASB14|142686	6.1095
TCGA-KN-8424-11A-01R-2315-07	ASB15|142685	6.8283
TCGA-KN-8424-11A-01R-2315-07	ASB16|92591	15.5936
TCGA-KN-8424-11A-01R-2315-07	ASB17|127247	0
TCGA-KN-8424-11A-01R-2315-07	ASB18|401036	0
TCGA-KN-8424-11A-01R-2315-07	ASB1|51665	303.2069
TCGA-KN-8424-11A-01R-2315-07	ASB2|51676	15.094
TCGA-KN-8424-11A-01R-2315-07	ASB3|51130	300.8027
TCGA-KN-8424-11A-01R-2315-07	ASB4|51666	2.1563
TCGA-KN-8424-11A-01R-2315-07	ASB5|140458	15.094
TCGA-KN-8424-11A-01R-2315-07	ASB6|140459	997.0944
TCGA-KN-8424-11A-01R-2315-07	ASB7|140460	400.3515
TCGA-KN-8424-11A-01R-2315-07	ASB8|140461	975.3626
TCGA-KN-8424-11A-01R-2315-07	ASB9|140462	212.3947
TCGA-KN-8424-11A-01R-2315-07	ASCC1|51008	695.7634
TCGA-KN-8424-11A-01R-2315-07	ASCC2|84164	975.0032
TCGA-KN-8424-11A-01R-2315-07	ASCC3|10973	378.4292
TCGA-KN-8424-11A-01R-2315-07	ASCL1|429	.3594
TCGA-KN-8424-11A-01R-2315-07	ASCL2|430	17.2503
TCGA-KN-8424-11A-01R-2315-07	ASCL3|56676	0
TCGA-KN-8424-11A-01R-2315-07	ASCL4|121549	9.3439
TCGA-KN-8424-11A-01R-2315-07	ASF1A|25842	660.9034
TCGA-KN-8424-11A-01R-2315-07	ASF1B|55723	15.8128
TCGA-KN-8424-11A-01R-2315-07	ASFMR1|100126270	1.4375
TCGA-KN-8424-11A-01R-2315-07	ASGR1|432	3.2344
TCGA-KN-8424-11A-01R-2315-07	ASGR2|433	0
TCGA-KN-8424-11A-01R-2315-07	ASH1L|55870	1528.4011
TCGA-KN-8424-11A-01R-2315-07	ASH2L|9070	912.1114
TCGA-KN-8424-11A-01R-2315-07	ASIP|434	.3594
TCGA-KN-8424-11A-01R-2315-07	ASL|435	942.6588
TCGA-KN-8424-11A-01R-2315-07	ASMTL|8623	849.5609
TCGA-KN-8424-11A-01R-2315-07	ASMT|438	1.0781
TCGA-KN-8424-11A-01R-2315-07	ASNA1|439	2113.5252
TCGA-KN-8424-11A-01R-2315-07	ASNSD1|54529	1267.8995
TCGA-KN-8424-11A-01R-2315-07	ASNS|440	374.8354
TCGA-KN-8424-11A-01R-2315-07	ASPA|443	216.3479
TCGA-KN-8424-11A-01R-2315-07	ASPDH|554235	75.1108
TCGA-KN-8424-11A-01R-2315-07	ASPG|374569	50.6729
TCGA-KN-8424-11A-01R-2315-07	ASPHD1|253982	7.547
TCGA-KN-8424-11A-01R-2315-07	ASPHD2|57168	516.4318
TCGA-KN-8424-11A-01R-2315-07	ASPH|444	3039.9723
TCGA-KN-8424-11A-01R-2315-07	ASPM|259266	4.672
TCGA-KN-8424-11A-01R-2315-07	ASPN|54829	269.8958
TCGA-KN-8424-11A-01R-2315-07	ASPRV1|151516	95.7645
TCGA-KN-8424-11A-01R-2315-07	ASPSCR1|79058	532.9634
TCGA-KN-8424-11A-01R-2315-07	ASRGL1|80150	1967.9755
TCGA-KN-8424-11A-01R-2315-07	ASS1|445	5899.6138
TCGA-KN-8424-11A-01R-2315-07	ASTE1|28990	168.7011
TCGA-KN-8424-11A-01R-2315-07	ASTL|431705	.3594
TCGA-KN-8424-11A-01R-2315-07	ASTN1|460	2.1563
TCGA-KN-8424-11A-01R-2315-07	ASTN2|23245	258.0362
TCGA-KN-8424-11A-01R-2315-07	ASXL1|171023	1183.4447
TCGA-KN-8424-11A-01R-2315-07	ASXL2|55252	342.8504
TCGA-KN-8424-11A-01R-2315-07	ASXL3|80816	58.5793
TCGA-KN-8424-11A-01R-2315-07	ASZ1|136991	0
TCGA-KN-8424-11A-01R-2315-07	ATAD1|84896	1230.5237
TCGA-KN-8424-11A-01R-2315-07	ATAD2B|54454	185.8005
TCGA-KN-8424-11A-01R-2315-07	ATAD2|29028	100.9863
TCGA-KN-8424-11A-01R-2315-07	ATAD3A|55210	463.9621
TCGA-KN-8424-11A-01R-2315-07	ATAD3B|83858	206.6446
TCGA-KN-8424-11A-01R-2315-07	ATAD3C|219293	413.2892
TCGA-KN-8424-11A-01R-2315-07	ATAD5|79915	21.9223
TCGA-KN-8424-11A-01R-2315-07	ATCAY|85300	2.1563
TCGA-KN-8424-11A-01R-2315-07	ATE1|11101	293.615
TCGA-KN-8424-11A-01R-2315-07	ATF1|466	479.7749
TCGA-KN-8424-11A-01R-2315-07	ATF2|1386	474.3842
TCGA-KN-8424-11A-01R-2315-07	ATF3|467	3785.7293
TCGA-KN-8424-11A-01R-2315-07	ATF4|468	3997.0459
TCGA-KN-8424-11A-01R-2315-07	ATF5|22809	622.4495
TCGA-KN-8424-11A-01R-2315-07	ATF6B|1388	1790.4408
TCGA-KN-8424-11A-01R-2315-07	ATF6|22926	1178.7727
TCGA-KN-8424-11A-01R-2315-07	ATF7IP2|80063	105.2989
TCGA-KN-8424-11A-01R-2315-07	ATF7IP|55729	412.5705
TCGA-KN-8424-11A-01R-2315-07	ATF7|11016	874.3762
TCGA-KN-8424-11A-01R-2315-07	ATG10|83734	174.6596
TCGA-KN-8424-11A-01R-2315-07	ATG12|9140	336.3815
TCGA-KN-8424-11A-01R-2315-07	ATG16L1|55054	546.6199
TCGA-KN-8424-11A-01R-2315-07	ATG16L2|89849	226.0405
TCGA-KN-8424-11A-01R-2315-07	ATG2A|23130	631.7934
TCGA-KN-8424-11A-01R-2315-07	ATG2B|55102	789.2027
TCGA-KN-8424-11A-01R-2315-07	ATG3|64422	900.6111
TCGA-KN-8424-11A-01R-2315-07	ATG4A|115201	534.0416
TCGA-KN-8424-11A-01R-2315-07	ATG4B|23192	893.0641
TCGA-KN-8424-11A-01R-2315-07	ATG4C|84938	238.6296
TCGA-KN-8424-11A-01R-2315-07	ATG4D|84971	766.4215
TCGA-KN-8424-11A-01R-2315-07	ATG5|9474	924.3303
TCGA-KN-8424-11A-01R-2315-07	ATG7|10533	630.8015
TCGA-KN-8424-11A-01R-2315-07	ATG9A|79065	1185.8777
TCGA-KN-8424-11A-01R-2315-07	ATG9B|285973	5.459
TCGA-KN-8424-11A-01R-2315-07	ATHL1|80162	601.9647
TCGA-KN-8424-11A-01R-2315-07	ATIC|471	1286.9467
TCGA-KN-8424-11A-01R-2315-07	ATL1|51062	208.8009
TCGA-KN-8424-11A-01R-2315-07	ATL2|64225	884.0796
TCGA-KN-8424-11A-01R-2315-07	ATL3|25923	214.1916
TCGA-KN-8424-11A-01R-2315-07	ATMIN|23300	1448.6686
TCGA-KN-8424-11A-01R-2315-07	ATM|472	955.2372
TCGA-KN-8424-11A-01R-2315-07	ATN1|1822	4620.2142
TCGA-KN-8424-11A-01R-2315-07	ATOH1|474	0
TCGA-KN-8424-11A-01R-2315-07	ATOH7|220202	1.0781
TCGA-KN-8424-11A-01R-2315-07	ATOH8|84913	1235.9145
TCGA-KN-8424-11A-01R-2315-07	ATOX1|475	897.7361
TCGA-KN-8424-11A-01R-2315-07	ATP10A|57194	235.0358
TCGA-KN-8424-11A-01R-2315-07	ATP10B|23120	20.4848
TCGA-KN-8424-11A-01R-2315-07	ATP10D|57205	884.4389
TCGA-KN-8424-11A-01R-2315-07	ATP11A|23250	1173.7414
TCGA-KN-8424-11A-01R-2315-07	ATP11B|23200	1078.1458
TCGA-KN-8424-11A-01R-2315-07	ATP11C|286410	893.0641
TCGA-KN-8424-11A-01R-2315-07	ATP12A|479	532.604
TCGA-KN-8424-11A-01R-2315-07	ATP13A1|57130	1265.0244
TCGA-KN-8424-11A-01R-2315-07	ATP13A2|23400	770.5149
TCGA-KN-8424-11A-01R-2315-07	ATP13A3|79572	2508.1265
TCGA-KN-8424-11A-01R-2315-07	ATP13A4|84239	5.7501
TCGA-KN-8424-11A-01R-2315-07	ATP13A5|344905	1.0781
TCGA-KN-8424-11A-01R-2315-07	ATP1A1|476	117682.292
TCGA-KN-8424-11A-01R-2315-07	ATP1A2|477	214.9104
TCGA-KN-8424-11A-01R-2315-07	ATP1A3|478	1.4375
TCGA-KN-8424-11A-01R-2315-07	ATP1A4|480	0
TCGA-KN-8424-11A-01R-2315-07	ATP1B1|481	69145.3179
TCGA-KN-8424-11A-01R-2315-07	ATP1B2|482	309.7872
TCGA-KN-8424-11A-01R-2315-07	ATP1B3|483	3612.5072
TCGA-KN-8424-11A-01R-2315-07	ATP1B4|23439	0
TCGA-KN-8424-11A-01R-2315-07	ATP2A1|487	4.672
TCGA-KN-8424-11A-01R-2315-07	ATP2A2|488	3333.2674
TCGA-KN-8424-11A-01R-2315-07	ATP2A3|489	1296.65
TCGA-KN-8424-11A-01R-2315-07	ATP2B1|490	811.125
TCGA-KN-8424-11A-01R-2315-07	ATP2B2|491	35.2194
TCGA-KN-8424-11A-01R-2315-07	ATP2B3|492	21.5629
TCGA-KN-8424-11A-01R-2315-07	ATP2B4|493	1283.3529
TCGA-KN-8424-11A-01R-2315-07	ATP2C1|27032	2758.1054
TCGA-KN-8424-11A-01R-2315-07	ATP2C2|9914	25.5161
TCGA-KN-8424-11A-01R-2315-07	ATP4A|495	0
TCGA-KN-8424-11A-01R-2315-07	ATP4B|496	21.2035
TCGA-KN-8424-11A-01R-2315-07	ATP5A1|498	26795.1577
TCGA-KN-8424-11A-01R-2315-07	ATP5B|506	27874.741
TCGA-KN-8424-11A-01R-2315-07	ATP5C1|509	7501.7385
TCGA-KN-8424-11A-01R-2315-07	ATP5D|513	2472.9071
TCGA-KN-8424-11A-01R-2315-07	ATP5EP2|432369	37.0163
TCGA-KN-8424-11A-01R-2315-07	ATP5E|514	3737.5721
TCGA-KN-8424-11A-01R-2315-07	ATP5F1|515	5502.8562
TCGA-KN-8424-11A-01R-2315-07	ATP5G1|516	2812.1636
TCGA-KN-8424-11A-01R-2315-07	ATP5G2|517	6122.0713
TCGA-KN-8424-11A-01R-2315-07	ATP5G3|518	8625.5258
TCGA-KN-8424-11A-01R-2315-07	ATP5H|10476	4579.9634
TCGA-KN-8424-11A-01R-2315-07	ATP5I|521	1987.8816
TCGA-KN-8424-11A-01R-2315-07	ATP5J2|9551	2185.7609
TCGA-KN-8424-11A-01R-2315-07	ATP5J|522	3838.4111
TCGA-KN-8424-11A-01R-2315-07	ATP5L2|267020	.7188
TCGA-KN-8424-11A-01R-2315-07	ATP5L|10632	5097.114
TCGA-KN-8424-11A-01R-2315-07	ATP5O|539	6775.4276
TCGA-KN-8424-11A-01R-2315-07	ATP5SL|55101	1314.6191
TCGA-KN-8424-11A-01R-2315-07	ATP5S|27109	164.5969
TCGA-KN-8424-11A-01R-2315-07	ATP6AP1L|92270	73.3139
TCGA-KN-8424-11A-01R-2315-07	ATP6AP1|537	5658.4686
TCGA-KN-8424-11A-01R-2315-07	ATP6AP2|10159	5740.0483
TCGA-KN-8424-11A-01R-2315-07	ATP6V0A1|535	994.0504
TCGA-KN-8424-11A-01R-2315-07	ATP6V0A2|23545	400.7109
TCGA-KN-8424-11A-01R-2315-07	ATP6V0A4|50617	3658.4254
TCGA-KN-8424-11A-01R-2315-07	ATP6V0B|533	5904.2858
TCGA-KN-8424-11A-01R-2315-07	ATP6V0C|527	4500.1411
TCGA-KN-8424-11A-01R-2315-07	ATP6V0D1|9114	2664.0983
TCGA-KN-8424-11A-01R-2315-07	ATP6V0D2|245972	2734.1778
TCGA-KN-8424-11A-01R-2315-07	ATP6V0E1|8992	4823.6243
TCGA-KN-8424-11A-01R-2315-07	ATP6V0E2|155066	1306.9535
TCGA-KN-8424-11A-01R-2315-07	ATP6V1A|523	6159.8064
TCGA-KN-8424-11A-01R-2315-07	ATP6V1B1|525	2707.5835
TCGA-KN-8424-11A-01R-2315-07	ATP6V1B2|526	2126.8223
TCGA-KN-8424-11A-01R-2315-07	ATP6V1C1|528	1986.6633
TCGA-KN-8424-11A-01R-2315-07	ATP6V1C2|245973	1148.4158
TCGA-KN-8424-11A-01R-2315-07	ATP6V1D|51382	2572.0965
TCGA-KN-8424-11A-01R-2315-07	ATP6V1E1|529	4640.3395
TCGA-KN-8424-11A-01R-2315-07	ATP6V1E2|90423	45.2821
TCGA-KN-8424-11A-01R-2315-07	ATP6V1F|9296	3333.3753
TCGA-KN-8424-11A-01R-2315-07	ATP6V1G1|9550	3598.4913
TCGA-KN-8424-11A-01R-2315-07	ATP6V1G2|534	36.1287
TCGA-KN-8424-11A-01R-2315-07	ATP6V1G3|127124	216.7073
TCGA-KN-8424-11A-01R-2315-07	ATP6V1H|51606	3009.4643
TCGA-KN-8424-11A-01R-2315-07	ATP7A|538	360.8195
TCGA-KN-8424-11A-01R-2315-07	ATP7B|540	258.3956
TCGA-KN-8424-11A-01R-2315-07	ATP8A1|10396	713.0138
TCGA-KN-8424-11A-01R-2315-07	ATP8A2|51761	7.547
TCGA-KN-8424-11A-01R-2315-07	ATP8B1|5205	1073.9626
TCGA-KN-8424-11A-01R-2315-07	ATP8B2|57198	532.604
TCGA-KN-8424-11A-01R-2315-07	ATP8B3|148229	4.672
TCGA-KN-8424-11A-01R-2315-07	ATP8B4|79895	60.0168
TCGA-KN-8424-11A-01R-2315-07	ATP8B5P|158381	38.4539
TCGA-KN-8424-11A-01R-2315-07	ATP9A|10079	1314.9785
TCGA-KN-8424-11A-01R-2315-07	ATP9B|374868	471.5091
TCGA-KN-8424-11A-01R-2315-07	ATPAF1|64756	2241.8245
TCGA-KN-8424-11A-01R-2315-07	ATPAF2|91647	384.5387
TCGA-KN-8424-11A-01R-2315-07	ATPBD4|89978	192.9881
TCGA-KN-8424-11A-01R-2315-07	ATPIF1|93974	4275.5669
TCGA-KN-8424-11A-01R-2315-07	ATRIP|84126	144.3709
TCGA-KN-8424-11A-01R-2315-07	ATRNL1|26033	246.1766
TCGA-KN-8424-11A-01R-2315-07	ATRN|8455	2563.4713
TCGA-KN-8424-11A-01R-2315-07	ATRX|546	1467.3564
TCGA-KN-8424-11A-01R-2315-07	ATR|545	417.6018
TCGA-KN-8424-11A-01R-2315-07	ATXN10|25814	2796.7102
TCGA-KN-8424-11A-01R-2315-07	ATXN1L|342371	994.8267
TCGA-KN-8424-11A-01R-2315-07	ATXN1|6310	538.7135
TCGA-KN-8424-11A-01R-2315-07	ATXN2L|11273	1446.1529
TCGA-KN-8424-11A-01R-2315-07	ATXN2|6311	778.4213
TCGA-KN-8424-11A-01R-2315-07	ATXN3L|92552	0
TCGA-KN-8424-11A-01R-2315-07	ATXN3|4287	329.5532
TCGA-KN-8424-11A-01R-2315-07	ATXN7L1|222255	157.7687
TCGA-KN-8424-11A-01R-2315-07	ATXN7L2|127002	115.3616
TCGA-KN-8424-11A-01R-2315-07	ATXN7L3B|552889	4152.6583
TCGA-KN-8424-11A-01R-2315-07	ATXN7L3|56970	1337.6196
TCGA-KN-8424-11A-01R-2315-07	ATXN7|6314	563.8703
TCGA-KN-8424-11A-01R-2315-07	ATXN8OS|6315	0
TCGA-KN-8424-11A-01R-2315-07	AUH|549	1151.1003
TCGA-KN-8424-11A-01R-2315-07	AUP1|550	2906.735
TCGA-KN-8424-11A-01R-2315-07	AURKAIP1|54998	2126.4629
TCGA-KN-8424-11A-01R-2315-07	AURKAPS1|6791	9.7033
TCGA-KN-8424-11A-01R-2315-07	AURKA|6790	59.298
TCGA-KN-8424-11A-01R-2315-07	AURKB|9212	3.5938
TCGA-KN-8424-11A-01R-2315-07	AURKC|6795	33.7819
TCGA-KN-8424-11A-01R-2315-07	AUTS2|26053	885.1577
TCGA-KN-8424-11A-01R-2315-07	AVEN|57099	74.0327
TCGA-KN-8424-11A-01R-2315-07	AVIL|10677	29.1099
TCGA-KN-8424-11A-01R-2315-07	AVL9|23080	146.6278
TCGA-KN-8424-11A-01R-2315-07	AVPI1|60370	392.8045
TCGA-KN-8424-11A-01R-2315-07	AVPR1A|552	47.7978
TCGA-KN-8424-11A-01R-2315-07	AVPR1B|553	.7188
TCGA-KN-8424-11A-01R-2315-07	AVPR2|554	376.9916
TCGA-KN-8424-11A-01R-2315-07	AVP|551	0
TCGA-KN-8424-11A-01R-2315-07	AWAT1|158833	0
TCGA-KN-8424-11A-01R-2315-07	AWAT2|158835	.3594
TCGA-KN-8424-11A-01R-2315-07	AXIN1|8312	653.7157
TCGA-KN-8424-11A-01R-2315-07	AXIN2|8313	196.5819
TCGA-KN-8424-11A-01R-2315-07	AXL|558	405.0234
TCGA-KN-8424-11A-01R-2315-07	AZGP1|563	323.0844
TCGA-KN-8424-11A-01R-2315-07	AZI1|22994	195.5038
TCGA-KN-8424-11A-01R-2315-07	AZI2|64343	1171.9445
TCGA-KN-8424-11A-01R-2315-07	AZIN1|51582	2577.8466
TCGA-KN-8424-11A-01R-2315-07	AZU1|566	1.4375
TCGA-KN-8424-11A-01R-2315-07	B2M|567	36123.6346
TCGA-KN-8424-11A-01R-2315-07	B3GALNT1|8706	744.28
TCGA-KN-8424-11A-01R-2315-07	B3GALNT2|148789	417.2316
TCGA-KN-8424-11A-01R-2315-07	B3GALT1|8708	0
TCGA-KN-8424-11A-01R-2315-07	B3GALT2|8707	67.5638
TCGA-KN-8424-11A-01R-2315-07	B3GALT4|8705	245.0985
TCGA-KN-8424-11A-01R-2315-07	B3GALT5|10317	.7188
TCGA-KN-8424-11A-01R-2315-07	B3GALT6|126792	453.54
TCGA-KN-8424-11A-01R-2315-07	B3GALTL|145173	672.763
TCGA-KN-8424-11A-01R-2315-07	B3GAT1|27087	6.4689
TCGA-KN-8424-11A-01R-2315-07	B3GAT2|135152	4.8481
TCGA-KN-8424-11A-01R-2315-07	B3GAT3|26229	1001.5975
TCGA-KN-8424-11A-01R-2315-07	B3GNT1|11041	1537.0765
TCGA-KN-8424-11A-01R-2315-07	B3GNT2|10678	1478.4973
TCGA-KN-8424-11A-01R-2315-07	B3GNT3|10331	242.9422
TCGA-KN-8424-11A-01R-2315-07	B3GNT4|79369	2.5157
TCGA-KN-8424-11A-01R-2315-07	B3GNT5|84002	242.5828
TCGA-KN-8424-11A-01R-2315-07	B3GNT6|192134	0
TCGA-KN-8424-11A-01R-2315-07	B3GNT7|93010	74.0327
TCGA-KN-8424-11A-01R-2315-07	B3GNT8|374907	134.0495
TCGA-KN-8424-11A-01R-2315-07	B3GNT9|84752	368.0969
TCGA-KN-8424-11A-01R-2315-07	B3GNTL1|146712	41.7781
TCGA-KN-8424-11A-01R-2315-07	B4GALNT1|2583	12.9377
TCGA-KN-8424-11A-01R-2315-07	B4GALNT2|124872	424.0707
TCGA-KN-8424-11A-01R-2315-07	B4GALNT3|283358	378.7886
TCGA-KN-8424-11A-01R-2315-07	B4GALNT4|338707	4.3126
TCGA-KN-8424-11A-01R-2315-07	B4GALT1|2683	4017.1713
TCGA-KN-8424-11A-01R-2315-07	B4GALT2|8704	881.2045
TCGA-KN-8424-11A-01R-2315-07	B4GALT3|8703	920.0178
TCGA-KN-8424-11A-01R-2315-07	B4GALT4|8702	395.3201
TCGA-KN-8424-11A-01R-2315-07	B4GALT5|9334	1627.6408
TCGA-KN-8424-11A-01R-2315-07	B4GALT6|9331	380.5855
TCGA-KN-8424-11A-01R-2315-07	B4GALT7|11285	567.1047
TCGA-KN-8424-11A-01R-2315-07	B9D1|27077	425.4615
TCGA-KN-8424-11A-01R-2315-07	B9D2|80776	173.1718
TCGA-KN-8424-11A-01R-2315-07	BAALC|79870	106.3771
TCGA-KN-8424-11A-01R-2315-07	BAAT|570	.7188
TCGA-KN-8424-11A-01R-2315-07	BACE1|23621	1311.7441
TCGA-KN-8424-11A-01R-2315-07	BACE2|25825	1937.0686
TCGA-KN-8424-11A-01R-2315-07	BACH1|571	674.2005
TCGA-KN-8424-11A-01R-2315-07	BACH2|60468	46.0009
TCGA-KN-8424-11A-01R-2315-07	BAD|572	1552.4257
TCGA-KN-8424-11A-01R-2315-07	BAG1|573	3912.6486
TCGA-KN-8424-11A-01R-2315-07	BAG2|9532	152.7373
TCGA-KN-8424-11A-01R-2315-07	BAG3|9531	1626.922
TCGA-KN-8424-11A-01R-2315-07	BAG4|9530	176.4565
TCGA-KN-8424-11A-01R-2315-07	BAG5|9529	1224.7736
TCGA-KN-8424-11A-01R-2315-07	BAGE2|85319	12.697
TCGA-KN-8424-11A-01R-2315-07	BAGE|574	1.0781
TCGA-KN-8424-11A-01R-2315-07	BAHCC1|57597	560.9952
TCGA-KN-8424-11A-01R-2315-07	BAHD1|22893	688.2164
TCGA-KN-8424-11A-01R-2315-07	BAI1|575	109.2521
TCGA-KN-8424-11A-01R-2315-07	BAI2|576	56.0636
TCGA-KN-8424-11A-01R-2315-07	BAI3|577	57.8605
TCGA-KN-8424-11A-01R-2315-07	BAIAP2L1|55971	667.0129
TCGA-KN-8424-11A-01R-2315-07	BAIAP2L2|80115	55.7042
TCGA-KN-8424-11A-01R-2315-07	BAIAP2|10458	650.8407
TCGA-KN-8424-11A-01R-2315-07	BAIAP3|8938	409.2893
TCGA-KN-8424-11A-01R-2315-07	BAK1|578	508.5254
TCGA-KN-8424-11A-01R-2315-07	BAMBI|25805	568.9016
TCGA-KN-8424-11A-01R-2315-07	BANF1|8815	2199.7768
TCGA-KN-8424-11A-01R-2315-07	BANF2|140836	0
TCGA-KN-8424-11A-01R-2315-07	BANK1|55024	113.2053
TCGA-KN-8424-11A-01R-2315-07	BANP|54971	270.974
TCGA-KN-8424-11A-01R-2315-07	BAP1|8314	2087.6497
TCGA-KN-8424-11A-01R-2315-07	BARD1|580	29.4693
TCGA-KN-8424-11A-01R-2315-07	BARHL1|56751	0
TCGA-KN-8424-11A-01R-2315-07	BARHL2|343472	0
TCGA-KN-8424-11A-01R-2315-07	BARX1|56033	0
TCGA-KN-8424-11A-01R-2315-07	BARX2|8538	113.9241
TCGA-KN-8424-11A-01R-2315-07	BASE|317716	0
TCGA-KN-8424-11A-01R-2315-07	BASP1|10409	182.2066
TCGA-KN-8424-11A-01R-2315-07	BAT1|7919	3655.0832
TCGA-KN-8424-11A-01R-2315-07	BAT2L1|84726	2775.0431
TCGA-KN-8424-11A-01R-2315-07	BAT2L2|23215	1953.2408
TCGA-KN-8424-11A-01R-2315-07	BAT2|7916	4637.8239
TCGA-KN-8424-11A-01R-2315-07	BAT3|7917	3701.9933
TCGA-KN-8424-11A-01R-2315-07	BAT4|7918	694.6853
TCGA-KN-8424-11A-01R-2315-07	BAT5|7920	1095.7555
TCGA-KN-8424-11A-01R-2315-07	BATF2|116071	101.3457
TCGA-KN-8424-11A-01R-2315-07	BATF3|55509	15.4534
TCGA-KN-8424-11A-01R-2315-07	BATF|10538	2.1563
TCGA-KN-8424-11A-01R-2315-07	BAX|581	436.2897
TCGA-KN-8424-11A-01R-2315-07	BAZ1A|11177	251.9267
TCGA-KN-8424-11A-01R-2315-07	BAZ1B|9031	1429.6213
TCGA-KN-8424-11A-01R-2315-07	BAZ2A|11176	1544.7889
TCGA-KN-8424-11A-01R-2315-07	BAZ2B|29994	627.621
TCGA-KN-8424-11A-01R-2315-07	BBC3|27113	83.736
TCGA-KN-8424-11A-01R-2315-07	BBOX1|8424	934.0336
TCGA-KN-8424-11A-01R-2315-07	BBS10|79738	599.0897
TCGA-KN-8424-11A-01R-2315-07	BBS12|166379	430.1802
TCGA-KN-8424-11A-01R-2315-07	BBS1|582	1748.0337
TCGA-KN-8424-11A-01R-2315-07	BBS2|583	1404.1052
TCGA-KN-8424-11A-01R-2315-07	BBS4|585	613.8243
TCGA-KN-8424-11A-01R-2315-07	BBS5|129880	224.6137
TCGA-KN-8424-11A-01R-2315-07	BBS7|55212	333.5064
TCGA-KN-8424-11A-01R-2315-07	BBS9|27241	392.4451
TCGA-KN-8424-11A-01R-2315-07	BBX|56987	1542.1079
TCGA-KN-8424-11A-01R-2315-07	BCAM|4059	26951.8482
TCGA-KN-8424-11A-01R-2315-07	BCAN|63827	5.7501
TCGA-KN-8424-11A-01R-2315-07	BCAP29|55973	1172.6633
TCGA-KN-8424-11A-01R-2315-07	BCAP31|10134	4829.7338
TCGA-KN-8424-11A-01R-2315-07	BCAR1|9564	2128.2598
TCGA-KN-8424-11A-01R-2315-07	BCAR3|8412	1226.2112
TCGA-KN-8424-11A-01R-2315-07	BCAR4|400500	0
TCGA-KN-8424-11A-01R-2315-07	BCAS1|8537	209.5197
TCGA-KN-8424-11A-01R-2315-07	BCAS2|10286	790.0832
TCGA-KN-8424-11A-01R-2315-07	BCAS3|54828	600.8866
TCGA-KN-8424-11A-01R-2315-07	BCAS4|55653	456.0557
TCGA-KN-8424-11A-01R-2315-07	BCAT1|586	170.347
TCGA-KN-8424-11A-01R-2315-07	BCAT2|587	1045.442
TCGA-KN-8424-11A-01R-2315-07	BCCIP|56647	1760.1449
TCGA-KN-8424-11A-01R-2315-07	BCDIN3D|144233	204.4632
TCGA-KN-8424-11A-01R-2315-07	BCHE|590	13.2971
TCGA-KN-8424-11A-01R-2315-07	BCKDHA|593	2243.262
TCGA-KN-8424-11A-01R-2315-07	BCKDHB|594	803.2186
TCGA-KN-8424-11A-01R-2315-07	BCKDK|10295	1245.9772
TCGA-KN-8424-11A-01R-2315-07	BCL10|8915	441.6804
TCGA-KN-8424-11A-01R-2315-07	BCL11A|53335	23.0004
TCGA-KN-8424-11A-01R-2315-07	BCL11B|64919	63.2512
TCGA-KN-8424-11A-01R-2315-07	BCL2A1|597	1.7969
TCGA-KN-8424-11A-01R-2315-07	BCL2L10|10017	34.1413
TCGA-KN-8424-11A-01R-2315-07	BCL2L11|10018	717.3263
TCGA-KN-8424-11A-01R-2315-07	BCL2L12|83596	161.5206
TCGA-KN-8424-11A-01R-2315-07	BCL2L13|23786	1816.3163
TCGA-KN-8424-11A-01R-2315-07	BCL2L14|79370	1.7969
TCGA-KN-8424-11A-01R-2315-07	BCL2L15|440603	14.7347
TCGA-KN-8424-11A-01R-2315-07	BCL2L1|598	4105.2198
TCGA-KN-8424-11A-01R-2315-07	BCL2L2|599	1199.2755
TCGA-KN-8424-11A-01R-2315-07	BCL2|596	1210.3984
TCGA-KN-8424-11A-01R-2315-07	BCL3|602	498.8221
TCGA-KN-8424-11A-01R-2315-07	BCL6B|255877	950.5652
TCGA-KN-8424-11A-01R-2315-07	BCL6|604	1182.0072
TCGA-KN-8424-11A-01R-2315-07	BCL7A|605	1262.1494
TCGA-KN-8424-11A-01R-2315-07	BCL7B|9275	1322.1661
TCGA-KN-8424-11A-01R-2315-07	BCL7C|9274	1513.7167
TCGA-KN-8424-11A-01R-2315-07	BCL8|606	3.2344
TCGA-KN-8424-11A-01R-2315-07	BCL9L|283149	516.7912
TCGA-KN-8424-11A-01R-2315-07	BCL9|607	545.1824
TCGA-KN-8424-11A-01R-2315-07	BCLAF1|9774	2792.3976
TCGA-KN-8424-11A-01R-2315-07	BCMO1|53630	21.9223
TCGA-KN-8424-11A-01R-2315-07	BCO2|83875	19.4066
TCGA-KN-8424-11A-01R-2315-07	BCORL1|63035	341.0535
TCGA-KN-8424-11A-01R-2315-07	BCORL2|286554	0
TCGA-KN-8424-11A-01R-2315-07	BCOR|54880	647.9656
TCGA-KN-8424-11A-01R-2315-07	BCR|613	2400.6713
TCGA-KN-8424-11A-01R-2315-07	BCS1L|617	489.8376
TCGA-KN-8424-11A-01R-2315-07	BCYRN1|618	0
TCGA-KN-8424-11A-01R-2315-07	BDH1|622	789.2027
TCGA-KN-8424-11A-01R-2315-07	BDH2|56898	3747.6348
TCGA-KN-8424-11A-01R-2315-07	BDKRB1|623	52.1104
TCGA-KN-8424-11A-01R-2315-07	BDKRB2|624	1460.5282
TCGA-KN-8424-11A-01R-2315-07	BDNFOS|497258	214.3641
TCGA-KN-8424-11A-01R-2315-07	BDNF|627	22.1092
TCGA-KN-8424-11A-01R-2315-07	BDP1|55814	642.2155
TCGA-KN-8424-11A-01R-2315-07	BEAN|146227	1.0781
TCGA-KN-8424-11A-01R-2315-07	BECN1|8678	1453.3873
TCGA-KN-8424-11A-01R-2315-07	BEGAIN|57596	7.1876
TCGA-KN-8424-11A-01R-2315-07	BEND2|139105	.7188
TCGA-KN-8424-11A-01R-2315-07	BEND3|57673	71.517
TCGA-KN-8424-11A-01R-2315-07	BEND4|389206	14.0159
TCGA-KN-8424-11A-01R-2315-07	BEND5|79656	317.3342
TCGA-KN-8424-11A-01R-2315-07	BEND6|221336	19.0472
TCGA-KN-8424-11A-01R-2315-07	BEND7|222389	582.5581
TCGA-KN-8424-11A-01R-2315-07	BEST1|7439	16.891
TCGA-KN-8424-11A-01R-2315-07	BEST2|54831	0
TCGA-KN-8424-11A-01R-2315-07	BEST3|144453	1.0781
TCGA-KN-8424-11A-01R-2315-07	BEST4|266675	6.1095
TCGA-KN-8424-11A-01R-2315-07	BET1L|51272	1537.0765
TCGA-KN-8424-11A-01R-2315-07	BET1|10282	558.4795
TCGA-KN-8424-11A-01R-2315-07	BET3L|100128327	3.2344
TCGA-KN-8424-11A-01R-2315-07	BEX1|55859	159.5656
TCGA-KN-8424-11A-01R-2315-07	BEX2|84707	1275.0871
TCGA-KN-8424-11A-01R-2315-07	BEX4|56271	2664.817
TCGA-KN-8424-11A-01R-2315-07	BEX5|340542	386.3356
TCGA-KN-8424-11A-01R-2315-07	BEYLA|497634	0
TCGA-KN-8424-11A-01R-2315-07	BFAR|51283	1112.2871
TCGA-KN-8424-11A-01R-2315-07	BFSP1|631	79.4234
TCGA-KN-8424-11A-01R-2315-07	BFSP2|8419	8.6252
TCGA-KN-8424-11A-01R-2315-07	BGLAP|632	35.4782
TCGA-KN-8424-11A-01R-2315-07	BGN|633	7262.3901
TCGA-KN-8424-11A-01R-2315-07	BHLHA15|168620	1.0781
TCGA-KN-8424-11A-01R-2315-07	BHLHB9|80823	225.3325
TCGA-KN-8424-11A-01R-2315-07	BHLHE22|27319	1.0781
TCGA-KN-8424-11A-01R-2315-07	BHLHE23|128408	0
TCGA-KN-8424-11A-01R-2315-07	BHLHE40|8553	4633.1519
TCGA-KN-8424-11A-01R-2315-07	BHLHE41|79365	157.0499
TCGA-KN-8424-11A-01R-2315-07	BHMT2|23743	3540.2714
TCGA-KN-8424-11A-01R-2315-07	BHMT|635	3488.1611
TCGA-KN-8424-11A-01R-2315-07	BICC1|80114	586.1519
TCGA-KN-8424-11A-01R-2315-07	BICD1|636	92.0018
TCGA-KN-8424-11A-01R-2315-07	BICD2|23299	871.1418
TCGA-KN-8424-11A-01R-2315-07	BID|637	181.2615
TCGA-KN-8424-11A-01R-2315-07	BIK|638	19.4066
TCGA-KN-8424-11A-01R-2315-07	BIN1|274	1054.0672
TCGA-KN-8424-11A-01R-2315-07	BIN2|51411	25.5161
TCGA-KN-8424-11A-01R-2315-07	BIN3|55909	489.8376
TCGA-KN-8424-11A-01R-2315-07	BIRC2|329	1116.5997
TCGA-KN-8424-11A-01R-2315-07	BIRC3|330	256.5987
TCGA-KN-8424-11A-01R-2315-07	BIRC5|332	8.0753
TCGA-KN-8424-11A-01R-2315-07	BIRC6|57448	1521.6231
TCGA-KN-8424-11A-01R-2315-07	BIRC7|79444	.3594
TCGA-KN-8424-11A-01R-2315-07	BIRC8|112401	0
TCGA-KN-8424-11A-01R-2315-07	BIVM|54841	1068.9061
TCGA-KN-8424-11A-01R-2315-07	BLCAP|10904	2482.9698
TCGA-KN-8424-11A-01R-2315-07	BLID|414899	0
TCGA-KN-8424-11A-01R-2315-07	BLK|640	1.0781
TCGA-KN-8424-11A-01R-2315-07	BLMH|642	615.6213
TCGA-KN-8424-11A-01R-2315-07	BLM|641	10.0627
TCGA-KN-8424-11A-01R-2315-07	BLNK|29760	744.6394
TCGA-KN-8424-11A-01R-2315-07	BLOC1S1|2647	1651.7194
TCGA-KN-8424-11A-01R-2315-07	BLOC1S2|282991	553.0888
TCGA-KN-8424-11A-01R-2315-07	BLOC1S3|388552	154.1749
TCGA-KN-8424-11A-01R-2315-07	BLVRA|644	840.235
TCGA-KN-8424-11A-01R-2315-07	BLVRB|645	1319.2911
TCGA-KN-8424-11A-01R-2315-07	BLZF1|8548	551.2919
TCGA-KN-8424-11A-01R-2315-07	BMF|90427	907.7988
TCGA-KN-8424-11A-01R-2315-07	BMI1|648	1596.7699
TCGA-KN-8424-11A-01R-2315-07	BMP10|27302	0
TCGA-KN-8424-11A-01R-2315-07	BMP15|9210	0
TCGA-KN-8424-11A-01R-2315-07	BMP1|649	229.6451
TCGA-KN-8424-11A-01R-2315-07	BMP2K|55589	110.6896
TCGA-KN-8424-11A-01R-2315-07	BMP2|650	284.9899
TCGA-KN-8424-11A-01R-2315-07	BMP3|651	1.7969
TCGA-KN-8424-11A-01R-2315-07	BMP4|652	655.872
TCGA-KN-8424-11A-01R-2315-07	BMP5|653	1.0781
TCGA-KN-8424-11A-01R-2315-07	BMP6|654	2006.282
TCGA-KN-8424-11A-01R-2315-07	BMP7|655	383.4605
TCGA-KN-8424-11A-01R-2315-07	BMP8A|353500	49.5947
TCGA-KN-8424-11A-01R-2315-07	BMP8B|656	18.3285
TCGA-KN-8424-11A-01R-2315-07	BMPER|168667	5.7501
TCGA-KN-8424-11A-01R-2315-07	BMPR1A|657	874.3762
TCGA-KN-8424-11A-01R-2315-07	BMPR1B|658	692.1696
TCGA-KN-8424-11A-01R-2315-07	BMPR2|659	2840.5548
TCGA-KN-8424-11A-01R-2315-07	BMS1P4|729096	26.2349
TCGA-KN-8424-11A-01R-2315-07	BMS1P5|399761	53.5479
TCGA-KN-8424-11A-01R-2315-07	BMS1|9790	821.5471
TCGA-KN-8424-11A-01R-2315-07	BMX|660	30.5475
TCGA-KN-8424-11A-01R-2315-07	BNC1|646	5.0313
TCGA-KN-8424-11A-01R-2315-07	BNC2|54796	141.9559
TCGA-KN-8424-11A-01R-2315-07	BNIP1|662	259.4738
TCGA-KN-8424-11A-01R-2315-07	BNIP2|663	777.3431
TCGA-KN-8424-11A-01R-2315-07	BNIP3L|665	2406.4214
TCGA-KN-8424-11A-01R-2315-07	BNIP3|664	1411.6522
TCGA-KN-8424-11A-01R-2315-07	BNIPL|149428	38.8132
TCGA-KN-8424-11A-01R-2315-07	BOC|91653	726.6703
TCGA-KN-8424-11A-01R-2315-07	BOD1L|259282	966.0186
TCGA-KN-8424-11A-01R-2315-07	BOD1|91272	770.5149
TCGA-KN-8424-11A-01R-2315-07	BOK|666	616.34
TCGA-KN-8424-11A-01R-2315-07	BOLA1|51027	496.6658
TCGA-KN-8424-11A-01R-2315-07	BOLA2|552900	946.6551
TCGA-KN-8424-11A-01R-2315-07	BOLA3|388962	367.2883
TCGA-KN-8424-11A-01R-2315-07	BOLL|66037	2.1563
TCGA-KN-8424-11A-01R-2315-07	BOP1|23246	85.5329
TCGA-KN-8424-11A-01R-2315-07	BPESC1|60467	0
TCGA-KN-8424-11A-01R-2315-07	BPGM|669	1181.6478
TCGA-KN-8424-11A-01R-2315-07	BPHL|670	750.0301
TCGA-KN-8424-11A-01R-2315-07	BPIL1|80341	0
TCGA-KN-8424-11A-01R-2315-07	BPIL2|254240	.3594
TCGA-KN-8424-11A-01R-2315-07	BPIL3|128859	0
TCGA-KN-8424-11A-01R-2315-07	BPI|671	23.7192
TCGA-KN-8424-11A-01R-2315-07	BPNT1|10380	1142.4752
TCGA-KN-8424-11A-01R-2315-07	BPTF|2186	1181.2884
TCGA-KN-8424-11A-01R-2315-07	BPY2|9083	0
TCGA-KN-8424-11A-01R-2315-07	BRAF|673	136.9245
TCGA-KN-8424-11A-01R-2315-07	BRAP|8315	421.9144
TCGA-KN-8424-11A-01R-2315-07	BRCA1|672	48.1572
TCGA-KN-8424-11A-01R-2315-07	BRCA2|675	16.5316
TCGA-KN-8424-11A-01R-2315-07	BRCC3|79184	579.3237
TCGA-KN-8424-11A-01R-2315-07	BRD1|23774	789.2027
TCGA-KN-8424-11A-01R-2315-07	BRD2|6046	4688.1373
TCGA-KN-8424-11A-01R-2315-07	BRD3|8019	868.8274
TCGA-KN-8424-11A-01R-2315-07	BRD4|23476	1226.9299
TCGA-KN-8424-11A-01R-2315-07	BRD7P3|23629	0
TCGA-KN-8424-11A-01R-2315-07	BRD7|29117	1411.6522
TCGA-KN-8424-11A-01R-2315-07	BRD8|10902	1137.4438
TCGA-KN-8424-11A-01R-2315-07	BRD9|65980	495.5877
TCGA-KN-8424-11A-01R-2315-07	BRDT|676	0
TCGA-KN-8424-11A-01R-2315-07	BREA2|286076	2.5157
TCGA-KN-8424-11A-01R-2315-07	BRE|9577	828.4868
TCGA-KN-8424-11A-01R-2315-07	BRF1|2972	689.6539
TCGA-KN-8424-11A-01R-2315-07	BRF2|55290	389.9294
TCGA-KN-8424-11A-01R-2315-07	BRI3BP|140707	62.1731
TCGA-KN-8424-11A-01R-2315-07	BRI3|25798	1559.3582
TCGA-KN-8424-11A-01R-2315-07	BRIP1|83990	3.2344
TCGA-KN-8424-11A-01R-2315-07	BRIX1|55299	550.2137
TCGA-KN-8424-11A-01R-2315-07	BRMS1L|84312	358.3038
TCGA-KN-8424-11A-01R-2315-07	BRMS1|25855	862.876
TCGA-KN-8424-11A-01R-2315-07	BRP44L|51660	5392.1666
TCGA-KN-8424-11A-01R-2315-07	BRP44|25874	2407.4996
TCGA-KN-8424-11A-01R-2315-07	BRPF1|7862	470.0716
TCGA-KN-8424-11A-01R-2315-07	BRPF3|27154	1121.9904
TCGA-KN-8424-11A-01R-2315-07	BRS3|680	1.0781
TCGA-KN-8424-11A-01R-2315-07	BRSK1|84446	20.8442
TCGA-KN-8424-11A-01R-2315-07	BRSK2|9024	4.672
TCGA-KN-8424-11A-01R-2315-07	BRWD1|54014	1010.582
TCGA-KN-8424-11A-01R-2315-07	BRWD3|254065	106.7364
TCGA-KN-8424-11A-01R-2315-07	BSCL2|26580	2610.1263
TCGA-KN-8424-11A-01R-2315-07	BSDC1|55108	1959.7097
TCGA-KN-8424-11A-01R-2315-07	BSG|682	20286.3915
TCGA-KN-8424-11A-01R-2315-07	BSND|7809	416.5237
TCGA-KN-8424-11A-01R-2315-07	BSN|8927	18.6879
TCGA-KN-8424-11A-01R-2315-07	BSPH1|100131137	0
TCGA-KN-8424-11A-01R-2315-07	BSPRY|54836	722.7171
TCGA-KN-8424-11A-01R-2315-07	BST1|683	91.283
TCGA-KN-8424-11A-01R-2315-07	BST2|684	1245.2584
TCGA-KN-8424-11A-01R-2315-07	BSX|390259	0
TCGA-KN-8424-11A-01R-2315-07	BTAF1|9044	511.7599
TCGA-KN-8424-11A-01R-2315-07	BTBD10|84280	480.853
TCGA-KN-8424-11A-01R-2315-07	BTBD11|121551	833.0473
TCGA-KN-8424-11A-01R-2315-07	BTBD12|84464	99.9082
TCGA-KN-8424-11A-01R-2315-07	BTBD16|118663	1.0781
TCGA-KN-8424-11A-01R-2315-07	BTBD17|388419	0
TCGA-KN-8424-11A-01R-2315-07	BTBD18|643376	1.0781
TCGA-KN-8424-11A-01R-2315-07	BTBD19|149478	13.6565
TCGA-KN-8424-11A-01R-2315-07	BTBD1|53339	1541.7485
TCGA-KN-8424-11A-01R-2315-07	BTBD2|55643	2084.4152
TCGA-KN-8424-11A-01R-2315-07	BTBD3|22903	1161.163
TCGA-KN-8424-11A-01R-2315-07	BTBD6|90135	1311.0253
TCGA-KN-8424-11A-01R-2315-07	BTBD7|55727	913.5489
TCGA-KN-8424-11A-01R-2315-07	BTBD8|284697	5.0313
TCGA-KN-8424-11A-01R-2315-07	BTBD9|114781	513.1974
TCGA-KN-8424-11A-01R-2315-07	BTC|685	73.3139
TCGA-KN-8424-11A-01R-2315-07	BTD|686	619.9338
TCGA-KN-8424-11A-01R-2315-07	BTF3L1|690	.3594
TCGA-KN-8424-11A-01R-2315-07	BTF3L4|91408	827.6566
TCGA-KN-8424-11A-01R-2315-07	BTF3|689	6538.2355
TCGA-KN-8424-11A-01R-2315-07	BTG1|694	6731.2236
TCGA-KN-8424-11A-01R-2315-07	BTG2|7832	17547.5417
TCGA-KN-8424-11A-01R-2315-07	BTG3|10950	1013.8164
TCGA-KN-8424-11A-01R-2315-07	BTG4|54766	0
TCGA-KN-8424-11A-01R-2315-07	BTK|695	10.4221
TCGA-KN-8424-11A-01R-2315-07	BTLA|151888	3.5938
TCGA-KN-8424-11A-01R-2315-07	BTN1A1|696	0
TCGA-KN-8424-11A-01R-2315-07	BTN2A1|11120	579.3237
TCGA-KN-8424-11A-01R-2315-07	BTN2A2|10385	232.1607
TCGA-KN-8424-11A-01R-2315-07	BTN2A3|54718	25.5161
TCGA-KN-8424-11A-01R-2315-07	BTN3A1|11119	398.9139
TCGA-KN-8424-11A-01R-2315-07	BTN3A2|11118	678.1537
TCGA-KN-8424-11A-01R-2315-07	BTN3A3|10384	461.8058
TCGA-KN-8424-11A-01R-2315-07	BTNL2|56244	0
TCGA-KN-8424-11A-01R-2315-07	BTNL3|10917	5.7501
TCGA-KN-8424-11A-01R-2315-07	BTNL8|79908	1.7969
TCGA-KN-8424-11A-01R-2315-07	BTNL9|153579	991.5348
TCGA-KN-8424-11A-01R-2315-07	BTRC|8945	542.6667
TCGA-KN-8424-11A-01R-2315-07	BUB1B|701	15.8775
TCGA-KN-8424-11A-01R-2315-07	BUB1|699	3.5938
TCGA-KN-8424-11A-01R-2315-07	BUB3|9184	1552.8893
TCGA-KN-8424-11A-01R-2315-07	BUD13|84811	438.0866
TCGA-KN-8424-11A-01R-2315-07	BUD31|8896	1506.1984
TCGA-KN-8424-11A-01R-2315-07	BVES|11149	355.0694
TCGA-KN-8424-11A-01R-2315-07	BYSL|705	232.8795
TCGA-KN-8424-11A-01R-2315-07	BZRAP1|9256	714.8107
TCGA-KN-8424-11A-01R-2315-07	BZW1|9689	3068.0436
TCGA-KN-8424-11A-01R-2315-07	BZW2|28969	853.8915
TCGA-KN-8424-11A-01R-2315-07	C10orf105|414152	7.1876
TCGA-KN-8424-11A-01R-2315-07	C10orf107|219621	38.8132
TCGA-KN-8424-11A-01R-2315-07	C10orf108|414235	72.2358
TCGA-KN-8424-11A-01R-2315-07	C10orf10|11067	4330.9117
TCGA-KN-8424-11A-01R-2315-07	C10orf110|55853	5.0134
TCGA-KN-8424-11A-01R-2315-07	C10orf111|221060	7.547
TCGA-KN-8424-11A-01R-2315-07	C10orf113|387638	0
TCGA-KN-8424-11A-01R-2315-07	C10orf114|399726	116.4397
TCGA-KN-8424-11A-01R-2315-07	C10orf116|10974	2074.7119
TCGA-KN-8424-11A-01R-2315-07	C10orf118|55088	722.3577
TCGA-KN-8424-11A-01R-2315-07	C10orf119|79892	1373.5578
TCGA-KN-8424-11A-01R-2315-07	C10orf11|83938	65.7669
TCGA-KN-8424-11A-01R-2315-07	C10orf120|399814	0
TCGA-KN-8424-11A-01R-2315-07	C10orf122|387718	0
TCGA-KN-8424-11A-01R-2315-07	C10orf125|282969	100.9863
TCGA-KN-8424-11A-01R-2315-07	C10orf128|170371	11.1408
TCGA-KN-8424-11A-01R-2315-07	C10orf129|142827	.3594
TCGA-KN-8424-11A-01R-2315-07	C10orf12|26148	72.5592
TCGA-KN-8424-11A-01R-2315-07	C10orf131|100127889	1.4375
TCGA-KN-8424-11A-01R-2315-07	C10orf137|26098	224.9731
TCGA-KN-8424-11A-01R-2315-07	C10orf140|387640	66.1263
TCGA-KN-8424-11A-01R-2315-07	C10orf18|54906	787.7652
TCGA-KN-8424-11A-01R-2315-07	C10orf25|220979	80.5016
TCGA-KN-8424-11A-01R-2315-07	C10orf26|54838	1415.6701
TCGA-KN-8424-11A-01R-2315-07	C10orf27|219793	.3594
TCGA-KN-8424-11A-01R-2315-07	C10orf28|27291	274.2084
TCGA-KN-8424-11A-01R-2315-07	C10orf2|56652	215.6292
TCGA-KN-8424-11A-01R-2315-07	C10orf32|119032	985.4253
TCGA-KN-8424-11A-01R-2315-07	C10orf35|219738	201.9726
TCGA-KN-8424-11A-01R-2315-07	C10orf40|283025	0
TCGA-KN-8424-11A-01R-2315-07	C10orf41|100131213	197.0311
TCGA-KN-8424-11A-01R-2315-07	C10orf46|143384	718.7639
TCGA-KN-8424-11A-01R-2315-07	C10orf47|254427	769.0773
TCGA-KN-8424-11A-01R-2315-07	C10orf4|118924	311.5841
TCGA-KN-8424-11A-01R-2315-07	C10orf50|645528	0
TCGA-KN-8424-11A-01R-2315-07	C10orf53|282966	0
TCGA-KN-8424-11A-01R-2315-07	C10orf54|64115	737.4517
TCGA-KN-8424-11A-01R-2315-07	C10orf55|414236	108.138
TCGA-KN-8424-11A-01R-2315-07	C10orf57|80195	578.6049
TCGA-KN-8424-11A-01R-2315-07	C10orf58|84293	4020.4057
TCGA-KN-8424-11A-01R-2315-07	C10orf62|414157	6.4689
TCGA-KN-8424-11A-01R-2315-07	C10orf67|256815	19.4066
TCGA-KN-8424-11A-01R-2315-07	C10orf68|79741	4.3126
TCGA-KN-8424-11A-01R-2315-07	C10orf71|118461	0
TCGA-KN-8424-11A-01R-2315-07	C10orf72|196740	289.3025
TCGA-KN-8424-11A-01R-2315-07	C10orf75|90271	63.2512
TCGA-KN-8424-11A-01R-2315-07	C10orf76|79591	647.6062
TCGA-KN-8424-11A-01R-2315-07	C10orf78|119392	159.925
TCGA-KN-8424-11A-01R-2315-07	C10orf79|80217	156.3311
TCGA-KN-8424-11A-01R-2315-07	C10orf81|79949	34.1413
TCGA-KN-8424-11A-01R-2315-07	C10orf82|143379	83.0172
TCGA-KN-8424-11A-01R-2315-07	C10orf84|63877	931.1586
TCGA-KN-8424-11A-01R-2315-07	C10orf88|80007	185.0817
TCGA-KN-8424-11A-01R-2315-07	C10orf90|118611	1.4375
TCGA-KN-8424-11A-01R-2315-07	C10orf91|170393	.3594
TCGA-KN-8424-11A-01R-2315-07	C10orf93|255352	18.6879
TCGA-KN-8424-11A-01R-2315-07	C10orf95|79946	14.3465
TCGA-KN-8424-11A-01R-2315-07	C10orf96|374355	0
TCGA-KN-8424-11A-01R-2315-07	C10orf99|387695	.3594
TCGA-KN-8424-11A-01R-2315-07	C11orf10|746	1045.442
TCGA-KN-8424-11A-01R-2315-07	C11orf16|56673	4.672
TCGA-KN-8424-11A-01R-2315-07	C11orf17|56672	362.6164
TCGA-KN-8424-11A-01R-2315-07	C11orf1|64776	788.0958
TCGA-KN-8424-11A-01R-2315-07	C11orf20|25858	1.4375
TCGA-KN-8424-11A-01R-2315-07	C11orf21|29125	1.0781
TCGA-KN-8424-11A-01R-2315-07	C11orf24|53838	441.321
TCGA-KN-8424-11A-01R-2315-07	C11orf2|738	2558.7994
TCGA-KN-8424-11A-01R-2315-07	C11orf30|56946	320.9281
TCGA-KN-8424-11A-01R-2315-07	C11orf31|280636	982.1908
TCGA-KN-8424-11A-01R-2315-07	C11orf34|349633	0
TCGA-KN-8424-11A-01R-2315-07	C11orf35|256329	77.0515
TCGA-KN-8424-11A-01R-2315-07	C11orf36|283303	0
TCGA-KN-8424-11A-01R-2315-07	C11orf40|143501	0
TCGA-KN-8424-11A-01R-2315-07	C11orf41|25758	191.1912
TCGA-KN-8424-11A-01R-2315-07	C11orf42|160298	1.7969
TCGA-KN-8424-11A-01R-2315-07	C11orf45|219833	109.6115
TCGA-KN-8424-11A-01R-2315-07	C11orf46|120534	845.6257
TCGA-KN-8424-11A-01R-2315-07	C11orf48|79081	466.3052
TCGA-KN-8424-11A-01R-2315-07	C11orf49|79096	800.703
TCGA-KN-8424-11A-01R-2315-07	C11orf51|25906	715.055
TCGA-KN-8424-11A-01R-2315-07	C11orf52|91894	662.2582
TCGA-KN-8424-11A-01R-2315-07	C11orf53|341032	14.0159
TCGA-KN-8424-11A-01R-2315-07	C11orf54|28970	3089.9659
TCGA-KN-8424-11A-01R-2315-07	C11orf57|55216	858.5634
TCGA-KN-8424-11A-01R-2315-07	C11orf58|10944	4140.4393
TCGA-KN-8424-11A-01R-2315-07	C11orf59|55004	2569.2215
TCGA-KN-8424-11A-01R-2315-07	C11orf61|79684	347.5223
TCGA-KN-8424-11A-01R-2315-07	C11orf63|79864	122.1899
TCGA-KN-8424-11A-01R-2315-07	C11orf64|283197	0
TCGA-KN-8424-11A-01R-2315-07	C11orf65|160140	8.9845
TCGA-KN-8424-11A-01R-2315-07	C11orf66|220004	13.6565
TCGA-KN-8424-11A-01R-2315-07	C11orf67|28971	475.4623
TCGA-KN-8424-11A-01R-2315-07	C11orf68|83638	1157.2098
TCGA-KN-8424-11A-01R-2315-07	C11orf70|85016	42.4071
TCGA-KN-8424-11A-01R-2315-07	C11orf71|54494	759.374
TCGA-KN-8424-11A-01R-2315-07	C11orf73|51501	328.1157
TCGA-KN-8424-11A-01R-2315-07	C11orf74|119710	418.68
TCGA-KN-8424-11A-01R-2315-07	C11orf75|56935	474.7435
TCGA-KN-8424-11A-01R-2315-07	C11orf80|79703	442.7585
TCGA-KN-8424-11A-01R-2315-07	C11orf82|220042	10.0627
TCGA-KN-8424-11A-01R-2315-07	C11orf83|790955	475.1029
TCGA-KN-8424-11A-01R-2315-07	C11orf84|144097	312.3029
TCGA-KN-8424-11A-01R-2315-07	C11orf85|283129	1.4375
TCGA-KN-8424-11A-01R-2315-07	C11orf86|254439	1.7969
TCGA-KN-8424-11A-01R-2315-07	C11orf87|399947	.3594
TCGA-KN-8424-11A-01R-2315-07	C11orf88|399949	2.1563
TCGA-KN-8424-11A-01R-2315-07	C11orf90|387804	1.0781
TCGA-KN-8424-11A-01R-2315-07	C11orf92|399948	419.14
TCGA-KN-8424-11A-01R-2315-07	C11orf93|120376	190.3718
TCGA-KN-8424-11A-01R-2315-07	C11orf94|143678	.3594
TCGA-KN-8424-11A-01R-2315-07	C11orf95|65998	642.5749
TCGA-KN-8424-11A-01R-2315-07	C11orf9|745	707.2636
TCGA-KN-8424-11A-01R-2315-07	C12orf10|60314	1074.1926
TCGA-KN-8424-11A-01R-2315-07	C12orf11|55726	391.7263
TCGA-KN-8424-11A-01R-2315-07	C12orf12|196477	0
TCGA-KN-8424-11A-01R-2315-07	C12orf23|90488	1669.6885
TCGA-KN-8424-11A-01R-2315-07	C12orf24|29902	134.0495
TCGA-KN-8424-11A-01R-2315-07	C12orf26|84190	167.8314
TCGA-KN-8424-11A-01R-2315-07	C12orf27|283460	60.0168
TCGA-KN-8424-11A-01R-2315-07	C12orf29|91298	500.2093
TCGA-KN-8424-11A-01R-2315-07	C12orf32|83695	531.8853
TCGA-KN-8424-11A-01R-2315-07	C12orf34|84915	399.6327
TCGA-KN-8424-11A-01R-2315-07	C12orf35|55196	597.6522
TCGA-KN-8424-11A-01R-2315-07	C12orf36|283422	3.2344
TCGA-KN-8424-11A-01R-2315-07	C12orf39|80763	116.4397
TCGA-KN-8424-11A-01R-2315-07	C12orf40|283461	0
TCGA-KN-8424-11A-01R-2315-07	C12orf41|54934	783.4526
TCGA-KN-8424-11A-01R-2315-07	C12orf42|374470	0
TCGA-KN-8424-11A-01R-2315-07	C12orf43|64897	294.6932
TCGA-KN-8424-11A-01R-2315-07	C12orf44|60673	952.3621
TCGA-KN-8424-11A-01R-2315-07	C12orf45|121053	67.9232
TCGA-KN-8424-11A-01R-2315-07	C12orf47|51275	321.8517
TCGA-KN-8424-11A-01R-2315-07	C12orf48|55010	46.7197
TCGA-KN-8424-11A-01R-2315-07	C12orf49|79794	508.1661
TCGA-KN-8424-11A-01R-2315-07	C12orf4|57102	254.8018
TCGA-KN-8424-11A-01R-2315-07	C12orf50|160419	0
TCGA-KN-8424-11A-01R-2315-07	C12orf51|283450	1026.3948
TCGA-KN-8424-11A-01R-2315-07	C12orf52|84934	435.2115
TCGA-KN-8424-11A-01R-2315-07	C12orf53|196500	8.2658
TCGA-KN-8424-11A-01R-2315-07	C12orf54|121273	.7188
TCGA-KN-8424-11A-01R-2315-07	C12orf56|115749	8.9845
TCGA-KN-8424-11A-01R-2315-07	C12orf57|113246	2135.0881
TCGA-KN-8424-11A-01R-2315-07	C12orf59|120939	2419.3592
TCGA-KN-8424-11A-01R-2315-07	C12orf5|57103	238.2702
TCGA-KN-8424-11A-01R-2315-07	C12orf60|144608	96.3144
TCGA-KN-8424-11A-01R-2315-07	C12orf61|283416	16.5316
TCGA-KN-8424-11A-01R-2315-07	C12orf62|84987	1001.5975
TCGA-KN-8424-11A-01R-2315-07	C12orf63|374467	5.7501
TCGA-KN-8424-11A-01R-2315-07	C12orf65|91574	466.4778
TCGA-KN-8424-11A-01R-2315-07	C12orf66|144577	107.4552
TCGA-KN-8424-11A-01R-2315-07	C12orf68|387856	23.0004
TCGA-KN-8424-11A-01R-2315-07	C12orf69|440087	54.6261
TCGA-KN-8424-11A-01R-2315-07	C12orf70|341346	.3594
TCGA-KN-8424-11A-01R-2315-07	C12orf71|728858	.3594
TCGA-KN-8424-11A-01R-2315-07	C12orf72|254013	100.9863
TCGA-KN-8424-11A-01R-2315-07	C12orf73|728568	175.7378
TCGA-KN-8424-11A-01R-2315-07	C12orf74|338809	6.1095
TCGA-KN-8424-11A-01R-2315-07	C12orf75|387882	987.2222
TCGA-KN-8424-11A-01R-2315-07	C12orf76|400073	154.1749
TCGA-KN-8424-11A-01R-2315-07	C12orf77|196415	.3594
TCGA-KN-8424-11A-01R-2315-07	C13orf15|28984	2128.6192
TCGA-KN-8424-11A-01R-2315-07	C13orf16|121793	1.0781
TCGA-KN-8424-11A-01R-2315-07	C13orf18|80183	10.4221
TCGA-KN-8424-11A-01R-2315-07	C13orf1|57213	406.461
TCGA-KN-8424-11A-01R-2315-07	C13orf23|80209	654.7939
TCGA-KN-8424-11A-01R-2315-07	C13orf26|122046	0
TCGA-KN-8424-11A-01R-2315-07	C13orf27|93081	260.5519
TCGA-KN-8424-11A-01R-2315-07	C13orf28|122258	0
TCGA-KN-8424-11A-01R-2315-07	C13orf29|283487	102.7832
TCGA-KN-8424-11A-01R-2315-07	C13orf30|144809	0
TCGA-KN-8424-11A-01R-2315-07	C13orf31|144811	146.6278
TCGA-KN-8424-11A-01R-2315-07	C13orf33|84935	298.6464
TCGA-KN-8424-11A-01R-2315-07	C13orf34|79866	50.3243
TCGA-KN-8424-11A-01R-2315-07	C13orf35|400165	2.1563
TCGA-KN-8424-11A-01R-2315-07	C13orf36|400120	7.1876
TCGA-KN-8424-11A-01R-2315-07	C13orf37|440145	404.6641
TCGA-KN-8424-11A-01R-2315-07	C13orf38|728591	6.4293
TCGA-KN-8424-11A-01R-2315-07	C13orf39|196541	0
TCGA-KN-8424-11A-01R-2315-07	C14orf101|54916	713.0138
TCGA-KN-8424-11A-01R-2315-07	C14orf102|55051	244.3797
TCGA-KN-8424-11A-01R-2315-07	C14orf104|55172	347.1629
TCGA-KN-8424-11A-01R-2315-07	C14orf105|55195	1471.3096
TCGA-KN-8424-11A-01R-2315-07	C14orf106|55320	241.5047
TCGA-KN-8424-11A-01R-2315-07	C14orf109|26175	500.9784
TCGA-KN-8424-11A-01R-2315-07	C14orf115|55237	.3594
TCGA-KN-8424-11A-01R-2315-07	C14orf118|55668	187.9568
TCGA-KN-8424-11A-01R-2315-07	C14orf119|55017	1118.3966
TCGA-KN-8424-11A-01R-2315-07	C14orf126|112487	313.7836
TCGA-KN-8424-11A-01R-2315-07	C14orf128|84837	127.94
TCGA-KN-8424-11A-01R-2315-07	C14orf129|51527	544.1042
TCGA-KN-8424-11A-01R-2315-07	C14orf132|56967	416.5237
TCGA-KN-8424-11A-01R-2315-07	C14orf135|64430	1021.0041
TCGA-KN-8424-11A-01R-2315-07	C14orf138|79609	118.2367
TCGA-KN-8424-11A-01R-2315-07	C14orf139|79686	19.766
TCGA-KN-8424-11A-01R-2315-07	C14orf142|84520	506.0098
TCGA-KN-8424-11A-01R-2315-07	C14orf143|90141	49.2353
TCGA-KN-8424-11A-01R-2315-07	C14orf145|145508	54.6261
TCGA-KN-8424-11A-01R-2315-07	C14orf147|171546	1261.79
TCGA-KN-8424-11A-01R-2315-07	C14orf148|122945	13.6565
TCGA-KN-8424-11A-01R-2315-07	C14orf149|112849	127.2212
TCGA-KN-8424-11A-01R-2315-07	C14orf153|84334	528.3885
TCGA-KN-8424-11A-01R-2315-07	C14orf156|81892	505.291
TCGA-KN-8424-11A-01R-2315-07	C14orf159|80017	2174.6201
TCGA-KN-8424-11A-01R-2315-07	C14orf162|56936	0
TCGA-KN-8424-11A-01R-2315-07	C14orf165|414767	0
TCGA-KN-8424-11A-01R-2315-07	C14orf166B|145497	0
TCGA-KN-8424-11A-01R-2315-07	C14orf166|51637	1881.3644
TCGA-KN-8424-11A-01R-2315-07	C14orf167|55449	741.847
TCGA-KN-8424-11A-01R-2315-07	C14orf169|79697	206.2852
TCGA-KN-8424-11A-01R-2315-07	C14orf174|161394	41.6883
TCGA-KN-8424-11A-01R-2315-07	C14orf176|643382	10.7815
TCGA-KN-8424-11A-01R-2315-07	C14orf177|283598	0
TCGA-KN-8424-11A-01R-2315-07	C14orf178|283579	.7188
TCGA-KN-8424-11A-01R-2315-07	C14orf179|112752	403.2265
TCGA-KN-8424-11A-01R-2315-07	C14orf180|400258	11.1408
TCGA-KN-8424-11A-01R-2315-07	C14orf181|400223	95.5956
TCGA-KN-8424-11A-01R-2315-07	C14orf182|283551	1.4375
TCGA-KN-8424-11A-01R-2315-07	C14orf183|196913	0
TCGA-KN-8424-11A-01R-2315-07	C14orf184|650662	0
TCGA-KN-8424-11A-01R-2315-07	C14orf19|280655	1.4375
TCGA-KN-8424-11A-01R-2315-07	C14orf1|11161	1202.492
TCGA-KN-8424-11A-01R-2315-07	C14orf21|161424	131.5338
TCGA-KN-8424-11A-01R-2315-07	C14orf23|387978	0
TCGA-KN-8424-11A-01R-2315-07	C14orf28|122525	101.3457
TCGA-KN-8424-11A-01R-2315-07	C14orf2|9556	1180.929
TCGA-KN-8424-11A-01R-2315-07	C14orf33|100129075	73.6733
TCGA-KN-8424-11A-01R-2315-07	C14orf34|645687	0
TCGA-KN-8424-11A-01R-2315-07	C14orf37|145407	560.6358
TCGA-KN-8424-11A-01R-2315-07	C14orf39|317761	0
TCGA-KN-8424-11A-01R-2315-07	C14orf43|91748	1185.9604
TCGA-KN-8424-11A-01R-2315-07	C14orf45|80127	254.3885
TCGA-KN-8424-11A-01R-2315-07	C14orf48|256369	0
TCGA-KN-8424-11A-01R-2315-07	C14orf49|161176	18.6879
TCGA-KN-8424-11A-01R-2315-07	C14orf4|64207	2317.2947
TCGA-KN-8424-11A-01R-2315-07	C14orf50|145376	107.4552
TCGA-KN-8424-11A-01R-2315-07	C14orf53|440184	0
TCGA-KN-8424-11A-01R-2315-07	C14orf64|388011	112.8459
TCGA-KN-8424-11A-01R-2315-07	C14orf68|283600	7.1876
TCGA-KN-8424-11A-01R-2315-07	C14orf70|283601	0
TCGA-KN-8424-11A-01R-2315-07	C14orf72|145200	1.0781
TCGA-KN-8424-11A-01R-2315-07	C14orf73|91828	21.9223
TCGA-KN-8424-11A-01R-2315-07	C14orf79|122616	324.5219
TCGA-KN-8424-11A-01R-2315-07	C14orf80|283643	51.3916
TCGA-KN-8424-11A-01R-2315-07	C14orf86|283592	0
TCGA-KN-8424-11A-01R-2315-07	C14orf93|60686	290.74
TCGA-KN-8424-11A-01R-2315-07	C15orf17|57184	1670.4072
TCGA-KN-8424-11A-01R-2315-07	C15orf21|283651	19.0472
TCGA-KN-8424-11A-01R-2315-07	C15orf23|90417	141.2371
TCGA-KN-8424-11A-01R-2315-07	C15orf24|56851	1769.5966
TCGA-KN-8424-11A-01R-2315-07	C15orf26|161502	1.0781
TCGA-KN-8424-11A-01R-2315-07	C15orf27|123591	164.9563
TCGA-KN-8424-11A-01R-2315-07	C15orf28|80035	1.0781
TCGA-KN-8424-11A-01R-2315-07	C15orf29|79768	371.6009
TCGA-KN-8424-11A-01R-2315-07	C15orf2|23742	29.4693
TCGA-KN-8424-11A-01R-2315-07	C15orf32|145858	0
TCGA-KN-8424-11A-01R-2315-07	C15orf33|196951	90.5355
TCGA-KN-8424-11A-01R-2315-07	C15orf34|80072	33.4225
TCGA-KN-8424-11A-01R-2315-07	C15orf37|283687	44.053
TCGA-KN-8424-11A-01R-2315-07	C15orf38|348110	211.0291
TCGA-KN-8424-11A-01R-2315-07	C15orf39|56905	294.6932
TCGA-KN-8424-11A-01R-2315-07	C15orf40|123207	400.3515
TCGA-KN-8424-11A-01R-2315-07	C15orf41|84529	184.3629
TCGA-KN-8424-11A-01R-2315-07	C15orf42|90381	2.8751
TCGA-KN-8424-11A-01R-2315-07	C15orf43|145645	0
TCGA-KN-8424-11A-01R-2315-07	C15orf44|81556	948.4089
TCGA-KN-8424-11A-01R-2315-07	C15orf48|84419	23.0004
TCGA-KN-8424-11A-01R-2315-07	C15orf50|414926	0
TCGA-KN-8424-11A-01R-2315-07	C15orf51|196968	8.6252
TCGA-KN-8424-11A-01R-2315-07	C15orf52|388115	275.6459
TCGA-KN-8424-11A-01R-2315-07	C15orf53|400359	0
TCGA-KN-8424-11A-01R-2315-07	C15orf54|400360	.3594
TCGA-KN-8424-11A-01R-2315-07	C15orf55|256646	.7188
TCGA-KN-8424-11A-01R-2315-07	C15orf56|644809	63.2512
TCGA-KN-8424-11A-01R-2315-07	C15orf57|90416	792.3401
TCGA-KN-8424-11A-01R-2315-07	C15orf58|390637	38.4539
TCGA-KN-8424-11A-01R-2315-07	C15orf59|388135	217.0667
TCGA-KN-8424-11A-01R-2315-07	C15orf5|81698	.7188
TCGA-KN-8424-11A-01R-2315-07	C15orf60|283677	0
TCGA-KN-8424-11A-01R-2315-07	C15orf61|145853	162.4406
TCGA-KN-8424-11A-01R-2315-07	C15orf62|643338	27.313
TCGA-KN-8424-11A-01R-2315-07	C15orf63|25764	739.8237
TCGA-KN-8424-11A-01R-2315-07	C16orf11|146325	340.6941
TCGA-KN-8424-11A-01R-2315-07	C16orf13|84326	577.8862
TCGA-KN-8424-11A-01R-2315-07	C16orf3|750	2.8751
TCGA-KN-8424-11A-01R-2315-07	C16orf42|115939	977.925
TCGA-KN-8424-11A-01R-2315-07	C16orf45|89927	732.7798
TCGA-KN-8424-11A-01R-2315-07	C16orf46|123775	50.6729
TCGA-KN-8424-11A-01R-2315-07	C16orf48|84080	504.5722
TCGA-KN-8424-11A-01R-2315-07	C16orf52|730094	458.5713
TCGA-KN-8424-11A-01R-2315-07	C16orf53|79447	1240.1372
TCGA-KN-8424-11A-01R-2315-07	C16orf54|283897	8.2658
TCGA-KN-8424-11A-01R-2315-07	C16orf55|124045	189.3943
TCGA-KN-8424-11A-01R-2315-07	C16orf57|79650	750.7489
TCGA-KN-8424-11A-01R-2315-07	C16orf58|64755	2119.8251
TCGA-KN-8424-11A-01R-2315-07	C16orf59|80178	21.5629
TCGA-KN-8424-11A-01R-2315-07	C16orf5|29965	1631.594
TCGA-KN-8424-11A-01R-2315-07	C16orf61|56942	693.2549
TCGA-KN-8424-11A-01R-2315-07	C16orf62|57020	1226.2112
TCGA-KN-8424-11A-01R-2315-07	C16orf63|123811	842.0319
TCGA-KN-8424-11A-01R-2315-07	C16orf68|79091	152.0186
TCGA-KN-8424-11A-01R-2315-07	C16orf70|80262	355.2778
TCGA-KN-8424-11A-01R-2315-07	C16orf71|146562	26.5943
TCGA-KN-8424-11A-01R-2315-07	C16orf72|29035	921.8147
TCGA-KN-8424-11A-01R-2315-07	C16orf73|254528	10.0627
TCGA-KN-8424-11A-01R-2315-07	C16orf74|404550	25.8755
TCGA-KN-8424-11A-01R-2315-07	C16orf75|116028	99.5488
TCGA-KN-8424-11A-01R-2315-07	C16orf78|123970	0
TCGA-KN-8424-11A-01R-2315-07	C16orf79|283870	64.5989
TCGA-KN-8424-11A-01R-2315-07	C16orf7|9605	544.4133
TCGA-KN-8424-11A-01R-2315-07	C16orf80|29105	704.0292
TCGA-KN-8424-11A-01R-2315-07	C16orf81|283860	.3594
TCGA-KN-8424-11A-01R-2315-07	C16orf82|162083	0
TCGA-KN-8424-11A-01R-2315-07	C16orf86|388284	123.9868
TCGA-KN-8424-11A-01R-2315-07	C16orf87|388272	154.5342
TCGA-KN-8424-11A-01R-2315-07	C16orf88|400506	217.7855
TCGA-KN-8424-11A-01R-2315-07	C16orf89|146556	278.521
TCGA-KN-8424-11A-01R-2315-07	C16orf90|646174	.7188
TCGA-KN-8424-11A-01R-2315-07	C16orf91|283951	251.5674
TCGA-KN-8424-11A-01R-2315-07	C16orf92|146378	0
TCGA-KN-8424-11A-01R-2315-07	C16orf93|90835	47.7978
TCGA-KN-8424-11A-01R-2315-07	C17orf100|388327	126.5024
TCGA-KN-8424-11A-01R-2315-07	C17orf101|79701	308.3497
[truncated: 18,532 more rows]
