# Supplementary material for: Dysfunctional miRNA-Mediated Regulation in Chromophobe Renal Cell Carcinoma
Source: PLoS One. 2016 Jun 3;11(6):e0156324. doi: 10.1371/journal.pone.0156324 (PMC4892590; doi:10.1371/journal.pone.0156324)
Supplement: S2 File — (ZIP) [file pone.0156324.s002.zip › S2_File mRNA expression profile downloaded from TCGA/control/unc.edu__IlluminaHiSeq_RNASeqV2__TCGA-KN-8425-11A-01R-2315-07__expression_rsem_gene_normalized.txt]

barcode	gene_id	normalized_count
TCGA-KN-8425-11A-01R-2315-07	?|100130426	.2898
TCGA-KN-8425-11A-01R-2315-07	?|100133144	7.9298
TCGA-KN-8425-11A-01R-2315-07	?|100134869	16.5896
TCGA-KN-8425-11A-01R-2315-07	?|10357	131.7637
TCGA-KN-8425-11A-01R-2315-07	?|10431	978.5456
TCGA-KN-8425-11A-01R-2315-07	?|136542	0
TCGA-KN-8425-11A-01R-2315-07	?|155060	199.7771
TCGA-KN-8425-11A-01R-2315-07	?|26823	.2786
TCGA-KN-8425-11A-01R-2315-07	?|280660	0
TCGA-KN-8425-11A-01R-2315-07	?|317712	0
TCGA-KN-8425-11A-01R-2315-07	?|340602	.8359
TCGA-KN-8425-11A-01R-2315-07	?|388795	.2786
TCGA-KN-8425-11A-01R-2315-07	?|390284	9.752
TCGA-KN-8425-11A-01R-2315-07	?|391343	0
TCGA-KN-8425-11A-01R-2315-07	?|391714	0
TCGA-KN-8425-11A-01R-2315-07	?|404770	0
TCGA-KN-8425-11A-01R-2315-07	?|441362	0
TCGA-KN-8425-11A-01R-2315-07	?|442388	0
TCGA-KN-8425-11A-01R-2315-07	?|553137	335.7481
TCGA-KN-8425-11A-01R-2315-07	?|57714	651.1563
TCGA-KN-8425-11A-01R-2315-07	?|645851	2.5077
TCGA-KN-8425-11A-01R-2315-07	?|652919	61.0504
TCGA-KN-8425-11A-01R-2315-07	?|653553	180.5517
TCGA-KN-8425-11A-01R-2315-07	?|728045	0
TCGA-KN-8425-11A-01R-2315-07	?|728603	.8359
TCGA-KN-8425-11A-01R-2315-07	?|728788	0
TCGA-KN-8425-11A-01R-2315-07	?|729884	.2786
TCGA-KN-8425-11A-01R-2315-07	?|8225	946.2246
TCGA-KN-8425-11A-01R-2315-07	?|90288	33.1569
TCGA-KN-8425-11A-01R-2315-07	A1BG|1	38.1722
TCGA-KN-8425-11A-01R-2315-07	A1CF|29974	3.0649
TCGA-KN-8425-11A-01R-2315-07	A2BP1|54715	38.1722
TCGA-KN-8425-11A-01R-2315-07	A2LD1|87769	276.3722
TCGA-KN-8425-11A-01R-2315-07	A2ML1|144568	.2786
TCGA-KN-8425-11A-01R-2315-07	A2M|2	8957.757
TCGA-KN-8425-11A-01R-2315-07	A4GALT|53947	500.9752
TCGA-KN-8425-11A-01R-2315-07	A4GNT|51146	15.3246
TCGA-KN-8425-11A-01R-2315-07	AAA1|404744	0
TCGA-KN-8425-11A-01R-2315-07	AAAS|8086	658.4007
TCGA-KN-8425-11A-01R-2315-07	AACSL|729522	15.3246
TCGA-KN-8425-11A-01R-2315-07	AACS|65985	1789.635
TCGA-KN-8425-11A-01R-2315-07	AADACL2|344752	.2786
TCGA-KN-8425-11A-01R-2315-07	AADACL3|126767	0
TCGA-KN-8425-11A-01R-2315-07	AADACL4|343066	.5573
TCGA-KN-8425-11A-01R-2315-07	AADAC|13	.2786
TCGA-KN-8425-11A-01R-2315-07	AADAT|51166	162.4408
TCGA-KN-8425-11A-01R-2315-07	AAGAB|79719	1027.027
TCGA-KN-8425-11A-01R-2315-07	AAK1|22848	1295.9042
TCGA-KN-8425-11A-01R-2315-07	AAMP|14	2923.377
TCGA-KN-8425-11A-01R-2315-07	AANAT|15	1.1145
TCGA-KN-8425-11A-01R-2315-07	AARS2|57505	512.6609
TCGA-KN-8425-11A-01R-2315-07	AARSD1|80755	471.9978
TCGA-KN-8425-11A-01R-2315-07	AARS|16	3002.229
TCGA-KN-8425-11A-01R-2315-07	AASDHPPT|60496	814.0067
TCGA-KN-8425-11A-01R-2315-07	AASDH|132949	346.336
TCGA-KN-8425-11A-01R-2315-07	AASS|10157	364.4469
TCGA-KN-8425-11A-01R-2315-07	AATF|26574	554.1934
TCGA-KN-8425-11A-01R-2315-07	AATK|9625	34.55
TCGA-KN-8425-11A-01R-2315-07	ABAT|18	554.7506
TCGA-KN-8425-11A-01R-2315-07	ABCA10|10349	9.4734
TCGA-KN-8425-11A-01R-2315-07	ABCA11P|79963	280.5238
TCGA-KN-8425-11A-01R-2315-07	ABCA12|26154	2.5077
TCGA-KN-8425-11A-01R-2315-07	ABCA13|154664	121.2037
TCGA-KN-8425-11A-01R-2315-07	ABCA17P|650655	9.1948
TCGA-KN-8425-11A-01R-2315-07	ABCA1|19	361.903
TCGA-KN-8425-11A-01R-2315-07	ABCA2|20	3666.7595
TCGA-KN-8425-11A-01R-2315-07	ABCA3|21	1008.6375
TCGA-KN-8425-11A-01R-2315-07	ABCA4|24	530.7885
TCGA-KN-8425-11A-01R-2315-07	ABCA5|23461	519.922
TCGA-KN-8425-11A-01R-2315-07	ABCA6|23460	24.798
TCGA-KN-8425-11A-01R-2315-07	ABCA7|10347	384.2296
TCGA-KN-8425-11A-01R-2315-07	ABCA8|10351	46.2524
TCGA-KN-8425-11A-01R-2315-07	ABCA9|10350	20.6186
TCGA-KN-8425-11A-01R-2315-07	ABCB10|23456	521.8724
TCGA-KN-8425-11A-01R-2315-07	ABCB11|8647	0
TCGA-KN-8425-11A-01R-2315-07	ABCB1|5243	1775.7035
TCGA-KN-8425-11A-01R-2315-07	ABCB4|5244	10.0306
TCGA-KN-8425-11A-01R-2315-07	ABCB5|340273	0
TCGA-KN-8425-11A-01R-2315-07	ABCB6|10058	213.3463
TCGA-KN-8425-11A-01R-2315-07	ABCB7|22	423.2377
TCGA-KN-8425-11A-01R-2315-07	ABCB8|11194	926.9992
TCGA-KN-8425-11A-01R-2315-07	ABCB9|23457	150.9613
TCGA-KN-8425-11A-01R-2315-07	ABCC10|89845	407.6344
TCGA-KN-8425-11A-01R-2315-07	ABCC11|85320	11.7024
TCGA-KN-8425-11A-01R-2315-07	ABCC12|94160	0
TCGA-KN-8425-11A-01R-2315-07	ABCC13|150000	0
TCGA-KN-8425-11A-01R-2315-07	ABCC1|4363	1116.7456
TCGA-KN-8425-11A-01R-2315-07	ABCC2|1244	6.6871
TCGA-KN-8425-11A-01R-2315-07	ABCC3|8714	122.5968
TCGA-KN-8425-11A-01R-2315-07	ABCC4|10257	1061.577
TCGA-KN-8425-11A-01R-2315-07	ABCC5|10057	1166.063
TCGA-KN-8425-11A-01R-2315-07	ABCC6P1|653190	12.2597
TCGA-KN-8425-11A-01R-2315-07	ABCC6P2|730013	76.623
TCGA-KN-8425-11A-01R-2315-07	ABCC6|368	186.6815
TCGA-KN-8425-11A-01R-2315-07	ABCC8|6833	2.229
TCGA-KN-8425-11A-01R-2315-07	ABCC9|10060	318.1945
TCGA-KN-8425-11A-01R-2315-07	ABCD1|215	334.355
TCGA-KN-8425-11A-01R-2315-07	ABCD2|225	3.0649
TCGA-KN-8425-11A-01R-2315-07	ABCD3|5825	2667.0382
TCGA-KN-8425-11A-01R-2315-07	ABCD4|5826	770.131
TCGA-KN-8425-11A-01R-2315-07	ABCE1|6059	1117.0242
TCGA-KN-8425-11A-01R-2315-07	ABCF1|23	1258.0106
TCGA-KN-8425-11A-01R-2315-07	ABCF2|10061	1227.64
TCGA-KN-8425-11A-01R-2315-07	ABCF3|55324	1560.3232
TCGA-KN-8425-11A-01R-2315-07	ABCG1|9619	866.258
TCGA-KN-8425-11A-01R-2315-07	ABCG2|9429	217.0521
TCGA-KN-8425-11A-01R-2315-07	ABCG4|64137	41.7944
TCGA-KN-8425-11A-01R-2315-07	ABCG5|64240	20.3399
TCGA-KN-8425-11A-01R-2315-07	ABCG8|64241	40.6799
TCGA-KN-8425-11A-01R-2315-07	ABHD10|55347	1231.2622
TCGA-KN-8425-11A-01R-2315-07	ABHD11|83451	1050.7105
TCGA-KN-8425-11A-01R-2315-07	ABHD12B|145447	.2786
TCGA-KN-8425-11A-01R-2315-07	ABHD12|26090	3121.2037
TCGA-KN-8425-11A-01R-2315-07	ABHD13|84945	434.3828
TCGA-KN-8425-11A-01R-2315-07	ABHD14A|25864	606.428
TCGA-KN-8425-11A-01R-2315-07	ABHD14B|84836	3023.9621
TCGA-KN-8425-11A-01R-2315-07	ABHD15|116236	345.7788
TCGA-KN-8425-11A-01R-2315-07	ABHD1|84696	26.4698
TCGA-KN-8425-11A-01R-2315-07	ABHD2|11057	2730.8442
TCGA-KN-8425-11A-01R-2315-07	ABHD3|171586	346.0574
TCGA-KN-8425-11A-01R-2315-07	ABHD4|63874	1536.3611
TCGA-KN-8425-11A-01R-2315-07	ABHD5|51099	671.4962
TCGA-KN-8425-11A-01R-2315-07	ABHD6|57406	707.718
TCGA-KN-8425-11A-01R-2315-07	ABHD8|79575	686.8208
TCGA-KN-8425-11A-01R-2315-07	ABI1|10006	1268.1193
TCGA-KN-8425-11A-01R-2315-07	ABI2|10152	1817.2193
TCGA-KN-8425-11A-01R-2315-07	ABI3BP|25890	378.0997
TCGA-KN-8425-11A-01R-2315-07	ABI3|51225	432.9897
TCGA-KN-8425-11A-01R-2315-07	ABL1|25	1865.9794
TCGA-KN-8425-11A-01R-2315-07	ABL2|27	440.234
TCGA-KN-8425-11A-01R-2315-07	ABLIM1|3983	5591.5297
TCGA-KN-8425-11A-01R-2315-07	ABLIM2|84448	35.6645
TCGA-KN-8425-11A-01R-2315-07	ABLIM3|22885	43.1875
TCGA-KN-8425-11A-01R-2315-07	ABO|28	714.4051
TCGA-KN-8425-11A-01R-2315-07	ABP1|26	2683.1987
TCGA-KN-8425-11A-01R-2315-07	ABRA|137735	.8359
TCGA-KN-8425-11A-01R-2315-07	ABR|29	785.1769
TCGA-KN-8425-11A-01R-2315-07	ABT1|29777	482.8643
TCGA-KN-8425-11A-01R-2315-07	ABTB1|80325	692.6721
TCGA-KN-8425-11A-01R-2315-07	ABTB2|25841	1246.0295
TCGA-KN-8425-11A-01R-2315-07	ACAA1|30	2422.1232
TCGA-KN-8425-11A-01R-2315-07	ACAA2|10449	5275.007
TCGA-KN-8425-11A-01R-2315-07	ACACA|31	1409.3062
TCGA-KN-8425-11A-01R-2315-07	ACACB|32	3422.6804
TCGA-KN-8425-11A-01R-2315-07	ACAD10|80724	1166.6202
TCGA-KN-8425-11A-01R-2315-07	ACAD11|84129	978.4425
TCGA-KN-8425-11A-01R-2315-07	ACAD8|27034	1181.6662
TCGA-KN-8425-11A-01R-2315-07	ACAD9|28976	1029.805
TCGA-KN-8425-11A-01R-2315-07	ACADL|33	751.4628
TCGA-KN-8425-11A-01R-2315-07	ACADM|34	4247.9799
TCGA-KN-8425-11A-01R-2315-07	ACADSB|36	4119.8105
TCGA-KN-8425-11A-01R-2315-07	ACADS|35	1324.603
TCGA-KN-8425-11A-01R-2315-07	ACADVL|37	8229.2867
TCGA-KN-8425-11A-01R-2315-07	ACAN|176	13.6528
TCGA-KN-8425-11A-01R-2315-07	ACAP1|9744	21.1758
TCGA-KN-8425-11A-01R-2315-07	ACAP2|23527	756.4781
TCGA-KN-8425-11A-01R-2315-07	ACAP3|116983	507.1441
TCGA-KN-8425-11A-01R-2315-07	ACAT1|38	9767.9019
TCGA-KN-8425-11A-01R-2315-07	ACAT2|39	581.017
TCGA-KN-8425-11A-01R-2315-07	ACBD3|64746	844.8036
TCGA-KN-8425-11A-01R-2315-07	ACBD4|79777	516.8571
TCGA-KN-8425-11A-01R-2315-07	ACBD5|91452	2473.9482
TCGA-KN-8425-11A-01R-2315-07	ACBD6|84320	414.6002
TCGA-KN-8425-11A-01R-2315-07	ACBD7|414149	27.8629
TCGA-KN-8425-11A-01R-2315-07	ACCN1|40	79.1307
TCGA-KN-8425-11A-01R-2315-07	ACCN2|41	33.4355
TCGA-KN-8425-11A-01R-2315-07	ACCN3|9311	4.1794
TCGA-KN-8425-11A-01R-2315-07	ACCN4|55515	.5573
TCGA-KN-8425-11A-01R-2315-07	ACCN5|51802	1.1145
TCGA-KN-8425-11A-01R-2315-07	ACCSL|390110	.2786
TCGA-KN-8425-11A-01R-2315-07	ACCS|84680	207.3001
TCGA-KN-8425-11A-01R-2315-07	ACD|65057	297.0187
TCGA-KN-8425-11A-01R-2315-07	ACE2|59272	12.2597
TCGA-KN-8425-11A-01R-2315-07	ACER1|125981	0
TCGA-KN-8425-11A-01R-2315-07	ACER2|340485	51.5464
TCGA-KN-8425-11A-01R-2315-07	ACER3|55331	266.3695
TCGA-KN-8425-11A-01R-2315-07	ACE|1636	26.1911
TCGA-KN-8425-11A-01R-2315-07	ACHE|43	30.3706
TCGA-KN-8425-11A-01R-2315-07	ACIN1|22985	2250.7662
TCGA-KN-8425-11A-01R-2315-07	ACLY|47	2283.3658
TCGA-KN-8425-11A-01R-2315-07	ACMSD|130013	87.9716
TCGA-KN-8425-11A-01R-2315-07	ACN9|57001	479.7994
TCGA-KN-8425-11A-01R-2315-07	ACO1|48	1853.4411
TCGA-KN-8425-11A-01R-2315-07	ACO2|50	7938.7211
TCGA-KN-8425-11A-01R-2315-07	ACOT11|26027	2141.903
TCGA-KN-8425-11A-01R-2315-07	ACOT12|134526	58.2335
TCGA-KN-8425-11A-01R-2315-07	ACOT13|55856	747.2249
TCGA-KN-8425-11A-01R-2315-07	ACOT1|641371	754.8064
TCGA-KN-8425-11A-01R-2315-07	ACOT2|10965	616.3277
TCGA-KN-8425-11A-01R-2315-07	ACOT4|122970	96.9629
TCGA-KN-8425-11A-01R-2315-07	ACOT6|641372	12.2597
TCGA-KN-8425-11A-01R-2315-07	ACOT7|11332	182.7807
TCGA-KN-8425-11A-01R-2315-07	ACOT8|10005	901.6941
TCGA-KN-8425-11A-01R-2315-07	ACOT9|23597	567.0103
TCGA-KN-8425-11A-01R-2315-07	ACOX1|51	2142.0089
TCGA-KN-8425-11A-01R-2315-07	ACOX2|8309	193.9259
TCGA-KN-8425-11A-01R-2315-07	ACOX3|8310	507.3837
TCGA-KN-8425-11A-01R-2315-07	ACOXL|55289	4.1794
TCGA-KN-8425-11A-01R-2315-07	ACP1|52	2156.311
TCGA-KN-8425-11A-01R-2315-07	ACP2|53	1140.4291
TCGA-KN-8425-11A-01R-2315-07	ACP5|54	40.1226
TCGA-KN-8425-11A-01R-2315-07	ACP6|51205	343.8284
TCGA-KN-8425-11A-01R-2315-07	ACPL2|92370	230.7049
TCGA-KN-8425-11A-01R-2315-07	ACPP|55	693.5079
TCGA-KN-8425-11A-01R-2315-07	ACPT|93650	0
TCGA-KN-8425-11A-01R-2315-07	ACRBP|84519	6.6871
TCGA-KN-8425-11A-01R-2315-07	ACRC|93953	10.0306
TCGA-KN-8425-11A-01R-2315-07	ACRV1|56	0
TCGA-KN-8425-11A-01R-2315-07	ACR|49	1.3931
TCGA-KN-8425-11A-01R-2315-07	ACSBG1|23205	3.0649
TCGA-KN-8425-11A-01R-2315-07	ACSBG2|81616	.8359
TCGA-KN-8425-11A-01R-2315-07	ACSF2|80221	276.6787
TCGA-KN-8425-11A-01R-2315-07	ACSF3|197322	578.1555
TCGA-KN-8425-11A-01R-2315-07	ACSL1|2180	14165.2271
TCGA-KN-8425-11A-01R-2315-07	ACSL3|2181	2368.6264
TCGA-KN-8425-11A-01R-2315-07	ACSL4|2182	2212.8727
TCGA-KN-8425-11A-01R-2315-07	ACSL5|51703	589.3006
TCGA-KN-8425-11A-01R-2315-07	ACSL6|23305	340.7634
TCGA-KN-8425-11A-01R-2315-07	ACSM1|116285	6.6871
TCGA-KN-8425-11A-01R-2315-07	ACSM2A|123876	114.2379
TCGA-KN-8425-11A-01R-2315-07	ACSM2B|348158	47.0883
TCGA-KN-8425-11A-01R-2315-07	ACSM3|6296	1083.3798
TCGA-KN-8425-11A-01R-2315-07	ACSM4|341392	0
TCGA-KN-8425-11A-01R-2315-07	ACSM5|54988	47.6456
TCGA-KN-8425-11A-01R-2315-07	ACSS1|84532	4360.2675
TCGA-KN-8425-11A-01R-2315-07	ACSS2|55902	1292.8392
TCGA-KN-8425-11A-01R-2315-07	ACSS3|79611	1013.9315
TCGA-KN-8425-11A-01R-2315-07	ACTA1|58	.5573
TCGA-KN-8425-11A-01R-2315-07	ACTA2|59	1238.1583
TCGA-KN-8425-11A-01R-2315-07	ACTBL2|345651	0
TCGA-KN-8425-11A-01R-2315-07	ACTB|60	52492.6163
TCGA-KN-8425-11A-01R-2315-07	ACTC1|70	4.7367
TCGA-KN-8425-11A-01R-2315-07	ACTG1|71	45294.2324
TCGA-KN-8425-11A-01R-2315-07	ACTG2|72	11.4238
TCGA-KN-8425-11A-01R-2315-07	ACTL6A|86	931.4572
TCGA-KN-8425-11A-01R-2315-07	ACTL6B|51412	0
TCGA-KN-8425-11A-01R-2315-07	ACTL7A|10881	0
TCGA-KN-8425-11A-01R-2315-07	ACTL7B|10880	0
TCGA-KN-8425-11A-01R-2315-07	ACTL8|81569	.2786
TCGA-KN-8425-11A-01R-2315-07	ACTL9|284382	0
TCGA-KN-8425-11A-01R-2315-07	ACTN1|87	1281.1368
TCGA-KN-8425-11A-01R-2315-07	ACTN2|88	13.9315
TCGA-KN-8425-11A-01R-2315-07	ACTN3|89	2.229
TCGA-KN-8425-11A-01R-2315-07	ACTN4|81	11719.7074
TCGA-KN-8425-11A-01R-2315-07	ACTR10|55860	1434.9401
TCGA-KN-8425-11A-01R-2315-07	ACTR1A|10121	2522.9869
TCGA-KN-8425-11A-01R-2315-07	ACTR1B|10120	2655.3357
TCGA-KN-8425-11A-01R-2315-07	ACTR2|10097	3730.0084
TCGA-KN-8425-11A-01R-2315-07	ACTR3B|57180	271.6634
TCGA-KN-8425-11A-01R-2315-07	ACTR3C|653857	77.4589
TCGA-KN-8425-11A-01R-2315-07	ACTR3|10096	2826.6927
TCGA-KN-8425-11A-01R-2315-07	ACTR5|79913	126.7763
TCGA-KN-8425-11A-01R-2315-07	ACTR6|64431	500.1393
TCGA-KN-8425-11A-01R-2315-07	ACTR8|93973	519.0861
TCGA-KN-8425-11A-01R-2315-07	ACTRT1|139741	0
TCGA-KN-8425-11A-01R-2315-07	ACTRT2|140625	0
TCGA-KN-8425-11A-01R-2315-07	ACVR1B|91	3680.4124
TCGA-KN-8425-11A-01R-2315-07	ACVR1C|130399	6.9657
TCGA-KN-8425-11A-01R-2315-07	ACVR1|90	504.3188
TCGA-KN-8425-11A-01R-2315-07	ACVR2A|92	352.7445
TCGA-KN-8425-11A-01R-2315-07	ACVR2B|93	304.8203
TCGA-KN-8425-11A-01R-2315-07	ACVRL1|94	605.1825
TCGA-KN-8425-11A-01R-2315-07	ACY1|95	1442.8894
TCGA-KN-8425-11A-01R-2315-07	ACY3|91703	59.348
TCGA-KN-8425-11A-01R-2315-07	ACYP1|97	68.5428
TCGA-KN-8425-11A-01R-2315-07	ACYP2|98	178.044
TCGA-KN-8425-11A-01R-2315-07	ADAD1|132612	0
TCGA-KN-8425-11A-01R-2315-07	ADAD2|161931	.2786
TCGA-KN-8425-11A-01R-2315-07	ADAL|161823	553.9147
TCGA-KN-8425-11A-01R-2315-07	ADAM10|102	2298.6904
TCGA-KN-8425-11A-01R-2315-07	ADAM11|4185	5.294
TCGA-KN-8425-11A-01R-2315-07	ADAM12|8038	9.1948
TCGA-KN-8425-11A-01R-2315-07	ADAM15|8751	1413.5525
TCGA-KN-8425-11A-01R-2315-07	ADAM17|6868	376.9852
TCGA-KN-8425-11A-01R-2315-07	ADAM18|8749	0
TCGA-KN-8425-11A-01R-2315-07	ADAM19|8728	22.0117
TCGA-KN-8425-11A-01R-2315-07	ADAM20|8748	.8359
TCGA-KN-8425-11A-01R-2315-07	ADAM21P1|145241	2.229
TCGA-KN-8425-11A-01R-2315-07	ADAM21|8747	11.1452
TCGA-KN-8425-11A-01R-2315-07	ADAM22|53616	148.5093
TCGA-KN-8425-11A-01R-2315-07	ADAM23|8745	32.0424
TCGA-KN-8425-11A-01R-2315-07	ADAM28|10863	11.7024
TCGA-KN-8425-11A-01R-2315-07	ADAM29|11086	.2786
TCGA-KN-8425-11A-01R-2315-07	ADAM2|2515	1.6718
TCGA-KN-8425-11A-01R-2315-07	ADAM30|11085	0
TCGA-KN-8425-11A-01R-2315-07	ADAM32|203102	.8359
TCGA-KN-8425-11A-01R-2315-07	ADAM33|80332	2.5077
TCGA-KN-8425-11A-01R-2315-07	ADAM3A|1587	0
TCGA-KN-8425-11A-01R-2315-07	ADAM5P|255926	0
TCGA-KN-8425-11A-01R-2315-07	ADAM6|8755	76.024
TCGA-KN-8425-11A-01R-2315-07	ADAM7|8756	.5573
TCGA-KN-8425-11A-01R-2315-07	ADAM8|101	44.0234
TCGA-KN-8425-11A-01R-2315-07	ADAM9|8754	1731.6801
TCGA-KN-8425-11A-01R-2315-07	ADAMDEC1|27299	0
TCGA-KN-8425-11A-01R-2315-07	ADAMTS10|81794	66.871
TCGA-KN-8425-11A-01R-2315-07	ADAMTS12|81792	5.5726
TCGA-KN-8425-11A-01R-2315-07	ADAMTS13|11093	173.586
TCGA-KN-8425-11A-01R-2315-07	ADAMTS14|140766	.5573
TCGA-KN-8425-11A-01R-2315-07	ADAMTS15|170689	809.6963
TCGA-KN-8425-11A-01R-2315-07	ADAMTS16|170690	286.1521
TCGA-KN-8425-11A-01R-2315-07	ADAMTS17|170691	86.0964
TCGA-KN-8425-11A-01R-2315-07	ADAMTS18|170692	24.2407
TCGA-KN-8425-11A-01R-2315-07	ADAMTS19|171019	.5573
TCGA-KN-8425-11A-01R-2315-07	ADAMTS1|9510	634.1599
TCGA-KN-8425-11A-01R-2315-07	ADAMTS20|80070	0
TCGA-KN-8425-11A-01R-2315-07	ADAMTS2|9509	7.523
TCGA-KN-8425-11A-01R-2315-07	ADAMTS3|9508	144.6085
TCGA-KN-8425-11A-01R-2315-07	ADAMTS4|9507	11.1452
TCGA-KN-8425-11A-01R-2315-07	ADAMTS5|11096	386.4586
TCGA-KN-8425-11A-01R-2315-07	ADAMTS6|11174	84.4246
TCGA-KN-8425-11A-01R-2315-07	ADAMTS7|11173	45.6952
TCGA-KN-8425-11A-01R-2315-07	ADAMTS8|11095	127.6121
TCGA-KN-8425-11A-01R-2315-07	ADAMTS9|56999	403.7336
TCGA-KN-8425-11A-01R-2315-07	ADAMTSL1|92949	76.0658
TCGA-KN-8425-11A-01R-2315-07	ADAMTSL2|9719	1258.8465
TCGA-KN-8425-11A-01R-2315-07	ADAMTSL3|57188	292.0033
TCGA-KN-8425-11A-01R-2315-07	ADAMTSL4|54507	26.4698
TCGA-KN-8425-11A-01R-2315-07	ADAMTSL5|339366	5.5726
TCGA-KN-8425-11A-01R-2315-07	ADAP1|11033	1231.1535
TCGA-KN-8425-11A-01R-2315-07	ADAP2|55803	36.5004
TCGA-KN-8425-11A-01R-2315-07	ADARB1|104	404.0123
TCGA-KN-8425-11A-01R-2315-07	ADARB2|105	1.6718
TCGA-KN-8425-11A-01R-2315-07	ADAR|103	5913.9036
TCGA-KN-8425-11A-01R-2315-07	ADAT1|23536	476.7345
TCGA-KN-8425-11A-01R-2315-07	ADAT2|134637	80.8025
TCGA-KN-8425-11A-01R-2315-07	ADAT3|113179	73.8367
TCGA-KN-8425-11A-01R-2315-07	ADA|100	35.3859
TCGA-KN-8425-11A-01R-2315-07	ADCK1|57143	239.0638
TCGA-KN-8425-11A-01R-2315-07	ADCK2|90956	767.3447
TCGA-KN-8425-11A-01R-2315-07	ADCK4|79934	818.8911
TCGA-KN-8425-11A-01R-2315-07	ADCK5|203054	200.8916
TCGA-KN-8425-11A-01R-2315-07	ADCY10|55811	2.7863
TCGA-KN-8425-11A-01R-2315-07	ADCY1|107	254.1098
TCGA-KN-8425-11A-01R-2315-07	ADCY2|108	.8359
TCGA-KN-8425-11A-01R-2315-07	ADCY3|109	419.2867
TCGA-KN-8425-11A-01R-2315-07	ADCY4|196883	433.8256
TCGA-KN-8425-11A-01R-2315-07	ADCY5|111	1961.8278
TCGA-KN-8425-11A-01R-2315-07	ADCY6|112	2609.9192
TCGA-KN-8425-11A-01R-2315-07	ADCY7|113	67.9855
TCGA-KN-8425-11A-01R-2315-07	ADCY8|114	.5573
TCGA-KN-8425-11A-01R-2315-07	ADCY9|115	884.0903
TCGA-KN-8425-11A-01R-2315-07	ADCYAP1R1|117	0
TCGA-KN-8425-11A-01R-2315-07	ADCYAP1|116	1.3931
TCGA-KN-8425-11A-01R-2315-07	ADC|113451	135.6924
TCGA-KN-8425-11A-01R-2315-07	ADD1|118	5589.3006
TCGA-KN-8425-11A-01R-2315-07	ADD2|119	1.1145
TCGA-KN-8425-11A-01R-2315-07	ADD3|120	3735.5809
TCGA-KN-8425-11A-01R-2315-07	ADH1A|124	16.7177
TCGA-KN-8425-11A-01R-2315-07	ADH1B|125	2053.2182
TCGA-KN-8425-11A-01R-2315-07	ADH1C|126	229.0332
TCGA-KN-8425-11A-01R-2315-07	ADH4|127	3.3435
TCGA-KN-8425-11A-01R-2315-07	ADH5|128	5967.1218
TCGA-KN-8425-11A-01R-2315-07	ADH6|130	5.5726
TCGA-KN-8425-11A-01R-2315-07	ADH7|131	0
TCGA-KN-8425-11A-01R-2315-07	ADHFE1|137872	681.2483
TCGA-KN-8425-11A-01R-2315-07	ADI1|55256	4431.5965
TCGA-KN-8425-11A-01R-2315-07	ADIG|149685	1.9504
TCGA-KN-8425-11A-01R-2315-07	ADIPOQ|9370	0
TCGA-KN-8425-11A-01R-2315-07	ADIPOR1|51094	3095.5698
TCGA-KN-8425-11A-01R-2315-07	ADIPOR2|79602	2220.9529
TCGA-KN-8425-11A-01R-2315-07	ADK|132	696.5729
TCGA-KN-8425-11A-01R-2315-07	ADM2|79924	34.55
TCGA-KN-8425-11A-01R-2315-07	ADM|133	198.384
TCGA-KN-8425-11A-01R-2315-07	ADNP2|22850	621.6216
TCGA-KN-8425-11A-01R-2315-07	ADNP|23394	2182.7807
TCGA-KN-8425-11A-01R-2315-07	ADORA1|134	27.8629
TCGA-KN-8425-11A-01R-2315-07	ADORA2A|135	180.2703
TCGA-KN-8425-11A-01R-2315-07	ADORA2B|136	6.1298
TCGA-KN-8425-11A-01R-2315-07	ADORA3|140	7.523
TCGA-KN-8425-11A-01R-2315-07	ADO|84890	658.6793
TCGA-KN-8425-11A-01R-2315-07	ADPGK|83440	801.3374
TCGA-KN-8425-11A-01R-2315-07	ADPRHL1|113622	64.642
TCGA-KN-8425-11A-01R-2315-07	ADPRHL2|54936	482.307
TCGA-KN-8425-11A-01R-2315-07	ADPRH|141	292.5606
TCGA-KN-8425-11A-01R-2315-07	ADRA1A|148	1.6718
TCGA-KN-8425-11A-01R-2315-07	ADRA1B|147	25.0766
TCGA-KN-8425-11A-01R-2315-07	ADRA1D|146	1.6718
TCGA-KN-8425-11A-01R-2315-07	ADRA2A|150	68.2641
TCGA-KN-8425-11A-01R-2315-07	ADRA2B|151	113.1234
TCGA-KN-8425-11A-01R-2315-07	ADRA2C|152	428.5316
TCGA-KN-8425-11A-01R-2315-07	ADRB1|153	163.8339
TCGA-KN-8425-11A-01R-2315-07	ADRB2|154	68.5428
TCGA-KN-8425-11A-01R-2315-07	ADRB3|155	.8359
TCGA-KN-8425-11A-01R-2315-07	ADRBK1|156	1515.4639
TCGA-KN-8425-11A-01R-2315-07	ADRBK2|157	84.4246
TCGA-KN-8425-11A-01R-2315-07	ADRM1|11047	1714.1265
TCGA-KN-8425-11A-01R-2315-07	ADSL|158	776.8181
TCGA-KN-8425-11A-01R-2315-07	ADSSL1|122622	421.5659
TCGA-KN-8425-11A-01R-2315-07	ADSS|159	1674.0039
TCGA-KN-8425-11A-01R-2315-07	AEBP1|165	1573.1402
TCGA-KN-8425-11A-01R-2315-07	AEBP2|121536	621.343
TCGA-KN-8425-11A-01R-2315-07	AEN|64782	193.09
TCGA-KN-8425-11A-01R-2315-07	AES|166	10965.1714
TCGA-KN-8425-11A-01R-2315-07	AFAP1L1|134265	313.7364
TCGA-KN-8425-11A-01R-2315-07	AFAP1L2|84632	2771.5241
TCGA-KN-8425-11A-01R-2315-07	AFAP1|60312	569.5096
TCGA-KN-8425-11A-01R-2315-07	AFARP1|246182	1.9504
TCGA-KN-8425-11A-01R-2315-07	AFF1|4299	3761.7721
TCGA-KN-8425-11A-01R-2315-07	AFF2|2334	17.5536
TCGA-KN-8425-11A-01R-2315-07	AFF3|3899	64.0847
TCGA-KN-8425-11A-01R-2315-07	AFF4|27125	2162.7194
TCGA-KN-8425-11A-01R-2315-07	AFG3L1|172	185.8456
TCGA-KN-8425-11A-01R-2315-07	AFG3L2|10939	3693.4912
TCGA-KN-8425-11A-01R-2315-07	AFMID|125061	1797.158
TCGA-KN-8425-11A-01R-2315-07	AFM|173	0
TCGA-KN-8425-11A-01R-2315-07	AFP|174	.2786
TCGA-KN-8425-11A-01R-2315-07	AFTPH|54812	2302.3126
TCGA-KN-8425-11A-01R-2315-07	AG2|387763	139.3146
TCGA-KN-8425-11A-01R-2315-07	AGAP11|119385	88.6236
TCGA-KN-8425-11A-01R-2315-07	AGAP1|116987	502.0897
TCGA-KN-8425-11A-01R-2315-07	AGAP2|116986	8.9133
TCGA-KN-8425-11A-01R-2315-07	AGAP3|116988	513.5135
TCGA-KN-8425-11A-01R-2315-07	AGAP4|119016	131.513
TCGA-KN-8425-11A-01R-2315-07	AGAP5|729092	31.2817
TCGA-KN-8425-11A-01R-2315-07	AGAP6|414189	49.596
TCGA-KN-8425-11A-01R-2315-07	AGAP7|653268	3.3435
TCGA-KN-8425-11A-01R-2315-07	AGAP8|728404	38.1722
TCGA-KN-8425-11A-01R-2315-07	AGA|175	644.1906
TCGA-KN-8425-11A-01R-2315-07	AGBL1|123624	0
TCGA-KN-8425-11A-01R-2315-07	AGBL2|79841	21.7331
TCGA-KN-8425-11A-01R-2315-07	AGBL3|340351	20.8972
TCGA-KN-8425-11A-01R-2315-07	AGBL4|84871	45.4166
TCGA-KN-8425-11A-01R-2315-07	AGBL5|60509	1413.221
TCGA-KN-8425-11A-01R-2315-07	AGER|177	26.4698
TCGA-KN-8425-11A-01R-2315-07	AGFG1|3267	1301.7554
TCGA-KN-8425-11A-01R-2315-07	AGFG2|3268	1157.4255
TCGA-KN-8425-11A-01R-2315-07	AGGF1|55109	826.9713
TCGA-KN-8425-11A-01R-2315-07	AGK|55750	869.6016
TCGA-KN-8425-11A-01R-2315-07	AGL|178	1566.4531
TCGA-KN-8425-11A-01R-2315-07	AGMAT|79814	130.1198
TCGA-KN-8425-11A-01R-2315-07	AGPAT1|10554	2287.5954
TCGA-KN-8425-11A-01R-2315-07	AGPAT2|10555	2858.1778
TCGA-KN-8425-11A-01R-2315-07	AGPAT3|56894	2998.6069
TCGA-KN-8425-11A-01R-2315-07	AGPAT4|56895	669.8245
TCGA-KN-8425-11A-01R-2315-07	AGPAT5|55326	934.2435
TCGA-KN-8425-11A-01R-2315-07	AGPAT6|137964	1104.4859
TCGA-KN-8425-11A-01R-2315-07	AGPAT9|84803	2700.7523
TCGA-KN-8425-11A-01R-2315-07	AGPHD1|123688	87.4896
TCGA-KN-8425-11A-01R-2315-07	AGPS|8540	879.6322
TCGA-KN-8425-11A-01R-2315-07	AGR2|10551	.8359
TCGA-KN-8425-11A-01R-2315-07	AGR3|155465	1.3931
TCGA-KN-8425-11A-01R-2315-07	AGRN|375790	9057.9549
TCGA-KN-8425-11A-01R-2315-07	AGRP|181	6.9657
TCGA-KN-8425-11A-01R-2315-07	AGTPBP1|23287	442.4631
TCGA-KN-8425-11A-01R-2315-07	AGTR1|185	157.7041
TCGA-KN-8425-11A-01R-2315-07	AGTR2|186	2.7863
TCGA-KN-8425-11A-01R-2315-07	AGTRAP|57085	728.8938
TCGA-KN-8425-11A-01R-2315-07	AGT|183	34.2714
TCGA-KN-8425-11A-01R-2315-07	AGXT2L1|64850	3.0649
TCGA-KN-8425-11A-01R-2315-07	AGXT2L2|85007	552.0981
TCGA-KN-8425-11A-01R-2315-07	AGXT2|64902	40.9585
TCGA-KN-8425-11A-01R-2315-07	AGXT|189	2.5077
TCGA-KN-8425-11A-01R-2315-07	AHCTF1|25909	969.0722
TCGA-KN-8425-11A-01R-2315-07	AHCYL1|10768	8393.4244
TCGA-KN-8425-11A-01R-2315-07	AHCYL2|23382	1132.9061
TCGA-KN-8425-11A-01R-2315-07	AHCY|191	2160.4904
TCGA-KN-8425-11A-01R-2315-07	AHDC1|27245	1845.3608
TCGA-KN-8425-11A-01R-2315-07	AHI1|54806	337.4199
TCGA-KN-8425-11A-01R-2315-07	AHNAK2|113146	28.9774
TCGA-KN-8425-11A-01R-2315-07	AHNAK|79026	14888.827
TCGA-KN-8425-11A-01R-2315-07	AHRR|57491	39.844
TCGA-KN-8425-11A-01R-2315-07	AHR|196	696.2942
TCGA-KN-8425-11A-01R-2315-07	AHSA1|10598	1375.0348
TCGA-KN-8425-11A-01R-2315-07	AHSA2|130872	251.8807
TCGA-KN-8425-11A-01R-2315-07	AHSG|197	18.6682
TCGA-KN-8425-11A-01R-2315-07	AHSP|51327	1.1145
TCGA-KN-8425-11A-01R-2315-07	AICDA|57379	.5573
TCGA-KN-8425-11A-01R-2315-07	AIDA|64853	634.1655
TCGA-KN-8425-11A-01R-2315-07	AIF1L|83543	43775.9822
TCGA-KN-8425-11A-01R-2315-07	AIF1|199	54.0541
TCGA-KN-8425-11A-01R-2315-07	AIFM1|9131	2161.0476
TCGA-KN-8425-11A-01R-2315-07	AIFM2|84883	368.3477
TCGA-KN-8425-11A-01R-2315-07	AIFM3|150209	5.1296
TCGA-KN-8425-11A-01R-2315-07	AIG1|51390	1249.0945
TCGA-KN-8425-11A-01R-2315-07	AIM1L|55057	.8359
TCGA-KN-8425-11A-01R-2315-07	AIM1|202	1348.0078
TCGA-KN-8425-11A-01R-2315-07	AIM2|9447	0
TCGA-KN-8425-11A-01R-2315-07	AIMP1|9255	1303.9036
TCGA-KN-8425-11A-01R-2315-07	AIMP2|7965	688.944
TCGA-KN-8425-11A-01R-2315-07	AIPL1|23746	0
TCGA-KN-8425-11A-01R-2315-07	AIP|9049	1482.307
TCGA-KN-8425-11A-01R-2315-07	AIRE|326	0
TCGA-KN-8425-11A-01R-2315-07	AJAP1|55966	407.0772
TCGA-KN-8425-11A-01R-2315-07	AK1|203	1198.1053
TCGA-KN-8425-11A-01R-2315-07	AK2|204	2706.3249
TCGA-KN-8425-11A-01R-2315-07	AK3L1|205	177.7654
TCGA-KN-8425-11A-01R-2315-07	AK3|50808	7778.2112
TCGA-KN-8425-11A-01R-2315-07	AK5|26289	46.5311
TCGA-KN-8425-11A-01R-2315-07	AK7|122481	360.8247
TCGA-KN-8425-11A-01R-2315-07	AKAP10|11216	539.1474
TCGA-KN-8425-11A-01R-2315-07	AKAP11|11215	1491.5018
TCGA-KN-8425-11A-01R-2315-07	AKAP12|9590	720.8136
TCGA-KN-8425-11A-01R-2315-07	AKAP13|11214	1173.586
TCGA-KN-8425-11A-01R-2315-07	AKAP14|158798	.2786
TCGA-KN-8425-11A-01R-2315-07	AKAP1|8165	2296.1828
TCGA-KN-8425-11A-01R-2315-07	AKAP2|11217	1248.5372
TCGA-KN-8425-11A-01R-2315-07	AKAP3|10566	207.8573
TCGA-KN-8425-11A-01R-2315-07	AKAP4|8852	2.7863
TCGA-KN-8425-11A-01R-2315-07	AKAP5|9495	207.3001
TCGA-KN-8425-11A-01R-2315-07	AKAP6|9472	533.5748
TCGA-KN-8425-11A-01R-2315-07	AKAP7|9465	198.9412
TCGA-KN-8425-11A-01R-2315-07	AKAP8L|26993	951.7972
TCGA-KN-8425-11A-01R-2315-07	AKAP8|10270	583.1708
TCGA-KN-8425-11A-01R-2315-07	AKAP9|10142	4258.5678
TCGA-KN-8425-11A-01R-2315-07	AKD1|221264	353.3018
TCGA-KN-8425-11A-01R-2315-07	AKIRIN1|79647	2128.1694
TCGA-KN-8425-11A-01R-2315-07	AKIRIN2|55122	580.9418
TCGA-KN-8425-11A-01R-2315-07	AKNAD1|254268	3.0649
TCGA-KN-8425-11A-01R-2315-07	AKNA|80709	234.8844
TCGA-KN-8425-11A-01R-2315-07	AKR1A1|10327	1334.355
TCGA-KN-8425-11A-01R-2315-07	AKR1B10|57016	.5573
TCGA-KN-8425-11A-01R-2315-07	AKR1B15|441282	0
TCGA-KN-8425-11A-01R-2315-07	AKR1B1|231	12601.2817
TCGA-KN-8425-11A-01R-2315-07	AKR1C1|1645	1877.9604
TCGA-KN-8425-11A-01R-2315-07	AKR1C2|1646	756.7568
TCGA-KN-8425-11A-01R-2315-07	AKR1C3|8644	459.1808
TCGA-KN-8425-11A-01R-2315-07	AKR1C4|1109	0
TCGA-KN-8425-11A-01R-2315-07	AKR1CL1|340811	.2786
TCGA-KN-8425-11A-01R-2315-07	AKR1D1|6718	.5573
TCGA-KN-8425-11A-01R-2315-07	AKR1E2|83592	20.8972
TCGA-KN-8425-11A-01R-2315-07	AKR7A2|8574	1646.9769
TCGA-KN-8425-11A-01R-2315-07	AKR7A3|22977	718.8632
TCGA-KN-8425-11A-01R-2315-07	AKR7L|246181	163.2767
TCGA-KN-8425-11A-01R-2315-07	AKT1S1|84335	970.7439
TCGA-KN-8425-11A-01R-2315-07	AKT1|207	3777.3753
TCGA-KN-8425-11A-01R-2315-07	AKT2|208	3764.837
TCGA-KN-8425-11A-01R-2315-07	AKT3|10000	1209.5291
TCGA-KN-8425-11A-01R-2315-07	AKTIP|64400	1152.4269
TCGA-KN-8425-11A-01R-2315-07	ALAD|210	1662.5801
TCGA-KN-8425-11A-01R-2315-07	ALAS1|211	1645.0265
TCGA-KN-8425-11A-01R-2315-07	ALAS2|212	4.4581
TCGA-KN-8425-11A-01R-2315-07	ALB|213	5.5726
TCGA-KN-8425-11A-01R-2315-07	ALCAM|214	467.2611
TCGA-KN-8425-11A-01R-2315-07	ALDH16A1|126133	788.2419
TCGA-KN-8425-11A-01R-2315-07	ALDH18A1|5832	1130.1198
TCGA-KN-8425-11A-01R-2315-07	ALDH1A1|216	12690.1644
TCGA-KN-8425-11A-01R-2315-07	ALDH1A2|8854	571.4684
TCGA-KN-8425-11A-01R-2315-07	ALDH1A3|220	391.1089
TCGA-KN-8425-11A-01R-2315-07	ALDH1B1|219	607.6902
TCGA-KN-8425-11A-01R-2315-07	ALDH1L1|10840	1060.4625
TCGA-KN-8425-11A-01R-2315-07	ALDH1L2|160428	14.7673
TCGA-KN-8425-11A-01R-2315-07	ALDH2|217	4796.0435
TCGA-KN-8425-11A-01R-2315-07	ALDH3A1|218	6.6871
TCGA-KN-8425-11A-01R-2315-07	ALDH3A2|224	4139.8718
TCGA-KN-8425-11A-01R-2315-07	ALDH3B1|221	89.9972
TCGA-KN-8425-11A-01R-2315-07	ALDH3B2|222	27.027
TCGA-KN-8425-11A-01R-2315-07	ALDH4A1|8659	1490.9446
TCGA-KN-8425-11A-01R-2315-07	ALDH5A1|7915	1295.9042
TCGA-KN-8425-11A-01R-2315-07	ALDH6A1|4329	1425.7008
TCGA-KN-8425-11A-01R-2315-07	ALDH7A1|501	2351.0727
TCGA-KN-8425-11A-01R-2315-07	ALDH8A1|64577	124.5472
TCGA-KN-8425-11A-01R-2315-07	ALDH9A1|223	3493.4522
TCGA-KN-8425-11A-01R-2315-07	ALDOA|226	31985.2327
TCGA-KN-8425-11A-01R-2315-07	ALDOB|229	161.0476
TCGA-KN-8425-11A-01R-2315-07	ALDOC|230	730.8442
TCGA-KN-8425-11A-01R-2315-07	ALG10B|144245	386.4586
TCGA-KN-8425-11A-01R-2315-07	ALG10|84920	87.7682
TCGA-KN-8425-11A-01R-2315-07	ALG11|440138	11.9811
TCGA-KN-8425-11A-01R-2315-07	ALG12|79087	1093.898
TCGA-KN-8425-11A-01R-2315-07	ALG13|79868	462.803
TCGA-KN-8425-11A-01R-2315-07	ALG14|199857	221.5102
TCGA-KN-8425-11A-01R-2315-07	ALG1L2|644974	0
TCGA-KN-8425-11A-01R-2315-07	ALG1L|200810	32.686
TCGA-KN-8425-11A-01R-2315-07	ALG1|56052	632.842
TCGA-KN-8425-11A-01R-2315-07	ALG2|85365	957.927
TCGA-KN-8425-11A-01R-2315-07	ALG3|10195	560.3232
TCGA-KN-8425-11A-01R-2315-07	ALG5|29880	669.2672
TCGA-KN-8425-11A-01R-2315-07	ALG6|29929	293.6751
TCGA-KN-8425-11A-01R-2315-07	ALG8|79053	739.7604
TCGA-KN-8425-11A-01R-2315-07	ALG9|79796	531.0671
TCGA-KN-8425-11A-01R-2315-07	ALKBH1|8846	181.9448
TCGA-KN-8425-11A-01R-2315-07	ALKBH2|121642	200.3344
TCGA-KN-8425-11A-01R-2315-07	ALKBH3|221120	407.3558
TCGA-KN-8425-11A-01R-2315-07	ALKBH4|54784	349.5821
TCGA-KN-8425-11A-01R-2315-07	ALKBH5|54890	2610.131
TCGA-KN-8425-11A-01R-2315-07	ALKBH6|84964	105.0432
TCGA-KN-8425-11A-01R-2315-07	ALKBH7|84266	1412.6498
TCGA-KN-8425-11A-01R-2315-07	ALKBH8|91801	266.0908
TCGA-KN-8425-11A-01R-2315-07	ALK|238	.2786
TCGA-KN-8425-11A-01R-2315-07	ALLC|55821	0
TCGA-KN-8425-11A-01R-2315-07	ALMS1P|200420	7.523
TCGA-KN-8425-11A-01R-2315-07	ALMS1|7840	483.9788
TCGA-KN-8425-11A-01R-2315-07	ALOX12B|242	1.1145
TCGA-KN-8425-11A-01R-2315-07	ALOX12P2|245	32.5996
TCGA-KN-8425-11A-01R-2315-07	ALOX12|239	7.5453
TCGA-KN-8425-11A-01R-2315-07	ALOX15B|247	0
TCGA-KN-8425-11A-01R-2315-07	ALOX15|246	.5573
TCGA-KN-8425-11A-01R-2315-07	ALOX5AP|241	33.7141
TCGA-KN-8425-11A-01R-2315-07	ALOX5|240	18.1109
TCGA-KN-8425-11A-01R-2315-07	ALOXE3|59344	2.229
TCGA-KN-8425-11A-01R-2315-07	ALPI|248	.8359
TCGA-KN-8425-11A-01R-2315-07	ALPK1|80216	414.8788
TCGA-KN-8425-11A-01R-2315-07	ALPK2|115701	269.4344
TCGA-KN-8425-11A-01R-2315-07	ALPK3|57538	806.91
TCGA-KN-8425-11A-01R-2315-07	ALPL|249	734.7451
TCGA-KN-8425-11A-01R-2315-07	ALPPL2|251	0
TCGA-KN-8425-11A-01R-2315-07	ALPP|250	0
TCGA-KN-8425-11A-01R-2315-07	ALS2CL|259173	519.922
TCGA-KN-8425-11A-01R-2315-07	ALS2CR11|151254	7.8016
TCGA-KN-8425-11A-01R-2315-07	ALS2CR12|130540	23.1262
TCGA-KN-8425-11A-01R-2315-07	ALS2CR4|65062	594.0373
TCGA-KN-8425-11A-01R-2315-07	ALS2CR8|79800	364.4469
TCGA-KN-8425-11A-01R-2315-07	ALS2|57679	619.114
TCGA-KN-8425-11A-01R-2315-07	ALX1|8092	36.2218
TCGA-KN-8425-11A-01R-2315-07	ALX3|257	15.6032
TCGA-KN-8425-11A-01R-2315-07	ALX4|60529	15.6032
TCGA-KN-8425-11A-01R-2315-07	AMAC1L2|83650	.2786
TCGA-KN-8425-11A-01R-2315-07	AMAC1L3|643664	.2786
TCGA-KN-8425-11A-01R-2315-07	AMAC1|146861	.2786
TCGA-KN-8425-11A-01R-2315-07	AMACR|23600	926.9992
TCGA-KN-8425-11A-01R-2315-07	AMBN|258	0
TCGA-KN-8425-11A-01R-2315-07	AMBP|259	112.8448
TCGA-KN-8425-11A-01R-2315-07	AMBRA1|55626	837.8378
TCGA-KN-8425-11A-01R-2315-07	AMD1|262	3078.0663
TCGA-KN-8425-11A-01R-2315-07	AMDHD1|144193	6.6871
TCGA-KN-8425-11A-01R-2315-07	AMDHD2|51005	284.1098
TCGA-KN-8425-11A-01R-2315-07	AMELX|265	0
TCGA-KN-8425-11A-01R-2315-07	AMELY|266	2.5077
TCGA-KN-8425-11A-01R-2315-07	AMFR|267	12190.861
TCGA-KN-8425-11A-01R-2315-07	AMHR2|269	0
TCGA-KN-8425-11A-01R-2315-07	AMH|268	1.9504
TCGA-KN-8425-11A-01R-2315-07	AMICA1|120425	15.6032
TCGA-KN-8425-11A-01R-2315-07	AMIGO1|57463	370.8554
TCGA-KN-8425-11A-01R-2315-07	AMIGO2|347902	266.9267
TCGA-KN-8425-11A-01R-2315-07	AMIGO3|386724	78.0162
TCGA-KN-8425-11A-01R-2315-07	AMMECR1L|83607	548.3422
TCGA-KN-8425-11A-01R-2315-07	AMMECR1|9949	358.0385
TCGA-KN-8425-11A-01R-2315-07	AMN1|196394	367.7905
TCGA-KN-8425-11A-01R-2315-07	AMN|81693	64.3633
TCGA-KN-8425-11A-01R-2315-07	AMOTL1|154810	335.4695
TCGA-KN-8425-11A-01R-2315-07	AMOTL2|51421	3368.3477
TCGA-KN-8425-11A-01R-2315-07	AMOT|154796	426.3026
TCGA-KN-8425-11A-01R-2315-07	AMPD1|270	0
TCGA-KN-8425-11A-01R-2315-07	AMPD2|271	954.8621
TCGA-KN-8425-11A-01R-2315-07	AMPD3|272	537.4756
TCGA-KN-8425-11A-01R-2315-07	AMPH|273	574.5333
TCGA-KN-8425-11A-01R-2315-07	AMTN|401138	0
TCGA-KN-8425-11A-01R-2315-07	AMT|275	929.6796
TCGA-KN-8425-11A-01R-2315-07	AMY1A|276	.8359
TCGA-KN-8425-11A-01R-2315-07	AMY2A|279	1.6718
TCGA-KN-8425-11A-01R-2315-07	AMY2B|280	150.6938
TCGA-KN-8425-11A-01R-2315-07	AMZ1|155185	.5573
TCGA-KN-8425-11A-01R-2315-07	AMZ2P1|201283	182.7807
TCGA-KN-8425-11A-01R-2315-07	AMZ2|51321	1217.3307
TCGA-KN-8425-11A-01R-2315-07	ANAPC10|10393	127.0549
TCGA-KN-8425-11A-01R-2315-07	ANAPC11|51529	1225.6896
TCGA-KN-8425-11A-01R-2315-07	ANAPC13|25847	2910.8025
TCGA-KN-8425-11A-01R-2315-07	ANAPC16|119504	4840.3455
TCGA-KN-8425-11A-01R-2315-07	ANAPC1|64682	425.7453
TCGA-KN-8425-11A-01R-2315-07	ANAPC2|29882	708.8325
TCGA-KN-8425-11A-01R-2315-07	ANAPC4|29945	359.153
TCGA-KN-8425-11A-01R-2315-07	ANAPC5|51433	2779.0471
TCGA-KN-8425-11A-01R-2315-07	ANAPC7|51434	917.8044
TCGA-KN-8425-11A-01R-2315-07	ANGEL1|23357	550.0139
TCGA-KN-8425-11A-01R-2315-07	ANGEL2|90806	426.8598
TCGA-KN-8425-11A-01R-2315-07	ANGPT1|284	150.7384
TCGA-KN-8425-11A-01R-2315-07	ANGPT2|285	250.4876
TCGA-KN-8425-11A-01R-2315-07	ANGPT4|51378	1.9504
TCGA-KN-8425-11A-01R-2315-07	ANGPTL1|9068	1096.1271
TCGA-KN-8425-11A-01R-2315-07	ANGPTL2|23452	1079.4093
TCGA-KN-8425-11A-01R-2315-07	ANGPTL3|27329	354.4163
TCGA-KN-8425-11A-01R-2315-07	ANGPTL4|51129	13.9315
TCGA-KN-8425-11A-01R-2315-07	ANGPTL5|253935	1.6718
TCGA-KN-8425-11A-01R-2315-07	ANGPTL6|83854	183.0036
TCGA-KN-8425-11A-01R-2315-07	ANGPTL7|10218	1.1145
TCGA-KN-8425-11A-01R-2315-07	ANG|283	133.5637
TCGA-KN-8425-11A-01R-2315-07	ANK1|286	32.5996
TCGA-KN-8425-11A-01R-2315-07	ANK2|287	6548.0635
TCGA-KN-8425-11A-01R-2315-07	ANK3|288	2636.6676
TCGA-KN-8425-11A-01R-2315-07	ANKAR|150709	37.0577
TCGA-KN-8425-11A-01R-2315-07	ANKDD1A|348094	22.0117
TCGA-KN-8425-11A-01R-2315-07	ANKFN1|162282	.2786
TCGA-KN-8425-11A-01R-2315-07	ANKFY1|51479	1810.5322
TCGA-KN-8425-11A-01R-2315-07	ANKHD1-EIF4EBP3|404734	1009.1697
TCGA-KN-8425-11A-01R-2315-07	ANKHD1|54882	1266.2218
TCGA-KN-8425-11A-01R-2315-07	ANKH|56172	1600.7244
TCGA-KN-8425-11A-01R-2315-07	ANKIB1|54467	1256.6174
TCGA-KN-8425-11A-01R-2315-07	ANKK1|255239	2.7863
TCGA-KN-8425-11A-01R-2315-07	ANKLE1|126549	.9
TCGA-KN-8425-11A-01R-2315-07	ANKLE2|23141	1093.6194
TCGA-KN-8425-11A-01R-2315-07	ANKMY1|51281	181.3876
TCGA-KN-8425-11A-01R-2315-07	ANKMY2|57037	865.1435
TCGA-KN-8425-11A-01R-2315-07	ANKRA2|57763	234.6057
TCGA-KN-8425-11A-01R-2315-07	ANKRD10|55608	668.1109
TCGA-KN-8425-11A-01R-2315-07	ANKRD11|29123	2640.925
TCGA-KN-8425-11A-01R-2315-07	ANKRD12|23253	1099.7492
TCGA-KN-8425-11A-01R-2315-07	ANKRD13A|88455	1752.2987
TCGA-KN-8425-11A-01R-2315-07	ANKRD13B|124930	70.4932
TCGA-KN-8425-11A-01R-2315-07	ANKRD13C|81573	491.5018
TCGA-KN-8425-11A-01R-2315-07	ANKRD13D|338692	455.8373
TCGA-KN-8425-11A-01R-2315-07	ANKRD16|54522	171.226
TCGA-KN-8425-11A-01R-2315-07	ANKRD17|26057	2387.0159
TCGA-KN-8425-11A-01R-2315-07	ANKRD19|138649	23.1262
TCGA-KN-8425-11A-01R-2315-07	ANKRD1|27063	3.9008
TCGA-KN-8425-11A-01R-2315-07	ANKRD20A3|441425	2.229
TCGA-KN-8425-11A-01R-2315-07	ANKRD20A4|728747	.5573
TCGA-KN-8425-11A-01R-2315-07	ANKRD20B|729171	.8359
TCGA-KN-8425-11A-01R-2315-07	ANKRD22|118932	93.6194
TCGA-KN-8425-11A-01R-2315-07	ANKRD23|200539	37.0577
TCGA-KN-8425-11A-01R-2315-07	ANKRD24|170961	41.5157
TCGA-KN-8425-11A-01R-2315-07	ANKRD26P1|124149	.5573
TCGA-KN-8425-11A-01R-2315-07	ANKRD26|22852	215.9376
TCGA-KN-8425-11A-01R-2315-07	ANKRD27|84079	676.2329
TCGA-KN-8425-11A-01R-2315-07	ANKRD28|23243	1245.4723
TCGA-KN-8425-11A-01R-2315-07	ANKRD29|147463	165.7843
TCGA-KN-8425-11A-01R-2315-07	ANKRD2|26287	3374.1989
TCGA-KN-8425-11A-01R-2315-07	ANKRD30A|91074	1.1145
TCGA-KN-8425-11A-01R-2315-07	ANKRD30B|374860	.8359
TCGA-KN-8425-11A-01R-2315-07	ANKRD31|256006	10.5879
TCGA-KN-8425-11A-01R-2315-07	ANKRD32|84250	62.9702
TCGA-KN-8425-11A-01R-2315-07	ANKRD33|341405	.8359
TCGA-KN-8425-11A-01R-2315-07	ANKRD34A|284615	22.569
TCGA-KN-8425-11A-01R-2315-07	ANKRD34B|340120	18.3895
TCGA-KN-8425-11A-01R-2315-07	ANKRD34C|390616	.2786
TCGA-KN-8425-11A-01R-2315-07	ANKRD35|148741	7.2444
TCGA-KN-8425-11A-01R-2315-07	ANKRD36BP1|84832	98.6347
TCGA-KN-8425-11A-01R-2315-07	ANKRD36B|57730	13.6528
TCGA-KN-8425-11A-01R-2315-07	ANKRD36|375248	116.7456
TCGA-KN-8425-11A-01R-2315-07	ANKRD37|353322	108.8576
TCGA-KN-8425-11A-01R-2315-07	ANKRD39|51239	125.9404
TCGA-KN-8425-11A-01R-2315-07	ANKRD40|91369	968.5149
TCGA-KN-8425-11A-01R-2315-07	ANKRD42|338699	276.4001
TCGA-KN-8425-11A-01R-2315-07	ANKRD43|134548	723.0426
TCGA-KN-8425-11A-01R-2315-07	ANKRD44|91526	62.4129
TCGA-KN-8425-11A-01R-2315-07	ANKRD45|339416	83.0315
TCGA-KN-8425-11A-01R-2315-07	ANKRD46|157567	877.8406
TCGA-KN-8425-11A-01R-2315-07	ANKRD49|54851	238.2279
TCGA-KN-8425-11A-01R-2315-07	ANKRD50|57182	314.015
TCGA-KN-8425-11A-01R-2315-07	ANKRD52|283373	1438.2836
TCGA-KN-8425-11A-01R-2315-07	ANKRD53|79998	11.7024
TCGA-KN-8425-11A-01R-2315-07	ANKRD54|129138	565.3385
TCGA-KN-8425-11A-01R-2315-07	ANKRD55|79722	.8359
TCGA-KN-8425-11A-01R-2315-07	ANKRD56|345079	376.1493
TCGA-KN-8425-11A-01R-2315-07	ANKRD57|65124	678.462
TCGA-KN-8425-11A-01R-2315-07	ANKRD58|347454	38.7295
TCGA-KN-8425-11A-01R-2315-07	ANKRD5|63926	196.7122
TCGA-KN-8425-11A-01R-2315-07	ANKRD6|22881	714.7618
TCGA-KN-8425-11A-01R-2315-07	ANKRD7|56311	14.4887
TCGA-KN-8425-11A-01R-2315-07	ANKRD9|122416	436.3332
TCGA-KN-8425-11A-01R-2315-07	ANKS1A|23294	1059.9053
TCGA-KN-8425-11A-01R-2315-07	ANKS1B|56899	16.7177
TCGA-KN-8425-11A-01R-2315-07	ANKS3|124401	747.562
TCGA-KN-8425-11A-01R-2315-07	ANKS4B|257629	6.6871
TCGA-KN-8425-11A-01R-2315-07	ANKS6|203286	1310.9501
TCGA-KN-8425-11A-01R-2315-07	ANKZF1|55139	420.4514
TCGA-KN-8425-11A-01R-2315-07	ANLN|54443	13.3742
TCGA-KN-8425-11A-01R-2315-07	ANO10|55129	1297.0187
TCGA-KN-8425-11A-01R-2315-07	ANO1|55107	141.265
TCGA-KN-8425-11A-01R-2315-07	ANO2|57101	15.3246
TCGA-KN-8425-11A-01R-2315-07	ANO3|63982	15.3246
TCGA-KN-8425-11A-01R-2315-07	ANO4|121601	5.294
TCGA-KN-8425-11A-01R-2315-07	ANO5|203859	645.0265
TCGA-KN-8425-11A-01R-2315-07	ANO6|196527	3166.063
TCGA-KN-8425-11A-01R-2315-07	ANO7|50636	43.1875
TCGA-KN-8425-11A-01R-2315-07	ANO8|57719	336.0267
TCGA-KN-8425-11A-01R-2315-07	ANO9|338440	88.8827
TCGA-KN-8425-11A-01R-2315-07	ANP32A|8125	2572.5829
TCGA-KN-8425-11A-01R-2315-07	ANP32B|10541	1674.8398
TCGA-KN-8425-11A-01R-2315-07	ANP32C|23520	.8359
TCGA-KN-8425-11A-01R-2315-07	ANP32D|23519	0
TCGA-KN-8425-11A-01R-2315-07	ANP32E|81611	1934.2435
TCGA-KN-8425-11A-01R-2315-07	ANPEP|290	144.3299
TCGA-KN-8425-11A-01R-2315-07	ANTXR1|84168	283.6445
TCGA-KN-8425-11A-01R-2315-07	ANTXR2|118429	377.5425
TCGA-KN-8425-11A-01R-2315-07	ANTXRL|195977	0
TCGA-KN-8425-11A-01R-2315-07	ANUBL1|93550	156.8682
TCGA-KN-8425-11A-01R-2315-07	ANXA10|11199	0
TCGA-KN-8425-11A-01R-2315-07	ANXA11|311	10322.6525
TCGA-KN-8425-11A-01R-2315-07	ANXA13|312	6.9657
TCGA-KN-8425-11A-01R-2315-07	ANXA1|301	657.2862
TCGA-KN-8425-11A-01R-2315-07	ANXA2P1|303	22.0117
TCGA-KN-8425-11A-01R-2315-07	ANXA2P2|304	1295.6255
TCGA-KN-8425-11A-01R-2315-07	ANXA2P3|305	.8359
TCGA-KN-8425-11A-01R-2315-07	ANXA2|302	3480.6353
TCGA-KN-8425-11A-01R-2315-07	ANXA3|306	1546.6704
TCGA-KN-8425-11A-01R-2315-07	ANXA4|307	3121.2037
TCGA-KN-8425-11A-01R-2315-07	ANXA5|308	5572.0256
TCGA-KN-8425-11A-01R-2315-07	ANXA6|309	2182.2235
TCGA-KN-8425-11A-01R-2315-07	ANXA7|310	4835.6088
TCGA-KN-8425-11A-01R-2315-07	ANXA8L1|728113	0
TCGA-KN-8425-11A-01R-2315-07	ANXA8L2|244	0
TCGA-KN-8425-11A-01R-2315-07	ANXA8|653145	.8359
TCGA-KN-8425-11A-01R-2315-07	ANXA9|8416	553.3575
TCGA-KN-8425-11A-01R-2315-07	AOAH|313	7.523
TCGA-KN-8425-11A-01R-2315-07	AOC2|314	13.3742
TCGA-KN-8425-11A-01R-2315-07	AOC3|8639	310.9501
TCGA-KN-8425-11A-01R-2315-07	AOX1|316	362.4965
TCGA-KN-8425-11A-01R-2315-07	AOX2P|344454	0
TCGA-KN-8425-11A-01R-2315-07	AP1AR|55435	483.7002
TCGA-KN-8425-11A-01R-2315-07	AP1B1|162	3254.667
TCGA-KN-8425-11A-01R-2315-07	AP1G1|164	3311.5074
TCGA-KN-8425-11A-01R-2315-07	AP1G2|8906	651.1284
TCGA-KN-8425-11A-01R-2315-07	AP1M1|8907	938.7016
TCGA-KN-8425-11A-01R-2315-07	AP1M2|10053	1901.3653
TCGA-KN-8425-11A-01R-2315-07	AP1S1|1174	1073.8367
TCGA-KN-8425-11A-01R-2315-07	AP1S2|8905	203.3993
TCGA-KN-8425-11A-01R-2315-07	AP1S3|130340	1951.5185
TCGA-KN-8425-11A-01R-2315-07	AP2A1|160	1255.1017
TCGA-KN-8425-11A-01R-2315-07	AP2A2|161	3786.8487
TCGA-KN-8425-11A-01R-2315-07	AP2B1|163	6547.2276
TCGA-KN-8425-11A-01R-2315-07	AP2M1|1173	8371.9699
TCGA-KN-8425-11A-01R-2315-07	AP2S1|1175	886.5979
TCGA-KN-8425-11A-01R-2315-07	AP3B1|8546	1656.7289
TCGA-KN-8425-11A-01R-2315-07	AP3B2|8120	46.5311
TCGA-KN-8425-11A-01R-2315-07	AP3D1|8943	3062.9702
TCGA-KN-8425-11A-01R-2315-07	AP3M1|26985	1083.3101
TCGA-KN-8425-11A-01R-2315-07	AP3M2|10947	627.4728
TCGA-KN-8425-11A-01R-2315-07	AP3S1|1176	415.4361
TCGA-KN-8425-11A-01R-2315-07	AP3S2|10239	2419.348
TCGA-KN-8425-11A-01R-2315-07	AP4B1|10717	203.2098
TCGA-KN-8425-11A-01R-2315-07	AP4E1|23431	276.6787
TCGA-KN-8425-11A-01R-2315-07	AP4M1|9179	294.7033
TCGA-KN-8425-11A-01R-2315-07	AP4S1|11154	167.1775
TCGA-KN-8425-11A-01R-2315-07	APAF1|317	260.7969
TCGA-KN-8425-11A-01R-2315-07	APBA1|320	111.173
TCGA-KN-8425-11A-01R-2315-07	APBA2|321	10.5879
TCGA-KN-8425-11A-01R-2315-07	APBA3|9546	331.5687
TCGA-KN-8425-11A-01R-2315-07	APBB1IP|54518	27.5843
TCGA-KN-8425-11A-01R-2315-07	APBB1|322	1289.7743
TCGA-KN-8425-11A-01R-2315-07	APBB2|323	1219.0025
TCGA-KN-8425-11A-01R-2315-07	APBB3|10307	330.7328
TCGA-KN-8425-11A-01R-2315-07	APC2|10297	4.7729
TCGA-KN-8425-11A-01R-2315-07	APCDD1L|164284	137.9214
TCGA-KN-8425-11A-01R-2315-07	APCDD1|147495	546.949
TCGA-KN-8425-11A-01R-2315-07	APCS|325	1.1145
TCGA-KN-8425-11A-01R-2315-07	APC|324	829.2003
TCGA-KN-8425-11A-01R-2315-07	APEH|327	4294.2324
TCGA-KN-8425-11A-01R-2315-07	APEX1|328	2011.4238
TCGA-KN-8425-11A-01R-2315-07	APEX2|27301	385.6227
TCGA-KN-8425-11A-01R-2315-07	APH1A|51107	4734.7451
TCGA-KN-8425-11A-01R-2315-07	APH1B|83464	955.4193
TCGA-KN-8425-11A-01R-2315-07	API5|8539	2692.3934
TCGA-KN-8425-11A-01R-2315-07	APIP|51074	1075.4277
TCGA-KN-8425-11A-01R-2315-07	APITD1|378708	513.6807
TCGA-KN-8425-11A-01R-2315-07	APLF|200558	58.7907
TCGA-KN-8425-11A-01R-2315-07	APLNR|187	37.3363
TCGA-KN-8425-11A-01R-2315-07	APLN|8862	97.5202
TCGA-KN-8425-11A-01R-2315-07	APLP1|333	20.0613
TCGA-KN-8425-11A-01R-2315-07	APLP2|334	29848.4257
TCGA-KN-8425-11A-01R-2315-07	APOA1BP|128240	2638.3394
TCGA-KN-8425-11A-01R-2315-07	APOA1|335	.8359
TCGA-KN-8425-11A-01R-2315-07	APOA2|336	0
TCGA-KN-8425-11A-01R-2315-07	APOA4|337	0
TCGA-KN-8425-11A-01R-2315-07	APOA5|116519	.5573
TCGA-KN-8425-11A-01R-2315-07	APOB48R|55911	23.6835
TCGA-KN-8425-11A-01R-2315-07	APOBEC1|339	0
TCGA-KN-8425-11A-01R-2315-07	APOBEC2|10930	1.9504
TCGA-KN-8425-11A-01R-2315-07	APOBEC3A|200315	3.0649
TCGA-KN-8425-11A-01R-2315-07	APOBEC3B|9582	10.8665
TCGA-KN-8425-11A-01R-2315-07	APOBEC3C|27350	42.6303
TCGA-KN-8425-11A-01R-2315-07	APOBEC3D|140564	17.5536
TCGA-KN-8425-11A-01R-2315-07	APOBEC3F|200316	93.898
TCGA-KN-8425-11A-01R-2315-07	APOBEC3G|60489	112.0089
TCGA-KN-8425-11A-01R-2315-07	APOBEC3H|164668	3.3435
TCGA-KN-8425-11A-01R-2315-07	APOBEC4|403314	0
TCGA-KN-8425-11A-01R-2315-07	APOB|338	5.0153
TCGA-KN-8425-11A-01R-2315-07	APOC1P1|342	.2786
TCGA-KN-8425-11A-01R-2315-07	APOC1|341	2.7863
TCGA-KN-8425-11A-01R-2315-07	APOC2|344	.2786
TCGA-KN-8425-11A-01R-2315-07	APOC3|345	0
TCGA-KN-8425-11A-01R-2315-07	APOC4|346	0
TCGA-KN-8425-11A-01R-2315-07	APOD|347	109.5013
TCGA-KN-8425-11A-01R-2315-07	APOE|348	253.2739
TCGA-KN-8425-11A-01R-2315-07	APOF|319	3.3435
TCGA-KN-8425-11A-01R-2315-07	APOH|350	0
TCGA-KN-8425-11A-01R-2315-07	APOL1|8542	1055.7258
TCGA-KN-8425-11A-01R-2315-07	APOL2|23780	681.2483
TCGA-KN-8425-11A-01R-2315-07	APOL3|80833	456.3945
TCGA-KN-8425-11A-01R-2315-07	APOL4|80832	64.642
TCGA-KN-8425-11A-01R-2315-07	APOL5|80831	0
TCGA-KN-8425-11A-01R-2315-07	APOL6|80830	438.2836
TCGA-KN-8425-11A-01R-2315-07	APOLD1|81575	745.6116
TCGA-KN-8425-11A-01R-2315-07	APOM|55937	79.1307
TCGA-KN-8425-11A-01R-2315-07	APOOL|139322	410.6994
TCGA-KN-8425-11A-01R-2315-07	APOO|79135	829.7576
TCGA-KN-8425-11A-01R-2315-07	APPBP2|10513	802.1733
TCGA-KN-8425-11A-01R-2315-07	APPL1|26060	1748.6765
TCGA-KN-8425-11A-01R-2315-07	APPL2|55198	816.9407
TCGA-KN-8425-11A-01R-2315-07	APP|351	65211.4795
TCGA-KN-8425-11A-01R-2315-07	APRT|353	1350.5155
TCGA-KN-8425-11A-01R-2315-07	APTX|54840	494.0095
TCGA-KN-8425-11A-01R-2315-07	AQP10|89872	0
TCGA-KN-8425-11A-01R-2315-07	AQP11|282679	21.7331
TCGA-KN-8425-11A-01R-2315-07	AQP12A|375318	0
TCGA-KN-8425-11A-01R-2315-07	AQP12B|653437	.2786
TCGA-KN-8425-11A-01R-2315-07	AQP1|358	38627.5258
TCGA-KN-8425-11A-01R-2315-07	AQP2|359	82818.6124
TCGA-KN-8425-11A-01R-2315-07	AQP3|360	13319.0304
TCGA-KN-8425-11A-01R-2315-07	AQP4|361	28.6988
TCGA-KN-8425-11A-01R-2315-07	AQP5|362	19.7827
TCGA-KN-8425-11A-01R-2315-07	AQP6|363	7488.7155
TCGA-KN-8425-11A-01R-2315-07	AQP7P1|375719	6.1298
TCGA-KN-8425-11A-01R-2315-07	AQP7P3|441432	.2786
TCGA-KN-8425-11A-01R-2315-07	AQP7|364	164.9485
TCGA-KN-8425-11A-01R-2315-07	AQP8|343	1.1145
TCGA-KN-8425-11A-01R-2315-07	AQP9|366	1.3931
TCGA-KN-8425-11A-01R-2315-07	AQPEP|206338	1.6718
TCGA-KN-8425-11A-01R-2315-07	AQR|9716	984.1181
TCGA-KN-8425-11A-01R-2315-07	ARAF|369	1741.1535
TCGA-KN-8425-11A-01R-2315-07	ARAP1|116985	2845.0738
TCGA-KN-8425-11A-01R-2315-07	ARAP2|116984	457.2304
TCGA-KN-8425-11A-01R-2315-07	ARAP3|64411	360.2675
TCGA-KN-8425-11A-01R-2315-07	ARCN1|372	3281.6941
TCGA-KN-8425-11A-01R-2315-07	ARC|23237	142.3795
TCGA-KN-8425-11A-01R-2315-07	AREG|374	2.5077
TCGA-KN-8425-11A-01R-2315-07	ARF1|375	9008.3589
TCGA-KN-8425-11A-01R-2315-07	ARF3|377	5272.2207
TCGA-KN-8425-11A-01R-2315-07	ARF4|378	3373.9203
TCGA-KN-8425-11A-01R-2315-07	ARF5|381	2785.9682
TCGA-KN-8425-11A-01R-2315-07	ARF6|382	2038.4508
TCGA-KN-8425-11A-01R-2315-07	ARFGAP1|55738	1066.3137
TCGA-KN-8425-11A-01R-2315-07	ARFGAP2|84364	2726.3862
TCGA-KN-8425-11A-01R-2315-07	ARFGAP3|26286	1482.8643
TCGA-KN-8425-11A-01R-2315-07	ARFGEF1|10565	1713.0343
TCGA-KN-8425-11A-01R-2315-07	ARFGEF2|10564	2585.3998
TCGA-KN-8425-11A-01R-2315-07	ARFIP1|27236	1290.6102
TCGA-KN-8425-11A-01R-2315-07	ARFIP2|23647	1335.4695
TCGA-KN-8425-11A-01R-2315-07	ARFRP1|10139	795.2076
TCGA-KN-8425-11A-01R-2315-07	ARG1|383	0
TCGA-KN-8425-11A-01R-2315-07	ARG2|384	5380.7244
TCGA-KN-8425-11A-01R-2315-07	ARGFXP2|503640	0
TCGA-KN-8425-11A-01R-2315-07	ARGFX|503582	0
TCGA-KN-8425-11A-01R-2315-07	ARGLU1|55082	1525.7732
TCGA-KN-8425-11A-01R-2315-07	ARHGAP10|79658	129.0053
TCGA-KN-8425-11A-01R-2315-07	ARHGAP11A|9824	19.2254
TCGA-KN-8425-11A-01R-2315-07	ARHGAP11B|89839	1.1145
TCGA-KN-8425-11A-01R-2315-07	ARHGAP12|94134	893.0064
TCGA-KN-8425-11A-01R-2315-07	ARHGAP15|55843	7.523
TCGA-KN-8425-11A-01R-2315-07	ARHGAP17|55114	729.4511
TCGA-KN-8425-11A-01R-2315-07	ARHGAP18|93663	2991.9198
TCGA-KN-8425-11A-01R-2315-07	ARHGAP19|84986	250.7662
TCGA-KN-8425-11A-01R-2315-07	ARHGAP1|392	1855.3915
TCGA-KN-8425-11A-01R-2315-07	ARHGAP20|57569	10.3093
TCGA-KN-8425-11A-01R-2315-07	ARHGAP21|57584	1439.6768
TCGA-KN-8425-11A-01R-2315-07	ARHGAP22|58504	16.1605
TCGA-KN-8425-11A-01R-2315-07	ARHGAP23|57636	392.0312
TCGA-KN-8425-11A-01R-2315-07	ARHGAP24|83478	5577.3196
TCGA-KN-8425-11A-01R-2315-07	ARHGAP25|9938	100.8638
TCGA-KN-8425-11A-01R-2315-07	ARHGAP26|23092	295.0683
TCGA-KN-8425-11A-01R-2315-07	ARHGAP27|201176	663.416
TCGA-KN-8425-11A-01R-2315-07	ARHGAP28|79822	127.3335
TCGA-KN-8425-11A-01R-2315-07	ARHGAP29|9411	3346.6147
TCGA-KN-8425-11A-01R-2315-07	ARHGAP30|257106	89.44
TCGA-KN-8425-11A-01R-2315-07	ARHGAP31|57514	422.6804
TCGA-KN-8425-11A-01R-2315-07	ARHGAP32|9743	568.9607
TCGA-KN-8425-11A-01R-2315-07	ARHGAP33|115703	152.4101
TCGA-KN-8425-11A-01R-2315-07	ARHGAP36|158763	0
TCGA-KN-8425-11A-01R-2315-07	ARHGAP39|80728	192.5327
TCGA-KN-8425-11A-01R-2315-07	ARHGAP42|143872	90.2758
TCGA-KN-8425-11A-01R-2315-07	ARHGAP4|393	942.881
TCGA-KN-8425-11A-01R-2315-07	ARHGAP5|394	2723.0426
TCGA-KN-8425-11A-01R-2315-07	ARHGAP6|395	612.9841
TCGA-KN-8425-11A-01R-2315-07	ARHGAP8|23779	535.8624
TCGA-KN-8425-11A-01R-2315-07	ARHGAP9|64333	21.7331
TCGA-KN-8425-11A-01R-2315-07	ARHGDIA|396	4812.204
TCGA-KN-8425-11A-01R-2315-07	ARHGDIB|397	882.1399
TCGA-KN-8425-11A-01R-2315-07	ARHGDIG|398	0
TCGA-KN-8425-11A-01R-2315-07	ARHGEF10L|55160	2519.3647
TCGA-KN-8425-11A-01R-2315-07	ARHGEF10|9639	628.5874
TCGA-KN-8425-11A-01R-2315-07	ARHGEF11|9826	1336.3054
TCGA-KN-8425-11A-01R-2315-07	ARHGEF12|23365	8031.7637
TCGA-KN-8425-11A-01R-2315-07	ARHGEF15|22899	452.4937
TCGA-KN-8425-11A-01R-2315-07	ARHGEF16|27237	1004.1794
TCGA-KN-8425-11A-01R-2315-07	ARHGEF17|9828	2360.8247
TCGA-KN-8425-11A-01R-2315-07	ARHGEF18|23370	3380.0502
TCGA-KN-8425-11A-01R-2315-07	ARHGEF19|128272	223.4606
TCGA-KN-8425-11A-01R-2315-07	ARHGEF1|9138	1105.6004
TCGA-KN-8425-11A-01R-2315-07	ARHGEF2|9181	1034.55
TCGA-KN-8425-11A-01R-2315-07	ARHGEF33|100271715	25.6339
TCGA-KN-8425-11A-01R-2315-07	ARHGEF35|445328	956.2552
TCGA-KN-8425-11A-01R-2315-07	ARHGEF37|389337	682.6414
TCGA-KN-8425-11A-01R-2315-07	ARHGEF38|54848	29.5347
TCGA-KN-8425-11A-01R-2315-07	ARHGEF3|50650	919.7548
TCGA-KN-8425-11A-01R-2315-07	ARHGEF4|50649	54.3327
TCGA-KN-8425-11A-01R-2315-07	ARHGEF5|7984	636.389
TCGA-KN-8425-11A-01R-2315-07	ARHGEF6|9459	284.759
TCGA-KN-8425-11A-01R-2315-07	ARHGEF7|8874	1053.7754
TCGA-KN-8425-11A-01R-2315-07	ARHGEF9|23229	691.5575
TCGA-KN-8425-11A-01R-2315-07	ARID1A|8289	2368.3477
TCGA-KN-8425-11A-01R-2315-07	ARID1B|57492	1774.3104
TCGA-KN-8425-11A-01R-2315-07	ARID2|196528	875.1741
TCGA-KN-8425-11A-01R-2315-07	ARID3A|1820	109.7799
TCGA-KN-8425-11A-01R-2315-07	ARID3B|10620	94.4553
TCGA-KN-8425-11A-01R-2315-07	ARID3C|138715	0
TCGA-KN-8425-11A-01R-2315-07	ARID4A|5926	562.5522
TCGA-KN-8425-11A-01R-2315-07	ARID4B|51742	774.1599
TCGA-KN-8425-11A-01R-2315-07	ARID5A|10865	205.0711
TCGA-KN-8425-11A-01R-2315-07	ARID5B|84159	1053.7754
TCGA-KN-8425-11A-01R-2315-07	ARIH1|25820	1377.8211
TCGA-KN-8425-11A-01R-2315-07	ARIH2|10425	1444.4246
TCGA-KN-8425-11A-01R-2315-07	ARL10|285598	39.844
TCGA-KN-8425-11A-01R-2315-07	ARL11|115761	7.523
TCGA-KN-8425-11A-01R-2315-07	ARL13A|392509	0
TCGA-KN-8425-11A-01R-2315-07	ARL13B|200894	348.0078
TCGA-KN-8425-11A-01R-2315-07	ARL14|80117	.8359
TCGA-KN-8425-11A-01R-2315-07	ARL15|54622	776.5394
TCGA-KN-8425-11A-01R-2315-07	ARL16|339231	677.9047
TCGA-KN-8425-11A-01R-2315-07	ARL17A|51326	95.3218
TCGA-KN-8425-11A-01R-2315-07	ARL17B|641522	1.4572
TCGA-KN-8425-11A-01R-2315-07	ARL1|400	3015.3246
TCGA-KN-8425-11A-01R-2315-07	ARL2BP|23568	1244.915
TCGA-KN-8425-11A-01R-2315-07	ARL2|402	2573.1402
TCGA-KN-8425-11A-01R-2315-07	ARL3|403	1240.1783
TCGA-KN-8425-11A-01R-2315-07	ARL4A|10124	134.8565
TCGA-KN-8425-11A-01R-2315-07	ARL4C|10123	189.1892
TCGA-KN-8425-11A-01R-2315-07	ARL4D|379	1760.1003
TCGA-KN-8425-11A-01R-2315-07	ARL5A|26225	1235.7203
TCGA-KN-8425-11A-01R-2315-07	ARL5B|221079	146.5589
TCGA-KN-8425-11A-01R-2315-07	ARL5C|390790	0
TCGA-KN-8425-11A-01R-2315-07	ARL6IP1|23204	8226.2469
TCGA-KN-8425-11A-01R-2315-07	ARL6IP4|51329	3102.5355
TCGA-KN-8425-11A-01R-2315-07	ARL6IP5|10550	3356.6453
TCGA-KN-8425-11A-01R-2315-07	ARL6IP6|151188	180.8303
TCGA-KN-8425-11A-01R-2315-07	ARL6|84100	180.2731
TCGA-KN-8425-11A-01R-2315-07	ARL8A|127829	924.2129
TCGA-KN-8425-11A-01R-2315-07	ARL8B|55207	2578.7127
TCGA-KN-8425-11A-01R-2315-07	ARL9|132946	.2786
TCGA-KN-8425-11A-01R-2315-07	ARMC10|83787	568.54
TCGA-KN-8425-11A-01R-2315-07	ARMC1|55156	704.0958
TCGA-KN-8425-11A-01R-2315-07	ARMC2|84071	71.0504
TCGA-KN-8425-11A-01R-2315-07	ARMC3|219681	6.6871
TCGA-KN-8425-11A-01R-2315-07	ARMC4|55130	1.6718
TCGA-KN-8425-11A-01R-2315-07	ARMC5|79798	269.1558
TCGA-KN-8425-11A-01R-2315-07	ARMC6|93436	955.9153
TCGA-KN-8425-11A-01R-2315-07	ARMC7|79637	814.433
TCGA-KN-8425-11A-01R-2315-07	ARMC8|25852	764.0011
TCGA-KN-8425-11A-01R-2315-07	ARMC9|80210	263.8618
TCGA-KN-8425-11A-01R-2315-07	ARMCX1|51309	581.499
TCGA-KN-8425-11A-01R-2315-07	ARMCX2|9823	1468.097
TCGA-KN-8425-11A-01R-2315-07	ARMCX3|51566	1847.5899
TCGA-KN-8425-11A-01R-2315-07	ARMCX5|64860	476.1772
TCGA-KN-8425-11A-01R-2315-07	ARMCX6|54470	188.3533
TCGA-KN-8425-11A-01R-2315-07	ARMS2|387715	.5573
TCGA-KN-8425-11A-01R-2315-07	ARNT2|9915	4347.4505
TCGA-KN-8425-11A-01R-2315-07	ARNTL2|56938	9.1948
TCGA-KN-8425-11A-01R-2315-07	ARNTL|406	87.2109
TCGA-KN-8425-11A-01R-2315-07	ARNT|405	1269.713
TCGA-KN-8425-11A-01R-2315-07	ARPC1A|10552	2034.9596
TCGA-KN-8425-11A-01R-2315-07	ARPC1B|10095	1464.6225
TCGA-KN-8425-11A-01R-2315-07	ARPC2|10109	3526.3305
TCGA-KN-8425-11A-01R-2315-07	ARPC3|10094	2443.299
TCGA-KN-8425-11A-01R-2315-07	ARPC4|10093	2966.3722
TCGA-KN-8425-11A-01R-2315-07	ARPC5L|81873	640.847
TCGA-KN-8425-11A-01R-2315-07	ARPC5|10092	1862.6358
TCGA-KN-8425-11A-01R-2315-07	ARPM1|84517	120.3678
TCGA-KN-8425-11A-01R-2315-07	ARPP19|10776	4440.7913
TCGA-KN-8425-11A-01R-2315-07	ARPP21|10777	3.0649
TCGA-KN-8425-11A-01R-2315-07	ARR3|407	0
TCGA-KN-8425-11A-01R-2315-07	ARRB1|408	469.7687
TCGA-KN-8425-11A-01R-2315-07	ARRB2|409	237.6707
TCGA-KN-8425-11A-01R-2315-07	ARRDC1|92714	874.0596
TCGA-KN-8425-11A-01R-2315-07	ARRDC2|27106	237.9493
TCGA-KN-8425-11A-01R-2315-07	ARRDC3|57561	5204.5138
TCGA-KN-8425-11A-01R-2315-07	ARRDC4|91947	998.6069
TCGA-KN-8425-11A-01R-2315-07	ARRDC5|645432	0
TCGA-KN-8425-11A-01R-2315-07	ARSA|410	563.9454
TCGA-KN-8425-11A-01R-2315-07	ARSB|411	432.1538
TCGA-KN-8425-11A-01R-2315-07	ARSD|414	4437.4478
TCGA-KN-8425-11A-01R-2315-07	ARSE|415	218.7239
TCGA-KN-8425-11A-01R-2315-07	ARSF|416	1.6718
TCGA-KN-8425-11A-01R-2315-07	ARSG|22901	169.9638
TCGA-KN-8425-11A-01R-2315-07	ARSH|347527	0
TCGA-KN-8425-11A-01R-2315-07	ARSI|340075	4.1794
TCGA-KN-8425-11A-01R-2315-07	ARSJ|79642	263.5832
TCGA-KN-8425-11A-01R-2315-07	ARSK|153642	400.9473
TCGA-KN-8425-11A-01R-2315-07	ART1|417	2.7863
TCGA-KN-8425-11A-01R-2315-07	ART3|419	0
TCGA-KN-8425-11A-01R-2315-07	ART4|420	3.3435
TCGA-KN-8425-11A-01R-2315-07	ART5|116969	12.5383
TCGA-KN-8425-11A-01R-2315-07	ARTN|9048	16.9964
TCGA-KN-8425-11A-01R-2315-07	ARV1|64801	656.7289
TCGA-KN-8425-11A-01R-2315-07	ARVCF|421	294.7896
TCGA-KN-8425-11A-01R-2315-07	ARX|170302	.2786
TCGA-KN-8425-11A-01R-2315-07	AR|367	30.9278
TCGA-KN-8425-11A-01R-2315-07	AS3MT|57412	346.0574
TCGA-KN-8425-11A-01R-2315-07	ASAH1|427	8326.832
TCGA-KN-8425-11A-01R-2315-07	ASAH2B|653308	25.0766
TCGA-KN-8425-11A-01R-2315-07	ASAH2|56624	5.5726
TCGA-KN-8425-11A-01R-2315-07	ASAM|79827	49.3174
TCGA-KN-8425-11A-01R-2315-07	ASAP1IT1|29065	0
TCGA-KN-8425-11A-01R-2315-07	ASAP1|50807	480.3566
TCGA-KN-8425-11A-01R-2315-07	ASAP2|8853	3183.6166
TCGA-KN-8425-11A-01R-2315-07	ASAP3|55616	773.4745
TCGA-KN-8425-11A-01R-2315-07	ASB10|136371	0
TCGA-KN-8425-11A-01R-2315-07	ASB11|140456	0
TCGA-KN-8425-11A-01R-2315-07	ASB12|142689	6.6871
TCGA-KN-8425-11A-01R-2315-07	ASB13|79754	1639.4539
TCGA-KN-8425-11A-01R-2315-07	ASB14|142686	6.9657
TCGA-KN-8425-11A-01R-2315-07	ASB15|142685	.5573
TCGA-KN-8425-11A-01R-2315-07	ASB16|92591	35.4388
TCGA-KN-8425-11A-01R-2315-07	ASB17|127247	0
TCGA-KN-8425-11A-01R-2315-07	ASB18|401036	.2786
TCGA-KN-8425-11A-01R-2315-07	ASB1|51665	475.8735
TCGA-KN-8425-11A-01R-2315-07	ASB2|51676	2.229
TCGA-KN-8425-11A-01R-2315-07	ASB3|51130	300.6408
TCGA-KN-8425-11A-01R-2315-07	ASB4|51666	.5573
TCGA-KN-8425-11A-01R-2315-07	ASB5|140458	31.7637
TCGA-KN-8425-11A-01R-2315-07	ASB6|140459	1039.6378
TCGA-KN-8425-11A-01R-2315-07	ASB7|140460	378.9356
TCGA-KN-8425-11A-01R-2315-07	ASB8|140461	1039.2867
TCGA-KN-8425-11A-01R-2315-07	ASB9|140462	234.6057
TCGA-KN-8425-11A-01R-2315-07	ASCC1|51008	680.691
TCGA-KN-8425-11A-01R-2315-07	ASCC2|84164	933.9649
TCGA-KN-8425-11A-01R-2315-07	ASCC3|10973	480.6353
TCGA-KN-8425-11A-01R-2315-07	ASCL1|429	.2786
TCGA-KN-8425-11A-01R-2315-07	ASCL2|430	39.0081
TCGA-KN-8425-11A-01R-2315-07	ASCL3|56676	1.3931
TCGA-KN-8425-11A-01R-2315-07	ASCL4|121549	3.6222
TCGA-KN-8425-11A-01R-2315-07	ASF1A|25842	722.764
TCGA-KN-8425-11A-01R-2315-07	ASF1B|55723	7.8016
TCGA-KN-8425-11A-01R-2315-07	ASFMR1|100126270	1.9532
TCGA-KN-8425-11A-01R-2315-07	ASGR1|432	4.7367
TCGA-KN-8425-11A-01R-2315-07	ASGR2|433	0
TCGA-KN-8425-11A-01R-2315-07	ASH1L|55870	2079.0917
TCGA-KN-8425-11A-01R-2315-07	ASH2L|9070	1002.7863
TCGA-KN-8425-11A-01R-2315-07	ASIP|434	2.5077
TCGA-KN-8425-11A-01R-2315-07	ASL|435	1247.7013
TCGA-KN-8425-11A-01R-2315-07	ASMTL|8623	848.4257
TCGA-KN-8425-11A-01R-2315-07	ASMT|438	.5573
TCGA-KN-8425-11A-01R-2315-07	ASNA1|439	2201.1702
TCGA-KN-8425-11A-01R-2315-07	ASNSD1|54529	967.4004
TCGA-KN-8425-11A-01R-2315-07	ASNS|440	309.2784
TCGA-KN-8425-11A-01R-2315-07	ASPA|443	145.723
TCGA-KN-8425-11A-01R-2315-07	ASPDH|554235	10.3093
TCGA-KN-8425-11A-01R-2315-07	ASPG|374569	2.7863
TCGA-KN-8425-11A-01R-2315-07	ASPHD1|253982	3.9008
TCGA-KN-8425-11A-01R-2315-07	ASPHD2|57168	381.7219
TCGA-KN-8425-11A-01R-2315-07	ASPH|444	3737.236
TCGA-KN-8425-11A-01R-2315-07	ASPM|259266	4.4581
TCGA-KN-8425-11A-01R-2315-07	ASPN|54829	154.3605
TCGA-KN-8425-11A-01R-2315-07	ASPRV1|151516	52.9507
TCGA-KN-8425-11A-01R-2315-07	ASPSCR1|79058	534.6893
TCGA-KN-8425-11A-01R-2315-07	ASRGL1|80150	2220.117
TCGA-KN-8425-11A-01R-2315-07	ASS1|445	1460.0167
TCGA-KN-8425-11A-01R-2315-07	ASTE1|28990	163.4968
TCGA-KN-8425-11A-01R-2315-07	ASTL|431705	.5573
TCGA-KN-8425-11A-01R-2315-07	ASTN1|460	.2786
TCGA-KN-8425-11A-01R-2315-07	ASTN2|23245	364.7256
TCGA-KN-8425-11A-01R-2315-07	ASXL1|171023	1375.0348
TCGA-KN-8425-11A-01R-2315-07	ASXL2|55252	734.7451
TCGA-KN-8425-11A-01R-2315-07	ASXL3|80816	145.723
TCGA-KN-8425-11A-01R-2315-07	ASZ1|136991	0
TCGA-KN-8425-11A-01R-2315-07	ATAD1|84896	1302.034
TCGA-KN-8425-11A-01R-2315-07	ATAD2B|54454	240.1783
TCGA-KN-8425-11A-01R-2315-07	ATAD2|29028	119.2533
TCGA-KN-8425-11A-01R-2315-07	ATAD3A|55210	519.0861
TCGA-KN-8425-11A-01R-2315-07	ATAD3B|83858	195.319
TCGA-KN-8425-11A-01R-2315-07	ATAD3C|219293	311.5074
TCGA-KN-8425-11A-01R-2315-07	ATAD5|79915	16.7177
TCGA-KN-8425-11A-01R-2315-07	ATCAY|85300	.8359
TCGA-KN-8425-11A-01R-2315-07	ATE1|11101	441.3486
TCGA-KN-8425-11A-01R-2315-07	ATF1|466	405.684
TCGA-KN-8425-11A-01R-2315-07	ATF2|1386	729.1725
TCGA-KN-8425-11A-01R-2315-07	ATF3|467	407.3558
TCGA-KN-8425-11A-01R-2315-07	ATF4|468	2625.2438
TCGA-KN-8425-11A-01R-2315-07	ATF5|22809	451.1006
TCGA-KN-8425-11A-01R-2315-07	ATF6B|1388	1883.2544
TCGA-KN-8425-11A-01R-2315-07	ATF6|22926	1820.0056
TCGA-KN-8425-11A-01R-2315-07	ATF7IP2|80063	158.8186
TCGA-KN-8425-11A-01R-2315-07	ATF7IP|55729	786.0128
TCGA-KN-8425-11A-01R-2315-07	ATF7|11016	823.8116
TCGA-KN-8425-11A-01R-2315-07	ATG10|83734	195.319
TCGA-KN-8425-11A-01R-2315-07	ATG12|9140	238.7852
TCGA-KN-8425-11A-01R-2315-07	ATG16L1|55054	426.8598
TCGA-KN-8425-11A-01R-2315-07	ATG16L2|89849	241.0421
TCGA-KN-8425-11A-01R-2315-07	ATG2A|23130	921.148
TCGA-KN-8425-11A-01R-2315-07	ATG2B|55102	1159.9331
TCGA-KN-8425-11A-01R-2315-07	ATG3|64422	1034.55
TCGA-KN-8425-11A-01R-2315-07	ATG4A|115201	537.197
TCGA-KN-8425-11A-01R-2315-07	ATG4B|23192	1160.769
TCGA-KN-8425-11A-01R-2315-07	ATG4C|84938	257.732
TCGA-KN-8425-11A-01R-2315-07	ATG4D|84971	675.684
TCGA-KN-8425-11A-01R-2315-07	ATG5|9474	935.6367
TCGA-KN-8425-11A-01R-2315-07	ATG7|10533	707.8044
TCGA-KN-8425-11A-01R-2315-07	ATG9A|79065	1281.7777
TCGA-KN-8425-11A-01R-2315-07	ATG9B|285973	3.3965
TCGA-KN-8425-11A-01R-2315-07	ATHL1|80162	500.9752
TCGA-KN-8425-11A-01R-2315-07	ATIC|471	1023.4048
TCGA-KN-8425-11A-01R-2315-07	ATL1|51062	179.4372
TCGA-KN-8425-11A-01R-2315-07	ATL2|64225	821.956
TCGA-KN-8425-11A-01R-2315-07	ATL3|25923	218.4452
TCGA-KN-8425-11A-01R-2315-07	ATMIN|23300	1475.6199
TCGA-KN-8425-11A-01R-2315-07	ATM|472	1119.2533
TCGA-KN-8425-11A-01R-2315-07	ATN1|1822	4352.7445
TCGA-KN-8425-11A-01R-2315-07	ATOH1|474	0
TCGA-KN-8425-11A-01R-2315-07	ATOH7|220202	1.1145
TCGA-KN-8425-11A-01R-2315-07	ATOH8|84913	1116.467
TCGA-KN-8425-11A-01R-2315-07	ATOX1|475	698.5233
TCGA-KN-8425-11A-01R-2315-07	ATP10A|57194	58.7907
TCGA-KN-8425-11A-01R-2315-07	ATP10B|23120	63.5274
TCGA-KN-8425-11A-01R-2315-07	ATP10D|57205	952.3544
TCGA-KN-8425-11A-01R-2315-07	ATP11A|23250	2973.2516
TCGA-KN-8425-11A-01R-2315-07	ATP11B|23200	1131.7916
TCGA-KN-8425-11A-01R-2315-07	ATP11C|286410	563.3881
TCGA-KN-8425-11A-01R-2315-07	ATP12A|479	188.6319
TCGA-KN-8425-11A-01R-2315-07	ATP13A1|57130	1331.2901
TCGA-KN-8425-11A-01R-2315-07	ATP13A2|23400	1042.6303
TCGA-KN-8425-11A-01R-2315-07	ATP13A3|79572	2195.5977
TCGA-KN-8425-11A-01R-2315-07	ATP13A4|84239	28.6988
TCGA-KN-8425-11A-01R-2315-07	ATP13A5|344905	16.1605
TCGA-KN-8425-11A-01R-2315-07	ATP1A1|476	131459.6099
TCGA-KN-8425-11A-01R-2315-07	ATP1A2|477	26.1911
TCGA-KN-8425-11A-01R-2315-07	ATP1A3|478	5.8512
TCGA-KN-8425-11A-01R-2315-07	ATP1A4|480	0
TCGA-KN-8425-11A-01R-2315-07	ATP1B1|481	66713.0984
TCGA-KN-8425-11A-01R-2315-07	ATP1B2|482	141.5436
TCGA-KN-8425-11A-01R-2315-07	ATP1B3|483	2571.4684
TCGA-KN-8425-11A-01R-2315-07	ATP1B4|23439	0
TCGA-KN-8425-11A-01R-2315-07	ATP2A1|487	2.5077
TCGA-KN-8425-11A-01R-2315-07	ATP2A2|488	3268.5985
TCGA-KN-8425-11A-01R-2315-07	ATP2A3|489	1181.3876
TCGA-KN-8425-11A-01R-2315-07	ATP2B1|490	586.793
TCGA-KN-8425-11A-01R-2315-07	ATP2B2|491	33.1569
TCGA-KN-8425-11A-01R-2315-07	ATP2B3|492	2.7863
TCGA-KN-8425-11A-01R-2315-07	ATP2B4|493	1013.9315
TCGA-KN-8425-11A-01R-2315-07	ATP2C1|27032	3331.9058
TCGA-KN-8425-11A-01R-2315-07	ATP2C2|9914	82.1956
TCGA-KN-8425-11A-01R-2315-07	ATP4A|495	.2786
TCGA-KN-8425-11A-01R-2315-07	ATP4B|496	37.0577
TCGA-KN-8425-11A-01R-2315-07	ATP5A1|498	30705.7676
TCGA-KN-8425-11A-01R-2315-07	ATP5B|506	37184.7311
TCGA-KN-8425-11A-01R-2315-07	ATP5C1|509	7103.0928
TCGA-KN-8425-11A-01R-2315-07	ATP5D|513	2999.7214
TCGA-KN-8425-11A-01R-2315-07	ATP5EP2|432369	33.4355
TCGA-KN-8425-11A-01R-2315-07	ATP5E|514	3482.0284
TCGA-KN-8425-11A-01R-2315-07	ATP5F1|515	5313.9872
TCGA-KN-8425-11A-01R-2315-07	ATP5G1|516	2383.6723
TCGA-KN-8425-11A-01R-2315-07	ATP5G2|517	4849.8189
TCGA-KN-8425-11A-01R-2315-07	ATP5G3|518	9932.8504
TCGA-KN-8425-11A-01R-2315-07	ATP5H|10476	3580.3845
TCGA-KN-8425-11A-01R-2315-07	ATP5I|521	1921.1953
TCGA-KN-8425-11A-01R-2315-07	ATP5J2|9551	1994.9847
TCGA-KN-8425-11A-01R-2315-07	ATP5J|522	3203.8284
TCGA-KN-8425-11A-01R-2315-07	ATP5L2|267020	2.229
TCGA-KN-8425-11A-01R-2315-07	ATP5L|10632	4717.7487
TCGA-KN-8425-11A-01R-2315-07	ATP5O|539	6648.9273
TCGA-KN-8425-11A-01R-2315-07	ATP5SL|55101	1397.3252
TCGA-KN-8425-11A-01R-2315-07	ATP5S|27109	240.1783
TCGA-KN-8425-11A-01R-2315-07	ATP6AP1L|92270	63.8061
TCGA-KN-8425-11A-01R-2315-07	ATP6AP1|537	6496.7958
TCGA-KN-8425-11A-01R-2315-07	ATP6AP2|10159	5404.8481
TCGA-KN-8425-11A-01R-2315-07	ATP6V0A1|535	1164.9485
TCGA-KN-8425-11A-01R-2315-07	ATP6V0A2|23545	272.7779
TCGA-KN-8425-11A-01R-2315-07	ATP6V0A4|50617	5166.7289
TCGA-KN-8425-11A-01R-2315-07	ATP6V0B|533	5458.9022
TCGA-KN-8425-11A-01R-2315-07	ATP6V0C|527	6179.7548
TCGA-KN-8425-11A-01R-2315-07	ATP6V0D1|9114	3356.9239
TCGA-KN-8425-11A-01R-2315-07	ATP6V0D2|245972	3157.1468
TCGA-KN-8425-11A-01R-2315-07	ATP6V0E1|8992	4010.8665
TCGA-KN-8425-11A-01R-2315-07	ATP6V0E2|155066	1886.9434
TCGA-KN-8425-11A-01R-2315-07	ATP6V1A|523	8577.3196
TCGA-KN-8425-11A-01R-2315-07	ATP6V1B1|525	1928.9496
TCGA-KN-8425-11A-01R-2315-07	ATP6V1B2|526	2092.5049
TCGA-KN-8425-11A-01R-2315-07	ATP6V1C1|528	1866.5366
TCGA-KN-8425-11A-01R-2315-07	ATP6V1C2|245973	1127.5397
TCGA-KN-8425-11A-01R-2315-07	ATP6V1D|51382	2489.2728
TCGA-KN-8425-11A-01R-2315-07	ATP6V1E1|529	4378.657
TCGA-KN-8425-11A-01R-2315-07	ATP6V1E2|90423	62.1343
TCGA-KN-8425-11A-01R-2315-07	ATP6V1F|9296	2965.2494
TCGA-KN-8425-11A-01R-2315-07	ATP6V1G1|9550	2986.6258
TCGA-KN-8425-11A-01R-2315-07	ATP6V1G2|534	31.0476
TCGA-KN-8425-11A-01R-2315-07	ATP6V1G3|127124	217.6094
TCGA-KN-8425-11A-01R-2315-07	ATP6V1H|51606	2988.5762
TCGA-KN-8425-11A-01R-2315-07	ATP7A|538	538.0329
TCGA-KN-8425-11A-01R-2315-07	ATP7B|540	309.8356
TCGA-KN-8425-11A-01R-2315-07	ATP8A1|10396	709.3898
TCGA-KN-8425-11A-01R-2315-07	ATP8A2|51761	5.8512
TCGA-KN-8425-11A-01R-2315-07	ATP8B1|5205	1119.9471
TCGA-KN-8425-11A-01R-2315-07	ATP8B2|57198	289.2171
TCGA-KN-8425-11A-01R-2315-07	ATP8B3|148229	5.0153
TCGA-KN-8425-11A-01R-2315-07	ATP8B4|79895	25.3553
TCGA-KN-8425-11A-01R-2315-07	ATP8B5P|158381	26.4698
TCGA-KN-8425-11A-01R-2315-07	ATP9A|10079	2853.9983
TCGA-KN-8425-11A-01R-2315-07	ATP9B|374868	674.2825
TCGA-KN-8425-11A-01R-2315-07	ATPAF1|64756	2627.0995
TCGA-KN-8425-11A-01R-2315-07	ATPAF2|91647	336.988
TCGA-KN-8425-11A-01R-2315-07	ATPBD4|89978	233.7699
TCGA-KN-8425-11A-01R-2315-07	ATPIF1|93974	3793.8144
TCGA-KN-8425-11A-01R-2315-07	ATRIP|84126	142.0507
TCGA-KN-8425-11A-01R-2315-07	ATRNL1|26033	172.7501
TCGA-KN-8425-11A-01R-2315-07	ATRN|8455	3471.1619
TCGA-KN-8425-11A-01R-2315-07	ATRX|546	1731.1229
TCGA-KN-8425-11A-01R-2315-07	ATR|545	526.8877
TCGA-KN-8425-11A-01R-2315-07	ATXN10|25814	3890.7774
TCGA-KN-8425-11A-01R-2315-07	ATXN1L|342371	1187.4255
TCGA-KN-8425-11A-01R-2315-07	ATXN1|6310	530.2313
TCGA-KN-8425-11A-01R-2315-07	ATXN2L|11273	1420.1728
TCGA-KN-8425-11A-01R-2315-07	ATXN2|6311	721.9281
TCGA-KN-8425-11A-01R-2315-07	ATXN3L|92552	0
TCGA-KN-8425-11A-01R-2315-07	ATXN3|4287	303.4271
TCGA-KN-8425-11A-01R-2315-07	ATXN7L1|222255	192.5327
TCGA-KN-8425-11A-01R-2315-07	ATXN7L2|127002	100.0279
TCGA-KN-8425-11A-01R-2315-07	ATXN7L3B|552889	3660.9083
TCGA-KN-8425-11A-01R-2315-07	ATXN7L3|56970	1166.063
TCGA-KN-8425-11A-01R-2315-07	ATXN7|6314	500.9752
TCGA-KN-8425-11A-01R-2315-07	ATXN8OS|6315	0
TCGA-KN-8425-11A-01R-2315-07	AUH|549	1371.134
TCGA-KN-8425-11A-01R-2315-07	AUP1|550	2013.2516
TCGA-KN-8425-11A-01R-2315-07	AURKAIP1|54998	2337.4199
TCGA-KN-8425-11A-01R-2315-07	AURKAPS1|6791	3.9008
TCGA-KN-8425-11A-01R-2315-07	AURKA|6790	44.8593
TCGA-KN-8425-11A-01R-2315-07	AURKB|9212	2.229
TCGA-KN-8425-11A-01R-2315-07	AURKC|6795	25.3553
TCGA-KN-8425-11A-01R-2315-07	AUTS2|26053	1150.7384
TCGA-KN-8425-11A-01R-2315-07	AVEN|57099	50.4319
TCGA-KN-8425-11A-01R-2315-07	AVIL|10677	16.7177
TCGA-KN-8425-11A-01R-2315-07	AVL9|23080	219.8384
TCGA-KN-8425-11A-01R-2315-07	AVPI1|60370	497.9103
TCGA-KN-8425-11A-01R-2315-07	AVPR1A|552	47.9242
TCGA-KN-8425-11A-01R-2315-07	AVPR1B|553	1.6718
TCGA-KN-8425-11A-01R-2315-07	AVPR2|554	595.4305
TCGA-KN-8425-11A-01R-2315-07	AVP|551	.8359
TCGA-KN-8425-11A-01R-2315-07	AWAT1|158833	0
TCGA-KN-8425-11A-01R-2315-07	AWAT2|158835	1.6718
TCGA-KN-8425-11A-01R-2315-07	AXIN1|8312	558.3728
TCGA-KN-8425-11A-01R-2315-07	AXIN2|8313	141.8222
TCGA-KN-8425-11A-01R-2315-07	AXL|558	256.6174
TCGA-KN-8425-11A-01R-2315-07	AZGP1|563	18.1109
TCGA-KN-8425-11A-01R-2315-07	AZI1|22994	232.3767
TCGA-KN-8425-11A-01R-2315-07	AZI2|64343	1315.1296
TCGA-KN-8425-11A-01R-2315-07	AZIN1|51582	2188.0747
TCGA-KN-8425-11A-01R-2315-07	AZU1|566	.5573
TCGA-KN-8425-11A-01R-2315-07	B2M|567	21097.5202
TCGA-KN-8425-11A-01R-2315-07	B3GALNT1|8706	1007.523
TCGA-KN-8425-11A-01R-2315-07	B3GALNT2|148789	520.8833
TCGA-KN-8425-11A-01R-2315-07	B3GALT1|8708	.5573
TCGA-KN-8425-11A-01R-2315-07	B3GALT2|8707	17.8323
TCGA-KN-8425-11A-01R-2315-07	B3GALT4|8705	364.7256
TCGA-KN-8425-11A-01R-2315-07	B3GALT5|10317	26.1911
TCGA-KN-8425-11A-01R-2315-07	B3GALT6|126792	466.7038
TCGA-KN-8425-11A-01R-2315-07	B3GALTL|145173	1026.4698
TCGA-KN-8425-11A-01R-2315-07	B3GAT1|27087	57.119
TCGA-KN-8425-11A-01R-2315-07	B3GAT2|135152	4.0624
TCGA-KN-8425-11A-01R-2315-07	B3GAT3|26229	821.956
TCGA-KN-8425-11A-01R-2315-07	B3GNT1|11041	1110.6158
TCGA-KN-8425-11A-01R-2315-07	B3GNT2|10678	1087.4896
TCGA-KN-8425-11A-01R-2315-07	B3GNT3|10331	268.0412
TCGA-KN-8425-11A-01R-2315-07	B3GNT4|79369	1.9504
TCGA-KN-8425-11A-01R-2315-07	B3GNT5|84002	160.2118
TCGA-KN-8425-11A-01R-2315-07	B3GNT6|192134	0
TCGA-KN-8425-11A-01R-2315-07	B3GNT7|93010	26.7484
TCGA-KN-8425-11A-01R-2315-07	B3GNT8|374907	208.6932
TCGA-KN-8425-11A-01R-2315-07	B3GNT9|84752	324.3717
TCGA-KN-8425-11A-01R-2315-07	B3GNTL1|146712	46.0212
TCGA-KN-8425-11A-01R-2315-07	B4GALNT1|2583	8.9161
TCGA-KN-8425-11A-01R-2315-07	B4GALNT2|124872	1066.5924
TCGA-KN-8425-11A-01R-2315-07	B4GALNT3|283358	1000.5573
TCGA-KN-8425-11A-01R-2315-07	B4GALNT4|338707	5.8512
TCGA-KN-8425-11A-01R-2315-07	B4GALT1|2683	5292.5606
TCGA-KN-8425-11A-01R-2315-07	B4GALT2|8704	1163.2767
TCGA-KN-8425-11A-01R-2315-07	B4GALT3|8703	714.9624
TCGA-KN-8425-11A-01R-2315-07	B4GALT4|8702	330.4542
TCGA-KN-8425-11A-01R-2315-07	B4GALT5|9334	1619.3926
TCGA-KN-8425-11A-01R-2315-07	B4GALT6|9331	309.2784
TCGA-KN-8425-11A-01R-2315-07	B4GALT7|11285	749.791
TCGA-KN-8425-11A-01R-2315-07	B9D1|27077	505.1992
TCGA-KN-8425-11A-01R-2315-07	B9D2|80776	119.5263
TCGA-KN-8425-11A-01R-2315-07	BAALC|79870	86.375
TCGA-KN-8425-11A-01R-2315-07	BAAT|570	.2786
TCGA-KN-8425-11A-01R-2315-07	BACE1|23621	1044.5807
TCGA-KN-8425-11A-01R-2315-07	BACE2|25825	4572.8615
TCGA-KN-8425-11A-01R-2315-07	BACH1|571	703.8172
TCGA-KN-8425-11A-01R-2315-07	BACH2|60468	20.6186
TCGA-KN-8425-11A-01R-2315-07	BAD|572	1312.3906
TCGA-KN-8425-11A-01R-2315-07	BAG1|573	4975.6478
TCGA-KN-8425-11A-01R-2315-07	BAG2|9532	140.1505
TCGA-KN-8425-11A-01R-2315-07	BAG3|9531	1703.26
TCGA-KN-8425-11A-01R-2315-07	BAG4|9530	271.1062
TCGA-KN-8425-11A-01R-2315-07	BAG5|9529	1275.5642
TCGA-KN-8425-11A-01R-2315-07	BAGE2|85319	85.985
TCGA-KN-8425-11A-01R-2315-07	BAGE|574	2.9507
TCGA-KN-8425-11A-01R-2315-07	BAHCC1|57597	549.4567
TCGA-KN-8425-11A-01R-2315-07	BAHD1|22893	1072.4436
TCGA-KN-8425-11A-01R-2315-07	BAI1|575	103.3714
TCGA-KN-8425-11A-01R-2315-07	BAI2|576	34.8286
TCGA-KN-8425-11A-01R-2315-07	BAI3|577	44.5807
TCGA-KN-8425-11A-01R-2315-07	BAIAP2L1|55971	766.7874
TCGA-KN-8425-11A-01R-2315-07	BAIAP2L2|80115	48.7601
TCGA-KN-8425-11A-01R-2315-07	BAIAP2|10458	759.543
TCGA-KN-8425-11A-01R-2315-07	BAIAP3|8938	571.3374
TCGA-KN-8425-11A-01R-2315-07	BAK1|578	656.1716
TCGA-KN-8425-11A-01R-2315-07	BAMBI|25805	619.3926
TCGA-KN-8425-11A-01R-2315-07	BANF1|8815	1591.251
TCGA-KN-8425-11A-01R-2315-07	BANF2|140836	0
TCGA-KN-8425-11A-01R-2315-07	BANK1|55024	78.0162
TCGA-KN-8425-11A-01R-2315-07	BANP|54971	264.1404
TCGA-KN-8425-11A-01R-2315-07	BAP1|8314	2037.6149
TCGA-KN-8425-11A-01R-2315-07	BARD1|580	37.3363
TCGA-KN-8425-11A-01R-2315-07	BARHL1|56751	0
TCGA-KN-8425-11A-01R-2315-07	BARHL2|343472	0
TCGA-KN-8425-11A-01R-2315-07	BARX1|56033	0
TCGA-KN-8425-11A-01R-2315-07	BARX2|8538	321.2594
TCGA-KN-8425-11A-01R-2315-07	BASE|317716	0
TCGA-KN-8425-11A-01R-2315-07	BASP1|10409	183.338
TCGA-KN-8425-11A-01R-2315-07	BAT1|7919	4163.9928
TCGA-KN-8425-11A-01R-2315-07	BAT2L1|84726	4514.3243
TCGA-KN-8425-11A-01R-2315-07	BAT2L2|23215	2504.5974
TCGA-KN-8425-11A-01R-2315-07	BAT2|7916	6026.7484
TCGA-KN-8425-11A-01R-2315-07	BAT3|7917	4218.1666
TCGA-KN-8425-11A-01R-2315-07	BAT4|7918	567.2889
TCGA-KN-8425-11A-01R-2315-07	BAT5|7920	1290.6102
TCGA-KN-8425-11A-01R-2315-07	BATF2|116071	149.0666
TCGA-KN-8425-11A-01R-2315-07	BATF3|55509	5.294
TCGA-KN-8425-11A-01R-2315-07	BATF|10538	1.9504
TCGA-KN-8425-11A-01R-2315-07	BAX|581	339.0917
TCGA-KN-8425-11A-01R-2315-07	BAZ1A|11177	178.8799
TCGA-KN-8425-11A-01R-2315-07	BAZ1B|9031	1379.2143
TCGA-KN-8425-11A-01R-2315-07	BAZ2A|11176	1893.3268
TCGA-KN-8425-11A-01R-2315-07	BAZ2B|29994	868.7963
TCGA-KN-8425-11A-01R-2315-07	BBC3|27113	95.2912
TCGA-KN-8425-11A-01R-2315-07	BBOX1|8424	115.9097
TCGA-KN-8425-11A-01R-2315-07	BBS10|79738	475.8986
TCGA-KN-8425-11A-01R-2315-07	BBS12|166379	359.7102
TCGA-KN-8425-11A-01R-2315-07	BBS1|582	2374.7562
TCGA-KN-8425-11A-01R-2315-07	BBS2|583	1776.8181
TCGA-KN-8425-11A-01R-2315-07	BBS4|585	948.4536
TCGA-KN-8425-11A-01R-2315-07	BBS5|129880	351.63
TCGA-KN-8425-11A-01R-2315-07	BBS7|55212	284.4804
TCGA-KN-8425-11A-01R-2315-07	BBS9|27241	286.4308
TCGA-KN-8425-11A-01R-2315-07	BBX|56987	1926.4419
TCGA-KN-8425-11A-01R-2315-07	BCAM|4059	23789.0777
TCGA-KN-8425-11A-01R-2315-07	BCAN|63827	5.8512
TCGA-KN-8425-11A-01R-2315-07	BCAP29|55973	758.9858
TCGA-KN-8425-11A-01R-2315-07	BCAP31|10134	4375.0348
TCGA-KN-8425-11A-01R-2315-07	BCAR1|9564	2147.9521
TCGA-KN-8425-11A-01R-2315-07	BCAR3|8412	1350.7021
TCGA-KN-8425-11A-01R-2315-07	BCAR4|400500	0
TCGA-KN-8425-11A-01R-2315-07	BCAS1|8537	235.4416
TCGA-KN-8425-11A-01R-2315-07	BCAS2|10286	849.3647
TCGA-KN-8425-11A-01R-2315-07	BCAS3|54828	631.3736
TCGA-KN-8425-11A-01R-2315-07	BCAS4|55653	391.7526
TCGA-KN-8425-11A-01R-2315-07	BCAT1|586	201.1702
TCGA-KN-8425-11A-01R-2315-07	BCAT2|587	1003.6222
TCGA-KN-8425-11A-01R-2315-07	BCCIP|56647	1456.7623
TCGA-KN-8425-11A-01R-2315-07	BCDIN3D|144233	180.9501
TCGA-KN-8425-11A-01R-2315-07	BCHE|590	139.3146
TCGA-KN-8425-11A-01R-2315-07	BCKDHA|593	3048.0301
TCGA-KN-8425-11A-01R-2315-07	BCKDHB|594	960.7133
TCGA-KN-8425-11A-01R-2315-07	BCKDK|10295	1830.8721
TCGA-KN-8425-11A-01R-2315-07	BCL10|8915	305.0989
TCGA-KN-8425-11A-01R-2315-07	BCL11A|53335	28.4202
TCGA-KN-8425-11A-01R-2315-07	BCL11B|64919	38.4508
TCGA-KN-8425-11A-01R-2315-07	BCL2A1|597	2.229
TCGA-KN-8425-11A-01R-2315-07	BCL2L10|10017	91.1117
TCGA-KN-8425-11A-01R-2315-07	BCL2L11|10018	1525.2159
TCGA-KN-8425-11A-01R-2315-07	BCL2L12|83596	169.7994
TCGA-KN-8425-11A-01R-2315-07	BCL2L13|23786	2131.2343
TCGA-KN-8425-11A-01R-2315-07	BCL2L14|79370	1.9504
TCGA-KN-8425-11A-01R-2315-07	BCL2L15|440603	40.6799
TCGA-KN-8425-11A-01R-2315-07	BCL2L1|598	3219.8384
TCGA-KN-8425-11A-01R-2315-07	BCL2L2|599	1478.0412
TCGA-KN-8425-11A-01R-2315-07	BCL2|596	1213.9872
TCGA-KN-8425-11A-01R-2315-07	BCL3|602	273.8924
TCGA-KN-8425-11A-01R-2315-07	BCL6B|255877	548.0635
TCGA-KN-8425-11A-01R-2315-07	BCL6|604	542.2123
TCGA-KN-8425-11A-01R-2315-07	BCL7A|605	1444.6921
TCGA-KN-8425-11A-01R-2315-07	BCL7B|9275	1105.0432
TCGA-KN-8425-11A-01R-2315-07	BCL7C|9274	2090.5545
TCGA-KN-8425-11A-01R-2315-07	BCL8|606	5.294
TCGA-KN-8425-11A-01R-2315-07	BCL9L|283149	474.5054
TCGA-KN-8425-11A-01R-2315-07	BCL9|607	885.7621
TCGA-KN-8425-11A-01R-2315-07	BCLAF1|9774	3271.3848
TCGA-KN-8425-11A-01R-2315-07	BCMO1|53630	14.7673
TCGA-KN-8425-11A-01R-2315-07	BCO2|83875	22.2903
TCGA-KN-8425-11A-01R-2315-07	BCORL1|63035	358.5957
TCGA-KN-8425-11A-01R-2315-07	BCORL2|286554	0
TCGA-KN-8425-11A-01R-2315-07	BCOR|54880	886.0407
TCGA-KN-8425-11A-01R-2315-07	BCR|613	3231.2622
TCGA-KN-8425-11A-01R-2315-07	BCS1L|617	452.8504
TCGA-KN-8425-11A-01R-2315-07	BCYRN1|618	0
TCGA-KN-8425-11A-01R-2315-07	BDH1|622	882.4185
TCGA-KN-8425-11A-01R-2315-07	BDH2|56898	2567.2889
TCGA-KN-8425-11A-01R-2315-07	BDKRB1|623	135.1351
TCGA-KN-8425-11A-01R-2315-07	BDKRB2|624	1862.3572
TCGA-KN-8425-11A-01R-2315-07	BDNFOS|497258	221.9727
TCGA-KN-8425-11A-01R-2315-07	BDNF|627	23.4996
TCGA-KN-8425-11A-01R-2315-07	BDP1|55814	716.0769
TCGA-KN-8425-11A-01R-2315-07	BEAN|146227	.2786
TCGA-KN-8425-11A-01R-2315-07	BECN1|8678	2023.6333
TCGA-KN-8425-11A-01R-2315-07	BEGAIN|57596	2.7863
TCGA-KN-8425-11A-01R-2315-07	BEND2|139105	0
TCGA-KN-8425-11A-01R-2315-07	BEND3|57673	79.1307
TCGA-KN-8425-11A-01R-2315-07	BEND4|389206	1.3931
TCGA-KN-8425-11A-01R-2315-07	BEND5|79656	322.9312
TCGA-KN-8425-11A-01R-2315-07	BEND6|221336	2.7863
TCGA-KN-8425-11A-01R-2315-07	BEND7|222389	557.5369
TCGA-KN-8425-11A-01R-2315-07	BEST1|7439	27.5871
TCGA-KN-8425-11A-01R-2315-07	BEST2|54831	0
TCGA-KN-8425-11A-01R-2315-07	BEST3|144453	1.6718
TCGA-KN-8425-11A-01R-2315-07	BEST4|266675	7.8016
TCGA-KN-8425-11A-01R-2315-07	BET1L|51272	1629.1446
TCGA-KN-8425-11A-01R-2315-07	BET1|10282	530.2313
TCGA-KN-8425-11A-01R-2315-07	BET3L|100128327	1.6718
TCGA-KN-8425-11A-01R-2315-07	BEX1|55859	56.2831
TCGA-KN-8425-11A-01R-2315-07	BEX2|84707	933.129
TCGA-KN-8425-11A-01R-2315-07	BEX4|56271	1922.8197
TCGA-KN-8425-11A-01R-2315-07	BEX5|340542	320.1449
TCGA-KN-8425-11A-01R-2315-07	BEYLA|497634	0
TCGA-KN-8425-11A-01R-2315-07	BFAR|51283	969.6294
TCGA-KN-8425-11A-01R-2315-07	BFSP1|631	100.3065
TCGA-KN-8425-11A-01R-2315-07	BFSP2|8419	2.5077
TCGA-KN-8425-11A-01R-2315-07	BGLAP|632	15.3413
TCGA-KN-8425-11A-01R-2315-07	BGN|633	4707.1608
TCGA-KN-8425-11A-01R-2315-07	BHLHA15|168620	.8359
TCGA-KN-8425-11A-01R-2315-07	BHLHB9|80823	290.8888
TCGA-KN-8425-11A-01R-2315-07	BHLHE22|27319	9.752
TCGA-KN-8425-11A-01R-2315-07	BHLHE23|128408	0
TCGA-KN-8425-11A-01R-2315-07	BHLHE40|8553	3707.9967
TCGA-KN-8425-11A-01R-2315-07	BHLHE41|79365	199.7771
TCGA-KN-8425-11A-01R-2315-07	BHMT2|23743	2941.7665
TCGA-KN-8425-11A-01R-2315-07	BHMT|635	258.0106
TCGA-KN-8425-11A-01R-2315-07	BICC1|80114	1201.1702
TCGA-KN-8425-11A-01R-2315-07	BICD1|636	78.0162
TCGA-KN-8425-11A-01R-2315-07	BICD2|23299	876.2887
TCGA-KN-8425-11A-01R-2315-07	BID|637	107.4589
TCGA-KN-8425-11A-01R-2315-07	BIK|638	28.4202
TCGA-KN-8425-11A-01R-2315-07	BIN1|274	762.608
TCGA-KN-8425-11A-01R-2315-07	BIN2|51411	89.1613
TCGA-KN-8425-11A-01R-2315-07	BIN3|55909	355.2522
TCGA-KN-8425-11A-01R-2315-07	BIRC2|329	1035.6645
TCGA-KN-8425-11A-01R-2315-07	BIRC3|330	157.4255
TCGA-KN-8425-11A-01R-2315-07	BIRC5|332	2.9033
TCGA-KN-8425-11A-01R-2315-07	BIRC6|57448	1902.7584
TCGA-KN-8425-11A-01R-2315-07	BIRC7|79444	0
TCGA-KN-8425-11A-01R-2315-07	BIRC8|112401	0
TCGA-KN-8425-11A-01R-2315-07	BIVM|54841	1156.754
TCGA-KN-8425-11A-01R-2315-07	BLCAP|10904	2379.2143
TCGA-KN-8425-11A-01R-2315-07	BLID|414899	0
TCGA-KN-8425-11A-01R-2315-07	BLK|640	1.9504
TCGA-KN-8425-11A-01R-2315-07	BLMH|642	426.3026
TCGA-KN-8425-11A-01R-2315-07	BLM|641	17.8323
TCGA-KN-8425-11A-01R-2315-07	BLNK|29760	581.7777
TCGA-KN-8425-11A-01R-2315-07	BLOC1S1|2647	1363.8674
TCGA-KN-8425-11A-01R-2315-07	BLOC1S2|282991	676.2329
TCGA-KN-8425-11A-01R-2315-07	BLOC1S3|388552	144.3299
TCGA-KN-8425-11A-01R-2315-07	BLVRA|644	876.5673
TCGA-KN-8425-11A-01R-2315-07	BLVRB|645	1179.4372
TCGA-KN-8425-11A-01R-2315-07	BLZF1|8548	476.7345
TCGA-KN-8425-11A-01R-2315-07	BMF|90427	960.156
TCGA-KN-8425-11A-01R-2315-07	BMI1|648	1129.1084
TCGA-KN-8425-11A-01R-2315-07	BMP10|27302	0
TCGA-KN-8425-11A-01R-2315-07	BMP15|9210	0
TCGA-KN-8425-11A-01R-2315-07	BMP1|649	200.8916
TCGA-KN-8425-11A-01R-2315-07	BMP2K|55589	202.2848
TCGA-KN-8425-11A-01R-2315-07	BMP2|650	69.1
TCGA-KN-8425-11A-01R-2315-07	BMP3|651	1.1145
TCGA-KN-8425-11A-01R-2315-07	BMP4|652	377.5425
TCGA-KN-8425-11A-01R-2315-07	BMP5|653	0
TCGA-KN-8425-11A-01R-2315-07	BMP6|654	2493.4522
TCGA-KN-8425-11A-01R-2315-07	BMP7|655	259.4037
TCGA-KN-8425-11A-01R-2315-07	BMP8A|353500	34.2714
TCGA-KN-8425-11A-01R-2315-07	BMP8B|656	11.1452
TCGA-KN-8425-11A-01R-2315-07	BMPER|168667	2.229
TCGA-KN-8425-11A-01R-2315-07	BMPR1A|657	786.8487
TCGA-KN-8425-11A-01R-2315-07	BMPR1B|658	1050.7105
TCGA-KN-8425-11A-01R-2315-07	BMPR2|659	2401.226
TCGA-KN-8425-11A-01R-2315-07	BMS1P4|729096	35.5893
TCGA-KN-8425-11A-01R-2315-07	BMS1P5|399761	132.6275
TCGA-KN-8425-11A-01R-2315-07	BMS1|9790	822.5132
TCGA-KN-8425-11A-01R-2315-07	BMX|660	8.3589
TCGA-KN-8425-11A-01R-2315-07	BNC1|646	1.1145
TCGA-KN-8425-11A-01R-2315-07	BNC2|54796	222.3461
TCGA-KN-8425-11A-01R-2315-07	BNIP1|662	213.1513
TCGA-KN-8425-11A-01R-2315-07	BNIP2|663	711.6188
TCGA-KN-8425-11A-01R-2315-07	BNIP3L|665	2008.6375
TCGA-KN-8425-11A-01R-2315-07	BNIP3|664	1781.2761
TCGA-KN-8425-11A-01R-2315-07	BNIPL|149428	66.3137
TCGA-KN-8425-11A-01R-2315-07	BOC|91653	448.5929
TCGA-KN-8425-11A-01R-2315-07	BOD1L|259282	1158.2614
TCGA-KN-8425-11A-01R-2315-07	BOD1|91272	541.6551
TCGA-KN-8425-11A-01R-2315-07	BOK|666	403.1764
TCGA-KN-8425-11A-01R-2315-07	BOLA1|51027	453.3296
TCGA-KN-8425-11A-01R-2315-07	BOLA2|552900	775.5977
TCGA-KN-8425-11A-01R-2315-07	BOLA3|388962	380.0502
TCGA-KN-8425-11A-01R-2315-07	BOLL|66037	1.1145
TCGA-KN-8425-11A-01R-2315-07	BOP1|23246	168.0134
TCGA-KN-8425-11A-01R-2315-07	BPESC1|60467	0
TCGA-KN-8425-11A-01R-2315-07	BPGM|669	1167.1775
TCGA-KN-8425-11A-01R-2315-07	BPHL|670	763.4439
TCGA-KN-8425-11A-01R-2315-07	BPIL1|80341	0
TCGA-KN-8425-11A-01R-2315-07	BPIL2|254240	0
TCGA-KN-8425-11A-01R-2315-07	BPIL3|128859	0
TCGA-KN-8425-11A-01R-2315-07	BPI|671	5.294
TCGA-KN-8425-11A-01R-2315-07	BPNT1|10380	1137.0855
TCGA-KN-8425-11A-01R-2315-07	BPTF|2186	1595.4305
TCGA-KN-8425-11A-01R-2315-07	BPY2|9083	.5573
TCGA-KN-8425-11A-01R-2315-07	BRAF|673	171.0783
TCGA-KN-8425-11A-01R-2315-07	BRAP|8315	397.8824
TCGA-KN-8425-11A-01R-2315-07	BRCA1|672	48.4815
TCGA-KN-8425-11A-01R-2315-07	BRCA2|675	20.3399
TCGA-KN-8425-11A-01R-2315-07	BRCC3|79184	615.7704
TCGA-KN-8425-11A-01R-2315-07	BRD1|23774	691.5575
TCGA-KN-8425-11A-01R-2315-07	BRD2|6046	5335.1909
TCGA-KN-8425-11A-01R-2315-07	BRD3|8019	727.9967
TCGA-KN-8425-11A-01R-2315-07	BRD4|23476	1397.3252
TCGA-KN-8425-11A-01R-2315-07	BRD7P3|23629	.2786
TCGA-KN-8425-11A-01R-2315-07	BRD7|29117	1388.409
TCGA-KN-8425-11A-01R-2315-07	BRD8|10902	1198.9412
TCGA-KN-8425-11A-01R-2315-07	BRD9|65980	567.8462
TCGA-KN-8425-11A-01R-2315-07	BRDT|676	0
TCGA-KN-8425-11A-01R-2315-07	BREA2|286076	1.9504
TCGA-KN-8425-11A-01R-2315-07	BRE|9577	879.8913
TCGA-KN-8425-11A-01R-2315-07	BRF1|2972	842.2513
TCGA-KN-8425-11A-01R-2315-07	BRF2|55290	355.5308
TCGA-KN-8425-11A-01R-2315-07	BRI3BP|140707	227.9186
TCGA-KN-8425-11A-01R-2315-07	BRI3|25798	1407.6344
TCGA-KN-8425-11A-01R-2315-07	BRIP1|83990	4.1794
TCGA-KN-8425-11A-01R-2315-07	BRIX1|55299	390.0808
TCGA-KN-8425-11A-01R-2315-07	BRMS1L|84312	315.4082
TCGA-KN-8425-11A-01R-2315-07	BRMS1|25855	832.2653
TCGA-KN-8425-11A-01R-2315-07	BRP44L|51660	5104.2073
TCGA-KN-8425-11A-01R-2315-07	BRP44|25874	3163.5553
TCGA-KN-8425-11A-01R-2315-07	BRPF1|7862	382.0006
TCGA-KN-8425-11A-01R-2315-07	BRPF3|27154	1232.934
TCGA-KN-8425-11A-01R-2315-07	BRS3|680	3.0649
TCGA-KN-8425-11A-01R-2315-07	BRSK1|84446	9.4734
TCGA-KN-8425-11A-01R-2315-07	BRSK2|9024	8.6375
TCGA-KN-8425-11A-01R-2315-07	BRWD1|54014	1364.4469
TCGA-KN-8425-11A-01R-2315-07	BRWD3|254065	141.265
TCGA-KN-8425-11A-01R-2315-07	BSCL2|26580	2843.2405
TCGA-KN-8425-11A-01R-2315-07	BSDC1|55108	1874.3383
TCGA-KN-8425-11A-01R-2315-07	BSG|682	22129.5626
TCGA-KN-8425-11A-01R-2315-07	BSND|7809	764.0011
TCGA-KN-8425-11A-01R-2315-07	BSN|8927	32.321
TCGA-KN-8425-11A-01R-2315-07	BSPH1|100131137	0
TCGA-KN-8425-11A-01R-2315-07	BSPRY|54836	878.7963
TCGA-KN-8425-11A-01R-2315-07	BST1|683	18.9468
TCGA-KN-8425-11A-01R-2315-07	BST2|684	838.6737
TCGA-KN-8425-11A-01R-2315-07	BSX|390259	0
TCGA-KN-8425-11A-01R-2315-07	BTAF1|9044	472.2764
TCGA-KN-8425-11A-01R-2315-07	BTBD10|84280	415.1574
TCGA-KN-8425-11A-01R-2315-07	BTBD11|121551	903.0371
TCGA-KN-8425-11A-01R-2315-07	BTBD12|84464	212.594
TCGA-KN-8425-11A-01R-2315-07	BTBD16|118663	0
TCGA-KN-8425-11A-01R-2315-07	BTBD17|388419	0
TCGA-KN-8425-11A-01R-2315-07	BTBD18|643376	1.6718
TCGA-KN-8425-11A-01R-2315-07	BTBD19|149478	23.1262
TCGA-KN-8425-11A-01R-2315-07	BTBD1|53339	1972.973
TCGA-KN-8425-11A-01R-2315-07	BTBD2|55643	2177.2081
TCGA-KN-8425-11A-01R-2315-07	BTBD3|22903	921.148
TCGA-KN-8425-11A-01R-2315-07	BTBD6|90135	1250.7662
TCGA-KN-8425-11A-01R-2315-07	BTBD7|55727	910.2814
TCGA-KN-8425-11A-01R-2315-07	BTBD8|284697	15.046
TCGA-KN-8425-11A-01R-2315-07	BTBD9|114781	575.6478
TCGA-KN-8425-11A-01R-2315-07	BTC|685	131.513
TCGA-KN-8425-11A-01R-2315-07	BTD|686	678.7406
TCGA-KN-8425-11A-01R-2315-07	BTF3L1|690	0
TCGA-KN-8425-11A-01R-2315-07	BTF3L4|91408	713.2906
TCGA-KN-8425-11A-01R-2315-07	BTF3|689	5231.2622
TCGA-KN-8425-11A-01R-2315-07	BTG1|694	4023.1262
TCGA-KN-8425-11A-01R-2315-07	BTG2|7832	3419.3369
TCGA-KN-8425-11A-01R-2315-07	BTG3|10950	522.9869
TCGA-KN-8425-11A-01R-2315-07	BTG4|54766	0
TCGA-KN-8425-11A-01R-2315-07	BTK|695	4.1794
TCGA-KN-8425-11A-01R-2315-07	BTLA|151888	2.5077
TCGA-KN-8425-11A-01R-2315-07	BTN1A1|696	1.1145
TCGA-KN-8425-11A-01R-2315-07	BTN2A1|11120	529.1167
TCGA-KN-8425-11A-01R-2315-07	BTN2A2|10385	227.64
TCGA-KN-8425-11A-01R-2315-07	BTN2A3|54718	22.569
TCGA-KN-8425-11A-01R-2315-07	BTN3A1|11119	402.3405
TCGA-KN-8425-11A-01R-2315-07	BTN3A2|11118	337.9772
TCGA-KN-8425-11A-01R-2315-07	BTN3A3|10384	208.6932
TCGA-KN-8425-11A-01R-2315-07	BTNL2|56244	.5573
TCGA-KN-8425-11A-01R-2315-07	BTNL3|10917	.2786
TCGA-KN-8425-11A-01R-2315-07	BTNL8|79908	.5573
TCGA-KN-8425-11A-01R-2315-07	BTNL9|153579	284.4804
TCGA-KN-8425-11A-01R-2315-07	BTRC|8945	634.1599
TCGA-KN-8425-11A-01R-2315-07	BUB1B|701	18.4118
TCGA-KN-8425-11A-01R-2315-07	BUB1|699	2.7863
TCGA-KN-8425-11A-01R-2315-07	BUB3|9184	1454.7228
TCGA-KN-8425-11A-01R-2315-07	BUD13|84811	323.2098
TCGA-KN-8425-11A-01R-2315-07	BUD31|8896	1249.7325
TCGA-KN-8425-11A-01R-2315-07	BVES|11149	379.4929
TCGA-KN-8425-11A-01R-2315-07	BYSL|705	165.7843
TCGA-KN-8425-11A-01R-2315-07	BZRAP1|9256	836.7233
TCGA-KN-8425-11A-01R-2315-07	BZW1|9689	2644.7478
TCGA-KN-8425-11A-01R-2315-07	BZW2|28969	766.5088
TCGA-KN-8425-11A-01R-2315-07	C10orf105|414152	.5573
TCGA-KN-8425-11A-01R-2315-07	C10orf107|219621	22.2903
TCGA-KN-8425-11A-01R-2315-07	C10orf108|414235	47.0883
TCGA-KN-8425-11A-01R-2315-07	C10orf10|11067	699.0805
TCGA-KN-8425-11A-01R-2315-07	C10orf110|55853	2.5467
TCGA-KN-8425-11A-01R-2315-07	C10orf111|221060	4.4581
TCGA-KN-8425-11A-01R-2315-07	C10orf113|387638	0
TCGA-KN-8425-11A-01R-2315-07	C10orf114|399726	92.5049
TCGA-KN-8425-11A-01R-2315-07	C10orf116|10974	1162.3767
TCGA-KN-8425-11A-01R-2315-07	C10orf118|55088	1441.0699
TCGA-KN-8425-11A-01R-2315-07	C10orf119|79892	1087.7682
TCGA-KN-8425-11A-01R-2315-07	C10orf11|83938	26.4698
TCGA-KN-8425-11A-01R-2315-07	C10orf120|399814	0
TCGA-KN-8425-11A-01R-2315-07	C10orf122|387718	0
TCGA-KN-8425-11A-01R-2315-07	C10orf125|282969	59.348
TCGA-KN-8425-11A-01R-2315-07	C10orf128|170371	13.9315
TCGA-KN-8425-11A-01R-2315-07	C10orf129|142827	.8359
TCGA-KN-8425-11A-01R-2315-07	C10orf12|26148	106.4753
TCGA-KN-8425-11A-01R-2315-07	C10orf131|100127889	3.6222
TCGA-KN-8425-11A-01R-2315-07	C10orf137|26098	258.5678
TCGA-KN-8425-11A-01R-2315-07	C10orf140|387640	81.5352
TCGA-KN-8425-11A-01R-2315-07	C10orf18|54906	960.4347
TCGA-KN-8425-11A-01R-2315-07	C10orf25|220979	82.7529
TCGA-KN-8425-11A-01R-2315-07	C10orf26|54838	1044.4748
TCGA-KN-8425-11A-01R-2315-07	C10orf27|219793	0
TCGA-KN-8425-11A-01R-2315-07	C10orf28|27291	351.9086
TCGA-KN-8425-11A-01R-2315-07	C10orf2|56652	229.5904
TCGA-KN-8425-11A-01R-2315-07	C10orf32|119032	983.0036
TCGA-KN-8425-11A-01R-2315-07	C10orf35|219738	222.0674
TCGA-KN-8425-11A-01R-2315-07	C10orf40|283025	0
TCGA-KN-8425-11A-01R-2315-07	C10orf41|100131213	298.8576
TCGA-KN-8425-11A-01R-2315-07	C10orf46|143384	749.2338
TCGA-KN-8425-11A-01R-2315-07	C10orf47|254427	578.7127
TCGA-KN-8425-11A-01R-2315-07	C10orf4|118924	252.9953
TCGA-KN-8425-11A-01R-2315-07	C10orf50|645528	0
TCGA-KN-8425-11A-01R-2315-07	C10orf53|282966	0
TCGA-KN-8425-11A-01R-2315-07	C10orf54|64115	502.9256
TCGA-KN-8425-11A-01R-2315-07	C10orf55|414236	226.6509
TCGA-KN-8425-11A-01R-2315-07	C10orf57|80195	671.6188
TCGA-KN-8425-11A-01R-2315-07	C10orf58|84293	5246.0295
TCGA-KN-8425-11A-01R-2315-07	C10orf62|414157	5.0153
TCGA-KN-8425-11A-01R-2315-07	C10orf67|256815	8.0802
TCGA-KN-8425-11A-01R-2315-07	C10orf68|79741	7.9047
TCGA-KN-8425-11A-01R-2315-07	C10orf71|118461	2.5077
TCGA-KN-8425-11A-01R-2315-07	C10orf72|196740	183.8952
TCGA-KN-8425-11A-01R-2315-07	C10orf75|90271	67.7069
TCGA-KN-8425-11A-01R-2315-07	C10orf76|79591	658.4007
TCGA-KN-8425-11A-01R-2315-07	C10orf78|119392	161.0476
TCGA-KN-8425-11A-01R-2315-07	C10orf79|80217	144.3299
TCGA-KN-8425-11A-01R-2315-07	C10orf81|79949	21.7331
TCGA-KN-8425-11A-01R-2315-07	C10orf82|143379	77.7375
TCGA-KN-8425-11A-01R-2315-07	C10orf84|63877	966.2859
TCGA-KN-8425-11A-01R-2315-07	C10orf88|80007	137.0855
TCGA-KN-8425-11A-01R-2315-07	C10orf90|118611	3.6222
TCGA-KN-8425-11A-01R-2315-07	C10orf91|170393	.5573
TCGA-KN-8425-11A-01R-2315-07	C10orf93|255352	31.4851
TCGA-KN-8425-11A-01R-2315-07	C10orf95|79946	21.7164
TCGA-KN-8425-11A-01R-2315-07	C10orf96|374355	0
TCGA-KN-8425-11A-01R-2315-07	C10orf99|387695	.2786
TCGA-KN-8425-11A-01R-2315-07	C11orf10|746	770.4096
TCGA-KN-8425-11A-01R-2315-07	C11orf16|56673	6.6871
TCGA-KN-8425-11A-01R-2315-07	C11orf17|56672	384.2296
TCGA-KN-8425-11A-01R-2315-07	C11orf1|64776	759.9861
TCGA-KN-8425-11A-01R-2315-07	C11orf20|25858	3.1569
TCGA-KN-8425-11A-01R-2315-07	C11orf21|29125	3.9008
TCGA-KN-8425-11A-01R-2315-07	C11orf24|53838	371.9699
TCGA-KN-8425-11A-01R-2315-07	C11orf2|738	3084.146
TCGA-KN-8425-11A-01R-2315-07	C11orf30|56946	331.0114
TCGA-KN-8425-11A-01R-2315-07	C11orf31|280636	900.5294
TCGA-KN-8425-11A-01R-2315-07	C11orf34|349633	.5573
TCGA-KN-8425-11A-01R-2315-07	C11orf35|256329	135.9599
TCGA-KN-8425-11A-01R-2315-07	C11orf36|283303	0
TCGA-KN-8425-11A-01R-2315-07	C11orf40|143501	0
TCGA-KN-8425-11A-01R-2315-07	C11orf41|25758	383.3937
TCGA-KN-8425-11A-01R-2315-07	C11orf42|160298	1.6718
TCGA-KN-8425-11A-01R-2315-07	C11orf45|219833	160.4904
TCGA-KN-8425-11A-01R-2315-07	C11orf46|120534	750.3483
TCGA-KN-8425-11A-01R-2315-07	C11orf48|79081	426.4113
TCGA-KN-8425-11A-01R-2315-07	C11orf49|79096	676.7902
TCGA-KN-8425-11A-01R-2315-07	C11orf51|25906	661.9504
TCGA-KN-8425-11A-01R-2315-07	C11orf52|91894	729.0192
TCGA-KN-8425-11A-01R-2315-07	C11orf53|341032	39.5653
TCGA-KN-8425-11A-01R-2315-07	C11orf54|28970	2985.5113
TCGA-KN-8425-11A-01R-2315-07	C11orf57|55216	780.1616
TCGA-KN-8425-11A-01R-2315-07	C11orf58|10944	3415.9933
TCGA-KN-8425-11A-01R-2315-07	C11orf59|55004	2369.7409
TCGA-KN-8425-11A-01R-2315-07	C11orf61|79684	280.0223
TCGA-KN-8425-11A-01R-2315-07	C11orf63|79864	174.1432
TCGA-KN-8425-11A-01R-2315-07	C11orf64|283197	0
TCGA-KN-8425-11A-01R-2315-07	C11orf65|160140	21.1758
TCGA-KN-8425-11A-01R-2315-07	C11orf66|220004	15.3246
TCGA-KN-8425-11A-01R-2315-07	C11orf67|28971	361.9393
TCGA-KN-8425-11A-01R-2315-07	C11orf68|83638	1138.4787
TCGA-KN-8425-11A-01R-2315-07	C11orf70|85016	39.0081
TCGA-KN-8425-11A-01R-2315-07	C11orf71|54494	945.6673
TCGA-KN-8425-11A-01R-2315-07	C11orf73|51501	274.1711
TCGA-KN-8425-11A-01R-2315-07	C11orf74|119710	451.3792
TCGA-KN-8425-11A-01R-2315-07	C11orf75|56935	464.1962
TCGA-KN-8425-11A-01R-2315-07	C11orf80|79703	662.0228
TCGA-KN-8425-11A-01R-2315-07	C11orf82|220042	8.3589
TCGA-KN-8425-11A-01R-2315-07	C11orf83|790955	528.8381
TCGA-KN-8425-11A-01R-2315-07	C11orf84|144097	197.5481
TCGA-KN-8425-11A-01R-2315-07	C11orf85|283129	5.8512
TCGA-KN-8425-11A-01R-2315-07	C11orf86|254439	0
TCGA-KN-8425-11A-01R-2315-07	C11orf87|399947	.2786
TCGA-KN-8425-11A-01R-2315-07	C11orf88|399949	0
TCGA-KN-8425-11A-01R-2315-07	C11orf90|387804	.2786
TCGA-KN-8425-11A-01R-2315-07	C11orf92|399948	1175.4221
TCGA-KN-8425-11A-01R-2315-07	C11orf93|120376	151.9671
TCGA-KN-8425-11A-01R-2315-07	C11orf94|143678	0
TCGA-KN-8425-11A-01R-2315-07	C11orf95|65998	422.959
TCGA-KN-8425-11A-01R-2315-07	C11orf9|745	510.4486
TCGA-KN-8425-11A-01R-2315-07	C12orf10|60314	971.8585
TCGA-KN-8425-11A-01R-2315-07	C12orf11|55726	269.9916
TCGA-KN-8425-11A-01R-2315-07	C12orf12|196477	0
TCGA-KN-8425-11A-01R-2315-07	C12orf23|90488	1535.5252
TCGA-KN-8425-11A-01R-2315-07	C12orf24|29902	106.1577
TCGA-KN-8425-11A-01R-2315-07	C12orf26|84190	170.2424
TCGA-KN-8425-11A-01R-2315-07	C12orf27|283460	80.5238
TCGA-KN-8425-11A-01R-2315-07	C12orf29|91298	434.3996
TCGA-KN-8425-11A-01R-2315-07	C12orf32|83695	500.1393
TCGA-KN-8425-11A-01R-2315-07	C12orf34|84915	907.4951
TCGA-KN-8425-11A-01R-2315-07	C12orf35|55196	477.0131
TCGA-KN-8425-11A-01R-2315-07	C12orf36|283422	7.8016
TCGA-KN-8425-11A-01R-2315-07	C12orf39|80763	151.8529
TCGA-KN-8425-11A-01R-2315-07	C12orf40|283461	0
TCGA-KN-8425-11A-01R-2315-07	C12orf41|54934	658.4007
TCGA-KN-8425-11A-01R-2315-07	C12orf42|374470	.8359
TCGA-KN-8425-11A-01R-2315-07	C12orf43|64897	330.7328
TCGA-KN-8425-11A-01R-2315-07	C12orf44|60673	845.3608
TCGA-KN-8425-11A-01R-2315-07	C12orf45|121053	55.7258
TCGA-KN-8425-11A-01R-2315-07	C12orf47|51275	284.9735
TCGA-KN-8425-11A-01R-2315-07	C12orf48|55010	35.0237
TCGA-KN-8425-11A-01R-2315-07	C12orf49|79794	1204.7924
TCGA-KN-8425-11A-01R-2315-07	C12orf4|57102	375.8707
TCGA-KN-8425-11A-01R-2315-07	C12orf50|160419	.2786
TCGA-KN-8425-11A-01R-2315-07	C12orf51|283450	1455.5587
TCGA-KN-8425-11A-01R-2315-07	C12orf52|84934	715.241
TCGA-KN-8425-11A-01R-2315-07	C12orf53|196500	8.0802
TCGA-KN-8425-11A-01R-2315-07	C12orf54|121273	.5573
TCGA-KN-8425-11A-01R-2315-07	C12orf56|115749	11.4238
TCGA-KN-8425-11A-01R-2315-07	C12orf57|113246	1753.1346
TCGA-KN-8425-11A-01R-2315-07	C12orf59|120939	701.0309
TCGA-KN-8425-11A-01R-2315-07	C12orf5|57103	232.6553
TCGA-KN-8425-11A-01R-2315-07	C12orf60|144608	61.2984
TCGA-KN-8425-11A-01R-2315-07	C12orf61|283416	33.7141
TCGA-KN-8425-11A-01R-2315-07	C12orf62|84987	1024.2407
TCGA-KN-8425-11A-01R-2315-07	C12orf63|374467	2.7863
TCGA-KN-8425-11A-01R-2315-07	C12orf65|91574	357.7598
TCGA-KN-8425-11A-01R-2315-07	C12orf66|144577	102.8142
TCGA-KN-8425-11A-01R-2315-07	C12orf68|387856	14.2101
TCGA-KN-8425-11A-01R-2315-07	C12orf69|440087	5.5726
TCGA-KN-8425-11A-01R-2315-07	C12orf70|341346	0
TCGA-KN-8425-11A-01R-2315-07	C12orf71|728858	.5573
TCGA-KN-8425-11A-01R-2315-07	C12orf72|254013	99.192
TCGA-KN-8425-11A-01R-2315-07	C12orf73|728568	112.8448
TCGA-KN-8425-11A-01R-2315-07	C12orf74|338809	11.9811
TCGA-KN-8425-11A-01R-2315-07	C12orf75|387882	1050.7105
TCGA-KN-8425-11A-01R-2315-07	C12orf76|400073	195.0404
TCGA-KN-8425-11A-01R-2315-07	C12orf77|196415	0
TCGA-KN-8425-11A-01R-2315-07	C13orf15|28984	1332.6832
TCGA-KN-8425-11A-01R-2315-07	C13orf16|121793	1.1145
TCGA-KN-8425-11A-01R-2315-07	C13orf18|80183	10.5879
TCGA-KN-8425-11A-01R-2315-07	C13orf1|57213	355.8094
TCGA-KN-8425-11A-01R-2315-07	C13orf23|80209	697.6874
TCGA-KN-8425-11A-01R-2315-07	C13orf26|122046	0
TCGA-KN-8425-11A-01R-2315-07	C13orf27|93081	143.494
TCGA-KN-8425-11A-01R-2315-07	C13orf28|122258	0
TCGA-KN-8425-11A-01R-2315-07	C13orf29|283487	73.8367
TCGA-KN-8425-11A-01R-2315-07	C13orf30|144809	0
TCGA-KN-8425-11A-01R-2315-07	C13orf31|144811	153.5247
TCGA-KN-8425-11A-01R-2315-07	C13orf33|84935	131.2343
TCGA-KN-8425-11A-01R-2315-07	C13orf34|79866	27.314
TCGA-KN-8425-11A-01R-2315-07	C13orf35|400165	.5573
TCGA-KN-8425-11A-01R-2315-07	C13orf36|400120	2.229
TCGA-KN-8425-11A-01R-2315-07	C13orf37|440145	334.0763
TCGA-KN-8425-11A-01R-2315-07	C13orf38|728591	6.4475
TCGA-KN-8425-11A-01R-2315-07	C13orf39|196541	0
TCGA-KN-8425-11A-01R-2315-07	C14orf101|54916	677.3475
TCGA-KN-8425-11A-01R-2315-07	C14orf102|55051	289.4957
TCGA-KN-8425-11A-01R-2315-07	C14orf104|55172	312.0646
TCGA-KN-8425-11A-01R-2315-07	C14orf105|55195	1899.6935
TCGA-KN-8425-11A-01R-2315-07	C14orf106|55320	212.594
TCGA-KN-8425-11A-01R-2315-07	C14orf109|26175	508.7768
TCGA-KN-8425-11A-01R-2315-07	C14orf115|55237	0
TCGA-KN-8425-11A-01R-2315-07	C14orf118|55668	258.0106
TCGA-KN-8425-11A-01R-2315-07	C14orf119|55017	813.3185
TCGA-KN-8425-11A-01R-2315-07	C14orf126|112487	361.8919
TCGA-KN-8425-11A-01R-2315-07	C14orf128|84837	118.1388
TCGA-KN-8425-11A-01R-2315-07	C14orf129|51527	453.3296
TCGA-KN-8425-11A-01R-2315-07	C14orf132|56967	554.7506
TCGA-KN-8425-11A-01R-2315-07	C14orf135|64430	1233.7699
TCGA-KN-8425-11A-01R-2315-07	C14orf138|79609	89.9972
TCGA-KN-8425-11A-01R-2315-07	C14orf139|79686	9.1948
TCGA-KN-8425-11A-01R-2315-07	C14orf142|84520	478.6849
TCGA-KN-8425-11A-01R-2315-07	C14orf143|90141	72.7222
TCGA-KN-8425-11A-01R-2315-07	C14orf145|145508	48.4815
TCGA-KN-8425-11A-01R-2315-07	C14orf147|171546	1015.3246
TCGA-KN-8425-11A-01R-2315-07	C14orf148|122945	6.1298
TCGA-KN-8425-11A-01R-2315-07	C14orf149|112849	138.4787
TCGA-KN-8425-11A-01R-2315-07	C14orf153|84334	444.1042
TCGA-KN-8425-11A-01R-2315-07	C14orf156|81892	407.3558
TCGA-KN-8425-11A-01R-2315-07	C14orf159|80017	2292.0033
TCGA-KN-8425-11A-01R-2315-07	C14orf162|56936	0
TCGA-KN-8425-11A-01R-2315-07	C14orf165|414767	0
TCGA-KN-8425-11A-01R-2315-07	C14orf166B|145497	.2786
TCGA-KN-8425-11A-01R-2315-07	C14orf166|51637	1466.7038
TCGA-KN-8425-11A-01R-2315-07	C14orf167|55449	889.7158
TCGA-KN-8425-11A-01R-2315-07	C14orf169|79697	242.4074
TCGA-KN-8425-11A-01R-2315-07	C14orf174|161394	88.3254
TCGA-KN-8425-11A-01R-2315-07	C14orf176|643382	15.6032
TCGA-KN-8425-11A-01R-2315-07	C14orf177|283598	0
TCGA-KN-8425-11A-01R-2315-07	C14orf178|283579	1.3931
TCGA-KN-8425-11A-01R-2315-07	C14orf179|112752	255.5029
TCGA-KN-8425-11A-01R-2315-07	C14orf180|400258	1.6718
TCGA-KN-8425-11A-01R-2315-07	C14orf181|400223	100.3065
TCGA-KN-8425-11A-01R-2315-07	C14orf182|283551	1.3931
TCGA-KN-8425-11A-01R-2315-07	C14orf183|196913	0
TCGA-KN-8425-11A-01R-2315-07	C14orf184|650662	0
TCGA-KN-8425-11A-01R-2315-07	C14orf19|280655	2.5077
TCGA-KN-8425-11A-01R-2315-07	C14orf1|11161	1177.4868
TCGA-KN-8425-11A-01R-2315-07	C14orf21|161424	208.136
TCGA-KN-8425-11A-01R-2315-07	C14orf23|387978	.5573
TCGA-KN-8425-11A-01R-2315-07	C14orf28|122525	88.0468
TCGA-KN-8425-11A-01R-2315-07	C14orf2|9556	1138.4787
TCGA-KN-8425-11A-01R-2315-07	C14orf33|100129075	80.8025
TCGA-KN-8425-11A-01R-2315-07	C14orf34|645687	1.3931
TCGA-KN-8425-11A-01R-2315-07	C14orf37|145407	487.3224
TCGA-KN-8425-11A-01R-2315-07	C14orf39|317761	.8359
TCGA-KN-8425-11A-01R-2315-07	C14orf43|91748	817.2193
TCGA-KN-8425-11A-01R-2315-07	C14orf45|80127	289.5403
TCGA-KN-8425-11A-01R-2315-07	C14orf48|256369	0
TCGA-KN-8425-11A-01R-2315-07	C14orf49|161176	10.8665
TCGA-KN-8425-11A-01R-2315-07	C14orf4|64207	3764.0011
TCGA-KN-8425-11A-01R-2315-07	C14orf50|145376	237.6707
TCGA-KN-8425-11A-01R-2315-07	C14orf53|440184	1.1145
TCGA-KN-8425-11A-01R-2315-07	C14orf64|388011	98.9133
TCGA-KN-8425-11A-01R-2315-07	C14orf68|283600	2.229
TCGA-KN-8425-11A-01R-2315-07	C14orf70|283601	.2786
TCGA-KN-8425-11A-01R-2315-07	C14orf72|145200	.2786
TCGA-KN-8425-11A-01R-2315-07	C14orf73|91828	13.3742
TCGA-KN-8425-11A-01R-2315-07	C14orf79|122616	328.5038
TCGA-KN-8425-11A-01R-2315-07	C14orf80|283643	59.0694
TCGA-KN-8425-11A-01R-2315-07	C14orf86|283592	0
TCGA-KN-8425-11A-01R-2315-07	C14orf93|60686	332.9618
TCGA-KN-8425-11A-01R-2315-07	C15orf17|57184	1829.7576
TCGA-KN-8425-11A-01R-2315-07	C15orf21|283651	14.7673
TCGA-KN-8425-11A-01R-2315-07	C15orf23|90417	81.917
TCGA-KN-8425-11A-01R-2315-07	C15orf24|56851	1523.5442
TCGA-KN-8425-11A-01R-2315-07	C15orf26|161502	.5573
TCGA-KN-8425-11A-01R-2315-07	C15orf27|123591	387.5731
TCGA-KN-8425-11A-01R-2315-07	C15orf28|80035	1.6718
TCGA-KN-8425-11A-01R-2315-07	C15orf29|79768	263.8618
TCGA-KN-8425-11A-01R-2315-07	C15orf2|23742	10.8665
TCGA-KN-8425-11A-01R-2315-07	C15orf32|145858	0
TCGA-KN-8425-11A-01R-2315-07	C15orf33|196951	99.543
TCGA-KN-8425-11A-01R-2315-07	C15orf34|80072	65.4778
TCGA-KN-8425-11A-01R-2315-07	C15orf37|283687	89.4622
TCGA-KN-8425-11A-01R-2315-07	C15orf38|348110	346.0463
TCGA-KN-8425-11A-01R-2315-07	C15orf39|56905	416.5506
TCGA-KN-8425-11A-01R-2315-07	C15orf40|123207	542.2318
TCGA-KN-8425-11A-01R-2315-07	C15orf41|84529	162.4408
TCGA-KN-8425-11A-01R-2315-07	C15orf42|90381	2.842
TCGA-KN-8425-11A-01R-2315-07	C15orf43|145645	0
TCGA-KN-8425-11A-01R-2315-07	C15orf44|81556	894.6782
TCGA-KN-8425-11A-01R-2315-07	C15orf48|84419	9.4734
TCGA-KN-8425-11A-01R-2315-07	C15orf50|414926	.5573
TCGA-KN-8425-11A-01R-2315-07	C15orf51|196968	3.6222
TCGA-KN-8425-11A-01R-2315-07	C15orf52|388115	474.2268
TCGA-KN-8425-11A-01R-2315-07	C15orf53|400359	0
TCGA-KN-8425-11A-01R-2315-07	C15orf54|400360	1.1145
TCGA-KN-8425-11A-01R-2315-07	C15orf55|256646	0
TCGA-KN-8425-11A-01R-2315-07	C15orf56|644809	137.0855
TCGA-KN-8425-11A-01R-2315-07	C15orf57|90416	585.1463
TCGA-KN-8425-11A-01R-2315-07	C15orf58|390637	45.4166
TCGA-KN-8425-11A-01R-2315-07	C15orf59|388135	236.8348
TCGA-KN-8425-11A-01R-2315-07	C15orf5|81698	0
TCGA-KN-8425-11A-01R-2315-07	C15orf60|283677	0
TCGA-KN-8425-11A-01R-2315-07	C15orf61|145853	121.7609
TCGA-KN-8425-11A-01R-2315-07	C15orf62|643338	19.2254
TCGA-KN-8425-11A-01R-2315-07	C15orf63|25764	557.2416
TCGA-KN-8425-11A-01R-2315-07	C16orf11|146325	546.949
TCGA-KN-8425-11A-01R-2315-07	C16orf13|84326	784.6197
TCGA-KN-8425-11A-01R-2315-07	C16orf3|750	4.1794
TCGA-KN-8425-11A-01R-2315-07	C16orf42|115939	921.5575
TCGA-KN-8425-11A-01R-2315-07	C16orf45|89927	440.5127
TCGA-KN-8425-11A-01R-2315-07	C16orf46|123775	39.5653
TCGA-KN-8425-11A-01R-2315-07	C16orf48|84080	593.4801
TCGA-KN-8425-11A-01R-2315-07	C16orf52|730094	280.5795
TCGA-KN-8425-11A-01R-2315-07	C16orf53|79447	961.4851
TCGA-KN-8425-11A-01R-2315-07	C16orf54|283897	24.2407
TCGA-KN-8425-11A-01R-2315-07	C16orf55|124045	166.3416
TCGA-KN-8425-11A-01R-2315-07	C16orf57|79650	1080.2452
TCGA-KN-8425-11A-01R-2315-07	C16orf58|64755	2450.3901
TCGA-KN-8425-11A-01R-2315-07	C16orf59|80178	16.4391
TCGA-KN-8425-11A-01R-2315-07	C16orf5|29965	1895.5141
TCGA-KN-8425-11A-01R-2315-07	C16orf61|56942	581.9058
TCGA-KN-8425-11A-01R-2315-07	C16orf62|57020	1448.5929
TCGA-KN-8425-11A-01R-2315-07	C16orf63|123811	680.4124
TCGA-KN-8425-11A-01R-2315-07	C16orf68|79091	165.2271
TCGA-KN-8425-11A-01R-2315-07	C16orf70|80262	275.0404
TCGA-KN-8425-11A-01R-2315-07	C16orf71|146562	26.4698
TCGA-KN-8425-11A-01R-2315-07	C16orf72|29035	686.2636
TCGA-KN-8425-11A-01R-2315-07	C16orf73|254528	19.5821
TCGA-KN-8425-11A-01R-2315-07	C16orf74|404550	22.0117
TCGA-KN-8425-11A-01R-2315-07	C16orf75|116028	56.5617
TCGA-KN-8425-11A-01R-2315-07	C16orf78|123970	0
TCGA-KN-8425-11A-01R-2315-07	C16orf79|283870	39.9721
TCGA-KN-8425-11A-01R-2315-07	C16orf7|9605	778.4202
TCGA-KN-8425-11A-01R-2315-07	C16orf80|29105	522.9869
TCGA-KN-8425-11A-01R-2315-07	C16orf81|283860	1.1145
TCGA-KN-8425-11A-01R-2315-07	C16orf82|162083	0
TCGA-KN-8425-11A-01R-2315-07	C16orf86|388284	239.3424
TCGA-KN-8425-11A-01R-2315-07	C16orf87|388272	112.5662
TCGA-KN-8425-11A-01R-2315-07	C16orf88|400506	280.0223
TCGA-KN-8425-11A-01R-2315-07	C16orf89|146556	339.0917
TCGA-KN-8425-11A-01R-2315-07	C16orf90|646174	0
TCGA-KN-8425-11A-01R-2315-07	C16orf91|283951	203.1206
TCGA-KN-8425-11A-01R-2315-07	C16orf92|146378	0
TCGA-KN-8425-11A-01R-2315-07	C16orf93|90835	67.9855
TCGA-KN-8425-11A-01R-2315-07	C17orf100|388327	89.44
TCGA-KN-8425-11A-01R-2315-07	C17orf101|79701	390.7774
[truncated: 18,532 more rows]
