# Supplementary material for: Dysfunctional miRNA-Mediated Regulation in Chromophobe Renal Cell Carcinoma
Source: PLoS One. 2016 Jun 3;11(6):e0156324. doi: 10.1371/journal.pone.0156324 (PMC4892590; doi:10.1371/journal.pone.0156324)
Supplement: S2 File — (ZIP) [file pone.0156324.s002.zip › S2_File mRNA expression profile downloaded from TCGA/control/unc.edu__IlluminaHiSeq_RNASeqV2__TCGA-KN-8426-11A-01R-2315-07__expression_rsem_gene_normalized.txt]

barcode	gene_id	normalized_count
TCGA-KN-8426-11A-01R-2315-07	?|100130426	0
TCGA-KN-8426-11A-01R-2315-07	?|100133144	11.4151
TCGA-KN-8426-11A-01R-2315-07	?|100134869	11.192
TCGA-KN-8426-11A-01R-2315-07	?|10357	86.0276
TCGA-KN-8426-11A-01R-2315-07	?|10431	845.5666
TCGA-KN-8426-11A-01R-2315-07	?|136542	0
TCGA-KN-8426-11A-01R-2315-07	?|155060	175.2789
TCGA-KN-8426-11A-01R-2315-07	?|26823	0
TCGA-KN-8426-11A-01R-2315-07	?|280660	0
TCGA-KN-8426-11A-01R-2315-07	?|317712	0
TCGA-KN-8426-11A-01R-2315-07	?|340602	0
TCGA-KN-8426-11A-01R-2315-07	?|388795	.5872
TCGA-KN-8426-11A-01R-2315-07	?|390284	9.3952
TCGA-KN-8426-11A-01R-2315-07	?|391343	0
TCGA-KN-8426-11A-01R-2315-07	?|391714	.2936
TCGA-KN-8426-11A-01R-2315-07	?|404770	0
TCGA-KN-8426-11A-01R-2315-07	?|441362	0
TCGA-KN-8426-11A-01R-2315-07	?|442388	0
TCGA-KN-8426-11A-01R-2315-07	?|553137	253.9636
TCGA-KN-8426-11A-01R-2315-07	?|57714	866.4122
TCGA-KN-8426-11A-01R-2315-07	?|645851	6.4592
TCGA-KN-8426-11A-01R-2315-07	?|652919	0
TCGA-KN-8426-11A-01R-2315-07	?|653553	343.2179
TCGA-KN-8426-11A-01R-2315-07	?|728045	0
TCGA-KN-8426-11A-01R-2315-07	?|728603	0
TCGA-KN-8426-11A-01R-2315-07	?|728788	0
TCGA-KN-8426-11A-01R-2315-07	?|729884	2.0552
TCGA-KN-8426-11A-01R-2315-07	?|8225	596.8878
TCGA-KN-8426-11A-01R-2315-07	?|90288	41.9847
TCGA-KN-8426-11A-01R-2315-07	A1BG|1	47.5866
TCGA-KN-8426-11A-01R-2315-07	A1CF|29974	7.0464
TCGA-KN-8426-11A-01R-2315-07	A2BP1|54715	13.212
TCGA-KN-8426-11A-01R-2315-07	A2LD1|87769	279.0018
TCGA-KN-8426-11A-01R-2315-07	A2ML1|144568	.2936
TCGA-KN-8426-11A-01R-2315-07	A2M|2	35180.2554
TCGA-KN-8426-11A-01R-2315-07	A4GALT|53947	644.7446
TCGA-KN-8426-11A-01R-2315-07	A4GNT|51146	8.2208
TCGA-KN-8426-11A-01R-2315-07	AAA1|404744	.2936
TCGA-KN-8426-11A-01R-2315-07	AAAS|8086	684.0869
TCGA-KN-8426-11A-01R-2315-07	AACSL|729522	6.1656
TCGA-KN-8426-11A-01R-2315-07	AACS|65985	1127.4222
TCGA-KN-8426-11A-01R-2315-07	AADACL2|344752	0
TCGA-KN-8426-11A-01R-2315-07	AADACL3|126767	0
TCGA-KN-8426-11A-01R-2315-07	AADACL4|343066	4.1104
TCGA-KN-8426-11A-01R-2315-07	AADAC|13	0
TCGA-KN-8426-11A-01R-2315-07	AADAT|51166	142.983
TCGA-KN-8426-11A-01R-2315-07	AAGAB|79719	1105.1086
TCGA-KN-8426-11A-01R-2315-07	AAK1|22848	2037.5807
TCGA-KN-8426-11A-01R-2315-07	AAMP|14	2294.7739
TCGA-KN-8426-11A-01R-2315-07	AANAT|15	.5872
TCGA-KN-8426-11A-01R-2315-07	AARS2|57505	563.4116
TCGA-KN-8426-11A-01R-2315-07	AARSD1|80755	453.6113
TCGA-KN-8426-11A-01R-2315-07	AARS|16	3005.872
TCGA-KN-8426-11A-01R-2315-07	AASDHPPT|60496	874.5948
TCGA-KN-8426-11A-01R-2315-07	AASDH|132949	433.0593
TCGA-KN-8426-11A-01R-2315-07	AASS|10157	511.1568
TCGA-KN-8426-11A-01R-2315-07	AATF|26574	719.3188
TCGA-KN-8426-11A-01R-2315-07	AATK|9625	63.4175
TCGA-KN-8426-11A-01R-2315-07	ABAT|18	848.209
TCGA-KN-8426-11A-01R-2315-07	ABCA10|10349	19.6712
TCGA-KN-8426-11A-01R-2315-07	ABCA11P|79963	176.5326
TCGA-KN-8426-11A-01R-2315-07	ABCA12|26154	14.9736
TCGA-KN-8426-11A-01R-2315-07	ABCA13|154664	229.8884
TCGA-KN-8426-11A-01R-2315-07	ABCA17P|650655	7.0464
TCGA-KN-8426-11A-01R-2315-07	ABCA1|19	457.1345
TCGA-KN-8426-11A-01R-2315-07	ABCA2|20	2827.0699
TCGA-KN-8426-11A-01R-2315-07	ABCA3|21	1443.3353
TCGA-KN-8426-11A-01R-2315-07	ABCA4|24	1629.4774
TCGA-KN-8426-11A-01R-2315-07	ABCA5|23461	463.0065
TCGA-KN-8426-11A-01R-2315-07	ABCA6|23460	200.8221
TCGA-KN-8426-11A-01R-2315-07	ABCA7|10347	383.441
TCGA-KN-8426-11A-01R-2315-07	ABCA8|10351	225.778
TCGA-KN-8426-11A-01R-2315-07	ABCA9|10350	102.1726
TCGA-KN-8426-11A-01R-2315-07	ABCB10|23456	387.2578
TCGA-KN-8426-11A-01R-2315-07	ABCB11|8647	0
TCGA-KN-8426-11A-01R-2315-07	ABCB1|5243	857.8978
TCGA-KN-8426-11A-01R-2315-07	ABCB4|5244	14.0928
TCGA-KN-8426-11A-01R-2315-07	ABCB5|340273	0
TCGA-KN-8426-11A-01R-2315-07	ABCB6|10058	242.4692
TCGA-KN-8426-11A-01R-2315-07	ABCB7|22	370.229
TCGA-KN-8426-11A-01R-2315-07	ABCB8|11194	693.1885
TCGA-KN-8426-11A-01R-2315-07	ABCB9|23457	132.7569
TCGA-KN-8426-11A-01R-2315-07	ABCC10|89845	395.4786
TCGA-KN-8426-11A-01R-2315-07	ABCC11|85320	6.1656
TCGA-KN-8426-11A-01R-2315-07	ABCC12|94160	0
TCGA-KN-8426-11A-01R-2315-07	ABCC13|150000	.2936
TCGA-KN-8426-11A-01R-2315-07	ABCC1|4363	1244.862
TCGA-KN-8426-11A-01R-2315-07	ABCC2|1244	32.5895
TCGA-KN-8426-11A-01R-2315-07	ABCC3|8714	720.1996
TCGA-KN-8426-11A-01R-2315-07	ABCC4|10257	1031.7087
TCGA-KN-8426-11A-01R-2315-07	ABCC5|10057	1080.1527
TCGA-KN-8426-11A-01R-2315-07	ABCC6P1|653190	12.6248
TCGA-KN-8426-11A-01R-2315-07	ABCC6P2|730013	34.0575
TCGA-KN-8426-11A-01R-2315-07	ABCC6|368	180.5637
TCGA-KN-8426-11A-01R-2315-07	ABCC8|6833	5.2848
TCGA-KN-8426-11A-01R-2315-07	ABCC9|10060	1044.9207
TCGA-KN-8426-11A-01R-2315-07	ABCD1|215	332.9419
TCGA-KN-8426-11A-01R-2315-07	ABCD2|225	5.872
TCGA-KN-8426-11A-01R-2315-07	ABCD3|5825	2291.2507
TCGA-KN-8426-11A-01R-2315-07	ABCD4|5826	721.0804
TCGA-KN-8426-11A-01R-2315-07	ABCE1|6059	1129.1838
TCGA-KN-8426-11A-01R-2315-07	ABCF1|23	1492.3664
TCGA-KN-8426-11A-01R-2315-07	ABCF2|10061	1126.2478
TCGA-KN-8426-11A-01R-2315-07	ABCF3|55324	1123.0182
TCGA-KN-8426-11A-01R-2315-07	ABCG1|9619	656.4885
TCGA-KN-8426-11A-01R-2315-07	ABCG2|9429	186.7293
TCGA-KN-8426-11A-01R-2315-07	ABCG4|64137	49.6183
TCGA-KN-8426-11A-01R-2315-07	ABCG5|64240	6.7528
TCGA-KN-8426-11A-01R-2315-07	ABCG8|64241	9.3952
TCGA-KN-8426-11A-01R-2315-07	ABHD10|55347	855.2554
TCGA-KN-8426-11A-01R-2315-07	ABHD11|83451	766.0012
TCGA-KN-8426-11A-01R-2315-07	ABHD12B|145447	.8808
TCGA-KN-8426-11A-01R-2315-07	ABHD12|26090	2299.7651
TCGA-KN-8426-11A-01R-2315-07	ABHD13|84945	566.3535
TCGA-KN-8426-11A-01R-2315-07	ABHD14A|25864	479.5361
TCGA-KN-8426-11A-01R-2315-07	ABHD14B|84836	2859.0722
TCGA-KN-8426-11A-01R-2315-07	ABHD15|116236	414.5625
TCGA-KN-8426-11A-01R-2315-07	ABHD1|84696	16.7352
TCGA-KN-8426-11A-01R-2315-07	ABHD2|11057	3962.1257
TCGA-KN-8426-11A-01R-2315-07	ABHD3|171586	343.5115
TCGA-KN-8426-11A-01R-2315-07	ABHD4|63874	1321.4915
TCGA-KN-8426-11A-01R-2315-07	ABHD5|51099	754.8444
TCGA-KN-8426-11A-01R-2315-07	ABHD6|57406	477.6864
TCGA-KN-8426-11A-01R-2315-07	ABHD8|79575	342.6307
TCGA-KN-8426-11A-01R-2315-07	ABI1|10006	1230.8661
TCGA-KN-8426-11A-01R-2315-07	ABI2|10152	1909.5713
TCGA-KN-8426-11A-01R-2315-07	ABI3BP|25890	834.7035
TCGA-KN-8426-11A-01R-2315-07	ABI3|51225	355.549
TCGA-KN-8426-11A-01R-2315-07	ABL1|25	1920.1409
TCGA-KN-8426-11A-01R-2315-07	ABL2|27	786.5531
TCGA-KN-8426-11A-01R-2315-07	ABLIM1|3983	5933.0593
TCGA-KN-8426-11A-01R-2315-07	ABLIM2|84448	55.4903
TCGA-KN-8426-11A-01R-2315-07	ABLIM3|22885	121.5502
TCGA-KN-8426-11A-01R-2315-07	ABO|28	497.9448
TCGA-KN-8426-11A-01R-2315-07	ABP1|26	2415.1497
TCGA-KN-8426-11A-01R-2315-07	ABRA|137735	2.3488
TCGA-KN-8426-11A-01R-2315-07	ABR|29	1294.4803
TCGA-KN-8426-11A-01R-2315-07	ABT1|29777	435.1145
TCGA-KN-8426-11A-01R-2315-07	ABTB1|80325	546.9759
TCGA-KN-8426-11A-01R-2315-07	ABTB2|25841	1531.4151
TCGA-KN-8426-11A-01R-2315-07	ACAA1|30	1829.7123
TCGA-KN-8426-11A-01R-2315-07	ACAA2|10449	4801.5267
TCGA-KN-8426-11A-01R-2315-07	ACACA|31	1283.6171
TCGA-KN-8426-11A-01R-2315-07	ACACB|32	4809.4539
TCGA-KN-8426-11A-01R-2315-07	ACAD10|80724	1033.1767
TCGA-KN-8426-11A-01R-2315-07	ACAD11|84129	654.5449
TCGA-KN-8426-11A-01R-2315-07	ACAD8|27034	777.7452
TCGA-KN-8426-11A-01R-2315-07	ACAD9|28976	825.0675
TCGA-KN-8426-11A-01R-2315-07	ACADL|33	511.1568
TCGA-KN-8426-11A-01R-2315-07	ACADM|34	3522.02
TCGA-KN-8426-11A-01R-2315-07	ACADSB|36	3136.8174
TCGA-KN-8426-11A-01R-2315-07	ACADS|35	871.697
TCGA-KN-8426-11A-01R-2315-07	ACADVL|37	8684.4686
TCGA-KN-8426-11A-01R-2315-07	ACAN|176	38.4615
TCGA-KN-8426-11A-01R-2315-07	ACAP1|9744	50.7927
TCGA-KN-8426-11A-01R-2315-07	ACAP2|23527	824.7211
TCGA-KN-8426-11A-01R-2315-07	ACAP3|116983	423.6641
TCGA-KN-8426-11A-01R-2315-07	ACAT1|38	6270.1116
TCGA-KN-8426-11A-01R-2315-07	ACAT2|39	410.2408
TCGA-KN-8426-11A-01R-2315-07	ACBD3|64746	1197.5925
TCGA-KN-8426-11A-01R-2315-07	ACBD4|79777	431.0041
TCGA-KN-8426-11A-01R-2315-07	ACBD5|91452	1689.6653
TCGA-KN-8426-11A-01R-2315-07	ACBD6|84320	321.7851
TCGA-KN-8426-11A-01R-2315-07	ACBD7|414149	42.2783
TCGA-KN-8426-11A-01R-2315-07	ACCN1|40	160.0117
TCGA-KN-8426-11A-01R-2315-07	ACCN2|41	60.4815
TCGA-KN-8426-11A-01R-2315-07	ACCN3|9311	5.2848
TCGA-KN-8426-11A-01R-2315-07	ACCN4|55515	.5872
TCGA-KN-8426-11A-01R-2315-07	ACCN5|51802	0
TCGA-KN-8426-11A-01R-2315-07	ACCSL|390110	0
TCGA-KN-8426-11A-01R-2315-07	ACCS|84680	193.1885
TCGA-KN-8426-11A-01R-2315-07	ACD|65057	224.6036
TCGA-KN-8426-11A-01R-2315-07	ACE2|59272	145.0382
TCGA-KN-8426-11A-01R-2315-07	ACER1|125981	.5872
TCGA-KN-8426-11A-01R-2315-07	ACER2|340485	192.6013
TCGA-KN-8426-11A-01R-2315-07	ACER3|55331	296.8291
TCGA-KN-8426-11A-01R-2315-07	ACE|1636	168.5261
TCGA-KN-8426-11A-01R-2315-07	ACHE|43	82.5015
TCGA-KN-8426-11A-01R-2315-07	ACIN1|22985	2578.3911
TCGA-KN-8426-11A-01R-2315-07	ACLY|47	2806.5179
TCGA-KN-8426-11A-01R-2315-07	ACMSD|130013	204.9325
TCGA-KN-8426-11A-01R-2315-07	ACN9|57001	362.5954
TCGA-KN-8426-11A-01R-2315-07	ACO1|48	1808.8667
TCGA-KN-8426-11A-01R-2315-07	ACO2|50	6301.2595
TCGA-KN-8426-11A-01R-2315-07	ACOT11|26027	1069.727
TCGA-KN-8426-11A-01R-2315-07	ACOT12|134526	9.1016
TCGA-KN-8426-11A-01R-2315-07	ACOT13|55856	685.2261
TCGA-KN-8426-11A-01R-2315-07	ACOT1|641371	711.0981
TCGA-KN-8426-11A-01R-2315-07	ACOT2|10965	509.6888
TCGA-KN-8426-11A-01R-2315-07	ACOT4|122970	121.8438
TCGA-KN-8426-11A-01R-2315-07	ACOT6|641372	6.7528
TCGA-KN-8426-11A-01R-2315-07	ACOT7|11332	279.8004
TCGA-KN-8426-11A-01R-2315-07	ACOT8|10005	561.741
TCGA-KN-8426-11A-01R-2315-07	ACOT9|23597	576.0423
TCGA-KN-8426-11A-01R-2315-07	ACOX1|51	1755.8015
TCGA-KN-8426-11A-01R-2315-07	ACOX2|8309	179.0957
TCGA-KN-8426-11A-01R-2315-07	ACOX3|8310	342.0435
TCGA-KN-8426-11A-01R-2315-07	ACOXL|55289	2.0552
TCGA-KN-8426-11A-01R-2315-07	ACP1|52	1667.6453
TCGA-KN-8426-11A-01R-2315-07	ACP2|53	1044.3335
TCGA-KN-8426-11A-01R-2315-07	ACP5|54	244.2748
TCGA-KN-8426-11A-01R-2315-07	ACP6|51205	463.0065
TCGA-KN-8426-11A-01R-2315-07	ACPL2|92370	488.256
TCGA-KN-8426-11A-01R-2315-07	ACPP|55	453.9049
TCGA-KN-8426-11A-01R-2315-07	ACPT|93650	0
TCGA-KN-8426-11A-01R-2315-07	ACRBP|84519	41.1039
TCGA-KN-8426-11A-01R-2315-07	ACRC|93953	11.4504
TCGA-KN-8426-11A-01R-2315-07	ACRV1|56	0
TCGA-KN-8426-11A-01R-2315-07	ACR|49	1.468
TCGA-KN-8426-11A-01R-2315-07	ACSBG1|23205	7.34
TCGA-KN-8426-11A-01R-2315-07	ACSBG2|81616	3.2296
TCGA-KN-8426-11A-01R-2315-07	ACSF2|80221	457.1345
TCGA-KN-8426-11A-01R-2315-07	ACSF3|197322	490.3112
TCGA-KN-8426-11A-01R-2315-07	ACSL1|2180	10649.1486
TCGA-KN-8426-11A-01R-2315-07	ACSL3|2181	2692.8949
TCGA-KN-8426-11A-01R-2315-07	ACSL4|2182	2938.9313
TCGA-KN-8426-11A-01R-2315-07	ACSL5|51703	621.8438
TCGA-KN-8426-11A-01R-2315-07	ACSL6|23305	106.5766
TCGA-KN-8426-11A-01R-2315-07	ACSM1|116285	17.0288
TCGA-KN-8426-11A-01R-2315-07	ACSM2A|123876	317.0875
TCGA-KN-8426-11A-01R-2315-07	ACSM2B|348158	187.3165
TCGA-KN-8426-11A-01R-2315-07	ACSM3|6296	787.0699
TCGA-KN-8426-11A-01R-2315-07	ACSM4|341392	0
TCGA-KN-8426-11A-01R-2315-07	ACSM5|54988	47.8567
TCGA-KN-8426-11A-01R-2315-07	ACSS1|84532	3732.5308
TCGA-KN-8426-11A-01R-2315-07	ACSS2|55902	936.2889
TCGA-KN-8426-11A-01R-2315-07	ACSS3|79611	773.9284
TCGA-KN-8426-11A-01R-2315-07	ACTA1|58	4.1104
TCGA-KN-8426-11A-01R-2315-07	ACTA2|59	4675.4991
TCGA-KN-8426-11A-01R-2315-07	ACTBL2|345651	27.5984
TCGA-KN-8426-11A-01R-2315-07	ACTB|60	96352.0258
TCGA-KN-8426-11A-01R-2315-07	ACTC1|70	44.6271
TCGA-KN-8426-11A-01R-2315-07	ACTG1|71	77572.2255
TCGA-KN-8426-11A-01R-2315-07	ACTG2|72	210.8045
TCGA-KN-8426-11A-01R-2315-07	ACTL6A|86	788.3147
TCGA-KN-8426-11A-01R-2315-07	ACTL6B|51412	0
TCGA-KN-8426-11A-01R-2315-07	ACTL7A|10881	.5872
TCGA-KN-8426-11A-01R-2315-07	ACTL7B|10880	0
TCGA-KN-8426-11A-01R-2315-07	ACTL8|81569	0
TCGA-KN-8426-11A-01R-2315-07	ACTL9|284382	0
TCGA-KN-8426-11A-01R-2315-07	ACTN1|87	3294.7739
TCGA-KN-8426-11A-01R-2315-07	ACTN2|88	17.9096
TCGA-KN-8426-11A-01R-2315-07	ACTN3|89	.5872
TCGA-KN-8426-11A-01R-2315-07	ACTN4|81	12971.2537
TCGA-KN-8426-11A-01R-2315-07	ACTR10|55860	1243.1004
TCGA-KN-8426-11A-01R-2315-07	ACTR1A|10121	2020.552
TCGA-KN-8426-11A-01R-2315-07	ACTR1B|10120	2025.8368
TCGA-KN-8426-11A-01R-2315-07	ACTR2|10097	4443.9225
TCGA-KN-8426-11A-01R-2315-07	ACTR3B|57180	204.0517
TCGA-KN-8426-11A-01R-2315-07	ACTR3C|653857	117.1462
TCGA-KN-8426-11A-01R-2315-07	ACTR3|10096	3263.0652
TCGA-KN-8426-11A-01R-2315-07	ACTR5|79913	126.835
TCGA-KN-8426-11A-01R-2315-07	ACTR6|64431	405.1674
TCGA-KN-8426-11A-01R-2315-07	ACTR8|93973	576.3359
TCGA-KN-8426-11A-01R-2315-07	ACTRT1|139741	0
TCGA-KN-8426-11A-01R-2315-07	ACTRT2|140625	.2936
TCGA-KN-8426-11A-01R-2315-07	ACVR1B|91	2788.0211
TCGA-KN-8426-11A-01R-2315-07	ACVR1C|130399	7.9272
TCGA-KN-8426-11A-01R-2315-07	ACVR1|90	823.2531
TCGA-KN-8426-11A-01R-2315-07	ACVR2A|92	446.5649
TCGA-KN-8426-11A-01R-2315-07	ACVR2B|93	443.0417
TCGA-KN-8426-11A-01R-2315-07	ACVRL1|94	1423.0769
TCGA-KN-8426-11A-01R-2315-07	ACY1|95	1568.9078
TCGA-KN-8426-11A-01R-2315-07	ACY3|91703	120.963
TCGA-KN-8426-11A-01R-2315-07	ACYP1|97	98.0622
TCGA-KN-8426-11A-01R-2315-07	ACYP2|98	111.5678
TCGA-KN-8426-11A-01R-2315-07	ADAD1|132612	0
TCGA-KN-8426-11A-01R-2315-07	ADAD2|161931	7.1139
TCGA-KN-8426-11A-01R-2315-07	ADAL|161823	527.3048
TCGA-KN-8426-11A-01R-2315-07	ADAM10|102	3112.155
TCGA-KN-8426-11A-01R-2315-07	ADAM11|4185	3.8168
TCGA-KN-8426-11A-01R-2315-07	ADAM12|8038	73.1063
TCGA-KN-8426-11A-01R-2315-07	ADAM15|8751	1529.36
TCGA-KN-8426-11A-01R-2315-07	ADAM17|6868	621.2566
TCGA-KN-8426-11A-01R-2315-07	ADAM18|8749	0
TCGA-KN-8426-11A-01R-2315-07	ADAM19|8728	229.5948
TCGA-KN-8426-11A-01R-2315-07	ADAM20|8748	1.1744
TCGA-KN-8426-11A-01R-2315-07	ADAM21P1|145241	2.3488
TCGA-KN-8426-11A-01R-2315-07	ADAM21|8747	6.1656
TCGA-KN-8426-11A-01R-2315-07	ADAM22|53616	278.626
TCGA-KN-8426-11A-01R-2315-07	ADAM23|8745	12.3312
TCGA-KN-8426-11A-01R-2315-07	ADAM28|10863	138.8726
TCGA-KN-8426-11A-01R-2315-07	ADAM29|11086	0
TCGA-KN-8426-11A-01R-2315-07	ADAM2|2515	.8808
TCGA-KN-8426-11A-01R-2315-07	ADAM30|11085	0
TCGA-KN-8426-11A-01R-2315-07	ADAM32|203102	2.936
TCGA-KN-8426-11A-01R-2315-07	ADAM33|80332	61.6559
TCGA-KN-8426-11A-01R-2315-07	ADAM3A|1587	0
TCGA-KN-8426-11A-01R-2315-07	ADAM5P|255926	0
TCGA-KN-8426-11A-01R-2315-07	ADAM6|8755	467.34
TCGA-KN-8426-11A-01R-2315-07	ADAM7|8756	.5872
TCGA-KN-8426-11A-01R-2315-07	ADAM8|101	143.8638
TCGA-KN-8426-11A-01R-2315-07	ADAM9|8754	3144.1574
TCGA-KN-8426-11A-01R-2315-07	ADAMDEC1|27299	2.936
TCGA-KN-8426-11A-01R-2315-07	ADAMTS10|81794	114.2102
TCGA-KN-8426-11A-01R-2315-07	ADAMTS12|81792	41.9847
TCGA-KN-8426-11A-01R-2315-07	ADAMTS13|11093	168.8197
TCGA-KN-8426-11A-01R-2315-07	ADAMTS14|140766	20.552
TCGA-KN-8426-11A-01R-2315-07	ADAMTS15|170689	324.1339
TCGA-KN-8426-11A-01R-2315-07	ADAMTS16|170690	193.7757
TCGA-KN-8426-11A-01R-2315-07	ADAMTS17|170691	58.4263
TCGA-KN-8426-11A-01R-2315-07	ADAMTS18|170692	30.2408
TCGA-KN-8426-11A-01R-2315-07	ADAMTS19|171019	0
TCGA-KN-8426-11A-01R-2315-07	ADAMTS1|9510	7771.5796
TCGA-KN-8426-11A-01R-2315-07	ADAMTS20|80070	0
TCGA-KN-8426-11A-01R-2315-07	ADAMTS2|9509	150.323
TCGA-KN-8426-11A-01R-2315-07	ADAMTS3|9508	110.687
TCGA-KN-8426-11A-01R-2315-07	ADAMTS4|9507	1066.9407
TCGA-KN-8426-11A-01R-2315-07	ADAMTS5|11096	449.2073
TCGA-KN-8426-11A-01R-2315-07	ADAMTS6|11174	81.0335
TCGA-KN-8426-11A-01R-2315-07	ADAMTS7|11173	102.1726
TCGA-KN-8426-11A-01R-2315-07	ADAMTS8|11095	109.219
TCGA-KN-8426-11A-01R-2315-07	ADAMTS9|56999	859.0722
TCGA-KN-8426-11A-01R-2315-07	ADAMTSL1|92949	135.9366
TCGA-KN-8426-11A-01R-2315-07	ADAMTSL2|9719	2130.9454
TCGA-KN-8426-11A-01R-2315-07	ADAMTSL3|57188	341.4563
TCGA-KN-8426-11A-01R-2315-07	ADAMTSL4|54507	140.047
TCGA-KN-8426-11A-01R-2315-07	ADAMTSL5|339366	22.02
TCGA-KN-8426-11A-01R-2315-07	ADAP1|11033	651.3887
TCGA-KN-8426-11A-01R-2315-07	ADAP2|55803	90.1351
TCGA-KN-8426-11A-01R-2315-07	ADARB1|104	595.4198
TCGA-KN-8426-11A-01R-2315-07	ADARB2|105	10.276
TCGA-KN-8426-11A-01R-2315-07	ADAR|103	6594.2454
TCGA-KN-8426-11A-01R-2315-07	ADAT1|23536	529.36
TCGA-KN-8426-11A-01R-2315-07	ADAT2|134637	68.7023
TCGA-KN-8426-11A-01R-2315-07	ADAT3|113179	43.4527
TCGA-KN-8426-11A-01R-2315-07	ADA|100	84.5567
TCGA-KN-8426-11A-01R-2315-07	ADCK1|57143	215.7957
TCGA-KN-8426-11A-01R-2315-07	ADCK2|90956	773.3412
TCGA-KN-8426-11A-01R-2315-07	ADCK4|79934	720.1996
TCGA-KN-8426-11A-01R-2315-07	ADCK5|203054	117.1462
TCGA-KN-8426-11A-01R-2315-07	ADCY10|55811	4.404
TCGA-KN-8426-11A-01R-2315-07	ADCY1|107	386.377
TCGA-KN-8426-11A-01R-2315-07	ADCY2|108	4.6976
TCGA-KN-8426-11A-01R-2315-07	ADCY3|109	1026.926
TCGA-KN-8426-11A-01R-2315-07	ADCY4|196883	488.8432
TCGA-KN-8426-11A-01R-2315-07	ADCY5|111	1579.5655
TCGA-KN-8426-11A-01R-2315-07	ADCY6|112	2599.2366
TCGA-KN-8426-11A-01R-2315-07	ADCY7|113	176.1597
TCGA-KN-8426-11A-01R-2315-07	ADCY8|114	1.7616
TCGA-KN-8426-11A-01R-2315-07	ADCY9|115	958.0153
TCGA-KN-8426-11A-01R-2315-07	ADCYAP1R1|117	0
TCGA-KN-8426-11A-01R-2315-07	ADCYAP1|116	4.6976
TCGA-KN-8426-11A-01R-2315-07	ADC|113451	99.2366
TCGA-KN-8426-11A-01R-2315-07	ADD1|118	6517.616
TCGA-KN-8426-11A-01R-2315-07	ADD2|119	5.872
TCGA-KN-8426-11A-01R-2315-07	ADD3|120	3444.8033
TCGA-KN-8426-11A-01R-2315-07	ADH1A|124	58.8373
TCGA-KN-8426-11A-01R-2315-07	ADH1B|125	5412.5073
TCGA-KN-8426-11A-01R-2315-07	ADH1C|126	287.1403
TCGA-KN-8426-11A-01R-2315-07	ADH4|127	1.1744
TCGA-KN-8426-11A-01R-2315-07	ADH5|128	3962.1257
TCGA-KN-8426-11A-01R-2315-07	ADH6|130	41.9847
TCGA-KN-8426-11A-01R-2315-07	ADH7|131	0
TCGA-KN-8426-11A-01R-2315-07	ADHFE1|137872	460.3641
TCGA-KN-8426-11A-01R-2315-07	ADI1|55256	2783.6171
TCGA-KN-8426-11A-01R-2315-07	ADIG|149685	.8808
TCGA-KN-8426-11A-01R-2315-07	ADIPOQ|9370	.5872
TCGA-KN-8426-11A-01R-2315-07	ADIPOR1|51094	3013.7992
TCGA-KN-8426-11A-01R-2315-07	ADIPOR2|79602	1984.4392
TCGA-KN-8426-11A-01R-2315-07	ADK|132	546.0951
TCGA-KN-8426-11A-01R-2315-07	ADM2|79924	57.8391
TCGA-KN-8426-11A-01R-2315-07	ADM|133	869.6418
TCGA-KN-8426-11A-01R-2315-07	ADNP2|22850	922.4897
TCGA-KN-8426-11A-01R-2315-07	ADNP|23394	2649.1486
TCGA-KN-8426-11A-01R-2315-07	ADORA1|134	138.8726
TCGA-KN-8426-11A-01R-2315-07	ADORA2A|135	262.6248
TCGA-KN-8426-11A-01R-2315-07	ADORA2B|136	41.3975
TCGA-KN-8426-11A-01R-2315-07	ADORA3|140	69.2895
TCGA-KN-8426-11A-01R-2315-07	ADO|84890	763.6524
TCGA-KN-8426-11A-01R-2315-07	ADPGK|83440	754.677
TCGA-KN-8426-11A-01R-2315-07	ADPRHL1|113622	48.7375
TCGA-KN-8426-11A-01R-2315-07	ADPRHL2|54936	490.6048
TCGA-KN-8426-11A-01R-2315-07	ADPRH|141	524.3688
TCGA-KN-8426-11A-01R-2315-07	ADRA1A|148	9.1016
TCGA-KN-8426-11A-01R-2315-07	ADRA1B|147	109.8062
TCGA-KN-8426-11A-01R-2315-07	ADRA1D|146	5.2848
TCGA-KN-8426-11A-01R-2315-07	ADRA2A|150	133.0006
TCGA-KN-8426-11A-01R-2315-07	ADRA2B|151	62.5367
TCGA-KN-8426-11A-01R-2315-07	ADRA2C|152	888.7258
TCGA-KN-8426-11A-01R-2315-07	ADRB1|153	82.2079
TCGA-KN-8426-11A-01R-2315-07	ADRB2|154	78.9783
TCGA-KN-8426-11A-01R-2315-07	ADRB3|155	.2936
TCGA-KN-8426-11A-01R-2315-07	ADRBK1|156	1809.1603
TCGA-KN-8426-11A-01R-2315-07	ADRBK2|157	215.5021
TCGA-KN-8426-11A-01R-2315-07	ADRM1|11047	1284.4979
TCGA-KN-8426-11A-01R-2315-07	ADSL|158	672.3429
TCGA-KN-8426-11A-01R-2315-07	ADSSL1|122622	194.6565
TCGA-KN-8426-11A-01R-2315-07	ADSS|159	1750.4404
TCGA-KN-8426-11A-01R-2315-07	AEBP1|165	6736.6412
TCGA-KN-8426-11A-01R-2315-07	AEBP2|121536	699.9413
TCGA-KN-8426-11A-01R-2315-07	AEN|64782	440.3993
TCGA-KN-8426-11A-01R-2315-07	AES|166	8391.0746
TCGA-KN-8426-11A-01R-2315-07	AFAP1L1|134265	327.6571
TCGA-KN-8426-11A-01R-2315-07	AFAP1L2|84632	2872.5778
TCGA-KN-8426-11A-01R-2315-07	AFAP1|60312	1165.273
TCGA-KN-8426-11A-01R-2315-07	AFARP1|246182	.8808
TCGA-KN-8426-11A-01R-2315-07	AFF1|4299	6596.007
TCGA-KN-8426-11A-01R-2315-07	AFF2|2334	29.0664
TCGA-KN-8426-11A-01R-2315-07	AFF3|3899	223.7228
TCGA-KN-8426-11A-01R-2315-07	AFF4|27125	3706.4005
TCGA-KN-8426-11A-01R-2315-07	AFG3L1|172	194.0693
TCGA-KN-8426-11A-01R-2315-07	AFG3L2|10939	2276.3623
TCGA-KN-8426-11A-01R-2315-07	AFMID|125061	1332.6483
TCGA-KN-8426-11A-01R-2315-07	AFM|173	16.148
TCGA-KN-8426-11A-01R-2315-07	AFP|174	2.6424
TCGA-KN-8426-11A-01R-2315-07	AFTPH|54812	1886.377
TCGA-KN-8426-11A-01R-2315-07	AG2|387763	1261.8908
TCGA-KN-8426-11A-01R-2315-07	AGAP11|119385	63.7405
TCGA-KN-8426-11A-01R-2315-07	AGAP1|116987	468.2913
TCGA-KN-8426-11A-01R-2315-07	AGAP2|116986	44.3042
TCGA-KN-8426-11A-01R-2315-07	AGAP3|116988	509.6888
TCGA-KN-8426-11A-01R-2315-07	AGAP4|119016	131.8262
TCGA-KN-8426-11A-01R-2315-07	AGAP5|729092	50.8103
TCGA-KN-8426-11A-01R-2315-07	AGAP6|414189	55.7839
TCGA-KN-8426-11A-01R-2315-07	AGAP7|653268	5.2848
TCGA-KN-8426-11A-01R-2315-07	AGAP8|728404	14.68
TCGA-KN-8426-11A-01R-2315-07	AGA|175	544.0399
TCGA-KN-8426-11A-01R-2315-07	AGBL1|123624	0
TCGA-KN-8426-11A-01R-2315-07	AGBL2|79841	31.4151
TCGA-KN-8426-11A-01R-2315-07	AGBL3|340351	14.3864
TCGA-KN-8426-11A-01R-2315-07	AGBL4|84871	26.7176
TCGA-KN-8426-11A-01R-2315-07	AGBL5|60509	1231.9642
TCGA-KN-8426-11A-01R-2315-07	AGER|177	33.7639
TCGA-KN-8426-11A-01R-2315-07	AGFG1|3267	1644.451
TCGA-KN-8426-11A-01R-2315-07	AGFG2|3268	1558.7199
TCGA-KN-8426-11A-01R-2315-07	AGGF1|55109	817.9683
TCGA-KN-8426-11A-01R-2315-07	AGK|55750	758.6612
TCGA-KN-8426-11A-01R-2315-07	AGL|178	1387.845
TCGA-KN-8426-11A-01R-2315-07	AGMAT|79814	236.3476
TCGA-KN-8426-11A-01R-2315-07	AGPAT1|10554	2454.8738
TCGA-KN-8426-11A-01R-2315-07	AGPAT2|10555	1156.195
TCGA-KN-8426-11A-01R-2315-07	AGPAT3|56894	2359.3658
TCGA-KN-8426-11A-01R-2315-07	AGPAT4|56895	438.9313
TCGA-KN-8426-11A-01R-2315-07	AGPAT5|55326	1093.6583
TCGA-KN-8426-11A-01R-2315-07	AGPAT6|137964	1211.0981
TCGA-KN-8426-11A-01R-2315-07	AGPAT9|84803	1480.6224
TCGA-KN-8426-11A-01R-2315-07	AGPHD1|123688	74.5743
TCGA-KN-8426-11A-01R-2315-07	AGPS|8540	969.7592
TCGA-KN-8426-11A-01R-2315-07	AGR2|10551	76.3359
TCGA-KN-8426-11A-01R-2315-07	AGR3|155465	16.148
TCGA-KN-8426-11A-01R-2315-07	AGRN|375790	8752.4956
TCGA-KN-8426-11A-01R-2315-07	AGRP|181	7.6336
TCGA-KN-8426-11A-01R-2315-07	AGTPBP1|23287	393.1298
TCGA-KN-8426-11A-01R-2315-07	AGTR1|185	382.2666
TCGA-KN-8426-11A-01R-2315-07	AGTR2|186	8.808
TCGA-KN-8426-11A-01R-2315-07	AGTRAP|57085	634.7622
TCGA-KN-8426-11A-01R-2315-07	AGT|183	161.7733
TCGA-KN-8426-11A-01R-2315-07	AGXT2L1|64850	3.2296
TCGA-KN-8426-11A-01R-2315-07	AGXT2L2|85007	433.1914
TCGA-KN-8426-11A-01R-2315-07	AGXT2|64902	178.8021
TCGA-KN-8426-11A-01R-2315-07	AGXT|189	73.3999
TCGA-KN-8426-11A-01R-2315-07	AHCTF1|25909	1199.9413
TCGA-KN-8426-11A-01R-2315-07	AHCYL1|10768	6228.4204
TCGA-KN-8426-11A-01R-2315-07	AHCYL2|23382	990.8984
TCGA-KN-8426-11A-01R-2315-07	AHCY|191	2305.3435
TCGA-KN-8426-11A-01R-2315-07	AHDC1|27245	1346.4474
TCGA-KN-8426-11A-01R-2315-07	AHI1|54806	526.424
TCGA-KN-8426-11A-01R-2315-07	AHNAK2|113146	90.4287
TCGA-KN-8426-11A-01R-2315-07	AHNAK|79026	28613.0358
TCGA-KN-8426-11A-01R-2315-07	AHRR|57491	28.1856
TCGA-KN-8426-11A-01R-2315-07	AHR|196	1629.771
TCGA-KN-8426-11A-01R-2315-07	AHSA1|10598	1539.9295
TCGA-KN-8426-11A-01R-2315-07	AHSA2|130872	200.2349
TCGA-KN-8426-11A-01R-2315-07	AHSG|197	7.0464
TCGA-KN-8426-11A-01R-2315-07	AHSP|51327	.2936
TCGA-KN-8426-11A-01R-2315-07	AICDA|57379	1.468
TCGA-KN-8426-11A-01R-2315-07	AIDA|64853	728.5467
TCGA-KN-8426-11A-01R-2315-07	AIF1L|83543	28132.1198
TCGA-KN-8426-11A-01R-2315-07	AIF1|199	176.1597
TCGA-KN-8426-11A-01R-2315-07	AIFM1|9131	1887.2578
TCGA-KN-8426-11A-01R-2315-07	AIFM2|84883	421.0217
TCGA-KN-8426-11A-01R-2315-07	AIFM3|150209	12.0288
TCGA-KN-8426-11A-01R-2315-07	AIG1|51390	1085.7311
TCGA-KN-8426-11A-01R-2315-07	AIM1L|55057	7.9272
TCGA-KN-8426-11A-01R-2315-07	AIM1|202	1796.5355
TCGA-KN-8426-11A-01R-2315-07	AIM2|9447	12.6248
TCGA-KN-8426-11A-01R-2315-07	AIMP1|9255	1200.8925
TCGA-KN-8426-11A-01R-2315-07	AIMP2|7965	640.3464
TCGA-KN-8426-11A-01R-2315-07	AIPL1|23746	0
TCGA-KN-8426-11A-01R-2315-07	AIP|9049	1180.8573
TCGA-KN-8426-11A-01R-2315-07	AIRE|326	.2936
TCGA-KN-8426-11A-01R-2315-07	AJAP1|55966	232.5308
TCGA-KN-8426-11A-01R-2315-07	AK1|203	972.4016
TCGA-KN-8426-11A-01R-2315-07	AK2|204	2189.0781
TCGA-KN-8426-11A-01R-2315-07	AK3L1|205	266.882
TCGA-KN-8426-11A-01R-2315-07	AK3|50808	3852.3194
TCGA-KN-8426-11A-01R-2315-07	AK5|26289	48.4439
TCGA-KN-8426-11A-01R-2315-07	AK7|122481	273.9284
TCGA-KN-8426-11A-01R-2315-07	AKAP10|11216	659.4245
TCGA-KN-8426-11A-01R-2315-07	AKAP11|11215	2191.1333
TCGA-KN-8426-11A-01R-2315-07	AKAP12|9590	7416.9113
TCGA-KN-8426-11A-01R-2315-07	AKAP13|11214	2928.9489
TCGA-KN-8426-11A-01R-2315-07	AKAP14|158798	0
TCGA-KN-8426-11A-01R-2315-07	AKAP1|8165	1672.6365
TCGA-KN-8426-11A-01R-2315-07	AKAP2|11217	1932.3782
TCGA-KN-8426-11A-01R-2315-07	AKAP3|10566	195.2437
TCGA-KN-8426-11A-01R-2315-07	AKAP4|8852	2.3488
TCGA-KN-8426-11A-01R-2315-07	AKAP5|9495	169.1133
TCGA-KN-8426-11A-01R-2315-07	AKAP6|9472	399.0018
TCGA-KN-8426-11A-01R-2315-07	AKAP7|9465	174.3981
TCGA-KN-8426-11A-01R-2315-07	AKAP8L|26993	913.3881
TCGA-KN-8426-11A-01R-2315-07	AKAP8|10270	628.0094
TCGA-KN-8426-11A-01R-2315-07	AKAP9|10142	3170.8749
TCGA-KN-8426-11A-01R-2315-07	AKD1|221264	286.5531
TCGA-KN-8426-11A-01R-2315-07	AKIRIN1|79647	2381.0922
TCGA-KN-8426-11A-01R-2315-07	AKIRIN2|55122	663.2413
TCGA-KN-8426-11A-01R-2315-07	AKNAD1|254268	4.4099
TCGA-KN-8426-11A-01R-2315-07	AKNA|80709	628.5966
TCGA-KN-8426-11A-01R-2315-07	AKR1A1|10327	1428.0681
TCGA-KN-8426-11A-01R-2315-07	AKR1B10|57016	2.0552
TCGA-KN-8426-11A-01R-2315-07	AKR1B15|441282	0
TCGA-KN-8426-11A-01R-2315-07	AKR1B1|231	21896.3594
TCGA-KN-8426-11A-01R-2315-07	AKR1C1|1645	2919.5537
TCGA-KN-8426-11A-01R-2315-07	AKR1C2|1646	447.1521
TCGA-KN-8426-11A-01R-2315-07	AKR1C3|8644	819.4363
TCGA-KN-8426-11A-01R-2315-07	AKR1C4|1109	.5872
TCGA-KN-8426-11A-01R-2315-07	AKR1CL1|340811	0
TCGA-KN-8426-11A-01R-2315-07	AKR1D1|6718	0
TCGA-KN-8426-11A-01R-2315-07	AKR1E2|83592	58.4263
TCGA-KN-8426-11A-01R-2315-07	AKR7A2|8574	1249.8532
TCGA-KN-8426-11A-01R-2315-07	AKR7A3|22977	403.1122
TCGA-KN-8426-11A-01R-2315-07	AKR7L|246181	55.1967
TCGA-KN-8426-11A-01R-2315-07	AKT1S1|84335	759.542
TCGA-KN-8426-11A-01R-2315-07	AKT1|207	2746.9172
TCGA-KN-8426-11A-01R-2315-07	AKT2|208	4005.5784
TCGA-KN-8426-11A-01R-2315-07	AKT3|10000	1225.1908
TCGA-KN-8426-11A-01R-2315-07	AKTIP|64400	941.2214
TCGA-KN-8426-11A-01R-2315-07	ALAD|210	1736.6412
TCGA-KN-8426-11A-01R-2315-07	ALAS1|211	2179.9765
TCGA-KN-8426-11A-01R-2315-07	ALAS2|212	.5872
TCGA-KN-8426-11A-01R-2315-07	ALB|213	169.4069
TCGA-KN-8426-11A-01R-2315-07	ALCAM|214	687.6101
TCGA-KN-8426-11A-01R-2315-07	ALDH16A1|126133	601.5854
TCGA-KN-8426-11A-01R-2315-07	ALDH18A1|5832	1873.7522
TCGA-KN-8426-11A-01R-2315-07	ALDH1A1|216	7897.5338
TCGA-KN-8426-11A-01R-2315-07	ALDH1A2|8854	950.6753
TCGA-KN-8426-11A-01R-2315-07	ALDH1A3|220	2792.2607
TCGA-KN-8426-11A-01R-2315-07	ALDH1B1|219	679.3893
TCGA-KN-8426-11A-01R-2315-07	ALDH1L1|10840	877.8626
TCGA-KN-8426-11A-01R-2315-07	ALDH1L2|160428	54.6095
TCGA-KN-8426-11A-01R-2315-07	ALDH2|217	3007.6336
TCGA-KN-8426-11A-01R-2315-07	ALDH3A1|218	10.276
TCGA-KN-8426-11A-01R-2315-07	ALDH3A2|224	4094.539
TCGA-KN-8426-11A-01R-2315-07	ALDH3B1|221	171.1685
TCGA-KN-8426-11A-01R-2315-07	ALDH3B2|222	61.9495
TCGA-KN-8426-11A-01R-2315-07	ALDH4A1|8659	1246.33
TCGA-KN-8426-11A-01R-2315-07	ALDH5A1|7915	1049.0311
TCGA-KN-8426-11A-01R-2315-07	ALDH6A1|4329	1455.2995
TCGA-KN-8426-11A-01R-2315-07	ALDH7A1|501	1691.4269
TCGA-KN-8426-11A-01R-2315-07	ALDH8A1|64577	257.1932
TCGA-KN-8426-11A-01R-2315-07	ALDH9A1|223	2998.532
TCGA-KN-8426-11A-01R-2315-07	ALDOA|226	24752.7892
TCGA-KN-8426-11A-01R-2315-07	ALDOB|229	2300.6459
TCGA-KN-8426-11A-01R-2315-07	ALDOC|230	749.5596
TCGA-KN-8426-11A-01R-2315-07	ALG10B|144245	510.8632
TCGA-KN-8426-11A-01R-2315-07	ALG10|84920	126.2478
TCGA-KN-8426-11A-01R-2315-07	ALG11|440138	9.6888
TCGA-KN-8426-11A-01R-2315-07	ALG12|79087	805.0499
TCGA-KN-8426-11A-01R-2315-07	ALG13|79868	461.5385
TCGA-KN-8426-11A-01R-2315-07	ALG14|199857	176.7469
TCGA-KN-8426-11A-01R-2315-07	ALG1L2|644974	0
TCGA-KN-8426-11A-01R-2315-07	ALG1L|200810	17.6072
TCGA-KN-8426-11A-01R-2315-07	ALG1|56052	494.081
TCGA-KN-8426-11A-01R-2315-07	ALG2|85365	981.2096
TCGA-KN-8426-11A-01R-2315-07	ALG3|10195	437.4633
TCGA-KN-8426-11A-01R-2315-07	ALG5|29880	499.1192
TCGA-KN-8426-11A-01R-2315-07	ALG6|29929	259.8356
TCGA-KN-8426-11A-01R-2315-07	ALG8|79053	575.7487
TCGA-KN-8426-11A-01R-2315-07	ALG9|79796	585.4375
TCGA-KN-8426-11A-01R-2315-07	ALKBH1|8846	187.0229
TCGA-KN-8426-11A-01R-2315-07	ALKBH2|121642	185.2613
TCGA-KN-8426-11A-01R-2315-07	ALKBH3|221120	306.2243
TCGA-KN-8426-11A-01R-2315-07	ALKBH4|54784	151.4181
TCGA-KN-8426-11A-01R-2315-07	ALKBH5|54890	2235.8602
TCGA-KN-8426-11A-01R-2315-07	ALKBH6|84964	97.1814
TCGA-KN-8426-11A-01R-2315-07	ALKBH7|84266	582.5015
TCGA-KN-8426-11A-01R-2315-07	ALKBH8|91801	204.9325
TCGA-KN-8426-11A-01R-2315-07	ALK|238	1.468
TCGA-KN-8426-11A-01R-2315-07	ALLC|55821	.2936
TCGA-KN-8426-11A-01R-2315-07	ALMS1P|200420	7.34
TCGA-KN-8426-11A-01R-2315-07	ALMS1|7840	686.7293
TCGA-KN-8426-11A-01R-2315-07	ALOX12B|242	.3024
TCGA-KN-8426-11A-01R-2315-07	ALOX12P2|245	51.9671
TCGA-KN-8426-11A-01R-2315-07	ALOX12|239	10.5901
TCGA-KN-8426-11A-01R-2315-07	ALOX15B|247	121.8438
TCGA-KN-8426-11A-01R-2315-07	ALOX15|246	2.936
TCGA-KN-8426-11A-01R-2315-07	ALOX5AP|241	263.0652
TCGA-KN-8426-11A-01R-2315-07	ALOX5|240	464.1809
TCGA-KN-8426-11A-01R-2315-07	ALOXE3|59344	2.3488
TCGA-KN-8426-11A-01R-2315-07	ALPI|248	10.5696
TCGA-KN-8426-11A-01R-2315-07	ALPK1|80216	528.1856
TCGA-KN-8426-11A-01R-2315-07	ALPK2|115701	110.9806
TCGA-KN-8426-11A-01R-2315-07	ALPK3|57538	1031.7087
TCGA-KN-8426-11A-01R-2315-07	ALPL|249	283.9107
TCGA-KN-8426-11A-01R-2315-07	ALPPL2|251	.2936
TCGA-KN-8426-11A-01R-2315-07	ALPP|250	0
TCGA-KN-8426-11A-01R-2315-07	ALS2CL|259173	580.7399
TCGA-KN-8426-11A-01R-2315-07	ALS2CR11|151254	6.7528
TCGA-KN-8426-11A-01R-2315-07	ALS2CR12|130540	18.7904
TCGA-KN-8426-11A-01R-2315-07	ALS2CR4|65062	536.9935
TCGA-KN-8426-11A-01R-2315-07	ALS2CR8|79800	316.7939
TCGA-KN-8426-11A-01R-2315-07	ALS2|57679	800.0587
TCGA-KN-8426-11A-01R-2315-07	ALX1|8092	46.6823
TCGA-KN-8426-11A-01R-2315-07	ALX3|257	15.8544
TCGA-KN-8426-11A-01R-2315-07	ALX4|60529	1.7616
TCGA-KN-8426-11A-01R-2315-07	AMAC1L2|83650	.2936
TCGA-KN-8426-11A-01R-2315-07	AMAC1L3|643664	0
TCGA-KN-8426-11A-01R-2315-07	AMAC1|146861	0
TCGA-KN-8426-11A-01R-2315-07	AMACR|23600	821.4915
TCGA-KN-8426-11A-01R-2315-07	AMBN|258	0
TCGA-KN-8426-11A-01R-2315-07	AMBP|259	60.1879
TCGA-KN-8426-11A-01R-2315-07	AMBRA1|55626	885.4962
TCGA-KN-8426-11A-01R-2315-07	AMD1|262	3070.4639
TCGA-KN-8426-11A-01R-2315-07	AMDHD1|144193	11.744
TCGA-KN-8426-11A-01R-2315-07	AMDHD2|51005	164.0664
TCGA-KN-8426-11A-01R-2315-07	AMELX|265	.2936
TCGA-KN-8426-11A-01R-2315-07	AMELY|266	1.468
TCGA-KN-8426-11A-01R-2315-07	AMFR|267	8155.3142
TCGA-KN-8426-11A-01R-2315-07	AMHR2|269	0
TCGA-KN-8426-11A-01R-2315-07	AMH|268	1.468
TCGA-KN-8426-11A-01R-2315-07	AMICA1|120425	187.6101
TCGA-KN-8426-11A-01R-2315-07	AMIGO1|57463	338.2267
TCGA-KN-8426-11A-01R-2315-07	AMIGO2|347902	393.717
TCGA-KN-8426-11A-01R-2315-07	AMIGO3|386724	61.0687
TCGA-KN-8426-11A-01R-2315-07	AMMECR1L|83607	825.0147
TCGA-KN-8426-11A-01R-2315-07	AMMECR1|9949	391.6618
TCGA-KN-8426-11A-01R-2315-07	AMN1|196394	358.7786
TCGA-KN-8426-11A-01R-2315-07	AMN|81693	88.9607
TCGA-KN-8426-11A-01R-2315-07	AMOTL1|154810	844.6858
TCGA-KN-8426-11A-01R-2315-07	AMOTL2|51421	4262.478
TCGA-KN-8426-11A-01R-2315-07	AMOT|154796	860.5402
TCGA-KN-8426-11A-01R-2315-07	AMPD1|270	.5872
TCGA-KN-8426-11A-01R-2315-07	AMPD2|271	1249.8532
TCGA-KN-8426-11A-01R-2315-07	AMPD3|272	573.3999
TCGA-KN-8426-11A-01R-2315-07	AMPH|273	218.7317
TCGA-KN-8426-11A-01R-2315-07	AMTN|401138	0
TCGA-KN-8426-11A-01R-2315-07	AMT|275	690.5549
TCGA-KN-8426-11A-01R-2315-07	AMY1A|276	1.468
TCGA-KN-8426-11A-01R-2315-07	AMY2A|279	.2936
TCGA-KN-8426-11A-01R-2315-07	AMY2B|280	161.2948
TCGA-KN-8426-11A-01R-2315-07	AMZ1|155185	3.8168
TCGA-KN-8426-11A-01R-2315-07	AMZ2P1|201283	155.6078
TCGA-KN-8426-11A-01R-2315-07	AMZ2|51321	1030.2408
TCGA-KN-8426-11A-01R-2315-07	ANAPC10|10393	129.4774
TCGA-KN-8426-11A-01R-2315-07	ANAPC11|51529	967.9977
TCGA-KN-8426-11A-01R-2315-07	ANAPC13|25847	2035.8632
TCGA-KN-8426-11A-01R-2315-07	ANAPC16|119504	3961.2449
TCGA-KN-8426-11A-01R-2315-07	ANAPC1|64682	580.7399
TCGA-KN-8426-11A-01R-2315-07	ANAPC2|29882	715.2085
TCGA-KN-8426-11A-01R-2315-07	ANAPC4|29945	363.1826
TCGA-KN-8426-11A-01R-2315-07	ANAPC5|51433	2388.1386
TCGA-KN-8426-11A-01R-2315-07	ANAPC7|51434	874.0458
TCGA-KN-8426-11A-01R-2315-07	ANGEL1|23357	768.9372
TCGA-KN-8426-11A-01R-2315-07	ANGEL2|90806	533.7639
TCGA-KN-8426-11A-01R-2315-07	ANGPT1|284	679.0957
TCGA-KN-8426-11A-01R-2315-07	ANGPT2|285	838.2267
TCGA-KN-8426-11A-01R-2315-07	ANGPT4|51378	13.5056
TCGA-KN-8426-11A-01R-2315-07	ANGPTL1|9068	404.5802
TCGA-KN-8426-11A-01R-2315-07	ANGPTL2|23452	1593.0711
TCGA-KN-8426-11A-01R-2315-07	ANGPTL3|27329	158.2501
TCGA-KN-8426-11A-01R-2315-07	ANGPTL4|51129	618.9078
TCGA-KN-8426-11A-01R-2315-07	ANGPTL5|253935	.2936
TCGA-KN-8426-11A-01R-2315-07	ANGPTL6|83854	64.7592
TCGA-KN-8426-11A-01R-2315-07	ANGPTL7|10218	1.7616
TCGA-KN-8426-11A-01R-2315-07	ANG|283	105.9483
TCGA-KN-8426-11A-01R-2315-07	ANK1|286	25.2496
TCGA-KN-8426-11A-01R-2315-07	ANK2|287	5858.7786
TCGA-KN-8426-11A-01R-2315-07	ANK3|288	2620.3758
TCGA-KN-8426-11A-01R-2315-07	ANKAR|150709	39.6359
TCGA-KN-8426-11A-01R-2315-07	ANKDD1A|348094	37.2871
TCGA-KN-8426-11A-01R-2315-07	ANKFN1|162282	.2936
TCGA-KN-8426-11A-01R-2315-07	ANKFY1|51479	1777.4516
TCGA-KN-8426-11A-01R-2315-07	ANKHD1-EIF4EBP3|404734	444.2777
TCGA-KN-8426-11A-01R-2315-07	ANKHD1|54882	2017.1286
TCGA-KN-8426-11A-01R-2315-07	ANKH|56172	1472.4016
TCGA-KN-8426-11A-01R-2315-07	ANKIB1|54467	1194.6565
TCGA-KN-8426-11A-01R-2315-07	ANKK1|255239	5.5784
TCGA-KN-8426-11A-01R-2315-07	ANKLE1|126549	1.7616
TCGA-KN-8426-11A-01R-2315-07	ANKLE2|23141	1498.2384
TCGA-KN-8426-11A-01R-2315-07	ANKMY1|51281	166.4709
TCGA-KN-8426-11A-01R-2315-07	ANKMY2|57037	694.0693
TCGA-KN-8426-11A-01R-2315-07	ANKRA2|57763	312.6835
TCGA-KN-8426-11A-01R-2315-07	ANKRD10|55608	748.8579
TCGA-KN-8426-11A-01R-2315-07	ANKRD11|29123	2613.2179
TCGA-KN-8426-11A-01R-2315-07	ANKRD12|23253	1266.5884
TCGA-KN-8426-11A-01R-2315-07	ANKRD13A|88455	2198.7669
TCGA-KN-8426-11A-01R-2315-07	ANKRD13B|124930	53.1415
TCGA-KN-8426-11A-01R-2315-07	ANKRD13C|81573	561.3623
TCGA-KN-8426-11A-01R-2315-07	ANKRD13D|338692	478.2736
TCGA-KN-8426-11A-01R-2315-07	ANKRD16|54522	125.596
TCGA-KN-8426-11A-01R-2315-07	ANKRD17|26057	2639.4598
TCGA-KN-8426-11A-01R-2315-07	ANKRD19|138649	30.828
TCGA-KN-8426-11A-01R-2315-07	ANKRD1|27063	41.1039
TCGA-KN-8426-11A-01R-2315-07	ANKRD20A3|441425	10.5696
TCGA-KN-8426-11A-01R-2315-07	ANKRD20A4|728747	0
TCGA-KN-8426-11A-01R-2315-07	ANKRD20B|729171	6.1656
TCGA-KN-8426-11A-01R-2315-07	ANKRD22|118932	210.5109
TCGA-KN-8426-11A-01R-2315-07	ANKRD23|200539	25.8368
TCGA-KN-8426-11A-01R-2315-07	ANKRD24|170961	34.0575
TCGA-KN-8426-11A-01R-2315-07	ANKRD26P1|124149	.2936
TCGA-KN-8426-11A-01R-2315-07	ANKRD26|22852	271.8732
TCGA-KN-8426-11A-01R-2315-07	ANKRD27|84079	751.9084
TCGA-KN-8426-11A-01R-2315-07	ANKRD28|23243	1246.0364
TCGA-KN-8426-11A-01R-2315-07	ANKRD29|147463	116.559
TCGA-KN-8426-11A-01R-2315-07	ANKRD2|26287	655.0206
TCGA-KN-8426-11A-01R-2315-07	ANKRD30A|91074	.2936
TCGA-KN-8426-11A-01R-2315-07	ANKRD30B|374860	.8808
TCGA-KN-8426-11A-01R-2315-07	ANKRD31|256006	4.404
TCGA-KN-8426-11A-01R-2315-07	ANKRD32|84250	110.9806
TCGA-KN-8426-11A-01R-2315-07	ANKRD33|341405	1.7616
TCGA-KN-8426-11A-01R-2315-07	ANKRD34A|284615	30.5344
TCGA-KN-8426-11A-01R-2315-07	ANKRD34B|340120	50.7927
TCGA-KN-8426-11A-01R-2315-07	ANKRD34C|390616	.5872
TCGA-KN-8426-11A-01R-2315-07	ANKRD35|148741	22.02
TCGA-KN-8426-11A-01R-2315-07	ANKRD36BP1|84832	135.3494
TCGA-KN-8426-11A-01R-2315-07	ANKRD36B|57730	17.616
TCGA-KN-8426-11A-01R-2315-07	ANKRD36|375248	148.5614
TCGA-KN-8426-11A-01R-2315-07	ANKRD37|353322	286.4063
TCGA-KN-8426-11A-01R-2315-07	ANKRD39|51239	82.7951
TCGA-KN-8426-11A-01R-2315-07	ANKRD40|91369	1143.2766
TCGA-KN-8426-11A-01R-2315-07	ANKRD42|338699	412.8009
TCGA-KN-8426-11A-01R-2315-07	ANKRD43|134548	246.33
TCGA-KN-8426-11A-01R-2315-07	ANKRD44|91526	128.0094
TCGA-KN-8426-11A-01R-2315-07	ANKRD45|339416	81.3271
TCGA-KN-8426-11A-01R-2315-07	ANKRD46|157567	633.8902
TCGA-KN-8426-11A-01R-2315-07	ANKRD49|54851	211.0981
TCGA-KN-8426-11A-01R-2315-07	ANKRD50|57182	749.266
TCGA-KN-8426-11A-01R-2315-07	ANKRD52|283373	1879.9178
TCGA-KN-8426-11A-01R-2315-07	ANKRD53|79998	14.3864
TCGA-KN-8426-11A-01R-2315-07	ANKRD54|129138	581.0335
TCGA-KN-8426-11A-01R-2315-07	ANKRD55|79722	4.1104
TCGA-KN-8426-11A-01R-2315-07	ANKRD56|345079	619.7886
TCGA-KN-8426-11A-01R-2315-07	ANKRD57|65124	1685.2613
TCGA-KN-8426-11A-01R-2315-07	ANKRD58|347454	12.6248
TCGA-KN-8426-11A-01R-2315-07	ANKRD5|63926	180.2701
TCGA-KN-8426-11A-01R-2315-07	ANKRD6|22881	610.6342
TCGA-KN-8426-11A-01R-2315-07	ANKRD7|56311	12.0376
TCGA-KN-8426-11A-01R-2315-07	ANKRD9|122416	160.8925
TCGA-KN-8426-11A-01R-2315-07	ANKS1A|23294	1633.2942
TCGA-KN-8426-11A-01R-2315-07	ANKS1B|56899	31.1216
TCGA-KN-8426-11A-01R-2315-07	ANKS3|124401	323.8403
TCGA-KN-8426-11A-01R-2315-07	ANKS4B|257629	28.7728
TCGA-KN-8426-11A-01R-2315-07	ANKS6|203286	734.586
TCGA-KN-8426-11A-01R-2315-07	ANKZF1|55139	427.7745
TCGA-KN-8426-11A-01R-2315-07	ANLN|54443	57.2519
TCGA-KN-8426-11A-01R-2315-07	ANO10|55129	1032.0023
TCGA-KN-8426-11A-01R-2315-07	ANO1|55107	320.6107
TCGA-KN-8426-11A-01R-2315-07	ANO2|57101	35.5255
TCGA-KN-8426-11A-01R-2315-07	ANO3|63982	29.0664
TCGA-KN-8426-11A-01R-2315-07	ANO4|121601	14.68
TCGA-KN-8426-11A-01R-2315-07	ANO5|203859	259.8356
TCGA-KN-8426-11A-01R-2315-07	ANO6|196527	3430.7105
TCGA-KN-8426-11A-01R-2315-07	ANO7|50636	65.7663
TCGA-KN-8426-11A-01R-2315-07	ANO8|57719	388.1386
TCGA-KN-8426-11A-01R-2315-07	ANO9|338440	138.2854
TCGA-KN-8426-11A-01R-2315-07	ANP32A|8125	2496.4768
TCGA-KN-8426-11A-01R-2315-07	ANP32B|10541	1550.2055
TCGA-KN-8426-11A-01R-2315-07	ANP32C|23520	2.6424
TCGA-KN-8426-11A-01R-2315-07	ANP32D|23519	0
TCGA-KN-8426-11A-01R-2315-07	ANP32E|81611	1700.2349
TCGA-KN-8426-11A-01R-2315-07	ANPEP|290	598.3558
TCGA-KN-8426-11A-01R-2315-07	ANTXR1|84168	982.9712
TCGA-KN-8426-11A-01R-2315-07	ANTXR2|118429	1223.4292
TCGA-KN-8426-11A-01R-2315-07	ANTXRL|195977	.2936
TCGA-KN-8426-11A-01R-2315-07	ANUBL1|93550	167.3517
TCGA-KN-8426-11A-01R-2315-07	ANXA10|11199	0
TCGA-KN-8426-11A-01R-2315-07	ANXA11|311	7758.074
TCGA-KN-8426-11A-01R-2315-07	ANXA13|312	15.8544
TCGA-KN-8426-11A-01R-2315-07	ANXA1|301	1468.8784
TCGA-KN-8426-11A-01R-2315-07	ANXA2P1|303	41.6911
TCGA-KN-8426-11A-01R-2315-07	ANXA2P2|304	2143.2766
TCGA-KN-8426-11A-01R-2315-07	ANXA2P3|305	1.7616
TCGA-KN-8426-11A-01R-2315-07	ANXA2|302	5655.0206
TCGA-KN-8426-11A-01R-2315-07	ANXA3|306	828.5379
TCGA-KN-8426-11A-01R-2315-07	ANXA4|307	2961.2449
TCGA-KN-8426-11A-01R-2315-07	ANXA5|308	6068.7023
TCGA-KN-8426-11A-01R-2315-07	ANXA6|309	2368.4674
TCGA-KN-8426-11A-01R-2315-07	ANXA7|310	3888.1386
TCGA-KN-8426-11A-01R-2315-07	ANXA8L1|728113	0
TCGA-KN-8426-11A-01R-2315-07	ANXA8L2|244	.2936
TCGA-KN-8426-11A-01R-2315-07	ANXA8|653145	.5872
TCGA-KN-8426-11A-01R-2315-07	ANXA9|8416	430.4169
TCGA-KN-8426-11A-01R-2315-07	AOAH|313	93.9518
TCGA-KN-8426-11A-01R-2315-07	AOC2|314	31.7087
TCGA-KN-8426-11A-01R-2315-07	AOC3|8639	1864.0634
TCGA-KN-8426-11A-01R-2315-07	AOX1|316	875.5138
TCGA-KN-8426-11A-01R-2315-07	AOX2P|344454	.2936
TCGA-KN-8426-11A-01R-2315-07	AP1AR|55435	429.8297
TCGA-KN-8426-11A-01R-2315-07	AP1B1|162	2785.6723
TCGA-KN-8426-11A-01R-2315-07	AP1G1|164	3360.8338
TCGA-KN-8426-11A-01R-2315-07	AP1G2|8906	687.1315
TCGA-KN-8426-11A-01R-2315-07	AP1M1|8907	822.9595
TCGA-KN-8426-11A-01R-2315-07	AP1M2|10053	1530.5344
TCGA-KN-8426-11A-01R-2315-07	AP1S1|1174	786.2595
TCGA-KN-8426-11A-01R-2315-07	AP1S2|8905	287.7275
TCGA-KN-8426-11A-01R-2315-07	AP1S3|130340	1183.7933
TCGA-KN-8426-11A-01R-2315-07	AP2A1|160	1412.6952
TCGA-KN-8426-11A-01R-2315-07	AP2A2|161	2462.4193
TCGA-KN-8426-11A-01R-2315-07	AP2B1|163	7010.276
TCGA-KN-8426-11A-01R-2315-07	AP2M1|1173	7181.4445
TCGA-KN-8426-11A-01R-2315-07	AP2S1|1175	763.3588
TCGA-KN-8426-11A-01R-2315-07	AP3B1|8546	1607.1638
TCGA-KN-8426-11A-01R-2315-07	AP3B2|8120	32.5895
TCGA-KN-8426-11A-01R-2315-07	AP3D1|8943	3053.1415
TCGA-KN-8426-11A-01R-2315-07	AP3M1|26985	1174.3981
TCGA-KN-8426-11A-01R-2315-07	AP3M2|10947	595.4198
TCGA-KN-8426-11A-01R-2315-07	AP3S1|1176	426.0129
TCGA-KN-8426-11A-01R-2315-07	AP3S2|10239	1783.4615
TCGA-KN-8426-11A-01R-2315-07	AP4B1|10717	284.2983
TCGA-KN-8426-11A-01R-2315-07	AP4E1|23431	352.9066
TCGA-KN-8426-11A-01R-2315-07	AP4M1|9179	201.6471
TCGA-KN-8426-11A-01R-2315-07	AP4S1|11154	121.5502
TCGA-KN-8426-11A-01R-2315-07	APAF1|317	533.4703
TCGA-KN-8426-11A-01R-2315-07	APBA1|320	135.3494
TCGA-KN-8426-11A-01R-2315-07	APBA2|321	30.828
TCGA-KN-8426-11A-01R-2315-07	APBA3|9546	204.3453
TCGA-KN-8426-11A-01R-2315-07	APBB1IP|54518	93.9518
TCGA-KN-8426-11A-01R-2315-07	APBB1|322	1127.4222
TCGA-KN-8426-11A-01R-2315-07	APBB2|323	1851.7322
TCGA-KN-8426-11A-01R-2315-07	APBB3|10307	359.0722
TCGA-KN-8426-11A-01R-2315-07	APC2|10297	1.4797
TCGA-KN-8426-11A-01R-2315-07	APCDD1L|164284	71.9319
TCGA-KN-8426-11A-01R-2315-07	APCDD1|147495	859.953
TCGA-KN-8426-11A-01R-2315-07	APCS|325	91.0159
TCGA-KN-8426-11A-01R-2315-07	APC|324	875.5138
TCGA-KN-8426-11A-01R-2315-07	APEH|327	2907.5161
TCGA-KN-8426-11A-01R-2315-07	APEX1|328	1750.4404
TCGA-KN-8426-11A-01R-2315-07	APEX2|27301	428.9489
TCGA-KN-8426-11A-01R-2315-07	APH1A|51107	3715.2085
TCGA-KN-8426-11A-01R-2315-07	APH1B|83464	1026.1304
TCGA-KN-8426-11A-01R-2315-07	API5|8539	2431.2977
TCGA-KN-8426-11A-01R-2315-07	APIP|51074	824.2396
TCGA-KN-8426-11A-01R-2315-07	APITD1|378708	362.5308
TCGA-KN-8426-11A-01R-2315-07	APLF|200558	47.798
TCGA-KN-8426-11A-01R-2315-07	APLNR|187	35.5255
TCGA-KN-8426-11A-01R-2315-07	APLN|8862	288.6083
TCGA-KN-8426-11A-01R-2315-07	APLP1|333	40.8103
TCGA-KN-8426-11A-01R-2315-07	APLP2|334	28827.9507
TCGA-KN-8426-11A-01R-2315-07	APOA1BP|128240	1774.8092
TCGA-KN-8426-11A-01R-2315-07	APOA1|335	2.6424
TCGA-KN-8426-11A-01R-2315-07	APOA2|336	.5872
TCGA-KN-8426-11A-01R-2315-07	APOA4|337	0
TCGA-KN-8426-11A-01R-2315-07	APOA5|116519	.5872
TCGA-KN-8426-11A-01R-2315-07	APOB48R|55911	100.411
TCGA-KN-8426-11A-01R-2315-07	APOBEC1|339	0
TCGA-KN-8426-11A-01R-2315-07	APOBEC2|10930	3.5232
TCGA-KN-8426-11A-01R-2315-07	APOBEC3A|200315	9.9824
TCGA-KN-8426-11A-01R-2315-07	APOBEC3B|9582	64.0047
TCGA-KN-8426-11A-01R-2315-07	APOBEC3C|27350	153.8462
TCGA-KN-8426-11A-01R-2315-07	APOBEC3D|140564	48.7375
TCGA-KN-8426-11A-01R-2315-07	APOBEC3F|200316	174.1045
TCGA-KN-8426-11A-01R-2315-07	APOBEC3G|60489	174.9853
TCGA-KN-8426-11A-01R-2315-07	APOBEC3H|164668	3.2296
TCGA-KN-8426-11A-01R-2315-07	APOBEC4|403314	0
TCGA-KN-8426-11A-01R-2315-07	APOB|338	20.8456
TCGA-KN-8426-11A-01R-2315-07	APOC1P1|342	0
TCGA-KN-8426-11A-01R-2315-07	APOC1|341	41.9847
TCGA-KN-8426-11A-01R-2315-07	APOC2|344	7.6336
TCGA-KN-8426-11A-01R-2315-07	APOC3|345	.8808
TCGA-KN-8426-11A-01R-2315-07	APOC4|346	0
TCGA-KN-8426-11A-01R-2315-07	APOD|347	778.9196
TCGA-KN-8426-11A-01R-2315-07	APOE|348	915.4433
TCGA-KN-8426-11A-01R-2315-07	APOF|319	2.6424
TCGA-KN-8426-11A-01R-2315-07	APOH|350	3.5232
TCGA-KN-8426-11A-01R-2315-07	APOL1|8542	1718.7317
TCGA-KN-8426-11A-01R-2315-07	APOL2|23780	760.1292
TCGA-KN-8426-11A-01R-2315-07	APOL3|80833	671.7557
TCGA-KN-8426-11A-01R-2315-07	APOL4|80832	155.6078
TCGA-KN-8426-11A-01R-2315-07	APOL5|80831	0
TCGA-KN-8426-11A-01R-2315-07	APOL6|80830	860.8338
TCGA-KN-8426-11A-01R-2315-07	APOLD1|81575	4596.4563
TCGA-KN-8426-11A-01R-2315-07	APOM|55937	145.9571
TCGA-KN-8426-11A-01R-2315-07	APOOL|139322	467.4105
TCGA-KN-8426-11A-01R-2315-07	APOO|79135	602.4662
TCGA-KN-8426-11A-01R-2315-07	APPBP2|10513	952.1433
TCGA-KN-8426-11A-01R-2315-07	APPL1|26060	1335.5843
TCGA-KN-8426-11A-01R-2315-07	APPL2|55198	964.1809
TCGA-KN-8426-11A-01R-2315-07	APP|351	68643.5702
TCGA-KN-8426-11A-01R-2315-07	APRT|353	968.5849
TCGA-KN-8426-11A-01R-2315-07	APTX|54840	611.5678
TCGA-KN-8426-11A-01R-2315-07	AQP10|89872	0
TCGA-KN-8426-11A-01R-2315-07	AQP11|282679	19.3776
TCGA-KN-8426-11A-01R-2315-07	AQP12A|375318	0
TCGA-KN-8426-11A-01R-2315-07	AQP12B|653437	.2936
TCGA-KN-8426-11A-01R-2315-07	AQP1|358	27495.9014
TCGA-KN-8426-11A-01R-2315-07	AQP2|359	98573.9871
TCGA-KN-8426-11A-01R-2315-07	AQP3|360	18255.138
TCGA-KN-8426-11A-01R-2315-07	AQP4|361	57.5455
TCGA-KN-8426-11A-01R-2315-07	AQP5|362	49.3247
TCGA-KN-8426-11A-01R-2315-07	AQP6|363	4096.8878
TCGA-KN-8426-11A-01R-2315-07	AQP7P1|375719	20.552
TCGA-KN-8426-11A-01R-2315-07	AQP7P3|441432	.8808
TCGA-KN-8426-11A-01R-2315-07	AQP7|364	368.1738
TCGA-KN-8426-11A-01R-2315-07	AQP8|343	.5872
TCGA-KN-8426-11A-01R-2315-07	AQP9|366	33.4703
TCGA-KN-8426-11A-01R-2315-07	AQPEP|206338	.2936
TCGA-KN-8426-11A-01R-2315-07	AQR|9716	1074.5743
TCGA-KN-8426-11A-01R-2315-07	ARAF|369	1602.7598
TCGA-KN-8426-11A-01R-2315-07	ARAP1|116985	2487.3605
TCGA-KN-8426-11A-01R-2315-07	ARAP2|116984	484.4392
TCGA-KN-8426-11A-01R-2315-07	ARAP3|64411	798.5907
TCGA-KN-8426-11A-01R-2315-07	ARCN1|372	3709.0429
TCGA-KN-8426-11A-01R-2315-07	ARC|23237	1062.2431
TCGA-KN-8426-11A-01R-2315-07	AREG|374	259.8356
TCGA-KN-8426-11A-01R-2315-07	ARF1|375	7986.4944
TCGA-KN-8426-11A-01R-2315-07	ARF3|377	5302.4075
TCGA-KN-8426-11A-01R-2315-07	ARF4|378	3856.7234
TCGA-KN-8426-11A-01R-2315-07	ARF5|381	2294.9383
TCGA-KN-8426-11A-01R-2315-07	ARF6|382	3070.4639
TCGA-KN-8426-11A-01R-2315-07	ARFGAP1|55738	982.6776
TCGA-KN-8426-11A-01R-2315-07	ARFGAP2|84364	2104.2278
TCGA-KN-8426-11A-01R-2315-07	ARFGAP3|26286	2030.828
TCGA-KN-8426-11A-01R-2315-07	ARFGEF1|10565	2076.8144
TCGA-KN-8426-11A-01R-2315-07	ARFGEF2|10564	2667.6453
TCGA-KN-8426-11A-01R-2315-07	ARFIP1|27236	1059.0135
TCGA-KN-8426-11A-01R-2315-07	ARFIP2|23647	837.9331
TCGA-KN-8426-11A-01R-2315-07	ARFRP1|10139	664.4157
TCGA-KN-8426-11A-01R-2315-07	ARG1|383	2.0552
TCGA-KN-8426-11A-01R-2315-07	ARG2|384	8116.8761
TCGA-KN-8426-11A-01R-2315-07	ARGFXP2|503640	.2936
TCGA-KN-8426-11A-01R-2315-07	ARGFX|503582	0
TCGA-KN-8426-11A-01R-2315-07	ARGLU1|55082	1751.3212
TCGA-KN-8426-11A-01R-2315-07	ARHGAP10|79658	274.222
TCGA-KN-8426-11A-01R-2315-07	ARHGAP11A|9824	45.8015
TCGA-KN-8426-11A-01R-2315-07	ARHGAP11B|89839	5.2848
TCGA-KN-8426-11A-01R-2315-07	ARHGAP12|94134	845.273
TCGA-KN-8426-11A-01R-2315-07	ARHGAP15|55843	50.2055
TCGA-KN-8426-11A-01R-2315-07	ARHGAP17|55114	1009.3952
TCGA-KN-8426-11A-01R-2315-07	ARHGAP18|93663	2146.5062
TCGA-KN-8426-11A-01R-2315-07	ARHGAP19|84986	376.3946
TCGA-KN-8426-11A-01R-2315-07	ARHGAP1|392	2345.8602
TCGA-KN-8426-11A-01R-2315-07	ARHGAP20|57569	24.6624
TCGA-KN-8426-11A-01R-2315-07	ARHGAP21|57584	1070.7575
TCGA-KN-8426-11A-01R-2315-07	ARHGAP22|58504	15.8544
TCGA-KN-8426-11A-01R-2315-07	ARHGAP23|57636	463.3001
TCGA-KN-8426-11A-01R-2315-07	ARHGAP24|83478	3917.7921
TCGA-KN-8426-11A-01R-2315-07	ARHGAP25|9938	238.1092
TCGA-KN-8426-11A-01R-2315-07	ARHGAP26|23092	543.4527
TCGA-KN-8426-11A-01R-2315-07	ARHGAP27|201176	618.9078
TCGA-KN-8426-11A-01R-2315-07	ARHGAP28|79822	163.5349
TCGA-KN-8426-11A-01R-2315-07	ARHGAP29|9411	5651.2038
TCGA-KN-8426-11A-01R-2315-07	ARHGAP30|257106	289.4891
TCGA-KN-8426-11A-01R-2315-07	ARHGAP31|57514	881.3858
TCGA-KN-8426-11A-01R-2315-07	ARHGAP32|9743	571.0511
TCGA-KN-8426-11A-01R-2315-07	ARHGAP33|115703	151.791
TCGA-KN-8426-11A-01R-2315-07	ARHGAP36|158763	.2936
TCGA-KN-8426-11A-01R-2315-07	ARHGAP39|80728	124.4862
TCGA-KN-8426-11A-01R-2315-07	ARHGAP42|143872	312.0963
TCGA-KN-8426-11A-01R-2315-07	ARHGAP4|393	884.0282
TCGA-KN-8426-11A-01R-2315-07	ARHGAP5|394	3135.3494
TCGA-KN-8426-11A-01R-2315-07	ARHGAP6|395	651.2038
TCGA-KN-8426-11A-01R-2315-07	ARHGAP8|23779	445.3758
TCGA-KN-8426-11A-01R-2315-07	ARHGAP9|64333	105.4022
TCGA-KN-8426-11A-01R-2315-07	ARHGDIA|396	4387.845
TCGA-KN-8426-11A-01R-2315-07	ARHGDIB|397	2034.9383
TCGA-KN-8426-11A-01R-2315-07	ARHGDIG|398	.7663
TCGA-KN-8426-11A-01R-2315-07	ARHGEF10L|55160	1519.3776
TCGA-KN-8426-11A-01R-2315-07	ARHGEF10|9639	790.6635
TCGA-KN-8426-11A-01R-2315-07	ARHGEF11|9826	1438.3441
TCGA-KN-8426-11A-01R-2315-07	ARHGEF12|23365	8507.34
TCGA-KN-8426-11A-01R-2315-07	ARHGEF15|22899	433.6465
TCGA-KN-8426-11A-01R-2315-07	ARHGEF16|27237	703.4645
TCGA-KN-8426-11A-01R-2315-07	ARHGEF17|9828	2648.5614
TCGA-KN-8426-11A-01R-2315-07	ARHGEF18|23370	2037.2871
TCGA-KN-8426-11A-01R-2315-07	ARHGEF19|128272	268.6436
TCGA-KN-8426-11A-01R-2315-07	ARHGEF1|9138	1239.5772
TCGA-KN-8426-11A-01R-2315-07	ARHGEF2|9181	1371.4034
TCGA-KN-8426-11A-01R-2315-07	ARHGEF33|100271715	10.5696
TCGA-KN-8426-11A-01R-2315-07	ARHGEF35|445328	935.7017
TCGA-KN-8426-11A-01R-2315-07	ARHGEF37|389337	688.7845
TCGA-KN-8426-11A-01R-2315-07	ARHGEF38|54848	44.3335
TCGA-KN-8426-11A-01R-2315-07	ARHGEF3|50650	1272.754
TCGA-KN-8426-11A-01R-2315-07	ARHGEF4|50649	35.5255
TCGA-KN-8426-11A-01R-2315-07	ARHGEF5|7984	958.3089
TCGA-KN-8426-11A-01R-2315-07	ARHGEF6|9459	521.4328
TCGA-KN-8426-11A-01R-2315-07	ARHGEF7|8874	1085.4375
TCGA-KN-8426-11A-01R-2315-07	ARHGEF9|23229	613.3294
TCGA-KN-8426-11A-01R-2315-07	ARID1A|8289	2773.3412
TCGA-KN-8426-11A-01R-2315-07	ARID1B|57492	1968.5849
TCGA-KN-8426-11A-01R-2315-07	ARID2|196528	843.2179
TCGA-KN-8426-11A-01R-2315-07	ARID3A|1820	96.5942
TCGA-KN-8426-11A-01R-2315-07	ARID3B|10620	89.8415
TCGA-KN-8426-11A-01R-2315-07	ARID3C|138715	0
TCGA-KN-8426-11A-01R-2315-07	ARID4A|5926	645.6254
TCGA-KN-8426-11A-01R-2315-07	ARID4B|51742	1069.4069
TCGA-KN-8426-11A-01R-2315-07	ARID5A|10865	453.9049
TCGA-KN-8426-11A-01R-2315-07	ARID5B|84159	5009.3952
TCGA-KN-8426-11A-01R-2315-07	ARIH1|25820	1644.1574
TCGA-KN-8426-11A-01R-2315-07	ARIH2|10425	1235.411
TCGA-KN-8426-11A-01R-2315-07	ARL10|285598	47.5631
TCGA-KN-8426-11A-01R-2315-07	ARL11|115761	37.2871
TCGA-KN-8426-11A-01R-2315-07	ARL13A|392509	1.1744
TCGA-KN-8426-11A-01R-2315-07	ARL13B|200894	424.5449
TCGA-KN-8426-11A-01R-2315-07	ARL14|80117	14.0928
TCGA-KN-8426-11A-01R-2315-07	ARL15|54622	766.882
TCGA-KN-8426-11A-01R-2315-07	ARL16|339231	478.5672
TCGA-KN-8426-11A-01R-2315-07	ARL17A|51326	61.0482
TCGA-KN-8426-11A-01R-2315-07	ARL17B|641522	2.1814
TCGA-KN-8426-11A-01R-2315-07	ARL1|400	2412.8009
TCGA-KN-8426-11A-01R-2315-07	ARL2BP|23568	1221.374
TCGA-KN-8426-11A-01R-2315-07	ARL2|402	1928.3617
TCGA-KN-8426-11A-01R-2315-07	ARL3|403	981.7968
TCGA-KN-8426-11A-01R-2315-07	ARL4A|10124	184.3805
TCGA-KN-8426-11A-01R-2315-07	ARL4C|10123	765.1204
TCGA-KN-8426-11A-01R-2315-07	ARL4D|379	1503.8168
TCGA-KN-8426-11A-01R-2315-07	ARL5A|26225	973.2824
TCGA-KN-8426-11A-01R-2315-07	ARL5B|221079	443.0417
TCGA-KN-8426-11A-01R-2315-07	ARL5C|390790	0
TCGA-KN-8426-11A-01R-2315-07	ARL6IP1|23204	6386.377
TCGA-KN-8426-11A-01R-2315-07	ARL6IP4|51329	2125.367
TCGA-KN-8426-11A-01R-2315-07	ARL6IP5|10550	2744.862
TCGA-KN-8426-11A-01R-2315-07	ARL6IP6|151188	237.8156
TCGA-KN-8426-11A-01R-2315-07	ARL6|84100	184.0869
TCGA-KN-8426-11A-01R-2315-07	ARL8A|127829	943.9225
TCGA-KN-8426-11A-01R-2315-07	ARL8B|55207	2043.1591
TCGA-KN-8426-11A-01R-2315-07	ARL9|132946	.8808
TCGA-KN-8426-11A-01R-2315-07	ARMC10|83787	556.2801
TCGA-KN-8426-11A-01R-2315-07	ARMC1|55156	711.9789
TCGA-KN-8426-11A-01R-2315-07	ARMC2|84071	55.4903
TCGA-KN-8426-11A-01R-2315-07	ARMC3|219681	15.8544
TCGA-KN-8426-11A-01R-2315-07	ARMC4|55130	1.468
TCGA-KN-8426-11A-01R-2315-07	ARMC5|79798	293.5995
TCGA-KN-8426-11A-01R-2315-07	ARMC6|93436	646.1861
TCGA-KN-8426-11A-01R-2315-07	ARMC7|79637	926.0129
TCGA-KN-8426-11A-01R-2315-07	ARMC8|25852	927.1873
TCGA-KN-8426-11A-01R-2315-07	ARMC9|80210	315.9131
TCGA-KN-8426-11A-01R-2315-07	ARMCX1|51309	429.5361
TCGA-KN-8426-11A-01R-2315-07	ARMCX2|9823	2334.4099
TCGA-KN-8426-11A-01R-2315-07	ARMCX3|51566	2273.9284
TCGA-KN-8426-11A-01R-2315-07	ARMCX5|64860	461.5385
TCGA-KN-8426-11A-01R-2315-07	ARMCX6|54470	186.4357
TCGA-KN-8426-11A-01R-2315-07	ARMS2|387715	.5872
TCGA-KN-8426-11A-01R-2315-07	ARNT2|9915	2794.7739
TCGA-KN-8426-11A-01R-2315-07	ARNTL2|56938	37.2871
TCGA-KN-8426-11A-01R-2315-07	ARNTL|406	297.7099
TCGA-KN-8426-11A-01R-2315-07	ARNT|405	1367.5866
TCGA-KN-8426-11A-01R-2315-07	ARPC1A|10552	1711.8644
TCGA-KN-8426-11A-01R-2315-07	ARPC1B|10095	2551.4944
TCGA-KN-8426-11A-01R-2315-07	ARPC2|10109	3644.7446
TCGA-KN-8426-11A-01R-2315-07	ARPC3|10094	2482.384
TCGA-KN-8426-11A-01R-2315-07	ARPC4|10093	2685.4551
TCGA-KN-8426-11A-01R-2315-07	ARPC5L|81873	600.1174
TCGA-KN-8426-11A-01R-2315-07	ARPC5|10092	2218.1445
TCGA-KN-8426-11A-01R-2315-07	ARPM1|84517	131.5326
TCGA-KN-8426-11A-01R-2315-07	ARPP19|10776	3720.1996
TCGA-KN-8426-11A-01R-2315-07	ARPP21|10777	6.4592
TCGA-KN-8426-11A-01R-2315-07	ARR3|407	0
TCGA-KN-8426-11A-01R-2315-07	ARRB1|408	628.8902
TCGA-KN-8426-11A-01R-2315-07	ARRB2|409	460.0705
TCGA-KN-8426-11A-01R-2315-07	ARRDC1|92714	789.7827
TCGA-KN-8426-11A-01R-2315-07	ARRDC2|27106	709.0429
TCGA-KN-8426-11A-01R-2315-07	ARRDC3|57561	7102.7598
TCGA-KN-8426-11A-01R-2315-07	ARRDC4|91947	3688.7845
TCGA-KN-8426-11A-01R-2315-07	ARRDC5|645432	1.7616
TCGA-KN-8426-11A-01R-2315-07	ARSA|410	476.2184
TCGA-KN-8426-11A-01R-2315-07	ARSB|411	404.8738
TCGA-KN-8426-11A-01R-2315-07	ARSD|414	4302.7011
TCGA-KN-8426-11A-01R-2315-07	ARSE|415	345.8602
TCGA-KN-8426-11A-01R-2315-07	ARSF|416	7.9272
TCGA-KN-8426-11A-01R-2315-07	ARSG|22901	66.9407
TCGA-KN-8426-11A-01R-2315-07	ARSH|347527	1.468
TCGA-KN-8426-11A-01R-2315-07	ARSI|340075	7.34
TCGA-KN-8426-11A-01R-2315-07	ARSJ|79642	279.5068
TCGA-KN-8426-11A-01R-2315-07	ARSK|153642	371.4034
TCGA-KN-8426-11A-01R-2315-07	ART1|417	2.3488
TCGA-KN-8426-11A-01R-2315-07	ART3|419	1.1744
TCGA-KN-8426-11A-01R-2315-07	ART4|420	15.8544
TCGA-KN-8426-11A-01R-2315-07	ART5|116969	14.0928
TCGA-KN-8426-11A-01R-2315-07	ARTN|9048	13.7992
TCGA-KN-8426-11A-01R-2315-07	ARV1|64801	509.6888
TCGA-KN-8426-11A-01R-2315-07	ARVCF|421	332.6483
TCGA-KN-8426-11A-01R-2315-07	ARX|170302	.2936
TCGA-KN-8426-11A-01R-2315-07	AR|367	52.5543
TCGA-KN-8426-11A-01R-2315-07	AS3MT|57412	333.2355
TCGA-KN-8426-11A-01R-2315-07	ASAH1|427	9179.6829
TCGA-KN-8426-11A-01R-2315-07	ASAH2B|653308	37.8743
TCGA-KN-8426-11A-01R-2315-07	ASAH2|56624	10.5696
TCGA-KN-8426-11A-01R-2315-07	ASAM|79827	315.3259
TCGA-KN-8426-11A-01R-2315-07	ASAP1IT1|29065	0
TCGA-KN-8426-11A-01R-2315-07	ASAP1|50807	925.4257
TCGA-KN-8426-11A-01R-2315-07	ASAP2|8853	2347.0346
TCGA-KN-8426-11A-01R-2315-07	ASAP3|55616	702.5837
TCGA-KN-8426-11A-01R-2315-07	ASB10|136371	0
TCGA-KN-8426-11A-01R-2315-07	ASB11|140456	.8808
TCGA-KN-8426-11A-01R-2315-07	ASB12|142689	2.9977
TCGA-KN-8426-11A-01R-2315-07	ASB13|79754	760.1292
TCGA-KN-8426-11A-01R-2315-07	ASB14|142686	6.1656
TCGA-KN-8426-11A-01R-2315-07	ASB15|142685	1.7616
TCGA-KN-8426-11A-01R-2315-07	ASB16|92591	22.7657
TCGA-KN-8426-11A-01R-2315-07	ASB17|127247	0
TCGA-KN-8426-11A-01R-2315-07	ASB18|401036	.5872
TCGA-KN-8426-11A-01R-2315-07	ASB1|51665	481.5238
TCGA-KN-8426-11A-01R-2315-07	ASB2|51676	12.9184
TCGA-KN-8426-11A-01R-2315-07	ASB3|51130	291.2507
TCGA-KN-8426-11A-01R-2315-07	ASB4|51666	4.6976
TCGA-KN-8426-11A-01R-2315-07	ASB5|140458	8.2208
TCGA-KN-8426-11A-01R-2315-07	ASB6|140459	763.5085
TCGA-KN-8426-11A-01R-2315-07	ASB7|140460	315.0323
TCGA-KN-8426-11A-01R-2315-07	ASB8|140461	779.5068
TCGA-KN-8426-11A-01R-2315-07	ASB9|140462	124.1926
TCGA-KN-8426-11A-01R-2315-07	ASCC1|51008	722.842
TCGA-KN-8426-11A-01R-2315-07	ASCC2|84164	902.525
TCGA-KN-8426-11A-01R-2315-07	ASCC3|10973	624.7798
TCGA-KN-8426-11A-01R-2315-07	ASCL1|429	0
TCGA-KN-8426-11A-01R-2315-07	ASCL2|430	20.8456
TCGA-KN-8426-11A-01R-2315-07	ASCL3|56676	1.7616
TCGA-KN-8426-11A-01R-2315-07	ASCL4|121549	8.808
TCGA-KN-8426-11A-01R-2315-07	ASF1A|25842	561.0687
TCGA-KN-8426-11A-01R-2315-07	ASF1B|55723	43.4527
TCGA-KN-8426-11A-01R-2315-07	ASFMR1|100126270	2.9389
TCGA-KN-8426-11A-01R-2315-07	ASGR1|432	15.5608
TCGA-KN-8426-11A-01R-2315-07	ASGR2|433	9.9824
TCGA-KN-8426-11A-01R-2315-07	ASH1L|55870	2219.4216
TCGA-KN-8426-11A-01R-2315-07	ASH2L|9070	1130.6518
TCGA-KN-8426-11A-01R-2315-07	ASIP|434	.8808
TCGA-KN-8426-11A-01R-2315-07	ASL|435	924.2513
TCGA-KN-8426-11A-01R-2315-07	ASMTL|8623	803.805
TCGA-KN-8426-11A-01R-2315-07	ASMT|438	.2936
TCGA-KN-8426-11A-01R-2315-07	ASNA1|439	1793.0123
TCGA-KN-8426-11A-01R-2315-07	ASNSD1|54529	772.754
TCGA-KN-8426-11A-01R-2315-07	ASNS|440	332.6483
TCGA-KN-8426-11A-01R-2315-07	ASPA|443	248.6788
TCGA-KN-8426-11A-01R-2315-07	ASPDH|554235	20.552
TCGA-KN-8426-11A-01R-2315-07	ASPG|374569	9.3952
TCGA-KN-8426-11A-01R-2315-07	ASPHD1|253982	15.5608
TCGA-KN-8426-11A-01R-2315-07	ASPHD2|57168	174.9853
TCGA-KN-8426-11A-01R-2315-07	ASPH|444	3283.855
TCGA-KN-8426-11A-01R-2315-07	ASPM|259266	17.9096
TCGA-KN-8426-11A-01R-2315-07	ASPN|54829	739.2836
TCGA-KN-8426-11A-01R-2315-07	ASPRV1|151516	73.3647
TCGA-KN-8426-11A-01R-2315-07	ASPSCR1|79058	385.2026
TCGA-KN-8426-11A-01R-2315-07	ASRGL1|80150	1033.7639
TCGA-KN-8426-11A-01R-2315-07	ASS1|445	1553.4351
TCGA-KN-8426-11A-01R-2315-07	ASTE1|28990	149.7035
TCGA-KN-8426-11A-01R-2315-07	ASTL|431705	1.468
TCGA-KN-8426-11A-01R-2315-07	ASTN1|460	15.2672
TCGA-KN-8426-11A-01R-2315-07	ASTN2|23245	261.5972
TCGA-KN-8426-11A-01R-2315-07	ASXL1|171023	1234.8796
TCGA-KN-8426-11A-01R-2315-07	ASXL2|55252	911.3329
TCGA-KN-8426-11A-01R-2315-07	ASXL3|80816	114.2102
TCGA-KN-8426-11A-01R-2315-07	ASZ1|136991	0
TCGA-KN-8426-11A-01R-2315-07	ATAD1|84896	1228.714
TCGA-KN-8426-11A-01R-2315-07	ATAD2B|54454	322.0787
TCGA-KN-8426-11A-01R-2315-07	ATAD2|29028	288.0211
TCGA-KN-8426-11A-01R-2315-07	ATAD3A|55210	419.5537
TCGA-KN-8426-11A-01R-2315-07	ATAD3B|83858	150.323
TCGA-KN-8426-11A-01R-2315-07	ATAD3C|219293	193.7757
TCGA-KN-8426-11A-01R-2315-07	ATAD5|79915	30.828
TCGA-KN-8426-11A-01R-2315-07	ATCAY|85300	.2936
TCGA-KN-8426-11A-01R-2315-07	ATE1|11101	406.6353
TCGA-KN-8426-11A-01R-2315-07	ATF1|466	419.8473
TCGA-KN-8426-11A-01R-2315-07	ATF2|1386	744.2748
TCGA-KN-8426-11A-01R-2315-07	ATF3|467	12307.1051
TCGA-KN-8426-11A-01R-2315-07	ATF4|468	3275.1028
TCGA-KN-8426-11A-01R-2315-07	ATF5|22809	519.084
TCGA-KN-8426-11A-01R-2315-07	ATF6B|1388	2240.458
TCGA-KN-8426-11A-01R-2315-07	ATF6|22926	2034.3511
TCGA-KN-8426-11A-01R-2315-07	ATF7IP2|80063	131.5326
TCGA-KN-8426-11A-01R-2315-07	ATF7IP|55729	1262.478
TCGA-KN-8426-11A-01R-2315-07	ATF7|11016	1144.4627
TCGA-KN-8426-11A-01R-2315-07	ATG10|83734	138.579
TCGA-KN-8426-11A-01R-2315-07	ATG12|9140	302.1139
TCGA-KN-8426-11A-01R-2315-07	ATG16L1|55054	557.8391
TCGA-KN-8426-11A-01R-2315-07	ATG16L2|89849	245.687
TCGA-KN-8426-11A-01R-2315-07	ATG2A|23130	670.2877
TCGA-KN-8426-11A-01R-2315-07	ATG2B|55102	1315.6195
TCGA-KN-8426-11A-01R-2315-07	ATG3|64422	775.3964
TCGA-KN-8426-11A-01R-2315-07	ATG4A|115201	414.2689
TCGA-KN-8426-11A-01R-2315-07	ATG4B|23192	1019.3776
TCGA-KN-8426-11A-01R-2315-07	ATG4C|84938	198.4733
TCGA-KN-8426-11A-01R-2315-07	ATG4D|84971	487.8802
TCGA-KN-8426-11A-01R-2315-07	ATG5|9474	740.1644
TCGA-KN-8426-11A-01R-2315-07	ATG7|10533	630.0969
TCGA-KN-8426-11A-01R-2315-07	ATG9A|79065	1304.8004
TCGA-KN-8426-11A-01R-2315-07	ATG9B|285973	6.0716
TCGA-KN-8426-11A-01R-2315-07	ATHL1|80162	1475.9248
TCGA-KN-8426-11A-01R-2315-07	ATIC|471	970.0528
TCGA-KN-8426-11A-01R-2315-07	ATL1|51062	260.7164
TCGA-KN-8426-11A-01R-2315-07	ATL2|64225	686.1421
TCGA-KN-8426-11A-01R-2315-07	ATL3|25923	403.993
TCGA-KN-8426-11A-01R-2315-07	ATMIN|23300	981.2096
TCGA-KN-8426-11A-01R-2315-07	ATM|472	1795.0646
TCGA-KN-8426-11A-01R-2315-07	ATN1|1822	4432.1785
TCGA-KN-8426-11A-01R-2315-07	ATOH1|474	0
TCGA-KN-8426-11A-01R-2315-07	ATOH7|220202	1.468
TCGA-KN-8426-11A-01R-2315-07	ATOH8|84913	417.4985
TCGA-KN-8426-11A-01R-2315-07	ATOX1|475	572.8127
TCGA-KN-8426-11A-01R-2315-07	ATP10A|57194	169.9941
TCGA-KN-8426-11A-01R-2315-07	ATP10B|23120	71.0511
TCGA-KN-8426-11A-01R-2315-07	ATP10D|57205	1770.6988
TCGA-KN-8426-11A-01R-2315-07	ATP11A|23250	2201.7029
TCGA-KN-8426-11A-01R-2315-07	ATP11B|23200	1746.6236
TCGA-KN-8426-11A-01R-2315-07	ATP11C|286410	849.0898
TCGA-KN-8426-11A-01R-2315-07	ATP12A|479	89.5479
TCGA-KN-8426-11A-01R-2315-07	ATP13A1|57130	1288.0211
TCGA-KN-8426-11A-01R-2315-07	ATP13A2|23400	647.6806
TCGA-KN-8426-11A-01R-2315-07	ATP13A3|79572	2833.2355
TCGA-KN-8426-11A-01R-2315-07	ATP13A4|84239	32.5895
TCGA-KN-8426-11A-01R-2315-07	ATP13A5|344905	.5872
TCGA-KN-8426-11A-01R-2315-07	ATP1A1|476	130826.744
TCGA-KN-8426-11A-01R-2315-07	ATP1A2|477	79.5655
TCGA-KN-8426-11A-01R-2315-07	ATP1A3|478	3.5232
TCGA-KN-8426-11A-01R-2315-07	ATP1A4|480	0
TCGA-KN-8426-11A-01R-2315-07	ATP1B1|481	65636.4827
TCGA-KN-8426-11A-01R-2315-07	ATP1B2|482	263.6524
TCGA-KN-8426-11A-01R-2315-07	ATP1B3|483	3259.2484
TCGA-KN-8426-11A-01R-2315-07	ATP1B4|23439	0
TCGA-KN-8426-11A-01R-2315-07	ATP2A1|487	2.6424
TCGA-KN-8426-11A-01R-2315-07	ATP2A2|488	4932.1785
TCGA-KN-8426-11A-01R-2315-07	ATP2A3|489	1619.495
TCGA-KN-8426-11A-01R-2315-07	ATP2B1|490	849.3834
TCGA-KN-8426-11A-01R-2315-07	ATP2B2|491	137.6982
TCGA-KN-8426-11A-01R-2315-07	ATP2B3|492	10.8632
TCGA-KN-8426-11A-01R-2315-07	ATP2B4|493	1906.9289
TCGA-KN-8426-11A-01R-2315-07	ATP2C1|27032	3162.0992
TCGA-KN-8426-11A-01R-2315-07	ATP2C2|9914	25.5432
TCGA-KN-8426-11A-01R-2315-07	ATP4A|495	0
TCGA-KN-8426-11A-01R-2315-07	ATP4B|496	24.3688
TCGA-KN-8426-11A-01R-2315-07	ATP5A1|498	22757.1932
TCGA-KN-8426-11A-01R-2315-07	ATP5B|506	28980.0352
TCGA-KN-8426-11A-01R-2315-07	ATP5C1|509	5045.2143
TCGA-KN-8426-11A-01R-2315-07	ATP5D|513	1423.3705
TCGA-KN-8426-11A-01R-2315-07	ATP5EP2|432369	21.1392
TCGA-KN-8426-11A-01R-2315-07	ATP5E|514	3239.2836
TCGA-KN-8426-11A-01R-2315-07	ATP5F1|515	4247.2108
TCGA-KN-8426-11A-01R-2315-07	ATP5G1|516	1766.5884
TCGA-KN-8426-11A-01R-2315-07	ATP5G2|517	3701.9965
TCGA-KN-8426-11A-01R-2315-07	ATP5G3|518	6735.4668
TCGA-KN-8426-11A-01R-2315-07	ATP5H|10476	2787.4339
TCGA-KN-8426-11A-01R-2315-07	ATP5I|521	1580.828
TCGA-KN-8426-11A-01R-2315-07	ATP5J2|9551	1611.8614
TCGA-KN-8426-11A-01R-2315-07	ATP5J|522	2259.7358
TCGA-KN-8426-11A-01R-2315-07	ATP5L2|267020	.8808
TCGA-KN-8426-11A-01R-2315-07	ATP5L|10632	3624.1926
TCGA-KN-8426-11A-01R-2315-07	ATP5O|539	4526.7176
TCGA-KN-8426-11A-01R-2315-07	ATP5SL|55101	1088.0799
TCGA-KN-8426-11A-01R-2315-07	ATP5S|27109	206.4005
TCGA-KN-8426-11A-01R-2315-07	ATP6AP1L|92270	92.1903
TCGA-KN-8426-11A-01R-2315-07	ATP6AP1|537	6359.6594
TCGA-KN-8426-11A-01R-2315-07	ATP6AP2|10159	4858.1914
TCGA-KN-8426-11A-01R-2315-07	ATP6V0A1|535	1228.714
TCGA-KN-8426-11A-01R-2315-07	ATP6V0A2|23545	421.3153
TCGA-KN-8426-11A-01R-2315-07	ATP6V0A4|50617	2693.9107
TCGA-KN-8426-11A-01R-2315-07	ATP6V0B|533	3751.6148
TCGA-KN-8426-11A-01R-2315-07	ATP6V0C|527	3837.9331
TCGA-KN-8426-11A-01R-2315-07	ATP6V0D1|9114	2589.8415
TCGA-KN-8426-11A-01R-2315-07	ATP6V0D2|245972	855.549
TCGA-KN-8426-11A-01R-2315-07	ATP6V0E1|8992	3776.8644
TCGA-KN-8426-11A-01R-2315-07	ATP6V0E2|155066	1357.4985
TCGA-KN-8426-11A-01R-2315-07	ATP6V1A|523	6415.7369
TCGA-KN-8426-11A-01R-2315-07	ATP6V1B1|525	1122.1374
TCGA-KN-8426-11A-01R-2315-07	ATP6V1B2|526	2389.6066
TCGA-KN-8426-11A-01R-2315-07	ATP6V1C1|528	1662.3605
TCGA-KN-8426-11A-01R-2315-07	ATP6V1C2|245973	512.6776
TCGA-KN-8426-11A-01R-2315-07	ATP6V1D|51382	1840.5755
TCGA-KN-8426-11A-01R-2315-07	ATP6V1E1|529	3679.0957
TCGA-KN-8426-11A-01R-2315-07	ATP6V1E2|90423	68.9959
TCGA-KN-8426-11A-01R-2315-07	ATP6V1F|9296	2587.387
TCGA-KN-8426-11A-01R-2315-07	ATP6V1G1|9550	2490.8984
TCGA-KN-8426-11A-01R-2315-07	ATP6V1G2|534	31.6794
TCGA-KN-8426-11A-01R-2315-07	ATP6V1G3|127124	65.1791
TCGA-KN-8426-11A-01R-2315-07	ATP6V1H|51606	2277.158
TCGA-KN-8426-11A-01R-2315-07	ATP7A|538	681.7381
TCGA-KN-8426-11A-01R-2315-07	ATP7B|540	291.2507
TCGA-KN-8426-11A-01R-2315-07	ATP8A1|10396	455.6665
TCGA-KN-8426-11A-01R-2315-07	ATP8A2|51761	22.3136
TCGA-KN-8426-11A-01R-2315-07	ATP8B1|5205	1281.2419
TCGA-KN-8426-11A-01R-2315-07	ATP8B2|57198	739.5772
TCGA-KN-8426-11A-01R-2315-07	ATP8B3|148229	18.4968
TCGA-KN-8426-11A-01R-2315-07	ATP8B4|79895	106.283
TCGA-KN-8426-11A-01R-2315-07	ATP8B5P|158381	18.4968
TCGA-KN-8426-11A-01R-2315-07	ATP9A|10079	2713.4469
TCGA-KN-8426-11A-01R-2315-07	ATP9B|374868	588.6671
TCGA-KN-8426-11A-01R-2315-07	ATPAF1|64756	2121.3652
TCGA-KN-8426-11A-01R-2315-07	ATPAF2|91647	282.1491
TCGA-KN-8426-11A-01R-2315-07	ATPBD4|89978	166.7645
TCGA-KN-8426-11A-01R-2315-07	ATPIF1|93974	2963.3001
TCGA-KN-8426-11A-01R-2315-07	ATRIP|84126	125.411
TCGA-KN-8426-11A-01R-2315-07	ATRNL1|26033	558.1327
TCGA-KN-8426-11A-01R-2315-07	ATRN|8455	3430.1233
TCGA-KN-8426-11A-01R-2315-07	ATRX|546	2218.1445
TCGA-KN-8426-11A-01R-2315-07	ATR|545	689.0781
TCGA-KN-8426-11A-01R-2315-07	ATXN10|25814	2814.7387
TCGA-KN-8426-11A-01R-2315-07	ATXN1L|342371	1768.1767
TCGA-KN-8426-11A-01R-2315-07	ATXN1|6310	763.946
TCGA-KN-8426-11A-01R-2315-07	ATXN2L|11273	1600.1174
TCGA-KN-8426-11A-01R-2315-07	ATXN2|6311	788.6083
TCGA-KN-8426-11A-01R-2315-07	ATXN3L|92552	0
TCGA-KN-8426-11A-01R-2315-07	ATXN3|4287	472.6952
TCGA-KN-8426-11A-01R-2315-07	ATXN7L1|222255	222.842
TCGA-KN-8426-11A-01R-2315-07	ATXN7L2|127002	103.6406
TCGA-KN-8426-11A-01R-2315-07	ATXN7L3B|552889	2932.4721
TCGA-KN-8426-11A-01R-2315-07	ATXN7L3|56970	1406.6353
TCGA-KN-8426-11A-01R-2315-07	ATXN7|6314	716.6765
TCGA-KN-8426-11A-01R-2315-07	ATXN8OS|6315	.2936
TCGA-KN-8426-11A-01R-2315-07	AUH|549	889.313
TCGA-KN-8426-11A-01R-2315-07	AUP1|550	1877.2167
TCGA-KN-8426-11A-01R-2315-07	AURKAIP1|54998	1382.2666
TCGA-KN-8426-11A-01R-2315-07	AURKAPS1|6791	14.68
TCGA-KN-8426-11A-01R-2315-07	AURKA|6790	40.2231
TCGA-KN-8426-11A-01R-2315-07	AURKB|9212	9.1016
TCGA-KN-8426-11A-01R-2315-07	AURKC|6795	24.956
TCGA-KN-8426-11A-01R-2315-07	AUTS2|26053	859.0722
TCGA-KN-8426-11A-01R-2315-07	AVEN|57099	48.4439
TCGA-KN-8426-11A-01R-2315-07	AVIL|10677	35.5255
TCGA-KN-8426-11A-01R-2315-07	AVL9|23080	341.4563
TCGA-KN-8426-11A-01R-2315-07	AVPI1|60370	372.5778
TCGA-KN-8426-11A-01R-2315-07	AVPR1A|552	54.6095
TCGA-KN-8426-11A-01R-2315-07	AVPR1B|553	7.34
TCGA-KN-8426-11A-01R-2315-07	AVPR2|554	198.4733
TCGA-KN-8426-11A-01R-2315-07	AVP|551	0
TCGA-KN-8426-11A-01R-2315-07	AWAT1|158833	0
TCGA-KN-8426-11A-01R-2315-07	AWAT2|158835	.5872
TCGA-KN-8426-11A-01R-2315-07	AXIN1|8312	485.32
TCGA-KN-8426-11A-01R-2315-07	AXIN2|8313	167.9389
TCGA-KN-8426-11A-01R-2315-07	AXL|558	506.7528
TCGA-KN-8426-11A-01R-2315-07	AZGP1|563	241.926
TCGA-KN-8426-11A-01R-2315-07	AZI1|22994	204.0517
TCGA-KN-8426-11A-01R-2315-07	AZI2|64343	1128.303
TCGA-KN-8426-11A-01R-2315-07	AZIN1|51582	3394.8914
TCGA-KN-8426-11A-01R-2315-07	AZU1|566	.2936
TCGA-KN-8426-11A-01R-2315-07	B2M|567	31787.1403
TCGA-KN-8426-11A-01R-2315-07	B3GALNT1|8706	802.7011
TCGA-KN-8426-11A-01R-2315-07	B3GALNT2|148789	596.2449
TCGA-KN-8426-11A-01R-2315-07	B3GALT1|8708	.2936
TCGA-KN-8426-11A-01R-2315-07	B3GALT2|8707	23.7816
TCGA-KN-8426-11A-01R-2315-07	B3GALT4|8705	277.4516
TCGA-KN-8426-11A-01R-2315-07	B3GALT5|10317	16.148
TCGA-KN-8426-11A-01R-2315-07	B3GALT6|126792	360.5402
TCGA-KN-8426-11A-01R-2315-07	B3GALTL|145173	738.4028
TCGA-KN-8426-11A-01R-2315-07	B3GAT1|27087	118.027
TCGA-KN-8426-11A-01R-2315-07	B3GAT2|135152	2.7305
TCGA-KN-8426-11A-01R-2315-07	B3GAT3|26229	793.0123
TCGA-KN-8426-11A-01R-2315-07	B3GNT1|11041	728.4204
TCGA-KN-8426-11A-01R-2315-07	B3GNT2|10678	1800.0587
TCGA-KN-8426-11A-01R-2315-07	B3GNT3|10331	514.9736
TCGA-KN-8426-11A-01R-2315-07	B3GNT4|79369	4.9912
TCGA-KN-8426-11A-01R-2315-07	B3GNT5|84002	617.1462
TCGA-KN-8426-11A-01R-2315-07	B3GNT6|192134	3.5232
TCGA-KN-8426-11A-01R-2315-07	B3GNT7|93010	70.1703
TCGA-KN-8426-11A-01R-2315-07	B3GNT8|374907	233.4116
TCGA-KN-8426-11A-01R-2315-07	B3GNT9|84752	340.7634
TCGA-KN-8426-11A-01R-2315-07	B3GNTL1|146712	40.3817
TCGA-KN-8426-11A-01R-2315-07	B4GALNT1|2583	18.5878
TCGA-KN-8426-11A-01R-2315-07	B4GALNT2|124872	382.8538
TCGA-KN-8426-11A-01R-2315-07	B4GALNT3|283358	779.5068
TCGA-KN-8426-11A-01R-2315-07	B4GALNT4|338707	7.0464
TCGA-KN-8426-11A-01R-2315-07	B4GALT1|2683	8262.1844
TCGA-KN-8426-11A-01R-2315-07	B4GALT2|8704	745.4492
TCGA-KN-8426-11A-01R-2315-07	B4GALT3|8703	925.1321
TCGA-KN-8426-11A-01R-2315-07	B4GALT4|8702	449.7945
TCGA-KN-8426-11A-01R-2315-07	B4GALT5|9334	2455.0793
TCGA-KN-8426-11A-01R-2315-07	B4GALT6|9331	369.3482
TCGA-KN-8426-11A-01R-2315-07	B4GALT7|11285	493.8344
TCGA-KN-8426-11A-01R-2315-07	B9D1|27077	338.0887
TCGA-KN-8426-11A-01R-2315-07	B9D2|80776	127.1139
TCGA-KN-8426-11A-01R-2315-07	BAALC|79870	70.7575
TCGA-KN-8426-11A-01R-2315-07	BAAT|570	.2936
TCGA-KN-8426-11A-01R-2315-07	BACE1|23621	1255.7252
TCGA-KN-8426-11A-01R-2315-07	BACE2|25825	3147.387
TCGA-KN-8426-11A-01R-2315-07	BACH1|571	1270.4052
TCGA-KN-8426-11A-01R-2315-07	BACH2|60468	145.919
TCGA-KN-8426-11A-01R-2315-07	BAD|572	729.4392
TCGA-KN-8426-11A-01R-2315-07	BAG1|573	4321.6119
TCGA-KN-8426-11A-01R-2315-07	BAG2|9532	202.5837
TCGA-KN-8426-11A-01R-2315-07	BAG3|9531	3322.3723
TCGA-KN-8426-11A-01R-2315-07	BAG4|9530	264.8268
TCGA-KN-8426-11A-01R-2315-07	BAG5|9529	1766.5884
TCGA-KN-8426-11A-01R-2315-07	BAGE2|85319	32.4398
TCGA-KN-8426-11A-01R-2315-07	BAGE|574	.778
TCGA-KN-8426-11A-01R-2315-07	BAHCC1|57597	528.7728
TCGA-KN-8426-11A-01R-2315-07	BAHD1|22893	1357.017
TCGA-KN-8426-11A-01R-2315-07	BAI1|575	32.2959
TCGA-KN-8426-11A-01R-2315-07	BAI2|576	96.5942
TCGA-KN-8426-11A-01R-2315-07	BAI3|577	112.155
TCGA-KN-8426-11A-01R-2315-07	BAIAP2L1|55971	675.8661
TCGA-KN-8426-11A-01R-2315-07	BAIAP2L2|80115	44.9207
TCGA-KN-8426-11A-01R-2315-07	BAIAP2|10458	738.99
TCGA-KN-8426-11A-01R-2315-07	BAIAP3|8938	596.6999
TCGA-KN-8426-11A-01R-2315-07	BAK1|578	788.0211
TCGA-KN-8426-11A-01R-2315-07	BAMBI|25805	619.495
TCGA-KN-8426-11A-01R-2315-07	BANF1|8815	1753.3764
TCGA-KN-8426-11A-01R-2315-07	BANF2|140836	0
TCGA-KN-8426-11A-01R-2315-07	BANK1|55024	103.0534
TCGA-KN-8426-11A-01R-2315-07	BANP|54971	305.6371
TCGA-KN-8426-11A-01R-2315-07	BAP1|8314	1664.4157
TCGA-KN-8426-11A-01R-2315-07	BARD1|580	64.0047
TCGA-KN-8426-11A-01R-2315-07	BARHL1|56751	0
TCGA-KN-8426-11A-01R-2315-07	BARHL2|343472	0
TCGA-KN-8426-11A-01R-2315-07	BARX1|56033	.8808
TCGA-KN-8426-11A-01R-2315-07	BARX2|8538	234.2924
TCGA-KN-8426-11A-01R-2315-07	BASE|317716	0
TCGA-KN-8426-11A-01R-2315-07	BASP1|10409	385.4962
TCGA-KN-8426-11A-01R-2315-07	BAT1|7919	3084.8796
TCGA-KN-8426-11A-01R-2315-07	BAT2L1|84726	6055.3758
TCGA-KN-8426-11A-01R-2315-07	BAT2L2|23215	4525.8368
TCGA-KN-8426-11A-01R-2315-07	BAT2|7916	6780.094
TCGA-KN-8426-11A-01R-2315-07	BAT3|7917	4414.2308
TCGA-KN-8426-11A-01R-2315-07	BAT4|7918	451.8497
TCGA-KN-8426-11A-01R-2315-07	BAT5|7920	1140.6342
TCGA-KN-8426-11A-01R-2315-07	BATF2|116071	167.6453
TCGA-KN-8426-11A-01R-2315-07	BATF3|55509	19.084
TCGA-KN-8426-11A-01R-2315-07	BATF|10538	7.34
TCGA-KN-8426-11A-01R-2315-07	BAX|581	493.5408
TCGA-KN-8426-11A-01R-2315-07	BAZ1A|11177	379.6242
TCGA-KN-8426-11A-01R-2315-07	BAZ1B|9031	1706.4005
TCGA-KN-8426-11A-01R-2315-07	BAZ2A|11176	2228.5115
TCGA-KN-8426-11A-01R-2315-07	BAZ2B|29994	1220.9219
TCGA-KN-8426-11A-01R-2315-07	BBC3|27113	152.3782
TCGA-KN-8426-11A-01R-2315-07	BBOX1|8424	313.5643
TCGA-KN-8426-11A-01R-2315-07	BBS10|79738	719.0252
TCGA-KN-8426-11A-01R-2315-07	BBS12|166379	298.5907
TCGA-KN-8426-11A-01R-2315-07	BBS1|582	1933.6348
TCGA-KN-8426-11A-01R-2315-07	BBS2|583	1666.7645
TCGA-KN-8426-11A-01R-2315-07	BBS4|585	601.5854
TCGA-KN-8426-11A-01R-2315-07	BBS5|129880	337.6776
TCGA-KN-8426-11A-01R-2315-07	BBS7|55212	395.4786
TCGA-KN-8426-11A-01R-2315-07	BBS9|27241	370.5226
TCGA-KN-8426-11A-01R-2315-07	BBX|56987	2350.8514
TCGA-KN-8426-11A-01R-2315-07	BCAM|4059	19535.2319
TCGA-KN-8426-11A-01R-2315-07	BCAN|63827	12.9184
TCGA-KN-8426-11A-01R-2315-07	BCAP29|55973	863.1826
TCGA-KN-8426-11A-01R-2315-07	BCAP31|10134	4258.3676
TCGA-KN-8426-11A-01R-2315-07	BCAR1|9564	2282.7363
TCGA-KN-8426-11A-01R-2315-07	BCAR3|8412	962.0875
TCGA-KN-8426-11A-01R-2315-07	BCAR4|400500	0
TCGA-KN-8426-11A-01R-2315-07	BCAS1|8537	298.5907
TCGA-KN-8426-11A-01R-2315-07	BCAS2|10286	827.3664
TCGA-KN-8426-11A-01R-2315-07	BCAS3|54828	574.2807
TCGA-KN-8426-11A-01R-2315-07	BCAS4|55653	662.6541
TCGA-KN-8426-11A-01R-2315-07	BCAT1|586	237.2284
TCGA-KN-8426-11A-01R-2315-07	BCAT2|587	811.8027
TCGA-KN-8426-11A-01R-2315-07	BCCIP|56647	1450.69
TCGA-KN-8426-11A-01R-2315-07	BCDIN3D|144233	190.7575
TCGA-KN-8426-11A-01R-2315-07	BCHE|590	18.7904
TCGA-KN-8426-11A-01R-2315-07	BCKDHA|593	2209.9237
TCGA-KN-8426-11A-01R-2315-07	BCKDHB|594	846.741
TCGA-KN-8426-11A-01R-2315-07	BCKDK|10295	1158.5437
TCGA-KN-8426-11A-01R-2315-07	BCL10|8915	894.3042
TCGA-KN-8426-11A-01R-2315-07	BCL11A|53335	14.9736
TCGA-KN-8426-11A-01R-2315-07	BCL11B|64919	37.5807
TCGA-KN-8426-11A-01R-2315-07	BCL2A1|597	19.084
TCGA-KN-8426-11A-01R-2315-07	BCL2L10|10017	67.5279
TCGA-KN-8426-11A-01R-2315-07	BCL2L11|10018	1992.0728
TCGA-KN-8426-11A-01R-2315-07	BCL2L12|83596	165.1585
TCGA-KN-8426-11A-01R-2315-07	BCL2L13|23786	1793.3059
TCGA-KN-8426-11A-01R-2315-07	BCL2L14|79370	1.468
TCGA-KN-8426-11A-01R-2315-07	BCL2L15|440603	129.771
TCGA-KN-8426-11A-01R-2315-07	BCL2L1|598	3129.1838
TCGA-KN-8426-11A-01R-2315-07	BCL2L2|599	1431.5238
TCGA-KN-8426-11A-01R-2315-07	BCL2|596	717.5573
TCGA-KN-8426-11A-01R-2315-07	BCL3|602	840.2819
TCGA-KN-8426-11A-01R-2315-07	BCL6B|255877	583.3823
TCGA-KN-8426-11A-01R-2315-07	BCL6|604	2625.6606
TCGA-KN-8426-11A-01R-2315-07	BCL7A|605	1150.323
TCGA-KN-8426-11A-01R-2315-07	BCL7B|9275	1127.7158
TCGA-KN-8426-11A-01R-2315-07	BCL7C|9274	881.973
TCGA-KN-8426-11A-01R-2315-07	BCL8|606	5.2848
TCGA-KN-8426-11A-01R-2315-07	BCL9L|283149	779.8004
TCGA-KN-8426-11A-01R-2315-07	BCL9|607	1094.8326
TCGA-KN-8426-11A-01R-2315-07	BCLAF1|9774	4234.8796
TCGA-KN-8426-11A-01R-2315-07	BCMO1|53630	34.0575
TCGA-KN-8426-11A-01R-2315-07	BCO2|83875	30.828
TCGA-KN-8426-11A-01R-2315-07	BCORL1|63035	589.5479
TCGA-KN-8426-11A-01R-2315-07	BCORL2|286554	1.468
TCGA-KN-8426-11A-01R-2315-07	BCOR|54880	1919.8473
TCGA-KN-8426-11A-01R-2315-07	BCR|613	2942.4545
TCGA-KN-8426-11A-01R-2315-07	BCS1L|617	452.246
TCGA-KN-8426-11A-01R-2315-07	BCYRN1|618	0
TCGA-KN-8426-11A-01R-2315-07	BDH1|622	624.1926
TCGA-KN-8426-11A-01R-2315-07	BDH2|56898	2247.798
TCGA-KN-8426-11A-01R-2315-07	BDKRB1|623	63.4175
TCGA-KN-8426-11A-01R-2315-07	BDKRB2|624	1824.7211
TCGA-KN-8426-11A-01R-2315-07	BDNFOS|497258	150.8661
TCGA-KN-8426-11A-01R-2315-07	BDNF|627	19.4216
TCGA-KN-8426-11A-01R-2315-07	BDP1|55814	1181.1509
TCGA-KN-8426-11A-01R-2315-07	BEAN|146227	1.7616
TCGA-KN-8426-11A-01R-2315-07	BECN1|8678	1661.6265
TCGA-KN-8426-11A-01R-2315-07	BEGAIN|57596	7.0464
TCGA-KN-8426-11A-01R-2315-07	BEND2|139105	0
TCGA-KN-8426-11A-01R-2315-07	BEND3|57673	106.5766
TCGA-KN-8426-11A-01R-2315-07	BEND4|389206	4.404
TCGA-KN-8426-11A-01R-2315-07	BEND5|79656	114.5038
TCGA-KN-8426-11A-01R-2315-07	BEND6|221336	18.2032
TCGA-KN-8426-11A-01R-2315-07	BEND7|222389	426.0129
TCGA-KN-8426-11A-01R-2315-07	BEST1|7439	83.0975
TCGA-KN-8426-11A-01R-2315-07	BEST2|54831	.2936
TCGA-KN-8426-11A-01R-2315-07	BEST3|144453	3.2296
TCGA-KN-8426-11A-01R-2315-07	BEST4|266675	12.0376
TCGA-KN-8426-11A-01R-2315-07	BET1L|51272	2014.68
TCGA-KN-8426-11A-01R-2315-07	BET1|10282	591.6031
TCGA-KN-8426-11A-01R-2315-07	BET3L|100128327	.8808
TCGA-KN-8426-11A-01R-2315-07	BEX1|55859	31.4151
TCGA-KN-8426-11A-01R-2315-07	BEX2|84707	503.2296
TCGA-KN-8426-11A-01R-2315-07	BEX4|56271	1311.8027
TCGA-KN-8426-11A-01R-2315-07	BEX5|340542	178.5085
TCGA-KN-8426-11A-01R-2315-07	BEYLA|497634	0
TCGA-KN-8426-11A-01R-2315-07	BFAR|51283	1072.8127
TCGA-KN-8426-11A-01R-2315-07	BFSP1|631	140.3406
TCGA-KN-8426-11A-01R-2315-07	BFSP2|8419	1.1744
TCGA-KN-8426-11A-01R-2315-07	BGLAP|632	26.8027
TCGA-KN-8426-11A-01R-2315-07	BGN|633	13580.4463
TCGA-KN-8426-11A-01R-2315-07	BHLHA15|168620	3.8168
TCGA-KN-8426-11A-01R-2315-07	BHLHB9|80823	293.3059
TCGA-KN-8426-11A-01R-2315-07	BHLHE22|27319	4.9912
TCGA-KN-8426-11A-01R-2315-07	BHLHE23|128408	0
TCGA-KN-8426-11A-01R-2315-07	BHLHE40|8553	11477.6864
TCGA-KN-8426-11A-01R-2315-07	BHLHE41|79365	765.7076
TCGA-KN-8426-11A-01R-2315-07	BHMT2|23743	1864.6506
TCGA-KN-8426-11A-01R-2315-07	BHMT|635	608.9254
TCGA-KN-8426-11A-01R-2315-07	BICC1|80114	1403.1122
TCGA-KN-8426-11A-01R-2315-07	BICD1|636	239.2836
TCGA-KN-8426-11A-01R-2315-07	BICD2|23299	1115.3846
TCGA-KN-8426-11A-01R-2315-07	BID|637	117.3958
TCGA-KN-8426-11A-01R-2315-07	BIK|638	17.0288
TCGA-KN-8426-11A-01R-2315-07	BIN1|274	664.7093
TCGA-KN-8426-11A-01R-2315-07	BIN2|51411	82.5015
TCGA-KN-8426-11A-01R-2315-07	BIN3|55909	326.4827
TCGA-KN-8426-11A-01R-2315-07	BIRC2|329	1436.5825
TCGA-KN-8426-11A-01R-2315-07	BIRC3|330	894.5978
TCGA-KN-8426-11A-01R-2315-07	BIRC5|332	31.007
TCGA-KN-8426-11A-01R-2315-07	BIRC6|57448	2810.6283
TCGA-KN-8426-11A-01R-2315-07	BIRC7|79444	.2936
TCGA-KN-8426-11A-01R-2315-07	BIRC8|112401	0
TCGA-KN-8426-11A-01R-2315-07	BIVM|54841	774.8004
TCGA-KN-8426-11A-01R-2315-07	BLCAP|10904	2102.4662
TCGA-KN-8426-11A-01R-2315-07	BLID|414899	0
TCGA-KN-8426-11A-01R-2315-07	BLK|640	28.4792
TCGA-KN-8426-11A-01R-2315-07	BLMH|642	502.6424
TCGA-KN-8426-11A-01R-2315-07	BLM|641	47.8567
TCGA-KN-8426-11A-01R-2315-07	BLNK|29760	758.3676
TCGA-KN-8426-11A-01R-2315-07	BLOC1S1|2647	961.6265
TCGA-KN-8426-11A-01R-2315-07	BLOC1S2|282991	577.2167
TCGA-KN-8426-11A-01R-2315-07	BLOC1S3|388552	157.6629
TCGA-KN-8426-11A-01R-2315-07	BLVRA|644	556.0775
TCGA-KN-8426-11A-01R-2315-07	BLVRB|645	966.8233
TCGA-KN-8426-11A-01R-2315-07	BLZF1|8548	578.9783
TCGA-KN-8426-11A-01R-2315-07	BMF|90427	812.3899
TCGA-KN-8426-11A-01R-2315-07	BMI1|648	1139.815
TCGA-KN-8426-11A-01R-2315-07	BMP10|27302	0
TCGA-KN-8426-11A-01R-2315-07	BMP15|9210	0
TCGA-KN-8426-11A-01R-2315-07	BMP1|649	512.6248
TCGA-KN-8426-11A-01R-2315-07	BMP2K|55589	241.926
TCGA-KN-8426-11A-01R-2315-07	BMP2|650	531.4151
TCGA-KN-8426-11A-01R-2315-07	BMP3|651	3.5232
TCGA-KN-8426-11A-01R-2315-07	BMP4|652	310.6283
TCGA-KN-8426-11A-01R-2315-07	BMP5|653	2.0552
TCGA-KN-8426-11A-01R-2315-07	BMP6|654	1701.1685
TCGA-KN-8426-11A-01R-2315-07	BMP7|655	175.8661
TCGA-KN-8426-11A-01R-2315-07	BMP8A|353500	86.9055
TCGA-KN-8426-11A-01R-2315-07	BMP8B|656	20.2584
TCGA-KN-8426-11A-01R-2315-07	BMPER|168667	5.5784
TCGA-KN-8426-11A-01R-2315-07	BMPR1A|657	580.4463
TCGA-KN-8426-11A-01R-2315-07	BMPR1B|658	827.9507
TCGA-KN-8426-11A-01R-2315-07	BMPR2|659	2658.5437
TCGA-KN-8426-11A-01R-2315-07	BMS1P4|729096	32.2783
TCGA-KN-8426-11A-01R-2315-07	BMS1P5|399761	82.2079
TCGA-KN-8426-11A-01R-2315-07	BMS1|9790	1027.3048
TCGA-KN-8426-11A-01R-2315-07	BMX|660	34.0575
TCGA-KN-8426-11A-01R-2315-07	BNC1|646	60.4815
TCGA-KN-8426-11A-01R-2315-07	BNC2|54796	201.7029
TCGA-KN-8426-11A-01R-2315-07	BNIP1|662	192.3077
TCGA-KN-8426-11A-01R-2315-07	BNIP2|663	758.074
TCGA-KN-8426-11A-01R-2315-07	BNIP3L|665	2450.9689
TCGA-KN-8426-11A-01R-2315-07	BNIP3|664	1248.3852
TCGA-KN-8426-11A-01R-2315-07	BNIPL|149428	49.0311
TCGA-KN-8426-11A-01R-2315-07	BOC|91653	740.458
TCGA-KN-8426-11A-01R-2315-07	BOD1L|259282	1777.158
TCGA-KN-8426-11A-01R-2315-07	BOD1|91272	410.7457
TCGA-KN-8426-11A-01R-2315-07	BOK|666	464.4745
TCGA-KN-8426-11A-01R-2315-07	BOLA1|51027	297.1227
TCGA-KN-8426-11A-01R-2315-07	BOLA2|552900	704.8268
TCGA-KN-8426-11A-01R-2315-07	BOLA3|388962	288.9019
TCGA-KN-8426-11A-01R-2315-07	BOLL|66037	2.3488
TCGA-KN-8426-11A-01R-2315-07	BOP1|23246	164.4157
TCGA-KN-8426-11A-01R-2315-07	BPESC1|60467	0
TCGA-KN-8426-11A-01R-2315-07	BPGM|669	838.8139
TCGA-KN-8426-11A-01R-2315-07	BPHL|670	614.2102
TCGA-KN-8426-11A-01R-2315-07	BPIL1|80341	0
TCGA-KN-8426-11A-01R-2315-07	BPIL2|254240	.2936
TCGA-KN-8426-11A-01R-2315-07	BPIL3|128859	0
TCGA-KN-8426-11A-01R-2315-07	BPI|671	7.34
TCGA-KN-8426-11A-01R-2315-07	BPNT1|10380	873.7522
TCGA-KN-8426-11A-01R-2315-07	BPTF|2186	2118.3206
TCGA-KN-8426-11A-01R-2315-07	BPY2|9083	0
TCGA-KN-8426-11A-01R-2315-07	BRAF|673	226.0716
TCGA-KN-8426-11A-01R-2315-07	BRAP|8315	492.3664
TCGA-KN-8426-11A-01R-2315-07	BRCA1|672	113.9166
TCGA-KN-8426-11A-01R-2315-07	BRCA2|675	43.1591
TCGA-KN-8426-11A-01R-2315-07	BRCC3|79184	524.956
TCGA-KN-8426-11A-01R-2315-07	BRD1|23774	801.2331
TCGA-KN-8426-11A-01R-2315-07	BRD2|6046	6739.8708
TCGA-KN-8426-11A-01R-2315-07	BRD3|8019	704.5625
TCGA-KN-8426-11A-01R-2315-07	BRD4|23476	1790.6635
TCGA-KN-8426-11A-01R-2315-07	BRD7P3|23629	1.468
TCGA-KN-8426-11A-01R-2315-07	BRD7|29117	1044.3335
TCGA-KN-8426-11A-01R-2315-07	BRD8|10902	956.2537
TCGA-KN-8426-11A-01R-2315-07	BRD9|65980	503.8168
TCGA-KN-8426-11A-01R-2315-07	BRDT|676	.2936
TCGA-KN-8426-11A-01R-2315-07	BREA2|286076	3.5232
TCGA-KN-8426-11A-01R-2315-07	BRE|9577	748.2179
TCGA-KN-8426-11A-01R-2315-07	BRF1|2972	661.7733
TCGA-KN-8426-11A-01R-2315-07	BRF2|55290	231.9436
TCGA-KN-8426-11A-01R-2315-07	BRI3BP|140707	122.1374
TCGA-KN-8426-11A-01R-2315-07	BRI3|25798	1012.0376
TCGA-KN-8426-11A-01R-2315-07	BRIP1|83990	5.5784
TCGA-KN-8426-11A-01R-2315-07	BRIX1|55299	385.2026
TCGA-KN-8426-11A-01R-2315-07	BRMS1L|84312	246.33
TCGA-KN-8426-11A-01R-2315-07	BRMS1|25855	669.4069
TCGA-KN-8426-11A-01R-2315-07	BRP44L|51660	2756.0188
TCGA-KN-8426-11A-01R-2315-07	BRP44|25874	1324.4275
TCGA-KN-8426-11A-01R-2315-07	BRPF1|7862	552.8479
TCGA-KN-8426-11A-01R-2315-07	BRPF3|27154	1082.5015
TCGA-KN-8426-11A-01R-2315-07	BRS3|680	2.3488
TCGA-KN-8426-11A-01R-2315-07	BRSK1|84446	76.9231
TCGA-KN-8426-11A-01R-2315-07	BRSK2|9024	5.872
TCGA-KN-8426-11A-01R-2315-07	BRWD1|54014	1543.1591
TCGA-KN-8426-11A-01R-2315-07	BRWD3|254065	273.0476
TCGA-KN-8426-11A-01R-2315-07	BSCL2|26580	2275.5666
TCGA-KN-8426-11A-01R-2315-07	BSDC1|55108	2182.0317
TCGA-KN-8426-11A-01R-2315-07	BSG|682	15743.394
TCGA-KN-8426-11A-01R-2315-07	BSND|7809	808.2795
TCGA-KN-8426-11A-01R-2315-07	BSN|8927	20.8456
TCGA-KN-8426-11A-01R-2315-07	BSPH1|100131137	0
TCGA-KN-8426-11A-01R-2315-07	BSPRY|54836	606.8702
TCGA-KN-8426-11A-01R-2315-07	BST1|683	88.0799
TCGA-KN-8426-11A-01R-2315-07	BST2|684	820.9043
TCGA-KN-8426-11A-01R-2315-07	BSX|390259	0
TCGA-KN-8426-11A-01R-2315-07	BTAF1|9044	901.6442
TCGA-KN-8426-11A-01R-2315-07	BTBD10|84280	523.1944
TCGA-KN-8426-11A-01R-2315-07	BTBD11|121551	444.5097
TCGA-KN-8426-11A-01R-2315-07	BTBD12|84464	244.2748
TCGA-KN-8426-11A-01R-2315-07	BTBD16|118663	2.3488
TCGA-KN-8426-11A-01R-2315-07	BTBD17|388419	0
TCGA-KN-8426-11A-01R-2315-07	BTBD18|643376	1.7616
TCGA-KN-8426-11A-01R-2315-07	BTBD19|149478	44.0399
TCGA-KN-8426-11A-01R-2315-07	BTBD1|53339	1906.3417
TCGA-KN-8426-11A-01R-2315-07	BTBD2|55643	1413.9753
TCGA-KN-8426-11A-01R-2315-07	BTBD3|22903	1337.3459
TCGA-KN-8426-11A-01R-2315-07	BTBD6|90135	689.0781
TCGA-KN-8426-11A-01R-2315-07	BTBD7|55727	933.6465
TCGA-KN-8426-11A-01R-2315-07	BTBD8|284697	32.2959
TCGA-KN-8426-11A-01R-2315-07	BTBD9|114781	635.3494
TCGA-KN-8426-11A-01R-2315-07	BTC|685	81.6207
TCGA-KN-8426-11A-01R-2315-07	BTD|686	721.9612
TCGA-KN-8426-11A-01R-2315-07	BTF3L1|690	0
TCGA-KN-8426-11A-01R-2315-07	BTF3L4|91408	688.4909
TCGA-KN-8426-11A-01R-2315-07	BTF3|689	4745.7428
TCGA-KN-8426-11A-01R-2315-07	BTG1|694	6618.027
TCGA-KN-8426-11A-01R-2315-07	BTG2|7832	20073.9871
TCGA-KN-8426-11A-01R-2315-07	BTG3|10950	884.0282
TCGA-KN-8426-11A-01R-2315-07	BTG4|54766	0
TCGA-KN-8426-11A-01R-2315-07	BTK|695	46.0951
TCGA-KN-8426-11A-01R-2315-07	BTLA|151888	6.7528
TCGA-KN-8426-11A-01R-2315-07	BTN1A1|696	.8808
TCGA-KN-8426-11A-01R-2315-07	BTN2A1|11120	755.7252
TCGA-KN-8426-11A-01R-2315-07	BTN2A2|10385	306.5179
TCGA-KN-8426-11A-01R-2315-07	BTN2A3|54718	29.36
TCGA-KN-8426-11A-01R-2315-07	BTN3A1|11119	588.6671
TCGA-KN-8426-11A-01R-2315-07	BTN3A2|11118	552.5543
TCGA-KN-8426-11A-01R-2315-07	BTN3A3|10384	354.9618
TCGA-KN-8426-11A-01R-2315-07	BTNL2|56244	.2936
TCGA-KN-8426-11A-01R-2315-07	BTNL3|10917	1.468
TCGA-KN-8426-11A-01R-2315-07	BTNL8|79908	.8808
TCGA-KN-8426-11A-01R-2315-07	BTNL9|153579	256.0188
TCGA-KN-8426-11A-01R-2315-07	BTRC|8945	572.8127
TCGA-KN-8426-11A-01R-2315-07	BUB1B|701	38.5672
TCGA-KN-8426-11A-01R-2315-07	BUB1|699	25.8368
TCGA-KN-8426-11A-01R-2315-07	BUB3|9184	1409.5713
TCGA-KN-8426-11A-01R-2315-07	BUD13|84811	320.6107
TCGA-KN-8426-11A-01R-2315-07	BUD31|8896	1091.882
TCGA-KN-8426-11A-01R-2315-07	BVES|11149	344.0986
TCGA-KN-8426-11A-01R-2315-07	BYSL|705	250.4404
TCGA-KN-8426-11A-01R-2315-07	BZRAP1|9256	771.286
TCGA-KN-8426-11A-01R-2315-07	BZW1|9689	3552.5543
TCGA-KN-8426-11A-01R-2315-07	BZW2|28969	888.1386
TCGA-KN-8426-11A-01R-2315-07	C10orf105|414152	12.5308
TCGA-KN-8426-11A-01R-2315-07	C10orf107|219621	40.2231
TCGA-KN-8426-11A-01R-2315-07	C10orf108|414235	173.5173
TCGA-KN-8426-11A-01R-2315-07	C10orf10|11067	1131.5326
TCGA-KN-8426-11A-01R-2315-07	C10orf110|55853	7.6835
TCGA-KN-8426-11A-01R-2315-07	C10orf111|221060	5.8837
TCGA-KN-8426-11A-01R-2315-07	C10orf113|387638	0
TCGA-KN-8426-11A-01R-2315-07	C10orf114|399726	86.9055
TCGA-KN-8426-11A-01R-2315-07	C10orf116|10974	403.1591
TCGA-KN-8426-11A-01R-2315-07	C10orf118|55088	1334.7035
TCGA-KN-8426-11A-01R-2315-07	C10orf119|79892	1125.367
TCGA-KN-8426-11A-01R-2315-07	C10orf11|83938	42.2783
TCGA-KN-8426-11A-01R-2315-07	C10orf120|399814	0
TCGA-KN-8426-11A-01R-2315-07	C10orf122|387718	0
TCGA-KN-8426-11A-01R-2315-07	C10orf125|282969	64.5919
TCGA-KN-8426-11A-01R-2315-07	C10orf128|170371	30.828
TCGA-KN-8426-11A-01R-2315-07	C10orf129|142827	.2936
TCGA-KN-8426-11A-01R-2315-07	C10orf12|26148	180.5021
TCGA-KN-8426-11A-01R-2315-07	C10orf131|100127889	3.2296
TCGA-KN-8426-11A-01R-2315-07	C10orf137|26098	364.6506
TCGA-KN-8426-11A-01R-2315-07	C10orf140|387640	32.2959
TCGA-KN-8426-11A-01R-2315-07	C10orf18|54906	1458.0153
TCGA-KN-8426-11A-01R-2315-07	C10orf25|220979	91.0159
TCGA-KN-8426-11A-01R-2315-07	C10orf26|54838	1520.8955
TCGA-KN-8426-11A-01R-2315-07	C10orf27|219793	1.1744
TCGA-KN-8426-11A-01R-2315-07	C10orf28|27291	336.1715
TCGA-KN-8426-11A-01R-2315-07	C10orf2|56652	269.818
TCGA-KN-8426-11A-01R-2315-07	C10orf32|119032	886.9642
TCGA-KN-8426-11A-01R-2315-07	C10orf35|219738	172.3429
TCGA-KN-8426-11A-01R-2315-07	C10orf40|283025	0
TCGA-KN-8426-11A-01R-2315-07	C10orf41|100131213	124.5156
TCGA-KN-8426-11A-01R-2315-07	C10orf46|143384	955.6665
TCGA-KN-8426-11A-01R-2315-07	C10orf47|254427	1004.1104
TCGA-KN-8426-11A-01R-2315-07	C10orf4|118924	297.7099
TCGA-KN-8426-11A-01R-2315-07	C10orf50|645528	0
TCGA-KN-8426-11A-01R-2315-07	C10orf53|282966	.2936
TCGA-KN-8426-11A-01R-2315-07	C10orf54|64115	1051.9671
TCGA-KN-8426-11A-01R-2315-07	C10orf55|414236	101.6031
TCGA-KN-8426-11A-01R-2315-07	C10orf57|80195	684.818
TCGA-KN-8426-11A-01R-2315-07	C10orf58|84293	4224.8972
TCGA-KN-8426-11A-01R-2315-07	C10orf62|414157	3.2296
TCGA-KN-8426-11A-01R-2315-07	C10orf67|256815	11.1568
TCGA-KN-8426-11A-01R-2315-07	C10orf68|79741	7.3253
TCGA-KN-8426-11A-01R-2315-07	C10orf71|118461	5.872
TCGA-KN-8426-11A-01R-2315-07	C10orf72|196740	372.2842
TCGA-KN-8426-11A-01R-2315-07	C10orf75|90271	63.7111
TCGA-KN-8426-11A-01R-2315-07	C10orf76|79591	607.4574
TCGA-KN-8426-11A-01R-2315-07	C10orf78|119392	147.6806
TCGA-KN-8426-11A-01R-2315-07	C10orf79|80217	162.3605
TCGA-KN-8426-11A-01R-2315-07	C10orf81|79949	23.1944
TCGA-KN-8426-11A-01R-2315-07	C10orf82|143379	19.9648
TCGA-KN-8426-11A-01R-2315-07	C10orf84|63877	665.8837
TCGA-KN-8426-11A-01R-2315-07	C10orf88|80007	165.2965
TCGA-KN-8426-11A-01R-2315-07	C10orf90|118611	5.5784
TCGA-KN-8426-11A-01R-2315-07	C10orf91|170393	1.1744
TCGA-KN-8426-11A-01R-2315-07	C10orf93|255352	33.1767
TCGA-KN-8426-11A-01R-2315-07	C10orf95|79946	32.2695
TCGA-KN-8426-11A-01R-2315-07	C10orf96|374355	0
TCGA-KN-8426-11A-01R-2315-07	C10orf99|387695	0
TCGA-KN-8426-11A-01R-2315-07	C11orf10|746	818.5555
TCGA-KN-8426-11A-01R-2315-07	C11orf16|56673	10.5696
TCGA-KN-8426-11A-01R-2315-07	C11orf17|56672	376.101
TCGA-KN-8426-11A-01R-2315-07	C11orf1|64776	448.7082
TCGA-KN-8426-11A-01R-2315-07	C11orf20|25858	2.4721
TCGA-KN-8426-11A-01R-2315-07	C11orf21|29125	9.6888
TCGA-KN-8426-11A-01R-2315-07	C11orf24|53838	474.7504
TCGA-KN-8426-11A-01R-2315-07	C11orf2|738	1793.3059
TCGA-KN-8426-11A-01R-2315-07	C11orf30|56946	397.2402
TCGA-KN-8426-11A-01R-2315-07	C11orf31|280636	706.6941
TCGA-KN-8426-11A-01R-2315-07	C11orf34|349633	.2936
TCGA-KN-8426-11A-01R-2315-07	C11orf35|256329	66.1538
TCGA-KN-8426-11A-01R-2315-07	C11orf36|283303	.2936
TCGA-KN-8426-11A-01R-2315-07	C11orf40|143501	0
TCGA-KN-8426-11A-01R-2315-07	C11orf41|25758	431.5913
TCGA-KN-8426-11A-01R-2315-07	C11orf42|160298	3.2296
TCGA-KN-8426-11A-01R-2315-07	C11orf45|219833	193.4821
TCGA-KN-8426-11A-01R-2315-07	C11orf46|120534	674.6917
TCGA-KN-8426-11A-01R-2315-07	C11orf48|79081	355.8602
TCGA-KN-8426-11A-01R-2315-07	C11orf49|79096	578.6847
TCGA-KN-8426-11A-01R-2315-07	C11orf51|25906	463.5408
TCGA-KN-8426-11A-01R-2315-07	C11orf52|91894	648.6142
TCGA-KN-8426-11A-01R-2315-07	C11orf53|341032	7.34
TCGA-KN-8426-11A-01R-2315-07	C11orf54|28970	2887.845
TCGA-KN-8426-11A-01R-2315-07	C11orf57|55216	724.8972
TCGA-KN-8426-11A-01R-2315-07	C11orf58|10944	3009.3952
TCGA-KN-8426-11A-01R-2315-07	C11orf59|55004	1837.3459
TCGA-KN-8426-11A-01R-2315-07	C11orf61|79684	191.4269
TCGA-KN-8426-11A-01R-2315-07	C11orf63|79864	286.5531
TCGA-KN-8426-11A-01R-2315-07	C11orf64|283197	0
TCGA-KN-8426-11A-01R-2315-07	C11orf65|160140	22.0229
TCGA-KN-8426-11A-01R-2315-07	C11orf66|220004	27.3048
TCGA-KN-8426-11A-01R-2315-07	C11orf67|28971	307.3987
TCGA-KN-8426-11A-01R-2315-07	C11orf68|83638	978.2736
TCGA-KN-8426-11A-01R-2315-07	C11orf70|85016	72.2255
TCGA-KN-8426-11A-01R-2315-07	C11orf71|54494	708.7493
TCGA-KN-8426-11A-01R-2315-07	C11orf73|51501	237.2284
TCGA-KN-8426-11A-01R-2315-07	C11orf74|119710	283.6171
TCGA-KN-8426-11A-01R-2315-07	C11orf75|56935	414.5625
TCGA-KN-8426-11A-01R-2315-07	C11orf80|79703	375.5138
TCGA-KN-8426-11A-01R-2315-07	C11orf82|220042	16.7352
TCGA-KN-8426-11A-01R-2315-07	C11orf83|790955	290.9571
TCGA-KN-8426-11A-01R-2315-07	C11orf84|144097	209.6301
TCGA-KN-8426-11A-01R-2315-07	C11orf85|283129	6.7528
TCGA-KN-8426-11A-01R-2315-07	C11orf86|254439	.5872
TCGA-KN-8426-11A-01R-2315-07	C11orf87|399947	.8808
TCGA-KN-8426-11A-01R-2315-07	C11orf88|399949	.8808
TCGA-KN-8426-11A-01R-2315-07	C11orf90|387804	.8808
TCGA-KN-8426-11A-01R-2315-07	C11orf92|399948	652.0317
TCGA-KN-8426-11A-01R-2315-07	C11orf93|120376	151.8438
TCGA-KN-8426-11A-01R-2315-07	C11orf94|143678	0
TCGA-KN-8426-11A-01R-2315-07	C11orf95|65998	619.2014
TCGA-KN-8426-11A-01R-2315-07	C11orf9|745	502.3488
TCGA-KN-8426-11A-01R-2315-07	C12orf10|60314	669.1133
TCGA-KN-8426-11A-01R-2315-07	C12orf11|55726	425.1321
TCGA-KN-8426-11A-01R-2315-07	C12orf12|196477	0
TCGA-KN-8426-11A-01R-2315-07	C12orf23|90488	1365.2378
TCGA-KN-8426-11A-01R-2315-07	C12orf24|29902	89.5479
TCGA-KN-8426-11A-01R-2315-07	C12orf26|84190	107.1638
TCGA-KN-8426-11A-01R-2315-07	C12orf27|283460	28.4792
TCGA-KN-8426-11A-01R-2315-07	C12orf29|91298	387.707
TCGA-KN-8426-11A-01R-2315-07	C12orf32|83695	408.6905
TCGA-KN-8426-11A-01R-2315-07	C12orf34|84915	504.1104
TCGA-KN-8426-11A-01R-2315-07	C12orf35|55196	1122.7246
TCGA-KN-8426-11A-01R-2315-07	C12orf36|283422	21.4328
TCGA-KN-8426-11A-01R-2315-07	C12orf39|80763	181.7381
TCGA-KN-8426-11A-01R-2315-07	C12orf40|283461	0
TCGA-KN-8426-11A-01R-2315-07	C12orf41|54934	514.0928
TCGA-KN-8426-11A-01R-2315-07	C12orf42|374470	1.1744
TCGA-KN-8426-11A-01R-2315-07	C12orf43|64897	269.818
TCGA-KN-8426-11A-01R-2315-07	C12orf44|60673	817.0875
TCGA-KN-8426-11A-01R-2315-07	C12orf45|121053	59.0135
TCGA-KN-8426-11A-01R-2315-07	C12orf47|51275	236.0951
TCGA-KN-8426-11A-01R-2315-07	C12orf48|55010	47.5631
TCGA-KN-8426-11A-01R-2315-07	C12orf49|79794	890.781
TCGA-KN-8426-11A-01R-2315-07	C12orf4|57102	500.8808
TCGA-KN-8426-11A-01R-2315-07	C12orf50|160419	.2936
TCGA-KN-8426-11A-01R-2315-07	C12orf51|283450	2047.2695
TCGA-KN-8426-11A-01R-2315-07	C12orf52|84934	398.4146
TCGA-KN-8426-11A-01R-2315-07	C12orf53|196500	19.084
TCGA-KN-8426-11A-01R-2315-07	C12orf54|121273	.8808
TCGA-KN-8426-11A-01R-2315-07	C12orf56|115749	11.4504
TCGA-KN-8426-11A-01R-2315-07	C12orf57|113246	1325.6019
TCGA-KN-8426-11A-01R-2315-07	C12orf59|120939	492.66
TCGA-KN-8426-11A-01R-2315-07	C12orf5|57103	454.7857
TCGA-KN-8426-11A-01R-2315-07	C12orf60|144608	68.4087
TCGA-KN-8426-11A-01R-2315-07	C12orf61|283416	32.5895
TCGA-KN-8426-11A-01R-2315-07	C12orf62|84987	768.9372
TCGA-KN-8426-11A-01R-2315-07	C12orf63|374467	8.5144
TCGA-KN-8426-11A-01R-2315-07	C12orf65|91574	309.4539
TCGA-KN-8426-11A-01R-2315-07	C12orf66|144577	153.259
TCGA-KN-8426-11A-01R-2315-07	C12orf68|387856	38.4615
TCGA-KN-8426-11A-01R-2315-07	C12orf69|440087	47.5631
TCGA-KN-8426-11A-01R-2315-07	C12orf70|341346	.8808
TCGA-KN-8426-11A-01R-2315-07	C12orf71|728858	.2936
TCGA-KN-8426-11A-01R-2315-07	C12orf72|254013	163.8285
TCGA-KN-8426-11A-01R-2315-07	C12orf73|728568	132.4134
TCGA-KN-8426-11A-01R-2315-07	C12orf74|338809	12.0376
TCGA-KN-8426-11A-01R-2315-07	C12orf75|387882	978.2736
TCGA-KN-8426-11A-01R-2315-07	C12orf76|400073	185.8485
TCGA-KN-8426-11A-01R-2315-07	C12orf77|196415	.2936
TCGA-KN-8426-11A-01R-2315-07	C13orf15|28984	786.8467
TCGA-KN-8426-11A-01R-2315-07	C13orf16|121793	1.7616
TCGA-KN-8426-11A-01R-2315-07	C13orf18|80183	19.084
TCGA-KN-8426-11A-01R-2315-07	C13orf1|57213	319.4363
TCGA-KN-8426-11A-01R-2315-07	C13orf23|80209	766.0012
TCGA-KN-8426-11A-01R-2315-07	C13orf26|122046	.5872
TCGA-KN-8426-11A-01R-2315-07	C13orf27|93081	155.9014
TCGA-KN-8426-11A-01R-2315-07	C13orf28|122258	0
TCGA-KN-8426-11A-01R-2315-07	C13orf29|283487	416.6177
TCGA-KN-8426-11A-01R-2315-07	C13orf30|144809	0
TCGA-KN-8426-11A-01R-2315-07	C13orf31|144811	330.2995
TCGA-KN-8426-11A-01R-2315-07	C13orf33|84935	332.9419
TCGA-KN-8426-11A-01R-2315-07	C13orf34|79866	47.7686
TCGA-KN-8426-11A-01R-2315-07	C13orf35|400165	1.468
TCGA-KN-8426-11A-01R-2315-07	C13orf36|400120	2.936
TCGA-KN-8426-11A-01R-2315-07	C13orf37|440145	321.4915
TCGA-KN-8426-11A-01R-2315-07	C13orf38|728591	22.6072
TCGA-KN-8426-11A-01R-2315-07	C13orf39|196541	.2936
TCGA-KN-8426-11A-01R-2315-07	C14orf101|54916	512.9184
TCGA-KN-8426-11A-01R-2315-07	C14orf102|55051	300.6459
TCGA-KN-8426-11A-01R-2315-07	C14orf104|55172	233.118
TCGA-KN-8426-11A-01R-2315-07	C14orf105|55195	1509.9824
TCGA-KN-8426-11A-01R-2315-07	C14orf106|55320	265.1204
TCGA-KN-8426-11A-01R-2315-07	C14orf109|26175	514.0928
TCGA-KN-8426-11A-01R-2315-07	C14orf115|55237	0
TCGA-KN-8426-11A-01R-2315-07	C14orf118|55668	317.3811
TCGA-KN-8426-11A-01R-2315-07	C14orf119|55017	818.5555
TCGA-KN-8426-11A-01R-2315-07	C14orf126|112487	252.8743
TCGA-KN-8426-11A-01R-2315-07	C14orf128|84837	138.8726
TCGA-KN-8426-11A-01R-2315-07	C14orf129|51527	522.9008
TCGA-KN-8426-11A-01R-2315-07	C14orf132|56967	933.0593
TCGA-KN-8426-11A-01R-2315-07	C14orf135|64430	1016.7352
TCGA-KN-8426-11A-01R-2315-07	C14orf138|79609	125.0734
TCGA-KN-8426-11A-01R-2315-07	C14orf139|79686	45.2143
TCGA-KN-8426-11A-01R-2315-07	C14orf142|84520	385.7898
TCGA-KN-8426-11A-01R-2315-07	C14orf143|90141	73.1063
TCGA-KN-8426-11A-01R-2315-07	C14orf145|145508	75.4551
TCGA-KN-8426-11A-01R-2315-07	C14orf147|171546	1212.2725
TCGA-KN-8426-11A-01R-2315-07	C14orf148|122945	10.276
TCGA-KN-8426-11A-01R-2315-07	C14orf149|112849	115.091
TCGA-KN-8426-11A-01R-2315-07	C14orf153|84334	315.0323
TCGA-KN-8426-11A-01R-2315-07	C14orf156|81892	348.209
TCGA-KN-8426-11A-01R-2315-07	C14orf159|80017	1704.9325
TCGA-KN-8426-11A-01R-2315-07	C14orf162|56936	0
TCGA-KN-8426-11A-01R-2315-07	C14orf165|414767	0
TCGA-KN-8426-11A-01R-2315-07	C14orf166B|145497	.8808
TCGA-KN-8426-11A-01R-2315-07	C14orf166|51637	1408.6905
TCGA-KN-8426-11A-01R-2315-07	C14orf167|55449	533.6025
TCGA-KN-8426-11A-01R-2315-07	C14orf169|79697	208.1621
TCGA-KN-8426-11A-01R-2315-07	C14orf174|161394	92.1903
TCGA-KN-8426-11A-01R-2315-07	C14orf176|643382	15.5608
TCGA-KN-8426-11A-01R-2315-07	C14orf177|283598	0
TCGA-KN-8426-11A-01R-2315-07	C14orf178|283579	4.1104
TCGA-KN-8426-11A-01R-2315-07	C14orf179|112752	278.0388
TCGA-KN-8426-11A-01R-2315-07	C14orf180|400258	2.936
TCGA-KN-8426-11A-01R-2315-07	C14orf181|400223	88.9607
TCGA-KN-8426-11A-01R-2315-07	C14orf182|283551	2.3488
TCGA-KN-8426-11A-01R-2315-07	C14orf183|196913	.2936
TCGA-KN-8426-11A-01R-2315-07	C14orf184|650662	.2936
TCGA-KN-8426-11A-01R-2315-07	C14orf19|280655	3.2296
TCGA-KN-8426-11A-01R-2315-07	C14orf1|11161	938.3441
TCGA-KN-8426-11A-01R-2315-07	C14orf21|161424	296.5355
TCGA-KN-8426-11A-01R-2315-07	C14orf23|387978	0
TCGA-KN-8426-11A-01R-2315-07	C14orf28|122525	68.9959
TCGA-KN-8426-11A-01R-2315-07	C14orf2|9556	893.4234
TCGA-KN-8426-11A-01R-2315-07	C14orf33|100129075	90.4287
TCGA-KN-8426-11A-01R-2315-07	C14orf34|645687	.8808
TCGA-KN-8426-11A-01R-2315-07	C14orf37|145407	451.8497
TCGA-KN-8426-11A-01R-2315-07	C14orf39|317761	0
TCGA-KN-8426-11A-01R-2315-07	C14orf43|91748	2645.6254
TCGA-KN-8426-11A-01R-2315-07	C14orf45|80127	296.0217
TCGA-KN-8426-11A-01R-2315-07	C14orf48|256369	0
TCGA-KN-8426-11A-01R-2315-07	C14orf49|161176	62.8303
TCGA-KN-8426-11A-01R-2315-07	C14orf4|64207	3260.1292
TCGA-KN-8426-11A-01R-2315-07	C14orf50|145376	152.0846
TCGA-KN-8426-11A-01R-2315-07	C14orf53|440184	0
TCGA-KN-8426-11A-01R-2315-07	C14orf64|388011	49.6183
TCGA-KN-8426-11A-01R-2315-07	C14orf68|283600	2.936
TCGA-KN-8426-11A-01R-2315-07	C14orf70|283601	0
TCGA-KN-8426-11A-01R-2315-07	C14orf72|145200	5.2848
TCGA-KN-8426-11A-01R-2315-07	C14orf73|91828	26.1304
TCGA-KN-8426-11A-01R-2315-07	C14orf79|122616	345.273
TCGA-KN-8426-11A-01R-2315-07	C14orf80|283643	76.6295
TCGA-KN-8426-11A-01R-2315-07	C14orf86|283592	0
TCGA-KN-8426-11A-01R-2315-07	C14orf93|60686	300.0587
TCGA-KN-8426-11A-01R-2315-07	C15orf17|57184	1143.5702
TCGA-KN-8426-11A-01R-2315-07	C15orf21|283651	26.1304
TCGA-KN-8426-11A-01R-2315-07	C15orf23|90417	120.963
TCGA-KN-8426-11A-01R-2315-07	C15orf24|56851	1452.1433
TCGA-KN-8426-11A-01R-2315-07	C15orf26|161502	.8808
TCGA-KN-8426-11A-01R-2315-07	C15orf27|123591	68.1151
TCGA-KN-8426-11A-01R-2315-07	C15orf28|80035	4.1104
TCGA-KN-8426-11A-01R-2315-07	C15orf29|79768	310.3347
TCGA-KN-8426-11A-01R-2315-07	C15orf2|23742	12.3312
TCGA-KN-8426-11A-01R-2315-07	C15orf32|145858	0
TCGA-KN-8426-11A-01R-2315-07	C15orf33|196951	91.3241
TCGA-KN-8426-11A-01R-2315-07	C15orf34|80072	43.1591
TCGA-KN-8426-11A-01R-2315-07	C15orf37|283687	89.8356
TCGA-KN-8426-11A-01R-2315-07	C15orf38|348110	419.4157
TCGA-KN-8426-11A-01R-2315-07	C15orf39|56905	609.5126
TCGA-KN-8426-11A-01R-2315-07	C15orf40|123207	301.8203
TCGA-KN-8426-11A-01R-2315-07	C15orf41|84529	170.5813
TCGA-KN-8426-11A-01R-2315-07	C15orf42|90381	5.6107
TCGA-KN-8426-11A-01R-2315-07	C15orf43|145645	0
TCGA-KN-8426-11A-01R-2315-07	C15orf44|81556	1018.2032
TCGA-KN-8426-11A-01R-2315-07	C15orf48|84419	16.4416
TCGA-KN-8426-11A-01R-2315-07	C15orf50|414926	0
TCGA-KN-8426-11A-01R-2315-07	C15orf51|196968	24.3688
TCGA-KN-8426-11A-01R-2315-07	C15orf52|388115	479.448
TCGA-KN-8426-11A-01R-2315-07	C15orf53|400359	.2936
TCGA-KN-8426-11A-01R-2315-07	C15orf54|400360	1.468
TCGA-KN-8426-11A-01R-2315-07	C15orf55|256646	0
TCGA-KN-8426-11A-01R-2315-07	C15orf56|644809	83.0887
TCGA-KN-8426-11A-01R-2315-07	C15orf57|90416	514.4979
TCGA-KN-8426-11A-01R-2315-07	C15orf58|390637	54.9031
TCGA-KN-8426-11A-01R-2315-07	C15orf59|388135	65.7663
TCGA-KN-8426-11A-01R-2315-07	C15orf5|81698	.2936
TCGA-KN-8426-11A-01R-2315-07	C15orf60|283677	0
TCGA-KN-8426-11A-01R-2315-07	C15orf61|145853	105.9894
TCGA-KN-8426-11A-01R-2315-07	C15orf62|643338	38.7551
TCGA-KN-8426-11A-01R-2315-07	C15orf63|25764	545.2965
TCGA-KN-8426-11A-01R-2315-07	C16orf11|146325	238.4028
TCGA-KN-8426-11A-01R-2315-07	C16orf13|84326	350.2642
TCGA-KN-8426-11A-01R-2315-07	C16orf3|750	3.2296
TCGA-KN-8426-11A-01R-2315-07	C16orf42|115939	614.9853
TCGA-KN-8426-11A-01R-2315-07	C16orf45|89927	570.4639
TCGA-KN-8426-11A-01R-2315-07	C16orf46|123775	68.4087
TCGA-KN-8426-11A-01R-2315-07	C16orf48|84080	374.3394
TCGA-KN-8426-11A-01R-2315-07	C16orf52|730094	384.909
TCGA-KN-8426-11A-01R-2315-07	C16orf53|79447	768.7639
TCGA-KN-8426-11A-01R-2315-07	C16orf54|283897	27.3048
TCGA-KN-8426-11A-01R-2315-07	C16orf55|124045	149.1486
TCGA-KN-8426-11A-01R-2315-07	C16orf57|79650	878.1562
TCGA-KN-8426-11A-01R-2315-07	C16orf58|64755	2067.6571
TCGA-KN-8426-11A-01R-2315-07	C16orf59|80178	18.2032
TCGA-KN-8426-11A-01R-2315-07	C16orf5|29965	1785.9659
TCGA-KN-8426-11A-01R-2315-07	C16orf61|56942	440.4228
TCGA-KN-8426-11A-01R-2315-07	C16orf62|57020	1237.522
TCGA-KN-8426-11A-01R-2315-07	C16orf63|123811	598.943
TCGA-KN-8426-11A-01R-2315-07	C16orf68|79091	128.303
TCGA-KN-8426-11A-01R-2315-07	C16orf70|80262	284.9941
TCGA-KN-8426-11A-01R-2315-07	C16orf71|146562	20.2584
TCGA-KN-8426-11A-01R-2315-07	C16orf72|29035	1054.0223
TCGA-KN-8426-11A-01R-2315-07	C16orf73|254528	13.8784
TCGA-KN-8426-11A-01R-2315-07	C16orf74|404550	14.3864
TCGA-KN-8426-11A-01R-2315-07	C16orf75|116028	79.2719
TCGA-KN-8426-11A-01R-2315-07	C16orf78|123970	0
TCGA-KN-8426-11A-01R-2315-07	C16orf79|283870	41.2302
TCGA-KN-8426-11A-01R-2315-07	C16orf7|9605	470.2642
TCGA-KN-8426-11A-01R-2315-07	C16orf80|29105	588.6671
TCGA-KN-8426-11A-01R-2315-07	C16orf81|283860	3.8168
TCGA-KN-8426-11A-01R-2315-07	C16orf82|162083	0
TCGA-KN-8426-11A-01R-2315-07	C16orf86|388284	120.3758
TCGA-KN-8426-11A-01R-2315-07	C16orf87|388272	117.1462
TCGA-KN-8426-11A-01R-2315-07	C16orf88|400506	243.394
TCGA-KN-8426-11A-01R-2315-07	C16orf89|146556	276.8644
TCGA-KN-8426-11A-01R-2315-07	C16orf90|646174	1.1744
TCGA-KN-8426-11A-01R-2315-07	C16orf91|283951	238.4028
TCGA-KN-8426-11A-01R-2315-07	C16orf92|146378	0
TCGA-KN-8426-11A-01R-2315-07	C16orf93|90835	73.1063
TCGA-KN-8426-11A-01R-2315-07	C17orf100|388327	37.8743
TCGA-KN-8426-11A-01R-2315-07	C17orf101|79701	283.0299
[truncated: 18,532 more rows]
