# Supplementary material for: Dysfunctional miRNA-Mediated Regulation in Chromophobe Renal Cell Carcinoma
Source: PLoS One. 2016 Jun 3;11(6):e0156324. doi: 10.1371/journal.pone.0156324 (PMC4892590; doi:10.1371/journal.pone.0156324)
Supplement: S2 File — (ZIP) [file pone.0156324.s002.zip › S2_File mRNA expression profile downloaded from TCGA/control/unc.edu__IlluminaHiSeq_RNASeqV2__TCGA-KN-8427-11A-01R-2315-07__expression_rsem_gene_normalized.txt]

barcode	gene_id	normalized_count
TCGA-KN-8427-11A-01R-2315-07	?|100130426	0
TCGA-KN-8427-11A-01R-2315-07	?|100133144	3.8193
TCGA-KN-8427-11A-01R-2315-07	?|100134869	11.6835
TCGA-KN-8427-11A-01R-2315-07	?|10357	87.9825
TCGA-KN-8427-11A-01R-2315-07	?|10431	1097.3152
TCGA-KN-8427-11A-01R-2315-07	?|136542	0
TCGA-KN-8427-11A-01R-2315-07	?|155060	147.4174
TCGA-KN-8427-11A-01R-2315-07	?|26823	0
TCGA-KN-8427-11A-01R-2315-07	?|280660	0
TCGA-KN-8427-11A-01R-2315-07	?|317712	0
TCGA-KN-8427-11A-01R-2315-07	?|340602	.8456
TCGA-KN-8427-11A-01R-2315-07	?|388795	.2819
TCGA-KN-8427-11A-01R-2315-07	?|390284	5.9192
TCGA-KN-8427-11A-01R-2315-07	?|391343	0
TCGA-KN-8427-11A-01R-2315-07	?|391714	0
TCGA-KN-8427-11A-01R-2315-07	?|404770	0
TCGA-KN-8427-11A-01R-2315-07	?|441362	0
TCGA-KN-8427-11A-01R-2315-07	?|442388	0
TCGA-KN-8427-11A-01R-2315-07	?|553137	5.6374
TCGA-KN-8427-11A-01R-2315-07	?|57714	540.3425
TCGA-KN-8427-11A-01R-2315-07	?|645851	6.483
TCGA-KN-8427-11A-01R-2315-07	?|652919	38.5709
TCGA-KN-8427-11A-01R-2315-07	?|653553	566.5563
TCGA-KN-8427-11A-01R-2315-07	?|728045	0
TCGA-KN-8427-11A-01R-2315-07	?|728603	0
TCGA-KN-8427-11A-01R-2315-07	?|728788	1.4093
TCGA-KN-8427-11A-01R-2315-07	?|729884	.5637
TCGA-KN-8427-11A-01R-2315-07	?|8225	723.8391
TCGA-KN-8427-11A-01R-2315-07	?|90288	21.7039
TCGA-KN-8427-11A-01R-2315-07	A1BG|1	47.5005
TCGA-KN-8427-11A-01R-2315-07	A1CF|29974	6.483
TCGA-KN-8427-11A-01R-2315-07	A2BP1|54715	10.4291
TCGA-KN-8427-11A-01R-2315-07	A2LD1|87769	126.6916
TCGA-KN-8427-11A-01R-2315-07	A2ML1|144568	0
TCGA-KN-8427-11A-01R-2315-07	A2M|2	18000.2058
TCGA-KN-8427-11A-01R-2315-07	A4GALT|53947	2001.2684
TCGA-KN-8427-11A-01R-2315-07	A4GNT|51146	3.6643
TCGA-KN-8427-11A-01R-2315-07	AAA1|404744	1.6912
TCGA-KN-8427-11A-01R-2315-07	AAAS|8086	703.8264
TCGA-KN-8427-11A-01R-2315-07	AACSL|729522	3.6643
TCGA-KN-8427-11A-01R-2315-07	AACS|65985	838.2778
TCGA-KN-8427-11A-01R-2315-07	AADACL2|344752	0
TCGA-KN-8427-11A-01R-2315-07	AADACL3|126767	0
TCGA-KN-8427-11A-01R-2315-07	AADACL4|343066	.2819
TCGA-KN-8427-11A-01R-2315-07	AADAC|13	.2819
TCGA-KN-8427-11A-01R-2315-07	AADAT|51166	92.7348
TCGA-KN-8427-11A-01R-2315-07	AAGAB|79719	1300.5426
TCGA-KN-8427-11A-01R-2315-07	AAK1|22848	1939.821
TCGA-KN-8427-11A-01R-2315-07	AAMP|14	2612.6418
TCGA-KN-8427-11A-01R-2315-07	AANAT|15	.2819
TCGA-KN-8427-11A-01R-2315-07	AARS2|57505	500.8752
TCGA-KN-8427-11A-01R-2315-07	AARSD1|80755	518.0748
TCGA-KN-8427-11A-01R-2315-07	AARS|16	3061.0951
TCGA-KN-8427-11A-01R-2315-07	AASDHPPT|60496	726.6577
TCGA-KN-8427-11A-01R-2315-07	AASDH|132949	308.3645
TCGA-KN-8427-11A-01R-2315-07	AASS|10157	467.6203
TCGA-KN-8427-11A-01R-2315-07	AATF|26574	897.1884
TCGA-KN-8427-11A-01R-2315-07	AATK|9625	51.582
TCGA-KN-8427-11A-01R-2315-07	ABAT|18	481.4319
TCGA-KN-8427-11A-01R-2315-07	ABCA10|10349	7.6105
TCGA-KN-8427-11A-01R-2315-07	ABCA11P|79963	111.9837
TCGA-KN-8427-11A-01R-2315-07	ABCA12|26154	2.8187
TCGA-KN-8427-11A-01R-2315-07	ABCA13|154664	157.5647
TCGA-KN-8427-11A-01R-2315-07	ABCA17P|650655	11.5566
TCGA-KN-8427-11A-01R-2315-07	ABCA1|19	245.4626
TCGA-KN-8427-11A-01R-2315-07	ABCA2|20	2052.5685
TCGA-KN-8427-11A-01R-2315-07	ABCA3|21	817.7014
TCGA-KN-8427-11A-01R-2315-07	ABCA4|24	934.9588
TCGA-KN-8427-11A-01R-2315-07	ABCA5|23461	461.9829
TCGA-KN-8427-11A-01R-2315-07	ABCA6|23460	23.1132
TCGA-KN-8427-11A-01R-2315-07	ABCA7|10347	264.3929
TCGA-KN-8427-11A-01R-2315-07	ABCA8|10351	60.8837
TCGA-KN-8427-11A-01R-2315-07	ABCA9|10350	16.6303
TCGA-KN-8427-11A-01R-2315-07	ABCB10|23456	318.5117
TCGA-KN-8427-11A-01R-2315-07	ABCB11|8647	.8456
TCGA-KN-8427-11A-01R-2315-07	ABCB1|5243	1658.2341
TCGA-KN-8427-11A-01R-2315-07	ABCB4|5244	20.2946
TCGA-KN-8427-11A-01R-2315-07	ABCB5|340273	0
TCGA-KN-8427-11A-01R-2315-07	ABCB6|10058	287.3821
TCGA-KN-8427-11A-01R-2315-07	ABCB7|22	427.0312
TCGA-KN-8427-11A-01R-2315-07	ABCB8|11194	876.0482
TCGA-KN-8427-11A-01R-2315-07	ABCB9|23457	107.5217
TCGA-KN-8427-11A-01R-2315-07	ABCC10|89845	363.047
TCGA-KN-8427-11A-01R-2315-07	ABCC11|85320	1.4093
TCGA-KN-8427-11A-01R-2315-07	ABCC12|94160	0
TCGA-KN-8427-11A-01R-2315-07	ABCC13|150000	0
TCGA-KN-8427-11A-01R-2315-07	ABCC1|4363	767.5287
TCGA-KN-8427-11A-01R-2315-07	ABCC2|1244	10.1473
TCGA-KN-8427-11A-01R-2315-07	ABCC3|8714	578.6766
TCGA-KN-8427-11A-01R-2315-07	ABCC4|10257	931.2945
TCGA-KN-8427-11A-01R-2315-07	ABCC5|10057	958.3539
TCGA-KN-8427-11A-01R-2315-07	ABCC6P1|653190	10.4291
TCGA-KN-8427-11A-01R-2315-07	ABCC6P2|730013	49.327
TCGA-KN-8427-11A-01R-2315-07	ABCC6|368	188.8521
TCGA-KN-8427-11A-01R-2315-07	ABCC8|6833	3.6643
TCGA-KN-8427-11A-01R-2315-07	ABCC9|10060	184.9059
TCGA-KN-8427-11A-01R-2315-07	ABCD1|215	338.8063
TCGA-KN-8427-11A-01R-2315-07	ABCD2|225	2.5368
TCGA-KN-8427-11A-01R-2315-07	ABCD3|5825	1770.9816
TCGA-KN-8427-11A-01R-2315-07	ABCD4|5826	750.0529
TCGA-KN-8427-11A-01R-2315-07	ABCE1|6059	1170.6011
TCGA-KN-8427-11A-01R-2315-07	ABCF1|23	1731.8018
TCGA-KN-8427-11A-01R-2315-07	ABCF2|10061	1288.1404
TCGA-KN-8427-11A-01R-2315-07	ABCF3|55324	1247.5513
TCGA-KN-8427-11A-01R-2315-07	ABCG1|9619	532.1683
TCGA-KN-8427-11A-01R-2315-07	ABCG2|9429	56.3738
TCGA-KN-8427-11A-01R-2315-07	ABCG4|64137	19.1671
TCGA-KN-8427-11A-01R-2315-07	ABCG5|64240	11.8385
TCGA-KN-8427-11A-01R-2315-07	ABCG8|64241	5.0736
TCGA-KN-8427-11A-01R-2315-07	ABHD10|55347	788.387
TCGA-KN-8427-11A-01R-2315-07	ABHD11|83451	1018.9557
TCGA-KN-8427-11A-01R-2315-07	ABHD12B|145447	.2819
TCGA-KN-8427-11A-01R-2315-07	ABHD12|26090	2320.3439
TCGA-KN-8427-11A-01R-2315-07	ABHD13|84945	522.5847
TCGA-KN-8427-11A-01R-2315-07	ABHD14A|25864	644.6537
TCGA-KN-8427-11A-01R-2315-07	ABHD14B|84836	2474.5261
TCGA-KN-8427-11A-01R-2315-07	ABHD15|116236	408.9916
TCGA-KN-8427-11A-01R-2315-07	ABHD1|84696	12.966
TCGA-KN-8427-11A-01R-2315-07	ABHD2|11057	3408.6393
TCGA-KN-8427-11A-01R-2315-07	ABHD3|171586	370.3756
TCGA-KN-8427-11A-01R-2315-07	ABHD4|63874	2412.515
TCGA-KN-8427-11A-01R-2315-07	ABHD5|51099	814.0371
TCGA-KN-8427-11A-01R-2315-07	ABHD6|57406	323.3035
TCGA-KN-8427-11A-01R-2315-07	ABHD8|79575	425.0581
TCGA-KN-8427-11A-01R-2315-07	ABI1|10006	1216.8135
TCGA-KN-8427-11A-01R-2315-07	ABI2|10152	1708.4067
TCGA-KN-8427-11A-01R-2315-07	ABI3BP|25890	1016.7007
TCGA-KN-8427-11A-01R-2315-07	ABI3|51225	397.1531
TCGA-KN-8427-11A-01R-2315-07	ABL1|25	2129.5187
TCGA-KN-8427-11A-01R-2315-07	ABL2|27	811.7821
TCGA-KN-8427-11A-01R-2315-07	ABLIM1|3983	8309.4919
TCGA-KN-8427-11A-01R-2315-07	ABLIM2|84448	54.6825
TCGA-KN-8427-11A-01R-2315-07	ABLIM3|22885	124.586
TCGA-KN-8427-11A-01R-2315-07	ABO|28	124.3041
TCGA-KN-8427-11A-01R-2315-07	ABP1|26	1717.7084
TCGA-KN-8427-11A-01R-2315-07	ABRA|137735	7.6105
TCGA-KN-8427-11A-01R-2315-07	ABR|29	943.6967
TCGA-KN-8427-11A-01R-2315-07	ABT1|29777	512.1556
TCGA-KN-8427-11A-01R-2315-07	ABTB1|80325	645.1977
TCGA-KN-8427-11A-01R-2315-07	ABTB2|25841	1748.4321
TCGA-KN-8427-11A-01R-2315-07	ACAA1|30	1874.1456
TCGA-KN-8427-11A-01R-2315-07	ACAA2|10449	5947.9952
TCGA-KN-8427-11A-01R-2315-07	ACACA|31	945.9517
TCGA-KN-8427-11A-01R-2315-07	ACACB|32	2407.7232
TCGA-KN-8427-11A-01R-2315-07	ACAD10|80724	1497.8508
TCGA-KN-8427-11A-01R-2315-07	ACAD11|84129	725.7755
TCGA-KN-8427-11A-01R-2315-07	ACAD8|27034	810.6546
TCGA-KN-8427-11A-01R-2315-07	ACAD9|28976	989.3538
TCGA-KN-8427-11A-01R-2315-07	ACADL|33	481.9956
TCGA-KN-8427-11A-01R-2315-07	ACADM|34	3380.4524
TCGA-KN-8427-11A-01R-2315-07	ACADSB|36	1717.9903
TCGA-KN-8427-11A-01R-2315-07	ACADS|35	1267.8458
TCGA-KN-8427-11A-01R-2315-07	ACADVL|37	16685.9784
TCGA-KN-8427-11A-01R-2315-07	ACAN|176	48.1996
TCGA-KN-8427-11A-01R-2315-07	ACAP1|9744	28.7506
TCGA-KN-8427-11A-01R-2315-07	ACAP2|23527	632.7954
TCGA-KN-8427-11A-01R-2315-07	ACAP3|116983	471.8709
TCGA-KN-8427-11A-01R-2315-07	ACAT1|38	5229.7935
TCGA-KN-8427-11A-01R-2315-07	ACAT2|39	444.9637
TCGA-KN-8427-11A-01R-2315-07	ACBD3|64746	1127.757
TCGA-KN-8427-11A-01R-2315-07	ACBD4|79777	360.7921
TCGA-KN-8427-11A-01R-2315-07	ACBD5|91452	1243.0414
TCGA-KN-8427-11A-01R-2315-07	ACBD6|84320	320.4848
TCGA-KN-8427-11A-01R-2315-07	ACBD7|414149	32.4149
TCGA-KN-8427-11A-01R-2315-07	ACCN1|40	36.0792
TCGA-KN-8427-11A-01R-2315-07	ACCN2|41	15.5028
TCGA-KN-8427-11A-01R-2315-07	ACCN3|9311	3.9462
TCGA-KN-8427-11A-01R-2315-07	ACCN4|55515	.2819
TCGA-KN-8427-11A-01R-2315-07	ACCN5|51802	0
TCGA-KN-8427-11A-01R-2315-07	ACCSL|390110	0
TCGA-KN-8427-11A-01R-2315-07	ACCS|84680	150.5179
TCGA-KN-8427-11A-01R-2315-07	ACD|65057	302.7271
TCGA-KN-8427-11A-01R-2315-07	ACE2|59272	128.2503
TCGA-KN-8427-11A-01R-2315-07	ACER1|125981	0
TCGA-KN-8427-11A-01R-2315-07	ACER2|340485	71.3128
TCGA-KN-8427-11A-01R-2315-07	ACER3|55331	311.465
TCGA-KN-8427-11A-01R-2315-07	ACE|1636	86.5337
TCGA-KN-8427-11A-01R-2315-07	ACHE|43	178.1411
TCGA-KN-8427-11A-01R-2315-07	ACIN1|22985	2221.4079
TCGA-KN-8427-11A-01R-2315-07	ACLY|47	2655.204
TCGA-KN-8427-11A-01R-2315-07	ACMSD|130013	535.2688
TCGA-KN-8427-11A-01R-2315-07	ACN9|57001	287.5062
TCGA-KN-8427-11A-01R-2315-07	ACO1|48	1564.0899
TCGA-KN-8427-11A-01R-2315-07	ACO2|50	6097.132
TCGA-KN-8427-11A-01R-2315-07	ACOT11|26027	505.76
TCGA-KN-8427-11A-01R-2315-07	ACOT12|134526	8.1742
TCGA-KN-8427-11A-01R-2315-07	ACOT13|55856	616.3935
TCGA-KN-8427-11A-01R-2315-07	ACOT1|641371	667.7472
TCGA-KN-8427-11A-01R-2315-07	ACOT2|10965	437.4604
TCGA-KN-8427-11A-01R-2315-07	ACOT4|122970	117.5393
TCGA-KN-8427-11A-01R-2315-07	ACOT6|641372	3.9462
TCGA-KN-8427-11A-01R-2315-07	ACOT7|11332	281.3051
TCGA-KN-8427-11A-01R-2315-07	ACOT8|10005	481.5982
TCGA-KN-8427-11A-01R-2315-07	ACOT9|23597	588.8239
TCGA-KN-8427-11A-01R-2315-07	ACOX1|51	1760.5045
TCGA-KN-8427-11A-01R-2315-07	ACOX2|8309	163.4839
TCGA-KN-8427-11A-01R-2315-07	ACOX3|8310	369.8119
TCGA-KN-8427-11A-01R-2315-07	ACOXL|55289	3.1006
TCGA-KN-8427-11A-01R-2315-07	ACP1|52	1491.3678
TCGA-KN-8427-11A-01R-2315-07	ACP2|53	996.688
TCGA-KN-8427-11A-01R-2315-07	ACP5|54	102.3184
TCGA-KN-8427-11A-01R-2315-07	ACP6|51205	306.9551
TCGA-KN-8427-11A-01R-2315-07	ACPL2|92370	216.7571
TCGA-KN-8427-11A-01R-2315-07	ACPP|55	641.5334
TCGA-KN-8427-11A-01R-2315-07	ACPT|93650	0
TCGA-KN-8427-11A-01R-2315-07	ACRBP|84519	20.0127
TCGA-KN-8427-11A-01R-2315-07	ACRC|93953	13.2478
TCGA-KN-8427-11A-01R-2315-07	ACRV1|56	0
TCGA-KN-8427-11A-01R-2315-07	ACR|49	.8456
TCGA-KN-8427-11A-01R-2315-07	ACSBG1|23205	5.3555
TCGA-KN-8427-11A-01R-2315-07	ACSBG2|81616	1.6912
TCGA-KN-8427-11A-01R-2315-07	ACSF2|80221	398.8443
TCGA-KN-8427-11A-01R-2315-07	ACSF3|197322	552.7447
TCGA-KN-8427-11A-01R-2315-07	ACSL1|2180	8937.7775
TCGA-KN-8427-11A-01R-2315-07	ACSL3|2181	2517.3702
TCGA-KN-8427-11A-01R-2315-07	ACSL4|2182	6148.9677
TCGA-KN-8427-11A-01R-2315-07	ACSL5|51703	615.6014
TCGA-KN-8427-11A-01R-2315-07	ACSL6|23305	64.8298
TCGA-KN-8427-11A-01R-2315-07	ACSM1|116285	21.9858
TCGA-KN-8427-11A-01R-2315-07	ACSM2A|123876	328.0953
TCGA-KN-8427-11A-01R-2315-07	ACSM2B|348158	244.3802
TCGA-KN-8427-11A-01R-2315-07	ACSM3|6296	1423.8743
TCGA-KN-8427-11A-01R-2315-07	ACSM4|341392	0
TCGA-KN-8427-11A-01R-2315-07	ACSM5|54988	47.354
TCGA-KN-8427-11A-01R-2315-07	ACSS1|84532	2798.3933
TCGA-KN-8427-11A-01R-2315-07	ACSS2|55902	1059.8267
TCGA-KN-8427-11A-01R-2315-07	ACSS3|79611	806.7085
TCGA-KN-8427-11A-01R-2315-07	ACTA1|58	16.9121
TCGA-KN-8427-11A-01R-2315-07	ACTA2|59	5284.6734
TCGA-KN-8427-11A-01R-2315-07	ACTBL2|345651	6.7649
TCGA-KN-8427-11A-01R-2315-07	ACTB|60	128126.5591
TCGA-KN-8427-11A-01R-2315-07	ACTC1|70	144.3168
TCGA-KN-8427-11A-01R-2315-07	ACTG1|71	128715.1011
TCGA-KN-8427-11A-01R-2315-07	ACTG2|72	781.6222
TCGA-KN-8427-11A-01R-2315-07	ACTL6A|86	701.2895
TCGA-KN-8427-11A-01R-2315-07	ACTL6B|51412	0
TCGA-KN-8427-11A-01R-2315-07	ACTL7A|10881	0
TCGA-KN-8427-11A-01R-2315-07	ACTL7B|10880	.2819
TCGA-KN-8427-11A-01R-2315-07	ACTL8|81569	.2819
TCGA-KN-8427-11A-01R-2315-07	ACTL9|284382	0
TCGA-KN-8427-11A-01R-2315-07	ACTN1|87	3369.7414
TCGA-KN-8427-11A-01R-2315-07	ACTN2|88	16.9121
TCGA-KN-8427-11A-01R-2315-07	ACTN3|89	.5637
TCGA-KN-8427-11A-01R-2315-07	ACTN4|81	17281.7307
TCGA-KN-8427-11A-01R-2315-07	ACTR10|55860	1276.8656
TCGA-KN-8427-11A-01R-2315-07	ACTR1A|10121	2721.4432
TCGA-KN-8427-11A-01R-2315-07	ACTR1B|10120	1702.4875
TCGA-KN-8427-11A-01R-2315-07	ACTR2|10097	4269.1847
TCGA-KN-8427-11A-01R-2315-07	ACTR3B|57180	283.56
TCGA-KN-8427-11A-01R-2315-07	ACTR3C|653857	146.2899
TCGA-KN-8427-11A-01R-2315-07	ACTR3|10096	4381.3685
TCGA-KN-8427-11A-01R-2315-07	ACTR5|79913	171.6581
TCGA-KN-8427-11A-01R-2315-07	ACTR6|64431	464.2379
TCGA-KN-8427-11A-01R-2315-07	ACTR8|93973	446.4802
TCGA-KN-8427-11A-01R-2315-07	ACTRT1|139741	0
TCGA-KN-8427-11A-01R-2315-07	ACTRT2|140625	0
TCGA-KN-8427-11A-01R-2315-07	ACVR1B|91	4094.7079
TCGA-KN-8427-11A-01R-2315-07	ACVR1C|130399	3.6643
TCGA-KN-8427-11A-01R-2315-07	ACVR1|90	1336.6218
TCGA-KN-8427-11A-01R-2315-07	ACVR2A|92	477.7676
TCGA-KN-8427-11A-01R-2315-07	ACVR2B|93	390.952
TCGA-KN-8427-11A-01R-2315-07	ACVRL1|94	900.5708
TCGA-KN-8427-11A-01R-2315-07	ACY1|95	1513.3338
TCGA-KN-8427-11A-01R-2315-07	ACY3|91703	184.9059
TCGA-KN-8427-11A-01R-2315-07	ACYP1|97	115.0025
TCGA-KN-8427-11A-01R-2315-07	ACYP2|98	157.2828
TCGA-KN-8427-11A-01R-2315-07	ADAD1|132612	0
TCGA-KN-8427-11A-01R-2315-07	ADAD2|161931	31.3015
TCGA-KN-8427-11A-01R-2315-07	ADAL|161823	335.9876
TCGA-KN-8427-11A-01R-2315-07	ADAM10|102	2116.2709
TCGA-KN-8427-11A-01R-2315-07	ADAM11|4185	2.255
TCGA-KN-8427-11A-01R-2315-07	ADAM12|8038	28.1869
TCGA-KN-8427-11A-01R-2315-07	ADAM15|8751	1643.5769
TCGA-KN-8427-11A-01R-2315-07	ADAM17|6868	485.9418
TCGA-KN-8427-11A-01R-2315-07	ADAM18|8749	0
TCGA-KN-8427-11A-01R-2315-07	ADAM19|8728	133.8877
TCGA-KN-8427-11A-01R-2315-07	ADAM20|8748	1.1275
TCGA-KN-8427-11A-01R-2315-07	ADAM21P1|145241	.8456
TCGA-KN-8427-11A-01R-2315-07	ADAM21|8747	3.6643
TCGA-KN-8427-11A-01R-2315-07	ADAM22|53616	97.2447
TCGA-KN-8427-11A-01R-2315-07	ADAM23|8745	18.6033
TCGA-KN-8427-11A-01R-2315-07	ADAM28|10863	19.4489
TCGA-KN-8427-11A-01R-2315-07	ADAM29|11086	0
TCGA-KN-8427-11A-01R-2315-07	ADAM2|2515	.2819
TCGA-KN-8427-11A-01R-2315-07	ADAM30|11085	0
TCGA-KN-8427-11A-01R-2315-07	ADAM32|203102	1.4093
TCGA-KN-8427-11A-01R-2315-07	ADAM33|80332	23.677
TCGA-KN-8427-11A-01R-2315-07	ADAM3A|1587	0
TCGA-KN-8427-11A-01R-2315-07	ADAM5P|255926	0
TCGA-KN-8427-11A-01R-2315-07	ADAM6|8755	2087.7486
TCGA-KN-8427-11A-01R-2315-07	ADAM7|8756	0
TCGA-KN-8427-11A-01R-2315-07	ADAM8|101	66.521
TCGA-KN-8427-11A-01R-2315-07	ADAM9|8754	2471.7074
TCGA-KN-8427-11A-01R-2315-07	ADAMDEC1|27299	1.1275
TCGA-KN-8427-11A-01R-2315-07	ADAMTS10|81794	56.6556
TCGA-KN-8427-11A-01R-2315-07	ADAMTS12|81792	3.9462
TCGA-KN-8427-11A-01R-2315-07	ADAMTS13|11093	127.9684
TCGA-KN-8427-11A-01R-2315-07	ADAMTS14|140766	2.255
TCGA-KN-8427-11A-01R-2315-07	ADAMTS15|170689	118.3849
TCGA-KN-8427-11A-01R-2315-07	ADAMTS16|170690	299.6265
TCGA-KN-8427-11A-01R-2315-07	ADAMTS17|170691	29.3144
TCGA-KN-8427-11A-01R-2315-07	ADAMTS18|170692	16.0665
TCGA-KN-8427-11A-01R-2315-07	ADAMTS19|171019	.2819
TCGA-KN-8427-11A-01R-2315-07	ADAMTS1|9510	24744.6973
TCGA-KN-8427-11A-01R-2315-07	ADAMTS20|80070	0
TCGA-KN-8427-11A-01R-2315-07	ADAMTS2|9509	40.0254
TCGA-KN-8427-11A-01R-2315-07	ADAMTS3|9508	107.392
TCGA-KN-8427-11A-01R-2315-07	ADAMTS4|9507	2408.8507
TCGA-KN-8427-11A-01R-2315-07	ADAMTS5|11096	316.5387
TCGA-KN-8427-11A-01R-2315-07	ADAMTS6|11174	62.293
TCGA-KN-8427-11A-01R-2315-07	ADAMTS7|11173	33.5424
TCGA-KN-8427-11A-01R-2315-07	ADAMTS8|11095	87.6612
TCGA-KN-8427-11A-01R-2315-07	ADAMTS9|56999	1224.1562
TCGA-KN-8427-11A-01R-2315-07	ADAMTSL1|92949	118.9486
TCGA-KN-8427-11A-01R-2315-07	ADAMTSL2|9719	821.6475
TCGA-KN-8427-11A-01R-2315-07	ADAMTSL3|57188	250.0176
TCGA-KN-8427-11A-01R-2315-07	ADAMTSL4|54507	271.7215
TCGA-KN-8427-11A-01R-2315-07	ADAMTSL5|339366	4.228
TCGA-KN-8427-11A-01R-2315-07	ADAP1|11033	919.2051
TCGA-KN-8427-11A-01R-2315-07	ADAP2|55803	73.5678
TCGA-KN-8427-11A-01R-2315-07	ADARB1|104	448.1714
TCGA-KN-8427-11A-01R-2315-07	ADARB2|105	1.9731
TCGA-KN-8427-11A-01R-2315-07	ADAR|103	5395.2505
TCGA-KN-8427-11A-01R-2315-07	ADAT1|23536	370.3756
TCGA-KN-8427-11A-01R-2315-07	ADAT2|134637	56.0919
TCGA-KN-8427-11A-01R-2315-07	ADAT3|113179	142.3437
TCGA-KN-8427-11A-01R-2315-07	ADA|100	56.0919
TCGA-KN-8427-11A-01R-2315-07	ADCK1|57143	238.461
TCGA-KN-8427-11A-01R-2315-07	ADCK2|90956	738.7978
TCGA-KN-8427-11A-01R-2315-07	ADCK4|79934	763.0188
TCGA-KN-8427-11A-01R-2315-07	ADCK5|203054	109.9288
TCGA-KN-8427-11A-01R-2315-07	ADCY10|55811	.2819
TCGA-KN-8427-11A-01R-2315-07	ADCY1|107	142.0619
TCGA-KN-8427-11A-01R-2315-07	ADCY2|108	6.7649
TCGA-KN-8427-11A-01R-2315-07	ADCY3|109	420.6384
TCGA-KN-8427-11A-01R-2315-07	ADCY4|196883	402.5086
TCGA-KN-8427-11A-01R-2315-07	ADCY5|111	762.1732
TCGA-KN-8427-11A-01R-2315-07	ADCY6|112	2091.4664
TCGA-KN-8427-11A-01R-2315-07	ADCY7|113	100.3453
TCGA-KN-8427-11A-01R-2315-07	ADCY8|114	.2819
TCGA-KN-8427-11A-01R-2315-07	ADCY9|115	881.9674
TCGA-KN-8427-11A-01R-2315-07	ADCYAP1R1|117	0
TCGA-KN-8427-11A-01R-2315-07	ADCYAP1|116	14.6572
TCGA-KN-8427-11A-01R-2315-07	ADC|113451	98.0903
TCGA-KN-8427-11A-01R-2315-07	ADD1|118	5124.9383
TCGA-KN-8427-11A-01R-2315-07	ADD2|119	5.0736
TCGA-KN-8427-11A-01R-2315-07	ADD3|120	2472.8349
TCGA-KN-8427-11A-01R-2315-07	ADH1A|124	7.0467
TCGA-KN-8427-11A-01R-2315-07	ADH1B|125	786.9777
TCGA-KN-8427-11A-01R-2315-07	ADH1C|126	64.8298
TCGA-KN-8427-11A-01R-2315-07	ADH4|127	3.9462
TCGA-KN-8427-11A-01R-2315-07	ADH5|128	3176.6613
TCGA-KN-8427-11A-01R-2315-07	ADH6|130	52.9913
TCGA-KN-8427-11A-01R-2315-07	ADH7|131	0
TCGA-KN-8427-11A-01R-2315-07	ADHFE1|137872	381.6503
TCGA-KN-8427-11A-01R-2315-07	ADI1|55256	2135.7198
TCGA-KN-8427-11A-01R-2315-07	ADIG|149685	.2819
TCGA-KN-8427-11A-01R-2315-07	ADIPOQ|9370	0
TCGA-KN-8427-11A-01R-2315-07	ADIPOR1|51094	2486.9283
TCGA-KN-8427-11A-01R-2315-07	ADIPOR2|79602	2146.7127
TCGA-KN-8427-11A-01R-2315-07	ADK|132	459.728
TCGA-KN-8427-11A-01R-2315-07	ADM2|79924	126.2772
TCGA-KN-8427-11A-01R-2315-07	ADM|133	312.3106
TCGA-KN-8427-11A-01R-2315-07	ADNP2|22850	786.9777
TCGA-KN-8427-11A-01R-2315-07	ADNP|23394	2143.3303
TCGA-KN-8427-11A-01R-2315-07	ADORA1|134	33.5424
TCGA-KN-8427-11A-01R-2315-07	ADORA2A|135	130.043
TCGA-KN-8427-11A-01R-2315-07	ADORA2B|136	9.0198
TCGA-KN-8427-11A-01R-2315-07	ADORA3|140	37.4885
TCGA-KN-8427-11A-01R-2315-07	ADO|84890	736.805
TCGA-KN-8427-11A-01R-2315-07	ADPGK|83440	750.6166
TCGA-KN-8427-11A-01R-2315-07	ADPRHL1|113622	34.6699
TCGA-KN-8427-11A-01R-2315-07	ADPRHL2|54936	707.2088
TCGA-KN-8427-11A-01R-2315-07	ADPRH|141	361.9195
TCGA-KN-8427-11A-01R-2315-07	ADRA1A|148	6.2011
TCGA-KN-8427-11A-01R-2315-07	ADRA1B|147	32.6968
TCGA-KN-8427-11A-01R-2315-07	ADRA1D|146	2.5368
TCGA-KN-8427-11A-01R-2315-07	ADRA2A|150	92.7348
TCGA-KN-8427-11A-01R-2315-07	ADRA2B|151	60.3199
TCGA-KN-8427-11A-01R-2315-07	ADRA2C|152	640.6878
TCGA-KN-8427-11A-01R-2315-07	ADRB1|153	13.2478
TCGA-KN-8427-11A-01R-2315-07	ADRB2|154	29.0325
TCGA-KN-8427-11A-01R-2315-07	ADRB3|155	.2819
TCGA-KN-8427-11A-01R-2315-07	ADRBK1|156	1983.2288
TCGA-KN-8427-11A-01R-2315-07	ADRBK2|157	164.8932
TCGA-KN-8427-11A-01R-2315-07	ADRM1|11047	1874.7093
TCGA-KN-8427-11A-01R-2315-07	ADSL|158	728.6308
TCGA-KN-8427-11A-01R-2315-07	ADSSL1|122622	175.3224
TCGA-KN-8427-11A-01R-2315-07	ADSS|159	1805.3696
TCGA-KN-8427-11A-01R-2315-07	AEBP1|165	3622.5777
TCGA-KN-8427-11A-01R-2315-07	AEBP2|121536	772.0386
TCGA-KN-8427-11A-01R-2315-07	AEN|64782	451.5538
TCGA-KN-8427-11A-01R-2315-07	AES|166	9333.5212
TCGA-KN-8427-11A-01R-2315-07	AFAP1L1|134265	189.9796
TCGA-KN-8427-11A-01R-2315-07	AFAP1L2|84632	1100.9795
TCGA-KN-8427-11A-01R-2315-07	AFAP1|60312	900.8498
TCGA-KN-8427-11A-01R-2315-07	AFARP1|246182	1.6912
TCGA-KN-8427-11A-01R-2315-07	AFF1|4299	5294.9052
TCGA-KN-8427-11A-01R-2315-07	AFF2|2334	13.2478
TCGA-KN-8427-11A-01R-2315-07	AFF3|3899	63.9842
TCGA-KN-8427-11A-01R-2315-07	AFF4|27125	3074.6248
TCGA-KN-8427-11A-01R-2315-07	AFG3L1|172	174.1949
TCGA-KN-8427-11A-01R-2315-07	AFG3L2|10939	2431.6764
TCGA-KN-8427-11A-01R-2315-07	AFMID|125061	737.3688
TCGA-KN-8427-11A-01R-2315-07	AFM|173	3.1006
TCGA-KN-8427-11A-01R-2315-07	AFP|174	.8456
TCGA-KN-8427-11A-01R-2315-07	AFTPH|54812	2007.1877
TCGA-KN-8427-11A-01R-2315-07	AG2|387763	2906.631
TCGA-KN-8427-11A-01R-2315-07	AGAP11|119385	45.6684
TCGA-KN-8427-11A-01R-2315-07	AGAP1|116987	284.4056
TCGA-KN-8427-11A-01R-2315-07	AGAP2|116986	8.6365
TCGA-KN-8427-11A-01R-2315-07	AGAP3|116988	615.6014
TCGA-KN-8427-11A-01R-2315-07	AGAP4|119016	95.2717
TCGA-KN-8427-11A-01R-2315-07	AGAP5|729092	37.0911
TCGA-KN-8427-11A-01R-2315-07	AGAP6|414189	42.2803
TCGA-KN-8427-11A-01R-2315-07	AGAP7|653268	1.9731
TCGA-KN-8427-11A-01R-2315-07	AGAP8|728404	12.966
TCGA-KN-8427-11A-01R-2315-07	AGA|175	421.112
TCGA-KN-8427-11A-01R-2315-07	AGBL1|123624	0
TCGA-KN-8427-11A-01R-2315-07	AGBL2|79841	27.6231
TCGA-KN-8427-11A-01R-2315-07	AGBL3|340351	9.8654
TCGA-KN-8427-11A-01R-2315-07	AGBL4|84871	33.8243
TCGA-KN-8427-11A-01R-2315-07	AGBL5|60509	1113.968
TCGA-KN-8427-11A-01R-2315-07	AGER|177	37.2067
TCGA-KN-8427-11A-01R-2315-07	AGFG1|3267	1925.7276
TCGA-KN-8427-11A-01R-2315-07	AGFG2|3268	1291.5228
TCGA-KN-8427-11A-01R-2315-07	AGGF1|55109	760.7639
TCGA-KN-8427-11A-01R-2315-07	AGK|55750	621.2388
TCGA-KN-8427-11A-01R-2315-07	AGL|178	918.3285
TCGA-KN-8427-11A-01R-2315-07	AGMAT|79814	238.461
TCGA-KN-8427-11A-01R-2315-07	AGPAT1|10554	2419.6773
TCGA-KN-8427-11A-01R-2315-07	AGPAT2|10555	2452.8222
TCGA-KN-8427-11A-01R-2315-07	AGPAT3|56894	2452.8222
TCGA-KN-8427-11A-01R-2315-07	AGPAT4|56895	382.2141
TCGA-KN-8427-11A-01R-2315-07	AGPAT5|55326	839.969
TCGA-KN-8427-11A-01R-2315-07	AGPAT6|137964	1420.6187
TCGA-KN-8427-11A-01R-2315-07	AGPAT9|84803	2050.0317
TCGA-KN-8427-11A-01R-2315-07	AGPHD1|123688	63.4205
TCGA-KN-8427-11A-01R-2315-07	AGPS|8540	808.3997
TCGA-KN-8427-11A-01R-2315-07	AGR2|10551	111.62
TCGA-KN-8427-11A-01R-2315-07	AGR3|155465	40.5891
TCGA-KN-8427-11A-01R-2315-07	AGRN|375790	12406.1729
TCGA-KN-8427-11A-01R-2315-07	AGRP|181	14.0934
TCGA-KN-8427-11A-01R-2315-07	AGTPBP1|23287	404.7636
TCGA-KN-8427-11A-01R-2315-07	AGTR1|185	86.2518
TCGA-KN-8427-11A-01R-2315-07	AGTR2|186	1.1275
TCGA-KN-8427-11A-01R-2315-07	AGTRAP|57085	929.6033
TCGA-KN-8427-11A-01R-2315-07	AGT|183	254.8094
TCGA-KN-8427-11A-01R-2315-07	AGXT2L1|64850	1.1275
TCGA-KN-8427-11A-01R-2315-07	AGXT2L2|85007	440.2509
TCGA-KN-8427-11A-01R-2315-07	AGXT2|64902	185.4697
TCGA-KN-8427-11A-01R-2315-07	AGXT|189	26.2138
TCGA-KN-8427-11A-01R-2315-07	AHCTF1|25909	1032.7672
TCGA-KN-8427-11A-01R-2315-07	AHCYL1|10768	5411.5989
TCGA-KN-8427-11A-01R-2315-07	AHCYL2|23382	724.9665
TCGA-KN-8427-11A-01R-2315-07	AHCY|191	2309.6329
TCGA-KN-8427-11A-01R-2315-07	AHDC1|27245	1264.4634
TCGA-KN-8427-11A-01R-2315-07	AHI1|54806	286.9424
TCGA-KN-8427-11A-01R-2315-07	AHNAK2|113146	94.7079
TCGA-KN-8427-11A-01R-2315-07	AHNAK|79026	19627.6513
TCGA-KN-8427-11A-01R-2315-07	AHRR|57491	15.7847
TCGA-KN-8427-11A-01R-2315-07	AHR|196	1141.5686
TCGA-KN-8427-11A-01R-2315-07	AHSA1|10598	2009.7245
TCGA-KN-8427-11A-01R-2315-07	AHSA2|130872	153.6185
TCGA-KN-8427-11A-01R-2315-07	AHSG|197	2.8187
TCGA-KN-8427-11A-01R-2315-07	AHSP|51327	5.3555
TCGA-KN-8427-11A-01R-2315-07	AICDA|57379	.2819
TCGA-KN-8427-11A-01R-2315-07	AIDA|64853	775.7367
TCGA-KN-8427-11A-01R-2315-07	AIF1L|83543	25647.8049
TCGA-KN-8427-11A-01R-2315-07	AIF1|199	193.0801
TCGA-KN-8427-11A-01R-2315-07	AIFM1|9131	1911.6341
TCGA-KN-8427-11A-01R-2315-07	AIFM2|84883	432.1049
TCGA-KN-8427-11A-01R-2315-07	AIFM3|150209	13.5325
TCGA-KN-8427-11A-01R-2315-07	AIG1|51390	1130.5757
TCGA-KN-8427-11A-01R-2315-07	AIM1L|55057	5.3555
TCGA-KN-8427-11A-01R-2315-07	AIM1|202	961.4544
TCGA-KN-8427-11A-01R-2315-07	AIM2|9447	3.9462
TCGA-KN-8427-11A-01R-2315-07	AIMP1|9255	1133.9581
TCGA-KN-8427-11A-01R-2315-07	AIMP2|7965	628.2122
TCGA-KN-8427-11A-01R-2315-07	AIPL1|23746	.2819
TCGA-KN-8427-11A-01R-2315-07	AIP|9049	1192.8687
TCGA-KN-8427-11A-01R-2315-07	AIRE|326	1.9731
TCGA-KN-8427-11A-01R-2315-07	AJAP1|55966	137.8338
TCGA-KN-8427-11A-01R-2315-07	AK1|203	895.779
TCGA-KN-8427-11A-01R-2315-07	AK2|204	2624.1984
TCGA-KN-8427-11A-01R-2315-07	AK3L1|205	264.3929
TCGA-KN-8427-11A-01R-2315-07	AK3|50808	4228.5956
TCGA-KN-8427-11A-01R-2315-07	AK5|26289	40.0254
TCGA-KN-8427-11A-01R-2315-07	AK7|122481	329.2227
TCGA-KN-8427-11A-01R-2315-07	AKAP10|11216	445.0708
TCGA-KN-8427-11A-01R-2315-07	AKAP11|11215	1192.305
TCGA-KN-8427-11A-01R-2315-07	AKAP12|9590	5170.3192
TCGA-KN-8427-11A-01R-2315-07	AKAP13|11214	1670.9182
TCGA-KN-8427-11A-01R-2315-07	AKAP14|158798	.2819
TCGA-KN-8427-11A-01R-2315-07	AKAP1|8165	1623.2824
TCGA-KN-8427-11A-01R-2315-07	AKAP2|11217	1531.2719
TCGA-KN-8427-11A-01R-2315-07	AKAP3|10566	99.7816
TCGA-KN-8427-11A-01R-2315-07	AKAP4|8852	1.6912
TCGA-KN-8427-11A-01R-2315-07	AKAP5|9495	54.9644
TCGA-KN-8427-11A-01R-2315-07	AKAP6|9472	337.1151
TCGA-KN-8427-11A-01R-2315-07	AKAP7|9465	226.9044
TCGA-KN-8427-11A-01R-2315-07	AKAP8L|26993	872.3839
TCGA-KN-8427-11A-01R-2315-07	AKAP8|10270	639.2784
TCGA-KN-8427-11A-01R-2315-07	AKAP9|10142	1986.8931
TCGA-KN-8427-11A-01R-2315-07	AKD1|221264	179.8323
TCGA-KN-8427-11A-01R-2315-07	AKIRIN1|79647	3240.9273
TCGA-KN-8427-11A-01R-2315-07	AKIRIN2|55122	804.4535
TCGA-KN-8427-11A-01R-2315-07	AKNAD1|254268	0
TCGA-KN-8427-11A-01R-2315-07	AKNA|80709	341.9068
TCGA-KN-8427-11A-01R-2315-07	AKR1A1|10327	1523.5008
TCGA-KN-8427-11A-01R-2315-07	AKR1B10|57016	25.3682
TCGA-KN-8427-11A-01R-2315-07	AKR1B15|441282	0
TCGA-KN-8427-11A-01R-2315-07	AKR1B1|231	4086.5337
TCGA-KN-8427-11A-01R-2315-07	AKR1C1|1645	934.6769
TCGA-KN-8427-11A-01R-2315-07	AKR1C2|1646	964.2731
TCGA-KN-8427-11A-01R-2315-07	AKR1C3|8644	1075.3294
TCGA-KN-8427-11A-01R-2315-07	AKR1C4|1109	0
TCGA-KN-8427-11A-01R-2315-07	AKR1CL1|340811	.2819
TCGA-KN-8427-11A-01R-2315-07	AKR1D1|6718	.2819
TCGA-KN-8427-11A-01R-2315-07	AKR1E2|83592	10.711
TCGA-KN-8427-11A-01R-2315-07	AKR7A2|8574	1286.4492
TCGA-KN-8427-11A-01R-2315-07	AKR7A3|22977	378.5498
TCGA-KN-8427-11A-01R-2315-07	AKR7L|246181	29.5962
TCGA-KN-8427-11A-01R-2315-07	AKT1S1|84335	1020.9288
TCGA-KN-8427-11A-01R-2315-07	AKT1|207	3175.5338
TCGA-KN-8427-11A-01R-2315-07	AKT2|208	3386.3716
TCGA-KN-8427-11A-01R-2315-07	AKT3|10000	1202.1704
TCGA-KN-8427-11A-01R-2315-07	AKTIP|64400	882.7285
TCGA-KN-8427-11A-01R-2315-07	ALAD|210	1129.4482
TCGA-KN-8427-11A-01R-2315-07	ALAS1|211	2273.5537
TCGA-KN-8427-11A-01R-2315-07	ALAS2|212	86.5337
TCGA-KN-8427-11A-01R-2315-07	ALB|213	19.7308
TCGA-KN-8427-11A-01R-2315-07	ALCAM|214	461.7011
TCGA-KN-8427-11A-01R-2315-07	ALDH16A1|126133	790.9238
TCGA-KN-8427-11A-01R-2315-07	ALDH18A1|5832	1732.3656
TCGA-KN-8427-11A-01R-2315-07	ALDH1A1|216	8360.7921
TCGA-KN-8427-11A-01R-2315-07	ALDH1A2|8854	1374.3922
TCGA-KN-8427-11A-01R-2315-07	ALDH1A3|220	694.2597
TCGA-KN-8427-11A-01R-2315-07	ALDH1B1|219	797.1249
TCGA-KN-8427-11A-01R-2315-07	ALDH1L1|10840	2283.1372
TCGA-KN-8427-11A-01R-2315-07	ALDH1L2|160428	14.939
TCGA-KN-8427-11A-01R-2315-07	ALDH2|217	3202.0295
TCGA-KN-8427-11A-01R-2315-07	ALDH3A1|218	8.4561
TCGA-KN-8427-11A-01R-2315-07	ALDH3A2|224	2253.2591
TCGA-KN-8427-11A-01R-2315-07	ALDH3B1|221	109.647
TCGA-KN-8427-11A-01R-2315-07	ALDH3B2|222	35.7973
TCGA-KN-8427-11A-01R-2315-07	ALDH4A1|8659	1946.304
TCGA-KN-8427-11A-01R-2315-07	ALDH5A1|7915	968.2193
TCGA-KN-8427-11A-01R-2315-07	ALDH6A1|4329	1088.9634
TCGA-KN-8427-11A-01R-2315-07	ALDH7A1|501	1485.1667
TCGA-KN-8427-11A-01R-2315-07	ALDH8A1|64577	186.0334
TCGA-KN-8427-11A-01R-2315-07	ALDH9A1|223	3195.5465
TCGA-KN-8427-11A-01R-2315-07	ALDOA|226	27964.7664
TCGA-KN-8427-11A-01R-2315-07	ALDOB|229	1225.0018
TCGA-KN-8427-11A-01R-2315-07	ALDOC|230	347.5442
TCGA-KN-8427-11A-01R-2315-07	ALG10B|144245	279.332
TCGA-KN-8427-11A-01R-2315-07	ALG10|84920	73.004
TCGA-KN-8427-11A-01R-2315-07	ALG11|440138	12.966
TCGA-KN-8427-11A-01R-2315-07	ALG12|79087	874.6389
TCGA-KN-8427-11A-01R-2315-07	ALG13|79868	453.8088
TCGA-KN-8427-11A-01R-2315-07	ALG14|199857	200.6906
TCGA-KN-8427-11A-01R-2315-07	ALG1L2|644974	.2819
TCGA-KN-8427-11A-01R-2315-07	ALG1L|200810	37.8437
TCGA-KN-8427-11A-01R-2315-07	ALG1|56052	525.2709
TCGA-KN-8427-11A-01R-2315-07	ALG2|85365	1131.9851
TCGA-KN-8427-11A-01R-2315-07	ALG3|10195	582.0591
TCGA-KN-8427-11A-01R-2315-07	ALG5|29880	660.9823
TCGA-KN-8427-11A-01R-2315-07	ALG6|29929	283.56
TCGA-KN-8427-11A-01R-2315-07	ALG8|79053	695.934
TCGA-KN-8427-11A-01R-2315-07	ALG9|79796	576.1398
TCGA-KN-8427-11A-01R-2315-07	ALKBH1|8846	243.5346
TCGA-KN-8427-11A-01R-2315-07	ALKBH2|121642	204.6367
TCGA-KN-8427-11A-01R-2315-07	ALKBH3|221120	242.9709
TCGA-KN-8427-11A-01R-2315-07	ALKBH4|54784	251.8695
TCGA-KN-8427-11A-01R-2315-07	ALKBH5|54890	2550.315
TCGA-KN-8427-11A-01R-2315-07	ALKBH6|84964	136.7064
TCGA-KN-8427-11A-01R-2315-07	ALKBH7|84266	1044.8876
TCGA-KN-8427-11A-01R-2315-07	ALKBH8|91801	163.7658
TCGA-KN-8427-11A-01R-2315-07	ALK|238	1.1275
TCGA-KN-8427-11A-01R-2315-07	ALLC|55821	.2819
TCGA-KN-8427-11A-01R-2315-07	ALMS1P|200420	5.9192
TCGA-KN-8427-11A-01R-2315-07	ALMS1|7840	479.4588
TCGA-KN-8427-11A-01R-2315-07	ALOX12B|242	.5637
TCGA-KN-8427-11A-01R-2315-07	ALOX12P2|245	80.6145
TCGA-KN-8427-11A-01R-2315-07	ALOX12|239	6.483
TCGA-KN-8427-11A-01R-2315-07	ALOX15B|247	2.8187
TCGA-KN-8427-11A-01R-2315-07	ALOX15|246	.2819
TCGA-KN-8427-11A-01R-2315-07	ALOX5AP|241	79.7689
TCGA-KN-8427-11A-01R-2315-07	ALOX5|240	73.8496
TCGA-KN-8427-11A-01R-2315-07	ALOXE3|59344	.8456
TCGA-KN-8427-11A-01R-2315-07	ALPI|248	5.3555
TCGA-KN-8427-11A-01R-2315-07	ALPK1|80216	445.9164
TCGA-KN-8427-11A-01R-2315-07	ALPK2|115701	173.3493
TCGA-KN-8427-11A-01R-2315-07	ALPK3|57538	1160.4538
TCGA-KN-8427-11A-01R-2315-07	ALPL|249	323.0216
TCGA-KN-8427-11A-01R-2315-07	ALPPL2|251	0
TCGA-KN-8427-11A-01R-2315-07	ALPP|250	0
TCGA-KN-8427-11A-01R-2315-07	ALS2CL|259173	414.629
TCGA-KN-8427-11A-01R-2315-07	ALS2CR11|151254	3.1006
TCGA-KN-8427-11A-01R-2315-07	ALS2CR12|130540	9.3017
TCGA-KN-8427-11A-01R-2315-07	ALS2CR4|65062	497.7803
TCGA-KN-8427-11A-01R-2315-07	ALS2CR8|79800	167.7119
TCGA-KN-8427-11A-01R-2315-07	ALS2|57679	614.1921
TCGA-KN-8427-11A-01R-2315-07	ALX1|8092	5.6374
TCGA-KN-8427-11A-01R-2315-07	ALX3|257	13.5297
TCGA-KN-8427-11A-01R-2315-07	ALX4|60529	1.1275
TCGA-KN-8427-11A-01R-2315-07	AMAC1L2|83650	1.1275
TCGA-KN-8427-11A-01R-2315-07	AMAC1L3|643664	0
TCGA-KN-8427-11A-01R-2315-07	AMAC1|146861	0
TCGA-KN-8427-11A-01R-2315-07	AMACR|23600	2104.1505
TCGA-KN-8427-11A-01R-2315-07	AMBN|258	0
TCGA-KN-8427-11A-01R-2315-07	AMBP|259	236.7698
TCGA-KN-8427-11A-01R-2315-07	AMBRA1|55626	896.6246
TCGA-KN-8427-11A-01R-2315-07	AMD1|262	3351.4707
TCGA-KN-8427-11A-01R-2315-07	AMDHD1|144193	4.7918
TCGA-KN-8427-11A-01R-2315-07	AMDHD2|51005	148.8154
TCGA-KN-8427-11A-01R-2315-07	AMELX|265	0
TCGA-KN-8427-11A-01R-2315-07	AMELY|266	1.9731
TCGA-KN-8427-11A-01R-2315-07	AMFR|267	8651.1169
TCGA-KN-8427-11A-01R-2315-07	AMHR2|269	0
TCGA-KN-8427-11A-01R-2315-07	AMH|268	7.6105
TCGA-KN-8427-11A-01R-2315-07	AMICA1|120425	85.1244
TCGA-KN-8427-11A-01R-2315-07	AMIGO1|57463	208.0192
TCGA-KN-8427-11A-01R-2315-07	AMIGO2|347902	190.5433
TCGA-KN-8427-11A-01R-2315-07	AMIGO3|386724	54.6825
TCGA-KN-8427-11A-01R-2315-07	AMMECR1L|83607	863.646
TCGA-KN-8427-11A-01R-2315-07	AMMECR1|9949	389.2608
TCGA-KN-8427-11A-01R-2315-07	AMN1|196394	269.4666
TCGA-KN-8427-11A-01R-2315-07	AMN|81693	348.9536
TCGA-KN-8427-11A-01R-2315-07	AMOTL1|154810	859.9817
TCGA-KN-8427-11A-01R-2315-07	AMOTL2|51421	2225.9178
TCGA-KN-8427-11A-01R-2315-07	AMOT|154796	423.6488
TCGA-KN-8427-11A-01R-2315-07	AMPD1|270	0
TCGA-KN-8427-11A-01R-2315-07	AMPD2|271	1023.7474
TCGA-KN-8427-11A-01R-2315-07	AMPD3|272	455.5
TCGA-KN-8427-11A-01R-2315-07	AMPH|273	157.5647
TCGA-KN-8427-11A-01R-2315-07	AMTN|401138	0
TCGA-KN-8427-11A-01R-2315-07	AMT|275	600.0987
TCGA-KN-8427-11A-01R-2315-07	AMY1A|276	1.9731
TCGA-KN-8427-11A-01R-2315-07	AMY2A|279	0
TCGA-KN-8427-11A-01R-2315-07	AMY2B|280	97.1996
TCGA-KN-8427-11A-01R-2315-07	AMZ1|155185	1.1275
TCGA-KN-8427-11A-01R-2315-07	AMZ2P1|201283	105.1371
TCGA-KN-8427-11A-01R-2315-07	AMZ2|51321	972.4473
TCGA-KN-8427-11A-01R-2315-07	ANAPC10|10393	133.6058
TCGA-KN-8427-11A-01R-2315-07	ANAPC11|51529	1097.3152
TCGA-KN-8427-11A-01R-2315-07	ANAPC13|25847	1840.7836
TCGA-KN-8427-11A-01R-2315-07	ANAPC16|119504	3278.6978
TCGA-KN-8427-11A-01R-2315-07	ANAPC1|64682	372.9124
TCGA-KN-8427-11A-01R-2315-07	ANAPC2|29882	820.52
TCGA-KN-8427-11A-01R-2315-07	ANAPC4|29945	326.9678
TCGA-KN-8427-11A-01R-2315-07	ANAPC5|51433	1980.9739
TCGA-KN-8427-11A-01R-2315-07	ANAPC7|51434	785.0046
TCGA-KN-8427-11A-01R-2315-07	ANGEL1|23357	580.9316
TCGA-KN-8427-11A-01R-2315-07	ANGEL2|90806	450.7082
TCGA-KN-8427-11A-01R-2315-07	ANGPT1|284	135.0152
TCGA-KN-8427-11A-01R-2315-07	ANGPT2|285	256.5006
TCGA-KN-8427-11A-01R-2315-07	ANGPT4|51378	6.2011
TCGA-KN-8427-11A-01R-2315-07	ANGPTL1|9068	445.3527
TCGA-KN-8427-11A-01R-2315-07	ANGPTL2|23452	377.7042
TCGA-KN-8427-11A-01R-2315-07	ANGPTL3|27329	97.8085
TCGA-KN-8427-11A-01R-2315-07	ANGPTL4|51129	1904.3055
TCGA-KN-8427-11A-01R-2315-07	ANGPTL5|253935	.2819
TCGA-KN-8427-11A-01R-2315-07	ANGPTL6|83854	13.2817
TCGA-KN-8427-11A-01R-2315-07	ANGPTL7|10218	3.1006
TCGA-KN-8427-11A-01R-2315-07	ANG|283	142.4762
TCGA-KN-8427-11A-01R-2315-07	ANK1|286	43.9715
TCGA-KN-8427-11A-01R-2315-07	ANK2|287	3340.1452
TCGA-KN-8427-11A-01R-2315-07	ANK3|288	2922.1337
TCGA-KN-8427-11A-01R-2315-07	ANKAR|150709	21.1402
TCGA-KN-8427-11A-01R-2315-07	ANKDD1A|348094	29.8781
TCGA-KN-8427-11A-01R-2315-07	ANKFN1|162282	0
TCGA-KN-8427-11A-01R-2315-07	ANKFY1|51479	1303.0794
TCGA-KN-8427-11A-01R-2315-07	ANKHD1-EIF4EBP3|404734	864.4972
TCGA-KN-8427-11A-01R-2315-07	ANKHD1|54882	1192.1105
TCGA-KN-8427-11A-01R-2315-07	ANKH|56172	810.0909
TCGA-KN-8427-11A-01R-2315-07	ANKIB1|54467	919.7379
TCGA-KN-8427-11A-01R-2315-07	ANKK1|255239	3.9462
TCGA-KN-8427-11A-01R-2315-07	ANKLE1|126549	2.5368
TCGA-KN-8427-11A-01R-2315-07	ANKLE2|23141	1568.0361
TCGA-KN-8427-11A-01R-2315-07	ANKMY1|51281	134.7333
TCGA-KN-8427-11A-01R-2315-07	ANKMY2|57037	545.9798
TCGA-KN-8427-11A-01R-2315-07	ANKRA2|57763	138.3976
TCGA-KN-8427-11A-01R-2315-07	ANKRD10|55608	1155.2928
TCGA-KN-8427-11A-01R-2315-07	ANKRD11|29123	2635.1857
TCGA-KN-8427-11A-01R-2315-07	ANKRD12|23253	876.3301
TCGA-KN-8427-11A-01R-2315-07	ANKRD13A|88455	1851.5961
TCGA-KN-8427-11A-01R-2315-07	ANKRD13B|124930	60.0381
TCGA-KN-8427-11A-01R-2315-07	ANKRD13C|81573	593.6157
TCGA-KN-8427-11A-01R-2315-07	ANKRD13D|338692	453.5269
TCGA-KN-8427-11A-01R-2315-07	ANKRD16|54522	111.854
TCGA-KN-8427-11A-01R-2315-07	ANKRD17|26057	2020.7174
TCGA-KN-8427-11A-01R-2315-07	ANKRD19|138649	29.3144
TCGA-KN-8427-11A-01R-2315-07	ANKRD1|27063	30.7237
TCGA-KN-8427-11A-01R-2315-07	ANKRD20A3|441425	13.5297
TCGA-KN-8427-11A-01R-2315-07	ANKRD20A4|728747	2.8187
TCGA-KN-8427-11A-01R-2315-07	ANKRD20B|729171	3.3824
TCGA-KN-8427-11A-01R-2315-07	ANKRD22|118932	201.2543
TCGA-KN-8427-11A-01R-2315-07	ANKRD23|200539	13.5297
TCGA-KN-8427-11A-01R-2315-07	ANKRD24|170961	73.5678
TCGA-KN-8427-11A-01R-2315-07	ANKRD26P1|124149	0
TCGA-KN-8427-11A-01R-2315-07	ANKRD26|22852	147.9811
TCGA-KN-8427-11A-01R-2315-07	ANKRD27|84079	843.6333
TCGA-KN-8427-11A-01R-2315-07	ANKRD28|23243	1074.202
TCGA-KN-8427-11A-01R-2315-07	ANKRD29|147463	74.1315
TCGA-KN-8427-11A-01R-2315-07	ANKRD2|26287	628.8493
TCGA-KN-8427-11A-01R-2315-07	ANKRD30A|91074	0
TCGA-KN-8427-11A-01R-2315-07	ANKRD30B|374860	.2819
TCGA-KN-8427-11A-01R-2315-07	ANKRD31|256006	4.228
TCGA-KN-8427-11A-01R-2315-07	ANKRD32|84250	51.8639
TCGA-KN-8427-11A-01R-2315-07	ANKRD33|341405	.8456
TCGA-KN-8427-11A-01R-2315-07	ANKRD34A|284615	15.2209
TCGA-KN-8427-11A-01R-2315-07	ANKRD34B|340120	34.9517
TCGA-KN-8427-11A-01R-2315-07	ANKRD34C|390616	.5637
TCGA-KN-8427-11A-01R-2315-07	ANKRD35|148741	10.4291
TCGA-KN-8427-11A-01R-2315-07	ANKRD36BP1|84832	73.004
TCGA-KN-8427-11A-01R-2315-07	ANKRD36B|57730	7.6105
TCGA-KN-8427-11A-01R-2315-07	ANKRD36|375248	54.9644
TCGA-KN-8427-11A-01R-2315-07	ANKRD37|353322	85.0201
TCGA-KN-8427-11A-01R-2315-07	ANKRD39|51239	91.0436
TCGA-KN-8427-11A-01R-2315-07	ANKRD40|91369	1180.7484
TCGA-KN-8427-11A-01R-2315-07	ANKRD42|338699	449.017
TCGA-KN-8427-11A-01R-2315-07	ANKRD43|134548	403.3542
TCGA-KN-8427-11A-01R-2315-07	ANKRD44|91526	48.7633
TCGA-KN-8427-11A-01R-2315-07	ANKRD45|339416	70.7491
TCGA-KN-8427-11A-01R-2315-07	ANKRD46|157567	576.1652
TCGA-KN-8427-11A-01R-2315-07	ANKRD49|54851	184.6241
TCGA-KN-8427-11A-01R-2315-07	ANKRD50|57182	607.4272
TCGA-KN-8427-11A-01R-2315-07	ANKRD52|283373	1704.7424
TCGA-KN-8427-11A-01R-2315-07	ANKRD53|79998	22.5495
TCGA-KN-8427-11A-01R-2315-07	ANKRD54|129138	625.4668
TCGA-KN-8427-11A-01R-2315-07	ANKRD55|79722	3.9462
TCGA-KN-8427-11A-01R-2315-07	ANKRD56|345079	573.3211
TCGA-KN-8427-11A-01R-2315-07	ANKRD57|65124	2270.1712
TCGA-KN-8427-11A-01R-2315-07	ANKRD58|347454	9.3017
TCGA-KN-8427-11A-01R-2315-07	ANKRD5|63926	249.172
TCGA-KN-8427-11A-01R-2315-07	ANKRD6|22881	487.4723
TCGA-KN-8427-11A-01R-2315-07	ANKRD7|56311	7.0467
TCGA-KN-8427-11A-01R-2315-07	ANKRD9|122416	284.4056
TCGA-KN-8427-11A-01R-2315-07	ANKS1A|23294	1141.5686
TCGA-KN-8427-11A-01R-2315-07	ANKS1B|56899	12.966
TCGA-KN-8427-11A-01R-2315-07	ANKS3|124401	356.0003
TCGA-KN-8427-11A-01R-2315-07	ANKS4B|257629	33.5424
TCGA-KN-8427-11A-01R-2315-07	ANKS6|203286	682.1225
TCGA-KN-8427-11A-01R-2315-07	ANKZF1|55139	348.9536
TCGA-KN-8427-11A-01R-2315-07	ANLN|54443	19.7308
TCGA-KN-8427-11A-01R-2315-07	ANO10|55129	1140.1593
TCGA-KN-8427-11A-01R-2315-07	ANO1|55107	178.1411
TCGA-KN-8427-11A-01R-2315-07	ANO2|57101	30.7237
TCGA-KN-8427-11A-01R-2315-07	ANO3|63982	13.5297
TCGA-KN-8427-11A-01R-2315-07	ANO4|121601	7.3286
TCGA-KN-8427-11A-01R-2315-07	ANO5|203859	162.6383
TCGA-KN-8427-11A-01R-2315-07	ANO6|196527	2258.6146
TCGA-KN-8427-11A-01R-2315-07	ANO7|50636	26.7775
TCGA-KN-8427-11A-01R-2315-07	ANO8|57719	287.2243
TCGA-KN-8427-11A-01R-2315-07	ANO9|338440	104.2915
TCGA-KN-8427-11A-01R-2315-07	ANP32A|8125	2706.786
TCGA-KN-8427-11A-01R-2315-07	ANP32B|10541	2205.9052
TCGA-KN-8427-11A-01R-2315-07	ANP32C|23520	1.4093
TCGA-KN-8427-11A-01R-2315-07	ANP32D|23519	0
TCGA-KN-8427-11A-01R-2315-07	ANP32E|81611	1991.9667
TCGA-KN-8427-11A-01R-2315-07	ANPEP|290	739.3418
TCGA-KN-8427-11A-01R-2315-07	ANTXR1|84168	429.568
TCGA-KN-8427-11A-01R-2315-07	ANTXR2|118429	297.9353
TCGA-KN-8427-11A-01R-2315-07	ANTXRL|195977	0
TCGA-KN-8427-11A-01R-2315-07	ANUBL1|93550	131.3509
TCGA-KN-8427-11A-01R-2315-07	ANXA10|11199	0
TCGA-KN-8427-11A-01R-2315-07	ANXA11|311	9320.2734
TCGA-KN-8427-11A-01R-2315-07	ANXA13|312	16.3484
TCGA-KN-8427-11A-01R-2315-07	ANXA1|301	1348.4603
TCGA-KN-8427-11A-01R-2315-07	ANXA2P1|303	37.2067
TCGA-KN-8427-11A-01R-2315-07	ANXA2P2|304	2110.3516
TCGA-KN-8427-11A-01R-2315-07	ANXA2P3|305	.2819
TCGA-KN-8427-11A-01R-2315-07	ANXA2|302	6307.6598
TCGA-KN-8427-11A-01R-2315-07	ANXA3|306	982.0309
TCGA-KN-8427-11A-01R-2315-07	ANXA4|307	3399.6195
TCGA-KN-8427-11A-01R-2315-07	ANXA5|308	6713.269
TCGA-KN-8427-11A-01R-2315-07	ANXA6|309	2040.4482
TCGA-KN-8427-11A-01R-2315-07	ANXA7|310	4049.327
TCGA-KN-8427-11A-01R-2315-07	ANXA8L1|728113	0
TCGA-KN-8427-11A-01R-2315-07	ANXA8L2|244	.2819
TCGA-KN-8427-11A-01R-2315-07	ANXA8|653145	0
TCGA-KN-8427-11A-01R-2315-07	ANXA9|8416	290.8886
TCGA-KN-8427-11A-01R-2315-07	AOAH|313	90.4799
TCGA-KN-8427-11A-01R-2315-07	AOC2|314	15.2209
TCGA-KN-8427-11A-01R-2315-07	AOC3|8639	707.2088
TCGA-KN-8427-11A-01R-2315-07	AOX1|316	387.8515
TCGA-KN-8427-11A-01R-2315-07	AOX2P|344454	0
TCGA-KN-8427-11A-01R-2315-07	AP1AR|55435	315.1293
TCGA-KN-8427-11A-01R-2315-07	AP1B1|162	2990.0641
TCGA-KN-8427-11A-01R-2315-07	AP1G1|164	3231.9075
TCGA-KN-8427-11A-01R-2315-07	AP1G2|8906	636.8741
TCGA-KN-8427-11A-01R-2315-07	AP1M1|8907	1088.2954
TCGA-KN-8427-11A-01R-2315-07	AP1M2|10053	2242.83
TCGA-KN-8427-11A-01R-2315-07	AP1S1|1174	791.4876
TCGA-KN-8427-11A-01R-2315-07	AP1S2|8905	234.233
TCGA-KN-8427-11A-01R-2315-07	AP1S3|130340	2050.0317
TCGA-KN-8427-11A-01R-2315-07	AP2A1|160	1476.0172
TCGA-KN-8427-11A-01R-2315-07	AP2A2|161	3153.2662
TCGA-KN-8427-11A-01R-2315-07	AP2B1|163	8150.5179
TCGA-KN-8427-11A-01R-2315-07	AP2M1|1173	7043.6192
TCGA-KN-8427-11A-01R-2315-07	AP2S1|1175	1026.2843
TCGA-KN-8427-11A-01R-2315-07	AP3B1|8546	1947.1496
TCGA-KN-8427-11A-01R-2315-07	AP3B2|8120	54.4007
TCGA-KN-8427-11A-01R-2315-07	AP3D1|8943	3439.9267
TCGA-KN-8427-11A-01R-2315-07	AP3M1|26985	1246.4238
TCGA-KN-8427-11A-01R-2315-07	AP3M2|10947	386.724
TCGA-KN-8427-11A-01R-2315-07	AP3S1|1176	434.6417
TCGA-KN-8427-11A-01R-2315-07	AP3S2|10239	2035.0617
TCGA-KN-8427-11A-01R-2315-07	AP4B1|10717	322.4494
TCGA-KN-8427-11A-01R-2315-07	AP4E1|23431	225.495
TCGA-KN-8427-11A-01R-2315-07	AP4M1|9179	253.5889
TCGA-KN-8427-11A-01R-2315-07	AP4S1|11154	118.9486
TCGA-KN-8427-11A-01R-2315-07	APAF1|317	495.8072
TCGA-KN-8427-11A-01R-2315-07	APBA1|320	82.8694
TCGA-KN-8427-11A-01R-2315-07	APBA2|321	19.7308
TCGA-KN-8427-11A-01R-2315-07	APBA3|9546	326.1222
TCGA-KN-8427-11A-01R-2315-07	APBB1IP|54518	68.776
TCGA-KN-8427-11A-01R-2315-07	APBB1|322	1436.6852
TCGA-KN-8427-11A-01R-2315-07	APBB2|323	1130.2938
TCGA-KN-8427-11A-01R-2315-07	APBB3|10307	349.2354
TCGA-KN-8427-11A-01R-2315-07	APC2|10297	1.9815
TCGA-KN-8427-11A-01R-2315-07	APCDD1L|164284	125.4316
TCGA-KN-8427-11A-01R-2315-07	APCDD1|147495	359.1008
TCGA-KN-8427-11A-01R-2315-07	APCS|325	2.5368
TCGA-KN-8427-11A-01R-2315-07	APC|324	626.0306
TCGA-KN-8427-11A-01R-2315-07	APEH|327	2924.9524
TCGA-KN-8427-11A-01R-2315-07	APEX1|328	2030.8646
TCGA-KN-8427-11A-01R-2315-07	APEX2|27301	559.7914
TCGA-KN-8427-11A-01R-2315-07	APH1A|51107	3969.84
TCGA-KN-8427-11A-01R-2315-07	APH1B|83464	545.698
TCGA-KN-8427-11A-01R-2315-07	API5|8539	2140.7935
TCGA-KN-8427-11A-01R-2315-07	APIP|51074	597.714
TCGA-KN-8427-11A-01R-2315-07	APITD1|378708	310.0613
TCGA-KN-8427-11A-01R-2315-07	APLF|200558	53.5551
TCGA-KN-8427-11A-01R-2315-07	APLNR|187	38.616
TCGA-KN-8427-11A-01R-2315-07	APLN|8862	131.6327
TCGA-KN-8427-11A-01R-2315-07	APLP1|333	29.0325
TCGA-KN-8427-11A-01R-2315-07	APLP2|334	26744.2745
TCGA-KN-8427-11A-01R-2315-07	APOA1BP|128240	2049.468
TCGA-KN-8427-11A-01R-2315-07	APOA1|335	1.4093
TCGA-KN-8427-11A-01R-2315-07	APOA2|336	0
TCGA-KN-8427-11A-01R-2315-07	APOA4|337	0
TCGA-KN-8427-11A-01R-2315-07	APOA5|116519	0
TCGA-KN-8427-11A-01R-2315-07	APOB48R|55911	61.7293
TCGA-KN-8427-11A-01R-2315-07	APOBEC1|339	0
TCGA-KN-8427-11A-01R-2315-07	APOBEC2|10930	4.228
TCGA-KN-8427-11A-01R-2315-07	APOBEC3A|200315	29.5962
TCGA-KN-8427-11A-01R-2315-07	APOBEC3B|9582	99.7816
TCGA-KN-8427-11A-01R-2315-07	APOBEC3C|27350	40.3072
TCGA-KN-8427-11A-01R-2315-07	APOBEC3D|140564	22.2676
TCGA-KN-8427-11A-01R-2315-07	APOBEC3F|200316	91.8892
TCGA-KN-8427-11A-01R-2315-07	APOBEC3G|60489	67.9304
TCGA-KN-8427-11A-01R-2315-07	APOBEC3H|164668	1.1275
TCGA-KN-8427-11A-01R-2315-07	APOBEC4|403314	0
TCGA-KN-8427-11A-01R-2315-07	APOB|338	8.4561
TCGA-KN-8427-11A-01R-2315-07	APOC1P1|342	0
TCGA-KN-8427-11A-01R-2315-07	APOC1|341	9.3017
TCGA-KN-8427-11A-01R-2315-07	APOC2|344	3.3824
TCGA-KN-8427-11A-01R-2315-07	APOC3|345	0
TCGA-KN-8427-11A-01R-2315-07	APOC4|346	.2819
TCGA-KN-8427-11A-01R-2315-07	APOD|347	165.7388
TCGA-KN-8427-11A-01R-2315-07	APOE|348	828.4124
TCGA-KN-8427-11A-01R-2315-07	APOF|319	3.9462
TCGA-KN-8427-11A-01R-2315-07	APOH|350	.5637
TCGA-KN-8427-11A-01R-2315-07	APOL1|8542	1965.1892
TCGA-KN-8427-11A-01R-2315-07	APOL2|23780	940.0324
TCGA-KN-8427-11A-01R-2315-07	APOL3|80833	346.9805
TCGA-KN-8427-11A-01R-2315-07	APOL4|80832	492.4248
TCGA-KN-8427-11A-01R-2315-07	APOL5|80831	0
TCGA-KN-8427-11A-01R-2315-07	APOL6|80830	662.9554
TCGA-KN-8427-11A-01R-2315-07	APOLD1|81575	1281.3755
TCGA-KN-8427-11A-01R-2315-07	APOM|55937	157.6492
TCGA-KN-8427-11A-01R-2315-07	APOOL|139322	223.522
TCGA-KN-8427-11A-01R-2315-07	APOO|79135	687.478
TCGA-KN-8427-11A-01R-2315-07	APPBP2|10513	937.4956
TCGA-KN-8427-11A-01R-2315-07	APPL1|26060	1232.6122
TCGA-KN-8427-11A-01R-2315-07	APPL2|55198	780.7765
TCGA-KN-8427-11A-01R-2315-07	APP|351	58229.5821
TCGA-KN-8427-11A-01R-2315-07	APRT|353	1284.7579
TCGA-KN-8427-11A-01R-2315-07	APTX|54840	616.7289
TCGA-KN-8427-11A-01R-2315-07	AQP10|89872	0
TCGA-KN-8427-11A-01R-2315-07	AQP11|282679	16.3484
TCGA-KN-8427-11A-01R-2315-07	AQP12A|375318	0
TCGA-KN-8427-11A-01R-2315-07	AQP12B|653437	0
TCGA-KN-8427-11A-01R-2315-07	AQP1|358	18193.4015
TCGA-KN-8427-11A-01R-2315-07	AQP2|359	46188.1474
TCGA-KN-8427-11A-01R-2315-07	AQP3|360	14638.5737
TCGA-KN-8427-11A-01R-2315-07	AQP4|361	691.1423
TCGA-KN-8427-11A-01R-2315-07	AQP5|362	47.0721
TCGA-KN-8427-11A-01R-2315-07	AQP6|363	4031.0056
TCGA-KN-8427-11A-01R-2315-07	AQP7P1|375719	28.4687
TCGA-KN-8427-11A-01R-2315-07	AQP7P3|441432	.5637
TCGA-KN-8427-11A-01R-2315-07	AQP7|364	154.4641
TCGA-KN-8427-11A-01R-2315-07	AQP8|343	.2819
TCGA-KN-8427-11A-01R-2315-07	AQP9|366	56.3738
TCGA-KN-8427-11A-01R-2315-07	AQPEP|206338	.8456
TCGA-KN-8427-11A-01R-2315-07	AQR|9716	912.973
TCGA-KN-8427-11A-01R-2315-07	ARAF|369	1820.0268
TCGA-KN-8427-11A-01R-2315-07	ARAP1|116985	2194.6248
TCGA-KN-8427-11A-01R-2315-07	ARAP2|116984	553.8722
TCGA-KN-8427-11A-01R-2315-07	ARAP3|64411	316.5387
TCGA-KN-8427-11A-01R-2315-07	ARCN1|372	3582.2705
TCGA-KN-8427-11A-01R-2315-07	ARC|23237	629.1311
TCGA-KN-8427-11A-01R-2315-07	AREG|374	133.3239
TCGA-KN-8427-11A-01R-2315-07	ARF1|375	10232.1189
TCGA-KN-8427-11A-01R-2315-07	ARF3|377	6141.0753
TCGA-KN-8427-11A-01R-2315-07	ARF4|378	4336.5513
TCGA-KN-8427-11A-01R-2315-07	ARF5|381	3163.3824
TCGA-KN-8427-11A-01R-2315-07	ARF6|382	4092.1711
TCGA-KN-8427-11A-01R-2315-07	ARFGAP1|55738	1156.5076
TCGA-KN-8427-11A-01R-2315-07	ARFGAP2|84364	2255.5141
TCGA-KN-8427-11A-01R-2315-07	ARFGAP3|26286	3179.1981
TCGA-KN-8427-11A-01R-2315-07	ARFGEF1|10565	1872.0682
TCGA-KN-8427-11A-01R-2315-07	ARFGEF2|10564	1913.8891
TCGA-KN-8427-11A-01R-2315-07	ARFIP1|27236	1105.2075
TCGA-KN-8427-11A-01R-2315-07	ARFIP2|23647	1189.2044
TCGA-KN-8427-11A-01R-2315-07	ARFRP1|10139	892.9603
TCGA-KN-8427-11A-01R-2315-07	ARG1|383	1.4093
TCGA-KN-8427-11A-01R-2315-07	ARG2|384	3504.9792
TCGA-KN-8427-11A-01R-2315-07	ARGFXP2|503640	0
TCGA-KN-8427-11A-01R-2315-07	ARGFX|503582	0
TCGA-KN-8427-11A-01R-2315-07	ARGLU1|55082	1234.5853
TCGA-KN-8427-11A-01R-2315-07	ARHGAP10|79658	231.4143
TCGA-KN-8427-11A-01R-2315-07	ARHGAP11A|9824	24.2407
TCGA-KN-8427-11A-01R-2315-07	ARHGAP11B|89839	1.4093
TCGA-KN-8427-11A-01R-2315-07	ARHGAP12|94134	651.9625
TCGA-KN-8427-11A-01R-2315-07	ARHGAP15|55843	29.8781
TCGA-KN-8427-11A-01R-2315-07	ARHGAP17|55114	1124.0927
TCGA-KN-8427-11A-01R-2315-07	ARHGAP18|93663	1514.7629
TCGA-KN-8427-11A-01R-2315-07	ARHGAP19|84986	224.3676
TCGA-KN-8427-11A-01R-2315-07	ARHGAP1|392	2571.7708
TCGA-KN-8427-11A-01R-2315-07	ARHGAP20|57569	6.483
TCGA-KN-8427-11A-01R-2315-07	ARHGAP21|57584	1236.2765
TCGA-KN-8427-11A-01R-2315-07	ARHGAP22|58504	21.1402
TCGA-KN-8427-11A-01R-2315-07	ARHGAP23|57636	468.1841
TCGA-KN-8427-11A-01R-2315-07	ARHGAP24|83478	4117.5393
TCGA-KN-8427-11A-01R-2315-07	ARHGAP25|9938	88.7887
TCGA-KN-8427-11A-01R-2315-07	ARHGAP26|23092	315.9749
TCGA-KN-8427-11A-01R-2315-07	ARHGAP27|201176	647.4526
TCGA-KN-8427-11A-01R-2315-07	ARHGAP28|79822	85.4062
TCGA-KN-8427-11A-01R-2315-07	ARHGAP29|9411	3643.1541
TCGA-KN-8427-11A-01R-2315-07	ARHGAP30|257106	116.6937
TCGA-KN-8427-11A-01R-2315-07	ARHGAP31|57514	544.2886
TCGA-KN-8427-11A-01R-2315-07	ARHGAP32|9743	507.082
TCGA-KN-8427-11A-01R-2315-07	ARHGAP33|115703	142.6256
TCGA-KN-8427-11A-01R-2315-07	ARHGAP36|158763	.5637
TCGA-KN-8427-11A-01R-2315-07	ARHGAP39|80728	268.621
TCGA-KN-8427-11A-01R-2315-07	ARHGAP42|143872	68.4687
TCGA-KN-8427-11A-01R-2315-07	ARHGAP4|393	829.5398
TCGA-KN-8427-11A-01R-2315-07	ARHGAP5|394	2476.2173
TCGA-KN-8427-11A-01R-2315-07	ARHGAP6|395	736.2413
TCGA-KN-8427-11A-01R-2315-07	ARHGAP8|23779	580.0832
TCGA-KN-8427-11A-01R-2315-07	ARHGAP9|64333	63.9842
TCGA-KN-8427-11A-01R-2315-07	ARHGDIA|396	7131.8441
TCGA-KN-8427-11A-01R-2315-07	ARHGDIB|397	1394.4049
TCGA-KN-8427-11A-01R-2315-07	ARHGDIG|398	0
TCGA-KN-8427-11A-01R-2315-07	ARHGEF10L|55160	2320.062
TCGA-KN-8427-11A-01R-2315-07	ARHGEF10|9639	669.4384
TCGA-KN-8427-11A-01R-2315-07	ARHGEF11|9826	1141.8505
TCGA-KN-8427-11A-01R-2315-07	ARHGEF12|23365	6404.6226
TCGA-KN-8427-11A-01R-2315-07	ARHGEF15|22899	314.0018
TCGA-KN-8427-11A-01R-2315-07	ARHGEF16|27237	933.8313
TCGA-KN-8427-11A-01R-2315-07	ARHGEF17|9828	2010.2882
TCGA-KN-8427-11A-01R-2315-07	ARHGEF18|23370	2528.363
TCGA-KN-8427-11A-01R-2315-07	ARHGEF19|128272	106.5464
TCGA-KN-8427-11A-01R-2315-07	ARHGEF1|9138	1263.054
TCGA-KN-8427-11A-01R-2315-07	ARHGEF2|9181	1568.0361
TCGA-KN-8427-11A-01R-2315-07	ARHGEF33|100271715	16.3484
TCGA-KN-8427-11A-01R-2315-07	ARHGEF35|445328	1162.4269
TCGA-KN-8427-11A-01R-2315-07	ARHGEF37|389337	484.8143
TCGA-KN-8427-11A-01R-2315-07	ARHGEF38|54848	68.776
TCGA-KN-8427-11A-01R-2315-07	ARHGEF3|50650	754.8446
TCGA-KN-8427-11A-01R-2315-07	ARHGEF4|50649	21.1402
TCGA-KN-8427-11A-01R-2315-07	ARHGEF5|7984	763.8644
TCGA-KN-8427-11A-01R-2315-07	ARHGEF6|9459	196.4625
TCGA-KN-8427-11A-01R-2315-07	ARHGEF7|8874	911.8455
TCGA-KN-8427-11A-01R-2315-07	ARHGEF9|23229	489.3242
TCGA-KN-8427-11A-01R-2315-07	ARID1A|8289	2925.5162
TCGA-KN-8427-11A-01R-2315-07	ARID1B|57492	1522.9371
TCGA-KN-8427-11A-01R-2315-07	ARID2|196528	675.0758
TCGA-KN-8427-11A-01R-2315-07	ARID3A|1820	131.3509
TCGA-KN-8427-11A-01R-2315-07	ARID3B|10620	87.9431
TCGA-KN-8427-11A-01R-2315-07	ARID3C|138715	0
TCGA-KN-8427-11A-01R-2315-07	ARID4A|5926	605.4542
TCGA-KN-8427-11A-01R-2315-07	ARID4B|51742	1057.1038
TCGA-KN-8427-11A-01R-2315-07	ARID5A|10865	720.1748
TCGA-KN-8427-11A-01R-2315-07	ARID5B|84159	4638.1509
TCGA-KN-8427-11A-01R-2315-07	ARIH1|25820	1491.3678
TCGA-KN-8427-11A-01R-2315-07	ARIH2|10425	1284.5494
TCGA-KN-8427-11A-01R-2315-07	ARL10|285598	44.5353
TCGA-KN-8427-11A-01R-2315-07	ARL11|115761	12.966
TCGA-KN-8427-11A-01R-2315-07	ARL13A|392509	.2819
TCGA-KN-8427-11A-01R-2315-07	ARL13B|200894	397.9987
TCGA-KN-8427-11A-01R-2315-07	ARL14|80117	25.0863
TCGA-KN-8427-11A-01R-2315-07	ARL15|54622	757.3814
TCGA-KN-8427-11A-01R-2315-07	ARL16|339231	509.3369
TCGA-KN-8427-11A-01R-2315-07	ARL17A|51326	74.1118
TCGA-KN-8427-11A-01R-2315-07	ARL17B|641522	2.0943
TCGA-KN-8427-11A-01R-2315-07	ARL1|400	2086.3928
TCGA-KN-8427-11A-01R-2315-07	ARL2BP|23568	1225.8474
TCGA-KN-8427-11A-01R-2315-07	ARL2|402	2101.05
TCGA-KN-8427-11A-01R-2315-07	ARL3|403	922.8384
TCGA-KN-8427-11A-01R-2315-07	ARL4A|10124	183.2147
TCGA-KN-8427-11A-01R-2315-07	ARL4C|10123	1530.5475
TCGA-KN-8427-11A-01R-2315-07	ARL4D|379	1323.6558
TCGA-KN-8427-11A-01R-2315-07	ARL5A|26225	836.5866
TCGA-KN-8427-11A-01R-2315-07	ARL5B|221079	234.5148
TCGA-KN-8427-11A-01R-2315-07	ARL5C|390790	0
TCGA-KN-8427-11A-01R-2315-07	ARL6IP1|23204	6850.2572
TCGA-KN-8427-11A-01R-2315-07	ARL6IP4|51329	2384.8918
TCGA-KN-8427-11A-01R-2315-07	ARL6IP5|10550	1576.4921
TCGA-KN-8427-11A-01R-2315-07	ARL6IP6|151188	181.8054
TCGA-KN-8427-11A-01R-2315-07	ARL6|84100	128.814
TCGA-KN-8427-11A-01R-2315-07	ARL8A|127829	1404.2703
TCGA-KN-8427-11A-01R-2315-07	ARL8B|55207	2086.1109
TCGA-KN-8427-11A-01R-2315-07	ARL9|132946	1.4093
TCGA-KN-8427-11A-01R-2315-07	ARMC10|83787	660.0211
TCGA-KN-8427-11A-01R-2315-07	ARMC1|55156	531.3227
TCGA-KN-8427-11A-01R-2315-07	ARMC2|84071	41.9984
TCGA-KN-8427-11A-01R-2315-07	ARMC3|219681	38.0523
TCGA-KN-8427-11A-01R-2315-07	ARMC4|55130	1.1275
TCGA-KN-8427-11A-01R-2315-07	ARMC5|79798	425.6219
TCGA-KN-8427-11A-01R-2315-07	ARMC6|93436	661.3826
TCGA-KN-8427-11A-01R-2315-07	ARMC7|79637	1502.3607
TCGA-KN-8427-11A-01R-2315-07	ARMC8|25852	807.2722
TCGA-KN-8427-11A-01R-2315-07	ARMC9|80210	303.5727
TCGA-KN-8427-11A-01R-2315-07	ARMCX1|51309	405.3273
TCGA-KN-8427-11A-01R-2315-07	ARMCX2|9823	2395.6028
TCGA-KN-8427-11A-01R-2315-07	ARMCX3|51566	2356.9868
TCGA-KN-8427-11A-01R-2315-07	ARMCX5|64860	366.1476
TCGA-KN-8427-11A-01R-2315-07	ARMCX6|54470	228.0319
TCGA-KN-8427-11A-01R-2315-07	ARMS2|387715	0
TCGA-KN-8427-11A-01R-2315-07	ARNT2|9915	3319.2869
TCGA-KN-8427-11A-01R-2315-07	ARNTL2|56938	30.4418
TCGA-KN-8427-11A-01R-2315-07	ARNTL|406	204.6367
TCGA-KN-8427-11A-01R-2315-07	ARNT|405	1123.2471
TCGA-KN-8427-11A-01R-2315-07	ARPC1A|10552	1841.4488
TCGA-KN-8427-11A-01R-2315-07	ARPC1B|10095	2495.6663
TCGA-KN-8427-11A-01R-2315-07	ARPC2|10109	3761.539
TCGA-KN-8427-11A-01R-2315-07	ARPC3|10094	2855.3308
TCGA-KN-8427-11A-01R-2315-07	ARPC4|10093	4086.934
TCGA-KN-8427-11A-01R-2315-07	ARPC5L|81873	1090.5503
TCGA-KN-8427-11A-01R-2315-07	ARPC5|10092	2504.1223
TCGA-KN-8427-11A-01R-2315-07	ARPM1|84517	104.8552
TCGA-KN-8427-11A-01R-2315-07	ARPP19|10776	3991.5439
TCGA-KN-8427-11A-01R-2315-07	ARPP21|10777	1.1275
TCGA-KN-8427-11A-01R-2315-07	ARR3|407	0
TCGA-KN-8427-11A-01R-2315-07	ARRB1|408	358.819
TCGA-KN-8427-11A-01R-2315-07	ARRB2|409	313.1562
TCGA-KN-8427-11A-01R-2315-07	ARRDC1|92714	890.4235
TCGA-KN-8427-11A-01R-2315-07	ARRDC2|27106	407.8641
TCGA-KN-8427-11A-01R-2315-07	ARRDC3|57561	3830.5969
TCGA-KN-8427-11A-01R-2315-07	ARRDC4|91947	2455.9228
TCGA-KN-8427-11A-01R-2315-07	ARRDC5|645432	.5637
TCGA-KN-8427-11A-01R-2315-07	ARSA|410	594.7431
TCGA-KN-8427-11A-01R-2315-07	ARSB|411	626.3125
TCGA-KN-8427-11A-01R-2315-07	ARSD|414	4058.3468
TCGA-KN-8427-11A-01R-2315-07	ARSE|415	288.9155
TCGA-KN-8427-11A-01R-2315-07	ARSF|416	4.7918
TCGA-KN-8427-11A-01R-2315-07	ARSG|22901	147.1355
TCGA-KN-8427-11A-01R-2315-07	ARSH|347527	3.1006
TCGA-KN-8427-11A-01R-2315-07	ARSI|340075	7.3286
TCGA-KN-8427-11A-01R-2315-07	ARSJ|79642	336.2695
TCGA-KN-8427-11A-01R-2315-07	ARSK|153642	284.4056
TCGA-KN-8427-11A-01R-2315-07	ART1|417	0
TCGA-KN-8427-11A-01R-2315-07	ART3|419	1.6912
TCGA-KN-8427-11A-01R-2315-07	ART4|420	9.8654
TCGA-KN-8427-11A-01R-2315-07	ART5|116969	3.9462
TCGA-KN-8427-11A-01R-2315-07	ARTN|9048	32.133
TCGA-KN-8427-11A-01R-2315-07	ARV1|64801	485.3781
TCGA-KN-8427-11A-01R-2315-07	ARVCF|421	295.6804
TCGA-KN-8427-11A-01R-2315-07	ARX|170302	3.1006
TCGA-KN-8427-11A-01R-2315-07	AR|367	20.0127
TCGA-KN-8427-11A-01R-2315-07	AS3MT|57412	328.0953
TCGA-KN-8427-11A-01R-2315-07	ASAH1|427	8068.4941
TCGA-KN-8427-11A-01R-2315-07	ASAH2B|653308	8.4561
TCGA-KN-8427-11A-01R-2315-07	ASAH2|56624	2.5368
TCGA-KN-8427-11A-01R-2315-07	ASAM|79827	41.1528
TCGA-KN-8427-11A-01R-2315-07	ASAP1IT1|29065	0
TCGA-KN-8427-11A-01R-2315-07	ASAP1|50807	477.7676
TCGA-KN-8427-11A-01R-2315-07	ASAP2|8853	1907.4061
TCGA-KN-8427-11A-01R-2315-07	ASAP3|55616	768.9381
TCGA-KN-8427-11A-01R-2315-07	ASB10|136371	.2819
TCGA-KN-8427-11A-01R-2315-07	ASB11|140456	1.6912
TCGA-KN-8427-11A-01R-2315-07	ASB12|142689	3.9462
TCGA-KN-8427-11A-01R-2315-07	ASB13|79754	519.766
TCGA-KN-8427-11A-01R-2315-07	ASB14|142686	3.3824
TCGA-KN-8427-11A-01R-2315-07	ASB15|142685	1.1275
TCGA-KN-8427-11A-01R-2315-07	ASB16|92591	26.4562
TCGA-KN-8427-11A-01R-2315-07	ASB17|127247	.2819
TCGA-KN-8427-11A-01R-2315-07	ASB18|401036	0
TCGA-KN-8427-11A-01R-2315-07	ASB1|51665	463.2316
TCGA-KN-8427-11A-01R-2315-07	ASB2|51676	34.1061
TCGA-KN-8427-11A-01R-2315-07	ASB3|51130	269.4666
TCGA-KN-8427-11A-01R-2315-07	ASB4|51666	.5637
TCGA-KN-8427-11A-01R-2315-07	ASB5|140458	13.8116
TCGA-KN-8427-11A-01R-2315-07	ASB6|140459	1049.9528
TCGA-KN-8427-11A-01R-2315-07	ASB7|140460	373.1943
TCGA-KN-8427-11A-01R-2315-07	ASB8|140461	728.9127
TCGA-KN-8427-11A-01R-2315-07	ASB9|140462	157.8465
TCGA-KN-8427-11A-01R-2315-07	ASCC1|51008	593.8975
TCGA-KN-8427-11A-01R-2315-07	ASCC2|84164	1091.396
TCGA-KN-8427-11A-01R-2315-07	ASCC3|10973	470.1571
TCGA-KN-8427-11A-01R-2315-07	ASCL1|429	0
TCGA-KN-8427-11A-01R-2315-07	ASCL2|430	26.7775
TCGA-KN-8427-11A-01R-2315-07	ASCL3|56676	3.1006
TCGA-KN-8427-11A-01R-2315-07	ASCL4|121549	3.1006
TCGA-KN-8427-11A-01R-2315-07	ASF1A|25842	441.1247
TCGA-KN-8427-11A-01R-2315-07	ASF1B|55723	23.9588
TCGA-KN-8427-11A-01R-2315-07	ASFMR1|100126270	1.4093
TCGA-KN-8427-11A-01R-2315-07	ASGR1|432	18.0396
TCGA-KN-8427-11A-01R-2315-07	ASGR2|433	16.0665
TCGA-KN-8427-11A-01R-2315-07	ASH1L|55870	1467.5696
TCGA-KN-8427-11A-01R-2315-07	ASH2L|9070	807.2722
TCGA-KN-8427-11A-01R-2315-07	ASIP|434	5.6374
TCGA-KN-8427-11A-01R-2315-07	ASL|435	999.2249
TCGA-KN-8427-11A-01R-2315-07	ASMTL|8623	812.9096
TCGA-KN-8427-11A-01R-2315-07	ASMT|438	.5637
TCGA-KN-8427-11A-01R-2315-07	ASNA1|439	1637.3758
TCGA-KN-8427-11A-01R-2315-07	ASNSD1|54529	833.2041
TCGA-KN-8427-11A-01R-2315-07	ASNS|440	417.7295
TCGA-KN-8427-11A-01R-2315-07	ASPA|443	134.1695
TCGA-KN-8427-11A-01R-2315-07	ASPDH|554235	26.2138
TCGA-KN-8427-11A-01R-2315-07	ASPG|374569	29.0325
TCGA-KN-8427-11A-01R-2315-07	ASPHD1|253982	28.7506
TCGA-KN-8427-11A-01R-2315-07	ASPHD2|57168	276.7952
TCGA-KN-8427-11A-01R-2315-07	ASPH|444	2579.945
TCGA-KN-8427-11A-01R-2315-07	ASPM|259266	3.6643
TCGA-KN-8427-11A-01R-2315-07	ASPN|54829	42.2803
TCGA-KN-8427-11A-01R-2315-07	ASPRV1|151516	51.1113
TCGA-KN-8427-11A-01R-2315-07	ASPSCR1|79058	492.1429
TCGA-KN-8427-11A-01R-2315-07	ASRGL1|80150	1675.9918
TCGA-KN-8427-11A-01R-2315-07	ASS1|445	2091.4664
TCGA-KN-8427-11A-01R-2315-07	ASTE1|28990	133.0984
TCGA-KN-8427-11A-01R-2315-07	ASTL|431705	.5637
TCGA-KN-8427-11A-01R-2315-07	ASTN1|460	1.4093
TCGA-KN-8427-11A-01R-2315-07	ASTN2|23245	248.0445
TCGA-KN-8427-11A-01R-2315-07	ASXL1|171023	1450.7787
TCGA-KN-8427-11A-01R-2315-07	ASXL2|55252	426.4675
TCGA-KN-8427-11A-01R-2315-07	ASXL3|80816	96.9629
TCGA-KN-8427-11A-01R-2315-07	ASZ1|136991	0
TCGA-KN-8427-11A-01R-2315-07	ATAD1|84896	1082.9399
TCGA-KN-8427-11A-01R-2315-07	ATAD2B|54454	238.461
TCGA-KN-8427-11A-01R-2315-07	ATAD2|29028	101.7546
TCGA-KN-8427-11A-01R-2315-07	ATAD3A|55210	539.215
TCGA-KN-8427-11A-01R-2315-07	ATAD3B|83858	217.3208
TCGA-KN-8427-11A-01R-2315-07	ATAD3C|219293	244.3802
TCGA-KN-8427-11A-01R-2315-07	ATAD5|79915	12.6841
TCGA-KN-8427-11A-01R-2315-07	ATCAY|85300	.5637
TCGA-KN-8427-11A-01R-2315-07	ATE1|11101	272.5671
TCGA-KN-8427-11A-01R-2315-07	ATF1|466	388.6971
TCGA-KN-8427-11A-01R-2315-07	ATF2|1386	550.7716
TCGA-KN-8427-11A-01R-2315-07	ATF3|467	4230.8505
TCGA-KN-8427-11A-01R-2315-07	ATF4|468	4628.2855
TCGA-KN-8427-11A-01R-2315-07	ATF5|22809	733.1407
TCGA-KN-8427-11A-01R-2315-07	ATF6B|1388	2247.9036
TCGA-KN-8427-11A-01R-2315-07	ATF6|22926	1733.4931
TCGA-KN-8427-11A-01R-2315-07	ATF7IP2|80063	138.1157
TCGA-KN-8427-11A-01R-2315-07	ATF7IP|55729	704.1082
TCGA-KN-8427-11A-01R-2315-07	ATF7|11016	934.6544
TCGA-KN-8427-11A-01R-2315-07	ATG10|83734	116.1299
TCGA-KN-8427-11A-01R-2315-07	ATG12|9140	215.0659
TCGA-KN-8427-11A-01R-2315-07	ATG16L1|55054	603.1992
TCGA-KN-8427-11A-01R-2315-07	ATG16L2|89849	182.7384
TCGA-KN-8427-11A-01R-2315-07	ATG2A|23130	785.2864
TCGA-KN-8427-11A-01R-2315-07	ATG2B|55102	1061.236
TCGA-KN-8427-11A-01R-2315-07	ATG3|64422	845.3245
TCGA-KN-8427-11A-01R-2315-07	ATG4A|115201	430.1318
TCGA-KN-8427-11A-01R-2315-07	ATG4B|23192	1162.7088
TCGA-KN-8427-11A-01R-2315-07	ATG4C|84938	172.2218
TCGA-KN-8427-11A-01R-2315-07	ATG4D|84971	682.1197
TCGA-KN-8427-11A-01R-2315-07	ATG5|9474	730.8858
TCGA-KN-8427-11A-01R-2315-07	ATG7|10533	624.9228
TCGA-KN-8427-11A-01R-2315-07	ATG9A|79065	1706.2758
TCGA-KN-8427-11A-01R-2315-07	ATG9B|285973	7.0552
TCGA-KN-8427-11A-01R-2315-07	ATHL1|80162	402.2268
TCGA-KN-8427-11A-01R-2315-07	ATIC|471	1009.3721
TCGA-KN-8427-11A-01R-2315-07	ATL1|51062	169.685
TCGA-KN-8427-11A-01R-2315-07	ATL2|64225	651.3988
TCGA-KN-8427-11A-01R-2315-07	ATL3|25923	299.6265
TCGA-KN-8427-11A-01R-2315-07	ATMIN|23300	1127.757
TCGA-KN-8427-11A-01R-2315-07	ATM|472	892.3966
TCGA-KN-8427-11A-01R-2315-07	ATN1|1822	5710.0979
TCGA-KN-8427-11A-01R-2315-07	ATOH1|474	0
TCGA-KN-8427-11A-01R-2315-07	ATOH7|220202	1.1275
TCGA-KN-8427-11A-01R-2315-07	ATOH8|84913	477.7676
TCGA-KN-8427-11A-01R-2315-07	ATOX1|475	691.9879
TCGA-KN-8427-11A-01R-2315-07	ATP10A|57194	121.7673
TCGA-KN-8427-11A-01R-2315-07	ATP10B|23120	10.4291
TCGA-KN-8427-11A-01R-2315-07	ATP10D|57205	963.7094
TCGA-KN-8427-11A-01R-2315-07	ATP11A|23250	1891.3396
TCGA-KN-8427-11A-01R-2315-07	ATP11B|23200	1195.9693
TCGA-KN-8427-11A-01R-2315-07	ATP11C|286410	578.9585
TCGA-KN-8427-11A-01R-2315-07	ATP12A|479	104.0096
TCGA-KN-8427-11A-01R-2315-07	ATP13A1|57130	1609.7527
TCGA-KN-8427-11A-01R-2315-07	ATP13A2|23400	833.2041
TCGA-KN-8427-11A-01R-2315-07	ATP13A3|79572	2736.3822
TCGA-KN-8427-11A-01R-2315-07	ATP13A4|84239	44.2534
TCGA-KN-8427-11A-01R-2315-07	ATP13A5|344905	2.5368
TCGA-KN-8427-11A-01R-2315-07	ATP1A1|476	136262.6623
TCGA-KN-8427-11A-01R-2315-07	ATP1A2|477	61.7293
TCGA-KN-8427-11A-01R-2315-07	ATP1A3|478	4.228
TCGA-KN-8427-11A-01R-2315-07	ATP1A4|480	0
TCGA-KN-8427-11A-01R-2315-07	ATP1B1|481	55393.4155
TCGA-KN-8427-11A-01R-2315-07	ATP1B2|482	332.6052
TCGA-KN-8427-11A-01R-2315-07	ATP1B3|483	2929.7442
TCGA-KN-8427-11A-01R-2315-07	ATP1B4|23439	0
TCGA-KN-8427-11A-01R-2315-07	ATP2A1|487	3.3824
TCGA-KN-8427-11A-01R-2315-07	ATP2A2|488	5448.5237
TCGA-KN-8427-11A-01R-2315-07	ATP2A3|489	682.9681
TCGA-KN-8427-11A-01R-2315-07	ATP2B1|490	1081.8124
TCGA-KN-8427-11A-01R-2315-07	ATP2B2|491	8.4561
TCGA-KN-8427-11A-01R-2315-07	ATP2B3|492	35.2336
TCGA-KN-8427-11A-01R-2315-07	ATP2B4|493	1458.1073
TCGA-KN-8427-11A-01R-2315-07	ATP2C1|27032	3331.3509
TCGA-KN-8427-11A-01R-2315-07	ATP2C2|9914	33.2605
TCGA-KN-8427-11A-01R-2315-07	ATP4A|495	0
TCGA-KN-8427-11A-01R-2315-07	ATP4B|496	18.3215
TCGA-KN-8427-11A-01R-2315-07	ATP5A1|498	22570.3615
TCGA-KN-8427-11A-01R-2315-07	ATP5B|506	27325.2061
TCGA-KN-8427-11A-01R-2315-07	ATP5C1|509	4987.9501
TCGA-KN-8427-11A-01R-2315-07	ATP5D|513	2576.2807
TCGA-KN-8427-11A-01R-2315-07	ATP5EP2|432369	27.0594
TCGA-KN-8427-11A-01R-2315-07	ATP5E|514	3764.3577
TCGA-KN-8427-11A-01R-2315-07	ATP5F1|515	4323.5854
TCGA-KN-8427-11A-01R-2315-07	ATP5G1|516	1828.201
TCGA-KN-8427-11A-01R-2315-07	ATP5G2|517	4887.6048
TCGA-KN-8427-11A-01R-2315-07	ATP5G3|518	7037.4181
TCGA-KN-8427-11A-01R-2315-07	ATP5H|10476	3301.811
TCGA-KN-8427-11A-01R-2315-07	ATP5I|521	1603.1569
TCGA-KN-8427-11A-01R-2315-07	ATP5J2|9551	2063.2795
TCGA-KN-8427-11A-01R-2315-07	ATP5J|522	2602.5876
TCGA-KN-8427-11A-01R-2315-07	ATP5L2|267020	.8456
TCGA-KN-8427-11A-01R-2315-07	ATP5L|10632	4062.5749
TCGA-KN-8427-11A-01R-2315-07	ATP5O|539	4471.8484
TCGA-KN-8427-11A-01R-2315-07	ATP5SL|55101	1075.6113
TCGA-KN-8427-11A-01R-2315-07	ATP5S|27109	133.0421
TCGA-KN-8427-11A-01R-2315-07	ATP6AP1L|92270	43.1259
TCGA-KN-8427-11A-01R-2315-07	ATP6AP1|537	4963.4275
TCGA-KN-8427-11A-01R-2315-07	ATP6AP2|10159	4758.227
TCGA-KN-8427-11A-01R-2315-07	ATP6V0A1|535	1867.9445
TCGA-KN-8427-11A-01R-2315-07	ATP6V0A2|23545	468.4659
TCGA-KN-8427-11A-01R-2315-07	ATP6V0A4|50617	3246.7085
TCGA-KN-8427-11A-01R-2315-07	ATP6V0B|533	5611.162
TCGA-KN-8427-11A-01R-2315-07	ATP6V0C|527	6952.0118
TCGA-KN-8427-11A-01R-2315-07	ATP6V0D1|9114	2563.0329
TCGA-KN-8427-11A-01R-2315-07	ATP6V0D2|245972	2233.2464
TCGA-KN-8427-11A-01R-2315-07	ATP6V0E1|8992	5292.9321
TCGA-KN-8427-11A-01R-2315-07	ATP6V0E2|155066	1111.2959
TCGA-KN-8427-11A-01R-2315-07	ATP6V1A|523	6426.3265
TCGA-KN-8427-11A-01R-2315-07	ATP6V1B1|525	2950.8844
TCGA-KN-8427-11A-01R-2315-07	ATP6V1B2|526	1957.5787
TCGA-KN-8427-11A-01R-2315-07	ATP6V1C1|528	1391.8681
TCGA-KN-8427-11A-01R-2315-07	ATP6V1C2|245973	777.0136
TCGA-KN-8427-11A-01R-2315-07	ATP6V1D|51382	2423.226
TCGA-KN-8427-11A-01R-2315-07	ATP6V1E1|529	4021.422
TCGA-KN-8427-11A-01R-2315-07	ATP6V1E2|90423	60.8837
TCGA-KN-8427-11A-01R-2315-07	ATP6V1F|9296	3165.3358
TCGA-KN-8427-11A-01R-2315-07	ATP6V1G1|9550	2406.8776
TCGA-KN-8427-11A-01R-2315-07	ATP6V1G2|534	40.871
TCGA-KN-8427-11A-01R-2315-07	ATP6V1G3|127124	144.5987
TCGA-KN-8427-11A-01R-2315-07	ATP6V1H|51606	2656.3315
TCGA-KN-8427-11A-01R-2315-07	ATP7A|538	463.1104
TCGA-KN-8427-11A-01R-2315-07	ATP7B|540	208.301
TCGA-KN-8427-11A-01R-2315-07	ATP8A1|10396	362.4833
TCGA-KN-8427-11A-01R-2315-07	ATP8A2|51761	4.228
TCGA-KN-8427-11A-01R-2315-07	ATP8B1|5205	1217.4505
TCGA-KN-8427-11A-01R-2315-07	ATP8B2|57198	432.9505
TCGA-KN-8427-11A-01R-2315-07	ATP8B3|148229	8.4561
TCGA-KN-8427-11A-01R-2315-07	ATP8B4|79895	25.6501
TCGA-KN-8427-11A-01R-2315-07	ATP8B5P|158381	30.16
TCGA-KN-8427-11A-01R-2315-07	ATP9A|10079	2001.2684
TCGA-KN-8427-11A-01R-2315-07	ATP9B|374868	508.4913
TCGA-KN-8427-11A-01R-2315-07	ATPAF1|64756	2042.176
TCGA-KN-8427-11A-01R-2315-07	ATPAF2|91647	341.625
TCGA-KN-8427-11A-01R-2315-07	ATPBD4|89978	167.7119
TCGA-KN-8427-11A-01R-2315-07	ATPIF1|93974	3196.6739
TCGA-KN-8427-11A-01R-2315-07	ATRIP|84126	154.5233
TCGA-KN-8427-11A-01R-2315-07	ATRNL1|26033	70.4672
TCGA-KN-8427-11A-01R-2315-07	ATRN|8455	2235.7832
TCGA-KN-8427-11A-01R-2315-07	ATRX|546	1405.6797
TCGA-KN-8427-11A-01R-2315-07	ATR|545	496.9347
TCGA-KN-8427-11A-01R-2315-07	ATXN10|25814	2515.3971
TCGA-KN-8427-11A-01R-2315-07	ATXN1L|342371	1504.4296
TCGA-KN-8427-11A-01R-2315-07	ATXN1|6310	495.2435
TCGA-KN-8427-11A-01R-2315-07	ATXN2L|11273	1823.4092
TCGA-KN-8427-11A-01R-2315-07	ATXN2|6311	682.6862
TCGA-KN-8427-11A-01R-2315-07	ATXN3L|92552	0
TCGA-KN-8427-11A-01R-2315-07	ATXN3|4287	351.2085
TCGA-KN-8427-11A-01R-2315-07	ATXN7L1|222255	118.9486
TCGA-KN-8427-11A-01R-2315-07	ATXN7L2|127002	79.7689
TCGA-KN-8427-11A-01R-2315-07	ATXN7L3B|552889	3163.4134
TCGA-KN-8427-11A-01R-2315-07	ATXN7L3|56970	1465.154
TCGA-KN-8427-11A-01R-2315-07	ATXN7|6314	553.5903
TCGA-KN-8427-11A-01R-2315-07	ATXN8OS|6315	.7639
TCGA-KN-8427-11A-01R-2315-07	AUH|549	902.8257
TCGA-KN-8427-11A-01R-2315-07	AUP1|550	2374.2738
TCGA-KN-8427-11A-01R-2315-07	AURKAIP1|54998	2325.1356
TCGA-KN-8427-11A-01R-2315-07	AURKAPS1|6791	7.8923
TCGA-KN-8427-11A-01R-2315-07	AURKA|6790	30.4418
TCGA-KN-8427-11A-01R-2315-07	AURKB|9212	2.8187
TCGA-KN-8427-11A-01R-2315-07	AURKC|6795	28.7506
TCGA-KN-8427-11A-01R-2315-07	AUTS2|26053	792.3332
TCGA-KN-8427-11A-01R-2315-07	AVEN|57099	78.9233
TCGA-KN-8427-11A-01R-2315-07	AVIL|10677	59.7562
TCGA-KN-8427-11A-01R-2315-07	AVL9|23080	239.5885
TCGA-KN-8427-11A-01R-2315-07	AVPI1|60370	277.6408
TCGA-KN-8427-11A-01R-2315-07	AVPR1A|552	26.4957
TCGA-KN-8427-11A-01R-2315-07	AVPR1B|553	1.4093
TCGA-KN-8427-11A-01R-2315-07	AVPR2|554	204.073
TCGA-KN-8427-11A-01R-2315-07	AVP|551	.5637
TCGA-KN-8427-11A-01R-2315-07	AWAT1|158833	0
TCGA-KN-8427-11A-01R-2315-07	AWAT2|158835	1.1275
TCGA-KN-8427-11A-01R-2315-07	AXIN1|8312	781.904
TCGA-KN-8427-11A-01R-2315-07	AXIN2|8313	112.7475
TCGA-KN-8427-11A-01R-2315-07	AXL|558	498.344
TCGA-KN-8427-11A-01R-2315-07	AZGP1|563	107.6739
TCGA-KN-8427-11A-01R-2315-07	AZI1|22994	202.0999
TCGA-KN-8427-11A-01R-2315-07	AZI2|64343	963.1457
TCGA-KN-8427-11A-01R-2315-07	AZIN1|51582	3150.1656
TCGA-KN-8427-11A-01R-2315-07	AZU1|566	1.4093
TCGA-KN-8427-11A-01R-2315-07	B2M|567	22232.4008
TCGA-KN-8427-11A-01R-2315-07	B3GALNT1|8706	729.7583
TCGA-KN-8427-11A-01R-2315-07	B3GALNT2|148789	429.4525
TCGA-KN-8427-11A-01R-2315-07	B3GALT1|8708	.2819
TCGA-KN-8427-11A-01R-2315-07	B3GALT2|8707	3.9462
TCGA-KN-8427-11A-01R-2315-07	B3GALT4|8705	291.1705
TCGA-KN-8427-11A-01R-2315-07	B3GALT5|10317	3.6643
TCGA-KN-8427-11A-01R-2315-07	B3GALT6|126792	513.2831
TCGA-KN-8427-11A-01R-2315-07	B3GALTL|145173	487.633
TCGA-KN-8427-11A-01R-2315-07	B3GAT1|27087	42.8441
TCGA-KN-8427-11A-01R-2315-07	B3GAT2|135152	3.202
TCGA-KN-8427-11A-01R-2315-07	B3GAT3|26229	1162.145
TCGA-KN-8427-11A-01R-2315-07	B3GNT1|11041	711.7187
TCGA-KN-8427-11A-01R-2315-07	B3GNT2|10678	1270.6645
TCGA-KN-8427-11A-01R-2315-07	B3GNT3|10331	197.3082
TCGA-KN-8427-11A-01R-2315-07	B3GNT4|79369	8.7379
TCGA-KN-8427-11A-01R-2315-07	B3GNT5|84002	341.0612
TCGA-KN-8427-11A-01R-2315-07	B3GNT6|192134	.2819
TCGA-KN-8427-11A-01R-2315-07	B3GNT7|93010	88.2249
TCGA-KN-8427-11A-01R-2315-07	B3GNT8|374907	301.0359
TCGA-KN-8427-11A-01R-2315-07	B3GNT9|84752	485.6205
TCGA-KN-8427-11A-01R-2315-07	B3GNTL1|146712	48.6816
TCGA-KN-8427-11A-01R-2315-07	B4GALNT1|2583	17.4759
TCGA-KN-8427-11A-01R-2315-07	B4GALNT2|124872	171.3762
TCGA-KN-8427-11A-01R-2315-07	B4GALNT3|283358	360.2283
TCGA-KN-8427-11A-01R-2315-07	B4GALNT4|338707	3.6643
TCGA-KN-8427-11A-01R-2315-07	B4GALT1|2683	6552.3219
TCGA-KN-8427-11A-01R-2315-07	B4GALT2|8704	770.9111
TCGA-KN-8427-11A-01R-2315-07	B4GALT3|8703	1056.4442
TCGA-KN-8427-11A-01R-2315-07	B4GALT4|8702	447.8895
TCGA-KN-8427-11A-01R-2315-07	B4GALT5|9334	2998.2383
TCGA-KN-8427-11A-01R-2315-07	B4GALT6|9331	208.5829
TCGA-KN-8427-11A-01R-2315-07	B4GALT7|11285	659.2911
TCGA-KN-8427-11A-01R-2315-07	B9D1|27077	388.9056
TCGA-KN-8427-11A-01R-2315-07	B9D2|80776	234.2161
TCGA-KN-8427-11A-01R-2315-07	BAALC|79870	100.0634
TCGA-KN-8427-11A-01R-2315-07	BAAT|570	.2819
TCGA-KN-8427-11A-01R-2315-07	BACE1|23621	1018.9557
TCGA-KN-8427-11A-01R-2315-07	BACE2|25825	1464.5902
TCGA-KN-8427-11A-01R-2315-07	BACH1|571	1034.7403
TCGA-KN-8427-11A-01R-2315-07	BACH2|60468	182.651
TCGA-KN-8427-11A-01R-2315-07	BAD|572	1050.1698
TCGA-KN-8427-11A-01R-2315-07	BAG1|573	3484.3915
TCGA-KN-8427-11A-01R-2315-07	BAG2|9532	150.7998
TCGA-KN-8427-11A-01R-2315-07	BAG3|9531	3637.7986
TCGA-KN-8427-11A-01R-2315-07	BAG4|9530	204.9186
TCGA-KN-8427-11A-01R-2315-07	BAG5|9529	2204.2139
TCGA-KN-8427-11A-01R-2315-07	BAGE2|85319	4.1829
TCGA-KN-8427-11A-01R-2315-07	BAGE|574	0
TCGA-KN-8427-11A-01R-2315-07	BAHCC1|57597	621.5207
TCGA-KN-8427-11A-01R-2315-07	BAHD1|22893	1870.7632
TCGA-KN-8427-11A-01R-2315-07	BAI1|575	61.7293
TCGA-KN-8427-11A-01R-2315-07	BAI2|576	49.327
TCGA-KN-8427-11A-01R-2315-07	BAI3|577	21.422
TCGA-KN-8427-11A-01R-2315-07	BAIAP2L1|55971	772.3205
TCGA-KN-8427-11A-01R-2315-07	BAIAP2L2|80115	75.8227
TCGA-KN-8427-11A-01R-2315-07	BAIAP2|10458	988.7957
TCGA-KN-8427-11A-01R-2315-07	BAIAP3|8938	535.624
TCGA-KN-8427-11A-01R-2315-07	BAK1|578	939.1868
TCGA-KN-8427-11A-01R-2315-07	BAMBI|25805	465.6472
TCGA-KN-8427-11A-01R-2315-07	BANF1|8815	2114.8615
TCGA-KN-8427-11A-01R-2315-07	BANF2|140836	0
TCGA-KN-8427-11A-01R-2315-07	BANK1|55024	98.3722
TCGA-KN-8427-11A-01R-2315-07	BANP|54971	280.1776
TCGA-KN-8427-11A-01R-2315-07	BAP1|8314	1959.27
TCGA-KN-8427-11A-01R-2315-07	BARD1|580	36.6429
TCGA-KN-8427-11A-01R-2315-07	BARHL1|56751	0
TCGA-KN-8427-11A-01R-2315-07	BARHL2|343472	0
TCGA-KN-8427-11A-01R-2315-07	BARX1|56033	.5637
TCGA-KN-8427-11A-01R-2315-07	BARX2|8538	142.6256
TCGA-KN-8427-11A-01R-2315-07	BASE|317716	0
TCGA-KN-8427-11A-01R-2315-07	BASP1|10409	173.0674
TCGA-KN-8427-11A-01R-2315-07	BAT1|7919	3912.0569
TCGA-KN-8427-11A-01R-2315-07	BAT2L1|84726	4362.1676
TCGA-KN-8427-11A-01R-2315-07	BAT2L2|23215	3037.4181
TCGA-KN-8427-11A-01R-2315-07	BAT2|7916	6883.2359
TCGA-KN-8427-11A-01R-2315-07	BAT3|7917	4587.33
TCGA-KN-8427-11A-01R-2315-07	BAT4|7918	431.2592
TCGA-KN-8427-11A-01R-2315-07	BAT5|7920	1584.1026
TCGA-KN-8427-11A-01R-2315-07	BATF2|116071	107.6739
TCGA-KN-8427-11A-01R-2315-07	BATF3|55509	38.8979
TCGA-KN-8427-11A-01R-2315-07	BATF|10538	15.2209
TCGA-KN-8427-11A-01R-2315-07	BAX|581	549.6441
TCGA-KN-8427-11A-01R-2315-07	BAZ1A|11177	568.5293
TCGA-KN-8427-11A-01R-2315-07	BAZ1B|9031	1666.972
TCGA-KN-8427-11A-01R-2315-07	BAZ2A|11176	2222.7102
TCGA-KN-8427-11A-01R-2315-07	BAZ2B|29994	706.2955
TCGA-KN-8427-11A-01R-2315-07	BBC3|27113	143.7531
TCGA-KN-8427-11A-01R-2315-07	BBOX1|8424	726.6577
TCGA-KN-8427-11A-01R-2315-07	BBS10|79738	347.2623
TCGA-KN-8427-11A-01R-2315-07	BBS12|166379	332.6052
TCGA-KN-8427-11A-01R-2315-07	BBS1|582	1862.5805
TCGA-KN-8427-11A-01R-2315-07	BBS2|583	1192.5869
TCGA-KN-8427-11A-01R-2315-07	BBS4|585	541.1881
TCGA-KN-8427-11A-01R-2315-07	BBS5|129880	387.4766
TCGA-KN-8427-11A-01R-2315-07	BBS7|55212	305.2639
TCGA-KN-8427-11A-01R-2315-07	BBS9|27241	293.4254
TCGA-KN-8427-11A-01R-2315-07	BBX|56987	1872.4544
TCGA-KN-8427-11A-01R-2315-07	BCAM|4059	25521.5277
TCGA-KN-8427-11A-01R-2315-07	BCAN|63827	11.5566
TCGA-KN-8427-11A-01R-2315-07	BCAP29|55973	712.5643
TCGA-KN-8427-11A-01R-2315-07	BCAP31|10134	4903.6713
TCGA-KN-8427-11A-01R-2315-07	BCAR1|9564	5718.8359
TCGA-KN-8427-11A-01R-2315-07	BCAR3|8412	691.9879
TCGA-KN-8427-11A-01R-2315-07	BCAR4|400500	.2819
TCGA-KN-8427-11A-01R-2315-07	BCAS1|8537	209.4285
TCGA-KN-8427-11A-01R-2315-07	BCAS2|10286	793.8412
TCGA-KN-8427-11A-01R-2315-07	BCAS3|54828	571.6299
TCGA-KN-8427-11A-01R-2315-07	BCAS4|55653	462.8286
TCGA-KN-8427-11A-01R-2315-07	BCAT1|586	85.97
TCGA-KN-8427-11A-01R-2315-07	BCAT2|587	949.8978
TCGA-KN-8427-11A-01R-2315-07	BCCIP|56647	1434.1371
TCGA-KN-8427-11A-01R-2315-07	BCDIN3D|144233	183.2654
TCGA-KN-8427-11A-01R-2315-07	BCHE|590	21.7039
TCGA-KN-8427-11A-01R-2315-07	BCKDHA|593	1928.8281
TCGA-KN-8427-11A-01R-2315-07	BCKDHB|594	489.3242
TCGA-KN-8427-11A-01R-2315-07	BCKDK|10295	1346.4872
TCGA-KN-8427-11A-01R-2315-07	BCL10|8915	750.3347
TCGA-KN-8427-11A-01R-2315-07	BCL11A|53335	11.8385
TCGA-KN-8427-11A-01R-2315-07	BCL11B|64919	26.7775
TCGA-KN-8427-11A-01R-2315-07	BCL2A1|597	24.8045
TCGA-KN-8427-11A-01R-2315-07	BCL2L10|10017	57.5012
TCGA-KN-8427-11A-01R-2315-07	BCL2L11|10018	1196.8149
TCGA-KN-8427-11A-01R-2315-07	BCL2L12|83596	220.1142
TCGA-KN-8427-11A-01R-2315-07	BCL2L13|23786	1818.6174
TCGA-KN-8427-11A-01R-2315-07	BCL2L14|79370	10.9929
TCGA-KN-8427-11A-01R-2315-07	BCL2L15|440603	77.7958
TCGA-KN-8427-11A-01R-2315-07	BCL2L1|598	3611.5848
TCGA-KN-8427-11A-01R-2315-07	BCL2L2|599	1665.8925
TCGA-KN-8427-11A-01R-2315-07	BCL2|596	847.8613
TCGA-KN-8427-11A-01R-2315-07	BCL3|602	3338.7358
TCGA-KN-8427-11A-01R-2315-07	BCL6B|255877	456.6274
TCGA-KN-8427-11A-01R-2315-07	BCL6|604	1864.8439
TCGA-KN-8427-11A-01R-2315-07	BCL7A|605	968.5012
TCGA-KN-8427-11A-01R-2315-07	BCL7B|9275	1442.8863
TCGA-KN-8427-11A-01R-2315-07	BCL7C|9274	1175.3929
TCGA-KN-8427-11A-01R-2315-07	BCL8|606	2.255
TCGA-KN-8427-11A-01R-2315-07	BCL9L|283149	1026.848
TCGA-KN-8427-11A-01R-2315-07	BCL9|607	1201.0429
TCGA-KN-8427-11A-01R-2315-07	BCLAF1|9774	2838.7006
TCGA-KN-8427-11A-01R-2315-07	BCMO1|53630	34.6699
TCGA-KN-8427-11A-01R-2315-07	BCO2|83875	28.1869
TCGA-KN-8427-11A-01R-2315-07	BCORL1|63035	910.7181
TCGA-KN-8427-11A-01R-2315-07	BCORL2|286554	.8456
TCGA-KN-8427-11A-01R-2315-07	BCOR|54880	1374.1104
TCGA-KN-8427-11A-01R-2315-07	BCR|613	3393.1365
TCGA-KN-8427-11A-01R-2315-07	BCS1L|617	442.3
TCGA-KN-8427-11A-01R-2315-07	BCYRN1|618	0
TCGA-KN-8427-11A-01R-2315-07	BDH1|622	494.116
TCGA-KN-8427-11A-01R-2315-07	BDH2|56898	2768.5153
TCGA-KN-8427-11A-01R-2315-07	BDKRB1|623	60.0381
TCGA-KN-8427-11A-01R-2315-07	BDKRB2|624	4255.0913
TCGA-KN-8427-11A-01R-2315-07	BDNFOS|497258	137.1574
TCGA-KN-8427-11A-01R-2315-07	BDNF|627	17.3067
TCGA-KN-8427-11A-01R-2315-07	BDP1|55814	674.2301
TCGA-KN-8427-11A-01R-2315-07	BEAN|146227	9.5835
TCGA-KN-8427-11A-01R-2315-07	BECN1|8678	1614.5275
TCGA-KN-8427-11A-01R-2315-07	BEGAIN|57596	5.9192
TCGA-KN-8427-11A-01R-2315-07	BEND2|139105	.2819
TCGA-KN-8427-11A-01R-2315-07	BEND3|57673	147.4174
TCGA-KN-8427-11A-01R-2315-07	BEND4|389206	3.6643
TCGA-KN-8427-11A-01R-2315-07	BEND5|79656	177.5773
TCGA-KN-8427-11A-01R-2315-07	BEND6|221336	9.8654
TCGA-KN-8427-11A-01R-2315-07	BEND7|222389	588.542
TCGA-KN-8427-11A-01R-2315-07	BEST1|7439	27.3441
TCGA-KN-8427-11A-01R-2315-07	BEST2|54831	0
TCGA-KN-8427-11A-01R-2315-07	BEST3|144453	3.6643
TCGA-KN-8427-11A-01R-2315-07	BEST4|266675	10.4291
TCGA-KN-8427-11A-01R-2315-07	BET1L|51272	2291.5933
TCGA-KN-8427-11A-01R-2315-07	BET1|10282	541.1881
TCGA-KN-8427-11A-01R-2315-07	BET3L|100128327	1.4093
TCGA-KN-8427-11A-01R-2315-07	BEX1|55859	104.0096
TCGA-KN-8427-11A-01R-2315-07	BEX2|84707	918.8923
TCGA-KN-8427-11A-01R-2315-07	BEX4|56271	1817.49
TCGA-KN-8427-11A-01R-2315-07	BEX5|340542	376.8586
TCGA-KN-8427-11A-01R-2315-07	BEYLA|497634	0
TCGA-KN-8427-11A-01R-2315-07	BFAR|51283	1173.4198
TCGA-KN-8427-11A-01R-2315-07	BFSP1|631	48.1996
TCGA-KN-8427-11A-01R-2315-07	BFSP2|8419	1.4093
TCGA-KN-8427-11A-01R-2315-07	BGLAP|632	44.2788
TCGA-KN-8427-11A-01R-2315-07	BGN|633	4244.6621
TCGA-KN-8427-11A-01R-2315-07	BHLHA15|168620	3.1006
TCGA-KN-8427-11A-01R-2315-07	BHLHB9|80823	241.5616
TCGA-KN-8427-11A-01R-2315-07	BHLHE22|27319	5.3555
TCGA-KN-8427-11A-01R-2315-07	BHLHE23|128408	0
TCGA-KN-8427-11A-01R-2315-07	BHLHE40|8553	10313.8609
TCGA-KN-8427-11A-01R-2315-07	BHLHE41|79365	281.5869
TCGA-KN-8427-11A-01R-2315-07	BHMT2|23743	3175.2519
TCGA-KN-8427-11A-01R-2315-07	BHMT|635	774.2936
TCGA-KN-8427-11A-01R-2315-07	BICC1|80114	1073.9201
TCGA-KN-8427-11A-01R-2315-07	BICD1|636	288.6336
TCGA-KN-8427-11A-01R-2315-07	BICD2|23299	942.0055
TCGA-KN-8427-11A-01R-2315-07	BID|637	175.2998
TCGA-KN-8427-11A-01R-2315-07	BIK|638	94.7079
TCGA-KN-8427-11A-01R-2315-07	BIN1|274	1411.317
TCGA-KN-8427-11A-01R-2315-07	BIN2|51411	86.5337
TCGA-KN-8427-11A-01R-2315-07	BIN3|55909	706.9269
TCGA-KN-8427-11A-01R-2315-07	BIRC2|329	1371.5735
TCGA-KN-8427-11A-01R-2315-07	BIRC3|330	710.3094
TCGA-KN-8427-11A-01R-2315-07	BIRC5|332	4.5775
TCGA-KN-8427-11A-01R-2315-07	BIRC6|57448	1714.8897
TCGA-KN-8427-11A-01R-2315-07	BIRC7|79444	.8456
TCGA-KN-8427-11A-01R-2315-07	BIRC8|112401	0
TCGA-KN-8427-11A-01R-2315-07	BIVM|54841	662.386
TCGA-KN-8427-11A-01R-2315-07	BLCAP|10904	2225.636
TCGA-KN-8427-11A-01R-2315-07	BLID|414899	0
TCGA-KN-8427-11A-01R-2315-07	BLK|640	5.9192
TCGA-KN-8427-11A-01R-2315-07	BLMH|642	770.3474
TCGA-KN-8427-11A-01R-2315-07	BLM|641	15.2209
TCGA-KN-8427-11A-01R-2315-07	BLNK|29760	1159.0445
TCGA-KN-8427-11A-01R-2315-07	BLOC1S1|2647	1159.363
TCGA-KN-8427-11A-01R-2315-07	BLOC1S2|282991	708.6181
TCGA-KN-8427-11A-01R-2315-07	BLOC1S3|388552	175.0405
TCGA-KN-8427-11A-01R-2315-07	BLVRA|644	779.0853
TCGA-KN-8427-11A-01R-2315-07	BLVRB|645	1175.6747
TCGA-KN-8427-11A-01R-2315-07	BLZF1|8548	595.8706
TCGA-KN-8427-11A-01R-2315-07	BMF|90427	352.6179
TCGA-KN-8427-11A-01R-2315-07	BMI1|648	1040.84
TCGA-KN-8427-11A-01R-2315-07	BMP10|27302	0
TCGA-KN-8427-11A-01R-2315-07	BMP15|9210	0
TCGA-KN-8427-11A-01R-2315-07	BMP1|649	282.4325
TCGA-KN-8427-11A-01R-2315-07	BMP2K|55589	187.4427
TCGA-KN-8427-11A-01R-2315-07	BMP2|650	139.8069
TCGA-KN-8427-11A-01R-2315-07	BMP3|651	.2819
TCGA-KN-8427-11A-01R-2315-07	BMP4|652	235.9242
TCGA-KN-8427-11A-01R-2315-07	BMP5|653	.8456
TCGA-KN-8427-11A-01R-2315-07	BMP6|654	1905.6613
TCGA-KN-8427-11A-01R-2315-07	BMP7|655	145.1624
TCGA-KN-8427-11A-01R-2315-07	BMP8A|353500	26.7775
TCGA-KN-8427-11A-01R-2315-07	BMP8B|656	23.1132
TCGA-KN-8427-11A-01R-2315-07	BMPER|168667	17.194
TCGA-KN-8427-11A-01R-2315-07	BMPR1A|657	458.0368
TCGA-KN-8427-11A-01R-2315-07	BMPR1B|658	523.4303
TCGA-KN-8427-11A-01R-2315-07	BMPR2|659	2570.0796
TCGA-KN-8427-11A-01R-2315-07	BMS1P4|729096	14.209
TCGA-KN-8427-11A-01R-2315-07	BMS1P5|399761	43.6897
TCGA-KN-8427-11A-01R-2315-07	BMS1|9790	1028.2573
TCGA-KN-8427-11A-01R-2315-07	BMX|660	34.9517
TCGA-KN-8427-11A-01R-2315-07	BNC1|646	7.8923
TCGA-KN-8427-11A-01R-2315-07	BNC2|54796	186.0334
TCGA-KN-8427-11A-01R-2315-07	BNIP1|662	275.1039
TCGA-KN-8427-11A-01R-2315-07	BNIP2|663	693.961
TCGA-KN-8427-11A-01R-2315-07	BNIP3L|665	1390.1769
TCGA-KN-8427-11A-01R-2315-07	BNIP3|664	1150.8703
TCGA-KN-8427-11A-01R-2315-07	BNIPL|149428	30.4418
TCGA-KN-8427-11A-01R-2315-07	BOC|91653	421.3938
TCGA-KN-8427-11A-01R-2315-07	BOD1L|259282	1211.7539
TCGA-KN-8427-11A-01R-2315-07	BOD1|91272	610.5278
TCGA-KN-8427-11A-01R-2315-07	BOK|666	772.8842
TCGA-KN-8427-11A-01R-2315-07	BOLA1|51027	279.8957
TCGA-KN-8427-11A-01R-2315-07	BOLA2|552900	598.5878
TCGA-KN-8427-11A-01R-2315-07	BOLA3|388962	310.3375
TCGA-KN-8427-11A-01R-2315-07	BOLL|66037	.8456
TCGA-KN-8427-11A-01R-2315-07	BOP1|23246	155.8734
TCGA-KN-8427-11A-01R-2315-07	BPESC1|60467	0
TCGA-KN-8427-11A-01R-2315-07	BPGM|669	793.1788
TCGA-KN-8427-11A-01R-2315-07	BPHL|670	576.7035
TCGA-KN-8427-11A-01R-2315-07	BPIL1|80341	0
TCGA-KN-8427-11A-01R-2315-07	BPIL2|254240	0
TCGA-KN-8427-11A-01R-2315-07	BPIL3|128859	0
TCGA-KN-8427-11A-01R-2315-07	BPI|671	3.1006
TCGA-KN-8427-11A-01R-2315-07	BPNT1|10380	788.1051
TCGA-KN-8427-11A-01R-2315-07	BPTF|2186	1340.568
TCGA-KN-8427-11A-01R-2315-07	BPY2|9083	1.4093
TCGA-KN-8427-11A-01R-2315-07	BRAF|673	180.6779
TCGA-KN-8427-11A-01R-2315-07	BRAP|8315	469.0297
TCGA-KN-8427-11A-01R-2315-07	BRCA1|672	85.4062
TCGA-KN-8427-11A-01R-2315-07	BRCA2|675	10.4291
TCGA-KN-8427-11A-01R-2315-07	BRCC3|79184	450.4263
TCGA-KN-8427-11A-01R-2315-07	BRD1|23774	859.1361
TCGA-KN-8427-11A-01R-2315-07	BRD2|6046	6240.575
TCGA-KN-8427-11A-01R-2315-07	BRD3|8019	715.9495
TCGA-KN-8427-11A-01R-2315-07	BRD4|23476	2271.2987
TCGA-KN-8427-11A-01R-2315-07	BRD7P3|23629	.2819
TCGA-KN-8427-11A-01R-2315-07	BRD7|29117	1119.8647
TCGA-KN-8427-11A-01R-2315-07	BRD8|10902	817.1376
TCGA-KN-8427-11A-01R-2315-07	BRD9|65980	625.7487
TCGA-KN-8427-11A-01R-2315-07	BRDT|676	0
TCGA-KN-8427-11A-01R-2315-07	BREA2|286076	3.1006
TCGA-KN-8427-11A-01R-2315-07	BRE|9577	1217.3265
TCGA-KN-8427-11A-01R-2315-07	BRF1|2972	656.4724
TCGA-KN-8427-11A-01R-2315-07	BRF2|55290	278.2045
TCGA-KN-8427-11A-01R-2315-07	BRI3BP|140707	104.5733
TCGA-KN-8427-11A-01R-2315-07	BRI3|25798	1116.7641
TCGA-KN-8427-11A-01R-2315-07	BRIP1|83990	3.9462
TCGA-KN-8427-11A-01R-2315-07	BRIX1|55299	511.31
TCGA-KN-8427-11A-01R-2315-07	BRMS1L|84312	261.0105
TCGA-KN-8427-11A-01R-2315-07	BRMS1|25855	983.4402
TCGA-KN-8427-11A-01R-2315-07	BRP44L|51660	2308.7873
TCGA-KN-8427-11A-01R-2315-07	BRP44|25874	2148.6858
TCGA-KN-8427-11A-01R-2315-07	BRPF1|7862	595.3069
TCGA-KN-8427-11A-01R-2315-07	BRPF3|27154	980.3397
TCGA-KN-8427-11A-01R-2315-07	BRS3|680	.2819
TCGA-KN-8427-11A-01R-2315-07	BRSK1|84446	49.6089
TCGA-KN-8427-11A-01R-2315-07	BRSK2|9024	12.966
TCGA-KN-8427-11A-01R-2315-07	BRWD1|54014	1011.909
TCGA-KN-8427-11A-01R-2315-07	BRWD3|254065	128.2503
TCGA-KN-8427-11A-01R-2315-07	BSCL2|26580	2380.2664
TCGA-KN-8427-11A-01R-2315-07	BSDC1|55108	2176.3089
TCGA-KN-8427-11A-01R-2315-07	BSG|682	18963.5685
TCGA-KN-8427-11A-01R-2315-07	BSND|7809	730.0402
TCGA-KN-8427-11A-01R-2315-07	BSN|8927	28.1869
TCGA-KN-8427-11A-01R-2315-07	BSPH1|100131137	0
TCGA-KN-8427-11A-01R-2315-07	BSPRY|54836	754.5628
TCGA-KN-8427-11A-01R-2315-07	BST1|683	38.616
TCGA-KN-8427-11A-01R-2315-07	BST2|684	879.9944
TCGA-KN-8427-11A-01R-2315-07	BSX|390259	0
TCGA-KN-8427-11A-01R-2315-07	BTAF1|9044	641.5334
TCGA-KN-8427-11A-01R-2315-07	BTBD10|84280	559.5095
TCGA-KN-8427-11A-01R-2315-07	BTBD11|121551	315.693
TCGA-KN-8427-11A-01R-2315-07	BTBD12|84464	157.5647
TCGA-KN-8427-11A-01R-2315-07	BTBD16|118663	2.8187
TCGA-KN-8427-11A-01R-2315-07	BTBD17|388419	0
TCGA-KN-8427-11A-01R-2315-07	BTBD18|643376	.2819
TCGA-KN-8427-11A-01R-2315-07	BTBD19|149478	13.5297
TCGA-KN-8427-11A-01R-2315-07	BTBD1|53339	1526.0376
TCGA-KN-8427-11A-01R-2315-07	BTBD2|55643	1799.4504
TCGA-KN-8427-11A-01R-2315-07	BTBD3|22903	1106.6169
TCGA-KN-8427-11A-01R-2315-07	BTBD6|90135	730.6039
TCGA-KN-8427-11A-01R-2315-07	BTBD7|55727	963.9913
TCGA-KN-8427-11A-01R-2315-07	BTBD8|284697	8.1742
TCGA-KN-8427-11A-01R-2315-07	BTBD9|114781	615.0377
TCGA-KN-8427-11A-01R-2315-07	BTC|685	60.0381
TCGA-KN-8427-11A-01R-2315-07	BTD|686	647.7345
TCGA-KN-8427-11A-01R-2315-07	BTF3L1|690	0
TCGA-KN-8427-11A-01R-2315-07	BTF3L4|91408	850.1163
TCGA-KN-8427-11A-01R-2315-07	BTF3|689	5380.8752
TCGA-KN-8427-11A-01R-2315-07	BTG1|694	4021.422
TCGA-KN-8427-11A-01R-2315-07	BTG2|7832	9004.2985
TCGA-KN-8427-11A-01R-2315-07	BTG3|10950	1155.9439
TCGA-KN-8427-11A-01R-2315-07	BTG4|54766	0
TCGA-KN-8427-11A-01R-2315-07	BTK|695	20.2946
TCGA-KN-8427-11A-01R-2315-07	BTLA|151888	3.1006
TCGA-KN-8427-11A-01R-2315-07	BTN1A1|696	.2819
TCGA-KN-8427-11A-01R-2315-07	BTN2A1|11120	691.706
TCGA-KN-8427-11A-01R-2315-07	BTN2A2|10385	254.2456
TCGA-KN-8427-11A-01R-2315-07	BTN2A3|54718	16.3484
TCGA-KN-8427-11A-01R-2315-07	BTN3A1|11119	324.431
TCGA-KN-8427-11A-01R-2315-07	BTN3A2|11118	503.1358
TCGA-KN-8427-11A-01R-2315-07	BTN3A3|10384	230.8505
TCGA-KN-8427-11A-01R-2315-07	BTNL2|56244	.2819
TCGA-KN-8427-11A-01R-2315-07	BTNL3|10917	0
TCGA-KN-8427-11A-01R-2315-07	BTNL8|79908	3.1006
TCGA-KN-8427-11A-01R-2315-07	BTNL9|153579	228.3137
TCGA-KN-8427-11A-01R-2315-07	BTRC|8945	504.2633
TCGA-KN-8427-11A-01R-2315-07	BUB1B|701	12.966
TCGA-KN-8427-11A-01R-2315-07	BUB1|699	7.3286
TCGA-KN-8427-11A-01R-2315-07	BUB3|9184	1098.7245
TCGA-KN-8427-11A-01R-2315-07	BUD13|84811	326.9678
TCGA-KN-8427-11A-01R-2315-07	BUD31|8896	1447.6048
TCGA-KN-8427-11A-01R-2315-07	BVES|11149	135.0152
TCGA-KN-8427-11A-01R-2315-07	BYSL|705	378.8317
TCGA-KN-8427-11A-01R-2315-07	BZRAP1|9256	657.8818
TCGA-KN-8427-11A-01R-2315-07	BZW1|9689	3919.9493
TCGA-KN-8427-11A-01R-2315-07	BZW2|28969	1405.1159
TCGA-KN-8427-11A-01R-2315-07	C10orf105|414152	2.8187
TCGA-KN-8427-11A-01R-2315-07	C10orf107|219621	27.6231
TCGA-KN-8427-11A-01R-2315-07	C10orf108|414235	253.1182
TCGA-KN-8427-11A-01R-2315-07	C10orf10|11067	5775.7734
TCGA-KN-8427-11A-01R-2315-07	C10orf110|55853	4.0251
TCGA-KN-8427-11A-01R-2315-07	C10orf111|221060	3.9462
TCGA-KN-8427-11A-01R-2315-07	C10orf113|387638	0
TCGA-KN-8427-11A-01R-2315-07	C10orf114|399726	67.6485
TCGA-KN-8427-11A-01R-2315-07	C10orf116|10974	1178.7612
TCGA-KN-8427-11A-01R-2315-07	C10orf118|55088	682.6862
TCGA-KN-8427-11A-01R-2315-07	C10orf119|79892	1396.0961
TCGA-KN-8427-11A-01R-2315-07	C10orf11|83938	52.4276
TCGA-KN-8427-11A-01R-2315-07	C10orf120|399814	0
TCGA-KN-8427-11A-01R-2315-07	C10orf122|387718	0
TCGA-KN-8427-11A-01R-2315-07	C10orf125|282969	88.5068
TCGA-KN-8427-11A-01R-2315-07	C10orf128|170371	14.0934
TCGA-KN-8427-11A-01R-2315-07	C10orf129|142827	.2819
TCGA-KN-8427-11A-01R-2315-07	C10orf12|26148	105.092
TCGA-KN-8427-11A-01R-2315-07	C10orf131|100127889	.5637
TCGA-KN-8427-11A-01R-2315-07	C10orf137|26098	209.4285
TCGA-KN-8427-11A-01R-2315-07	C10orf140|387640	21.9858
TCGA-KN-8427-11A-01R-2315-07	C10orf18|54906	1031.9216
TCGA-KN-8427-11A-01R-2315-07	C10orf25|220979	40.3072
TCGA-KN-8427-11A-01R-2315-07	C10orf26|54838	1510.0839
TCGA-KN-8427-11A-01R-2315-07	C10orf27|219793	.5637
TCGA-KN-8427-11A-01R-2315-07	C10orf28|27291	324.431
TCGA-KN-8427-11A-01R-2315-07	C10orf2|56652	285.815
TCGA-KN-8427-11A-01R-2315-07	C10orf32|119032	760.2001
TCGA-KN-8427-11A-01R-2315-07	C10orf35|219738	253.1182
TCGA-KN-8427-11A-01R-2315-07	C10orf40|283025	0
TCGA-KN-8427-11A-01R-2315-07	C10orf41|100131213	232.7221
TCGA-KN-8427-11A-01R-2315-07	C10orf46|143384	1039.5321
TCGA-KN-8427-11A-01R-2315-07	C10orf47|254427	774.5754
TCGA-KN-8427-11A-01R-2315-07	C10orf4|118924	288.9155
TCGA-KN-8427-11A-01R-2315-07	C10orf50|645528	0
TCGA-KN-8427-11A-01R-2315-07	C10orf53|282966	0
TCGA-KN-8427-11A-01R-2315-07	C10orf54|64115	483.6868
TCGA-KN-8427-11A-01R-2315-07	C10orf55|414236	42.6467
TCGA-KN-8427-11A-01R-2315-07	C10orf57|80195	673.5339
TCGA-KN-8427-11A-01R-2315-07	C10orf58|84293	2586.9918
TCGA-KN-8427-11A-01R-2315-07	C10orf62|414157	2.255
TCGA-KN-8427-11A-01R-2315-07	C10orf67|256815	14.0934
TCGA-KN-8427-11A-01R-2315-07	C10orf68|79741	5.1385
TCGA-KN-8427-11A-01R-2315-07	C10orf71|118461	0
TCGA-KN-8427-11A-01R-2315-07	C10orf72|196740	161.7927
TCGA-KN-8427-11A-01R-2315-07	C10orf75|90271	31.2874
TCGA-KN-8427-11A-01R-2315-07	C10orf76|79591	625.185
TCGA-KN-8427-11A-01R-2315-07	C10orf78|119392	130.2234
TCGA-KN-8427-11A-01R-2315-07	C10orf79|80217	182.9328
TCGA-KN-8427-11A-01R-2315-07	C10orf81|79949	20.0127
TCGA-KN-8427-11A-01R-2315-07	C10orf82|143379	24.5226
TCGA-KN-8427-11A-01R-2315-07	C10orf84|63877	533.8595
TCGA-KN-8427-11A-01R-2315-07	C10orf88|80007	134.4514
TCGA-KN-8427-11A-01R-2315-07	C10orf90|118611	1.4093
TCGA-KN-8427-11A-01R-2315-07	C10orf91|170393	.2819
TCGA-KN-8427-11A-01R-2315-07	C10orf93|255352	40.0254
TCGA-KN-8427-11A-01R-2315-07	C10orf95|79946	29.2918
TCGA-KN-8427-11A-01R-2315-07	C10orf96|374355	0
TCGA-KN-8427-11A-01R-2315-07	C10orf99|387695	.5637
TCGA-KN-8427-11A-01R-2315-07	C11orf10|746	973.8567
TCGA-KN-8427-11A-01R-2315-07	C11orf16|56673	14.3753
TCGA-KN-8427-11A-01R-2315-07	C11orf17|56672	309.7738
TCGA-KN-8427-11A-01R-2315-07	C11orf1|64776	378.4962
TCGA-KN-8427-11A-01R-2315-07	C11orf20|25858	1.6912
TCGA-KN-8427-11A-01R-2315-07	C11orf21|29125	5.3555
TCGA-KN-8427-11A-01R-2315-07	C11orf24|53838	541.1881
TCGA-KN-8427-11A-01R-2315-07	C11orf2|738	2325.1356
TCGA-KN-8427-11A-01R-2315-07	C11orf30|56946	279.8957
TCGA-KN-8427-11A-01R-2315-07	C11orf31|280636	959.7632
TCGA-KN-8427-11A-01R-2315-07	C11orf34|349633	0
TCGA-KN-8427-11A-01R-2315-07	C11orf35|256329	65.3654
TCGA-KN-8427-11A-01R-2315-07	C11orf36|283303	0
TCGA-KN-8427-11A-01R-2315-07	C11orf40|143501	0
TCGA-KN-8427-11A-01R-2315-07	C11orf41|25758	175.6043
TCGA-KN-8427-11A-01R-2315-07	C11orf42|160298	.2819
TCGA-KN-8427-11A-01R-2315-07	C11orf45|219833	106.8283
TCGA-KN-8427-11A-01R-2315-07	C11orf46|120534	586.569
TCGA-KN-8427-11A-01R-2315-07	C11orf48|79081	518.9176
TCGA-KN-8427-11A-01R-2315-07	C11orf49|79096	736.5231
TCGA-KN-8427-11A-01R-2315-07	C11orf51|25906	532.3177
TCGA-KN-8427-11A-01R-2315-07	C11orf52|91894	1021.2388
TCGA-KN-8427-11A-01R-2315-07	C11orf53|341032	8.7379
TCGA-KN-8427-11A-01R-2315-07	C11orf54|28970	2063.8433
TCGA-KN-8427-11A-01R-2315-07	C11orf57|55216	677.8944
TCGA-KN-8427-11A-01R-2315-07	C11orf58|10944	2871.1155
TCGA-KN-8427-11A-01R-2315-07	C11orf59|55004	1901.205
TCGA-KN-8427-11A-01R-2315-07	C11orf61|79684	199.2812
TCGA-KN-8427-11A-01R-2315-07	C11orf63|79864	186.3153
TCGA-KN-8427-11A-01R-2315-07	C11orf64|283197	0
TCGA-KN-8427-11A-01R-2315-07	C11orf65|160140	19.4489
TCGA-KN-8427-11A-01R-2315-07	C11orf66|220004	21.7039
TCGA-KN-8427-11A-01R-2315-07	C11orf67|28971	297.9945
TCGA-KN-8427-11A-01R-2315-07	C11orf68|83638	1012.4727
TCGA-KN-8427-11A-01R-2315-07	C11orf70|85016	67.0848
TCGA-KN-8427-11A-01R-2315-07	C11orf71|54494	448.4532
TCGA-KN-8427-11A-01R-2315-07	C11orf73|51501	290.8886
TCGA-KN-8427-11A-01R-2315-07	C11orf74|119710	243.5346
TCGA-KN-8427-11A-01R-2315-07	C11orf75|56935	682.9681
TCGA-KN-8427-11A-01R-2315-07	C11orf80|79703	571.0662
TCGA-KN-8427-11A-01R-2315-07	C11orf82|220042	7.8923
TCGA-KN-8427-11A-01R-2315-07	C11orf83|790955	440.1832
TCGA-KN-8427-11A-01R-2315-07	C11orf84|144097	350.3629
TCGA-KN-8427-11A-01R-2315-07	C11orf85|283129	.8456
TCGA-KN-8427-11A-01R-2315-07	C11orf86|254439	.5637
TCGA-KN-8427-11A-01R-2315-07	C11orf87|399947	0
TCGA-KN-8427-11A-01R-2315-07	C11orf88|399949	.8456
TCGA-KN-8427-11A-01R-2315-07	C11orf90|387804	.2819
TCGA-KN-8427-11A-01R-2315-07	C11orf92|399948	411.923
TCGA-KN-8427-11A-01R-2315-07	C11orf93|120376	108.9705
TCGA-KN-8427-11A-01R-2315-07	C11orf94|143678	0
TCGA-KN-8427-11A-01R-2315-07	C11orf95|65998	640.9696
TCGA-KN-8427-11A-01R-2315-07	C11orf9|745	871.5383
TCGA-KN-8427-11A-01R-2315-07	C12orf10|60314	807.836
TCGA-KN-8427-11A-01R-2315-07	C12orf11|55726	407.8641
TCGA-KN-8427-11A-01R-2315-07	C12orf12|196477	0
TCGA-KN-8427-11A-01R-2315-07	C12orf23|90488	1660.489
TCGA-KN-8427-11A-01R-2315-07	C12orf24|29902	65.9573
TCGA-KN-8427-11A-01R-2315-07	C12orf26|84190	95.8354
TCGA-KN-8427-11A-01R-2315-07	C12orf27|283460	17.7577
TCGA-KN-8427-11A-01R-2315-07	C12orf29|91298	434.7939
TCGA-KN-8427-11A-01R-2315-07	C12orf32|83695	390.1064
TCGA-KN-8427-11A-01R-2315-07	C12orf34|84915	602.3536
TCGA-KN-8427-11A-01R-2315-07	C12orf35|55196	560.9189
TCGA-KN-8427-11A-01R-2315-07	C12orf36|283422	15.5028
TCGA-KN-8427-11A-01R-2315-07	C12orf39|80763	170.5306
TCGA-KN-8427-11A-01R-2315-07	C12orf40|283461	0
TCGA-KN-8427-11A-01R-2315-07	C12orf41|54934	565.9925
TCGA-KN-8427-11A-01R-2315-07	C12orf42|374470	.5637
TCGA-KN-8427-11A-01R-2315-07	C12orf43|64897	270.0303
TCGA-KN-8427-11A-01R-2315-07	C12orf44|60673	1338.5949
TCGA-KN-8427-11A-01R-2315-07	C12orf45|121053	98.3722
TCGA-KN-8427-11A-01R-2315-07	C12orf47|51275	230.4587
TCGA-KN-8427-11A-01R-2315-07	C12orf48|55010	23.3951
TCGA-KN-8427-11A-01R-2315-07	C12orf49|79794	713.6918
TCGA-KN-8427-11A-01R-2315-07	C12orf4|57102	393.207
TCGA-KN-8427-11A-01R-2315-07	C12orf50|160419	.2819
TCGA-KN-8427-11A-01R-2315-07	C12orf51|283450	1201.0429
TCGA-KN-8427-11A-01R-2315-07	C12orf52|84934	430.6955
TCGA-KN-8427-11A-01R-2315-07	C12orf53|196500	9.3017
TCGA-KN-8427-11A-01R-2315-07	C12orf54|121273	.5637
TCGA-KN-8427-11A-01R-2315-07	C12orf56|115749	15.2209
TCGA-KN-8427-11A-01R-2315-07	C12orf57|113246	1270.6645
TCGA-KN-8427-11A-01R-2315-07	C12orf59|120939	2113.7341
TCGA-KN-8427-11A-01R-2315-07	C12orf5|57103	523.1485
TCGA-KN-8427-11A-01R-2315-07	C12orf60|144608	82.0238
TCGA-KN-8427-11A-01R-2315-07	C12orf61|283416	43.1259
TCGA-KN-8427-11A-01R-2315-07	C12orf62|84987	885.6317
TCGA-KN-8427-11A-01R-2315-07	C12orf63|374467	7.8923
TCGA-KN-8427-11A-01R-2315-07	C12orf65|91574	378.2679
TCGA-KN-8427-11A-01R-2315-07	C12orf66|144577	109.0832
TCGA-KN-8427-11A-01R-2315-07	C12orf68|387856	42.5622
TCGA-KN-8427-11A-01R-2315-07	C12orf69|440087	12.6841
TCGA-KN-8427-11A-01R-2315-07	C12orf70|341346	.5637
TCGA-KN-8427-11A-01R-2315-07	C12orf71|728858	0
TCGA-KN-8427-11A-01R-2315-07	C12orf72|254013	105.9827
TCGA-KN-8427-11A-01R-2315-07	C12orf73|728568	92.453
TCGA-KN-8427-11A-01R-2315-07	C12orf74|338809	3.9462
TCGA-KN-8427-11A-01R-2315-07	C12orf75|387882	1477.2743
TCGA-KN-8427-11A-01R-2315-07	C12orf76|400073	138.6794
TCGA-KN-8427-11A-01R-2315-07	C12orf77|196415	.2819
TCGA-KN-8427-11A-01R-2315-07	C13orf15|28984	341.0612
TCGA-KN-8427-11A-01R-2315-07	C13orf16|121793	1.4093
TCGA-KN-8427-11A-01R-2315-07	C13orf18|80183	20.5764
TCGA-KN-8427-11A-01R-2315-07	C13orf1|57213	299.3447
TCGA-KN-8427-11A-01R-2315-07	C13orf23|80209	721.0204
TCGA-KN-8427-11A-01R-2315-07	C13orf26|122046	0
TCGA-KN-8427-11A-01R-2315-07	C13orf27|93081	257.9099
TCGA-KN-8427-11A-01R-2315-07	C13orf28|122258	0
TCGA-KN-8427-11A-01R-2315-07	C13orf29|283487	376.5767
TCGA-KN-8427-11A-01R-2315-07	C13orf30|144809	0
TCGA-KN-8427-11A-01R-2315-07	C13orf31|144811	282.4325
TCGA-KN-8427-11A-01R-2315-07	C13orf33|84935	320.2029
TCGA-KN-8427-11A-01R-2315-07	C13orf34|79866	38.1199
TCGA-KN-8427-11A-01R-2315-07	C13orf35|400165	0
TCGA-KN-8427-11A-01R-2315-07	C13orf36|400120	.8456
TCGA-KN-8427-11A-01R-2315-07	C13orf37|440145	217.6027
TCGA-KN-8427-11A-01R-2315-07	C13orf38|728591	9.3017
TCGA-KN-8427-11A-01R-2315-07	C13orf39|196541	0
TCGA-KN-8427-11A-01R-2315-07	C14orf101|54916	559.5095
TCGA-KN-8427-11A-01R-2315-07	C14orf102|55051	257.9099
TCGA-KN-8427-11A-01R-2315-07	C14orf104|55172	273.9765
TCGA-KN-8427-11A-01R-2315-07	C14orf105|55195	1737.7211
TCGA-KN-8427-11A-01R-2315-07	C14orf106|55320	146.5718
TCGA-KN-8427-11A-01R-2315-07	C14orf109|26175	500.3171
TCGA-KN-8427-11A-01R-2315-07	C14orf115|55237	0
TCGA-KN-8427-11A-01R-2315-07	C14orf118|55668	224.3676
TCGA-KN-8427-11A-01R-2315-07	C14orf119|55017	1091.1141
TCGA-KN-8427-11A-01R-2315-07	C14orf126|112487	208.3574
TCGA-KN-8427-11A-01R-2315-07	C14orf128|84837	77.5139
TCGA-KN-8427-11A-01R-2315-07	C14orf129|51527	524.2759
TCGA-KN-8427-11A-01R-2315-07	C14orf132|56967	374.6036
TCGA-KN-8427-11A-01R-2315-07	C14orf135|64430	853.2168
TCGA-KN-8427-11A-01R-2315-07	C14orf138|79609	94.7079
TCGA-KN-8427-11A-01R-2315-07	C14orf139|79686	10.9929
TCGA-KN-8427-11A-01R-2315-07	C14orf142|84520	358.5371
TCGA-KN-8427-11A-01R-2315-07	C14orf143|90141	48.4814
TCGA-KN-8427-11A-01R-2315-07	C14orf145|145508	38.3342
TCGA-KN-8427-11A-01R-2315-07	C14orf147|171546	1088.5773
TCGA-KN-8427-11A-01R-2315-07	C14orf148|122945	8.4561
TCGA-KN-8427-11A-01R-2315-07	C14orf149|112849	122.8948
TCGA-KN-8427-11A-01R-2315-07	C14orf153|84334	512.5615
TCGA-KN-8427-11A-01R-2315-07	C14orf156|81892	351.4904
TCGA-KN-8427-11A-01R-2315-07	C14orf159|80017	2156.5781
TCGA-KN-8427-11A-01R-2315-07	C14orf162|56936	0
TCGA-KN-8427-11A-01R-2315-07	C14orf165|414767	0
TCGA-KN-8427-11A-01R-2315-07	C14orf166B|145497	0
TCGA-KN-8427-11A-01R-2315-07	C14orf166|51637	1463.4628
TCGA-KN-8427-11A-01R-2315-07	C14orf167|55449	503.7052
TCGA-KN-8427-11A-01R-2315-07	C14orf169|79697	262.138
TCGA-KN-8427-11A-01R-2315-07	C14orf174|161394	80.0507
TCGA-KN-8427-11A-01R-2315-07	C14orf176|643382	6.7649
TCGA-KN-8427-11A-01R-2315-07	C14orf177|283598	0
TCGA-KN-8427-11A-01R-2315-07	C14orf178|283579	.5637
TCGA-KN-8427-11A-01R-2315-07	C14orf179|112752	411.8103
TCGA-KN-8427-11A-01R-2315-07	C14orf180|400258	11.5566
TCGA-KN-8427-11A-01R-2315-07	C14orf181|400223	61.1655
TCGA-KN-8427-11A-01R-2315-07	C14orf182|283551	3.1006
TCGA-KN-8427-11A-01R-2315-07	C14orf183|196913	0
TCGA-KN-8427-11A-01R-2315-07	C14orf184|650662	.5637
TCGA-KN-8427-11A-01R-2315-07	C14orf19|280655	1.6912
TCGA-KN-8427-11A-01R-2315-07	C14orf1|11161	1116.2004
TCGA-KN-8427-11A-01R-2315-07	C14orf21|161424	224.9313
TCGA-KN-8427-11A-01R-2315-07	C14orf23|387978	0
TCGA-KN-8427-11A-01R-2315-07	C14orf28|122525	49.6089
TCGA-KN-8427-11A-01R-2315-07	C14orf2|9556	987.6682
TCGA-KN-8427-11A-01R-2315-07	C14orf33|100129075	58.6287
TCGA-KN-8427-11A-01R-2315-07	C14orf34|645687	.8456
TCGA-KN-8427-11A-01R-2315-07	C14orf37|145407	227.4681
TCGA-KN-8427-11A-01R-2315-07	C14orf39|317761	0
TCGA-KN-8427-11A-01R-2315-07	C14orf43|91748	1849.9049
TCGA-KN-8427-11A-01R-2315-07	C14orf45|80127	277.5365
TCGA-KN-8427-11A-01R-2315-07	C14orf48|256369	0
TCGA-KN-8427-11A-01R-2315-07	C14orf49|161176	9.0198
TCGA-KN-8427-11A-01R-2315-07	C14orf4|64207	2543.3021
TCGA-KN-8427-11A-01R-2315-07	C14orf50|145376	83.9969
TCGA-KN-8427-11A-01R-2315-07	C14orf53|440184	0
TCGA-KN-8427-11A-01R-2315-07	C14orf64|388011	50.4545
TCGA-KN-8427-11A-01R-2315-07	C14orf68|283600	3.3824
TCGA-KN-8427-11A-01R-2315-07	C14orf70|283601	.2819
TCGA-KN-8427-11A-01R-2315-07	C14orf72|145200	2.5368
TCGA-KN-8427-11A-01R-2315-07	C14orf73|91828	19.1671
TCGA-KN-8427-11A-01R-2315-07	C14orf79|122616	438.5878
TCGA-KN-8427-11A-01R-2315-07	C14orf80|283643	117.2574
TCGA-KN-8427-11A-01R-2315-07	C14orf86|283592	0
TCGA-KN-8427-11A-01R-2315-07	C14orf93|60686	221.267
TCGA-KN-8427-11A-01R-2315-07	C15orf17|57184	1198.788
TCGA-KN-8427-11A-01R-2315-07	C15orf21|283651	32.133
TCGA-KN-8427-11A-01R-2315-07	C15orf23|90417	80.0507
TCGA-KN-8427-11A-01R-2315-07	C15orf24|56851	1273.7651
TCGA-KN-8427-11A-01R-2315-07	C15orf26|161502	.5637
TCGA-KN-8427-11A-01R-2315-07	C15orf27|123591	31.0056
TCGA-KN-8427-11A-01R-2315-07	C15orf28|80035	.2819
TCGA-KN-8427-11A-01R-2315-07	C15orf29|79768	289.1974
TCGA-KN-8427-11A-01R-2315-07	C15orf2|23742	5.9192
TCGA-KN-8427-11A-01R-2315-07	C15orf32|145858	0
TCGA-KN-8427-11A-01R-2315-07	C15orf33|196951	70.4926
TCGA-KN-8427-11A-01R-2315-07	C15orf34|80072	23.3951
TCGA-KN-8427-11A-01R-2315-07	C15orf37|283687	48.2024
TCGA-KN-8427-11A-01R-2315-07	C15orf38|348110	305.013
TCGA-KN-8427-11A-01R-2315-07	C15orf39|56905	703.5445
TCGA-KN-8427-11A-01R-2315-07	C15orf40|123207	247.8726
TCGA-KN-8427-11A-01R-2315-07	C15orf41|84529	124.0223
TCGA-KN-8427-11A-01R-2315-07	C15orf42|90381	2.8243
TCGA-KN-8427-11A-01R-2315-07	C15orf43|145645	0
TCGA-KN-8427-11A-01R-2315-07	C15orf44|81556	1065.7459
TCGA-KN-8427-11A-01R-2315-07	C15orf48|84419	19.4489
TCGA-KN-8427-11A-01R-2315-07	C15orf50|414926	0
TCGA-KN-8427-11A-01R-2315-07	C15orf51|196968	1.6912
TCGA-KN-8427-11A-01R-2315-07	C15orf52|388115	353.7453
TCGA-KN-8427-11A-01R-2315-07	C15orf53|400359	0
TCGA-KN-8427-11A-01R-2315-07	C15orf54|400360	.5637
TCGA-KN-8427-11A-01R-2315-07	C15orf55|256646	0
TCGA-KN-8427-11A-01R-2315-07	C15orf56|644809	48.4814
TCGA-KN-8427-11A-01R-2315-07	C15orf57|90416	647.3117
TCGA-KN-8427-11A-01R-2315-07	C15orf58|390637	89.0705
TCGA-KN-8427-11A-01R-2315-07	C15orf59|388135	152.7729
TCGA-KN-8427-11A-01R-2315-07	C15orf5|81698	0
TCGA-KN-8427-11A-01R-2315-07	C15orf60|283677	0
TCGA-KN-8427-11A-01R-2315-07	C15orf61|145853	109.3651
TCGA-KN-8427-11A-01R-2315-07	C15orf62|643338	35.7973
TCGA-KN-8427-11A-01R-2315-07	C15orf63|25764	614.1132
TCGA-KN-8427-11A-01R-2315-07	C16orf11|146325	413.7834
TCGA-KN-8427-11A-01R-2315-07	C16orf13|84326	517.5111
TCGA-KN-8427-11A-01R-2315-07	C16orf3|750	1.4093
TCGA-KN-8427-11A-01R-2315-07	C16orf42|115939	880.7667
TCGA-KN-8427-11A-01R-2315-07	C16orf45|89927	578.6766
TCGA-KN-8427-11A-01R-2315-07	C16orf46|123775	99.2178
TCGA-KN-8427-11A-01R-2315-07	C16orf48|84080	753.999
TCGA-KN-8427-11A-01R-2315-07	C16orf52|730094	376.013
TCGA-KN-8427-11A-01R-2315-07	C16orf53|79447	828.418
TCGA-KN-8427-11A-01R-2315-07	C16orf54|283897	18.0396
TCGA-KN-8427-11A-01R-2315-07	C16orf55|124045	202.3818
TCGA-KN-8427-11A-01R-2315-07	C16orf57|79650	1013.882
TCGA-KN-8427-11A-01R-2315-07	C16orf58|64755	2398.9317
TCGA-KN-8427-11A-01R-2315-07	C16orf59|80178	8.7379
TCGA-KN-8427-11A-01R-2315-07	C16orf5|29965	2154.3232
TCGA-KN-8427-11A-01R-2315-07	C16orf61|56942	523.8447
TCGA-KN-8427-11A-01R-2315-07	C16orf62|57020	1201.8885
TCGA-KN-8427-11A-01R-2315-07	C16orf63|123811	570.5024
TCGA-KN-8427-11A-01R-2315-07	C16orf68|79091	120.358
TCGA-KN-8427-11A-01R-2315-07	C16orf70|80262	294.1611
TCGA-KN-8427-11A-01R-2315-07	C16orf71|146562	25.0863
TCGA-KN-8427-11A-01R-2315-07	C16orf72|29035	1434.4303
TCGA-KN-8427-11A-01R-2315-07	C16orf73|254528	3.5431
TCGA-KN-8427-11A-01R-2315-07	C16orf74|404550	9.8654
TCGA-KN-8427-11A-01R-2315-07	C16orf75|116028	92.453
TCGA-KN-8427-11A-01R-2315-07	C16orf78|123970	0
TCGA-KN-8427-11A-01R-2315-07	C16orf79|283870	37.8437
TCGA-KN-8427-11A-01R-2315-07	C16orf7|9605	452.3487
TCGA-KN-8427-11A-01R-2315-07	C16orf80|29105	461.9829
TCGA-KN-8427-11A-01R-2315-07	C16orf81|283860	0
TCGA-KN-8427-11A-01R-2315-07	C16orf82|162083	0
TCGA-KN-8427-11A-01R-2315-07	C16orf86|388284	79.7689
TCGA-KN-8427-11A-01R-2315-07	C16orf87|388272	84.5606
TCGA-KN-8427-11A-01R-2315-07	C16orf88|400506	170.5306
TCGA-KN-8427-11A-01R-2315-07	C16orf89|146556	110.7744
TCGA-KN-8427-11A-01R-2315-07	C16orf90|646174	.8456
TCGA-KN-8427-11A-01R-2315-07	C16orf91|283951	280.7413
TCGA-KN-8427-11A-01R-2315-07	C16orf92|146378	0
TCGA-KN-8427-11A-01R-2315-07	C16orf93|90835	63.4205
TCGA-KN-8427-11A-01R-2315-07	C17orf100|388327	53.5551
TCGA-KN-8427-11A-01R-2315-07	C17orf101|79701	429.227
[truncated: 18,532 more rows]
