# Supplementary material for: Dysfunctional miRNA-Mediated Regulation in Chromophobe Renal Cell Carcinoma
Source: PLoS One. 2016 Jun 3;11(6):e0156324. doi: 10.1371/journal.pone.0156324 (PMC4892590; doi:10.1371/journal.pone.0156324)
Supplement: S2 File — (ZIP) [file pone.0156324.s002.zip › S2_File mRNA expression profile downloaded from TCGA/control/unc.edu__IlluminaHiSeq_RNASeqV2__TCGA-KN-8428-11A-01R-2315-07__expression_rsem_gene_normalized.txt]

barcode	gene_id	normalized_count
TCGA-KN-8428-11A-01R-2315-07	?|100130426	0
TCGA-KN-8428-11A-01R-2315-07	?|100133144	2.67
TCGA-KN-8428-11A-01R-2315-07	?|100134869	7.8971
TCGA-KN-8428-11A-01R-2315-07	?|10357	92.2297
TCGA-KN-8428-11A-01R-2315-07	?|10431	973.9345
TCGA-KN-8428-11A-01R-2315-07	?|136542	0
TCGA-KN-8428-11A-01R-2315-07	?|155060	136.6678
TCGA-KN-8428-11A-01R-2315-07	?|26823	0
TCGA-KN-8428-11A-01R-2315-07	?|280660	0
TCGA-KN-8428-11A-01R-2315-07	?|317712	0
TCGA-KN-8428-11A-01R-2315-07	?|340602	.3522
TCGA-KN-8428-11A-01R-2315-07	?|388795	1.0567
TCGA-KN-8428-11A-01R-2315-07	?|390284	6.3403
TCGA-KN-8428-11A-01R-2315-07	?|391343	0
TCGA-KN-8428-11A-01R-2315-07	?|391714	.7045
TCGA-KN-8428-11A-01R-2315-07	?|404770	0
TCGA-KN-8428-11A-01R-2315-07	?|441362	0
TCGA-KN-8428-11A-01R-2315-07	?|442388	0
TCGA-KN-8428-11A-01R-2315-07	?|553137	282.1416
TCGA-KN-8428-11A-01R-2315-07	?|57714	349.0666
TCGA-KN-8428-11A-01R-2315-07	?|645851	7.397
TCGA-KN-8428-11A-01R-2315-07	?|652919	2.8179
TCGA-KN-8428-11A-01R-2315-07	?|653553	347.6576
TCGA-KN-8428-11A-01R-2315-07	?|728045	0
TCGA-KN-8428-11A-01R-2315-07	?|728603	.7045
TCGA-KN-8428-11A-01R-2315-07	?|728788	.3522
TCGA-KN-8428-11A-01R-2315-07	?|729884	.3522
TCGA-KN-8428-11A-01R-2315-07	?|8225	665.3751
TCGA-KN-8428-11A-01R-2315-07	?|90288	37.3371
TCGA-KN-8428-11A-01R-2315-07	A1BG|1	60.6763
TCGA-KN-8428-11A-01R-2315-07	A1CF|29974	147.5872
TCGA-KN-8428-11A-01R-2315-07	A2BP1|54715	24.3043
TCGA-KN-8428-11A-01R-2315-07	A2LD1|87769	1292.5749
TCGA-KN-8428-11A-01R-2315-07	A2ML1|144568	0
TCGA-KN-8428-11A-01R-2315-07	A2M|2	19488.658
TCGA-KN-8428-11A-01R-2315-07	A4GALT|53947	1045.7908
TCGA-KN-8428-11A-01R-2315-07	A4GNT|51146	3.5224
TCGA-KN-8428-11A-01R-2315-07	AAA1|404744	5.988
TCGA-KN-8428-11A-01R-2315-07	AAAS|8086	594.2233
TCGA-KN-8428-11A-01R-2315-07	AACSL|729522	5.2836
TCGA-KN-8428-11A-01R-2315-07	AACS|65985	707.2913
TCGA-KN-8428-11A-01R-2315-07	AADACL2|344752	0
TCGA-KN-8428-11A-01R-2315-07	AADACL3|126767	0
TCGA-KN-8428-11A-01R-2315-07	AADACL4|343066	3.8746
TCGA-KN-8428-11A-01R-2315-07	AADAC|13	.3522
TCGA-KN-8428-11A-01R-2315-07	AADAT|51166	118.3515
TCGA-KN-8428-11A-01R-2315-07	AAGAB|79719	1259.9507
TCGA-KN-8428-11A-01R-2315-07	AAK1|22848	1200.7749
TCGA-KN-8428-11A-01R-2315-07	AAMP|14	2382.8813
TCGA-KN-8428-11A-01R-2315-07	AANAT|15	0
TCGA-KN-8428-11A-01R-2315-07	AARS2|57505	390.2747
TCGA-KN-8428-11A-01R-2315-07	AARSD1|80755	475.1673
TCGA-KN-8428-11A-01R-2315-07	AARS|16	2876.0127
TCGA-KN-8428-11A-01R-2315-07	AASDHPPT|60496	933.4273
TCGA-KN-8428-11A-01R-2315-07	AASDH|132949	251.1448
TCGA-KN-8428-11A-01R-2315-07	AASS|10157	617.8232
TCGA-KN-8428-11A-01R-2315-07	AATF|26574	779.4998
TCGA-KN-8428-11A-01R-2315-07	AATK|9625	51.7788
TCGA-KN-8428-11A-01R-2315-07	ABAT|18	3786.5446
TCGA-KN-8428-11A-01R-2315-07	ABCA10|10349	44.3818
TCGA-KN-8428-11A-01R-2315-07	ABCA11P|79963	137.9746
TCGA-KN-8428-11A-01R-2315-07	ABCA12|26154	34.8714
TCGA-KN-8428-11A-01R-2315-07	ABCA13|154664	10.2149
TCGA-KN-8428-11A-01R-2315-07	ABCA17P|650655	3.8746
TCGA-KN-8428-11A-01R-2315-07	ABCA1|19	311.342
TCGA-KN-8428-11A-01R-2315-07	ABCA2|20	1875.6604
TCGA-KN-8428-11A-01R-2315-07	ABCA3|21	926.3825
TCGA-KN-8428-11A-01R-2315-07	ABCA4|24	159.211
TCGA-KN-8428-11A-01R-2315-07	ABCA5|23461	666.4318
TCGA-KN-8428-11A-01R-2315-07	ABCA6|23460	123.9873
TCGA-KN-8428-11A-01R-2315-07	ABCA7|10347	236.7031
TCGA-KN-8428-11A-01R-2315-07	ABCA8|10351	524.1282
TCGA-KN-8428-11A-01R-2315-07	ABCA9|10350	39.4505
TCGA-KN-8428-11A-01R-2315-07	ABCB10|23456	376.1888
TCGA-KN-8428-11A-01R-2315-07	ABCB11|8647	0
TCGA-KN-8428-11A-01R-2315-07	ABCB1|5243	3137.3723
TCGA-KN-8428-11A-01R-2315-07	ABCB4|5244	33.4625
TCGA-KN-8428-11A-01R-2315-07	ABCB5|340273	1.7612
TCGA-KN-8428-11A-01R-2315-07	ABCB6|10058	362.1627
TCGA-KN-8428-11A-01R-2315-07	ABCB7|22	422.684
TCGA-KN-8428-11A-01R-2315-07	ABCB8|11194	740.0493
TCGA-KN-8428-11A-01R-2315-07	ABCB9|23457	129.5879
TCGA-KN-8428-11A-01R-2315-07	ABCC10|89845	349.4188
TCGA-KN-8428-11A-01R-2315-07	ABCC11|85320	3.1701
TCGA-KN-8428-11A-01R-2315-07	ABCC12|94160	0
TCGA-KN-8428-11A-01R-2315-07	ABCC13|150000	0
TCGA-KN-8428-11A-01R-2315-07	ABCC1|4363	948.9257
TCGA-KN-8428-11A-01R-2315-07	ABCC2|1244	224.727
TCGA-KN-8428-11A-01R-2315-07	ABCC3|8714	566.7489
TCGA-KN-8428-11A-01R-2315-07	ABCC4|10257	1286.7207
TCGA-KN-8428-11A-01R-2315-07	ABCC5|10057	1120.8172
TCGA-KN-8428-11A-01R-2315-07	ABCC6P1|653190	101.0919
TCGA-KN-8428-11A-01R-2315-07	ABCC6P2|730013	167.6647
TCGA-KN-8428-11A-01R-2315-07	ABCC6|368	617.1187
TCGA-KN-8428-11A-01R-2315-07	ABCC8|6833	7.397
TCGA-KN-8428-11A-01R-2315-07	ABCC9|10060	267.3477
TCGA-KN-8428-11A-01R-2315-07	ABCD1|215	320.8876
TCGA-KN-8428-11A-01R-2315-07	ABCD2|225	11.2716
TCGA-KN-8428-11A-01R-2315-07	ABCD3|5825	2083.8323
TCGA-KN-8428-11A-01R-2315-07	ABCD4|5826	854.8785
TCGA-KN-8428-11A-01R-2315-07	ABCE1|6059	936.5974
TCGA-KN-8428-11A-01R-2315-07	ABCF1|23	1468.4748
TCGA-KN-8428-11A-01R-2315-07	ABCF2|10061	1151.1095
TCGA-KN-8428-11A-01R-2315-07	ABCF3|55324	1173.3005
TCGA-KN-8428-11A-01R-2315-07	ABCG1|9619	230.3628
TCGA-KN-8428-11A-01R-2315-07	ABCG2|9429	159.9155
TCGA-KN-8428-11A-01R-2315-07	ABCG4|64137	3.8746
TCGA-KN-8428-11A-01R-2315-07	ABCG5|64240	3.1701
TCGA-KN-8428-11A-01R-2315-07	ABCG8|64241	2.1134
TCGA-KN-8428-11A-01R-2315-07	ABHD10|55347	1368.7918
TCGA-KN-8428-11A-01R-2315-07	ABHD11|83451	810.4967
TCGA-KN-8428-11A-01R-2315-07	ABHD12B|145447	4.2268
TCGA-KN-8428-11A-01R-2315-07	ABHD12|26090	1390.2783
TCGA-KN-8428-11A-01R-2315-07	ABHD13|84945	406.8334
TCGA-KN-8428-11A-01R-2315-07	ABHD14A|25864	585.3892
TCGA-KN-8428-11A-01R-2315-07	ABHD14B|84836	3251.1448
TCGA-KN-8428-11A-01R-2315-07	ABHD15|116236	431.1377
TCGA-KN-8428-11A-01R-2315-07	ABHD1|84696	24.3043
TCGA-KN-8428-11A-01R-2315-07	ABHD2|11057	3802.043
TCGA-KN-8428-11A-01R-2315-07	ABHD3|171586	422.3318
TCGA-KN-8428-11A-01R-2315-07	ABHD4|63874	1485.3822
TCGA-KN-8428-11A-01R-2315-07	ABHD5|51099	585.0652
TCGA-KN-8428-11A-01R-2315-07	ABHD6|57406	439.5914
TCGA-KN-8428-11A-01R-2315-07	ABHD8|79575	425.5019
TCGA-KN-8428-11A-01R-2315-07	ABI1|10006	1413.5329
TCGA-KN-8428-11A-01R-2315-07	ABI2|10152	1714.336
TCGA-KN-8428-11A-01R-2315-07	ABI3BP|25890	1045.0863
TCGA-KN-8428-11A-01R-2315-07	ABI3|51225	207.8197
TCGA-KN-8428-11A-01R-2315-07	ABL1|25	2025.0088
TCGA-KN-8428-11A-01R-2315-07	ABL2|27	555.4773
TCGA-KN-8428-11A-01R-2315-07	ABLIM1|3983	5462.4868
TCGA-KN-8428-11A-01R-2315-07	ABLIM2|84448	294.8221
TCGA-KN-8428-11A-01R-2315-07	ABLIM3|22885	476.9285
TCGA-KN-8428-11A-01R-2315-07	ABO|28	96.1606
TCGA-KN-8428-11A-01R-2315-07	ABP1|26	3724.1987
TCGA-KN-8428-11A-01R-2315-07	ABRA|137735	2.4657
TCGA-KN-8428-11A-01R-2315-07	ABR|29	1533.6386
TCGA-KN-8428-11A-01R-2315-07	ABT1|29777	496.3015
TCGA-KN-8428-11A-01R-2315-07	ABTB1|80325	714.336
TCGA-KN-8428-11A-01R-2315-07	ABTB2|25841	1228.9539
TCGA-KN-8428-11A-01R-2315-07	ACAA1|30	3511.7999
TCGA-KN-8428-11A-01R-2315-07	ACAA2|10449	5836.5622
TCGA-KN-8428-11A-01R-2315-07	ACACA|31	716.0972
TCGA-KN-8428-11A-01R-2315-07	ACACB|32	1227.8971
TCGA-KN-8428-11A-01R-2315-07	ACAD10|80724	1312.0817
TCGA-KN-8428-11A-01R-2315-07	ACAD11|84129	1308.5594
TCGA-KN-8428-11A-01R-2315-07	ACAD8|27034	1153.5752
TCGA-KN-8428-11A-01R-2315-07	ACAD9|28976	917.5731
TCGA-KN-8428-11A-01R-2315-07	ACADL|33	489.9613
TCGA-KN-8428-11A-01R-2315-07	ACADM|34	3508.2776
TCGA-KN-8428-11A-01R-2315-07	ACADSB|36	3707.6435
TCGA-KN-8428-11A-01R-2315-07	ACADS|35	1811.2011
TCGA-KN-8428-11A-01R-2315-07	ACADVL|37	9848.1437
TCGA-KN-8428-11A-01R-2315-07	ACAN|176	104.2621
TCGA-KN-8428-11A-01R-2315-07	ACAP1|9744	73.6175
TCGA-KN-8428-11A-01R-2315-07	ACAP2|23527	804.1564
TCGA-KN-8428-11A-01R-2315-07	ACAP3|116983	616.8827
TCGA-KN-8428-11A-01R-2315-07	ACAT1|38	6874.2515
TCGA-KN-8428-11A-01R-2315-07	ACAT2|39	285.9739
TCGA-KN-8428-11A-01R-2315-07	ACBD3|64746	1042.6206
TCGA-KN-8428-11A-01R-2315-07	ACBD4|79777	649.1722
TCGA-KN-8428-11A-01R-2315-07	ACBD5|91452	1755.5477
TCGA-KN-8428-11A-01R-2315-07	ACBD6|84320	433.9556
TCGA-KN-8428-11A-01R-2315-07	ACBD7|414149	43.3251
TCGA-KN-8428-11A-01R-2315-07	ACCN1|40	46.8475
TCGA-KN-8428-11A-01R-2315-07	ACCN2|41	38.746
TCGA-KN-8428-11A-01R-2315-07	ACCN3|9311	9.8626
TCGA-KN-8428-11A-01R-2315-07	ACCN4|55515	1.0567
TCGA-KN-8428-11A-01R-2315-07	ACCN5|51802	0
TCGA-KN-8428-11A-01R-2315-07	ACCSL|390110	0
TCGA-KN-8428-11A-01R-2315-07	ACCS|84680	374.4276
TCGA-KN-8428-11A-01R-2315-07	ACD|65057	323.7055
TCGA-KN-8428-11A-01R-2315-07	ACE2|59272	885.5231
TCGA-KN-8428-11A-01R-2315-07	ACER1|125981	1.0567
TCGA-KN-8428-11A-01R-2315-07	ACER2|340485	52.131
TCGA-KN-8428-11A-01R-2315-07	ACER3|55331	325.4667
TCGA-KN-8428-11A-01R-2315-07	ACE|1636	305.037
TCGA-KN-8428-11A-01R-2315-07	ACHE|43	51.0743
TCGA-KN-8428-11A-01R-2315-07	ACIN1|22985	1967.242
TCGA-KN-8428-11A-01R-2315-07	ACLY|47	2896.4424
TCGA-KN-8428-11A-01R-2315-07	ACMSD|130013	1414.9313
TCGA-KN-8428-11A-01R-2315-07	ACN9|57001	377.5977
TCGA-KN-8428-11A-01R-2315-07	ACO1|48	2352.2367
TCGA-KN-8428-11A-01R-2315-07	ACO2|50	6071.5851
TCGA-KN-8428-11A-01R-2315-07	ACOT11|26027	734.6707
TCGA-KN-8428-11A-01R-2315-07	ACOT12|134526	39.0983
TCGA-KN-8428-11A-01R-2315-07	ACOT13|55856	1094.0402
TCGA-KN-8428-11A-01R-2315-07	ACOT1|641371	787.6013
TCGA-KN-8428-11A-01R-2315-07	ACOT2|10965	602.3248
TCGA-KN-8428-11A-01R-2315-07	ACOT4|122970	201.1272
TCGA-KN-8428-11A-01R-2315-07	ACOT6|641372	17.6118
TCGA-KN-8428-11A-01R-2315-07	ACOT7|11332	1084.1846
TCGA-KN-8428-11A-01R-2315-07	ACOT8|10005	511.6661
TCGA-KN-8428-11A-01R-2315-07	ACOT9|23597	460.7256
TCGA-KN-8428-11A-01R-2315-07	ACOX1|51	2034.7834
TCGA-KN-8428-11A-01R-2315-07	ACOX2|8309	829.1652
TCGA-KN-8428-11A-01R-2315-07	ACOX3|8310	240.5777
TCGA-KN-8428-11A-01R-2315-07	ACOXL|55289	2.8179
TCGA-KN-8428-11A-01R-2315-07	ACP1|52	1764.3536
TCGA-KN-8428-11A-01R-2315-07	ACP2|53	976.4001
TCGA-KN-8428-11A-01R-2315-07	ACP5|54	859.1053
TCGA-KN-8428-11A-01R-2315-07	ACP6|51205	332.5114
TCGA-KN-8428-11A-01R-2315-07	ACPL2|92370	262.0641
TCGA-KN-8428-11A-01R-2315-07	ACPP|55	1806.2698
TCGA-KN-8428-11A-01R-2315-07	ACPT|93650	0
TCGA-KN-8428-11A-01R-2315-07	ACRBP|84519	20.4297
TCGA-KN-8428-11A-01R-2315-07	ACRC|93953	9.1582
TCGA-KN-8428-11A-01R-2315-07	ACRV1|56	0
TCGA-KN-8428-11A-01R-2315-07	ACR|49	9.1582
TCGA-KN-8428-11A-01R-2315-07	ACSBG1|23205	9.1582
TCGA-KN-8428-11A-01R-2315-07	ACSBG2|81616	30.9968
TCGA-KN-8428-11A-01R-2315-07	ACSF2|80221	2209.2286
TCGA-KN-8428-11A-01R-2315-07	ACSF3|197322	552.3072
TCGA-KN-8428-11A-01R-2315-07	ACSL1|2180	5024.3043
TCGA-KN-8428-11A-01R-2315-07	ACSL3|2181	1873.547
TCGA-KN-8428-11A-01R-2315-07	ACSL4|2182	7413.5259
TCGA-KN-8428-11A-01R-2315-07	ACSL5|51703	494.1881
TCGA-KN-8428-11A-01R-2315-07	ACSL6|23305	151.4618
TCGA-KN-8428-11A-01R-2315-07	ACSM1|116285	10.5671
TCGA-KN-8428-11A-01R-2315-07	ACSM2A|123876	2924.2691
TCGA-KN-8428-11A-01R-2315-07	ACSM2B|348158	2638.9574
TCGA-KN-8428-11A-01R-2315-07	ACSM3|6296	2006.4459
TCGA-KN-8428-11A-01R-2315-07	ACSM4|341392	0
TCGA-KN-8428-11A-01R-2315-07	ACSM5|54988	134.2022
TCGA-KN-8428-11A-01R-2315-07	ACSS1|84532	2434.3079
TCGA-KN-8428-11A-01R-2315-07	ACSS2|55902	1826.3473
TCGA-KN-8428-11A-01R-2315-07	ACSS3|79611	834.0965
TCGA-KN-8428-11A-01R-2315-07	ACTA1|58	6.6925
TCGA-KN-8428-11A-01R-2315-07	ACTA2|59	7426.4812
TCGA-KN-8428-11A-01R-2315-07	ACTBL2|345651	0
TCGA-KN-8428-11A-01R-2315-07	ACTB|60	53508.982
TCGA-KN-8428-11A-01R-2315-07	ACTC1|70	94.3994
TCGA-KN-8428-11A-01R-2315-07	ACTG1|71	37677.3512
TCGA-KN-8428-11A-01R-2315-07	ACTG2|72	60.2325
TCGA-KN-8428-11A-01R-2315-07	ACTL6A|86	591.0532
TCGA-KN-8428-11A-01R-2315-07	ACTL6B|51412	0
TCGA-KN-8428-11A-01R-2315-07	ACTL7A|10881	0
TCGA-KN-8428-11A-01R-2315-07	ACTL7B|10880	0
TCGA-KN-8428-11A-01R-2315-07	ACTL8|81569	0
TCGA-KN-8428-11A-01R-2315-07	ACTL9|284382	0
TCGA-KN-8428-11A-01R-2315-07	ACTN1|87	1888.6932
TCGA-KN-8428-11A-01R-2315-07	ACTN2|88	10.2149
TCGA-KN-8428-11A-01R-2315-07	ACTN3|89	.7045
TCGA-KN-8428-11A-01R-2315-07	ACTN4|81	17076.1888
TCGA-KN-8428-11A-01R-2315-07	ACTR10|55860	1021.4864
TCGA-KN-8428-11A-01R-2315-07	ACTR1A|10121	2693.5541
TCGA-KN-8428-11A-01R-2315-07	ACTR1B|10120	1759.4223
TCGA-KN-8428-11A-01R-2315-07	ACTR2|10097	4215.5689
TCGA-KN-8428-11A-01R-2315-07	ACTR3B|57180	212.751
TCGA-KN-8428-11A-01R-2315-07	ACTR3C|653857	110.9546
TCGA-KN-8428-11A-01R-2315-07	ACTR3|10096	2790.4192
TCGA-KN-8428-11A-01R-2315-07	ACTR5|79913	150.4051
TCGA-KN-8428-11A-01R-2315-07	ACTR6|64431	463.5435
TCGA-KN-8428-11A-01R-2315-07	ACTR8|93973	580.1338
TCGA-KN-8428-11A-01R-2315-07	ACTRT1|139741	0
TCGA-KN-8428-11A-01R-2315-07	ACTRT2|140625	0
TCGA-KN-8428-11A-01R-2315-07	ACVR1B|91	3148.2917
TCGA-KN-8428-11A-01R-2315-07	ACVR1C|130399	14.0895
TCGA-KN-8428-11A-01R-2315-07	ACVR1|90	916.8721
TCGA-KN-8428-11A-01R-2315-07	ACVR2A|92	405.0722
TCGA-KN-8428-11A-01R-2315-07	ACVR2B|93	252.906
TCGA-KN-8428-11A-01R-2315-07	ACVRL1|94	731.5956
TCGA-KN-8428-11A-01R-2315-07	ACY1|95	7660.8242
TCGA-KN-8428-11A-01R-2315-07	ACY3|91703	1026.77
TCGA-KN-8428-11A-01R-2315-07	ACYP1|97	93.695
TCGA-KN-8428-11A-01R-2315-07	ACYP2|98	162.7334
TCGA-KN-8428-11A-01R-2315-07	ADAD1|132612	0
TCGA-KN-8428-11A-01R-2315-07	ADAD2|161931	7.6189
TCGA-KN-8428-11A-01R-2315-07	ADAL|161823	281.7894
TCGA-KN-8428-11A-01R-2315-07	ADAM10|102	1868.9679
TCGA-KN-8428-11A-01R-2315-07	ADAM11|4185	6.6925
TCGA-KN-8428-11A-01R-2315-07	ADAM12|8038	44.3818
TCGA-KN-8428-11A-01R-2315-07	ADAM15|8751	1516.3896
TCGA-KN-8428-11A-01R-2315-07	ADAM17|6868	466.7136
TCGA-KN-8428-11A-01R-2315-07	ADAM18|8749	0
TCGA-KN-8428-11A-01R-2315-07	ADAM19|8728	93.695
TCGA-KN-8428-11A-01R-2315-07	ADAM20|8748	2.1134
TCGA-KN-8428-11A-01R-2315-07	ADAM21P1|145241	.3522
TCGA-KN-8428-11A-01R-2315-07	ADAM21|8747	4.9313
TCGA-KN-8428-11A-01R-2315-07	ADAM22|53616	134.2022
TCGA-KN-8428-11A-01R-2315-07	ADAM23|8745	39.4505
TCGA-KN-8428-11A-01R-2315-07	ADAM28|10863	114.1247
TCGA-KN-8428-11A-01R-2315-07	ADAM29|11086	.3522
TCGA-KN-8428-11A-01R-2315-07	ADAM2|2515	0
TCGA-KN-8428-11A-01R-2315-07	ADAM30|11085	0
TCGA-KN-8428-11A-01R-2315-07	ADAM32|203102	1.0567
TCGA-KN-8428-11A-01R-2315-07	ADAM33|80332	30.2924
TCGA-KN-8428-11A-01R-2315-07	ADAM3A|1587	0
TCGA-KN-8428-11A-01R-2315-07	ADAM5P|255926	0
TCGA-KN-8428-11A-01R-2315-07	ADAM6|8755	18966.0338
TCGA-KN-8428-11A-01R-2315-07	ADAM7|8756	.3522
TCGA-KN-8428-11A-01R-2315-07	ADAM8|101	109.8979
TCGA-KN-8428-11A-01R-2315-07	ADAM9|8754	2746.3896
TCGA-KN-8428-11A-01R-2315-07	ADAMDEC1|27299	1.7612
TCGA-KN-8428-11A-01R-2315-07	ADAMTS10|81794	178.2318
TCGA-KN-8428-11A-01R-2315-07	ADAMTS12|81792	18.3163
TCGA-KN-8428-11A-01R-2315-07	ADAMTS13|11093	82.0712
TCGA-KN-8428-11A-01R-2315-07	ADAMTS14|140766	7.7492
TCGA-KN-8428-11A-01R-2315-07	ADAMTS15|170689	122.2261
TCGA-KN-8428-11A-01R-2315-07	ADAMTS16|170690	583.6562
TCGA-KN-8428-11A-01R-2315-07	ADAMTS17|170691	49.3131
TCGA-KN-8428-11A-01R-2315-07	ADAMTS18|170692	12.6805
TCGA-KN-8428-11A-01R-2315-07	ADAMTS19|171019	120.8172
TCGA-KN-8428-11A-01R-2315-07	ADAMTS1|9510	3671.7154
TCGA-KN-8428-11A-01R-2315-07	ADAMTS20|80070	0
TCGA-KN-8428-11A-01R-2315-07	ADAMTS2|9509	75.7309
TCGA-KN-8428-11A-01R-2315-07	ADAMTS3|9508	74.6742
TCGA-KN-8428-11A-01R-2315-07	ADAMTS4|9507	138.429
TCGA-KN-8428-11A-01R-2315-07	ADAMTS5|11096	387.8126
TCGA-KN-8428-11A-01R-2315-07	ADAMTS6|11174	45.7908
TCGA-KN-8428-11A-01R-2315-07	ADAMTS7|11173	73.2652
TCGA-KN-8428-11A-01R-2315-07	ADAMTS8|11095	100.7397
TCGA-KN-8428-11A-01R-2315-07	ADAMTS9|56999	1078.901
TCGA-KN-8428-11A-01R-2315-07	ADAMTSL1|92949	585.4174
TCGA-KN-8428-11A-01R-2315-07	ADAMTSL2|9719	806.2698
TCGA-KN-8428-11A-01R-2315-07	ADAMTSL3|57188	543.8535
TCGA-KN-8428-11A-01R-2315-07	ADAMTSL4|54507	170.1303
TCGA-KN-8428-11A-01R-2315-07	ADAMTSL5|339366	21.8387
TCGA-KN-8428-11A-01R-2315-07	ADAP1|11033	861.4195
TCGA-KN-8428-11A-01R-2315-07	ADAP2|55803	110.2501
TCGA-KN-8428-11A-01R-2315-07	ADARB1|104	458.6122
TCGA-KN-8428-11A-01R-2315-07	ADARB2|105	4.2268
TCGA-KN-8428-11A-01R-2315-07	ADAR|103	5629.447
TCGA-KN-8428-11A-01R-2315-07	ADAT1|23536	359.9859
TCGA-KN-8428-11A-01R-2315-07	ADAT2|134637	67.6294
TCGA-KN-8428-11A-01R-2315-07	ADAT3|113179	82.0712
TCGA-KN-8428-11A-01R-2315-07	ADA|100	30.2924
TCGA-KN-8428-11A-01R-2315-07	ADCK1|57143	204.6495
TCGA-KN-8428-11A-01R-2315-07	ADCK2|90956	655.5125
TCGA-KN-8428-11A-01R-2315-07	ADCK4|79934	756.2522
TCGA-KN-8428-11A-01R-2315-07	ADCK5|203054	124.3396
TCGA-KN-8428-11A-01R-2315-07	ADCY10|55811	.7045
TCGA-KN-8428-11A-01R-2315-07	ADCY1|107	249.3836
TCGA-KN-8428-11A-01R-2315-07	ADCY2|108	17.2596
TCGA-KN-8428-11A-01R-2315-07	ADCY3|109	466.1958
TCGA-KN-8428-11A-01R-2315-07	ADCY4|196883	411.7647
TCGA-KN-8428-11A-01R-2315-07	ADCY5|111	429.3765
TCGA-KN-8428-11A-01R-2315-07	ADCY6|112	2395.2096
TCGA-KN-8428-11A-01R-2315-07	ADCY7|113	191.2645
TCGA-KN-8428-11A-01R-2315-07	ADCY8|114	6.3403
TCGA-KN-8428-11A-01R-2315-07	ADCY9|115	952.8003
TCGA-KN-8428-11A-01R-2315-07	ADCYAP1R1|117	0
TCGA-KN-8428-11A-01R-2315-07	ADCYAP1|116	90.8771
TCGA-KN-8428-11A-01R-2315-07	ADC|113451	140.1902
TCGA-KN-8428-11A-01R-2315-07	ADD1|118	6023.5999
TCGA-KN-8428-11A-01R-2315-07	ADD2|119	3.8746
TCGA-KN-8428-11A-01R-2315-07	ADD3|120	4426.5586
TCGA-KN-8428-11A-01R-2315-07	ADH1A|124	9.8626
TCGA-KN-8428-11A-01R-2315-07	ADH1B|125	1624.8679
TCGA-KN-8428-11A-01R-2315-07	ADH1C|126	691.7929
TCGA-KN-8428-11A-01R-2315-07	ADH4|127	4.5791
TCGA-KN-8428-11A-01R-2315-07	ADH5|128	4418.105
TCGA-KN-8428-11A-01R-2315-07	ADH6|130	688.975
TCGA-KN-8428-11A-01R-2315-07	ADH7|131	0
TCGA-KN-8428-11A-01R-2315-07	ADHFE1|137872	304.6847
TCGA-KN-8428-11A-01R-2315-07	ADI1|55256	5524.1282
TCGA-KN-8428-11A-01R-2315-07	ADIG|149685	.7045
TCGA-KN-8428-11A-01R-2315-07	ADIPOQ|9370	0
TCGA-KN-8428-11A-01R-2315-07	ADIPOR1|51094	2399.7887
TCGA-KN-8428-11A-01R-2315-07	ADIPOR2|79602	1650.5812
TCGA-KN-8428-11A-01R-2315-07	ADK|132	430.081
TCGA-KN-8428-11A-01R-2315-07	ADM2|79924	541.3878
TCGA-KN-8428-11A-01R-2315-07	ADM|133	1063.4026
TCGA-KN-8428-11A-01R-2315-07	ADNP2|22850	569.5667
TCGA-KN-8428-11A-01R-2315-07	ADNP|23394	1676.9989
TCGA-KN-8428-11A-01R-2315-07	ADORA1|134	696.372
TCGA-KN-8428-11A-01R-2315-07	ADORA2A|135	148.8094
TCGA-KN-8428-11A-01R-2315-07	ADORA2B|136	6.6925
TCGA-KN-8428-11A-01R-2315-07	ADORA3|140	26.77
TCGA-KN-8428-11A-01R-2315-07	ADO|84890	670.6587
TCGA-KN-8428-11A-01R-2315-07	ADPGK|83440	698.1331
TCGA-KN-8428-11A-01R-2315-07	ADPRHL1|113622	25.0088
TCGA-KN-8428-11A-01R-2315-07	ADPRHL2|54936	734.4135
TCGA-KN-8428-11A-01R-2315-07	ADPRH|141	239.8732
TCGA-KN-8428-11A-01R-2315-07	ADRA1A|148	12.6805
TCGA-KN-8428-11A-01R-2315-07	ADRA1B|147	45.7908
TCGA-KN-8428-11A-01R-2315-07	ADRA1D|146	5.988
TCGA-KN-8428-11A-01R-2315-07	ADRA2A|150	86.298
TCGA-KN-8428-11A-01R-2315-07	ADRA2B|151	112.7157
TCGA-KN-8428-11A-01R-2315-07	ADRA2C|152	291.652
TCGA-KN-8428-11A-01R-2315-07	ADRB1|153	41.9162
TCGA-KN-8428-11A-01R-2315-07	ADRB2|154	50.7221
TCGA-KN-8428-11A-01R-2315-07	ADRB3|155	.3522
TCGA-KN-8428-11A-01R-2315-07	ADRBK1|156	1516.0268
TCGA-KN-8428-11A-01R-2315-07	ADRBK2|157	362.8038
TCGA-KN-8428-11A-01R-2315-07	ADRM1|11047	1609.7217
TCGA-KN-8428-11A-01R-2315-07	ADSL|158	748.8552
TCGA-KN-8428-11A-01R-2315-07	ADSSL1|122622	318.0697
TCGA-KN-8428-11A-01R-2315-07	ADSS|159	1069.0384
TCGA-KN-8428-11A-01R-2315-07	AEBP1|165	5219.4435
TCGA-KN-8428-11A-01R-2315-07	AEBP2|121536	775.6252
TCGA-KN-8428-11A-01R-2315-07	AEN|64782	375.8366
TCGA-KN-8428-11A-01R-2315-07	AES|166	9511.7999
TCGA-KN-8428-11A-01R-2315-07	AFAP1L1|134265	289.5386
TCGA-KN-8428-11A-01R-2315-07	AFAP1L2|84632	1934.8362
TCGA-KN-8428-11A-01R-2315-07	AFAP1|60312	716.77
TCGA-KN-8428-11A-01R-2315-07	AFARP1|246182	.7045
TCGA-KN-8428-11A-01R-2315-07	AFF1|4299	4703.7689
TCGA-KN-8428-11A-01R-2315-07	AFF2|2334	29.5879
TCGA-KN-8428-11A-01R-2315-07	AFF3|3899	124.6918
TCGA-KN-8428-11A-01R-2315-07	AFF4|27125	2659.3871
TCGA-KN-8428-11A-01R-2315-07	AFG3L1|172	174.3572
TCGA-KN-8428-11A-01R-2315-07	AFG3L2|10939	2464.9031
TCGA-KN-8428-11A-01R-2315-07	AFMID|125061	1181.4019
TCGA-KN-8428-11A-01R-2315-07	AFM|173	235.6464
TCGA-KN-8428-11A-01R-2315-07	AFP|174	26.77
TCGA-KN-8428-11A-01R-2315-07	AFTPH|54812	1917.5766
TCGA-KN-8428-11A-01R-2315-07	AG2|387763	1723.142
TCGA-KN-8428-11A-01R-2315-07	AGAP11|119385	96.5234
TCGA-KN-8428-11A-01R-2315-07	AGAP1|116987	382.5291
TCGA-KN-8428-11A-01R-2315-07	AGAP2|116986	23.4132
TCGA-KN-8428-11A-01R-2315-07	AGAP3|116988	910.8841
TCGA-KN-8428-11A-01R-2315-07	AGAP4|119016	127.8619
TCGA-KN-8428-11A-01R-2315-07	AGAP5|729092	35.2342
TCGA-KN-8428-11A-01R-2315-07	AGAP6|414189	32.0535
TCGA-KN-8428-11A-01R-2315-07	AGAP7|653268	5.6358
TCGA-KN-8428-11A-01R-2315-07	AGAP8|728404	13.7372
TCGA-KN-8428-11A-01R-2315-07	AGA|175	454.7376
TCGA-KN-8428-11A-01R-2315-07	AGBL1|123624	0
TCGA-KN-8428-11A-01R-2315-07	AGBL2|79841	26.4178
TCGA-KN-8428-11A-01R-2315-07	AGBL3|340351	16.5551
TCGA-KN-8428-11A-01R-2315-07	AGBL4|84871	61.6414
TCGA-KN-8428-11A-01R-2315-07	AGBL5|60509	1314.9207
TCGA-KN-8428-11A-01R-2315-07	AGER|177	42.6206
TCGA-KN-8428-11A-01R-2315-07	AGFG1|3267	1682.2825
TCGA-KN-8428-11A-01R-2315-07	AGFG2|3268	733.0046
TCGA-KN-8428-11A-01R-2315-07	AGGF1|55109	915.111
TCGA-KN-8428-11A-01R-2315-07	AGK|55750	632.2649
TCGA-KN-8428-11A-01R-2315-07	AGL|178	1078.901
TCGA-KN-8428-11A-01R-2315-07	AGMAT|79814	4030.2924
TCGA-KN-8428-11A-01R-2315-07	AGPAT1|10554	2230.5107
TCGA-KN-8428-11A-01R-2315-07	AGPAT2|10555	1454.7376
TCGA-KN-8428-11A-01R-2315-07	AGPAT3|56894	2922.1557
TCGA-KN-8428-11A-01R-2315-07	AGPAT4|56895	284.255
TCGA-KN-8428-11A-01R-2315-07	AGPAT5|55326	683.3392
TCGA-KN-8428-11A-01R-2315-07	AGPAT6|137964	1339.2039
TCGA-KN-8428-11A-01R-2315-07	AGPAT9|84803	1536.8087
TCGA-KN-8428-11A-01R-2315-07	AGPHD1|123688	112.7157
TCGA-KN-8428-11A-01R-2315-07	AGPS|8540	1092.286
TCGA-KN-8428-11A-01R-2315-07	AGR2|10551	584.3607
TCGA-KN-8428-11A-01R-2315-07	AGR3|155465	20.782
TCGA-KN-8428-11A-01R-2315-07	AGRN|375790	13684.3959
TCGA-KN-8428-11A-01R-2315-07	AGRP|181	4.5791
TCGA-KN-8428-11A-01R-2315-07	AGTPBP1|23287	385.6992
TCGA-KN-8428-11A-01R-2315-07	AGTR1|185	246.2135
TCGA-KN-8428-11A-01R-2315-07	AGTR2|186	5.2836
TCGA-KN-8428-11A-01R-2315-07	AGTRAP|57085	911.2364
TCGA-KN-8428-11A-01R-2315-07	AGT|183	570.6235
TCGA-KN-8428-11A-01R-2315-07	AGXT2L1|64850	72.913
TCGA-KN-8428-11A-01R-2315-07	AGXT2L2|85007	542.0606
TCGA-KN-8428-11A-01R-2315-07	AGXT2|64902	2227.1927
TCGA-KN-8428-11A-01R-2315-07	AGXT|189	338.1472
TCGA-KN-8428-11A-01R-2315-07	AHCTF1|25909	896.4424
TCGA-KN-8428-11A-01R-2315-07	AHCYL1|10768	5060.2325
TCGA-KN-8428-11A-01R-2315-07	AHCYL2|23382	1598.4502
TCGA-KN-8428-11A-01R-2315-07	AHCY|191	3924.9736
TCGA-KN-8428-11A-01R-2315-07	AHDC1|27245	1076.4354
TCGA-KN-8428-11A-01R-2315-07	AHI1|54806	293.4132
TCGA-KN-8428-11A-01R-2315-07	AHNAK2|113146	462.4868
TCGA-KN-8428-11A-01R-2315-07	AHNAK|79026	19466.0092
TCGA-KN-8428-11A-01R-2315-07	AHRR|57491	18.6685
TCGA-KN-8428-11A-01R-2315-07	AHR|196	1103.9098
TCGA-KN-8428-11A-01R-2315-07	AHSA1|10598	1596.3367
TCGA-KN-8428-11A-01R-2315-07	AHSA2|130872	177.5273
TCGA-KN-8428-11A-01R-2315-07	AHSG|197	3.5224
TCGA-KN-8428-11A-01R-2315-07	AHSP|51327	0
TCGA-KN-8428-11A-01R-2315-07	AICDA|57379	1.0567
TCGA-KN-8428-11A-01R-2315-07	AIDA|64853	843.0011
TCGA-KN-8428-11A-01R-2315-07	AIF1L|83543	19728.4255
TCGA-KN-8428-11A-01R-2315-07	AIF1|199	826.3473
TCGA-KN-8428-11A-01R-2315-07	AIFM1|9131	2943.9944
TCGA-KN-8428-11A-01R-2315-07	AIFM2|84883	533.9908
TCGA-KN-8428-11A-01R-2315-07	AIFM3|150209	25.516
TCGA-KN-8428-11A-01R-2315-07	AIG1|51390	1154.9841
TCGA-KN-8428-11A-01R-2315-07	AIM1L|55057	3.5224
TCGA-KN-8428-11A-01R-2315-07	AIM1|202	1356.4635
TCGA-KN-8428-11A-01R-2315-07	AIM2|9447	2.4657
TCGA-KN-8428-11A-01R-2315-07	AIMP1|9255	1038.8482
TCGA-KN-8428-11A-01R-2315-07	AIMP2|7965	501.4442
TCGA-KN-8428-11A-01R-2315-07	AIPL1|23746	0
TCGA-KN-8428-11A-01R-2315-07	AIP|9049	1350.8278
TCGA-KN-8428-11A-01R-2315-07	AIRE|326	1.0567
TCGA-KN-8428-11A-01R-2315-07	AJAP1|55966	524.8327
TCGA-KN-8428-11A-01R-2315-07	AK1|203	943.2899
TCGA-KN-8428-11A-01R-2315-07	AK2|204	3107.4322
TCGA-KN-8428-11A-01R-2315-07	AK3L1|205	1512.5044
TCGA-KN-8428-11A-01R-2315-07	AK3|50808	3481.1553
TCGA-KN-8428-11A-01R-2315-07	AK5|26289	48.2564
TCGA-KN-8428-11A-01R-2315-07	AK7|122481	194.0824
TCGA-KN-8428-11A-01R-2315-07	AKAP10|11216	464.9524
TCGA-KN-8428-11A-01R-2315-07	AKAP11|11215	1393.0962
TCGA-KN-8428-11A-01R-2315-07	AKAP12|9590	4007.7492
TCGA-KN-8428-11A-01R-2315-07	AKAP13|11214	1922.1557
TCGA-KN-8428-11A-01R-2315-07	AKAP14|158798	.7045
TCGA-KN-8428-11A-01R-2315-07	AKAP1|8165	1493.8359
TCGA-KN-8428-11A-01R-2315-07	AKAP2|11217	1244.8151
TCGA-KN-8428-11A-01R-2315-07	AKAP3|10566	93.3427
TCGA-KN-8428-11A-01R-2315-07	AKAP4|8852	.7045
TCGA-KN-8428-11A-01R-2315-07	AKAP5|9495	178.2318
TCGA-KN-8428-11A-01R-2315-07	AKAP6|9472	265.5865
TCGA-KN-8428-11A-01R-2315-07	AKAP7|9465	200.4227
TCGA-KN-8428-11A-01R-2315-07	AKAP8L|26993	754.8433
TCGA-KN-8428-11A-01R-2315-07	AKAP8|10270	742.8672
TCGA-KN-8428-11A-01R-2315-07	AKAP9|10142	1652.6946
TCGA-KN-8428-11A-01R-2315-07	AKD1|221264	160.9722
TCGA-KN-8428-11A-01R-2315-07	AKIRIN1|79647	1705.1779
TCGA-KN-8428-11A-01R-2315-07	AKIRIN2|55122	538.9222
TCGA-KN-8428-11A-01R-2315-07	AKNAD1|254268	0
TCGA-KN-8428-11A-01R-2315-07	AKNA|80709	419.1617
TCGA-KN-8428-11A-01R-2315-07	AKR1A1|10327	4294.8221
TCGA-KN-8428-11A-01R-2315-07	AKR1B10|57016	32.758
TCGA-KN-8428-11A-01R-2315-07	AKR1B15|441282	0
TCGA-KN-8428-11A-01R-2315-07	AKR1B1|231	2266.9954
TCGA-KN-8428-11A-01R-2315-07	AKR1C1|1645	1174.7094
TCGA-KN-8428-11A-01R-2315-07	AKR1C2|1646	151.4618
TCGA-KN-8428-11A-01R-2315-07	AKR1C3|8644	1504.7552
TCGA-KN-8428-11A-01R-2315-07	AKR1C4|1109	5.988
TCGA-KN-8428-11A-01R-2315-07	AKR1CL1|340811	.7045
TCGA-KN-8428-11A-01R-2315-07	AKR1D1|6718	0
TCGA-KN-8428-11A-01R-2315-07	AKR1E2|83592	15.1462
TCGA-KN-8428-11A-01R-2315-07	AKR7A2|8574	1958.4361
TCGA-KN-8428-11A-01R-2315-07	AKR7A3|22977	1390.6305
TCGA-KN-8428-11A-01R-2315-07	AKR7L|246181	98.9785
TCGA-KN-8428-11A-01R-2315-07	AKT1S1|84335	1089.1159
TCGA-KN-8428-11A-01R-2315-07	AKT1|207	2933.4273
TCGA-KN-8428-11A-01R-2315-07	AKT2|208	2600.5636
TCGA-KN-8428-11A-01R-2315-07	AKT3|10000	1230.715
TCGA-KN-8428-11A-01R-2315-07	AKTIP|64400	970.0775
TCGA-KN-8428-11A-01R-2315-07	ALAD|210	2899.9648
TCGA-KN-8428-11A-01R-2315-07	ALAS1|211	1943.6421
TCGA-KN-8428-11A-01R-2315-07	ALAS2|212	3.1701
TCGA-KN-8428-11A-01R-2315-07	ALB|213	4229.3061
TCGA-KN-8428-11A-01R-2315-07	ALCAM|214	1044.0296
TCGA-KN-8428-11A-01R-2315-07	ALDH16A1|126133	715.745
TCGA-KN-8428-11A-01R-2315-07	ALDH18A1|5832	1257.8373
TCGA-KN-8428-11A-01R-2315-07	ALDH1A1|216	9249.7358
TCGA-KN-8428-11A-01R-2315-07	ALDH1A2|8854	1321.2399
TCGA-KN-8428-11A-01R-2315-07	ALDH1A3|220	265.3258
TCGA-KN-8428-11A-01R-2315-07	ALDH1B1|219	2018.3163
TCGA-KN-8428-11A-01R-2315-07	ALDH1L1|10840	4146.5305
TCGA-KN-8428-11A-01R-2315-07	ALDH1L2|160428	29.9401
TCGA-KN-8428-11A-01R-2315-07	ALDH2|217	9145.826
TCGA-KN-8428-11A-01R-2315-07	ALDH3A1|218	27.8267
TCGA-KN-8428-11A-01R-2315-07	ALDH3A2|224	4202.1839
TCGA-KN-8428-11A-01R-2315-07	ALDH3B1|221	795.7027
TCGA-KN-8428-11A-01R-2315-07	ALDH3B2|222	60.9369
TCGA-KN-8428-11A-01R-2315-07	ALDH4A1|8659	8439.9436
TCGA-KN-8428-11A-01R-2315-07	ALDH5A1|7915	1376.541
TCGA-KN-8428-11A-01R-2315-07	ALDH6A1|4329	4308.746
TCGA-KN-8428-11A-01R-2315-07	ALDH7A1|501	2625.9246
TCGA-KN-8428-11A-01R-2315-07	ALDH8A1|64577	1071.8563
TCGA-KN-8428-11A-01R-2315-07	ALDH9A1|223	3633.3216
TCGA-KN-8428-11A-01R-2315-07	ALDOA|226	19008.8059
TCGA-KN-8428-11A-01R-2315-07	ALDOB|229	97954.2092
TCGA-KN-8428-11A-01R-2315-07	ALDOC|230	178.9362
TCGA-KN-8428-11A-01R-2315-07	ALG10B|144245	255.3716
TCGA-KN-8428-11A-01R-2315-07	ALG10|84920	60.9369
TCGA-KN-8428-11A-01R-2315-07	ALG11|440138	22.1909
TCGA-KN-8428-11A-01R-2315-07	ALG12|79087	658.6826
TCGA-KN-8428-11A-01R-2315-07	ALG13|79868	520.6058
TCGA-KN-8428-11A-01R-2315-07	ALG14|199857	202.1839
TCGA-KN-8428-11A-01R-2315-07	ALG1L2|644974	0
TCGA-KN-8428-11A-01R-2315-07	ALG1L|200810	17.7246
TCGA-KN-8428-11A-01R-2315-07	ALG1|56052	559.3625
TCGA-KN-8428-11A-01R-2315-07	ALG2|85365	721.3808
TCGA-KN-8428-11A-01R-2315-07	ALG3|10195	429.3765
TCGA-KN-8428-11A-01R-2315-07	ALG5|29880	685.8049
TCGA-KN-8428-11A-01R-2315-07	ALG6|29929	221.2046
TCGA-KN-8428-11A-01R-2315-07	ALG8|79053	480.4509
TCGA-KN-8428-11A-01R-2315-07	ALG9|79796	426.5586
TCGA-KN-8428-11A-01R-2315-07	ALKBH1|8846	246.9179
TCGA-KN-8428-11A-01R-2315-07	ALKBH2|121642	164.1423
TCGA-KN-8428-11A-01R-2315-07	ALKBH3|221120	277.5625
TCGA-KN-8428-11A-01R-2315-07	ALKBH4|54784	347.1504
TCGA-KN-8428-11A-01R-2315-07	ALKBH5|54890	3139.0454
TCGA-KN-8428-11A-01R-2315-07	ALKBH6|84964	124.6918
TCGA-KN-8428-11A-01R-2315-07	ALKBH7|84266	1229.3061
TCGA-KN-8428-11A-01R-2315-07	ALKBH8|91801	224.0225
TCGA-KN-8428-11A-01R-2315-07	ALK|238	.7045
TCGA-KN-8428-11A-01R-2315-07	ALLC|55821	2.1134
TCGA-KN-8428-11A-01R-2315-07	ALMS1P|200420	4.5791
TCGA-KN-8428-11A-01R-2315-07	ALMS1|7840	510.7432
TCGA-KN-8428-11A-01R-2315-07	ALOX12B|242	3.5224
TCGA-KN-8428-11A-01R-2315-07	ALOX12P2|245	38.0416
TCGA-KN-8428-11A-01R-2315-07	ALOX12|239	6.3403
TCGA-KN-8428-11A-01R-2315-07	ALOX15B|247	1.0567
TCGA-KN-8428-11A-01R-2315-07	ALOX15|246	.3522
TCGA-KN-8428-11A-01R-2315-07	ALOX5AP|241	97.9218
TCGA-KN-8428-11A-01R-2315-07	ALOX5|240	239.8732
TCGA-KN-8428-11A-01R-2315-07	ALOXE3|59344	.3522
TCGA-KN-8428-11A-01R-2315-07	ALPI|248	20.0775
TCGA-KN-8428-11A-01R-2315-07	ALPK1|80216	339.2039
TCGA-KN-8428-11A-01R-2315-07	ALPK2|115701	743.2194
TCGA-KN-8428-11A-01R-2315-07	ALPK3|57538	885.1708
TCGA-KN-8428-11A-01R-2315-07	ALPL|249	769.9894
TCGA-KN-8428-11A-01R-2315-07	ALPPL2|251	0
TCGA-KN-8428-11A-01R-2315-07	ALPP|250	.3522
TCGA-KN-8428-11A-01R-2315-07	ALS2CL|259173	2751.6731
TCGA-KN-8428-11A-01R-2315-07	ALS2CR11|151254	1.4089
TCGA-KN-8428-11A-01R-2315-07	ALS2CR12|130540	1.4089
TCGA-KN-8428-11A-01R-2315-07	ALS2CR4|65062	431.8422
TCGA-KN-8428-11A-01R-2315-07	ALS2CR8|79800	208.5241
TCGA-KN-8428-11A-01R-2315-07	ALS2|57679	571.6802
TCGA-KN-8428-11A-01R-2315-07	ALX1|8092	7.397
TCGA-KN-8428-11A-01R-2315-07	ALX3|257	28.8834
TCGA-KN-8428-11A-01R-2315-07	ALX4|60529	0
TCGA-KN-8428-11A-01R-2315-07	AMAC1L2|83650	0
TCGA-KN-8428-11A-01R-2315-07	AMAC1L3|643664	.3522
TCGA-KN-8428-11A-01R-2315-07	AMAC1|146861	0
TCGA-KN-8428-11A-01R-2315-07	AMACR|23600	1997.8866
TCGA-KN-8428-11A-01R-2315-07	AMBN|258	0
TCGA-KN-8428-11A-01R-2315-07	AMBP|259	189.8556
TCGA-KN-8428-11A-01R-2315-07	AMBRA1|55626	820.007
TCGA-KN-8428-11A-01R-2315-07	AMD1|262	2406.3438
TCGA-KN-8428-11A-01R-2315-07	AMDHD1|144193	152.5185
TCGA-KN-8428-11A-01R-2315-07	AMDHD2|51005	313.0609
TCGA-KN-8428-11A-01R-2315-07	AMELX|265	0
TCGA-KN-8428-11A-01R-2315-07	AMELY|266	1.4089
TCGA-KN-8428-11A-01R-2315-07	AMFR|267	5486.0867
TCGA-KN-8428-11A-01R-2315-07	AMHR2|269	0
TCGA-KN-8428-11A-01R-2315-07	AMH|268	5.988
TCGA-KN-8428-11A-01R-2315-07	AMICA1|120425	143.3603
TCGA-KN-8428-11A-01R-2315-07	AMIGO1|57463	276.5058
TCGA-KN-8428-11A-01R-2315-07	AMIGO2|347902	959.1405
TCGA-KN-8428-11A-01R-2315-07	AMIGO3|386724	63.7548
TCGA-KN-8428-11A-01R-2315-07	AMMECR1L|83607	652.6946
TCGA-KN-8428-11A-01R-2315-07	AMMECR1|9949	272.279
TCGA-KN-8428-11A-01R-2315-07	AMN1|196394	248.3269
TCGA-KN-8428-11A-01R-2315-07	AMN|81693	1135.6111
TCGA-KN-8428-11A-01R-2315-07	AMOTL1|154810	1218.0345
TCGA-KN-8428-11A-01R-2315-07	AMOTL2|51421	3032.758
TCGA-KN-8428-11A-01R-2315-07	AMOT|154796	1054.5967
TCGA-KN-8428-11A-01R-2315-07	AMPD1|270	14.0895
TCGA-KN-8428-11A-01R-2315-07	AMPD2|271	972.5255
TCGA-KN-8428-11A-01R-2315-07	AMPD3|272	438.1825
TCGA-KN-8428-11A-01R-2315-07	AMPH|273	39.4505
TCGA-KN-8428-11A-01R-2315-07	AMTN|401138	.3522
TCGA-KN-8428-11A-01R-2315-07	AMT|275	773.0363
TCGA-KN-8428-11A-01R-2315-07	AMY1A|276	1.7612
TCGA-KN-8428-11A-01R-2315-07	AMY2A|279	.3522
TCGA-KN-8428-11A-01R-2315-07	AMY2B|280	139.757
TCGA-KN-8428-11A-01R-2315-07	AMZ1|155185	1.7612
TCGA-KN-8428-11A-01R-2315-07	AMZ2P1|201283	219.7957
TCGA-KN-8428-11A-01R-2315-07	AMZ2|51321	1350.4755
TCGA-KN-8428-11A-01R-2315-07	ANAPC10|10393	134.9067
TCGA-KN-8428-11A-01R-2315-07	ANAPC11|51529	1105.3188
TCGA-KN-8428-11A-01R-2315-07	ANAPC13|25847	2121.962
TCGA-KN-8428-11A-01R-2315-07	ANAPC16|119504	3474.4628
TCGA-KN-8428-11A-01R-2315-07	ANAPC1|64682	442.4093
TCGA-KN-8428-11A-01R-2315-07	ANAPC2|29882	716.0972
TCGA-KN-8428-11A-01R-2315-07	ANAPC4|29945	350.8278
TCGA-KN-8428-11A-01R-2315-07	ANAPC5|51433	2158.5065
TCGA-KN-8428-11A-01R-2315-07	ANAPC7|51434	728.7777
TCGA-KN-8428-11A-01R-2315-07	ANGEL1|23357	518.1402
TCGA-KN-8428-11A-01R-2315-07	ANGEL2|90806	469.5315
TCGA-KN-8428-11A-01R-2315-07	ANGPT1|284	500.1761
TCGA-KN-8428-11A-01R-2315-07	ANGPT2|285	87.3547
TCGA-KN-8428-11A-01R-2315-07	ANGPT4|51378	3.1701
TCGA-KN-8428-11A-01R-2315-07	ANGPTL1|9068	474.8151
TCGA-KN-8428-11A-01R-2315-07	ANGPTL2|23452	312.0817
TCGA-KN-8428-11A-01R-2315-07	ANGPTL3|27329	503.6985
TCGA-KN-8428-11A-01R-2315-07	ANGPTL4|51129	431.49
TCGA-KN-8428-11A-01R-2315-07	ANGPTL5|253935	0
TCGA-KN-8428-11A-01R-2315-07	ANGPTL6|83854	5.2448
TCGA-KN-8428-11A-01R-2315-07	ANGPTL7|10218	20.4297
TCGA-KN-8428-11A-01R-2315-07	ANG|283	157.566
TCGA-KN-8428-11A-01R-2315-07	ANK1|286	66.5727
TCGA-KN-8428-11A-01R-2315-07	ANK2|287	2766.8193
TCGA-KN-8428-11A-01R-2315-07	ANK3|288	3166.9602
TCGA-KN-8428-11A-01R-2315-07	ANKAR|150709	25.361
TCGA-KN-8428-11A-01R-2315-07	ANKDD1A|348094	87.3547
TCGA-KN-8428-11A-01R-2315-07	ANKFN1|162282	.7045
TCGA-KN-8428-11A-01R-2315-07	ANKFY1|51479	1554.0683
TCGA-KN-8428-11A-01R-2315-07	ANKHD1-EIF4EBP3|404734	584.403
TCGA-KN-8428-11A-01R-2315-07	ANKHD1|54882	1329.1969
TCGA-KN-8428-11A-01R-2315-07	ANKH|56172	981.3315
TCGA-KN-8428-11A-01R-2315-07	ANKIB1|54467	1307.1504
TCGA-KN-8428-11A-01R-2315-07	ANKK1|255239	4.9313
TCGA-KN-8428-11A-01R-2315-07	ANKLE1|126549	3.8746
TCGA-KN-8428-11A-01R-2315-07	ANKLE2|23141	1036.2804
TCGA-KN-8428-11A-01R-2315-07	ANKMY1|51281	194.4347
TCGA-KN-8428-11A-01R-2315-07	ANKMY2|57037	563.5787
TCGA-KN-8428-11A-01R-2315-07	ANKRA2|57763	192.6735
TCGA-KN-8428-11A-01R-2315-07	ANKRD10|55608	1558.2212
TCGA-KN-8428-11A-01R-2315-07	ANKRD11|29123	2472.8426
TCGA-KN-8428-11A-01R-2315-07	ANKRD12|23253	976.7524
TCGA-KN-8428-11A-01R-2315-07	ANKRD13A|88455	1565.6921
TCGA-KN-8428-11A-01R-2315-07	ANKRD13B|124930	46.8475
TCGA-KN-8428-11A-01R-2315-07	ANKRD13C|81573	581.895
TCGA-KN-8428-11A-01R-2315-07	ANKRD13D|338692	348.3621
TCGA-KN-8428-11A-01R-2315-07	ANKRD16|54522	163.3322
TCGA-KN-8428-11A-01R-2315-07	ANKRD17|26057	1912.6453
TCGA-KN-8428-11A-01R-2315-07	ANKRD19|138649	34.167
TCGA-KN-8428-11A-01R-2315-07	ANKRD1|27063	23.2476
TCGA-KN-8428-11A-01R-2315-07	ANKRD20A3|441425	7.397
TCGA-KN-8428-11A-01R-2315-07	ANKRD20A4|728747	.3522
TCGA-KN-8428-11A-01R-2315-07	ANKRD20B|729171	3.8746
TCGA-KN-8428-11A-01R-2315-07	ANKRD22|118932	252.906
TCGA-KN-8428-11A-01R-2315-07	ANKRD23|200539	20.0775
TCGA-KN-8428-11A-01R-2315-07	ANKRD24|170961	64.8116
TCGA-KN-8428-11A-01R-2315-07	ANKRD26P1|124149	.3522
TCGA-KN-8428-11A-01R-2315-07	ANKRD26|22852	126.453
TCGA-KN-8428-11A-01R-2315-07	ANKRD27|84079	788.3057
TCGA-KN-8428-11A-01R-2315-07	ANKRD28|23243	1061.9937
TCGA-KN-8428-11A-01R-2315-07	ANKRD29|147463	132.7932
TCGA-KN-8428-11A-01R-2315-07	ANKRD2|26287	194.4347
TCGA-KN-8428-11A-01R-2315-07	ANKRD30A|91074	.7045
TCGA-KN-8428-11A-01R-2315-07	ANKRD30B|374860	2.8179
TCGA-KN-8428-11A-01R-2315-07	ANKRD31|256006	1.0567
TCGA-KN-8428-11A-01R-2315-07	ANKRD32|84250	62.6981
TCGA-KN-8428-11A-01R-2315-07	ANKRD33|341405	0
TCGA-KN-8428-11A-01R-2315-07	ANKRD34A|284615	16.9074
TCGA-KN-8428-11A-01R-2315-07	ANKRD34B|340120	41.5639
TCGA-KN-8428-11A-01R-2315-07	ANKRD34C|390616	3.1701
TCGA-KN-8428-11A-01R-2315-07	ANKRD35|148741	16.5551
TCGA-KN-8428-11A-01R-2315-07	ANKRD36BP1|84832	77.8443
TCGA-KN-8428-11A-01R-2315-07	ANKRD36B|57730	14.7939
TCGA-KN-8428-11A-01R-2315-07	ANKRD36|375248	44.0296
TCGA-KN-8428-11A-01R-2315-07	ANKRD37|353322	93.4519
TCGA-KN-8428-11A-01R-2315-07	ANKRD39|51239	122.9306
TCGA-KN-8428-11A-01R-2315-07	ANKRD40|91369	1529.4118
TCGA-KN-8428-11A-01R-2315-07	ANKRD42|338699	379.3589
TCGA-KN-8428-11A-01R-2315-07	ANKRD43|134548	429.0243
TCGA-KN-8428-11A-01R-2315-07	ANKRD44|91526	103.5576
TCGA-KN-8428-11A-01R-2315-07	ANKRD45|339416	100.7397
TCGA-KN-8428-11A-01R-2315-07	ANKRD46|157567	803.2335
TCGA-KN-8428-11A-01R-2315-07	ANKRD49|54851	188.4466
TCGA-KN-8428-11A-01R-2315-07	ANKRD50|57182	517.788
TCGA-KN-8428-11A-01R-2315-07	ANKRD52|283373	1392.7439
TCGA-KN-8428-11A-01R-2315-07	ANKRD53|79998	10.2149
TCGA-KN-8428-11A-01R-2315-07	ANKRD54|129138	558.9996
TCGA-KN-8428-11A-01R-2315-07	ANKRD55|79722	8.1014
TCGA-KN-8428-11A-01R-2315-07	ANKRD56|345079	371.962
TCGA-KN-8428-11A-01R-2315-07	ANKRD57|65124	1031.3491
TCGA-KN-8428-11A-01R-2315-07	ANKRD58|347454	15.4984
TCGA-KN-8428-11A-01R-2315-07	ANKRD5|63926	171.187
TCGA-KN-8428-11A-01R-2315-07	ANKRD6|22881	554.5298
TCGA-KN-8428-11A-01R-2315-07	ANKRD7|56311	9.1582
TCGA-KN-8428-11A-01R-2315-07	ANKRD9|122416	204.6495
TCGA-KN-8428-11A-01R-2315-07	ANKS1A|23294	1383.5858
TCGA-KN-8428-11A-01R-2315-07	ANKS1B|56899	143.7126
TCGA-KN-8428-11A-01R-2315-07	ANKS3|124401	456.851
TCGA-KN-8428-11A-01R-2315-07	ANKS4B|257629	283.1983
TCGA-KN-8428-11A-01R-2315-07	ANKS6|203286	689.3272
TCGA-KN-8428-11A-01R-2315-07	ANKZF1|55139	412.4692
TCGA-KN-8428-11A-01R-2315-07	ANLN|54443	27.4745
TCGA-KN-8428-11A-01R-2315-07	ANO10|55129	1030.9968
TCGA-KN-8428-11A-01R-2315-07	ANO1|55107	274.3924
TCGA-KN-8428-11A-01R-2315-07	ANO2|57101	25.0088
TCGA-KN-8428-11A-01R-2315-07	ANO3|63982	57.4146
TCGA-KN-8428-11A-01R-2315-07	ANO4|121601	14.0895
TCGA-KN-8428-11A-01R-2315-07	ANO5|203859	228.6016
TCGA-KN-8428-11A-01R-2315-07	ANO6|196527	2559.3519
TCGA-KN-8428-11A-01R-2315-07	ANO7|50636	17.6118
TCGA-KN-8428-11A-01R-2315-07	ANO8|57719	290.243
TCGA-KN-8428-11A-01R-2315-07	ANO9|338440	209.9331
TCGA-KN-8428-11A-01R-2315-07	ANP32A|8125	2335.3293
TCGA-KN-8428-11A-01R-2315-07	ANP32B|10541	1790.7714
TCGA-KN-8428-11A-01R-2315-07	ANP32C|23520	1.7612
TCGA-KN-8428-11A-01R-2315-07	ANP32D|23519	0
TCGA-KN-8428-11A-01R-2315-07	ANP32E|81611	1349.4188
TCGA-KN-8428-11A-01R-2315-07	ANPEP|290	11379.0067
TCGA-KN-8428-11A-01R-2315-07	ANTXR1|84168	1371.6097
TCGA-KN-8428-11A-01R-2315-07	ANTXR2|118429	743.5717
TCGA-KN-8428-11A-01R-2315-07	ANTXRL|195977	.7045
TCGA-KN-8428-11A-01R-2315-07	ANUBL1|93550	143.7126
TCGA-KN-8428-11A-01R-2315-07	ANXA10|11199	.3522
TCGA-KN-8428-11A-01R-2315-07	ANXA11|311	7821.7682
TCGA-KN-8428-11A-01R-2315-07	ANXA13|312	72.5608
TCGA-KN-8428-11A-01R-2315-07	ANXA1|301	2276.858
TCGA-KN-8428-11A-01R-2315-07	ANXA2P1|303	46.143
TCGA-KN-8428-11A-01R-2315-07	ANXA2P2|304	2352.2367
TCGA-KN-8428-11A-01R-2315-07	ANXA2P3|305	1.7612
TCGA-KN-8428-11A-01R-2315-07	ANXA2|302	7199.366
TCGA-KN-8428-11A-01R-2315-07	ANXA3|306	1027.1222
TCGA-KN-8428-11A-01R-2315-07	ANXA4|307	4375.1321
TCGA-KN-8428-11A-01R-2315-07	ANXA5|308	5499.4716
TCGA-KN-8428-11A-01R-2315-07	ANXA6|309	2950.6869
TCGA-KN-8428-11A-01R-2315-07	ANXA7|310	4026.0655
TCGA-KN-8428-11A-01R-2315-07	ANXA8L1|728113	0
TCGA-KN-8428-11A-01R-2315-07	ANXA8L2|244	0
TCGA-KN-8428-11A-01R-2315-07	ANXA8|653145	.3522
TCGA-KN-8428-11A-01R-2315-07	ANXA9|8416	598.0979
TCGA-KN-8428-11A-01R-2315-07	AOAH|313	58.4713
TCGA-KN-8428-11A-01R-2315-07	AOC2|314	21.1342
TCGA-KN-8428-11A-01R-2315-07	AOC3|8639	1155.3364
TCGA-KN-8428-11A-01R-2315-07	AOX1|316	1735.118
TCGA-KN-8428-11A-01R-2315-07	AOX2P|344454	0
TCGA-KN-8428-11A-01R-2315-07	AP1AR|55435	561.8175
TCGA-KN-8428-11A-01R-2315-07	AP1B1|162	2808.7355
TCGA-KN-8428-11A-01R-2315-07	AP1G1|164	2747.094
TCGA-KN-8428-11A-01R-2315-07	AP1G2|8906	763.23
TCGA-KN-8428-11A-01R-2315-07	AP1M1|8907	1253.2582
TCGA-KN-8428-11A-01R-2315-07	AP1M2|10053	1861.2187
TCGA-KN-8428-11A-01R-2315-07	AP1S1|1174	1516.7312
TCGA-KN-8428-11A-01R-2315-07	AP1S2|8905	342.3741
TCGA-KN-8428-11A-01R-2315-07	AP1S3|130340	610.074
TCGA-KN-8428-11A-01R-2315-07	AP2A1|160	1692.596
TCGA-KN-8428-11A-01R-2315-07	AP2A2|161	2505.1074
TCGA-KN-8428-11A-01R-2315-07	AP2B1|163	7495.9493
TCGA-KN-8428-11A-01R-2315-07	AP2M1|1173	6360.3381
TCGA-KN-8428-11A-01R-2315-07	AP2S1|1175	1041.5639
TCGA-KN-8428-11A-01R-2315-07	AP3B1|8546	1739.6971
TCGA-KN-8428-11A-01R-2315-07	AP3B2|8120	62.6981
TCGA-KN-8428-11A-01R-2315-07	AP3D1|8943	3157.0976
TCGA-KN-8428-11A-01R-2315-07	AP3M1|26985	1113.4202
TCGA-KN-8428-11A-01R-2315-07	AP3M2|10947	543.5012
TCGA-KN-8428-11A-01R-2315-07	AP3S1|1176	655.8647
TCGA-KN-8428-11A-01R-2315-07	AP3S2|10239	1844.565
TCGA-KN-8428-11A-01R-2315-07	AP4B1|10717	269.9859
TCGA-KN-8428-11A-01R-2315-07	AP4E1|23431	251.1448
TCGA-KN-8428-11A-01R-2315-07	AP4M1|9179	290.5284
TCGA-KN-8428-11A-01R-2315-07	AP4S1|11154	105.3188
TCGA-KN-8428-11A-01R-2315-07	APAF1|317	419.8662
TCGA-KN-8428-11A-01R-2315-07	APBA1|320	265.5865
TCGA-KN-8428-11A-01R-2315-07	APBA2|321	31.3491
TCGA-KN-8428-11A-01R-2315-07	APBA3|9546	353.2934
TCGA-KN-8428-11A-01R-2315-07	APBB1IP|54518	437.1257
TCGA-KN-8428-11A-01R-2315-07	APBB1|322	1378.3022
TCGA-KN-8428-11A-01R-2315-07	APBB2|323	1854.174
TCGA-KN-8428-11A-01R-2315-07	APBB3|10307	302.9236
TCGA-KN-8428-11A-01R-2315-07	APC2|10297	4.6249
TCGA-KN-8428-11A-01R-2315-07	APCDD1L|164284	313.4907
TCGA-KN-8428-11A-01R-2315-07	APCDD1|147495	150.7573
TCGA-KN-8428-11A-01R-2315-07	APCS|325	0
TCGA-KN-8428-11A-01R-2315-07	APC|324	699.1899
TCGA-KN-8428-11A-01R-2315-07	APEH|327	3229.6583
TCGA-KN-8428-11A-01R-2315-07	APEX1|328	2449.8063
TCGA-KN-8428-11A-01R-2315-07	APEX2|27301	573.0891
TCGA-KN-8428-11A-01R-2315-07	APH1A|51107	4012.6805
TCGA-KN-8428-11A-01R-2315-07	APH1B|83464	540.6833
TCGA-KN-8428-11A-01R-2315-07	API5|8539	2323.3533
TCGA-KN-8428-11A-01R-2315-07	APIP|51074	412.3776
TCGA-KN-8428-11A-01R-2315-07	APITD1|378708	619.521
TCGA-KN-8428-11A-01R-2315-07	APLF|200558	52.8355
TCGA-KN-8428-11A-01R-2315-07	APLNR|187	922.1557
TCGA-KN-8428-11A-01R-2315-07	APLN|8862	816.1324
TCGA-KN-8428-11A-01R-2315-07	APLP1|333	293.7654
TCGA-KN-8428-11A-01R-2315-07	APLP2|334	23179.2885
TCGA-KN-8428-11A-01R-2315-07	APOA1BP|128240	2081.3667
TCGA-KN-8428-11A-01R-2315-07	APOA1|335	16.9074
TCGA-KN-8428-11A-01R-2315-07	APOA2|336	3.8746
TCGA-KN-8428-11A-01R-2315-07	APOA4|337	0
TCGA-KN-8428-11A-01R-2315-07	APOA5|116519	0
TCGA-KN-8428-11A-01R-2315-07	APOB48R|55911	84.5368
TCGA-KN-8428-11A-01R-2315-07	APOBEC1|339	0
TCGA-KN-8428-11A-01R-2315-07	APOBEC2|10930	3.5224
TCGA-KN-8428-11A-01R-2315-07	APOBEC3A|200315	10.5671
TCGA-KN-8428-11A-01R-2315-07	APOBEC3B|9582	75.7309
TCGA-KN-8428-11A-01R-2315-07	APOBEC3C|27350	141.5992
TCGA-KN-8428-11A-01R-2315-07	APOBEC3D|140564	57.0623
TCGA-KN-8428-11A-01R-2315-07	APOBEC3F|200316	119.7605
TCGA-KN-8428-11A-01R-2315-07	APOBEC3G|60489	141.2469
TCGA-KN-8428-11A-01R-2315-07	APOBEC3H|164668	4.2268
TCGA-KN-8428-11A-01R-2315-07	APOBEC4|403314	.7045
TCGA-KN-8428-11A-01R-2315-07	APOB|338	12.3283
TCGA-KN-8428-11A-01R-2315-07	APOC1P1|342	0
TCGA-KN-8428-11A-01R-2315-07	APOC1|341	78.1965
TCGA-KN-8428-11A-01R-2315-07	APOC2|344	79.9577
TCGA-KN-8428-11A-01R-2315-07	APOC3|345	76.0831
TCGA-KN-8428-11A-01R-2315-07	APOC4|346	0
TCGA-KN-8428-11A-01R-2315-07	APOD|347	115.5336
TCGA-KN-8428-11A-01R-2315-07	APOE|348	9942.2332
TCGA-KN-8428-11A-01R-2315-07	APOF|319	0
TCGA-KN-8428-11A-01R-2315-07	APOH|350	242.6911
TCGA-KN-8428-11A-01R-2315-07	APOL1|8542	2463.5435
TCGA-KN-8428-11A-01R-2315-07	APOL2|23780	778.4431
TCGA-KN-8428-11A-01R-2315-07	APOL3|80833	724.9031
TCGA-KN-8428-11A-01R-2315-07	APOL4|80832	302.9236
TCGA-KN-8428-11A-01R-2315-07	APOL5|80831	0
TCGA-KN-8428-11A-01R-2315-07	APOL6|80830	882.3529
TCGA-KN-8428-11A-01R-2315-07	APOLD1|81575	264.5298
TCGA-KN-8428-11A-01R-2315-07	APOM|55937	633.6738
TCGA-KN-8428-11A-01R-2315-07	APOOL|139322	285.664
TCGA-KN-8428-11A-01R-2315-07	APOO|79135	538.5699
TCGA-KN-8428-11A-01R-2315-07	APPBP2|10513	1083.4801
TCGA-KN-8428-11A-01R-2315-07	APPL1|26060	1326.5234
TCGA-KN-8428-11A-01R-2315-07	APPL2|55198	913.702
TCGA-KN-8428-11A-01R-2315-07	APP|351	44864.0366
TCGA-KN-8428-11A-01R-2315-07	APRT|353	1474.4628
TCGA-KN-8428-11A-01R-2315-07	APTX|54840	495.2448
TCGA-KN-8428-11A-01R-2315-07	AQP10|89872	.7045
TCGA-KN-8428-11A-01R-2315-07	AQP11|282679	60.5847
TCGA-KN-8428-11A-01R-2315-07	AQP12A|375318	0
TCGA-KN-8428-11A-01R-2315-07	AQP12B|653437	0
TCGA-KN-8428-11A-01R-2315-07	AQP1|358	24741.9232
TCGA-KN-8428-11A-01R-2315-07	AQP2|359	58387.4604
TCGA-KN-8428-11A-01R-2315-07	AQP3|360	7264.882
TCGA-KN-8428-11A-01R-2315-07	AQP4|361	156.7453
TCGA-KN-8428-11A-01R-2315-07	AQP5|362	29.9401
TCGA-KN-8428-11A-01R-2315-07	AQP6|363	2388.8693
TCGA-KN-8428-11A-01R-2315-07	AQP7P1|375719	132.7932
TCGA-KN-8428-11A-01R-2315-07	AQP7P3|441432	17.9641
TCGA-KN-8428-11A-01R-2315-07	AQP7|364	158.5065
TCGA-KN-8428-11A-01R-2315-07	AQP8|343	.7045
TCGA-KN-8428-11A-01R-2315-07	AQP9|366	6.3403
TCGA-KN-8428-11A-01R-2315-07	AQPEP|206338	2.1134
TCGA-KN-8428-11A-01R-2315-07	AQR|9716	735.4702
TCGA-KN-8428-11A-01R-2315-07	ARAF|369	1695.3153
TCGA-KN-8428-11A-01R-2315-07	ARAP1|116985	2483.6175
TCGA-KN-8428-11A-01R-2315-07	ARAP2|116984	369.1441
TCGA-KN-8428-11A-01R-2315-07	ARAP3|64411	518.1402
TCGA-KN-8428-11A-01R-2315-07	ARCN1|372	3151.814
TCGA-KN-8428-11A-01R-2315-07	ARC|23237	48.9609
TCGA-KN-8428-11A-01R-2315-07	AREG|374	19.7253
TCGA-KN-8428-11A-01R-2315-07	ARF1|375	9371.2575
TCGA-KN-8428-11A-01R-2315-07	ARF3|377	5977.8091
TCGA-KN-8428-11A-01R-2315-07	ARF4|378	3265.9387
TCGA-KN-8428-11A-01R-2315-07	ARF5|381	2488.2001
TCGA-KN-8428-11A-01R-2315-07	ARF6|382	3421.9796
TCGA-KN-8428-11A-01R-2315-07	ARFGAP1|55738	1026.77
TCGA-KN-8428-11A-01R-2315-07	ARFGAP2|84364	1954.5615
TCGA-KN-8428-11A-01R-2315-07	ARFGAP3|26286	1593.5188
TCGA-KN-8428-11A-01R-2315-07	ARFGEF1|10565	2140.9334
TCGA-KN-8428-11A-01R-2315-07	ARFGEF2|10564	1982.3882
TCGA-KN-8428-11A-01R-2315-07	ARFIP1|27236	1087.7069
TCGA-KN-8428-11A-01R-2315-07	ARFIP2|23647	1090.1726
TCGA-KN-8428-11A-01R-2315-07	ARFRP1|10139	769.285
TCGA-KN-8428-11A-01R-2315-07	ARG1|383	0
TCGA-KN-8428-11A-01R-2315-07	ARG2|384	2074.329
TCGA-KN-8428-11A-01R-2315-07	ARGFXP2|503640	0
TCGA-KN-8428-11A-01R-2315-07	ARGFX|503582	.3522
TCGA-KN-8428-11A-01R-2315-07	ARGLU1|55082	1051.4266
TCGA-KN-8428-11A-01R-2315-07	ARHGAP10|79658	277.5625
TCGA-KN-8428-11A-01R-2315-07	ARHGAP11A|9824	30.9968
TCGA-KN-8428-11A-01R-2315-07	ARHGAP11B|89839	1.0567
TCGA-KN-8428-11A-01R-2315-07	ARHGAP12|94134	852.4128
TCGA-KN-8428-11A-01R-2315-07	ARHGAP15|55843	83.8323
TCGA-KN-8428-11A-01R-2315-07	ARHGAP17|55114	880.944
TCGA-KN-8428-11A-01R-2315-07	ARHGAP18|93663	1932.3706
TCGA-KN-8428-11A-01R-2315-07	ARHGAP19|84986	450.5107
TCGA-KN-8428-11A-01R-2315-07	ARHGAP1|392	2552.6594
TCGA-KN-8428-11A-01R-2315-07	ARHGAP20|57569	23.2476
TCGA-KN-8428-11A-01R-2315-07	ARHGAP21|57584	1281.4371
TCGA-KN-8428-11A-01R-2315-07	ARHGAP22|58504	21.8387
TCGA-KN-8428-11A-01R-2315-07	ARHGAP23|57636	1239.521
TCGA-KN-8428-11A-01R-2315-07	ARHGAP24|83478	4123.6351
TCGA-KN-8428-11A-01R-2315-07	ARHGAP25|9938	258.5417
TCGA-KN-8428-11A-01R-2315-07	ARHGAP26|23092	595.6323
TCGA-KN-8428-11A-01R-2315-07	ARHGAP27|201176	766.4671
TCGA-KN-8428-11A-01R-2315-07	ARHGAP28|79822	939.4153
TCGA-KN-8428-11A-01R-2315-07	ARHGAP29|9411	2628.7425
TCGA-KN-8428-11A-01R-2315-07	ARHGAP30|257106	172.596
TCGA-KN-8428-11A-01R-2315-07	ARHGAP31|57514	643.8887
TCGA-KN-8428-11A-01R-2315-07	ARHGAP32|9743	595.6323
TCGA-KN-8428-11A-01R-2315-07	ARHGAP33|115703	249.0313
TCGA-KN-8428-11A-01R-2315-07	ARHGAP36|158763	0
TCGA-KN-8428-11A-01R-2315-07	ARHGAP39|80728	269.1088
TCGA-KN-8428-11A-01R-2315-07	ARHGAP42|143872	228.2423
TCGA-KN-8428-11A-01R-2315-07	ARHGAP4|393	650.9334
TCGA-KN-8428-11A-01R-2315-07	ARHGAP5|394	2413.5259
TCGA-KN-8428-11A-01R-2315-07	ARHGAP6|395	640.0141
TCGA-KN-8428-11A-01R-2315-07	ARHGAP8|23779	466.2452
TCGA-KN-8428-11A-01R-2315-07	ARHGAP9|64333	73.9697
TCGA-KN-8428-11A-01R-2315-07	ARHGDIA|396	5557.2385
TCGA-KN-8428-11A-01R-2315-07	ARHGDIB|397	1793.9415
TCGA-KN-8428-11A-01R-2315-07	ARHGDIG|398	3.459
TCGA-KN-8428-11A-01R-2315-07	ARHGEF10L|55160	2291.2998
TCGA-KN-8428-11A-01R-2315-07	ARHGEF10|9639	629.447
TCGA-KN-8428-11A-01R-2315-07	ARHGEF11|9826	1137.7246
TCGA-KN-8428-11A-01R-2315-07	ARHGEF12|23365	8349.4188
TCGA-KN-8428-11A-01R-2315-07	ARHGEF15|22899	706.2346
TCGA-KN-8428-11A-01R-2315-07	ARHGEF16|27237	768.9327
TCGA-KN-8428-11A-01R-2315-07	ARHGEF17|9828	2326.8757
TCGA-KN-8428-11A-01R-2315-07	ARHGEF18|23370	1738.6404
TCGA-KN-8428-11A-01R-2315-07	ARHGEF19|128272	166.2557
TCGA-KN-8428-11A-01R-2315-07	ARHGEF1|9138	1361.3949
TCGA-KN-8428-11A-01R-2315-07	ARHGEF2|9181	1264.882
TCGA-KN-8428-11A-01R-2315-07	ARHGEF33|100271715	10.2149
TCGA-KN-8428-11A-01R-2315-07	ARHGEF35|445328	793.9415
TCGA-KN-8428-11A-01R-2315-07	ARHGEF37|389337	946.8123
TCGA-KN-8428-11A-01R-2315-07	ARHGEF38|54848	30.2924
TCGA-KN-8428-11A-01R-2315-07	ARHGEF3|50650	2043.3251
TCGA-KN-8428-11A-01R-2315-07	ARHGEF4|50649	37.6893
TCGA-KN-8428-11A-01R-2315-07	ARHGEF5|7984	553.7161
TCGA-KN-8428-11A-01R-2315-07	ARHGEF6|9459	430.7855
TCGA-KN-8428-11A-01R-2315-07	ARHGEF7|8874	1027.8267
TCGA-KN-8428-11A-01R-2315-07	ARHGEF9|23229	824.2339
TCGA-KN-8428-11A-01R-2315-07	ARID1A|8289	2060.5847
TCGA-KN-8428-11A-01R-2315-07	ARID1B|57492	1730.8912
TCGA-KN-8428-11A-01R-2315-07	ARID2|196528	599.1546
TCGA-KN-8428-11A-01R-2315-07	ARID3A|1820	102.8531
TCGA-KN-8428-11A-01R-2315-07	ARID3B|10620	103.2054
TCGA-KN-8428-11A-01R-2315-07	ARID3C|138715	.3522
TCGA-KN-8428-11A-01R-2315-07	ARID4A|5926	557.9429
TCGA-KN-8428-11A-01R-2315-07	ARID4B|51742	910.243
TCGA-KN-8428-11A-01R-2315-07	ARID5A|10865	390.6305
TCGA-KN-8428-11A-01R-2315-07	ARID5B|84159	1966.5375
TCGA-KN-8428-11A-01R-2315-07	ARIH1|25820	1221.5569
TCGA-KN-8428-11A-01R-2315-07	ARIH2|10425	1379.5632
TCGA-KN-8428-11A-01R-2315-07	ARL10|285598	34.5192
TCGA-KN-8428-11A-01R-2315-07	ARL11|115761	10.2149
TCGA-KN-8428-11A-01R-2315-07	ARL13A|392509	0
TCGA-KN-8428-11A-01R-2315-07	ARL13B|200894	359.6337
TCGA-KN-8428-11A-01R-2315-07	ARL14|80117	41.5639
TCGA-KN-8428-11A-01R-2315-07	ARL15|54622	791.1236
TCGA-KN-8428-11A-01R-2315-07	ARL16|339231	727.721
TCGA-KN-8428-11A-01R-2315-07	ARL17A|51326	80.0916
TCGA-KN-8428-11A-01R-2315-07	ARL17B|641522	2.6383
TCGA-KN-8428-11A-01R-2315-07	ARL1|400	2345.8964
TCGA-KN-8428-11A-01R-2315-07	ARL2BP|23568	1615.7098
TCGA-KN-8428-11A-01R-2315-07	ARL2|402	2147.2349
TCGA-KN-8428-11A-01R-2315-07	ARL3|403	1067.6294
TCGA-KN-8428-11A-01R-2315-07	ARL4A|10124	188.7989
TCGA-KN-8428-11A-01R-2315-07	ARL4C|10123	980.627
TCGA-KN-8428-11A-01R-2315-07	ARL4D|379	1579.4294
TCGA-KN-8428-11A-01R-2315-07	ARL5A|26225	1108.4889
TCGA-KN-8428-11A-01R-2315-07	ARL5B|221079	139.838
TCGA-KN-8428-11A-01R-2315-07	ARL5C|390790	0
TCGA-KN-8428-11A-01R-2315-07	ARL6IP1|23204	4362.0993
TCGA-KN-8428-11A-01R-2315-07	ARL6IP4|51329	3092.6383
TCGA-KN-8428-11A-01R-2315-07	ARL6IP5|10550	2914.0542
TCGA-KN-8428-11A-01R-2315-07	ARL6IP6|151188	236.7031
TCGA-KN-8428-11A-01R-2315-07	ARL6|84100	145.826
TCGA-KN-8428-11A-01R-2315-07	ARL8A|127829	1224.3748
TCGA-KN-8428-11A-01R-2315-07	ARL8B|55207	2032.0535
TCGA-KN-8428-11A-01R-2315-07	ARL9|132946	.3522
TCGA-KN-8428-11A-01R-2315-07	ARMC10|83787	563.9591
TCGA-KN-8428-11A-01R-2315-07	ARMC1|55156	684.3959
TCGA-KN-8428-11A-01R-2315-07	ARMC2|84071	66.5727
TCGA-KN-8428-11A-01R-2315-07	ARMC3|219681	26.77
TCGA-KN-8428-11A-01R-2315-07	ARMC4|55130	10.2149
TCGA-KN-8428-11A-01R-2315-07	ARMC5|79798	294.4699
TCGA-KN-8428-11A-01R-2315-07	ARMC6|93436	563.1983
TCGA-KN-8428-11A-01R-2315-07	ARMC7|79637	722.0852
TCGA-KN-8428-11A-01R-2315-07	ARMC8|25852	718.5629
TCGA-KN-8428-11A-01R-2315-07	ARMC9|80210	262.7686
TCGA-KN-8428-11A-01R-2315-07	ARMCX1|51309	539.9789
TCGA-KN-8428-11A-01R-2315-07	ARMCX2|9823	1444.1705
TCGA-KN-8428-11A-01R-2315-07	ARMCX3|51566	1908.0662
TCGA-KN-8428-11A-01R-2315-07	ARMCX5|64860	321.5921
TCGA-KN-8428-11A-01R-2315-07	ARMCX6|54470	240.2254
TCGA-KN-8428-11A-01R-2315-07	ARMS2|387715	.3522
TCGA-KN-8428-11A-01R-2315-07	ARNT2|9915	2399.0842
TCGA-KN-8428-11A-01R-2315-07	ARNTL2|56938	6.3403
TCGA-KN-8428-11A-01R-2315-07	ARNTL|406	317.013
TCGA-KN-8428-11A-01R-2315-07	ARNT|405	1163.0856
TCGA-KN-8428-11A-01R-2315-07	ARPC1A|10552	1875.7872
TCGA-KN-8428-11A-01R-2315-07	ARPC1B|10095	1720.1973
TCGA-KN-8428-11A-01R-2315-07	ARPC2|10109	3538.2177
TCGA-KN-8428-11A-01R-2315-07	ARPC3|10094	2846.0726
TCGA-KN-8428-11A-01R-2315-07	ARPC4|10093	3298.739
TCGA-KN-8428-11A-01R-2315-07	ARPC5L|81873	671.7154
TCGA-KN-8428-11A-01R-2315-07	ARPC5|10092	2543.149
TCGA-KN-8428-11A-01R-2315-07	ARPM1|84517	72.2085
TCGA-KN-8428-11A-01R-2315-07	ARPP19|10776	4440.6481
TCGA-KN-8428-11A-01R-2315-07	ARPP21|10777	4.2268
TCGA-KN-8428-11A-01R-2315-07	ARR3|407	.7045
TCGA-KN-8428-11A-01R-2315-07	ARRB1|408	357.8725
TCGA-KN-8428-11A-01R-2315-07	ARRB2|409	478.6897
TCGA-KN-8428-11A-01R-2315-07	ARRDC1|92714	799.2251
TCGA-KN-8428-11A-01R-2315-07	ARRDC2|27106	460.7256
TCGA-KN-8428-11A-01R-2315-07	ARRDC3|57561	1776.6819
TCGA-KN-8428-11A-01R-2315-07	ARRDC4|91947	1911.5886
TCGA-KN-8428-11A-01R-2315-07	ARRDC5|645432	1.0567
TCGA-KN-8428-11A-01R-2315-07	ARSA|410	743.2194
TCGA-KN-8428-11A-01R-2315-07	ARSB|411	565.6921
TCGA-KN-8428-11A-01R-2315-07	ARSD|414	3033.8147
TCGA-KN-8428-11A-01R-2315-07	ARSE|415	773.5118
TCGA-KN-8428-11A-01R-2315-07	ARSF|416	47.552
TCGA-KN-8428-11A-01R-2315-07	ARSG|22901	209.9331
TCGA-KN-8428-11A-01R-2315-07	ARSH|347527	0
TCGA-KN-8428-11A-01R-2315-07	ARSI|340075	19.0208
TCGA-KN-8428-11A-01R-2315-07	ARSJ|79642	484.3255
TCGA-KN-8428-11A-01R-2315-07	ARSK|153642	297.9923
TCGA-KN-8428-11A-01R-2315-07	ART1|417	2.8179
TCGA-KN-8428-11A-01R-2315-07	ART3|419	1.0567
TCGA-KN-8428-11A-01R-2315-07	ART4|420	56.3579
TCGA-KN-8428-11A-01R-2315-07	ART5|116969	36.9849
TCGA-KN-8428-11A-01R-2315-07	ARTN|9048	39.8027
TCGA-KN-8428-11A-01R-2315-07	ARV1|64801	475.5195
TCGA-KN-8428-11A-01R-2315-07	ARVCF|421	506.5164
TCGA-KN-8428-11A-01R-2315-07	ARX|170302	10.2149
TCGA-KN-8428-11A-01R-2315-07	AR|367	133.4977
TCGA-KN-8428-11A-01R-2315-07	AS3MT|57412	539.2744
TCGA-KN-8428-11A-01R-2315-07	ASAH1|427	7108.4889
TCGA-KN-8428-11A-01R-2315-07	ASAH2B|653308	17.9641
TCGA-KN-8428-11A-01R-2315-07	ASAH2|56624	4.9313
TCGA-KN-8428-11A-01R-2315-07	ASAM|79827	29.9401
TCGA-KN-8428-11A-01R-2315-07	ASAP1IT1|29065	0
TCGA-KN-8428-11A-01R-2315-07	ASAP1|50807	530.8207
TCGA-KN-8428-11A-01R-2315-07	ASAP2|8853	2880.5918
TCGA-KN-8428-11A-01R-2315-07	ASAP3|55616	877.0694
TCGA-KN-8428-11A-01R-2315-07	ASB10|136371	2.1134
TCGA-KN-8428-11A-01R-2315-07	ASB11|140456	.7045
TCGA-KN-8428-11A-01R-2315-07	ASB12|142689	12.6805
TCGA-KN-8428-11A-01R-2315-07	ASB13|79754	1433.9556
TCGA-KN-8428-11A-01R-2315-07	ASB14|142686	3.5224
TCGA-KN-8428-11A-01R-2315-07	ASB15|142685	47.9042
TCGA-KN-8428-11A-01R-2315-07	ASB16|92591	28.0063
TCGA-KN-8428-11A-01R-2315-07	ASB17|127247	2.8179
TCGA-KN-8428-11A-01R-2315-07	ASB18|401036	.3522
TCGA-KN-8428-11A-01R-2315-07	ASB1|51665	519.9119
TCGA-KN-8428-11A-01R-2315-07	ASB2|51676	63.4026
TCGA-KN-8428-11A-01R-2315-07	ASB3|51130	271.5745
TCGA-KN-8428-11A-01R-2315-07	ASB4|51666	1.0567
TCGA-KN-8428-11A-01R-2315-07	ASB5|140458	24.3043
TCGA-KN-8428-11A-01R-2315-07	ASB6|140459	940.465
TCGA-KN-8428-11A-01R-2315-07	ASB7|140460	396.9708
TCGA-KN-8428-11A-01R-2315-07	ASB8|140461	987.3195
TCGA-KN-8428-11A-01R-2315-07	ASB9|140462	308.9116
TCGA-KN-8428-11A-01R-2315-07	ASCC1|51008	529.0595
TCGA-KN-8428-11A-01R-2315-07	ASCC2|84164	1049.6654
TCGA-KN-8428-11A-01R-2315-07	ASCC3|10973	606.9038
TCGA-KN-8428-11A-01R-2315-07	ASCL1|429	.7045
TCGA-KN-8428-11A-01R-2315-07	ASCL2|430	15.8507
TCGA-KN-8428-11A-01R-2315-07	ASCL3|56676	1.4089
TCGA-KN-8428-11A-01R-2315-07	ASCL4|121549	9.1582
TCGA-KN-8428-11A-01R-2315-07	ASF1A|25842	404.3677
TCGA-KN-8428-11A-01R-2315-07	ASF1B|55723	37.3371
TCGA-KN-8428-11A-01R-2315-07	ASFMR1|100126270	.7045
TCGA-KN-8428-11A-01R-2315-07	ASGR1|432	3.1701
TCGA-KN-8428-11A-01R-2315-07	ASGR2|433	21.1342
TCGA-KN-8428-11A-01R-2315-07	ASH1L|55870	1738.8834
TCGA-KN-8428-11A-01R-2315-07	ASH2L|9070	950.6869
TCGA-KN-8428-11A-01R-2315-07	ASIP|434	2.8179
TCGA-KN-8428-11A-01R-2315-07	ASL|435	1554.4206
TCGA-KN-8428-11A-01R-2315-07	ASMTL|8623	899.919
TCGA-KN-8428-11A-01R-2315-07	ASMT|438	.3522
TCGA-KN-8428-11A-01R-2315-07	ASNA1|439	1855.2307
TCGA-KN-8428-11A-01R-2315-07	ASNSD1|54529	872.4903
TCGA-KN-8428-11A-01R-2315-07	ASNS|440	294.4699
TCGA-KN-8428-11A-01R-2315-07	ASPA|443	305.037
TCGA-KN-8428-11A-01R-2315-07	ASPDH|554235	541.0356
TCGA-KN-8428-11A-01R-2315-07	ASPG|374569	116.9426
TCGA-KN-8428-11A-01R-2315-07	ASPHD1|253982	66.925
TCGA-KN-8428-11A-01R-2315-07	ASPHD2|57168	232.124
TCGA-KN-8428-11A-01R-2315-07	ASPH|444	2911.6097
TCGA-KN-8428-11A-01R-2315-07	ASPM|259266	11.2716
TCGA-KN-8428-11A-01R-2315-07	ASPN|54829	188.0944
TCGA-KN-8428-11A-01R-2315-07	ASPRV1|151516	89.69
TCGA-KN-8428-11A-01R-2315-07	ASPSCR1|79058	559.7041
TCGA-KN-8428-11A-01R-2315-07	ASRGL1|80150	1332.8637
TCGA-KN-8428-11A-01R-2315-07	ASS1|445	17475.5195
TCGA-KN-8428-11A-01R-2315-07	ASTE1|28990	137.6048
TCGA-KN-8428-11A-01R-2315-07	ASTL|431705	1.0567
TCGA-KN-8428-11A-01R-2315-07	ASTN1|460	17.6118
TCGA-KN-8428-11A-01R-2315-07	ASTN2|23245	245.1567
TCGA-KN-8428-11A-01R-2315-07	ASXL1|171023	1189.1511
TCGA-KN-8428-11A-01R-2315-07	ASXL2|55252	620.9933
TCGA-KN-8428-11A-01R-2315-07	ASXL3|80816	72.5608
TCGA-KN-8428-11A-01R-2315-07	ASZ1|136991	0
TCGA-KN-8428-11A-01R-2315-07	ATAD1|84896	1153.5752
TCGA-KN-8428-11A-01R-2315-07	ATAD2B|54454	210.6375
TCGA-KN-8428-11A-01R-2315-07	ATAD2|29028	108.4889
TCGA-KN-8428-11A-01R-2315-07	ATAD3A|55210	513.2089
TCGA-KN-8428-11A-01R-2315-07	ATAD3B|83858	208.1719
TCGA-KN-8428-11A-01R-2315-07	ATAD3C|219293	250.7925
TCGA-KN-8428-11A-01R-2315-07	ATAD5|79915	11.2716
TCGA-KN-8428-11A-01R-2315-07	ATCAY|85300	3.5224
TCGA-KN-8428-11A-01R-2315-07	ATE1|11101	377.2455
TCGA-KN-8428-11A-01R-2315-07	ATF1|466	456.851
TCGA-KN-8428-11A-01R-2315-07	ATF2|1386	611.4829
TCGA-KN-8428-11A-01R-2315-07	ATF3|467	1840.0845
TCGA-KN-8428-11A-01R-2315-07	ATF4|468	4358.9292
TCGA-KN-8428-11A-01R-2315-07	ATF5|22809	797.4639
TCGA-KN-8428-11A-01R-2315-07	ATF6B|1388	1758.0134
TCGA-KN-8428-11A-01R-2315-07	ATF6|22926	1479.3942
TCGA-KN-8428-11A-01R-2315-07	ATF7IP2|80063	109.5456
TCGA-KN-8428-11A-01R-2315-07	ATF7IP|55729	533.9908
TCGA-KN-8428-11A-01R-2315-07	ATF7|11016	1114.1247
TCGA-KN-8428-11A-01R-2315-07	ATG10|83734	133.1455
TCGA-KN-8428-11A-01R-2315-07	ATG12|9140	302.5713
TCGA-KN-8428-11A-01R-2315-07	ATG16L1|55054	576.2592
TCGA-KN-8428-11A-01R-2315-07	ATG16L2|89849	287.4886
TCGA-KN-8428-11A-01R-2315-07	ATG2A|23130	855.583
TCGA-KN-8428-11A-01R-2315-07	ATG2B|55102	865.0933
TCGA-KN-8428-11A-01R-2315-07	ATG3|64422	848.186
TCGA-KN-8428-11A-01R-2315-07	ATG4A|115201	464.9524
TCGA-KN-8428-11A-01R-2315-07	ATG4B|23192	968.2987
TCGA-KN-8428-11A-01R-2315-07	ATG4C|84938	210.9898
TCGA-KN-8428-11A-01R-2315-07	ATG4D|84971	829.0384
TCGA-KN-8428-11A-01R-2315-07	ATG5|9474	758.7179
TCGA-KN-8428-11A-01R-2315-07	ATG7|10533	710.4015
TCGA-KN-8428-11A-01R-2315-07	ATG9A|79065	1334.9137
TCGA-KN-8428-11A-01R-2315-07	ATG9B|285973	7.0271
TCGA-KN-8428-11A-01R-2315-07	ATHL1|80162	661.1483
TCGA-KN-8428-11A-01R-2315-07	ATIC|471	1103.5576
TCGA-KN-8428-11A-01R-2315-07	ATL1|51062	269.4611
TCGA-KN-8428-11A-01R-2315-07	ATL2|64225	865.7978
TCGA-KN-8428-11A-01R-2315-07	ATL3|25923	300.4579
TCGA-KN-8428-11A-01R-2315-07	ATMIN|23300	1429.7288
TCGA-KN-8428-11A-01R-2315-07	ATM|472	1007.397
TCGA-KN-8428-11A-01R-2315-07	ATN1|1822	4234.2374
TCGA-KN-8428-11A-01R-2315-07	ATOH1|474	0
TCGA-KN-8428-11A-01R-2315-07	ATOH7|220202	14.7939
TCGA-KN-8428-11A-01R-2315-07	ATOH8|84913	357.5203
TCGA-KN-8428-11A-01R-2315-07	ATOX1|475	1218.739
TCGA-KN-8428-11A-01R-2315-07	ATP10A|57194	875.3082
TCGA-KN-8428-11A-01R-2315-07	ATP10B|23120	6.6925
TCGA-KN-8428-11A-01R-2315-07	ATP10D|57205	1212.751
TCGA-KN-8428-11A-01R-2315-07	ATP11A|23250	1917.2244
TCGA-KN-8428-11A-01R-2315-07	ATP11B|23200	1025.361
TCGA-KN-8428-11A-01R-2315-07	ATP11C|286410	551.6027
TCGA-KN-8428-11A-01R-2315-07	ATP12A|479	1162.0289
TCGA-KN-8428-11A-01R-2315-07	ATP13A1|57130	1435.3646
TCGA-KN-8428-11A-01R-2315-07	ATP13A2|23400	847.8337
TCGA-KN-8428-11A-01R-2315-07	ATP13A3|79572	2258.1895
TCGA-KN-8428-11A-01R-2315-07	ATP13A4|84239	12.6805
TCGA-KN-8428-11A-01R-2315-07	ATP13A5|344905	4.9313
TCGA-KN-8428-11A-01R-2315-07	ATP1A1|476	67612.1381
TCGA-KN-8428-11A-01R-2315-07	ATP1A2|477	286.7207
TCGA-KN-8428-11A-01R-2315-07	ATP1A3|478	31.7013
TCGA-KN-8428-11A-01R-2315-07	ATP1A4|480	1.7612
TCGA-KN-8428-11A-01R-2315-07	ATP1B1|481	48689.1229
TCGA-KN-8428-11A-01R-2315-07	ATP1B2|482	804.8609
TCGA-KN-8428-11A-01R-2315-07	ATP1B3|483	2803.8042
TCGA-KN-8428-11A-01R-2315-07	ATP1B4|23439	0
TCGA-KN-8428-11A-01R-2315-07	ATP2A1|487	5.6358
TCGA-KN-8428-11A-01R-2315-07	ATP2A2|488	4514.9701
TCGA-KN-8428-11A-01R-2315-07	ATP2A3|489	721.0285
TCGA-KN-8428-11A-01R-2315-07	ATP2B1|490	1024.6566
TCGA-KN-8428-11A-01R-2315-07	ATP2B2|491	24.3043
TCGA-KN-8428-11A-01R-2315-07	ATP2B3|492	27.4745
TCGA-KN-8428-11A-01R-2315-07	ATP2B4|493	2382.8813
TCGA-KN-8428-11A-01R-2315-07	ATP2C1|27032	2815.1955
TCGA-KN-8428-11A-01R-2315-07	ATP2C2|9914	134.2022
TCGA-KN-8428-11A-01R-2315-07	ATP4A|495	0
TCGA-KN-8428-11A-01R-2315-07	ATP4B|496	5.6358
TCGA-KN-8428-11A-01R-2315-07	ATP5A1|498	19494.5403
TCGA-KN-8428-11A-01R-2315-07	ATP5B|506	23010.9193
TCGA-KN-8428-11A-01R-2315-07	ATP5C1|509	4907.3617
TCGA-KN-8428-11A-01R-2315-07	ATP5D|513	1995.4209
TCGA-KN-8428-11A-01R-2315-07	ATP5EP2|432369	30.9968
TCGA-KN-8428-11A-01R-2315-07	ATP5E|514	3584.3607
TCGA-KN-8428-11A-01R-2315-07	ATP5F1|515	4180.3452
TCGA-KN-8428-11A-01R-2315-07	ATP5G1|516	1519.5491
TCGA-KN-8428-11A-01R-2315-07	ATP5G2|517	5017.2596
TCGA-KN-8428-11A-01R-2315-07	ATP5G3|518	6392.3917
TCGA-KN-8428-11A-01R-2315-07	ATP5H|10476	3200.7749
TCGA-KN-8428-11A-01R-2315-07	ATP5I|521	1611.6555
TCGA-KN-8428-11A-01R-2315-07	ATP5J2|9551	1969.7076
TCGA-KN-8428-11A-01R-2315-07	ATP5J|522	2634.2445
TCGA-KN-8428-11A-01R-2315-07	ATP5L2|267020	.3522
TCGA-KN-8428-11A-01R-2315-07	ATP5L|10632	3903.8394
TCGA-KN-8428-11A-01R-2315-07	ATP5O|539	4060.5847
TCGA-KN-8428-11A-01R-2315-07	ATP5SL|55101	1186.6855
TCGA-KN-8428-11A-01R-2315-07	ATP5S|27109	215.9211
TCGA-KN-8428-11A-01R-2315-07	ATP6AP1L|92270	36.2804
TCGA-KN-8428-11A-01R-2315-07	ATP6AP1|537	5195.8436
TCGA-KN-8428-11A-01R-2315-07	ATP6AP2|10159	6872.8426
TCGA-KN-8428-11A-01R-2315-07	ATP6V0A1|535	1579.7816
TCGA-KN-8428-11A-01R-2315-07	ATP6V0A2|23545	391.6872
TCGA-KN-8428-11A-01R-2315-07	ATP6V0A4|50617	6051.1095
TCGA-KN-8428-11A-01R-2315-07	ATP6V0B|533	4579.7816
TCGA-KN-8428-11A-01R-2315-07	ATP6V0C|527	5945.3188
TCGA-KN-8428-11A-01R-2315-07	ATP6V0D1|9114	2922.8602
TCGA-KN-8428-11A-01R-2315-07	ATP6V0D2|245972	4986.9672
TCGA-KN-8428-11A-01R-2315-07	ATP6V0E1|8992	4929.9049
TCGA-KN-8428-11A-01R-2315-07	ATP6V0E2|155066	1714.8256
TCGA-KN-8428-11A-01R-2315-07	ATP6V1A|523	7243.0433
TCGA-KN-8428-11A-01R-2315-07	ATP6V1B1|525	7736.8792
TCGA-KN-8428-11A-01R-2315-07	ATP6V1B2|526	2801.3385
TCGA-KN-8428-11A-01R-2315-07	ATP6V1C1|528	1960.5495
TCGA-KN-8428-11A-01R-2315-07	ATP6V1C2|245973	1294.8327
TCGA-KN-8428-11A-01R-2315-07	ATP6V1D|51382	2117.9993
TCGA-KN-8428-11A-01R-2315-07	ATP6V1E1|529	4315.6041
TCGA-KN-8428-11A-01R-2315-07	ATP6V1E2|90423	54.5967
TCGA-KN-8428-11A-01R-2315-07	ATP6V1F|9296	3676.0092
TCGA-KN-8428-11A-01R-2315-07	ATP6V1G1|9550	2841.8457
TCGA-KN-8428-11A-01R-2315-07	ATP6V1G2|534	46.4952
TCGA-KN-8428-11A-01R-2315-07	ATP6V1G3|127124	516.0268
TCGA-KN-8428-11A-01R-2315-07	ATP6V1H|51606	2679.1124
TCGA-KN-8428-11A-01R-2315-07	ATP7A|538	491.018
TCGA-KN-8428-11A-01R-2315-07	ATP7B|540	271.2223
TCGA-KN-8428-11A-01R-2315-07	ATP8A1|10396	705.5301
TCGA-KN-8428-11A-01R-2315-07	ATP8A2|51761	27.8267
TCGA-KN-8428-11A-01R-2315-07	ATP8B1|5205	1276.4389
TCGA-KN-8428-11A-01R-2315-07	ATP8B2|57198	601.2681
TCGA-KN-8428-11A-01R-2315-07	ATP8B3|148229	15.8507
TCGA-KN-8428-11A-01R-2315-07	ATP8B4|79895	98.274
TCGA-KN-8428-11A-01R-2315-07	ATP8B5P|158381	31.3491
TCGA-KN-8428-11A-01R-2315-07	ATP9A|10079	1982.7404
TCGA-KN-8428-11A-01R-2315-07	ATP9B|374868	591.0532
TCGA-KN-8428-11A-01R-2315-07	ATPAF1|64756	2501.5569
TCGA-KN-8428-11A-01R-2315-07	ATPAF2|91647	401.5498
TCGA-KN-8428-11A-01R-2315-07	ATPBD4|89978	152.1663
TCGA-KN-8428-11A-01R-2315-07	ATPIF1|93974	3713.9838
TCGA-KN-8428-11A-01R-2315-07	ATRIP|84126	127.9359
TCGA-KN-8428-11A-01R-2315-07	ATRNL1|26033	122.9306
TCGA-KN-8428-11A-01R-2315-07	ATRN|8455	2799.9296
TCGA-KN-8428-11A-01R-2315-07	ATRX|546	1698.1331
TCGA-KN-8428-11A-01R-2315-07	ATR|545	509.3343
TCGA-KN-8428-11A-01R-2315-07	ATXN10|25814	2034.5192
TCGA-KN-8428-11A-01R-2315-07	ATXN1L|342371	1811.578
TCGA-KN-8428-11A-01R-2315-07	ATXN1|6310	685.8049
TCGA-KN-8428-11A-01R-2315-07	ATXN2L|11273	1805.5653
TCGA-KN-8428-11A-01R-2315-07	ATXN2|6311	806.2698
TCGA-KN-8428-11A-01R-2315-07	ATXN3L|92552	0
TCGA-KN-8428-11A-01R-2315-07	ATXN3|4287	280.0282
TCGA-KN-8428-11A-01R-2315-07	ATXN7L1|222255	195.1391
TCGA-KN-8428-11A-01R-2315-07	ATXN7L2|127002	54.9489
TCGA-KN-8428-11A-01R-2315-07	ATXN7L3B|552889	3173.6527
TCGA-KN-8428-11A-01R-2315-07	ATXN7L3|56970	1141.9514
TCGA-KN-8428-11A-01R-2315-07	ATXN7|6314	624.8679
TCGA-KN-8428-11A-01R-2315-07	ATXN8OS|6315	0
TCGA-KN-8428-11A-01R-2315-07	AUH|549	1087.3547
TCGA-KN-8428-11A-01R-2315-07	AUP1|550	1951.3315
TCGA-KN-8428-11A-01R-2315-07	AURKAIP1|54998	1945.4033
TCGA-KN-8428-11A-01R-2315-07	AURKAPS1|6791	3.5224
TCGA-KN-8428-11A-01R-2315-07	AURKA|6790	77.1398
TCGA-KN-8428-11A-01R-2315-07	AURKB|9212	5.6358
TCGA-KN-8428-11A-01R-2315-07	AURKC|6795	16.2029
TCGA-KN-8428-11A-01R-2315-07	AUTS2|26053	650.229
TCGA-KN-8428-11A-01R-2315-07	AVEN|57099	101.4442
TCGA-KN-8428-11A-01R-2315-07	AVIL|10677	24.6566
TCGA-KN-8428-11A-01R-2315-07	AVL9|23080	224.3748
TCGA-KN-8428-11A-01R-2315-07	AVPI1|60370	356.4635
TCGA-KN-8428-11A-01R-2315-07	AVPR1A|552	243.7478
TCGA-KN-8428-11A-01R-2315-07	AVPR1B|553	2.8179
TCGA-KN-8428-11A-01R-2315-07	AVPR2|554	355.7591
TCGA-KN-8428-11A-01R-2315-07	AVP|551	3.5224
TCGA-KN-8428-11A-01R-2315-07	AWAT1|158833	0
TCGA-KN-8428-11A-01R-2315-07	AWAT2|158835	.3522
TCGA-KN-8428-11A-01R-2315-07	AXIN1|8312	693.5541
TCGA-KN-8428-11A-01R-2315-07	AXIN2|8313	137.7246
TCGA-KN-8428-11A-01R-2315-07	AXL|558	684.0437
TCGA-KN-8428-11A-01R-2315-07	AZGP1|563	1278.9715
TCGA-KN-8428-11A-01R-2315-07	AZI1|22994	235.6464
TCGA-KN-8428-11A-01R-2315-07	AZI2|64343	1081.3667
TCGA-KN-8428-11A-01R-2315-07	AZIN1|51582	2212.751
TCGA-KN-8428-11A-01R-2315-07	AZU1|566	.3522
TCGA-KN-8428-11A-01R-2315-07	B2M|567	34705.5301
TCGA-KN-8428-11A-01R-2315-07	B3GALNT1|8706	855.2307
TCGA-KN-8428-11A-01R-2315-07	B3GALNT2|148789	436.6256
TCGA-KN-8428-11A-01R-2315-07	B3GALT1|8708	.7045
TCGA-KN-8428-11A-01R-2315-07	B3GALT2|8707	113.068
TCGA-KN-8428-11A-01R-2315-07	B3GALT4|8705	260.6552
TCGA-KN-8428-11A-01R-2315-07	B3GALT5|10317	23.5999
TCGA-KN-8428-11A-01R-2315-07	B3GALT6|126792	305.7415
TCGA-KN-8428-11A-01R-2315-07	B3GALTL|145173	523.4237
TCGA-KN-8428-11A-01R-2315-07	B3GAT1|27087	39.8027
TCGA-KN-8428-11A-01R-2315-07	B3GAT2|135152	2.5643
TCGA-KN-8428-11A-01R-2315-07	B3GAT3|26229	865.4456
TCGA-KN-8428-11A-01R-2315-07	B3GNT1|11041	1514.6178
TCGA-KN-8428-11A-01R-2315-07	B3GNT2|10678	1014.4417
TCGA-KN-8428-11A-01R-2315-07	B3GNT3|10331	113.7725
TCGA-KN-8428-11A-01R-2315-07	B3GNT4|79369	23.5999
TCGA-KN-8428-11A-01R-2315-07	B3GNT5|84002	163.7901
TCGA-KN-8428-11A-01R-2315-07	B3GNT6|192134	.3522
TCGA-KN-8428-11A-01R-2315-07	B3GNT7|93010	185.981
TCGA-KN-8428-11A-01R-2315-07	B3GNT8|374907	127.5097
TCGA-KN-8428-11A-01R-2315-07	B3GNT9|84752	501.7999
TCGA-KN-8428-11A-01R-2315-07	B3GNTL1|146712	41.0321
TCGA-KN-8428-11A-01R-2315-07	B4GALNT1|2583	13.385
TCGA-KN-8428-11A-01R-2315-07	B4GALNT2|124872	65.1638
TCGA-KN-8428-11A-01R-2315-07	B4GALNT3|283358	581.5428
TCGA-KN-8428-11A-01R-2315-07	B4GALNT4|338707	3.1701
TCGA-KN-8428-11A-01R-2315-07	B4GALT1|2683	5518.4924
TCGA-KN-8428-11A-01R-2315-07	B4GALT2|8704	591.7577
TCGA-KN-8428-11A-01R-2315-07	B4GALT3|8703	885.1708
TCGA-KN-8428-11A-01R-2315-07	B4GALT4|8702	541.74
TCGA-KN-8428-11A-01R-2315-07	B4GALT5|9334	2964.7763
TCGA-KN-8428-11A-01R-2315-07	B4GALT6|9331	161.6766
TCGA-KN-8428-11A-01R-2315-07	B4GALT7|11285	584.7129
TCGA-KN-8428-11A-01R-2315-07	B9D1|27077	371.6097
TCGA-KN-8428-11A-01R-2315-07	B9D2|80776	163.7443
TCGA-KN-8428-11A-01R-2315-07	BAALC|79870	76.7876
TCGA-KN-8428-11A-01R-2315-07	BAAT|570	5.2836
TCGA-KN-8428-11A-01R-2315-07	BACE1|23621	1612.5396
TCGA-KN-8428-11A-01R-2315-07	BACE2|25825	1429.3765
TCGA-KN-8428-11A-01R-2315-07	BACH1|571	890.1021
TCGA-KN-8428-11A-01R-2315-07	BACH2|60468	100.7397
TCGA-KN-8428-11A-01R-2315-07	BAD|572	1224.4945
TCGA-KN-8428-11A-01R-2315-07	BAG1|573	2643.3991
TCGA-KN-8428-11A-01R-2315-07	BAG2|9532	132.441
TCGA-KN-8428-11A-01R-2315-07	BAG3|9531	1269.8133
TCGA-KN-8428-11A-01R-2315-07	BAG4|9530	201.4794
TCGA-KN-8428-11A-01R-2315-07	BAG5|9529	1461.7823
TCGA-KN-8428-11A-01R-2315-07	BAGE2|85319	1.4089
TCGA-KN-8428-11A-01R-2315-07	BAGE|574	0
TCGA-KN-8428-11A-01R-2315-07	BAHCC1|57597	691.0884
TCGA-KN-8428-11A-01R-2315-07	BAHD1|22893	1139.1335
TCGA-KN-8428-11A-01R-2315-07	BAI1|575	13.0328
TCGA-KN-8428-11A-01R-2315-07	BAI2|576	248.6791
TCGA-KN-8428-11A-01R-2315-07	BAI3|577	11.2716
TCGA-KN-8428-11A-01R-2315-07	BAIAP2L1|55971	566.2733
TCGA-KN-8428-11A-01R-2315-07	BAIAP2L2|80115	294.8221
TCGA-KN-8428-11A-01R-2315-07	BAIAP2|10458	922.5079
TCGA-KN-8428-11A-01R-2315-07	BAIAP3|8938	474.882
TCGA-KN-8428-11A-01R-2315-07	BAK1|578	449.1018
TCGA-KN-8428-11A-01R-2315-07	BAMBI|25805	1008.4537
TCGA-KN-8428-11A-01R-2315-07	BANF1|8815	1681.9303
TCGA-KN-8428-11A-01R-2315-07	BANF2|140836	.3522
TCGA-KN-8428-11A-01R-2315-07	BANK1|55024	164.8468
TCGA-KN-8428-11A-01R-2315-07	BANP|54971	218.3868
TCGA-KN-8428-11A-01R-2315-07	BAP1|8314	2007.7492
TCGA-KN-8428-11A-01R-2315-07	BARD1|580	19.7253
TCGA-KN-8428-11A-01R-2315-07	BARHL1|56751	0
TCGA-KN-8428-11A-01R-2315-07	BARHL2|343472	0
TCGA-KN-8428-11A-01R-2315-07	BARX1|56033	0
TCGA-KN-8428-11A-01R-2315-07	BARX2|8538	210.2853
TCGA-KN-8428-11A-01R-2315-07	BASE|317716	0
TCGA-KN-8428-11A-01R-2315-07	BASP1|10409	140.1902
TCGA-KN-8428-11A-01R-2315-07	BAT1|7919	3261.7119
TCGA-KN-8428-11A-01R-2315-07	BAT2L1|84726	4254.3149
TCGA-KN-8428-11A-01R-2315-07	BAT2L2|23215	2765.0581
TCGA-KN-8428-11A-01R-2315-07	BAT2|7916	4985.2061
TCGA-KN-8428-11A-01R-2315-07	BAT3|7917	3981.3315
TCGA-KN-8428-11A-01R-2315-07	BAT4|7918	523.0715
TCGA-KN-8428-11A-01R-2315-07	BAT5|7920	1176.8228
TCGA-KN-8428-11A-01R-2315-07	BATF2|116071	171.8915
TCGA-KN-8428-11A-01R-2315-07	BATF3|55509	20.4297
TCGA-KN-8428-11A-01R-2315-07	BATF|10538	9.1582
TCGA-KN-8428-11A-01R-2315-07	BAX|581	677.3512
TCGA-KN-8428-11A-01R-2315-07	BAZ1A|11177	357.8725
TCGA-KN-8428-11A-01R-2315-07	BAZ1B|9031	1470.236
TCGA-KN-8428-11A-01R-2315-07	BAZ2A|11176	2290.8947
TCGA-KN-8428-11A-01R-2315-07	BAZ2B|29994	694.3677
TCGA-KN-8428-11A-01R-2315-07	BBC3|27113	148.9961
TCGA-KN-8428-11A-01R-2315-07	BBOX1|8424	4359.6337
TCGA-KN-8428-11A-01R-2315-07	BBS10|79738	332.5114
TCGA-KN-8428-11A-01R-2315-07	BBS12|166379	362.0993
TCGA-KN-8428-11A-01R-2315-07	BBS1|582	1959.1405
TCGA-KN-8428-11A-01R-2315-07	BBS2|583	1351.8845
TCGA-KN-8428-11A-01R-2315-07	BBS4|585	667.4886
TCGA-KN-8428-11A-01R-2315-07	BBS5|129880	312.0817
TCGA-KN-8428-11A-01R-2315-07	BBS7|55212	276.5058
TCGA-KN-8428-11A-01R-2315-07	BBS9|27241	365.2695
TCGA-KN-8428-11A-01R-2315-07	BBX|56987	2138.429
TCGA-KN-8428-11A-01R-2315-07	BCAM|4059	23181.0497
TCGA-KN-8428-11A-01R-2315-07	BCAN|63827	8.8059
TCGA-KN-8428-11A-01R-2315-07	BCAP29|55973	811.9056
TCGA-KN-8428-11A-01R-2315-07	BCAP31|10134	4097.2173
TCGA-KN-8428-11A-01R-2315-07	BCAR1|9564	3130.3276
TCGA-KN-8428-11A-01R-2315-07	BCAR3|8412	1128.7707
TCGA-KN-8428-11A-01R-2315-07	BCAR4|400500	0
TCGA-KN-8428-11A-01R-2315-07	BCAS1|8537	78.5488
TCGA-KN-8428-11A-01R-2315-07	BCAS2|10286	711.106
TCGA-KN-8428-11A-01R-2315-07	BCAS3|54828	758.7179
TCGA-KN-8428-11A-01R-2315-07	BCAS4|55653	569.2145
TCGA-KN-8428-11A-01R-2315-07	BCAT1|586	82.0712
TCGA-KN-8428-11A-01R-2315-07	BCAT2|587	942.9377
TCGA-KN-8428-11A-01R-2315-07	BCCIP|56647	1227.0553
TCGA-KN-8428-11A-01R-2315-07	BCDIN3D|144233	172.1275
TCGA-KN-8428-11A-01R-2315-07	BCHE|590	63.4026
TCGA-KN-8428-11A-01R-2315-07	BCKDHA|593	2019.0208
TCGA-KN-8428-11A-01R-2315-07	BCKDHB|594	779.4998
TCGA-KN-8428-11A-01R-2315-07	BCKDK|10295	1277.9148
TCGA-KN-8428-11A-01R-2315-07	BCL10|8915	364.2128
TCGA-KN-8428-11A-01R-2315-07	BCL11A|53335	19.0208
TCGA-KN-8428-11A-01R-2315-07	BCL11B|64919	38.0416
TCGA-KN-8428-11A-01R-2315-07	BCL2A1|597	17.2596
TCGA-KN-8428-11A-01R-2315-07	BCL2L10|10017	41.5639
TCGA-KN-8428-11A-01R-2315-07	BCL2L11|10018	665.0229
TCGA-KN-8428-11A-01R-2315-07	BCL2L12|83596	148.9679
TCGA-KN-8428-11A-01R-2315-07	BCL2L13|23786	1896.7946
TCGA-KN-8428-11A-01R-2315-07	BCL2L14|79370	5.6358
TCGA-KN-8428-11A-01R-2315-07	BCL2L15|440603	64.8116
TCGA-KN-8428-11A-01R-2315-07	BCL2L1|598	4853.1173
TCGA-KN-8428-11A-01R-2315-07	BCL2L2|599	1639.7112
TCGA-KN-8428-11A-01R-2315-07	BCL2|596	1002.1134
TCGA-KN-8428-11A-01R-2315-07	BCL3|602	805.2131
TCGA-KN-8428-11A-01R-2315-07	BCL6B|255877	272.9834
TCGA-KN-8428-11A-01R-2315-07	BCL6|604	456.4988
TCGA-KN-8428-11A-01R-2315-07	BCL7A|605	890.1021
TCGA-KN-8428-11A-01R-2315-07	BCL7B|9275	1319.8309
TCGA-KN-8428-11A-01R-2315-07	BCL7C|9274	864.3889
TCGA-KN-8428-11A-01R-2315-07	BCL8|606	2.1134
TCGA-KN-8428-11A-01R-2315-07	BCL9L|283149	1075.3716
TCGA-KN-8428-11A-01R-2315-07	BCL9|607	866.1501
TCGA-KN-8428-11A-01R-2315-07	BCLAF1|9774	2359.9859
TCGA-KN-8428-11A-01R-2315-07	BCMO1|53630	64.8116
TCGA-KN-8428-11A-01R-2315-07	BCO2|83875	59.8802
TCGA-KN-8428-11A-01R-2315-07	BCORL1|63035	425.5019
TCGA-KN-8428-11A-01R-2315-07	BCORL2|286554	.3522
TCGA-KN-8428-11A-01R-2315-07	BCOR|54880	786.5446
TCGA-KN-8428-11A-01R-2315-07	BCR|613	2449.454
TCGA-KN-8428-11A-01R-2315-07	BCS1L|617	339.9296
TCGA-KN-8428-11A-01R-2315-07	BCYRN1|618	0
TCGA-KN-8428-11A-01R-2315-07	BDH1|622	741.4583
TCGA-KN-8428-11A-01R-2315-07	BDH2|56898	3350.8278
TCGA-KN-8428-11A-01R-2315-07	BDKRB1|623	56.3579
TCGA-KN-8428-11A-01R-2315-07	BDKRB2|624	1256.4283
TCGA-KN-8428-11A-01R-2315-07	BDNFOS|497258	183.1138
TCGA-KN-8428-11A-01R-2315-07	BDNF|627	22.5925
TCGA-KN-8428-11A-01R-2315-07	BDP1|55814	616.062
TCGA-KN-8428-11A-01R-2315-07	BEAN|146227	19.0208
TCGA-KN-8428-11A-01R-2315-07	BECN1|8678	1851.0109
TCGA-KN-8428-11A-01R-2315-07	BEGAIN|57596	25.7133
TCGA-KN-8428-11A-01R-2315-07	BEND2|139105	1.0567
TCGA-KN-8428-11A-01R-2315-07	BEND3|57673	98.9785
TCGA-KN-8428-11A-01R-2315-07	BEND4|389206	3.5224
TCGA-KN-8428-11A-01R-2315-07	BEND5|79656	347.3054
TCGA-KN-8428-11A-01R-2315-07	BEND6|221336	21.8387
TCGA-KN-8428-11A-01R-2315-07	BEND7|222389	1058.4713
TCGA-KN-8428-11A-01R-2315-07	BEST1|7439	14.4417
TCGA-KN-8428-11A-01R-2315-07	BEST2|54831	0
TCGA-KN-8428-11A-01R-2315-07	BEST3|144453	8.8059
TCGA-KN-8428-11A-01R-2315-07	BEST4|266675	7.0447
TCGA-KN-8428-11A-01R-2315-07	BET1L|51272	1911.9408
TCGA-KN-8428-11A-01R-2315-07	BET1|10282	489.9613
TCGA-KN-8428-11A-01R-2315-07	BET3L|100128327	2.8179
TCGA-KN-8428-11A-01R-2315-07	BEX1|55859	138.429
TCGA-KN-8428-11A-01R-2315-07	BEX2|84707	1053.8922
TCGA-KN-8428-11A-01R-2315-07	BEX4|56271	1824.5861
TCGA-KN-8428-11A-01R-2315-07	BEX5|340542	560.4086
TCGA-KN-8428-11A-01R-2315-07	BEYLA|497634	0
TCGA-KN-8428-11A-01R-2315-07	BFAR|51283	1235.6464
TCGA-KN-8428-11A-01R-2315-07	BFSP1|631	70.4473
TCGA-KN-8428-11A-01R-2315-07	BFSP2|8419	9.1582
TCGA-KN-8428-11A-01R-2315-07	BGLAP|632	47.9429
TCGA-KN-8428-11A-01R-2315-07	BGN|633	8988.7284
TCGA-KN-8428-11A-01R-2315-07	BHLHA15|168620	1.4089
TCGA-KN-8428-11A-01R-2315-07	BHLHB9|80823	202.8883
TCGA-KN-8428-11A-01R-2315-07	BHLHE22|27319	13.385
TCGA-KN-8428-11A-01R-2315-07	BHLHE23|128408	0
TCGA-KN-8428-11A-01R-2315-07	BHLHE40|8553	6321.2399
TCGA-KN-8428-11A-01R-2315-07	BHLHE41|79365	233.8852
TCGA-KN-8428-11A-01R-2315-07	BHMT2|23743	4965.833
TCGA-KN-8428-11A-01R-2315-07	BHMT|635	8642.4797
TCGA-KN-8428-11A-01R-2315-07	BICC1|80114	1366.6784
TCGA-KN-8428-11A-01R-2315-07	BICD1|636	199.7182
TCGA-KN-8428-11A-01R-2315-07	BICD2|23299	951.0391
TCGA-KN-8428-11A-01R-2315-07	BID|637	213.7443
TCGA-KN-8428-11A-01R-2315-07	BIK|638	51.0743
TCGA-KN-8428-11A-01R-2315-07	BIN1|274	2549.8415
TCGA-KN-8428-11A-01R-2315-07	BIN2|51411	145.1215
TCGA-KN-8428-11A-01R-2315-07	BIN3|55909	454.0331
TCGA-KN-8428-11A-01R-2315-07	BIRC2|329	1295.8788
TCGA-KN-8428-11A-01R-2315-07	BIRC3|330	571.6802
TCGA-KN-8428-11A-01R-2315-07	BIRC5|332	10.2747
TCGA-KN-8428-11A-01R-2315-07	BIRC6|57448	1797.1117
TCGA-KN-8428-11A-01R-2315-07	BIRC7|79444	6.6925
TCGA-KN-8428-11A-01R-2315-07	BIRC8|112401	0
TCGA-KN-8428-11A-01R-2315-07	BIVM|54841	922.1346
TCGA-KN-8428-11A-01R-2315-07	BLCAP|10904	2092.6383
TCGA-KN-8428-11A-01R-2315-07	BLID|414899	0
TCGA-KN-8428-11A-01R-2315-07	BLK|640	14.4417
TCGA-KN-8428-11A-01R-2315-07	BLMH|642	942.9377
TCGA-KN-8428-11A-01R-2315-07	BLM|641	11.6238
TCGA-KN-8428-11A-01R-2315-07	BLNK|29760	657.9782
TCGA-KN-8428-11A-01R-2315-07	BLOC1S1|2647	1494.5896
TCGA-KN-8428-11A-01R-2315-07	BLOC1S2|282991	730.1867
TCGA-KN-8428-11A-01R-2315-07	BLOC1S3|388552	192.6735
TCGA-KN-8428-11A-01R-2315-07	BLVRA|644	792.8848
TCGA-KN-8428-11A-01R-2315-07	BLVRB|645	1440.2959
TCGA-KN-8428-11A-01R-2315-07	BLZF1|8548	510.7432
TCGA-KN-8428-11A-01R-2315-07	BMF|90427	328.9891
TCGA-KN-8428-11A-01R-2315-07	BMI1|648	1249.8063
TCGA-KN-8428-11A-01R-2315-07	BMP10|27302	0
TCGA-KN-8428-11A-01R-2315-07	BMP15|9210	0
TCGA-KN-8428-11A-01R-2315-07	BMP1|649	509.6865
TCGA-KN-8428-11A-01R-2315-07	BMP2K|55589	208.1719
TCGA-KN-8428-11A-01R-2315-07	BMP2|650	413.5259
TCGA-KN-8428-11A-01R-2315-07	BMP3|651	11.6238
TCGA-KN-8428-11A-01R-2315-07	BMP4|652	290.5953
TCGA-KN-8428-11A-01R-2315-07	BMP5|653	46.8475
TCGA-KN-8428-11A-01R-2315-07	BMP6|654	231.5851
TCGA-KN-8428-11A-01R-2315-07	BMP7|655	735.118
TCGA-KN-8428-11A-01R-2315-07	BMP8A|353500	66.2205
TCGA-KN-8428-11A-01R-2315-07	BMP8B|656	122.5784
TCGA-KN-8428-11A-01R-2315-07	BMPER|168667	18.6685
TCGA-KN-8428-11A-01R-2315-07	BMPR1A|657	517.0835
TCGA-KN-8428-11A-01R-2315-07	BMPR1B|658	646.7066
TCGA-KN-8428-11A-01R-2315-07	BMPR2|659	2823.5294
TCGA-KN-8428-11A-01R-2315-07	BMS1P4|729096	13.7267
TCGA-KN-8428-11A-01R-2315-07	BMS1P5|399761	65.516
TCGA-KN-8428-11A-01R-2315-07	BMS1|9790	885.5231
TCGA-KN-8428-11A-01R-2315-07	BMX|660	3.8746
TCGA-KN-8428-11A-01R-2315-07	BNC1|646	12.6805
TCGA-KN-8428-11A-01R-2315-07	BNC2|54796	435.0123
TCGA-KN-8428-11A-01R-2315-07	BNIP1|662	240.5777
TCGA-KN-8428-11A-01R-2315-07	BNIP2|663	668.8975
TCGA-KN-8428-11A-01R-2315-07	BNIP3L|665	2395.5618
TCGA-KN-8428-11A-01R-2315-07	BNIP3|664	1689.3272
TCGA-KN-8428-11A-01R-2315-07	BNIPL|149428	81.0144
TCGA-KN-8428-11A-01R-2315-07	BOC|91653	342.7263
TCGA-KN-8428-11A-01R-2315-07	BOD1L|259282	1157.4498
TCGA-KN-8428-11A-01R-2315-07	BOD1|91272	863.6844
TCGA-KN-8428-11A-01R-2315-07	BOK|666	1188.4466
TCGA-KN-8428-11A-01R-2315-07	BOLA1|51027	298.6967
TCGA-KN-8428-11A-01R-2315-07	BOLA2|552900	946.8158
TCGA-KN-8428-11A-01R-2315-07	BOLA3|388962	325.1145
TCGA-KN-8428-11A-01R-2315-07	BOLL|66037	2.1134
TCGA-KN-8428-11A-01R-2315-07	BOP1|23246	154.9841
TCGA-KN-8428-11A-01R-2315-07	BPESC1|60467	0
TCGA-KN-8428-11A-01R-2315-07	BPGM|669	854.8785
TCGA-KN-8428-11A-01R-2315-07	BPHL|670	1787.249
TCGA-KN-8428-11A-01R-2315-07	BPIL1|80341	0
TCGA-KN-8428-11A-01R-2315-07	BPIL2|254240	.3522
TCGA-KN-8428-11A-01R-2315-07	BPIL3|128859	0
TCGA-KN-8428-11A-01R-2315-07	BPI|671	8.4537
TCGA-KN-8428-11A-01R-2315-07	BPNT1|10380	947.869
TCGA-KN-8428-11A-01R-2315-07	BPTF|2186	1427.6154
TCGA-KN-8428-11A-01R-2315-07	BPY2|9083	1.4089
TCGA-KN-8428-11A-01R-2315-07	BRAF|673	158.1543
TCGA-KN-8428-11A-01R-2315-07	BRAP|8315	462.4868
TCGA-KN-8428-11A-01R-2315-07	BRCA1|672	58.8235
TCGA-KN-8428-11A-01R-2315-07	BRCA2|675	10.5671
TCGA-KN-8428-11A-01R-2315-07	BRCC3|79184	510.391
TCGA-KN-8428-11A-01R-2315-07	BRD1|23774	758.0134
TCGA-KN-8428-11A-01R-2315-07	BRD2|6046	5041.9162
TCGA-KN-8428-11A-01R-2315-07	BRD3|8019	954.8573
TCGA-KN-8428-11A-01R-2315-07	BRD4|23476	1396.2663
TCGA-KN-8428-11A-01R-2315-07	BRD7P3|23629	.3522
TCGA-KN-8428-11A-01R-2315-07	BRD7|29117	1162.7334
TCGA-KN-8428-11A-01R-2315-07	BRD8|10902	877.7739
TCGA-KN-8428-11A-01R-2315-07	BRD9|65980	519.9014
TCGA-KN-8428-11A-01R-2315-07	BRDT|676	0
TCGA-KN-8428-11A-01R-2315-07	BREA2|286076	1.7612
TCGA-KN-8428-11A-01R-2315-07	BRE|9577	994.1881
TCGA-KN-8428-11A-01R-2315-07	BRF1|2972	646.608
TCGA-KN-8428-11A-01R-2315-07	BRF2|55290	282.1416
TCGA-KN-8428-11A-01R-2315-07	BRI3BP|140707	80.31
TCGA-KN-8428-11A-01R-2315-07	BRI3|25798	1644.3642
TCGA-KN-8428-11A-01R-2315-07	BRIP1|83990	5.2836
TCGA-KN-8428-11A-01R-2315-07	BRIX1|55299	388.1648
TCGA-KN-8428-11A-01R-2315-07	BRMS1L|84312	264.882
TCGA-KN-8428-11A-01R-2315-07	BRMS1|25855	844.3114
TCGA-KN-8428-11A-01R-2315-07	BRP44L|51660	2357.168
TCGA-KN-8428-11A-01R-2315-07	BRP44|25874	2254.3149
TCGA-KN-8428-11A-01R-2315-07	BRPF1|7862	518.1402
TCGA-KN-8428-11A-01R-2315-07	BRPF3|27154	1264.1775
TCGA-KN-8428-11A-01R-2315-07	BRS3|680	0
TCGA-KN-8428-11A-01R-2315-07	BRSK1|84446	31.3491
TCGA-KN-8428-11A-01R-2315-07	BRSK2|9024	8.1014
TCGA-KN-8428-11A-01R-2315-07	BRWD1|54014	923.2124
TCGA-KN-8428-11A-01R-2315-07	BRWD3|254065	107.7844
TCGA-KN-8428-11A-01R-2315-07	BSCL2|26580	1972.3389
TCGA-KN-8428-11A-01R-2315-07	BSDC1|55108	2005.2836
TCGA-KN-8428-11A-01R-2315-07	BSG|682	19896.7946
TCGA-KN-8428-11A-01R-2315-07	BSND|7809	582.5995
TCGA-KN-8428-11A-01R-2315-07	BSN|8927	47.9042
TCGA-KN-8428-11A-01R-2315-07	BSPH1|100131137	0
TCGA-KN-8428-11A-01R-2315-07	BSPRY|54836	588.9398
TCGA-KN-8428-11A-01R-2315-07	BST1|683	228.6016
TCGA-KN-8428-11A-01R-2315-07	BST2|684	1658.3304
TCGA-KN-8428-11A-01R-2315-07	BSX|390259	0
TCGA-KN-8428-11A-01R-2315-07	BTAF1|9044	551.9549
TCGA-KN-8428-11A-01R-2315-07	BTBD10|84280	471.2927
TCGA-KN-8428-11A-01R-2315-07	BTBD11|121551	328.9891
TCGA-KN-8428-11A-01R-2315-07	BTBD12|84464	153.223
TCGA-KN-8428-11A-01R-2315-07	BTBD16|118663	2.8179
TCGA-KN-8428-11A-01R-2315-07	BTBD17|388419	.3522
TCGA-KN-8428-11A-01R-2315-07	BTBD18|643376	0
TCGA-KN-8428-11A-01R-2315-07	BTBD19|149478	17.9641
TCGA-KN-8428-11A-01R-2315-07	BTBD1|53339	1678.7601
TCGA-KN-8428-11A-01R-2315-07	BTBD2|55643	2038.746
TCGA-KN-8428-11A-01R-2315-07	BTBD3|22903	1098.6263
TCGA-KN-8428-11A-01R-2315-07	BTBD6|90135	986.2628
TCGA-KN-8428-11A-01R-2315-07	BTBD7|55727	971.4688
TCGA-KN-8428-11A-01R-2315-07	BTBD8|284697	8.8059
TCGA-KN-8428-11A-01R-2315-07	BTBD9|114781	742.1627
TCGA-KN-8428-11A-01R-2315-07	BTC|685	65.516
TCGA-KN-8428-11A-01R-2315-07	BTD|686	675.59
TCGA-KN-8428-11A-01R-2315-07	BTF3L1|690	0
TCGA-KN-8428-11A-01R-2315-07	BTF3L4|91408	730.1867
TCGA-KN-8428-11A-01R-2315-07	BTF3|689	5879.8873
TCGA-KN-8428-11A-01R-2315-07	BTG1|694	3493.4836
TCGA-KN-8428-11A-01R-2315-07	BTG2|7832	7001.0567
TCGA-KN-8428-11A-01R-2315-07	BTG3|10950	698.1331
TCGA-KN-8428-11A-01R-2315-07	BTG4|54766	.3522
TCGA-KN-8428-11A-01R-2315-07	BTK|695	55.6534
TCGA-KN-8428-11A-01R-2315-07	BTLA|151888	9.8626
TCGA-KN-8428-11A-01R-2315-07	BTN1A1|696	.7045
TCGA-KN-8428-11A-01R-2315-07	BTN2A1|11120	651.6379
TCGA-KN-8428-11A-01R-2315-07	BTN2A2|10385	338.8517
TCGA-KN-8428-11A-01R-2315-07	BTN2A3|54718	34.5192
TCGA-KN-8428-11A-01R-2315-07	BTN3A1|11119	566.0444
TCGA-KN-8428-11A-01R-2315-07	BTN3A2|11118	783.7267
TCGA-KN-8428-11A-01R-2315-07	BTN3A3|10384	494.5403
TCGA-KN-8428-11A-01R-2315-07	BTNL2|56244	.3522
TCGA-KN-8428-11A-01R-2315-07	BTNL3|10917	2.4657
TCGA-KN-8428-11A-01R-2315-07	BTNL8|79908	2.1134
TCGA-KN-8428-11A-01R-2315-07	BTNL9|153579	223.3181
TCGA-KN-8428-11A-01R-2315-07	BTRC|8945	615.3575
TCGA-KN-8428-11A-01R-2315-07	BUB1B|701	18.3163
TCGA-KN-8428-11A-01R-2315-07	BUB1|699	10.9193
TCGA-KN-8428-11A-01R-2315-07	BUB3|9184	1083.4801
TCGA-KN-8428-11A-01R-2315-07	BUD13|84811	337.795
TCGA-KN-8428-11A-01R-2315-07	BUD31|8896	1130.5495
TCGA-KN-8428-11A-01R-2315-07	BVES|11149	36.9849
TCGA-KN-8428-11A-01R-2315-07	BYSL|705	241.9866
TCGA-KN-8428-11A-01R-2315-07	BZRAP1|9256	612.5396
TCGA-KN-8428-11A-01R-2315-07	BZW1|9689	3013.385
TCGA-KN-8428-11A-01R-2315-07	BZW2|28969	582.9517
TCGA-KN-8428-11A-01R-2315-07	C10orf105|414152	9.5632
TCGA-KN-8428-11A-01R-2315-07	C10orf107|219621	37.3371
TCGA-KN-8428-11A-01R-2315-07	C10orf108|414235	106.0232
TCGA-KN-8428-11A-01R-2315-07	C10orf10|11067	2640.0141
TCGA-KN-8428-11A-01R-2315-07	C10orf110|55853	1.4371
TCGA-KN-8428-11A-01R-2315-07	C10orf111|221060	7.397
TCGA-KN-8428-11A-01R-2315-07	C10orf113|387638	0
TCGA-KN-8428-11A-01R-2315-07	C10orf114|399726	199.7182
TCGA-KN-8428-11A-01R-2315-07	C10orf116|10974	2214.4945
TCGA-KN-8428-11A-01R-2315-07	C10orf118|55088	682.6347
TCGA-KN-8428-11A-01R-2315-07	C10orf119|79892	1193.7302
TCGA-KN-8428-11A-01R-2315-07	C10orf11|83938	131.3843
TCGA-KN-8428-11A-01R-2315-07	C10orf120|399814	0
TCGA-KN-8428-11A-01R-2315-07	C10orf122|387718	0
TCGA-KN-8428-11A-01R-2315-07	C10orf125|282969	370.553
TCGA-KN-8428-11A-01R-2315-07	C10orf128|170371	7.7492
TCGA-KN-8428-11A-01R-2315-07	C10orf129|142827	0
TCGA-KN-8428-11A-01R-2315-07	C10orf12|26148	75.037
TCGA-KN-8428-11A-01R-2315-07	C10orf131|100127889	.7045
TCGA-KN-8428-11A-01R-2315-07	C10orf137|26098	216.6256
TCGA-KN-8428-11A-01R-2315-07	C10orf140|387640	70.7996
TCGA-KN-8428-11A-01R-2315-07	C10orf18|54906	824.9384
TCGA-KN-8428-11A-01R-2315-07	C10orf25|220979	65.1638
TCGA-KN-8428-11A-01R-2315-07	C10orf26|54838	1601.4371
TCGA-KN-8428-11A-01R-2315-07	C10orf27|219793	1.4089
TCGA-KN-8428-11A-01R-2315-07	C10orf28|27291	336.7383
TCGA-KN-8428-11A-01R-2315-07	C10orf2|56652	194.7869
TCGA-KN-8428-11A-01R-2315-07	C10orf32|119032	1315.2518
TCGA-KN-8428-11A-01R-2315-07	C10orf35|219738	182.4586
TCGA-KN-8428-11A-01R-2315-07	C10orf40|283025	0
TCGA-KN-8428-11A-01R-2315-07	C10orf41|100131213	341.74
TCGA-KN-8428-11A-01R-2315-07	C10orf46|143384	1011.976
TCGA-KN-8428-11A-01R-2315-07	C10orf47|254427	292.3565
TCGA-KN-8428-11A-01R-2315-07	C10orf4|118924	319.1265
TCGA-KN-8428-11A-01R-2315-07	C10orf50|645528	.7045
TCGA-KN-8428-11A-01R-2315-07	C10orf53|282966	0
TCGA-KN-8428-11A-01R-2315-07	C10orf54|64115	851.3561
TCGA-KN-8428-11A-01R-2315-07	C10orf55|414236	31.1236
TCGA-KN-8428-11A-01R-2315-07	C10orf57|80195	645.7062
TCGA-KN-8428-11A-01R-2315-07	C10orf58|84293	2086.298
TCGA-KN-8428-11A-01R-2315-07	C10orf62|414157	3.8746
TCGA-KN-8428-11A-01R-2315-07	C10orf67|256815	28.1789
TCGA-KN-8428-11A-01R-2315-07	C10orf68|79741	4.5791
TCGA-KN-8428-11A-01R-2315-07	C10orf71|118461	13.385
TCGA-KN-8428-11A-01R-2315-07	C10orf72|196740	476.224
TCGA-KN-8428-11A-01R-2315-07	C10orf75|90271	49.3131
TCGA-KN-8428-11A-01R-2315-07	C10orf76|79591	631.5604
TCGA-KN-8428-11A-01R-2315-07	C10orf78|119392	97.2173
TCGA-KN-8428-11A-01R-2315-07	C10orf79|80217	127.8619
TCGA-KN-8428-11A-01R-2315-07	C10orf81|79949	13.7372
TCGA-KN-8428-11A-01R-2315-07	C10orf82|143379	40.5072
TCGA-KN-8428-11A-01R-2315-07	C10orf84|63877	724.1987
TCGA-KN-8428-11A-01R-2315-07	C10orf88|80007	148.2917
TCGA-KN-8428-11A-01R-2315-07	C10orf90|118611	1.7612
TCGA-KN-8428-11A-01R-2315-07	C10orf91|170393	.3522
TCGA-KN-8428-11A-01R-2315-07	C10orf93|255352	30.9968
TCGA-KN-8428-11A-01R-2315-07	C10orf95|79946	11.5393
TCGA-KN-8428-11A-01R-2315-07	C10orf96|374355	0
TCGA-KN-8428-11A-01R-2315-07	C10orf99|387695	.7045
TCGA-KN-8428-11A-01R-2315-07	C11orf10|746	897.4991
TCGA-KN-8428-11A-01R-2315-07	C11orf16|56673	5.988
TCGA-KN-8428-11A-01R-2315-07	C11orf17|56672	320.8876
TCGA-KN-8428-11A-01R-2315-07	C11orf1|64776	538.5347
TCGA-KN-8428-11A-01R-2315-07	C11orf20|25858	.7045
TCGA-KN-8428-11A-01R-2315-07	C11orf21|29125	8.1014
TCGA-KN-8428-11A-01R-2315-07	C11orf24|53838	501.2328
TCGA-KN-8428-11A-01R-2315-07	C11orf2|738	2413.8781
TCGA-KN-8428-11A-01R-2315-07	C11orf30|56946	307.1504
TCGA-KN-8428-11A-01R-2315-07	C11orf31|280636	1011.976
TCGA-KN-8428-11A-01R-2315-07	C11orf34|349633	0
TCGA-KN-8428-11A-01R-2315-07	C11orf35|256329	66.4988
TCGA-KN-8428-11A-01R-2315-07	C11orf36|283303	0
TCGA-KN-8428-11A-01R-2315-07	C11orf40|143501	0
TCGA-KN-8428-11A-01R-2315-07	C11orf41|25758	94.0472
TCGA-KN-8428-11A-01R-2315-07	C11orf42|160298	1.4089
TCGA-KN-8428-11A-01R-2315-07	C11orf45|219833	90.1726
TCGA-KN-8428-11A-01R-2315-07	C11orf46|120534	537.8654
TCGA-KN-8428-11A-01R-2315-07	C11orf48|79081	449.3131
TCGA-KN-8428-11A-01R-2315-07	C11orf49|79096	682.987
TCGA-KN-8428-11A-01R-2315-07	C11orf51|25906	555.8084
TCGA-KN-8428-11A-01R-2315-07	C11orf52|91894	679.2814
TCGA-KN-8428-11A-01R-2315-07	C11orf53|341032	3.8746
TCGA-KN-8428-11A-01R-2315-07	C11orf54|28970	5355.7591
TCGA-KN-8428-11A-01R-2315-07	C11orf57|55216	794.2938
TCGA-KN-8428-11A-01R-2315-07	C11orf58|10944	3378.3022
TCGA-KN-8428-11A-01R-2315-07	C11orf59|55004	2092.9905
TCGA-KN-8428-11A-01R-2315-07	C11orf61|79684	199.7182
TCGA-KN-8428-11A-01R-2315-07	C11orf63|79864	238.4642
TCGA-KN-8428-11A-01R-2315-07	C11orf64|283197	0
TCGA-KN-8428-11A-01R-2315-07	C11orf65|160140	9.5104
TCGA-KN-8428-11A-01R-2315-07	C11orf66|220004	23.5999
TCGA-KN-8428-11A-01R-2315-07	C11orf67|28971	287.4251
TCGA-KN-8428-11A-01R-2315-07	C11orf68|83638	902.4304
TCGA-KN-8428-11A-01R-2315-07	C11orf70|85016	51.7788
TCGA-KN-8428-11A-01R-2315-07	C11orf71|54494	548.7848
TCGA-KN-8428-11A-01R-2315-07	C11orf73|51501	250.4403
TCGA-KN-8428-11A-01R-2315-07	C11orf74|119710	189.1511
TCGA-KN-8428-11A-01R-2315-07	C11orf75|56935	462.1346
TCGA-KN-8428-11A-01R-2315-07	C11orf80|79703	410.3558
TCGA-KN-8428-11A-01R-2315-07	C11orf82|220042	8.8059
TCGA-KN-8428-11A-01R-2315-07	C11orf83|790955	370.553
TCGA-KN-8428-11A-01R-2315-07	C11orf84|144097	308.2071
TCGA-KN-8428-11A-01R-2315-07	C11orf85|283129	10.2149
TCGA-KN-8428-11A-01R-2315-07	C11orf86|254439	7.0447
TCGA-KN-8428-11A-01R-2315-07	C11orf87|399947	0
TCGA-KN-8428-11A-01R-2315-07	C11orf88|399949	.7045
TCGA-KN-8428-11A-01R-2315-07	C11orf90|387804	3.1701
TCGA-KN-8428-11A-01R-2315-07	C11orf92|399948	396.7594
TCGA-KN-8428-11A-01R-2315-07	C11orf93|120376	103.7689
TCGA-KN-8428-11A-01R-2315-07	C11orf94|143678	0
TCGA-KN-8428-11A-01R-2315-07	C11orf95|65998	914.4065
TCGA-KN-8428-11A-01R-2315-07	C11orf9|745	1191.2645
TCGA-KN-8428-11A-01R-2315-07	C12orf10|60314	911.5886
TCGA-KN-8428-11A-01R-2315-07	C12orf11|55726	375.4843
TCGA-KN-8428-11A-01R-2315-07	C12orf12|196477	0
TCGA-KN-8428-11A-01R-2315-07	C12orf23|90488	1479.7464
TCGA-KN-8428-11A-01R-2315-07	C12orf24|29902	70.4473
TCGA-KN-8428-11A-01R-2315-07	C12orf26|84190	154.6319
TCGA-KN-8428-11A-01R-2315-07	C12orf27|283460	39.4505
TCGA-KN-8428-11A-01R-2315-07	C12orf29|91298	387.0412
TCGA-KN-8428-11A-01R-2315-07	C12orf32|83695	422.684
TCGA-KN-8428-11A-01R-2315-07	C12orf34|84915	577.6682
TCGA-KN-8428-11A-01R-2315-07	C12orf35|55196	572.7369
TCGA-KN-8428-11A-01R-2315-07	C12orf36|283422	1.7612
TCGA-KN-8428-11A-01R-2315-07	C12orf39|80763	108.8411
TCGA-KN-8428-11A-01R-2315-07	C12orf40|283461	0
TCGA-KN-8428-11A-01R-2315-07	C12orf41|54934	616.7665
TCGA-KN-8428-11A-01R-2315-07	C12orf42|374470	1.0567
TCGA-KN-8428-11A-01R-2315-07	C12orf43|64897	228.6016
TCGA-KN-8428-11A-01R-2315-07	C12orf44|60673	867.559
TCGA-KN-8428-11A-01R-2315-07	C12orf45|121053	87.0025
TCGA-KN-8428-11A-01R-2315-07	C12orf47|51275	236.4741
TCGA-KN-8428-11A-01R-2315-07	C12orf48|55010	48.2564
TCGA-KN-8428-11A-01R-2315-07	C12orf49|79794	859.4576
TCGA-KN-8428-11A-01R-2315-07	C12orf4|57102	271.5745
TCGA-KN-8428-11A-01R-2315-07	C12orf50|160419	0
TCGA-KN-8428-11A-01R-2315-07	C12orf51|283450	1118.3515
TCGA-KN-8428-11A-01R-2315-07	C12orf52|84934	643.5365
TCGA-KN-8428-11A-01R-2315-07	C12orf53|196500	8.8059
TCGA-KN-8428-11A-01R-2315-07	C12orf54|121273	.7045
TCGA-KN-8428-11A-01R-2315-07	C12orf56|115749	28.1789
TCGA-KN-8428-11A-01R-2315-07	C12orf57|113246	1340.9651
TCGA-KN-8428-11A-01R-2315-07	C12orf59|120939	8648.4678
TCGA-KN-8428-11A-01R-2315-07	C12orf5|57103	234.5896
TCGA-KN-8428-11A-01R-2315-07	C12orf60|144608	41.5639
TCGA-KN-8428-11A-01R-2315-07	C12orf61|283416	16.5551
TCGA-KN-8428-11A-01R-2315-07	C12orf62|84987	1005.6358
TCGA-KN-8428-11A-01R-2315-07	C12orf63|374467	5.2836
TCGA-KN-8428-11A-01R-2315-07	C12orf65|91574	358.9292
TCGA-KN-8428-11A-01R-2315-07	C12orf66|144577	125.044
TCGA-KN-8428-11A-01R-2315-07	C12orf68|387856	27.8267
TCGA-KN-8428-11A-01R-2315-07	C12orf69|440087	106.3755
TCGA-KN-8428-11A-01R-2315-07	C12orf70|341346	.3522
TCGA-KN-8428-11A-01R-2315-07	C12orf71|728858	0
TCGA-KN-8428-11A-01R-2315-07	C12orf72|254013	104.6143
TCGA-KN-8428-11A-01R-2315-07	C12orf73|728568	115.8859
TCGA-KN-8428-11A-01R-2315-07	C12orf74|338809	4.5791
TCGA-KN-8428-11A-01R-2315-07	C12orf75|387882	1644.2409
TCGA-KN-8428-11A-01R-2315-07	C12orf76|400073	139.4857
TCGA-KN-8428-11A-01R-2315-07	C12orf77|196415	0
TCGA-KN-8428-11A-01R-2315-07	C13orf15|28984	215.9211
TCGA-KN-8428-11A-01R-2315-07	C13orf16|121793	0
TCGA-KN-8428-11A-01R-2315-07	C13orf18|80183	17.6118
TCGA-KN-8428-11A-01R-2315-07	C13orf1|57213	343.4308
TCGA-KN-8428-11A-01R-2315-07	C13orf23|80209	659.3871
TCGA-KN-8428-11A-01R-2315-07	C13orf26|122046	0
TCGA-KN-8428-11A-01R-2315-07	C13orf27|93081	270.5178
TCGA-KN-8428-11A-01R-2315-07	C13orf28|122258	0
TCGA-KN-8428-11A-01R-2315-07	C13orf29|283487	94.0472
TCGA-KN-8428-11A-01R-2315-07	C13orf30|144809	.7045
TCGA-KN-8428-11A-01R-2315-07	C13orf31|144811	212.3987
TCGA-KN-8428-11A-01R-2315-07	C13orf33|84935	40.155
TCGA-KN-8428-11A-01R-2315-07	C13orf34|79866	64.9841
TCGA-KN-8428-11A-01R-2315-07	C13orf35|400165	3.5224
TCGA-KN-8428-11A-01R-2315-07	C13orf36|400120	3.1701
TCGA-KN-8428-11A-01R-2315-07	C13orf37|440145	320.1832
TCGA-KN-8428-11A-01R-2315-07	C13orf38|728591	10.31
TCGA-KN-8428-11A-01R-2315-07	C13orf39|196541	0
TCGA-KN-8428-11A-01R-2315-07	C14orf101|54916	564.9877
TCGA-KN-8428-11A-01R-2315-07	C14orf102|55051	300.4579
TCGA-KN-8428-11A-01R-2315-07	C14orf104|55172	319.1265
TCGA-KN-8428-11A-01R-2315-07	C14orf105|55195	2144.0648
TCGA-KN-8428-11A-01R-2315-07	C14orf106|55320	215.2166
TCGA-KN-8428-11A-01R-2315-07	C14orf109|26175	415.6393
TCGA-KN-8428-11A-01R-2315-07	C14orf115|55237	0
TCGA-KN-8428-11A-01R-2315-07	C14orf118|55668	163.7901
TCGA-KN-8428-11A-01R-2315-07	C14orf119|55017	838.3234
TCGA-KN-8428-11A-01R-2315-07	C14orf126|112487	226.3473
TCGA-KN-8428-11A-01R-2315-07	C14orf128|84837	133.8499
TCGA-KN-8428-11A-01R-2315-07	C14orf129|51527	556.1818
TCGA-KN-8428-11A-01R-2315-07	C14orf132|56967	335.6816
TCGA-KN-8428-11A-01R-2315-07	C14orf135|64430	1376.8933
TCGA-KN-8428-11A-01R-2315-07	C14orf138|79609	95.8084
TCGA-KN-8428-11A-01R-2315-07	C14orf139|79686	29.5879
TCGA-KN-8428-11A-01R-2315-07	C14orf142|84520	289.8908
TCGA-KN-8428-11A-01R-2315-07	C14orf143|90141	64.1071
TCGA-KN-8428-11A-01R-2315-07	C14orf145|145508	53.8922
TCGA-KN-8428-11A-01R-2315-07	C14orf147|171546	937.6541
TCGA-KN-8428-11A-01R-2315-07	C14orf148|122945	12.3283
TCGA-KN-8428-11A-01R-2315-07	C14orf149|112849	229.6583
TCGA-KN-8428-11A-01R-2315-07	C14orf153|84334	556.3191
TCGA-KN-8428-11A-01R-2315-07	C14orf156|81892	481.5076
TCGA-KN-8428-11A-01R-2315-07	C14orf159|80017	1891.5111
TCGA-KN-8428-11A-01R-2315-07	C14orf162|56936	0
TCGA-KN-8428-11A-01R-2315-07	C14orf165|414767	0
TCGA-KN-8428-11A-01R-2315-07	C14orf166B|145497	0
TCGA-KN-8428-11A-01R-2315-07	C14orf166|51637	1657.9782
TCGA-KN-8428-11A-01R-2315-07	C14orf167|55449	1157.6893
TCGA-KN-8428-11A-01R-2315-07	C14orf169|79697	214.1599
TCGA-KN-8428-11A-01R-2315-07	C14orf174|161394	59.1758
TCGA-KN-8428-11A-01R-2315-07	C14orf176|643382	8.1014
TCGA-KN-8428-11A-01R-2315-07	C14orf177|283598	0
TCGA-KN-8428-11A-01R-2315-07	C14orf178|283579	1.0567
TCGA-KN-8428-11A-01R-2315-07	C14orf179|112752	415.6393
TCGA-KN-8428-11A-01R-2315-07	C14orf180|400258	22.5431
TCGA-KN-8428-11A-01R-2315-07	C14orf181|400223	60.9369
TCGA-KN-8428-11A-01R-2315-07	C14orf182|283551	4.5791
TCGA-KN-8428-11A-01R-2315-07	C14orf183|196913	0
TCGA-KN-8428-11A-01R-2315-07	C14orf184|650662	.7045
TCGA-KN-8428-11A-01R-2315-07	C14orf19|280655	4.2268
TCGA-KN-8428-11A-01R-2315-07	C14orf1|11161	880.2395
TCGA-KN-8428-11A-01R-2315-07	C14orf21|161424	217.33
TCGA-KN-8428-11A-01R-2315-07	C14orf23|387978	0
TCGA-KN-8428-11A-01R-2315-07	C14orf28|122525	80.31
TCGA-KN-8428-11A-01R-2315-07	C14orf2|9556	1040.155
TCGA-KN-8428-11A-01R-2315-07	C14orf33|100129075	56.0056
TCGA-KN-8428-11A-01R-2315-07	C14orf34|645687	.3522
TCGA-KN-8428-11A-01R-2315-07	C14orf37|145407	1332.1592
TCGA-KN-8428-11A-01R-2315-07	C14orf39|317761	0
TCGA-KN-8428-11A-01R-2315-07	C14orf43|91748	962.3107
TCGA-KN-8428-11A-01R-2315-07	C14orf45|80127	302.0324
TCGA-KN-8428-11A-01R-2315-07	C14orf48|256369	0
TCGA-KN-8428-11A-01R-2315-07	C14orf49|161176	25.7133
TCGA-KN-8428-11A-01R-2315-07	C14orf4|64207	1841.8457
TCGA-KN-8428-11A-01R-2315-07	C14orf50|145376	44.7341
TCGA-KN-8428-11A-01R-2315-07	C14orf53|440184	1.0567
TCGA-KN-8428-11A-01R-2315-07	C14orf64|388011	120.8172
TCGA-KN-8428-11A-01R-2315-07	C14orf68|283600	15.8507
TCGA-KN-8428-11A-01R-2315-07	C14orf70|283601	.7045
TCGA-KN-8428-11A-01R-2315-07	C14orf72|145200	2.1134
TCGA-KN-8428-11A-01R-2315-07	C14orf73|91828	93.3427
TCGA-KN-8428-11A-01R-2315-07	C14orf79|122616	493.8359
TCGA-KN-8428-11A-01R-2315-07	C14orf80|283643	81.7189
TCGA-KN-8428-11A-01R-2315-07	C14orf86|283592	.3522
TCGA-KN-8428-11A-01R-2315-07	C14orf93|60686	206.4107
TCGA-KN-8428-11A-01R-2315-07	C15orf17|57184	1170.8348
TCGA-KN-8428-11A-01R-2315-07	C15orf21|283651	33.4625
TCGA-KN-8428-11A-01R-2315-07	C15orf23|90417	122.9306
TCGA-KN-8428-11A-01R-2315-07	C15orf24|56851	1289.8908
TCGA-KN-8428-11A-01R-2315-07	C15orf26|161502	1.7612
TCGA-KN-8428-11A-01R-2315-07	C15orf27|123591	122.2261
TCGA-KN-8428-11A-01R-2315-07	C15orf28|80035	1.4089
TCGA-KN-8428-11A-01R-2315-07	C15orf29|79768	283.5505
TCGA-KN-8428-11A-01R-2315-07	C15orf2|23742	10.2149
TCGA-KN-8428-11A-01R-2315-07	C15orf32|145858	0
TCGA-KN-8428-11A-01R-2315-07	C15orf33|196951	67.3758
TCGA-KN-8428-11A-01R-2315-07	C15orf34|80072	10.2149
TCGA-KN-8428-11A-01R-2315-07	C15orf37|283687	57.1434
TCGA-KN-8428-11A-01R-2315-07	C15orf38|348110	361.8457
TCGA-KN-8428-11A-01R-2315-07	C15orf39|56905	524.1282
TCGA-KN-8428-11A-01R-2315-07	C15orf40|123207	306.4459
TCGA-KN-8428-11A-01R-2315-07	C15orf41|84529	175.0616
TCGA-KN-8428-11A-01R-2315-07	C15orf42|90381	5.6569
TCGA-KN-8428-11A-01R-2315-07	C15orf43|145645	0
TCGA-KN-8428-11A-01R-2315-07	C15orf44|81556	957.7316
TCGA-KN-8428-11A-01R-2315-07	C15orf48|84419	49.3131
TCGA-KN-8428-11A-01R-2315-07	C15orf50|414926	.7045
TCGA-KN-8428-11A-01R-2315-07	C15orf51|196968	11.976
TCGA-KN-8428-11A-01R-2315-07	C15orf52|388115	524.1282
TCGA-KN-8428-11A-01R-2315-07	C15orf53|400359	.3522
TCGA-KN-8428-11A-01R-2315-07	C15orf54|400360	.3522
TCGA-KN-8428-11A-01R-2315-07	C15orf55|256646	0
TCGA-KN-8428-11A-01R-2315-07	C15orf56|644809	29.2356
TCGA-KN-8428-11A-01R-2315-07	C15orf57|90416	554.0824
TCGA-KN-8428-11A-01R-2315-07	C15orf58|390637	37.6893
TCGA-KN-8428-11A-01R-2315-07	C15orf59|388135	526.2416
TCGA-KN-8428-11A-01R-2315-07	C15orf5|81698	0
TCGA-KN-8428-11A-01R-2315-07	C15orf60|283677	0
TCGA-KN-8428-11A-01R-2315-07	C15orf61|145853	153.8676
TCGA-KN-8428-11A-01R-2315-07	C15orf62|643338	25.361
TCGA-KN-8428-11A-01R-2315-07	C15orf63|25764	573.0891
TCGA-KN-8428-11A-01R-2315-07	C16orf11|146325	715.745
TCGA-KN-8428-11A-01R-2315-07	C16orf13|84326	590.701
TCGA-KN-8428-11A-01R-2315-07	C16orf3|750	.7045
TCGA-KN-8428-11A-01R-2315-07	C16orf42|115939	976.6855
TCGA-KN-8428-11A-01R-2315-07	C16orf45|89927	861.9232
TCGA-KN-8428-11A-01R-2315-07	C16orf46|123775	50.3698
TCGA-KN-8428-11A-01R-2315-07	C16orf48|84080	570.9757
TCGA-KN-8428-11A-01R-2315-07	C16orf52|730094	343.4308
TCGA-KN-8428-11A-01R-2315-07	C16orf53|79447	819.9014
TCGA-KN-8428-11A-01R-2315-07	C16orf54|283897	27.4745
TCGA-KN-8428-11A-01R-2315-07	C16orf55|124045	183.1631
TCGA-KN-8428-11A-01R-2315-07	C16orf57|79650	727.3688
TCGA-KN-8428-11A-01R-2315-07	C16orf58|64755	2378.1754
TCGA-KN-8428-11A-01R-2315-07	C16orf59|80178	16.5551
TCGA-KN-8428-11A-01R-2315-07	C16orf5|29965	1678.4079
TCGA-KN-8428-11A-01R-2315-07	C16orf61|56942	560.7749
TCGA-KN-8428-11A-01R-2315-07	C16orf62|57020	1344.1353
TCGA-KN-8428-11A-01R-2315-07	C16orf63|123811	758.3656
TCGA-KN-8428-11A-01R-2315-07	C16orf68|79091	152.8707
TCGA-KN-8428-11A-01R-2315-07	C16orf70|80262	429.9824
TCGA-KN-8428-11A-01R-2315-07	C16orf71|146562	28.8834
TCGA-KN-8428-11A-01R-2315-07	C16orf72|29035	1135.9634
TCGA-KN-8428-11A-01R-2315-07	C16orf73|254528	3.2511
TCGA-KN-8428-11A-01R-2315-07	C16orf74|404550	32.758
TCGA-KN-8428-11A-01R-2315-07	C16orf75|116028	97.9218
TCGA-KN-8428-11A-01R-2315-07	C16orf78|123970	0
TCGA-KN-8428-11A-01R-2315-07	C16orf79|283870	34.9384
TCGA-KN-8428-11A-01R-2315-07	C16orf7|9605	542.7721
TCGA-KN-8428-11A-01R-2315-07	C16orf80|29105	615.3575
TCGA-KN-8428-11A-01R-2315-07	C16orf81|283860	.3522
TCGA-KN-8428-11A-01R-2315-07	C16orf82|162083	0
TCGA-KN-8428-11A-01R-2315-07	C16orf86|388284	156.7453
TCGA-KN-8428-11A-01R-2315-07	C16orf87|388272	181.0497
TCGA-KN-8428-11A-01R-2315-07	C16orf88|400506	197.957
TCGA-KN-8428-11A-01R-2315-07	C16orf89|146556	2857.3441
TCGA-KN-8428-11A-01R-2315-07	C16orf90|646174	.3522
TCGA-KN-8428-11A-01R-2315-07	C16orf91|283951	214.8644
TCGA-KN-8428-11A-01R-2315-07	C16orf92|146378	0
TCGA-KN-8428-11A-01R-2315-07	C16orf93|90835	66.5727
TCGA-KN-8428-11A-01R-2315-07	C17orf100|388327	80.6622
TCGA-KN-8428-11A-01R-2315-07	C17orf101|79701	393.4484
[truncated: 18,532 more rows]
