# Supplementary material for: Dysfunctional miRNA-Mediated Regulation in Chromophobe Renal Cell Carcinoma
Source: PLoS One. 2016 Jun 3;11(6):e0156324. doi: 10.1371/journal.pone.0156324 (PMC4892590; doi:10.1371/journal.pone.0156324)
Supplement: S2 File — (ZIP) [file pone.0156324.s002.zip › S2_File mRNA expression profile downloaded from TCGA/control/unc.edu__IlluminaHiSeq_RNASeqV2__TCGA-KN-8429-11A-01R-2315-07__expression_rsem_gene_normalized.txt]

barcode	gene_id	normalized_count
TCGA-KN-8429-11A-01R-2315-07	?|100130426	0
TCGA-KN-8429-11A-01R-2315-07	?|100133144	2.288
TCGA-KN-8429-11A-01R-2315-07	?|100134869	7.0578
TCGA-KN-8429-11A-01R-2315-07	?|10357	122.5164
TCGA-KN-8429-11A-01R-2315-07	?|10431	1096.2271
TCGA-KN-8429-11A-01R-2315-07	?|136542	0
TCGA-KN-8429-11A-01R-2315-07	?|155060	194.8771
TCGA-KN-8429-11A-01R-2315-07	?|26823	0
TCGA-KN-8429-11A-01R-2315-07	?|280660	0
TCGA-KN-8429-11A-01R-2315-07	?|317712	0
TCGA-KN-8429-11A-01R-2315-07	?|340602	0
TCGA-KN-8429-11A-01R-2315-07	?|388795	0
TCGA-KN-8429-11A-01R-2315-07	?|390284	15.5763
TCGA-KN-8429-11A-01R-2315-07	?|391343	.3461
TCGA-KN-8429-11A-01R-2315-07	?|391714	0
TCGA-KN-8429-11A-01R-2315-07	?|404770	0
TCGA-KN-8429-11A-01R-2315-07	?|441362	0
TCGA-KN-8429-11A-01R-2315-07	?|442388	0
TCGA-KN-8429-11A-01R-2315-07	?|553137	515.4033
TCGA-KN-8429-11A-01R-2315-07	?|57714	289.3735
TCGA-KN-8429-11A-01R-2315-07	?|645851	5.1921
TCGA-KN-8429-11A-01R-2315-07	?|652919	41.883
TCGA-KN-8429-11A-01R-2315-07	?|653553	437.8678
TCGA-KN-8429-11A-01R-2315-07	?|728045	0
TCGA-KN-8429-11A-01R-2315-07	?|728603	0
TCGA-KN-8429-11A-01R-2315-07	?|728788	.3461
TCGA-KN-8429-11A-01R-2315-07	?|729884	1.7307
TCGA-KN-8429-11A-01R-2315-07	?|8225	715.4725
TCGA-KN-8429-11A-01R-2315-07	?|90288	22.153
TCGA-KN-8429-11A-01R-2315-07	A1BG|1	126.9886
TCGA-KN-8429-11A-01R-2315-07	A1CF|29974	.3461
TCGA-KN-8429-11A-01R-2315-07	A2BP1|54715	7.6151
TCGA-KN-8429-11A-01R-2315-07	A2LD1|87769	235.9605
TCGA-KN-8429-11A-01R-2315-07	A2ML1|144568	0
TCGA-KN-8429-11A-01R-2315-07	A2M|2	16994.891
TCGA-KN-8429-11A-01R-2315-07	A4GALT|53947	646.2444
TCGA-KN-8429-11A-01R-2315-07	A4GNT|51146	3.1153
TCGA-KN-8429-11A-01R-2315-07	AAA1|404744	0
TCGA-KN-8429-11A-01R-2315-07	AAAS|8086	794.3925
TCGA-KN-8429-11A-01R-2315-07	AACSL|729522	8.9997
TCGA-KN-8429-11A-01R-2315-07	AACS|65985	681.2046
TCGA-KN-8429-11A-01R-2315-07	AADACL2|344752	0
TCGA-KN-8429-11A-01R-2315-07	AADACL3|126767	0
TCGA-KN-8429-11A-01R-2315-07	AADACL4|343066	0
TCGA-KN-8429-11A-01R-2315-07	AADAC|13	0
TCGA-KN-8429-11A-01R-2315-07	AADAT|51166	119.7646
TCGA-KN-8429-11A-01R-2315-07	AAGAB|79719	1434.7525
TCGA-KN-8429-11A-01R-2315-07	AAK1|22848	865.0052
TCGA-KN-8429-11A-01R-2315-07	AAMP|14	2777.0855
TCGA-KN-8429-11A-01R-2315-07	AANAT|15	.3461
TCGA-KN-8429-11A-01R-2315-07	AARS2|57505	326.0644
TCGA-KN-8429-11A-01R-2315-07	AARSD1|80755	547.5943
TCGA-KN-8429-11A-01R-2315-07	AARS|16	2053.6518
TCGA-KN-8429-11A-01R-2315-07	AASDHPPT|60496	682.243
TCGA-KN-8429-11A-01R-2315-07	AASDH|132949	304.2575
TCGA-KN-8429-11A-01R-2315-07	AASS|10157	334.3718
TCGA-KN-8429-11A-01R-2315-07	AATF|26574	643.4753
TCGA-KN-8429-11A-01R-2315-07	AATK|9625	95.5348
TCGA-KN-8429-11A-01R-2315-07	ABAT|18	194.1848
TCGA-KN-8429-11A-01R-2315-07	ABCA10|10349	8.3074
TCGA-KN-8429-11A-01R-2315-07	ABCA11P|79963	206.5524
TCGA-KN-8429-11A-01R-2315-07	ABCA12|26154	4.1537
TCGA-KN-8429-11A-01R-2315-07	ABCA13|154664	138.4562
TCGA-KN-8429-11A-01R-2315-07	ABCA17P|650655	18.3454
TCGA-KN-8429-11A-01R-2315-07	ABCA1|19	216.684
TCGA-KN-8429-11A-01R-2315-07	ABCA2|20	1086.5351
TCGA-KN-8429-11A-01R-2315-07	ABCA3|21	997.577
TCGA-KN-8429-11A-01R-2315-07	ABCA4|24	5394.9463
TCGA-KN-8429-11A-01R-2315-07	ABCA5|23461	625.8221
TCGA-KN-8429-11A-01R-2315-07	ABCA6|23460	60.2285
TCGA-KN-8429-11A-01R-2315-07	ABCA7|10347	252.3364
TCGA-KN-8429-11A-01R-2315-07	ABCA8|10351	40.8446
TCGA-KN-8429-11A-01R-2315-07	ABCA9|10350	18.6916
TCGA-KN-8429-11A-01R-2315-07	ABCB10|23456	311.5265
TCGA-KN-8429-11A-01R-2315-07	ABCB11|8647	0
TCGA-KN-8429-11A-01R-2315-07	ABCB1|5243	1667.0128
TCGA-KN-8429-11A-01R-2315-07	ABCB4|5244	22.4991
TCGA-KN-8429-11A-01R-2315-07	ABCB5|340273	0
TCGA-KN-8429-11A-01R-2315-07	ABCB6|10058	274.3441
TCGA-KN-8429-11A-01R-2315-07	ABCB7|22	459.3285
TCGA-KN-8429-11A-01R-2315-07	ABCB8|11194	718.5877
TCGA-KN-8429-11A-01R-2315-07	ABCB9|23457	140.5019
TCGA-KN-8429-11A-01R-2315-07	ABCC10|89845	362.7553
TCGA-KN-8429-11A-01R-2315-07	ABCC11|85320	1.0384
TCGA-KN-8429-11A-01R-2315-07	ABCC12|94160	0
TCGA-KN-8429-11A-01R-2315-07	ABCC13|150000	.3461
TCGA-KN-8429-11A-01R-2315-07	ABCC1|4363	726.549
TCGA-KN-8429-11A-01R-2315-07	ABCC2|1244	10.0381
TCGA-KN-8429-11A-01R-2315-07	ABCC3|8714	219.107
TCGA-KN-8429-11A-01R-2315-07	ABCC4|10257	1069.5742
TCGA-KN-8429-11A-01R-2315-07	ABCC5|10057	1255.1056
TCGA-KN-8429-11A-01R-2315-07	ABCC6P1|653190	3.1153
TCGA-KN-8429-11A-01R-2315-07	ABCC6P2|730013	42.2291
TCGA-KN-8429-11A-01R-2315-07	ABCC6|368	120.4569
TCGA-KN-8429-11A-01R-2315-07	ABCC8|6833	5.5382
TCGA-KN-8429-11A-01R-2315-07	ABCC9|10060	607.4766
TCGA-KN-8429-11A-01R-2315-07	ABCD1|215	342.333
TCGA-KN-8429-11A-01R-2315-07	ABCD2|225	1.7307
TCGA-KN-8429-11A-01R-2315-07	ABCD3|5825	1881.9661
TCGA-KN-8429-11A-01R-2315-07	ABCD4|5826	825.199
TCGA-KN-8429-11A-01R-2315-07	ABCE1|6059	1287.2966
TCGA-KN-8429-11A-01R-2315-07	ABCF1|23	1165.109
TCGA-KN-8429-11A-01R-2315-07	ABCF2|10061	1138.1101
TCGA-KN-8429-11A-01R-2315-07	ABCF3|55324	975.424
TCGA-KN-8429-11A-01R-2315-07	ABCG1|9619	907.2343
TCGA-KN-8429-11A-01R-2315-07	ABCG2|9429	274.1433
TCGA-KN-8429-11A-01R-2315-07	ABCG4|64137	21.8069
TCGA-KN-8429-11A-01R-2315-07	ABCG5|64240	12.8072
TCGA-KN-8429-11A-01R-2315-07	ABCG8|64241	1.7307
TCGA-KN-8429-11A-01R-2315-07	ABHD10|55347	697.127
TCGA-KN-8429-11A-01R-2315-07	ABHD11|83451	1567.6705
TCGA-KN-8429-11A-01R-2315-07	ABHD12B|145447	.3461
TCGA-KN-8429-11A-01R-2315-07	ABHD12|26090	2745.2406
TCGA-KN-8429-11A-01R-2315-07	ABHD13|84945	656.9747
TCGA-KN-8429-11A-01R-2315-07	ABHD14A|25864	699.3458
TCGA-KN-8429-11A-01R-2315-07	ABHD14B|84836	3536.864
TCGA-KN-8429-11A-01R-2315-07	ABHD15|116236	335.064
TCGA-KN-8429-11A-01R-2315-07	ABHD1|84696	15.5763
TCGA-KN-8429-11A-01R-2315-07	ABHD2|11057	2358.6016
TCGA-KN-8429-11A-01R-2315-07	ABHD3|171586	449.2904
TCGA-KN-8429-11A-01R-2315-07	ABHD4|63874	1462.7899
TCGA-KN-8429-11A-01R-2315-07	ABHD5|51099	749.7404
TCGA-KN-8429-11A-01R-2315-07	ABHD6|57406	277.2586
TCGA-KN-8429-11A-01R-2315-07	ABHD8|79575	425.0606
TCGA-KN-8429-11A-01R-2315-07	ABI1|10006	1681.2046
TCGA-KN-8429-11A-01R-2315-07	ABI2|10152	1688.8197
TCGA-KN-8429-11A-01R-2315-07	ABI3BP|25890	722.0492
TCGA-KN-8429-11A-01R-2315-07	ABI3|51225	241.26
TCGA-KN-8429-11A-01R-2315-07	ABL1|25	1193.4926
TCGA-KN-8429-11A-01R-2315-07	ABL2|27	477.3278
TCGA-KN-8429-11A-01R-2315-07	ABLIM1|3983	3040.1523
TCGA-KN-8429-11A-01R-2315-07	ABLIM2|84448	51.5749
TCGA-KN-8429-11A-01R-2315-07	ABLIM3|22885	42.2291
TCGA-KN-8429-11A-01R-2315-07	ABO|28	629.9758
TCGA-KN-8429-11A-01R-2315-07	ABP1|26	4995.5002
TCGA-KN-8429-11A-01R-2315-07	ABRA|137735	.3461
TCGA-KN-8429-11A-01R-2315-07	ABR|29	1125.3029
TCGA-KN-8429-11A-01R-2315-07	ABT1|29777	618.207
TCGA-KN-8429-11A-01R-2315-07	ABTB1|80325	843.1983
TCGA-KN-8429-11A-01R-2315-07	ABTB2|25841	3096.9193
TCGA-KN-8429-11A-01R-2315-07	ACAA1|30	1617.8609
TCGA-KN-8429-11A-01R-2315-07	ACAA2|10449	6669.0897
TCGA-KN-8429-11A-01R-2315-07	ACACA|31	825.8913
TCGA-KN-8429-11A-01R-2315-07	ACACB|32	2354.794
TCGA-KN-8429-11A-01R-2315-07	ACAD10|80724	853.2364
TCGA-KN-8429-11A-01R-2315-07	ACAD11|84129	528.5047
TCGA-KN-8429-11A-01R-2315-07	ACAD8|27034	798.8924
TCGA-KN-8429-11A-01R-2315-07	ACAD9|28976	986.3517
TCGA-KN-8429-11A-01R-2315-07	ACADL|33	747.3174
TCGA-KN-8429-11A-01R-2315-07	ACADM|34	2869.505
TCGA-KN-8429-11A-01R-2315-07	ACADSB|36	1445.1367
TCGA-KN-8429-11A-01R-2315-07	ACADS|35	1420.9069
TCGA-KN-8429-11A-01R-2315-07	ACADVL|37	12953.1603
TCGA-KN-8429-11A-01R-2315-07	ACAN|176	6.2305
TCGA-KN-8429-11A-01R-2315-07	ACAP1|9744	23.8837
TCGA-KN-8429-11A-01R-2315-07	ACAP2|23527	551.0557
TCGA-KN-8429-11A-01R-2315-07	ACAP3|116983	441.028
TCGA-KN-8429-11A-01R-2315-07	ACAT1|38	8298.3731
TCGA-KN-8429-11A-01R-2315-07	ACAT2|39	409.28
TCGA-KN-8429-11A-01R-2315-07	ACBD3|64746	1005.5382
TCGA-KN-8429-11A-01R-2315-07	ACBD4|79777	677.0509
TCGA-KN-8429-11A-01R-2315-07	ACBD5|91452	1840.0831
TCGA-KN-8429-11A-01R-2315-07	ACBD6|84320	382.4853
TCGA-KN-8429-11A-01R-2315-07	ACBD7|414149	36.3448
TCGA-KN-8429-11A-01R-2315-07	ACCN1|40	102.1115
TCGA-KN-8429-11A-01R-2315-07	ACCN2|41	35.3063
TCGA-KN-8429-11A-01R-2315-07	ACCN3|9311	5.5382
TCGA-KN-8429-11A-01R-2315-07	ACCN4|55515	.3461
TCGA-KN-8429-11A-01R-2315-07	ACCN5|51802	.6923
TCGA-KN-8429-11A-01R-2315-07	ACCSL|390110	.3461
TCGA-KN-8429-11A-01R-2315-07	ACCS|84680	508.8266
TCGA-KN-8429-11A-01R-2315-07	ACD|65057	343.3714
TCGA-KN-8429-11A-01R-2315-07	ACE2|59272	13.8456
TCGA-KN-8429-11A-01R-2315-07	ACER1|125981	1.0384
TCGA-KN-8429-11A-01R-2315-07	ACER2|340485	101.073
TCGA-KN-8429-11A-01R-2315-07	ACER3|55331	244.3752
TCGA-KN-8429-11A-01R-2315-07	ACE|1636	101.4192
TCGA-KN-8429-11A-01R-2315-07	ACHE|43	158.1862
TCGA-KN-8429-11A-01R-2315-07	ACIN1|22985	1773.6241
TCGA-KN-8429-11A-01R-2315-07	ACLY|47	1874.0048
TCGA-KN-8429-11A-01R-2315-07	ACMSD|130013	31.8449
TCGA-KN-8429-11A-01R-2315-07	ACN9|57001	422.9837
TCGA-KN-8429-11A-01R-2315-07	ACO1|48	1471.7895
TCGA-KN-8429-11A-01R-2315-07	ACO2|50	4447.2586
TCGA-KN-8429-11A-01R-2315-07	ACOT11|26027	465.9571
TCGA-KN-8429-11A-01R-2315-07	ACOT12|134526	43.9598
TCGA-KN-8429-11A-01R-2315-07	ACOT13|55856	754.9948
TCGA-KN-8429-11A-01R-2315-07	ACOT1|641371	564.9013
TCGA-KN-8429-11A-01R-2315-07	ACOT2|10965	522.6722
TCGA-KN-8429-11A-01R-2315-07	ACOT4|122970	141.5715
TCGA-KN-8429-11A-01R-2315-07	ACOT6|641372	4.846
TCGA-KN-8429-11A-01R-2315-07	ACOT7|11332	268.9512
TCGA-KN-8429-11A-01R-2315-07	ACOT8|10005	647.1686
TCGA-KN-8429-11A-01R-2315-07	ACOT9|23597	842.1599
TCGA-KN-8429-11A-01R-2315-07	ACOX1|51	1455.9778
TCGA-KN-8429-11A-01R-2315-07	ACOX2|8309	78.92
TCGA-KN-8429-11A-01R-2315-07	ACOX3|8310	301.4884
TCGA-KN-8429-11A-01R-2315-07	ACOXL|55289	4.4998
TCGA-KN-8429-11A-01R-2315-07	ACP1|52	1854.2748
TCGA-KN-8429-11A-01R-2315-07	ACP2|53	821.7376
TCGA-KN-8429-11A-01R-2315-07	ACP5|54	102.4576
TCGA-KN-8429-11A-01R-2315-07	ACP6|51205	588.785
TCGA-KN-8429-11A-01R-2315-07	ACPL2|92370	265.4898
TCGA-KN-8429-11A-01R-2315-07	ACPP|55	982.693
TCGA-KN-8429-11A-01R-2315-07	ACPT|93650	0
TCGA-KN-8429-11A-01R-2315-07	ACRBP|84519	31.1526
TCGA-KN-8429-11A-01R-2315-07	ACRC|93953	12.1149
TCGA-KN-8429-11A-01R-2315-07	ACRV1|56	0
TCGA-KN-8429-11A-01R-2315-07	ACR|49	2.423
TCGA-KN-8429-11A-01R-2315-07	ACSBG1|23205	6.9228
TCGA-KN-8429-11A-01R-2315-07	ACSBG2|81616	1.3846
TCGA-KN-8429-11A-01R-2315-07	ACSF2|80221	423.676
TCGA-KN-8429-11A-01R-2315-07	ACSF3|197322	346.1405
TCGA-KN-8429-11A-01R-2315-07	ACSL1|2180	8647.6289
TCGA-KN-8429-11A-01R-2315-07	ACSL3|2181	2579.0931
TCGA-KN-8429-11A-01R-2315-07	ACSL4|2182	3053.6518
TCGA-KN-8429-11A-01R-2315-07	ACSL5|51703	901.6961
TCGA-KN-8429-11A-01R-2315-07	ACSL6|23305	44.9983
TCGA-KN-8429-11A-01R-2315-07	ACSM1|116285	43.9598
TCGA-KN-8429-11A-01R-2315-07	ACSM2A|123876	13.8456
TCGA-KN-8429-11A-01R-2315-07	ACSM2B|348158	6.9228
TCGA-KN-8429-11A-01R-2315-07	ACSM3|6296	909.73
TCGA-KN-8429-11A-01R-2315-07	ACSM4|341392	0
TCGA-KN-8429-11A-01R-2315-07	ACSM5|54988	55.3825
TCGA-KN-8429-11A-01R-2315-07	ACSS1|84532	1269.9896
TCGA-KN-8429-11A-01R-2315-07	ACSS2|55902	917.2724
TCGA-KN-8429-11A-01R-2315-07	ACSS3|79611	339.91
TCGA-KN-8429-11A-01R-2315-07	ACTA1|58	42.9214
TCGA-KN-8429-11A-01R-2315-07	ACTA2|59	3451.4434
TCGA-KN-8429-11A-01R-2315-07	ACTBL2|345651	28.7297
TCGA-KN-8429-11A-01R-2315-07	ACTB|60	212591.9003
TCGA-KN-8429-11A-01R-2315-07	ACTC1|70	32.8834
TCGA-KN-8429-11A-01R-2315-07	ACTG1|71	186712.3572
TCGA-KN-8429-11A-01R-2315-07	ACTG2|72	19.0377
TCGA-KN-8429-11A-01R-2315-07	ACTL6A|86	1079.9585
TCGA-KN-8429-11A-01R-2315-07	ACTL6B|51412	.3461
TCGA-KN-8429-11A-01R-2315-07	ACTL7A|10881	0
TCGA-KN-8429-11A-01R-2315-07	ACTL7B|10880	.3461
TCGA-KN-8429-11A-01R-2315-07	ACTL8|81569	0
TCGA-KN-8429-11A-01R-2315-07	ACTL9|284382	0
TCGA-KN-8429-11A-01R-2315-07	ACTN1|87	3179.9931
TCGA-KN-8429-11A-01R-2315-07	ACTN2|88	50.1904
TCGA-KN-8429-11A-01R-2315-07	ACTN3|89	.6923
TCGA-KN-8429-11A-01R-2315-07	ACTN4|81	13967.5251
TCGA-KN-8429-11A-01R-2315-07	ACTR10|55860	1632.3988
TCGA-KN-8429-11A-01R-2315-07	ACTR1A|10121	2328.1412
TCGA-KN-8429-11A-01R-2315-07	ACTR1B|10120	2698.8577
TCGA-KN-8429-11A-01R-2315-07	ACTR2|10097	4175.4933
TCGA-KN-8429-11A-01R-2315-07	ACTR3B|57180	210.4534
TCGA-KN-8429-11A-01R-2315-07	ACTR3C|653857	153.6864
TCGA-KN-8429-11A-01R-2315-07	ACTR3|10096	4625.8221
TCGA-KN-8429-11A-01R-2315-07	ACTR5|79913	148.1481
TCGA-KN-8429-11A-01R-2315-07	ACTR6|64431	530.6334
TCGA-KN-8429-11A-01R-2315-07	ACTR8|93973	386.2928
TCGA-KN-8429-11A-01R-2315-07	ACTRT1|139741	0
TCGA-KN-8429-11A-01R-2315-07	ACTRT2|140625	1.0384
TCGA-KN-8429-11A-01R-2315-07	ACVR1B|91	1999.3077
TCGA-KN-8429-11A-01R-2315-07	ACVR1C|130399	9.6919
TCGA-KN-8429-11A-01R-2315-07	ACVR1|90	791.2773
TCGA-KN-8429-11A-01R-2315-07	ACVR2A|92	438.2139
TCGA-KN-8429-11A-01R-2315-07	ACVR2B|93	107.3036
TCGA-KN-8429-11A-01R-2315-07	ACVRL1|94	1050.1904
TCGA-KN-8429-11A-01R-2315-07	ACY1|95	896.7082
TCGA-KN-8429-11A-01R-2315-07	ACY3|91703	17.9993
TCGA-KN-8429-11A-01R-2315-07	ACYP1|97	218.4147
TCGA-KN-8429-11A-01R-2315-07	ACYP2|98	258.2208
TCGA-KN-8429-11A-01R-2315-07	ADAD1|132612	0
TCGA-KN-8429-11A-01R-2315-07	ADAD2|161931	3.1983
TCGA-KN-8429-11A-01R-2315-07	ADAL|161823	581.8622
TCGA-KN-8429-11A-01R-2315-07	ADAM10|102	2067.4974
TCGA-KN-8429-11A-01R-2315-07	ADAM11|4185	11.4226
TCGA-KN-8429-11A-01R-2315-07	ADAM12|8038	12.1149
TCGA-KN-8429-11A-01R-2315-07	ADAM15|8751	1543.091
TCGA-KN-8429-11A-01R-2315-07	ADAM17|6868	559.3631
TCGA-KN-8429-11A-01R-2315-07	ADAM18|8749	0
TCGA-KN-8429-11A-01R-2315-07	ADAM19|8728	41.5369
TCGA-KN-8429-11A-01R-2315-07	ADAM20|8748	2.0768
TCGA-KN-8429-11A-01R-2315-07	ADAM21P1|145241	.6923
TCGA-KN-8429-11A-01R-2315-07	ADAM21|8747	7.6151
TCGA-KN-8429-11A-01R-2315-07	ADAM22|53616	136.7255
TCGA-KN-8429-11A-01R-2315-07	ADAM23|8745	12.4611
TCGA-KN-8429-11A-01R-2315-07	ADAM28|10863	31.4988
TCGA-KN-8429-11A-01R-2315-07	ADAM29|11086	.6923
TCGA-KN-8429-11A-01R-2315-07	ADAM2|2515	0
TCGA-KN-8429-11A-01R-2315-07	ADAM30|11085	0
TCGA-KN-8429-11A-01R-2315-07	ADAM32|203102	5.8844
TCGA-KN-8429-11A-01R-2315-07	ADAM33|80332	38.0755
TCGA-KN-8429-11A-01R-2315-07	ADAM3A|1587	0
TCGA-KN-8429-11A-01R-2315-07	ADAM5P|255926	0
TCGA-KN-8429-11A-01R-2315-07	ADAM6|8755	43.4476
TCGA-KN-8429-11A-01R-2315-07	ADAM7|8756	0
TCGA-KN-8429-11A-01R-2315-07	ADAM8|101	53.9979
TCGA-KN-8429-11A-01R-2315-07	ADAM9|8754	2533.4026
TCGA-KN-8429-11A-01R-2315-07	ADAMDEC1|27299	0
TCGA-KN-8429-11A-01R-2315-07	ADAMTS10|81794	79.2662
TCGA-KN-8429-11A-01R-2315-07	ADAMTS12|81792	11.7688
TCGA-KN-8429-11A-01R-2315-07	ADAMTS13|11093	147.1097
TCGA-KN-8429-11A-01R-2315-07	ADAMTS14|140766	25.6144
TCGA-KN-8429-11A-01R-2315-07	ADAMTS15|170689	99.6885
TCGA-KN-8429-11A-01R-2315-07	ADAMTS16|170690	82.7276
TCGA-KN-8429-11A-01R-2315-07	ADAMTS17|170691	17.9993
TCGA-KN-8429-11A-01R-2315-07	ADAMTS18|170692	14.5379
TCGA-KN-8429-11A-01R-2315-07	ADAMTS19|171019	0
TCGA-KN-8429-11A-01R-2315-07	ADAMTS1|9510	7740.7407
TCGA-KN-8429-11A-01R-2315-07	ADAMTS20|80070	0
TCGA-KN-8429-11A-01R-2315-07	ADAMTS2|9509	23.5376
TCGA-KN-8429-11A-01R-2315-07	ADAMTS3|9508	43.9598
TCGA-KN-8429-11A-01R-2315-07	ADAMTS4|9507	2541.3638
TCGA-KN-8429-11A-01R-2315-07	ADAMTS5|11096	690.5504
TCGA-KN-8429-11A-01R-2315-07	ADAMTS6|11174	60.5746
TCGA-KN-8429-11A-01R-2315-07	ADAMTS7|11173	38.4216
TCGA-KN-8429-11A-01R-2315-07	ADAMTS8|11095	98.9962
TCGA-KN-8429-11A-01R-2315-07	ADAMTS9|56999	673.2433
TCGA-KN-8429-11A-01R-2315-07	ADAMTSL1|92949	263.0668
TCGA-KN-8429-11A-01R-2315-07	ADAMTSL2|9719	1037.3832
TCGA-KN-8429-11A-01R-2315-07	ADAMTSL3|57188	109.7265
TCGA-KN-8429-11A-01R-2315-07	ADAMTSL4|54507	85.1506
TCGA-KN-8429-11A-01R-2315-07	ADAMTSL5|339366	59.5362
TCGA-KN-8429-11A-01R-2315-07	ADAP1|11033	1039.2731
TCGA-KN-8429-11A-01R-2315-07	ADAP2|55803	59.5362
TCGA-KN-8429-11A-01R-2315-07	ADARB1|104	264.7975
TCGA-KN-8429-11A-01R-2315-07	ADARB2|105	9.6919
TCGA-KN-8429-11A-01R-2315-07	ADAR|103	4977.847
TCGA-KN-8429-11A-01R-2315-07	ADAT1|23536	487.712
TCGA-KN-8429-11A-01R-2315-07	ADAT2|134637	51.9211
TCGA-KN-8429-11A-01R-2315-07	ADAT3|113179	94.1502
TCGA-KN-8429-11A-01R-2315-07	ADA|100	83.0737
TCGA-KN-8429-11A-01R-2315-07	ADCK1|57143	119.4185
TCGA-KN-8429-11A-01R-2315-07	ADCK2|90956	1050.1904
TCGA-KN-8429-11A-01R-2315-07	ADCK4|79934	968.8474
TCGA-KN-8429-11A-01R-2315-07	ADCK5|203054	166.8397
TCGA-KN-8429-11A-01R-2315-07	ADCY10|55811	3.1153
TCGA-KN-8429-11A-01R-2315-07	ADCY1|107	213.5687
TCGA-KN-8429-11A-01R-2315-07	ADCY2|108	3.4614
TCGA-KN-8429-11A-01R-2315-07	ADCY3|109	876.6251
TCGA-KN-8429-11A-01R-2315-07	ADCY4|196883	452.0595
TCGA-KN-8429-11A-01R-2315-07	ADCY5|111	859.8131
TCGA-KN-8429-11A-01R-2315-07	ADCY6|112	2023.5376
TCGA-KN-8429-11A-01R-2315-07	ADCY7|113	56.0748
TCGA-KN-8429-11A-01R-2315-07	ADCY8|114	0
TCGA-KN-8429-11A-01R-2315-07	ADCY9|115	660.7823
TCGA-KN-8429-11A-01R-2315-07	ADCYAP1R1|117	0
TCGA-KN-8429-11A-01R-2315-07	ADCYAP1|116	3.8075
TCGA-KN-8429-11A-01R-2315-07	ADC|113451	104.5344
TCGA-KN-8429-11A-01R-2315-07	ADD1|118	5929.7335
TCGA-KN-8429-11A-01R-2315-07	ADD2|119	2.423
TCGA-KN-8429-11A-01R-2315-07	ADD3|120	3320.8723
TCGA-KN-8429-11A-01R-2315-07	ADH1A|124	24.576
TCGA-KN-8429-11A-01R-2315-07	ADH1B|125	2519.9031
TCGA-KN-8429-11A-01R-2315-07	ADH1C|126	1952.2326
TCGA-KN-8429-11A-01R-2315-07	ADH4|127	3.4614
TCGA-KN-8429-11A-01R-2315-07	ADH5|128	4750.0865
TCGA-KN-8429-11A-01R-2315-07	ADH6|130	2.7691
TCGA-KN-8429-11A-01R-2315-07	ADH7|131	0
TCGA-KN-8429-11A-01R-2315-07	ADHFE1|137872	281.0661
TCGA-KN-8429-11A-01R-2315-07	ADI1|55256	3076.1509
TCGA-KN-8429-11A-01R-2315-07	ADIG|149685	4.846
TCGA-KN-8429-11A-01R-2315-07	ADIPOQ|9370	.3461
TCGA-KN-8429-11A-01R-2315-07	ADIPOR1|51094	3406.0228
TCGA-KN-8429-11A-01R-2315-07	ADIPOR2|79602	2035.9986
TCGA-KN-8429-11A-01R-2315-07	ADK|132	817.5839
TCGA-KN-8429-11A-01R-2315-07	ADM2|79924	12.4611
TCGA-KN-8429-11A-01R-2315-07	ADM|133	1418.83
TCGA-KN-8429-11A-01R-2315-07	ADNP2|22850	879.5431
TCGA-KN-8429-11A-01R-2315-07	ADNP|23394	1654.8979
TCGA-KN-8429-11A-01R-2315-07	ADORA1|134	91.035
TCGA-KN-8429-11A-01R-2315-07	ADORA2A|135	320.8757
TCGA-KN-8429-11A-01R-2315-07	ADORA2B|136	69.5742
TCGA-KN-8429-11A-01R-2315-07	ADORA3|140	12.1149
TCGA-KN-8429-11A-01R-2315-07	ADO|84890	574.5933
TCGA-KN-8429-11A-01R-2315-07	ADPGK|83440	1011.8934
TCGA-KN-8429-11A-01R-2315-07	ADPRHL1|113622	59.8823
TCGA-KN-8429-11A-01R-2315-07	ADPRHL2|54936	708.2035
TCGA-KN-8429-11A-01R-2315-07	ADPRH|141	404.9844
TCGA-KN-8429-11A-01R-2315-07	ADRA1A|148	.6923
TCGA-KN-8429-11A-01R-2315-07	ADRA1B|147	37.7293
TCGA-KN-8429-11A-01R-2315-07	ADRA1D|146	2.7691
TCGA-KN-8429-11A-01R-2315-07	ADRA2A|150	50.8827
TCGA-KN-8429-11A-01R-2315-07	ADRA2B|151	129.1104
TCGA-KN-8429-11A-01R-2315-07	ADRA2C|152	1161.3015
TCGA-KN-8429-11A-01R-2315-07	ADRB1|153	26.6528
TCGA-KN-8429-11A-01R-2315-07	ADRB2|154	62.6514
TCGA-KN-8429-11A-01R-2315-07	ADRB3|155	1.0384
TCGA-KN-8429-11A-01R-2315-07	ADRBK1|156	1737.9716
TCGA-KN-8429-11A-01R-2315-07	ADRBK2|157	103.496
TCGA-KN-8429-11A-01R-2315-07	ADRM1|11047	1811.6996
TCGA-KN-8429-11A-01R-2315-07	ADSL|158	999.3077
TCGA-KN-8429-11A-01R-2315-07	ADSSL1|122622	223.2606
TCGA-KN-8429-11A-01R-2315-07	ADSS|159	1803.7383
TCGA-KN-8429-11A-01R-2315-07	AEBP1|165	1833.1603
TCGA-KN-8429-11A-01R-2315-07	AEBP2|121536	590.5157
TCGA-KN-8429-11A-01R-2315-07	AEN|64782	418.1378
TCGA-KN-8429-11A-01R-2315-07	AES|166	12874.6971
TCGA-KN-8429-11A-01R-2315-07	AFAP1L1|134265	282.7968
TCGA-KN-8429-11A-01R-2315-07	AFAP1L2|84632	2755.6248
TCGA-KN-8429-11A-01R-2315-07	AFAP1|60312	506.369
TCGA-KN-8429-11A-01R-2315-07	AFARP1|246182	0
TCGA-KN-8429-11A-01R-2315-07	AFF1|4299	3918.3108
TCGA-KN-8429-11A-01R-2315-07	AFF2|2334	11.0765
TCGA-KN-8429-11A-01R-2315-07	AFF3|3899	84.4583
TCGA-KN-8429-11A-01R-2315-07	AFF4|27125	2501.5576
TCGA-KN-8429-11A-01R-2315-07	AFG3L1|172	176.5317
TCGA-KN-8429-11A-01R-2315-07	AFG3L2|10939	1882.4057
TCGA-KN-8429-11A-01R-2315-07	AFMID|125061	1353.4095
TCGA-KN-8429-11A-01R-2315-07	AFM|173	.6923
TCGA-KN-8429-11A-01R-2315-07	AFP|174	0
TCGA-KN-8429-11A-01R-2315-07	AFTPH|54812	1526.4798
TCGA-KN-8429-11A-01R-2315-07	AG2|387763	4357.9093
TCGA-KN-8429-11A-01R-2315-07	AGAP11|119385	87.5839
TCGA-KN-8429-11A-01R-2315-07	AGAP1|116987	290.0658
TCGA-KN-8429-11A-01R-2315-07	AGAP2|116986	14.801
TCGA-KN-8429-11A-01R-2315-07	AGAP3|116988	428.1758
TCGA-KN-8429-11A-01R-2315-07	AGAP4|119016	127.0336
TCGA-KN-8429-11A-01R-2315-07	AGAP5|729092	22.153
TCGA-KN-8429-11A-01R-2315-07	AGAP6|414189	53.6518
TCGA-KN-8429-11A-01R-2315-07	AGAP7|653268	5.1921
TCGA-KN-8429-11A-01R-2315-07	AGAP8|728404	19.73
TCGA-KN-8429-11A-01R-2315-07	AGA|175	650.7442
TCGA-KN-8429-11A-01R-2315-07	AGBL1|123624	0
TCGA-KN-8429-11A-01R-2315-07	AGBL2|79841	40.1523
TCGA-KN-8429-11A-01R-2315-07	AGBL3|340351	16.2686
TCGA-KN-8429-11A-01R-2315-07	AGBL4|84871	20.7684
TCGA-KN-8429-11A-01R-2315-07	AGBL5|60509	1351.0073
TCGA-KN-8429-11A-01R-2315-07	AGER|177	75.1125
TCGA-KN-8429-11A-01R-2315-07	AGFG1|3267	2150.9173
TCGA-KN-8429-11A-01R-2315-07	AGFG2|3268	2570.0935
TCGA-KN-8429-11A-01R-2315-07	AGGF1|55109	604.3614
TCGA-KN-8429-11A-01R-2315-07	AGK|55750	772.9318
TCGA-KN-8429-11A-01R-2315-07	AGL|178	786.4313
TCGA-KN-8429-11A-01R-2315-07	AGMAT|79814	58.4978
TCGA-KN-8429-11A-01R-2315-07	AGPAT1|10554	2516.5594
TCGA-KN-8429-11A-01R-2315-07	AGPAT2|10555	1917.2724
TCGA-KN-8429-11A-01R-2315-07	AGPAT3|56894	1535.8255
TCGA-KN-8429-11A-01R-2315-07	AGPAT4|56895	318.7954
TCGA-KN-8429-11A-01R-2315-07	AGPAT5|55326	818.2762
TCGA-KN-8429-11A-01R-2315-07	AGPAT6|137964	853.2364
TCGA-KN-8429-11A-01R-2315-07	AGPAT9|84803	2851.5057
TCGA-KN-8429-11A-01R-2315-07	AGPHD1|123688	80.9969
TCGA-KN-8429-11A-01R-2315-07	AGPS|8540	684.3198
TCGA-KN-8429-11A-01R-2315-07	AGR2|10551	111.8034
TCGA-KN-8429-11A-01R-2315-07	AGR3|155465	34.6141
TCGA-KN-8429-11A-01R-2315-07	AGRN|375790	6763.2399
TCGA-KN-8429-11A-01R-2315-07	AGRP|181	10.0381
TCGA-KN-8429-11A-01R-2315-07	AGTPBP1|23287	406.7151
TCGA-KN-8429-11A-01R-2315-07	AGTR1|185	227.4143
TCGA-KN-8429-11A-01R-2315-07	AGTR2|186	.3461
TCGA-KN-8429-11A-01R-2315-07	AGTRAP|57085	834.891
TCGA-KN-8429-11A-01R-2315-07	AGT|183	284.5275
TCGA-KN-8429-11A-01R-2315-07	AGXT2L1|64850	3.4614
TCGA-KN-8429-11A-01R-2315-07	AGXT2L2|85007	635.064
TCGA-KN-8429-11A-01R-2315-07	AGXT2|64902	5.5382
TCGA-KN-8429-11A-01R-2315-07	AGXT|189	.6923
TCGA-KN-8429-11A-01R-2315-07	AHCTF1|25909	754.9325
TCGA-KN-8429-11A-01R-2315-07	AHCYL1|10768	3920.7338
TCGA-KN-8429-11A-01R-2315-07	AHCYL2|23382	961.5784
TCGA-KN-8429-11A-01R-2315-07	AHCY|191	2647.6289
TCGA-KN-8429-11A-01R-2315-07	AHDC1|27245	536.1717
TCGA-KN-8429-11A-01R-2315-07	AHI1|54806	404.9844
TCGA-KN-8429-11A-01R-2315-07	AHNAK2|113146	35.9986
TCGA-KN-8429-11A-01R-2315-07	AHNAK|79026	13222.9145
TCGA-KN-8429-11A-01R-2315-07	AHRR|57491	37.3832
TCGA-KN-8429-11A-01R-2315-07	AHR|196	1647.6289
TCGA-KN-8429-11A-01R-2315-07	AHSA1|10598	1725.1644
TCGA-KN-8429-11A-01R-2315-07	AHSA2|130872	185.5313
TCGA-KN-8429-11A-01R-2315-07	AHSG|197	3.1153
TCGA-KN-8429-11A-01R-2315-07	AHSP|51327	3.8075
TCGA-KN-8429-11A-01R-2315-07	AICDA|57379	.3461
TCGA-KN-8429-11A-01R-2315-07	AIDA|64853	745.6698
TCGA-KN-8429-11A-01R-2315-07	AIF1L|83543	46410.5227
TCGA-KN-8429-11A-01R-2315-07	AIF1|199	97.6116
TCGA-KN-8429-11A-01R-2315-07	AIFM1|9131	1211.838
TCGA-KN-8429-11A-01R-2315-07	AIFM2|84883	560.4015
TCGA-KN-8429-11A-01R-2315-07	AIFM3|150209	14.6625
TCGA-KN-8429-11A-01R-2315-07	AIG1|51390	1470.7511
TCGA-KN-8429-11A-01R-2315-07	AIM1L|55057	5.5382
TCGA-KN-8429-11A-01R-2315-07	AIM1|202	1028.3835
TCGA-KN-8429-11A-01R-2315-07	AIM2|9447	2.0768
TCGA-KN-8429-11A-01R-2315-07	AIMP1|9255	1437.0024
TCGA-KN-8429-11A-01R-2315-07	AIMP2|7965	598.0858
TCGA-KN-8429-11A-01R-2315-07	AIPL1|23746	0
TCGA-KN-8429-11A-01R-2315-07	AIP|9049	1909.3112
TCGA-KN-8429-11A-01R-2315-07	AIRE|326	1.3846
TCGA-KN-8429-11A-01R-2315-07	AJAP1|55966	327.4489
TCGA-KN-8429-11A-01R-2315-07	AK1|203	1190.7234
TCGA-KN-8429-11A-01R-2315-07	AK2|204	3457.5943
TCGA-KN-8429-11A-01R-2315-07	AK3L1|205	216.684
TCGA-KN-8429-11A-01R-2315-07	AK3|50808	4806.8536
TCGA-KN-8429-11A-01R-2315-07	AK5|26289	33.2295
TCGA-KN-8429-11A-01R-2315-07	AK7|122481	247.4905
TCGA-KN-8429-11A-01R-2315-07	AKAP10|11216	444.4444
TCGA-KN-8429-11A-01R-2315-07	AKAP11|11215	1286.2582
TCGA-KN-8429-11A-01R-2315-07	AKAP12|9590	9529.595
TCGA-KN-8429-11A-01R-2315-07	AKAP13|11214	952.5787
TCGA-KN-8429-11A-01R-2315-07	AKAP14|158798	0
TCGA-KN-8429-11A-01R-2315-07	AKAP1|8165	1103.496
TCGA-KN-8429-11A-01R-2315-07	AKAP2|11217	1314.0395
TCGA-KN-8429-11A-01R-2315-07	AKAP3|10566	111.4573
TCGA-KN-8429-11A-01R-2315-07	AKAP4|8852	.3461
TCGA-KN-8429-11A-01R-2315-07	AKAP5|9495	237.1063
TCGA-KN-8429-11A-01R-2315-07	AKAP6|9472	184.839
TCGA-KN-8429-11A-01R-2315-07	AKAP7|9465	221.8761
TCGA-KN-8429-11A-01R-2315-07	AKAP8L|26993	893.7349
TCGA-KN-8429-11A-01R-2315-07	AKAP8|10270	510.2111
TCGA-KN-8429-11A-01R-2315-07	AKAP9|10142	1253.721
TCGA-KN-8429-11A-01R-2315-07	AKD1|221264	325.026
TCGA-KN-8429-11A-01R-2315-07	AKIRIN1|79647	3048.1135
TCGA-KN-8429-11A-01R-2315-07	AKIRIN2|55122	626.1682
TCGA-KN-8429-11A-01R-2315-07	AKNAD1|254268	5.5417
TCGA-KN-8429-11A-01R-2315-07	AKNA|80709	298.3731
TCGA-KN-8429-11A-01R-2315-07	AKR1A1|10327	1528.5566
TCGA-KN-8429-11A-01R-2315-07	AKR1B10|57016	.6923
TCGA-KN-8429-11A-01R-2315-07	AKR1B15|441282	0
TCGA-KN-8429-11A-01R-2315-07	AKR1B1|231	35212.1841
TCGA-KN-8429-11A-01R-2315-07	AKR1C1|1645	11302.873
TCGA-KN-8429-11A-01R-2315-07	AKR1C2|1646	1398.7539
TCGA-KN-8429-11A-01R-2315-07	AKR1C3|8644	1308.0651
TCGA-KN-8429-11A-01R-2315-07	AKR1C4|1109	2.0768
TCGA-KN-8429-11A-01R-2315-07	AKR1CL1|340811	.3461
TCGA-KN-8429-11A-01R-2315-07	AKR1D1|6718	.3461
TCGA-KN-8429-11A-01R-2315-07	AKR1E2|83592	60.9207
TCGA-KN-8429-11A-01R-2315-07	AKR7A2|8574	1506.4036
TCGA-KN-8429-11A-01R-2315-07	AKR7A3|22977	107.9958
TCGA-KN-8429-11A-01R-2315-07	AKR7L|246181	15.5763
TCGA-KN-8429-11A-01R-2315-07	AKT1S1|84335	850.4673
TCGA-KN-8429-11A-01R-2315-07	AKT1|207	2737.9716
TCGA-KN-8429-11A-01R-2315-07	AKT2|208	4436.1371
TCGA-KN-8429-11A-01R-2315-07	AKT3|10000	1095.5348
TCGA-KN-8429-11A-01R-2315-07	AKTIP|64400	1072.8384
TCGA-KN-8429-11A-01R-2315-07	ALAD|210	1636.8986
TCGA-KN-8429-11A-01R-2315-07	ALAS1|211	1283.143
TCGA-KN-8429-11A-01R-2315-07	ALAS2|212	35.9986
TCGA-KN-8429-11A-01R-2315-07	ALB|213	5.1921
TCGA-KN-8429-11A-01R-2315-07	ALCAM|214	744.8944
TCGA-KN-8429-11A-01R-2315-07	ALDH16A1|126133	782.9699
TCGA-KN-8429-11A-01R-2315-07	ALDH18A1|5832	1347.5251
TCGA-KN-8429-11A-01R-2315-07	ALDH1A1|216	10039.46
TCGA-KN-8429-11A-01R-2315-07	ALDH1A2|8854	754.9325
TCGA-KN-8429-11A-01R-2315-07	ALDH1A3|220	2798.3593
TCGA-KN-8429-11A-01R-2315-07	ALDH1B1|219	540.6715
TCGA-KN-8429-11A-01R-2315-07	ALDH1L1|10840	293.8733
TCGA-KN-8429-11A-01R-2315-07	ALDH1L2|160428	16.9609
TCGA-KN-8429-11A-01R-2315-07	ALDH2|217	2563.8629
TCGA-KN-8429-11A-01R-2315-07	ALDH3A1|218	22.4991
TCGA-KN-8429-11A-01R-2315-07	ALDH3A2|224	3674.2818
TCGA-KN-8429-11A-01R-2315-07	ALDH3B1|221	88.2658
TCGA-KN-8429-11A-01R-2315-07	ALDH3B2|222	50.5365
TCGA-KN-8429-11A-01R-2315-07	ALDH4A1|8659	1474.9048
TCGA-KN-8429-11A-01R-2315-07	ALDH5A1|7915	748.702
TCGA-KN-8429-11A-01R-2315-07	ALDH6A1|4329	622.5026
TCGA-KN-8429-11A-01R-2315-07	ALDH7A1|501	1731.7411
TCGA-KN-8429-11A-01R-2315-07	ALDH8A1|64577	645.5521
TCGA-KN-8429-11A-01R-2315-07	ALDH9A1|223	2949.8096
TCGA-KN-8429-11A-01R-2315-07	ALDOA|226	29138.1101
TCGA-KN-8429-11A-01R-2315-07	ALDOB|229	220.8377
TCGA-KN-8429-11A-01R-2315-07	ALDOC|230	800.6231
TCGA-KN-8429-11A-01R-2315-07	ALG10B|144245	435.4448
TCGA-KN-8429-11A-01R-2315-07	ALG10|84920	109.3804
TCGA-KN-8429-11A-01R-2315-07	ALG11|440138	8.9997
TCGA-KN-8429-11A-01R-2315-07	ALG12|79087	798.8924
TCGA-KN-8429-11A-01R-2315-07	ALG13|79868	688.4735
TCGA-KN-8429-11A-01R-2315-07	ALG14|199857	254.4133
TCGA-KN-8429-11A-01R-2315-07	ALG1L2|644974	0
TCGA-KN-8429-11A-01R-2315-07	ALG1L|200810	19.3008
TCGA-KN-8429-11A-01R-2315-07	ALG1|56052	543.6483
TCGA-KN-8429-11A-01R-2315-07	ALG2|85365	1070.6127
TCGA-KN-8429-11A-01R-2315-07	ALG3|10195	414.6764
TCGA-KN-8429-11A-01R-2315-07	ALG5|29880	728.2797
TCGA-KN-8429-11A-01R-2315-07	ALG6|29929	331.6026
TCGA-KN-8429-11A-01R-2315-07	ALG8|79053	627.2066
TCGA-KN-8429-11A-01R-2315-07	ALG9|79796	622.7068
TCGA-KN-8429-11A-01R-2315-07	ALKBH1|8846	265.8359
TCGA-KN-8429-11A-01R-2315-07	ALKBH2|121642	229.4912
TCGA-KN-8429-11A-01R-2315-07	ALKBH3|221120	443.406
TCGA-KN-8429-11A-01R-2315-07	ALKBH4|54784	129.4254
TCGA-KN-8429-11A-01R-2315-07	ALKBH5|54890	1704.0256
TCGA-KN-8429-11A-01R-2315-07	ALKBH6|84964	190.3773
TCGA-KN-8429-11A-01R-2315-07	ALKBH7|84266	1380.0623
TCGA-KN-8429-11A-01R-2315-07	ALKBH8|91801	109.7265
TCGA-KN-8429-11A-01R-2315-07	ALK|238	1.7307
TCGA-KN-8429-11A-01R-2315-07	ALLC|55821	0
TCGA-KN-8429-11A-01R-2315-07	ALMS1P|200420	3.4614
TCGA-KN-8429-11A-01R-2315-07	ALMS1|7840	356.8709
TCGA-KN-8429-11A-01R-2315-07	ALOX12B|242	1.3846
TCGA-KN-8429-11A-01R-2315-07	ALOX12P2|245	79.2662
TCGA-KN-8429-11A-01R-2315-07	ALOX12|239	9.3458
TCGA-KN-8429-11A-01R-2315-07	ALOX15B|247	2.0768
TCGA-KN-8429-11A-01R-2315-07	ALOX15|246	2.0768
TCGA-KN-8429-11A-01R-2315-07	ALOX5AP|241	120.4569
TCGA-KN-8429-11A-01R-2315-07	ALOX5|240	136.3794
TCGA-KN-8429-11A-01R-2315-07	ALOXE3|59344	4.846
TCGA-KN-8429-11A-01R-2315-07	ALPI|248	.3461
TCGA-KN-8429-11A-01R-2315-07	ALPK1|80216	285.5659
TCGA-KN-8429-11A-01R-2315-07	ALPK2|115701	95.8809
TCGA-KN-8429-11A-01R-2315-07	ALPK3|57538	889.9273
TCGA-KN-8429-11A-01R-2315-07	ALPL|249	273.1049
TCGA-KN-8429-11A-01R-2315-07	ALPPL2|251	.6923
TCGA-KN-8429-11A-01R-2315-07	ALPP|250	0
TCGA-KN-8429-11A-01R-2315-07	ALS2CL|259173	812.738
TCGA-KN-8429-11A-01R-2315-07	ALS2CR11|151254	5.8844
TCGA-KN-8429-11A-01R-2315-07	ALS2CR12|130540	5.5382
TCGA-KN-8429-11A-01R-2315-07	ALS2CR4|65062	766.7013
TCGA-KN-8429-11A-01R-2315-07	ALS2CR8|79800	236.0678
TCGA-KN-8429-11A-01R-2315-07	ALS2|57679	621.6684
TCGA-KN-8429-11A-01R-2315-07	ALX1|8092	41.1907
TCGA-KN-8429-11A-01R-2315-07	ALX3|257	8.3074
TCGA-KN-8429-11A-01R-2315-07	ALX4|60529	1.3846
TCGA-KN-8429-11A-01R-2315-07	AMAC1L2|83650	.6923
TCGA-KN-8429-11A-01R-2315-07	AMAC1L3|643664	.6923
TCGA-KN-8429-11A-01R-2315-07	AMAC1|146861	0
TCGA-KN-8429-11A-01R-2315-07	AMACR|23600	274.1433
TCGA-KN-8429-11A-01R-2315-07	AMBN|258	0
TCGA-KN-8429-11A-01R-2315-07	AMBP|259	300.1038
TCGA-KN-8429-11A-01R-2315-07	AMBRA1|55626	660.4361
TCGA-KN-8429-11A-01R-2315-07	AMD1|262	4631.1803
TCGA-KN-8429-11A-01R-2315-07	AMDHD1|144193	66.8051
TCGA-KN-8429-11A-01R-2315-07	AMDHD2|51005	234.9463
TCGA-KN-8429-11A-01R-2315-07	AMELX|265	0
TCGA-KN-8429-11A-01R-2315-07	AMELY|266	0
TCGA-KN-8429-11A-01R-2315-07	AMFR|267	11006.5767
TCGA-KN-8429-11A-01R-2315-07	AMHR2|269	0
TCGA-KN-8429-11A-01R-2315-07	AMH|268	1.3846
TCGA-KN-8429-11A-01R-2315-07	AMICA1|120425	47.4213
TCGA-KN-8429-11A-01R-2315-07	AMIGO1|57463	200.7615
TCGA-KN-8429-11A-01R-2315-07	AMIGO2|347902	376.2548
TCGA-KN-8429-11A-01R-2315-07	AMIGO3|386724	66.459
TCGA-KN-8429-11A-01R-2315-07	AMMECR1L|83607	682.5891
TCGA-KN-8429-11A-01R-2315-07	AMMECR1|9949	192.4541
TCGA-KN-8429-11A-01R-2315-07	AMN1|196394	475.9432
TCGA-KN-8429-11A-01R-2315-07	AMN|81693	74.4202
TCGA-KN-8429-11A-01R-2315-07	AMOTL1|154810	508.1343
TCGA-KN-8429-11A-01R-2315-07	AMOTL2|51421	1379.37
TCGA-KN-8429-11A-01R-2315-07	AMOT|154796	545.8636
TCGA-KN-8429-11A-01R-2315-07	AMPD1|270	0
TCGA-KN-8429-11A-01R-2315-07	AMPD2|271	861.8899
TCGA-KN-8429-11A-01R-2315-07	AMPD3|272	538.5947
TCGA-KN-8429-11A-01R-2315-07	AMPH|273	290.758
TCGA-KN-8429-11A-01R-2315-07	AMTN|401138	.6923
TCGA-KN-8429-11A-01R-2315-07	AMT|275	822.8037
TCGA-KN-8429-11A-01R-2315-07	AMY1A|276	2.423
TCGA-KN-8429-11A-01R-2315-07	AMY2A|279	1.0384
TCGA-KN-8429-11A-01R-2315-07	AMY2B|280	202.6168
TCGA-KN-8429-11A-01R-2315-07	AMZ1|155185	6.9228
TCGA-KN-8429-11A-01R-2315-07	AMZ2P1|201283	264.4514
TCGA-KN-8429-11A-01R-2315-07	AMZ2|51321	1240.5677
TCGA-KN-8429-11A-01R-2315-07	ANAPC10|10393	209.0689
TCGA-KN-8429-11A-01R-2315-07	ANAPC11|51529	1748.3558
TCGA-KN-8429-11A-01R-2315-07	ANAPC13|25847	2353.5099
TCGA-KN-8429-11A-01R-2315-07	ANAPC16|119504	5320.5261
TCGA-KN-8429-11A-01R-2315-07	ANAPC1|64682	323.6414
TCGA-KN-8429-11A-01R-2315-07	ANAPC2|29882	826.9297
TCGA-KN-8429-11A-01R-2315-07	ANAPC4|29945	406.7151
TCGA-KN-8429-11A-01R-2315-07	ANAPC5|51433	3595.0156
TCGA-KN-8429-11A-01R-2315-07	ANAPC7|51434	924.5414
TCGA-KN-8429-11A-01R-2315-07	ANGEL1|23357	670.1281
TCGA-KN-8429-11A-01R-2315-07	ANGEL2|90806	487.3659
TCGA-KN-8429-11A-01R-2315-07	ANGPT1|284	426.099
TCGA-KN-8429-11A-01R-2315-07	ANGPT2|285	806.1613
TCGA-KN-8429-11A-01R-2315-07	ANGPT4|51378	12.1149
TCGA-KN-8429-11A-01R-2315-07	ANGPTL1|9068	521.9799
TCGA-KN-8429-11A-01R-2315-07	ANGPTL2|23452	1060.2285
TCGA-KN-8429-11A-01R-2315-07	ANGPTL3|27329	164.0706
TCGA-KN-8429-11A-01R-2315-07	ANGPTL4|51129	2450.3288
TCGA-KN-8429-11A-01R-2315-07	ANGPTL5|253935	.6923
TCGA-KN-8429-11A-01R-2315-07	ANGPTL6|83854	13.3437
TCGA-KN-8429-11A-01R-2315-07	ANGPTL7|10218	.6923
TCGA-KN-8429-11A-01R-2315-07	ANG|283	174.1156
TCGA-KN-8429-11A-01R-2315-07	ANK1|286	34.6141
TCGA-KN-8429-11A-01R-2315-07	ANK2|287	1723.0876
TCGA-KN-8429-11A-01R-2315-07	ANK3|288	1640.7061
TCGA-KN-8429-11A-01R-2315-07	ANKAR|150709	59.8823
TCGA-KN-8429-11A-01R-2315-07	ANKDD1A|348094	23.8837
TCGA-KN-8429-11A-01R-2315-07	ANKFN1|162282	.6923
TCGA-KN-8429-11A-01R-2315-07	ANKFY1|51479	935.2717
TCGA-KN-8429-11A-01R-2315-07	ANKHD1-EIF4EBP3|404734	379.9965
TCGA-KN-8429-11A-01R-2315-07	ANKHD1|54882	1188.9685
TCGA-KN-8429-11A-01R-2315-07	ANKH|56172	920.3877
TCGA-KN-8429-11A-01R-2315-07	ANKIB1|54467	859.1208
TCGA-KN-8429-11A-01R-2315-07	ANKK1|255239	2.7691
TCGA-KN-8429-11A-01R-2315-07	ANKLE1|126549	3.8075
TCGA-KN-8429-11A-01R-2315-07	ANKLE2|23141	1553.1326
TCGA-KN-8429-11A-01R-2315-07	ANKMY1|51281	150.225
TCGA-KN-8429-11A-01R-2315-07	ANKMY2|57037	674.974
TCGA-KN-8429-11A-01R-2315-07	ANKRA2|57763	212.8764
TCGA-KN-8429-11A-01R-2315-07	ANKRD10|55608	995.4552
TCGA-KN-8429-11A-01R-2315-07	ANKRD11|29123	1534.8079
TCGA-KN-8429-11A-01R-2315-07	ANKRD12|23253	628.9373
TCGA-KN-8429-11A-01R-2315-07	ANKRD13A|88455	2571.1319
TCGA-KN-8429-11A-01R-2315-07	ANKRD13B|124930	25.9605
TCGA-KN-8429-11A-01R-2315-07	ANKRD13C|81573	538.2485
TCGA-KN-8429-11A-01R-2315-07	ANKRD13D|338692	596.7463
TCGA-KN-8429-11A-01R-2315-07	ANKRD16|54522	111.6926
TCGA-KN-8429-11A-01R-2315-07	ANKRD17|26057	1267.9128
TCGA-KN-8429-11A-01R-2315-07	ANKRD19|138649	37.037
TCGA-KN-8429-11A-01R-2315-07	ANKRD1|27063	39.1139
TCGA-KN-8429-11A-01R-2315-07	ANKRD20A3|441425	12.8072
TCGA-KN-8429-11A-01R-2315-07	ANKRD20A4|728747	3.8075
TCGA-KN-8429-11A-01R-2315-07	ANKRD20B|729171	6.5767
TCGA-KN-8429-11A-01R-2315-07	ANKRD22|118932	462.4264
TCGA-KN-8429-11A-01R-2315-07	ANKRD23|200539	17.9993
TCGA-KN-8429-11A-01R-2315-07	ANKRD24|170961	48.4597
TCGA-KN-8429-11A-01R-2315-07	ANKRD26P1|124149	.3461
TCGA-KN-8429-11A-01R-2315-07	ANKRD26|22852	132.918
TCGA-KN-8429-11A-01R-2315-07	ANKRD27|84079	707.1651
TCGA-KN-8429-11A-01R-2315-07	ANKRD28|23243	662.1668
TCGA-KN-8429-11A-01R-2315-07	ANKRD29|147463	254.7594
TCGA-KN-8429-11A-01R-2315-07	ANKRD2|26287	561.7861
TCGA-KN-8429-11A-01R-2315-07	ANKRD30A|91074	2.0768
TCGA-KN-8429-11A-01R-2315-07	ANKRD30B|374860	2.7691
TCGA-KN-8429-11A-01R-2315-07	ANKRD31|256006	5.1921
TCGA-KN-8429-11A-01R-2315-07	ANKRD32|84250	61.613
TCGA-KN-8429-11A-01R-2315-07	ANKRD33|341405	3.1153
TCGA-KN-8429-11A-01R-2315-07	ANKRD34A|284615	21.4607
TCGA-KN-8429-11A-01R-2315-07	ANKRD34B|340120	45.6906
TCGA-KN-8429-11A-01R-2315-07	ANKRD34C|390616	1.0384
TCGA-KN-8429-11A-01R-2315-07	ANKRD35|148741	26.999
TCGA-KN-8429-11A-01R-2315-07	ANKRD36BP1|84832	61.613
TCGA-KN-8429-11A-01R-2315-07	ANKRD36B|57730	12.1149
TCGA-KN-8429-11A-01R-2315-07	ANKRD36|375248	113.188
TCGA-KN-8429-11A-01R-2315-07	ANKRD37|353322	214.9048
TCGA-KN-8429-11A-01R-2315-07	ANKRD39|51239	143.6483
TCGA-KN-8429-11A-01R-2315-07	ANKRD40|91369	962.6168
TCGA-KN-8429-11A-01R-2315-07	ANKRD42|338699	289.0273
TCGA-KN-8429-11A-01R-2315-07	ANKRD43|134548	484.9429
TCGA-KN-8429-11A-01R-2315-07	ANKRD44|91526	121.1492
TCGA-KN-8429-11A-01R-2315-07	ANKRD45|339416	85.4967
TCGA-KN-8429-11A-01R-2315-07	ANKRD46|157567	939.4531
TCGA-KN-8429-11A-01R-2315-07	ANKRD49|54851	186.2236
TCGA-KN-8429-11A-01R-2315-07	ANKRD50|57182	373.1395
TCGA-KN-8429-11A-01R-2315-07	ANKRD52|283373	835.9294
TCGA-KN-8429-11A-01R-2315-07	ANKRD53|79998	21.4607
TCGA-KN-8429-11A-01R-2315-07	ANKRD54|129138	703.0114
TCGA-KN-8429-11A-01R-2315-07	ANKRD55|79722	4.846
TCGA-KN-8429-11A-01R-2315-07	ANKRD56|345079	569.7473
TCGA-KN-8429-11A-01R-2315-07	ANKRD57|65124	4505.019
TCGA-KN-8429-11A-01R-2315-07	ANKRD58|347454	26.3067
TCGA-KN-8429-11A-01R-2315-07	ANKRD5|63926	275.1817
TCGA-KN-8429-11A-01R-2315-07	ANKRD6|22881	447.2551
TCGA-KN-8429-11A-01R-2315-07	ANKRD7|56311	20.0762
TCGA-KN-8429-11A-01R-2315-07	ANKRD9|122416	202.4922
TCGA-KN-8429-11A-01R-2315-07	ANKS1A|23294	797.1616
TCGA-KN-8429-11A-01R-2315-07	ANKS1B|56899	41.5369
TCGA-KN-8429-11A-01R-2315-07	ANKS3|124401	311.5265
TCGA-KN-8429-11A-01R-2315-07	ANKS4B|257629	1.0384
TCGA-KN-8429-11A-01R-2315-07	ANKS6|203286	497.4039
TCGA-KN-8429-11A-01R-2315-07	ANKZF1|55139	326.4105
TCGA-KN-8429-11A-01R-2315-07	ANLN|54443	19.0377
TCGA-KN-8429-11A-01R-2315-07	ANO10|55129	1154.3787
TCGA-KN-8429-11A-01R-2315-07	ANO1|55107	260.6438
TCGA-KN-8429-11A-01R-2315-07	ANO2|57101	24.576
TCGA-KN-8429-11A-01R-2315-07	ANO3|63982	6.9228
TCGA-KN-8429-11A-01R-2315-07	ANO4|121601	8.3074
TCGA-KN-8429-11A-01R-2315-07	ANO5|203859	230.5296
TCGA-KN-8429-11A-01R-2315-07	ANO6|196527	1992.3849
TCGA-KN-8429-11A-01R-2315-07	ANO7|50636	23.1914
TCGA-KN-8429-11A-01R-2315-07	ANO8|57719	299.7577
TCGA-KN-8429-11A-01R-2315-07	ANO9|338440	124.2645
TCGA-KN-8429-11A-01R-2315-07	ANP32A|8125	3276.5663
TCGA-KN-8429-11A-01R-2315-07	ANP32B|10541	1996.8847
TCGA-KN-8429-11A-01R-2315-07	ANP32C|23520	1.3846
TCGA-KN-8429-11A-01R-2315-07	ANP32D|23519	0
TCGA-KN-8429-11A-01R-2315-07	ANP32E|81611	1559.017
TCGA-KN-8429-11A-01R-2315-07	ANPEP|290	98.6501
TCGA-KN-8429-11A-01R-2315-07	ANTXR1|84168	518.1724
TCGA-KN-8429-11A-01R-2315-07	ANTXR2|118429	560.7477
TCGA-KN-8429-11A-01R-2315-07	ANTXRL|195977	0
TCGA-KN-8429-11A-01R-2315-07	ANUBL1|93550	131.8795
TCGA-KN-8429-11A-01R-2315-07	ANXA10|11199	0
TCGA-KN-8429-11A-01R-2315-07	ANXA11|311	8825.5452
TCGA-KN-8429-11A-01R-2315-07	ANXA13|312	0
TCGA-KN-8429-11A-01R-2315-07	ANXA1|301	1743.1637
TCGA-KN-8429-11A-01R-2315-07	ANXA2P1|303	75.1125
TCGA-KN-8429-11A-01R-2315-07	ANXA2P2|304	4106.9574
TCGA-KN-8429-11A-01R-2315-07	ANXA2P3|305	.6923
TCGA-KN-8429-11A-01R-2315-07	ANXA2|302	11815.161
TCGA-KN-8429-11A-01R-2315-07	ANXA3|306	2500.1731
TCGA-KN-8429-11A-01R-2315-07	ANXA4|307	5339.5639
TCGA-KN-8429-11A-01R-2315-07	ANXA5|308	8153.3403
TCGA-KN-8429-11A-01R-2315-07	ANXA6|309	2166.1475
TCGA-KN-8429-11A-01R-2315-07	ANXA7|310	4654.5517
TCGA-KN-8429-11A-01R-2315-07	ANXA8L1|728113	0
TCGA-KN-8429-11A-01R-2315-07	ANXA8L2|244	1.0384
TCGA-KN-8429-11A-01R-2315-07	ANXA8|653145	0
TCGA-KN-8429-11A-01R-2315-07	ANXA9|8416	1157.4939
TCGA-KN-8429-11A-01R-2315-07	AOAH|313	19.3839
TCGA-KN-8429-11A-01R-2315-07	AOC2|314	46.0367
TCGA-KN-8429-11A-01R-2315-07	AOC3|8639	659.7439
TCGA-KN-8429-11A-01R-2315-07	AOX1|316	129.1104
TCGA-KN-8429-11A-01R-2315-07	AOX2P|344454	0
TCGA-KN-8429-11A-01R-2315-07	AP1AR|55435	365.1783
TCGA-KN-8429-11A-01R-2315-07	AP1B1|162	2289.7196
TCGA-KN-8429-11A-01R-2315-07	AP1G1|164	2758.74
TCGA-KN-8429-11A-01R-2315-07	AP1G2|8906	825.5936
TCGA-KN-8429-11A-01R-2315-07	AP1M1|8907	845.9675
TCGA-KN-8429-11A-01R-2315-07	AP1M2|10053	2385.9467
TCGA-KN-8429-11A-01R-2315-07	AP1S1|1174	832.8141
TCGA-KN-8429-11A-01R-2315-07	AP1S2|8905	294.5656
TCGA-KN-8429-11A-01R-2315-07	AP1S3|130340	2870.1973
TCGA-KN-8429-11A-01R-2315-07	AP2A1|160	1217.6255
TCGA-KN-8429-11A-01R-2315-07	AP2A2|161	2300.7961
TCGA-KN-8429-11A-01R-2315-07	AP2B1|163	6168.2243
TCGA-KN-8429-11A-01R-2315-07	AP2M1|1173	8748.702
TCGA-KN-8429-11A-01R-2315-07	AP2S1|1175	1025.2683
TCGA-KN-8429-11A-01R-2315-07	AP3B1|8546	1307.7189
TCGA-KN-8429-11A-01R-2315-07	AP3B2|8120	39.8062
TCGA-KN-8429-11A-01R-2315-07	AP3D1|8943	2071.6511
TCGA-KN-8429-11A-01R-2315-07	AP3M1|26985	1090.3427
TCGA-KN-8429-11A-01R-2315-07	AP3M2|10947	462.7899
TCGA-KN-8429-11A-01R-2315-07	AP3S1|1176	545.5175
TCGA-KN-8429-11A-01R-2315-07	AP3S2|10239	2257.9855
TCGA-KN-8429-11A-01R-2315-07	AP4B1|10717	377.0959
TCGA-KN-8429-11A-01R-2315-07	AP4E1|23431	212.5303
TCGA-KN-8429-11A-01R-2315-07	AP4M1|9179	262.5061
TCGA-KN-8429-11A-01R-2315-07	AP4S1|11154	218.4147
TCGA-KN-8429-11A-01R-2315-07	APAF1|317	440.983
TCGA-KN-8429-11A-01R-2315-07	APBA1|320	89.9965
TCGA-KN-8429-11A-01R-2315-07	APBA2|321	6.9228
TCGA-KN-8429-11A-01R-2315-07	APBA3|9546	310.4881
TCGA-KN-8429-11A-01R-2315-07	APBB1IP|54518	22.4991
TCGA-KN-8429-11A-01R-2315-07	APBB1|322	1410.5227
TCGA-KN-8429-11A-01R-2315-07	APBB2|323	1189.685
TCGA-KN-8429-11A-01R-2315-07	APBB3|10307	527.8643
TCGA-KN-8429-11A-01R-2315-07	APC2|10297	3.5064
TCGA-KN-8429-11A-01R-2315-07	APCDD1L|164284	85.8429
TCGA-KN-8429-11A-01R-2315-07	APCDD1|147495	1645.5521
TCGA-KN-8429-11A-01R-2315-07	APCS|325	12.8072
TCGA-KN-8429-11A-01R-2315-07	APC|324	347.8712
TCGA-KN-8429-11A-01R-2315-07	APEH|327	3572.8626
TCGA-KN-8429-11A-01R-2315-07	APEX1|328	2211.4919
TCGA-KN-8429-11A-01R-2315-07	APEX2|27301	537.5562
TCGA-KN-8429-11A-01R-2315-07	APH1A|51107	5095.5348
TCGA-KN-8429-11A-01R-2315-07	APH1B|83464	1171.3396
TCGA-KN-8429-11A-01R-2315-07	API5|8539	2455.1748
TCGA-KN-8429-11A-01R-2315-07	APIP|51074	784.6314
TCGA-KN-8429-11A-01R-2315-07	APITD1|378708	421.8345
TCGA-KN-8429-11A-01R-2315-07	APLF|200558	51.5749
TCGA-KN-8429-11A-01R-2315-07	APLNR|187	53.9979
TCGA-KN-8429-11A-01R-2315-07	APLN|8862	67.4974
TCGA-KN-8429-11A-01R-2315-07	APLP1|333	28.3835
TCGA-KN-8429-11A-01R-2315-07	APLP2|334	24240.5677
TCGA-KN-8429-11A-01R-2315-07	APOA1BP|128240	2737.6255
TCGA-KN-8429-11A-01R-2315-07	APOA1|335	3.4614
TCGA-KN-8429-11A-01R-2315-07	APOA2|336	0
TCGA-KN-8429-11A-01R-2315-07	APOA4|337	0
TCGA-KN-8429-11A-01R-2315-07	APOA5|116519	1.0384
TCGA-KN-8429-11A-01R-2315-07	APOB48R|55911	30.4604
TCGA-KN-8429-11A-01R-2315-07	APOBEC1|339	0
TCGA-KN-8429-11A-01R-2315-07	APOBEC2|10930	6.2305
TCGA-KN-8429-11A-01R-2315-07	APOBEC3A|200315	56.5905
TCGA-KN-8429-11A-01R-2315-07	APOBEC3B|9582	1092.5961
TCGA-KN-8429-11A-01R-2315-07	APOBEC3C|27350	115.9571
TCGA-KN-8429-11A-01R-2315-07	APOBEC3D|140564	52.9595
TCGA-KN-8429-11A-01R-2315-07	APOBEC3F|200316	199.3769
TCGA-KN-8429-11A-01R-2315-07	APOBEC3G|60489	199.7231
TCGA-KN-8429-11A-01R-2315-07	APOBEC3H|164668	6.2305
TCGA-KN-8429-11A-01R-2315-07	APOBEC4|403314	0
TCGA-KN-8429-11A-01R-2315-07	APOB|338	7.269
TCGA-KN-8429-11A-01R-2315-07	APOC1P1|342	.6923
TCGA-KN-8429-11A-01R-2315-07	APOC1|341	47.7674
TCGA-KN-8429-11A-01R-2315-07	APOC2|344	.3461
TCGA-KN-8429-11A-01R-2315-07	APOC3|345	0
TCGA-KN-8429-11A-01R-2315-07	APOC4|346	.3461
TCGA-KN-8429-11A-01R-2315-07	APOD|347	499.1346
TCGA-KN-8429-11A-01R-2315-07	APOE|348	1579.4393
TCGA-KN-8429-11A-01R-2315-07	APOF|319	6.2305
TCGA-KN-8429-11A-01R-2315-07	APOH|350	0
TCGA-KN-8429-11A-01R-2315-07	APOL1|8542	1410.5227
TCGA-KN-8429-11A-01R-2315-07	APOL2|23780	518.8647
TCGA-KN-8429-11A-01R-2315-07	APOL3|80833	535.4794
TCGA-KN-8429-11A-01R-2315-07	APOL4|80832	84.8044
TCGA-KN-8429-11A-01R-2315-07	APOL5|80831	0
TCGA-KN-8429-11A-01R-2315-07	APOL6|80830	433.3679
TCGA-KN-8429-11A-01R-2315-07	APOLD1|81575	6628.7712
TCGA-KN-8429-11A-01R-2315-07	APOM|55937	131.1873
TCGA-KN-8429-11A-01R-2315-07	APOOL|139322	225.6836
TCGA-KN-8429-11A-01R-2315-07	APOO|79135	601.5922
TCGA-KN-8429-11A-01R-2315-07	APPBP2|10513	847.0059
TCGA-KN-8429-11A-01R-2315-07	APPL1|26060	868.4666
TCGA-KN-8429-11A-01R-2315-07	APPL2|55198	883.0045
TCGA-KN-8429-11A-01R-2315-07	APP|351	68366.5628
TCGA-KN-8429-11A-01R-2315-07	APRT|353	1649.3596
TCGA-KN-8429-11A-01R-2315-07	APTX|54840	726.8951
TCGA-KN-8429-11A-01R-2315-07	AQP10|89872	0
TCGA-KN-8429-11A-01R-2315-07	AQP11|282679	17.6532
TCGA-KN-8429-11A-01R-2315-07	AQP12A|375318	0
TCGA-KN-8429-11A-01R-2315-07	AQP12B|653437	0
TCGA-KN-8429-11A-01R-2315-07	AQP1|358	17478.3454
TCGA-KN-8429-11A-01R-2315-07	AQP2|359	140379.0239
TCGA-KN-8429-11A-01R-2315-07	AQP3|360	41383.8699
TCGA-KN-8429-11A-01R-2315-07	AQP4|361	67.1513
TCGA-KN-8429-11A-01R-2315-07	AQP5|362	105.2267
TCGA-KN-8429-11A-01R-2315-07	AQP6|363	15653.5133
TCGA-KN-8429-11A-01R-2315-07	AQP7P1|375719	1.0384
TCGA-KN-8429-11A-01R-2315-07	AQP7P3|441432	.3461
TCGA-KN-8429-11A-01R-2315-07	AQP7|364	367.2551
TCGA-KN-8429-11A-01R-2315-07	AQP8|343	.3461
TCGA-KN-8429-11A-01R-2315-07	AQP9|366	22.153
TCGA-KN-8429-11A-01R-2315-07	AQPEP|206338	0
TCGA-KN-8429-11A-01R-2315-07	AQR|9716	766.3551
TCGA-KN-8429-11A-01R-2315-07	ARAF|369	1857.3901
TCGA-KN-8429-11A-01R-2315-07	ARAP1|116985	2008.297
TCGA-KN-8429-11A-01R-2315-07	ARAP2|116984	406.0228
TCGA-KN-8429-11A-01R-2315-07	ARAP3|64411	579.0931
TCGA-KN-8429-11A-01R-2315-07	ARCN1|372	3348.9097
TCGA-KN-8429-11A-01R-2315-07	ARC|23237	4496.7117
TCGA-KN-8429-11A-01R-2315-07	AREG|374	697.4732
TCGA-KN-8429-11A-01R-2315-07	ARF1|375	11469.0204
TCGA-KN-8429-11A-01R-2315-07	ARF3|377	5220.1454
TCGA-KN-8429-11A-01R-2315-07	ARF4|378	7660.4361
TCGA-KN-8429-11A-01R-2315-07	ARF5|381	4426.3032
TCGA-KN-8429-11A-01R-2315-07	ARF6|382	4817.2378
TCGA-KN-8429-11A-01R-2315-07	ARFGAP1|55738	1092.4195
TCGA-KN-8429-11A-01R-2315-07	ARFGAP2|84364	2141.9176
TCGA-KN-8429-11A-01R-2315-07	ARFGAP3|26286	1772.9318
TCGA-KN-8429-11A-01R-2315-07	ARFGEF1|10565	1649.9931
TCGA-KN-8429-11A-01R-2315-07	ARFGEF2|10564	1340.9484
TCGA-KN-8429-11A-01R-2315-07	ARFIP1|27236	1023.1914
TCGA-KN-8429-11A-01R-2315-07	ARFIP2|23647	1600.5538
TCGA-KN-8429-11A-01R-2315-07	ARFRP1|10139	908.965
TCGA-KN-8429-11A-01R-2315-07	ARG1|383	5.1921
TCGA-KN-8429-11A-01R-2315-07	ARG2|384	14857.6739
TCGA-KN-8429-11A-01R-2315-07	ARGFXP2|503640	0
TCGA-KN-8429-11A-01R-2315-07	ARGFX|503582	0
TCGA-KN-8429-11A-01R-2315-07	ARGLU1|55082	2150.225
TCGA-KN-8429-11A-01R-2315-07	ARHGAP10|79658	202.4922
TCGA-KN-8429-11A-01R-2315-07	ARHGAP11A|9824	14.1918
TCGA-KN-8429-11A-01R-2315-07	ARHGAP11B|89839	1.7307
TCGA-KN-8429-11A-01R-2315-07	ARHGAP12|94134	530.6334
TCGA-KN-8429-11A-01R-2315-07	ARHGAP15|55843	30.4604
TCGA-KN-8429-11A-01R-2315-07	ARHGAP17|55114	982.693
TCGA-KN-8429-11A-01R-2315-07	ARHGAP18|93663	2923.5029
TCGA-KN-8429-11A-01R-2315-07	ARHGAP19|84986	272.0665
TCGA-KN-8429-11A-01R-2315-07	ARHGAP1|392	1791.9695
TCGA-KN-8429-11A-01R-2315-07	ARHGAP20|57569	19.73
TCGA-KN-8429-11A-01R-2315-07	ARHGAP21|57584	663.5514
TCGA-KN-8429-11A-01R-2315-07	ARHGAP22|58504	4.4998
TCGA-KN-8429-11A-01R-2315-07	ARHGAP23|57636	434.4064
TCGA-KN-8429-11A-01R-2315-07	ARHGAP24|83478	3239.5292
TCGA-KN-8429-11A-01R-2315-07	ARHGAP25|9938	225.6836
TCGA-KN-8429-11A-01R-2315-07	ARHGAP26|23092	168.2243
TCGA-KN-8429-11A-01R-2315-07	ARHGAP27|201176	607.4766
TCGA-KN-8429-11A-01R-2315-07	ARHGAP28|79822	204.9152
TCGA-KN-8429-11A-01R-2315-07	ARHGAP29|9411	4788.162
TCGA-KN-8429-11A-01R-2315-07	ARHGAP30|257106	161.3015
TCGA-KN-8429-11A-01R-2315-07	ARHGAP31|57514	607.8228
TCGA-KN-8429-11A-01R-2315-07	ARHGAP32|9743	232.6064
TCGA-KN-8429-11A-01R-2315-07	ARHGAP33|115703	260.6438
TCGA-KN-8429-11A-01R-2315-07	ARHGAP36|158763	.3461
TCGA-KN-8429-11A-01R-2315-07	ARHGAP39|80728	133.6102
TCGA-KN-8429-11A-01R-2315-07	ARHGAP42|143872	152.3018
TCGA-KN-8429-11A-01R-2315-07	ARHGAP4|393	806.1613
TCGA-KN-8429-11A-01R-2315-07	ARHGAP5|394	2102.1115
TCGA-KN-8429-11A-01R-2315-07	ARHGAP6|395	532.3641
TCGA-KN-8429-11A-01R-2315-07	ARHGAP8|23779	624.7802
TCGA-KN-8429-11A-01R-2315-07	ARHGAP9|64333	29.4219
TCGA-KN-8429-11A-01R-2315-07	ARHGDIA|396	7306.6805
TCGA-KN-8429-11A-01R-2315-07	ARHGDIB|397	2189.3389
TCGA-KN-8429-11A-01R-2315-07	ARHGDIG|398	0
TCGA-KN-8429-11A-01R-2315-07	ARHGEF10L|55160	1250.9519
TCGA-KN-8429-11A-01R-2315-07	ARHGEF10|9639	530.2873
TCGA-KN-8429-11A-01R-2315-07	ARHGEF11|9826	868.4666
TCGA-KN-8429-11A-01R-2315-07	ARHGEF12|23365	4754.5864
TCGA-KN-8429-11A-01R-2315-07	ARHGEF15|22899	651.7826
TCGA-KN-8429-11A-01R-2315-07	ARHGEF16|27237	1005.8844
TCGA-KN-8429-11A-01R-2315-07	ARHGEF17|9828	1868.1205
TCGA-KN-8429-11A-01R-2315-07	ARHGEF18|23370	1182.4161
TCGA-KN-8429-11A-01R-2315-07	ARHGEF19|128272	261.3361
TCGA-KN-8429-11A-01R-2315-07	ARHGEF1|9138	1099.6885
TCGA-KN-8429-11A-01R-2315-07	ARHGEF2|9181	1609.2073
TCGA-KN-8429-11A-01R-2315-07	ARHGEF33|100271715	19.73
TCGA-KN-8429-11A-01R-2315-07	ARHGEF35|445328	812.738
TCGA-KN-8429-11A-01R-2315-07	ARHGEF37|389337	411.215
TCGA-KN-8429-11A-01R-2315-07	ARHGEF38|54848	41.1907
TCGA-KN-8429-11A-01R-2315-07	ARHGEF3|50650	837.3139
TCGA-KN-8429-11A-01R-2315-07	ARHGEF4|50649	20.0762
TCGA-KN-8429-11A-01R-2315-07	ARHGEF5|7984	610.938
TCGA-KN-8429-11A-01R-2315-07	ARHGEF6|9459	376.2548
TCGA-KN-8429-11A-01R-2315-07	ARHGEF7|8874	912.4264
TCGA-KN-8429-11A-01R-2315-07	ARHGEF9|23229	378.6777
TCGA-KN-8429-11A-01R-2315-07	ARID1A|8289	1259.2593
TCGA-KN-8429-11A-01R-2315-07	ARID1B|57492	1170.9934
TCGA-KN-8429-11A-01R-2315-07	ARID2|196528	403.5999
TCGA-KN-8429-11A-01R-2315-07	ARID3A|1820	118.0339
TCGA-KN-8429-11A-01R-2315-07	ARID3B|10620	74.4202
TCGA-KN-8429-11A-01R-2315-07	ARID3C|138715	0
TCGA-KN-8429-11A-01R-2315-07	ARID4A|5926	381.1007
TCGA-KN-8429-11A-01R-2315-07	ARID4B|51742	742.153
TCGA-KN-8429-11A-01R-2315-07	ARID5A|10865	1530.2873
TCGA-KN-8429-11A-01R-2315-07	ARID5B|84159	4075.4586
TCGA-KN-8429-11A-01R-2315-07	ARIH1|25820	1351.6788
TCGA-KN-8429-11A-01R-2315-07	ARIH2|10425	1471.0488
TCGA-KN-8429-11A-01R-2315-07	ARL10|285598	30.4604
TCGA-KN-8429-11A-01R-2315-07	ARL11|115761	17.307
TCGA-KN-8429-11A-01R-2315-07	ARL13A|392509	0
TCGA-KN-8429-11A-01R-2315-07	ARL13B|200894	430.945
TCGA-KN-8429-11A-01R-2315-07	ARL14|80117	100.0346
TCGA-KN-8429-11A-01R-2315-07	ARL15|54622	1035.9986
TCGA-KN-8429-11A-01R-2315-07	ARL16|339231	913.1187
TCGA-KN-8429-11A-01R-2315-07	ARL17A|51326	88.5877
TCGA-KN-8429-11A-01R-2315-07	ARL17B|641522	1.1838
TCGA-KN-8429-11A-01R-2315-07	ARL1|400	2939.4254
TCGA-KN-8429-11A-01R-2315-07	ARL2BP|23568	1453.098
TCGA-KN-8429-11A-01R-2315-07	ARL2|402	3145.7252
TCGA-KN-8429-11A-01R-2315-07	ARL3|403	1533.7487
TCGA-KN-8429-11A-01R-2315-07	ARL4A|10124	214.261
TCGA-KN-8429-11A-01R-2315-07	ARL4C|10123	1533.7487
TCGA-KN-8429-11A-01R-2315-07	ARL4D|379	1688.1274
TCGA-KN-8429-11A-01R-2315-07	ARL5A|26225	1118.7262
TCGA-KN-8429-11A-01R-2315-07	ARL5B|221079	711.3188
TCGA-KN-8429-11A-01R-2315-07	ARL5C|390790	0
TCGA-KN-8429-11A-01R-2315-07	ARL6IP1|23204	7488.0582
TCGA-KN-8429-11A-01R-2315-07	ARL6IP4|51329	3557.9785
TCGA-KN-8429-11A-01R-2315-07	ARL6IP5|10550	3047.7674
TCGA-KN-8429-11A-01R-2315-07	ARL6IP6|151188	318.1031
TCGA-KN-8429-11A-01R-2315-07	ARL6|84100	254.7594
TCGA-KN-8429-11A-01R-2315-07	ARL8A|127829	1187.262
TCGA-KN-8429-11A-01R-2315-07	ARL8B|55207	2320.5261
TCGA-KN-8429-11A-01R-2315-07	ARL9|132946	1.0384
TCGA-KN-8429-11A-01R-2315-07	ARMC10|83787	678.3939
TCGA-KN-8429-11A-01R-2315-07	ARMC1|55156	735.2025
TCGA-KN-8429-11A-01R-2315-07	ARMC2|84071	50.8827
TCGA-KN-8429-11A-01R-2315-07	ARMC3|219681	19.0377
TCGA-KN-8429-11A-01R-2315-07	ARMC4|55130	1.0384
TCGA-KN-8429-11A-01R-2315-07	ARMC5|79798	322.603
TCGA-KN-8429-11A-01R-2315-07	ARMC6|93436	851.4088
TCGA-KN-8429-11A-01R-2315-07	ARMC7|79637	1195.2233
TCGA-KN-8429-11A-01R-2315-07	ARMC8|25852	934.5794
TCGA-KN-8429-11A-01R-2315-07	ARMC9|80210	247.8366
TCGA-KN-8429-11A-01R-2315-07	ARMCX1|51309	503.6345
TCGA-KN-8429-11A-01R-2315-07	ARMCX2|9823	3893.7349
TCGA-KN-8429-11A-01R-2315-07	ARMCX3|51566	2541.7099
TCGA-KN-8429-11A-01R-2315-07	ARMCX5|64860	515.7494
TCGA-KN-8429-11A-01R-2315-07	ARMCX6|54470	266.5282
TCGA-KN-8429-11A-01R-2315-07	ARMS2|387715	0
TCGA-KN-8429-11A-01R-2315-07	ARNT2|9915	1310.8342
TCGA-KN-8429-11A-01R-2315-07	ARNTL2|56938	29.0758
TCGA-KN-8429-11A-01R-2315-07	ARNTL|406	279.3354
TCGA-KN-8429-11A-01R-2315-07	ARNT|405	795.4309
TCGA-KN-8429-11A-01R-2315-07	ARPC1A|10552	2036.7567
TCGA-KN-8429-11A-01R-2315-07	ARPC1B|10095	2951.8207
TCGA-KN-8429-11A-01R-2315-07	ARPC2|10109	5341.9868
TCGA-KN-8429-11A-01R-2315-07	ARPC3|10094	4148.8404
TCGA-KN-8429-11A-01R-2315-07	ARPC4|10093	5152.9976
TCGA-KN-8429-11A-01R-2315-07	ARPC5L|81873	1046.0367
TCGA-KN-8429-11A-01R-2315-07	ARPC5|10092	3196.6078
TCGA-KN-8429-11A-01R-2315-07	ARPM1|84517	167.532
TCGA-KN-8429-11A-01R-2315-07	ARPP19|10776	4735.5486
TCGA-KN-8429-11A-01R-2315-07	ARPP21|10777	4.4998
TCGA-KN-8429-11A-01R-2315-07	ARR3|407	0
TCGA-KN-8429-11A-01R-2315-07	ARRB1|408	615.784
TCGA-KN-8429-11A-01R-2315-07	ARRB2|409	397.0232
TCGA-KN-8429-11A-01R-2315-07	ARRDC1|92714	1332.2949
TCGA-KN-8429-11A-01R-2315-07	ARRDC2|27106	485.289
TCGA-KN-8429-11A-01R-2315-07	ARRDC3|57561	4487.3659
TCGA-KN-8429-11A-01R-2315-07	ARRDC4|91947	1656.2825
TCGA-KN-8429-11A-01R-2315-07	ARRDC5|645432	0
TCGA-KN-8429-11A-01R-2315-07	ARSA|410	704.7421
TCGA-KN-8429-11A-01R-2315-07	ARSB|411	324.3337
TCGA-KN-8429-11A-01R-2315-07	ARSD|414	5677.397
TCGA-KN-8429-11A-01R-2315-07	ARSE|415	429.5604
TCGA-KN-8429-11A-01R-2315-07	ARSF|416	0
TCGA-KN-8429-11A-01R-2315-07	ARSG|22901	206.2998
TCGA-KN-8429-11A-01R-2315-07	ARSH|347527	3.1153
TCGA-KN-8429-11A-01R-2315-07	ARSI|340075	3.1153
TCGA-KN-8429-11A-01R-2315-07	ARSJ|79642	373.1395
TCGA-KN-8429-11A-01R-2315-07	ARSK|153642	286.9505
TCGA-KN-8429-11A-01R-2315-07	ART1|417	0
TCGA-KN-8429-11A-01R-2315-07	ART3|419	1.0384
TCGA-KN-8429-11A-01R-2315-07	ART4|420	1.0384
TCGA-KN-8429-11A-01R-2315-07	ART5|116969	11.4226
TCGA-KN-8429-11A-01R-2315-07	ARTN|9048	17.307
TCGA-KN-8429-11A-01R-2315-07	ARV1|64801	638.2831
TCGA-KN-8429-11A-01R-2315-07	ARVCF|421	244.0291
TCGA-KN-8429-11A-01R-2315-07	ARX|170302	1.0384
TCGA-KN-8429-11A-01R-2315-07	AR|367	41.1907
TCGA-KN-8429-11A-01R-2315-07	AS3MT|57412	266.1821
TCGA-KN-8429-11A-01R-2315-07	ASAH1|427	11361.7169
TCGA-KN-8429-11A-01R-2315-07	ASAH2B|653308	11.4226
TCGA-KN-8429-11A-01R-2315-07	ASAH2|56624	24.576
TCGA-KN-8429-11A-01R-2315-07	ASAM|79827	153.3403
TCGA-KN-8429-11A-01R-2315-07	ASAP1IT1|29065	.3461
TCGA-KN-8429-11A-01R-2315-07	ASAP1|50807	457.2516
TCGA-KN-8429-11A-01R-2315-07	ASAP2|8853	1240.2215
TCGA-KN-8429-11A-01R-2315-07	ASAP3|55616	523.7106
TCGA-KN-8429-11A-01R-2315-07	ASB10|136371	0
TCGA-KN-8429-11A-01R-2315-07	ASB11|140456	.6923
TCGA-KN-8429-11A-01R-2315-07	ASB12|142689	3.8075
TCGA-KN-8429-11A-01R-2315-07	ASB13|79754	879.197
TCGA-KN-8429-11A-01R-2315-07	ASB14|142686	2.423
TCGA-KN-8429-11A-01R-2315-07	ASB15|142685	2.0768
TCGA-KN-8429-11A-01R-2315-07	ASB16|92591	28.92
TCGA-KN-8429-11A-01R-2315-07	ASB17|127247	0
TCGA-KN-8429-11A-01R-2315-07	ASB18|401036	1.0384
TCGA-KN-8429-11A-01R-2315-07	ASB1|51665	421.0903
TCGA-KN-8429-11A-01R-2315-07	ASB2|51676	6.2305
TCGA-KN-8429-11A-01R-2315-07	ASB3|51130	345.1021
TCGA-KN-8429-11A-01R-2315-07	ASB4|51666	3.1153
TCGA-KN-8429-11A-01R-2315-07	ASB5|140458	10.3842
TCGA-KN-8429-11A-01R-2315-07	ASB6|140459	773.2433
TCGA-KN-8429-11A-01R-2315-07	ASB7|140460	192.108
TCGA-KN-8429-11A-01R-2315-07	ASB8|140461	570.0935
TCGA-KN-8429-11A-01R-2315-07	ASB9|140462	611.6303
TCGA-KN-8429-11A-01R-2315-07	ASCC1|51008	726.8951
TCGA-KN-8429-11A-01R-2315-07	ASCC2|84164	902.7345
TCGA-KN-8429-11A-01R-2315-07	ASCC3|10973	380.0623
TCGA-KN-8429-11A-01R-2315-07	ASCL1|429	0
TCGA-KN-8429-11A-01R-2315-07	ASCL2|430	117.6878
TCGA-KN-8429-11A-01R-2315-07	ASCL3|56676	.6923
TCGA-KN-8429-11A-01R-2315-07	ASCL4|121549	22.153
TCGA-KN-8429-11A-01R-2315-07	ASF1A|25842	529.9412
TCGA-KN-8429-11A-01R-2315-07	ASF1B|55723	33.2295
TCGA-KN-8429-11A-01R-2315-07	ASFMR1|100126270	4.5206
TCGA-KN-8429-11A-01R-2315-07	ASGR1|432	15.9225
TCGA-KN-8429-11A-01R-2315-07	ASGR2|433	.6923
TCGA-KN-8429-11A-01R-2315-07	ASH1L|55870	938.1585
TCGA-KN-8429-11A-01R-2315-07	ASH2L|9070	1042.2291
TCGA-KN-8429-11A-01R-2315-07	ASIP|434	1.7307
TCGA-KN-8429-11A-01R-2315-07	ASL|435	1351.6788
TCGA-KN-8429-11A-01R-2315-07	ASMTL|8623	896.8501
TCGA-KN-8429-11A-01R-2315-07	ASMT|438	.6923
TCGA-KN-8429-11A-01R-2315-07	ASNA1|439	2685.3583
TCGA-KN-8429-11A-01R-2315-07	ASNSD1|54529	851.8519
TCGA-KN-8429-11A-01R-2315-07	ASNS|440	350.6404
TCGA-KN-8429-11A-01R-2315-07	ASPA|443	321.2184
TCGA-KN-8429-11A-01R-2315-07	ASPDH|554235	.6923
TCGA-KN-8429-11A-01R-2315-07	ASPG|374569	1.3846
TCGA-KN-8429-11A-01R-2315-07	ASPHD1|253982	11.0765
TCGA-KN-8429-11A-01R-2315-07	ASPHD2|57168	126.3413
TCGA-KN-8429-11A-01R-2315-07	ASPH|444	3626.5559
TCGA-KN-8429-11A-01R-2315-07	ASPM|259266	2.7691
TCGA-KN-8429-11A-01R-2315-07	ASPN|54829	400.1385
TCGA-KN-8429-11A-01R-2315-07	ASPRV1|151516	69.9065
TCGA-KN-8429-11A-01R-2315-07	ASPSCR1|79058	748.0097
TCGA-KN-8429-11A-01R-2315-07	ASRGL1|80150	709.9342
TCGA-KN-8429-11A-01R-2315-07	ASS1|445	1309.1035
TCGA-KN-8429-11A-01R-2315-07	ASTE1|28990	146.0021
TCGA-KN-8429-11A-01R-2315-07	ASTL|431705	1.7307
TCGA-KN-8429-11A-01R-2315-07	ASTN1|460	8.6535
TCGA-KN-8429-11A-01R-2315-07	ASTN2|23245	199.7231
TCGA-KN-8429-11A-01R-2315-07	ASXL1|171023	844.2368
TCGA-KN-8429-11A-01R-2315-07	ASXL2|55252	319.8339
TCGA-KN-8429-11A-01R-2315-07	ASXL3|80816	68.1897
TCGA-KN-8429-11A-01R-2315-07	ASZ1|136991	0
TCGA-KN-8429-11A-01R-2315-07	ATAD1|84896	974.7317
TCGA-KN-8429-11A-01R-2315-07	ATAD2B|54454	194.531
TCGA-KN-8429-11A-01R-2315-07	ATAD2|29028	155.7632
TCGA-KN-8429-11A-01R-2315-07	ATAD3A|55210	354.794
TCGA-KN-8429-11A-01R-2315-07	ATAD3B|83858	212.8764
TCGA-KN-8429-11A-01R-2315-07	ATAD3C|219293	283.8352
TCGA-KN-8429-11A-01R-2315-07	ATAD5|79915	14.1918
TCGA-KN-8429-11A-01R-2315-07	ATCAY|85300	1.3846
TCGA-KN-8429-11A-01R-2315-07	ATE1|11101	333.6795
TCGA-KN-8429-11A-01R-2315-07	ATF1|466	459.6746
TCGA-KN-8429-11A-01R-2315-07	ATF2|1386	541.0177
TCGA-KN-8429-11A-01R-2315-07	ATF3|467	18007.9612
TCGA-KN-8429-11A-01R-2315-07	ATF4|468	7432.3295
TCGA-KN-8429-11A-01R-2315-07	ATF5|22809	977.847
TCGA-KN-8429-11A-01R-2315-07	ATF6B|1388	2607.4766
TCGA-KN-8429-11A-01R-2315-07	ATF6|22926	1982.3468
TCGA-KN-8429-11A-01R-2315-07	ATF7IP2|80063	145.7252
TCGA-KN-8429-11A-01R-2315-07	ATF7IP|55729	605.0537
TCGA-KN-8429-11A-01R-2315-07	ATF7|11016	714.4341
TCGA-KN-8429-11A-01R-2315-07	ATG10|83734	159.9169
TCGA-KN-8429-11A-01R-2315-07	ATG12|9140	306.6805
TCGA-KN-8429-11A-01R-2315-07	ATG16L1|55054	510.9034
TCGA-KN-8429-11A-01R-2315-07	ATG16L2|89849	298.0166
TCGA-KN-8429-11A-01R-2315-07	ATG2A|23130	435.0987
TCGA-KN-8429-11A-01R-2315-07	ATG2B|55102	675.3202
TCGA-KN-8429-11A-01R-2315-07	ATG3|64422	878.1585
TCGA-KN-8429-11A-01R-2315-07	ATG4A|115201	488.7504
TCGA-KN-8429-11A-01R-2315-07	ATG4B|23192	1304.2575
TCGA-KN-8429-11A-01R-2315-07	ATG4C|84938	195.2233
TCGA-KN-8429-11A-01R-2315-07	ATG4D|84971	681.1423
TCGA-KN-8429-11A-01R-2315-07	ATG5|9474	984.7698
TCGA-KN-8429-11A-01R-2315-07	ATG7|10533	704.9463
TCGA-KN-8429-11A-01R-2315-07	ATG9A|79065	1159.37
TCGA-KN-8429-11A-01R-2315-07	ATG9B|285973	12.0422
TCGA-KN-8429-11A-01R-2315-07	ATHL1|80162	857.7362
TCGA-KN-8429-11A-01R-2315-07	ATIC|471	792.6618
TCGA-KN-8429-11A-01R-2315-07	ATL1|51062	307.0267
TCGA-KN-8429-11A-01R-2315-07	ATL2|64225	817.2378
TCGA-KN-8429-11A-01R-2315-07	ATL3|25923	267.2205
TCGA-KN-8429-11A-01R-2315-07	ATMIN|23300	932.5026
TCGA-KN-8429-11A-01R-2315-07	ATM|472	920.3877
TCGA-KN-8429-11A-01R-2315-07	ATN1|1822	4182.7622
TCGA-KN-8429-11A-01R-2315-07	ATOH1|474	0
TCGA-KN-8429-11A-01R-2315-07	ATOH7|220202	3.1153
TCGA-KN-8429-11A-01R-2315-07	ATOH8|84913	528.2105
TCGA-KN-8429-11A-01R-2315-07	ATOX1|475	1031.4988
TCGA-KN-8429-11A-01R-2315-07	ATP10A|57194	86.5351
TCGA-KN-8429-11A-01R-2315-07	ATP10B|23120	30.4604
TCGA-KN-8429-11A-01R-2315-07	ATP10D|57205	1775.0087
TCGA-KN-8429-11A-01R-2315-07	ATP11A|23250	1168.9166
TCGA-KN-8429-11A-01R-2315-07	ATP11B|23200	1196.2617
TCGA-KN-8429-11A-01R-2315-07	ATP11C|286410	739.01
TCGA-KN-8429-11A-01R-2315-07	ATP12A|479	569.4012
TCGA-KN-8429-11A-01R-2315-07	ATP13A1|57130	899.2731
TCGA-KN-8429-11A-01R-2315-07	ATP13A2|23400	574.2471
TCGA-KN-8429-11A-01R-2315-07	ATP13A3|79572	2424.3683
TCGA-KN-8429-11A-01R-2315-07	ATP13A4|84239	15.5763
TCGA-KN-8429-11A-01R-2315-07	ATP13A5|344905	63.6899
TCGA-KN-8429-11A-01R-2315-07	ATP1A1|476	63377.2655
TCGA-KN-8429-11A-01R-2315-07	ATP1A2|477	111.4573
TCGA-KN-8429-11A-01R-2315-07	ATP1A3|478	.3461
TCGA-KN-8429-11A-01R-2315-07	ATP1A4|480	0
TCGA-KN-8429-11A-01R-2315-07	ATP1B1|481	46189.5154
TCGA-KN-8429-11A-01R-2315-07	ATP1B2|482	239.8754
TCGA-KN-8429-11A-01R-2315-07	ATP1B3|483	6212.5303
TCGA-KN-8429-11A-01R-2315-07	ATP1B4|23439	0
TCGA-KN-8429-11A-01R-2315-07	ATP2A1|487	5.5382
TCGA-KN-8429-11A-01R-2315-07	ATP2A2|488	3429.5604
TCGA-KN-8429-11A-01R-2315-07	ATP2A3|489	1143.6483
TCGA-KN-8429-11A-01R-2315-07	ATP2B1|490	1319.4877
TCGA-KN-8429-11A-01R-2315-07	ATP2B2|491	30.4604
TCGA-KN-8429-11A-01R-2315-07	ATP2B3|492	8.3074
TCGA-KN-8429-11A-01R-2315-07	ATP2B4|493	1258.9131
TCGA-KN-8429-11A-01R-2315-07	ATP2C1|27032	2936.3794
TCGA-KN-8429-11A-01R-2315-07	ATP2C2|9914	71.3049
TCGA-KN-8429-11A-01R-2315-07	ATP4A|495	0
TCGA-KN-8429-11A-01R-2315-07	ATP4B|496	13.1533
TCGA-KN-8429-11A-01R-2315-07	ATP5A1|498	20607.8228
TCGA-KN-8429-11A-01R-2315-07	ATP5B|506	28428.8681
TCGA-KN-8429-11A-01R-2315-07	ATP5C1|509	5465.559
TCGA-KN-8429-11A-01R-2315-07	ATP5D|513	2099.3423
TCGA-KN-8429-11A-01R-2315-07	ATP5EP2|432369	34.9602
TCGA-KN-8429-11A-01R-2315-07	ATP5E|514	4611.2842
TCGA-KN-8429-11A-01R-2315-07	ATP5F1|515	4944.9637
TCGA-KN-8429-11A-01R-2315-07	ATP5G1|516	2011.4226
TCGA-KN-8429-11A-01R-2315-07	ATP5G2|517	5884.3891
TCGA-KN-8429-11A-01R-2315-07	ATP5G3|518	6700.2423
TCGA-KN-8429-11A-01R-2315-07	ATP5H|10476	3636.5524
TCGA-KN-8429-11A-01R-2315-07	ATP5I|521	2065.0848
TCGA-KN-8429-11A-01R-2315-07	ATP5J2|9551	2891.5853
TCGA-KN-8429-11A-01R-2315-07	ATP5J|522	2895.6109
TCGA-KN-8429-11A-01R-2315-07	ATP5L2|267020	.6923
TCGA-KN-8429-11A-01R-2315-07	ATP5L|10632	5081.6892
TCGA-KN-8429-11A-01R-2315-07	ATP5O|539	5076.8432
TCGA-KN-8429-11A-01R-2315-07	ATP5SL|55101	1483.2122
TCGA-KN-8429-11A-01R-2315-07	ATP5S|27109	266.1821
TCGA-KN-8429-11A-01R-2315-07	ATP6AP1L|92270	43.2676
TCGA-KN-8429-11A-01R-2315-07	ATP6AP1|537	6606.7844
TCGA-KN-8429-11A-01R-2315-07	ATP6AP2|10159	6872.9664
TCGA-KN-8429-11A-01R-2315-07	ATP6V0A1|535	1113.188
TCGA-KN-8429-11A-01R-2315-07	ATP6V0A2|23545	400.8307
TCGA-KN-8429-11A-01R-2315-07	ATP6V0A4|50617	4832.6826
TCGA-KN-8429-11A-01R-2315-07	ATP6V0B|533	8079.9585
TCGA-KN-8429-11A-01R-2315-07	ATP6V0C|527	8107.6497
TCGA-KN-8429-11A-01R-2315-07	ATP6V0D1|9114	3257.1824
TCGA-KN-8429-11A-01R-2315-07	ATP6V0D2|245972	5340.9484
TCGA-KN-8429-11A-01R-2315-07	ATP6V0E1|8992	6539.6331
TCGA-KN-8429-11A-01R-2315-07	ATP6V0E2|155066	1240.6196
TCGA-KN-8429-11A-01R-2315-07	ATP6V1A|523	8632.7449
TCGA-KN-8429-11A-01R-2315-07	ATP6V1B1|525	4834.1987
TCGA-KN-8429-11A-01R-2315-07	ATP6V1B2|526	1623.053
TCGA-KN-8429-11A-01R-2315-07	ATP6V1C1|528	1200.0692
TCGA-KN-8429-11A-01R-2315-07	ATP6V1C2|245973	2469.2073
TCGA-KN-8429-11A-01R-2315-07	ATP6V1D|51382	2944.9637
TCGA-KN-8429-11A-01R-2315-07	ATP6V1E1|529	6294.5656
TCGA-KN-8429-11A-01R-2315-07	ATP6V1E2|90423	57.8055
TCGA-KN-8429-11A-01R-2315-07	ATP6V1F|9296	5987.3209
TCGA-KN-8429-11A-01R-2315-07	ATP6V1G1|9550	3987.5389
TCGA-KN-8429-11A-01R-2315-07	ATP6V1G2|534	26.3067
TCGA-KN-8429-11A-01R-2315-07	ATP6V1G3|127124	683.9737
TCGA-KN-8429-11A-01R-2315-07	ATP6V1H|51606	2500.8654
TCGA-KN-8429-11A-01R-2315-07	ATP7A|538	653.5133
TCGA-KN-8429-11A-01R-2315-07	ATP7B|540	192.108
TCGA-KN-8429-11A-01R-2315-07	ATP8A1|10396	353.7556
TCGA-KN-8429-11A-01R-2315-07	ATP8A2|51761	7.6151
TCGA-KN-8429-11A-01R-2315-07	ATP8B1|5205	1091.883
TCGA-KN-8429-11A-01R-2315-07	ATP8B2|57198	381.1007
TCGA-KN-8429-11A-01R-2315-07	ATP8B3|148229	10.3842
TCGA-KN-8429-11A-01R-2315-07	ATP8B4|79895	37.3832
TCGA-KN-8429-11A-01R-2315-07	ATP8B5P|158381	29.4219
TCGA-KN-8429-11A-01R-2315-07	ATP9A|10079	1629.9758
TCGA-KN-8429-11A-01R-2315-07	ATP9B|374868	518.8647
TCGA-KN-8429-11A-01R-2315-07	ATPAF1|64756	1761.9107
TCGA-KN-8429-11A-01R-2315-07	ATPAF2|91647	424.7144
TCGA-KN-8429-11A-01R-2315-07	ATPBD4|89978	303.2191
TCGA-KN-8429-11A-01R-2315-07	ATPIF1|93974	4079.9585
TCGA-KN-8429-11A-01R-2315-07	ATRIP|84126	123.3368
TCGA-KN-8429-11A-01R-2315-07	ATRNL1|26033	232.9526
TCGA-KN-8429-11A-01R-2315-07	ATRN|8455	2060.5746
TCGA-KN-8429-11A-01R-2315-07	ATRX|546	1117.3416
TCGA-KN-8429-11A-01R-2315-07	ATR|545	411.215
TCGA-KN-8429-11A-01R-2315-07	ATXN10|25814	3380.4084
TCGA-KN-8429-11A-01R-2315-07	ATXN1L|342371	921.08
TCGA-KN-8429-11A-01R-2315-07	ATXN1|6310	358.6016
TCGA-KN-8429-11A-01R-2315-07	ATXN2L|11273	1201.7999
TCGA-KN-8429-11A-01R-2315-07	ATXN2|6311	471.7895
TCGA-KN-8429-11A-01R-2315-07	ATXN3L|92552	0
TCGA-KN-8429-11A-01R-2315-07	ATXN3|4287	363.1014
TCGA-KN-8429-11A-01R-2315-07	ATXN7L1|222255	132.2257
TCGA-KN-8429-11A-01R-2315-07	ATXN7L2|127002	82.3814
TCGA-KN-8429-11A-01R-2315-07	ATXN7L3B|552889	2311.1803
TCGA-KN-8429-11A-01R-2315-07	ATXN7L3|56970	1386.639
TCGA-KN-8429-11A-01R-2315-07	ATXN7|6314	435.0987
TCGA-KN-8429-11A-01R-2315-07	ATXN8OS|6315	0
TCGA-KN-8429-11A-01R-2315-07	AUH|549	1021.4607
TCGA-KN-8429-11A-01R-2315-07	AUP1|550	3345.9744
TCGA-KN-8429-11A-01R-2315-07	AURKAIP1|54998	2400.8307
TCGA-KN-8429-11A-01R-2315-07	AURKAPS1|6791	24.576
TCGA-KN-8429-11A-01R-2315-07	AURKA|6790	23.5376
TCGA-KN-8429-11A-01R-2315-07	AURKB|9212	4.4998
TCGA-KN-8429-11A-01R-2315-07	AURKC|6795	59.5362
TCGA-KN-8429-11A-01R-2315-07	AUTS2|26053	520.9415
TCGA-KN-8429-11A-01R-2315-07	AVEN|57099	61.613
TCGA-KN-8429-11A-01R-2315-07	AVIL|10677	35.3063
TCGA-KN-8429-11A-01R-2315-07	AVL9|23080	213.9148
TCGA-KN-8429-11A-01R-2315-07	AVPI1|60370	521.9799
TCGA-KN-8429-11A-01R-2315-07	AVPR1A|552	100.7269
TCGA-KN-8429-11A-01R-2315-07	AVPR1B|553	3.1153
TCGA-KN-8429-11A-01R-2315-07	AVPR2|554	421.5992
TCGA-KN-8429-11A-01R-2315-07	AVP|551	0
TCGA-KN-8429-11A-01R-2315-07	AWAT1|158833	0
TCGA-KN-8429-11A-01R-2315-07	AWAT2|158835	0
TCGA-KN-8429-11A-01R-2315-07	AXIN1|8312	464.5206
TCGA-KN-8429-11A-01R-2315-07	AXIN2|8313	150.5711
TCGA-KN-8429-11A-01R-2315-07	AXL|558	873.3126
TCGA-KN-8429-11A-01R-2315-07	AZGP1|563	89.9965
TCGA-KN-8429-11A-01R-2315-07	AZI1|22994	151.9557
TCGA-KN-8429-11A-01R-2315-07	AZI2|64343	1248.1828
TCGA-KN-8429-11A-01R-2315-07	AZIN1|51582	3880.9277
TCGA-KN-8429-11A-01R-2315-07	AZU1|566	.3461
TCGA-KN-8429-11A-01R-2315-07	B2M|567	40972.6549
TCGA-KN-8429-11A-01R-2315-07	B3GALNT1|8706	816.8917
TCGA-KN-8429-11A-01R-2315-07	B3GALNT2|148789	493.9633
TCGA-KN-8429-11A-01R-2315-07	B3GALT1|8708	.6923
TCGA-KN-8429-11A-01R-2315-07	B3GALT2|8707	8.6535
TCGA-KN-8429-11A-01R-2315-07	B3GALT4|8705	522.3261
TCGA-KN-8429-11A-01R-2315-07	B3GALT5|10317	7.6151
TCGA-KN-8429-11A-01R-2315-07	B3GALT6|126792	322.9491
TCGA-KN-8429-11A-01R-2315-07	B3GALTL|145173	436.4832
TCGA-KN-8429-11A-01R-2315-07	B3GAT1|27087	35.9986
TCGA-KN-8429-11A-01R-2315-07	B3GAT2|135152	3.5133
TCGA-KN-8429-11A-01R-2315-07	B3GAT3|26229	1185.8775
TCGA-KN-8429-11A-01R-2315-07	B3GNT1|11041	741.7792
TCGA-KN-8429-11A-01R-2315-07	B3GNT2|10678	1900.6577
TCGA-KN-8429-11A-01R-2315-07	B3GNT3|10331	1193.4926
TCGA-KN-8429-11A-01R-2315-07	B3GNT4|79369	6.9228
TCGA-KN-8429-11A-01R-2315-07	B3GNT5|84002	846.3136
TCGA-KN-8429-11A-01R-2315-07	B3GNT6|192134	0
TCGA-KN-8429-11A-01R-2315-07	B3GNT7|93010	76.4971
TCGA-KN-8429-11A-01R-2315-07	B3GNT8|374907	403.946
TCGA-KN-8429-11A-01R-2315-07	B3GNT9|84752	214.6175
TCGA-KN-8429-11A-01R-2315-07	B3GNTL1|146712	58.6327
TCGA-KN-8429-11A-01R-2315-07	B4GALNT1|2583	31.9038
TCGA-KN-8429-11A-01R-2315-07	B4GALNT2|124872	958.117
TCGA-KN-8429-11A-01R-2315-07	B4GALNT3|283358	282.7968
TCGA-KN-8429-11A-01R-2315-07	B4GALNT4|338707	.3461
TCGA-KN-8429-11A-01R-2315-07	B4GALT1|2683	8282.1045
TCGA-KN-8429-11A-01R-2315-07	B4GALT2|8704	706.4728
TCGA-KN-8429-11A-01R-2315-07	B4GALT3|8703	1276.2201
TCGA-KN-8429-11A-01R-2315-07	B4GALT4|8702	517.8262
TCGA-KN-8429-11A-01R-2315-07	B4GALT5|9334	2276.5663
TCGA-KN-8429-11A-01R-2315-07	B4GALT6|9331	132.2257
TCGA-KN-8429-11A-01R-2315-07	B4GALT7|11285	621.6684
TCGA-KN-8429-11A-01R-2315-07	B9D1|27077	706.6667
TCGA-KN-8429-11A-01R-2315-07	B9D2|80776	219.64
TCGA-KN-8429-11A-01R-2315-07	BAALC|79870	130.495
TCGA-KN-8429-11A-01R-2315-07	BAAT|570	1.0384
TCGA-KN-8429-11A-01R-2315-07	BACE1|23621	853.2364
TCGA-KN-8429-11A-01R-2315-07	BACE2|25825	1722.0492
TCGA-KN-8429-11A-01R-2315-07	BACH1|571	1313.2572
TCGA-KN-8429-11A-01R-2315-07	BACH2|60468	27.6912
TCGA-KN-8429-11A-01R-2315-07	BAD|572	1428.6639
TCGA-KN-8429-11A-01R-2315-07	BAG1|573	5761.1561
TCGA-KN-8429-11A-01R-2315-07	BAG2|9532	150.225
TCGA-KN-8429-11A-01R-2315-07	BAG3|9531	2884.7352
TCGA-KN-8429-11A-01R-2315-07	BAG4|9530	195.5694
TCGA-KN-8429-11A-01R-2315-07	BAG5|9529	1341.2946
TCGA-KN-8429-11A-01R-2315-07	BAGE2|85319	16.9263
TCGA-KN-8429-11A-01R-2315-07	BAGE|574	0
TCGA-KN-8429-11A-01R-2315-07	BAHCC1|57597	438.9062
TCGA-KN-8429-11A-01R-2315-07	BAHD1|22893	1431.6372
TCGA-KN-8429-11A-01R-2315-07	BAI1|575	18.6916
TCGA-KN-8429-11A-01R-2315-07	BAI2|576	42.2291
TCGA-KN-8429-11A-01R-2315-07	BAI3|577	90.3427
TCGA-KN-8429-11A-01R-2315-07	BAIAP2L1|55971	856.6978
TCGA-KN-8429-11A-01R-2315-07	BAIAP2L2|80115	51.2288
TCGA-KN-8429-11A-01R-2315-07	BAIAP2|10458	1250.9519
TCGA-KN-8429-11A-01R-2315-07	BAIAP3|8938	266.4728
TCGA-KN-8429-11A-01R-2315-07	BAK1|578	1500.5192
TCGA-KN-8429-11A-01R-2315-07	BAMBI|25805	642.783
TCGA-KN-8429-11A-01R-2315-07	BANF1|8815	2635.8602
TCGA-KN-8429-11A-01R-2315-07	BANF2|140836	0
TCGA-KN-8429-11A-01R-2315-07	BANK1|55024	179.9931
TCGA-KN-8429-11A-01R-2315-07	BANP|54971	293.5272
TCGA-KN-8429-11A-01R-2315-07	BAP1|8314	1313.9495
TCGA-KN-8429-11A-01R-2315-07	BARD1|580	35.3063
TCGA-KN-8429-11A-01R-2315-07	BARHL1|56751	0
TCGA-KN-8429-11A-01R-2315-07	BARHL2|343472	0
TCGA-KN-8429-11A-01R-2315-07	BARX1|56033	.6923
TCGA-KN-8429-11A-01R-2315-07	BARX2|8538	232.2603
TCGA-KN-8429-11A-01R-2315-07	BASE|317716	0
TCGA-KN-8429-11A-01R-2315-07	BASP1|10409	326.4105
TCGA-KN-8429-11A-01R-2315-07	BAT1|7919	3760.1246
TCGA-KN-8429-11A-01R-2315-07	BAT2L1|84726	2841.1596
TCGA-KN-8429-11A-01R-2315-07	BAT2L2|23215	2146.7636
TCGA-KN-8429-11A-01R-2315-07	BAT2|7916	4109.0343
TCGA-KN-8429-11A-01R-2315-07	BAT3|7917	3842.8522
TCGA-KN-8429-11A-01R-2315-07	BAT4|7918	411.215
TCGA-KN-8429-11A-01R-2315-07	BAT5|7920	1497.4039
TCGA-KN-8429-11A-01R-2315-07	BATF2|116071	112.4957
TCGA-KN-8429-11A-01R-2315-07	BATF3|55509	32.8834
TCGA-KN-8429-11A-01R-2315-07	BATF|10538	3.4614
TCGA-KN-8429-11A-01R-2315-07	BAX|581	587.7466
TCGA-KN-8429-11A-01R-2315-07	BAZ1A|11177	330.5642
TCGA-KN-8429-11A-01R-2315-07	BAZ1B|9031	1025.2683
TCGA-KN-8429-11A-01R-2315-07	BAZ2A|11176	1311.6165
TCGA-KN-8429-11A-01R-2315-07	BAZ2B|29994	612.3122
TCGA-KN-8429-11A-01R-2315-07	BBC3|27113	72.6895
TCGA-KN-8429-11A-01R-2315-07	BBOX1|8424	33.2295
TCGA-KN-8429-11A-01R-2315-07	BBS10|79738	448.5981
TCGA-KN-8429-11A-01R-2315-07	BBS12|166379	242.6445
TCGA-KN-8429-11A-01R-2315-07	BBS1|582	1390.7857
TCGA-KN-8429-11A-01R-2315-07	BBS2|583	1459.6746
TCGA-KN-8429-11A-01R-2315-07	BBS4|585	739.7023
TCGA-KN-8429-11A-01R-2315-07	BBS5|129880	256.8363
TCGA-KN-8429-11A-01R-2315-07	BBS7|55212	448.252
TCGA-KN-8429-11A-01R-2315-07	BBS9|27241	378.6777
TCGA-KN-8429-11A-01R-2315-07	BBX|56987	1816.8917
TCGA-KN-8429-11A-01R-2315-07	BCAM|4059	26398.7539
TCGA-KN-8429-11A-01R-2315-07	BCAN|63827	35.3063
TCGA-KN-8429-11A-01R-2315-07	BCAP29|55973	1028.3835
TCGA-KN-8429-11A-01R-2315-07	BCAP31|10134	5227.7605
TCGA-KN-8429-11A-01R-2315-07	BCAR1|9564	3574.9394
TCGA-KN-8429-11A-01R-2315-07	BCAR3|8412	686.2998
TCGA-KN-8429-11A-01R-2315-07	BCAR4|400500	0
TCGA-KN-8429-11A-01R-2315-07	BCAS1|8537	772.2395
TCGA-KN-8429-11A-01R-2315-07	BCAS2|10286	1263.7175
TCGA-KN-8429-11A-01R-2315-07	BCAS3|54828	724.126
TCGA-KN-8429-11A-01R-2315-07	BCAS4|55653	1383.1776
TCGA-KN-8429-11A-01R-2315-07	BCAT1|586	33.5756
TCGA-KN-8429-11A-01R-2315-07	BCAT2|587	1010.3842
TCGA-KN-8429-11A-01R-2315-07	BCCIP|56647	1658.4424
TCGA-KN-8429-11A-01R-2315-07	BCDIN3D|144233	132.1841
TCGA-KN-8429-11A-01R-2315-07	BCHE|590	4.1537
TCGA-KN-8429-11A-01R-2315-07	BCKDHA|593	2202.1461
TCGA-KN-8429-11A-01R-2315-07	BCKDHB|594	593.631
TCGA-KN-8429-11A-01R-2315-07	BCKDK|10295	1224.2991
TCGA-KN-8429-11A-01R-2315-07	BCL10|8915	958.8093
TCGA-KN-8429-11A-01R-2315-07	BCL11A|53335	4.1537
TCGA-KN-8429-11A-01R-2315-07	BCL11B|64919	5.8844
TCGA-KN-8429-11A-01R-2315-07	BCL2A1|597	33.9218
TCGA-KN-8429-11A-01R-2315-07	BCL2L10|10017	93.1118
TCGA-KN-8429-11A-01R-2315-07	BCL2L11|10018	1307.7189
TCGA-KN-8429-11A-01R-2315-07	BCL2L12|83596	385.7875
TCGA-KN-8429-11A-01R-2315-07	BCL2L13|23786	2233.991
TCGA-KN-8429-11A-01R-2315-07	BCL2L14|79370	1.0384
TCGA-KN-8429-11A-01R-2315-07	BCL2L15|440603	163.7245
TCGA-KN-8429-11A-01R-2315-07	BCL2L1|598	3875.0433
TCGA-KN-8429-11A-01R-2315-07	BCL2L2|599	1179.5085
TCGA-KN-8429-11A-01R-2315-07	BCL2|596	605.0537
TCGA-KN-8429-11A-01R-2315-07	BCL3|602	1808.9304
TCGA-KN-8429-11A-01R-2315-07	BCL6B|255877	1420.2146
TCGA-KN-8429-11A-01R-2315-07	BCL6|604	1481.4815
TCGA-KN-8429-11A-01R-2315-07	BCL7A|605	866.7359
TCGA-KN-8429-11A-01R-2315-07	BCL7B|9275	1980.9623
TCGA-KN-8429-11A-01R-2315-07	BCL7C|9274	1627.2066
TCGA-KN-8429-11A-01R-2315-07	BCL8|606	1.7307
TCGA-KN-8429-11A-01R-2315-07	BCL9L|283149	771.2011
TCGA-KN-8429-11A-01R-2315-07	BCL9|607	908.6189
TCGA-KN-8429-11A-01R-2315-07	BCLAF1|9774	2850.1211
TCGA-KN-8429-11A-01R-2315-07	BCMO1|53630	55.3825
TCGA-KN-8429-11A-01R-2315-07	BCO2|83875	24.2298
TCGA-KN-8429-11A-01R-2315-07	BCORL1|63035	417.7916
TCGA-KN-8429-11A-01R-2315-07	BCORL2|286554	0
TCGA-KN-8429-11A-01R-2315-07	BCOR|54880	1435.4448
TCGA-KN-8429-11A-01R-2315-07	BCR|613	1681.5507
TCGA-KN-8429-11A-01R-2315-07	BCS1L|617	568.0166
TCGA-KN-8429-11A-01R-2315-07	BCYRN1|618	.3461
TCGA-KN-8429-11A-01R-2315-07	BDH1|622	478.0201
TCGA-KN-8429-11A-01R-2315-07	BDH2|56898	2345.7944
TCGA-KN-8429-11A-01R-2315-07	BDKRB1|623	85.1506
TCGA-KN-8429-11A-01R-2315-07	BDKRB2|624	2823.1222
TCGA-KN-8429-11A-01R-2315-07	BDNFOS|497258	105.6836
TCGA-KN-8429-11A-01R-2315-07	BDNF|627	14.7733
TCGA-KN-8429-11A-01R-2315-07	BDP1|55814	560.7477
TCGA-KN-8429-11A-01R-2315-07	BEAN|146227	2.0768
TCGA-KN-8429-11A-01R-2315-07	BECN1|8678	1188.3904
TCGA-KN-8429-11A-01R-2315-07	BEGAIN|57596	6.9228
TCGA-KN-8429-11A-01R-2315-07	BEND2|139105	0
TCGA-KN-8429-11A-01R-2315-07	BEND3|57673	89.3043
TCGA-KN-8429-11A-01R-2315-07	BEND4|389206	1.0384
TCGA-KN-8429-11A-01R-2315-07	BEND5|79656	93.1118
TCGA-KN-8429-11A-01R-2315-07	BEND6|221336	3.8075
TCGA-KN-8429-11A-01R-2315-07	BEND7|222389	360.3323
TCGA-KN-8429-11A-01R-2315-07	BEST1|7439	37.7328
TCGA-KN-8429-11A-01R-2315-07	BEST2|54831	.3461
TCGA-KN-8429-11A-01R-2315-07	BEST3|144453	7.6151
TCGA-KN-8429-11A-01R-2315-07	BEST4|266675	15.2302
TCGA-KN-8429-11A-01R-2315-07	BET1L|51272	2017.6532
TCGA-KN-8429-11A-01R-2315-07	BET1|10282	624.7837
TCGA-KN-8429-11A-01R-2315-07	BET3L|100128327	3.8075
TCGA-KN-8429-11A-01R-2315-07	BEX1|55859	255.4517
TCGA-KN-8429-11A-01R-2315-07	BEX2|84707	1080.3046
TCGA-KN-8429-11A-01R-2315-07	BEX4|56271	2561.7861
TCGA-KN-8429-11A-01R-2315-07	BEX5|340542	302.1807
TCGA-KN-8429-11A-01R-2315-07	BEYLA|497634	0
TCGA-KN-8429-11A-01R-2315-07	BFAR|51283	1416.0609
TCGA-KN-8429-11A-01R-2315-07	BFSP1|631	104.8806
TCGA-KN-8429-11A-01R-2315-07	BFSP2|8419	7.269
TCGA-KN-8429-11A-01R-2315-07	BGLAP|632	36.774
TCGA-KN-8429-11A-01R-2315-07	BGN|633	10218.7608
TCGA-KN-8429-11A-01R-2315-07	BHLHA15|168620	7.9612
TCGA-KN-8429-11A-01R-2315-07	BHLHB9|80823	276.5663
TCGA-KN-8429-11A-01R-2315-07	BHLHE22|27319	9.6919
TCGA-KN-8429-11A-01R-2315-07	BHLHE23|128408	0
TCGA-KN-8429-11A-01R-2315-07	BHLHE40|8553	18620.2838
TCGA-KN-8429-11A-01R-2315-07	BHLHE41|79365	1085.1506
TCGA-KN-8429-11A-01R-2315-07	BHMT2|23743	2056.767
TCGA-KN-8429-11A-01R-2315-07	BHMT|635	295.9502
TCGA-KN-8429-11A-01R-2315-07	BICC1|80114	651.0903
TCGA-KN-8429-11A-01R-2315-07	BICD1|636	159.2246
TCGA-KN-8429-11A-01R-2315-07	BICD2|23299	608.1689
TCGA-KN-8429-11A-01R-2315-07	BID|637	268.5843
TCGA-KN-8429-11A-01R-2315-07	BIK|638	86.189
TCGA-KN-8429-11A-01R-2315-07	BIN1|274	548.9789
TCGA-KN-8429-11A-01R-2315-07	BIN2|51411	71.3049
TCGA-KN-8429-11A-01R-2315-07	BIN3|55909	696.4348
TCGA-KN-8429-11A-01R-2315-07	BIRC2|329	1890.6196
TCGA-KN-8429-11A-01R-2315-07	BIRC3|330	818.6224
TCGA-KN-8429-11A-01R-2315-07	BIRC5|332	5.694
TCGA-KN-8429-11A-01R-2315-07	BIRC6|57448	1021.8069
TCGA-KN-8429-11A-01R-2315-07	BIRC7|79444	.3461
TCGA-KN-8429-11A-01R-2315-07	BIRC8|112401	0
TCGA-KN-8429-11A-01R-2315-07	BIVM|54841	678.4354
TCGA-KN-8429-11A-01R-2315-07	BLCAP|10904	1981.6546
TCGA-KN-8429-11A-01R-2315-07	BLID|414899	0
TCGA-KN-8429-11A-01R-2315-07	BLK|640	6.5767
TCGA-KN-8429-11A-01R-2315-07	BLMH|642	592.2465
TCGA-KN-8429-11A-01R-2315-07	BLM|641	20.7684
TCGA-KN-8429-11A-01R-2315-07	BLNK|29760	771.5472
TCGA-KN-8429-11A-01R-2315-07	BLOC1S1|2647	1907.9612
TCGA-KN-8429-11A-01R-2315-07	BLOC1S2|282991	796.1232
TCGA-KN-8429-11A-01R-2315-07	BLOC1S3|388552	69.9204
TCGA-KN-8429-11A-01R-2315-07	BLVRA|644	898.2347
TCGA-KN-8429-11A-01R-2315-07	BLVRB|645	1710.9727
TCGA-KN-8429-11A-01R-2315-07	BLZF1|8548	812.738
TCGA-KN-8429-11A-01R-2315-07	BMF|90427	512.6341
TCGA-KN-8429-11A-01R-2315-07	BMI1|648	1264.1191
TCGA-KN-8429-11A-01R-2315-07	BMP10|27302	0
TCGA-KN-8429-11A-01R-2315-07	BMP15|9210	.3461
TCGA-KN-8429-11A-01R-2315-07	BMP1|649	277.2586
TCGA-KN-8429-11A-01R-2315-07	BMP2K|55589	152.648
TCGA-KN-8429-11A-01R-2315-07	BMP2|650	244.0291
TCGA-KN-8429-11A-01R-2315-07	BMP3|651	4.846
TCGA-KN-8429-11A-01R-2315-07	BMP4|652	108.342
TCGA-KN-8429-11A-01R-2315-07	BMP5|653	.3461
TCGA-KN-8429-11A-01R-2315-07	BMP6|654	1398.6743
TCGA-KN-8429-11A-01R-2315-07	BMP7|655	318.1031
TCGA-KN-8429-11A-01R-2315-07	BMP8A|353500	125.3029
TCGA-KN-8429-11A-01R-2315-07	BMP8B|656	25.9605
TCGA-KN-8429-11A-01R-2315-07	BMPER|168667	3.4614
TCGA-KN-8429-11A-01R-2315-07	BMPR1A|657	488.4043
TCGA-KN-8429-11A-01R-2315-07	BMPR1B|658	1376.6009
TCGA-KN-8429-11A-01R-2315-07	BMPR2|659	1729.3181
TCGA-KN-8429-11A-01R-2315-07	BMS1P4|729096	36.3448
TCGA-KN-8429-11A-01R-2315-07	BMS1P5|399761	74.0741
TCGA-KN-8429-11A-01R-2315-07	BMS1|9790	717.8955
TCGA-KN-8429-11A-01R-2315-07	BMX|660	37.037
TCGA-KN-8429-11A-01R-2315-07	BNC1|646	11.0765
TCGA-KN-8429-11A-01R-2315-07	BNC2|54796	74.7664
TCGA-KN-8429-11A-01R-2315-07	BNIP1|662	339.2177
TCGA-KN-8429-11A-01R-2315-07	BNIP2|663	742.4714
TCGA-KN-8429-11A-01R-2315-07	BNIP3L|665	1829.0066
TCGA-KN-8429-11A-01R-2315-07	BNIP3|664	1215.6456
TCGA-KN-8429-11A-01R-2315-07	BNIPL|149428	49.152
TCGA-KN-8429-11A-01R-2315-07	BOC|91653	820.6992
TCGA-KN-8429-11A-01R-2315-07	BOD1L|259282	881.6199
TCGA-KN-8429-11A-01R-2315-07	BOD1|91272	570.4396
TCGA-KN-8429-11A-01R-2315-07	BOK|666	469.7127
TCGA-KN-8429-11A-01R-2315-07	BOLA1|51027	269.2973
TCGA-KN-8429-11A-01R-2315-07	BOLA2|552900	1266.279
TCGA-KN-8429-11A-01R-2315-07	BOLA3|388962	456.2132
TCGA-KN-8429-11A-01R-2315-07	BOLL|66037	.3461
TCGA-KN-8429-11A-01R-2315-07	BOP1|23246	149.1866
TCGA-KN-8429-11A-01R-2315-07	BPESC1|60467	0
TCGA-KN-8429-11A-01R-2315-07	BPGM|669	839.0447
TCGA-KN-8429-11A-01R-2315-07	BPHL|670	915.5417
TCGA-KN-8429-11A-01R-2315-07	BPIL1|80341	0
TCGA-KN-8429-11A-01R-2315-07	BPIL2|254240	0
TCGA-KN-8429-11A-01R-2315-07	BPIL3|128859	0
TCGA-KN-8429-11A-01R-2315-07	BPI|671	1.0384
TCGA-KN-8429-11A-01R-2315-07	BPNT1|10380	1007.9612
TCGA-KN-8429-11A-01R-2315-07	BPTF|2186	743.5099
TCGA-KN-8429-11A-01R-2315-07	BPY2|9083	0
TCGA-KN-8429-11A-01R-2315-07	BRAF|673	235.0294
TCGA-KN-8429-11A-01R-2315-07	BRAP|8315	376.6009
TCGA-KN-8429-11A-01R-2315-07	BRCA1|672	70.9588
TCGA-KN-8429-11A-01R-2315-07	BRCA2|675	20.7684
TCGA-KN-8429-11A-01R-2315-07	BRCC3|79184	365.1783
TCGA-KN-8429-11A-01R-2315-07	BRD1|23774	480.4431
TCGA-KN-8429-11A-01R-2315-07	BRD2|6046	6230.5296
TCGA-KN-8429-11A-01R-2315-07	BRD3|8019	351.298
TCGA-KN-8429-11A-01R-2315-07	BRD4|23476	1674.974
TCGA-KN-8429-11A-01R-2315-07	BRD7P3|23629	0
TCGA-KN-8429-11A-01R-2315-07	BRD7|29117	940.1177
TCGA-KN-8429-11A-01R-2315-07	BRD8|10902	569.055
TCGA-KN-8429-11A-01R-2315-07	BRD9|65980	592.5926
TCGA-KN-8429-11A-01R-2315-07	BRDT|676	0
TCGA-KN-8429-11A-01R-2315-07	BREA2|286076	5.8844
TCGA-KN-8429-11A-01R-2315-07	BRE|9577	1037.397
TCGA-KN-8429-11A-01R-2315-07	BRF1|2972	512.5649
TCGA-KN-8429-11A-01R-2315-07	BRF2|55290	248.5289
TCGA-KN-8429-11A-01R-2315-07	BRI3BP|140707	91.035
TCGA-KN-8429-11A-01R-2315-07	BRI3|25798	1408.4458
TCGA-KN-8429-11A-01R-2315-07	BRIP1|83990	2.7691
TCGA-KN-8429-11A-01R-2315-07	BRIX1|55299	568.0166
TCGA-KN-8429-11A-01R-2315-07	BRMS1L|84312	278.297
TCGA-KN-8429-11A-01R-2315-07	BRMS1|25855	984.4237
TCGA-KN-8429-11A-01R-2315-07	BRP44L|51660	2742.1253
TCGA-KN-8429-11A-01R-2315-07	BRP44|25874	2519.2108
TCGA-KN-8429-11A-01R-2315-07	BRPF1|7862	460.0208
TCGA-KN-8429-11A-01R-2315-07	BRPF3|27154	843.5445
TCGA-KN-8429-11A-01R-2315-07	BRS3|680	.3461
TCGA-KN-8429-11A-01R-2315-07	BRSK1|84446	74.0741
TCGA-KN-8429-11A-01R-2315-07	BRSK2|9024	12.1149
TCGA-KN-8429-11A-01R-2315-07	BRWD1|54014	1095.8809
TCGA-KN-8429-11A-01R-2315-07	BRWD3|254065	91.7272
TCGA-KN-8429-11A-01R-2315-07	BSCL2|26580	2526.1821
TCGA-KN-8429-11A-01R-2315-07	BSDC1|55108	2940.1177
TCGA-KN-8429-11A-01R-2315-07	BSG|682	17922.4645
TCGA-KN-8429-11A-01R-2315-07	BSND|7809	1924.1952
TCGA-KN-8429-11A-01R-2315-07	BSN|8927	24.576
TCGA-KN-8429-11A-01R-2315-07	BSPH1|100131137	0
TCGA-KN-8429-11A-01R-2315-07	BSPRY|54836	859.4669
TCGA-KN-8429-11A-01R-2315-07	BST1|683	99.6885
TCGA-KN-8429-11A-01R-2315-07	BST2|684	1686.7428
TCGA-KN-8429-11A-01R-2315-07	BSX|390259	0
TCGA-KN-8429-11A-01R-2315-07	BTAF1|9044	697.8193
TCGA-KN-8429-11A-01R-2315-07	BTBD10|84280	646.5905
TCGA-KN-8429-11A-01R-2315-07	BTBD11|121551	136.0332
TCGA-KN-8429-11A-01R-2315-07	BTBD12|84464	91.3811
TCGA-KN-8429-11A-01R-2315-07	BTBD16|118663	1.0384
TCGA-KN-8429-11A-01R-2315-07	BTBD17|388419	.3461
TCGA-KN-8429-11A-01R-2315-07	BTBD18|643376	1.0384
TCGA-KN-8429-11A-01R-2315-07	BTBD19|149478	53.3056
TCGA-KN-8429-11A-01R-2315-07	BTBD1|53339	1711.6649
TCGA-KN-8429-11A-01R-2315-07	BTBD2|55643	1305.6421
TCGA-KN-8429-11A-01R-2315-07	BTBD3|22903	984.4237
TCGA-KN-8429-11A-01R-2315-07	BTBD6|90135	1003.091
TCGA-KN-8429-11A-01R-2315-07	BTBD7|55727	410.5227
TCGA-KN-8429-11A-01R-2315-07	BTBD8|284697	11.0765
TCGA-KN-8429-11A-01R-2315-07	BTBD9|114781	418.83
TCGA-KN-8429-11A-01R-2315-07	BTC|685	210.1073
TCGA-KN-8429-11A-01R-2315-07	BTD|686	847.0059
TCGA-KN-8429-11A-01R-2315-07	BTF3L1|690	.3461
TCGA-KN-8429-11A-01R-2315-07	BTF3L4|91408	1038.7677
TCGA-KN-8429-11A-01R-2315-07	BTF3|689	8348.2174
TCGA-KN-8429-11A-01R-2315-07	BTG1|694	5471.4434
TCGA-KN-8429-11A-01R-2315-07	BTG2|7832	22919.3493
TCGA-KN-8429-11A-01R-2315-07	BTG3|10950	2044.9983
TCGA-KN-8429-11A-01R-2315-07	BTG4|54766	0
TCGA-KN-8429-11A-01R-2315-07	BTK|695	10.0381
TCGA-KN-8429-11A-01R-2315-07	BTLA|151888	1.3846
TCGA-KN-8429-11A-01R-2315-07	BTN1A1|696	1.7307
TCGA-KN-8429-11A-01R-2315-07	BTN2A1|11120	843.8906
TCGA-KN-8429-11A-01R-2315-07	BTN2A2|10385	363.1014
TCGA-KN-8429-11A-01R-2315-07	BTN2A3|54718	25.6144
TCGA-KN-8429-11A-01R-2315-07	BTN3A1|11119	553.1326
TCGA-KN-8429-11A-01R-2315-07	BTN3A2|11118	560.7477
TCGA-KN-8429-11A-01R-2315-07	BTN3A3|10384	406.369
TCGA-KN-8429-11A-01R-2315-07	BTNL2|56244	1.0384
TCGA-KN-8429-11A-01R-2315-07	BTNL3|10917	0
TCGA-KN-8429-11A-01R-2315-07	BTNL8|79908	5.5382
TCGA-KN-8429-11A-01R-2315-07	BTNL9|153579	456.9055
TCGA-KN-8429-11A-01R-2315-07	BTRC|8945	336.7947
TCGA-KN-8429-11A-01R-2315-07	BUB1B|701	14.1918
TCGA-KN-8429-11A-01R-2315-07	BUB1|699	4.1537
TCGA-KN-8429-11A-01R-2315-07	BUB3|9184	1435.4448
TCGA-KN-8429-11A-01R-2315-07	BUD13|84811	366.5628
TCGA-KN-8429-11A-01R-2315-07	BUD31|8896	1940.0588
TCGA-KN-8429-11A-01R-2315-07	BVES|11149	144.3406
TCGA-KN-8429-11A-01R-2315-07	BYSL|705	238.837
TCGA-KN-8429-11A-01R-2315-07	BZRAP1|9256	725.8567
TCGA-KN-8429-11A-01R-2315-07	BZW1|9689	5966.7705
TCGA-KN-8429-11A-01R-2315-07	BZW2|28969	1045.6906
TCGA-KN-8429-11A-01R-2315-07	C10orf105|414152	3.8075
TCGA-KN-8429-11A-01R-2315-07	C10orf107|219621	41.1907
TCGA-KN-8429-11A-01R-2315-07	C10orf108|414235	722.0492
TCGA-KN-8429-11A-01R-2315-07	C10orf10|11067	926.9643
TCGA-KN-8429-11A-01R-2315-07	C10orf110|55853	7.7985
TCGA-KN-8429-11A-01R-2315-07	C10orf111|221060	17.9993
TCGA-KN-8429-11A-01R-2315-07	C10orf113|387638	.6923
TCGA-KN-8429-11A-01R-2315-07	C10orf114|399726	91.035
TCGA-KN-8429-11A-01R-2315-07	C10orf116|10974	1321.0038
TCGA-KN-8429-11A-01R-2315-07	C10orf118|55088	627.2066
TCGA-KN-8429-11A-01R-2315-07	C10orf119|79892	1288.3351
TCGA-KN-8429-11A-01R-2315-07	C10orf11|83938	77.5355
TCGA-KN-8429-11A-01R-2315-07	C10orf120|399814	0
TCGA-KN-8429-11A-01R-2315-07	C10orf122|387718	0
TCGA-KN-8429-11A-01R-2315-07	C10orf125|282969	118.0339
TCGA-KN-8429-11A-01R-2315-07	C10orf128|170371	41.1907
TCGA-KN-8429-11A-01R-2315-07	C10orf129|142827	1.7307
TCGA-KN-8429-11A-01R-2315-07	C10orf12|26148	97.9889
TCGA-KN-8429-11A-01R-2315-07	C10orf131|100127889	3.4614
TCGA-KN-8429-11A-01R-2315-07	C10orf137|26098	259.6054
TCGA-KN-8429-11A-01R-2315-07	C10orf140|387640	15.9225
TCGA-KN-8429-11A-01R-2315-07	C10orf18|54906	946.6944
TCGA-KN-8429-11A-01R-2315-07	C10orf25|220979	62.9976
TCGA-KN-8429-11A-01R-2315-07	C10orf26|54838	1328.2624
TCGA-KN-8429-11A-01R-2315-07	C10orf27|219793	.6923
TCGA-KN-8429-11A-01R-2315-07	C10orf28|27291	299.7577
TCGA-KN-8429-11A-01R-2315-07	C10orf2|56652	129.4566
TCGA-KN-8429-11A-01R-2315-07	C10orf32|119032	1078.2278
TCGA-KN-8429-11A-01R-2315-07	C10orf35|219738	343.0253
TCGA-KN-8429-11A-01R-2315-07	C10orf40|283025	0
TCGA-KN-8429-11A-01R-2315-07	C10orf41|100131213	402.6618
TCGA-KN-8429-11A-01R-2315-07	C10orf46|143384	738.3178
TCGA-KN-8429-11A-01R-2315-07	C10orf47|254427	785.3929
TCGA-KN-8429-11A-01R-2315-07	C10orf4|118924	299.7577
TCGA-KN-8429-11A-01R-2315-07	C10orf50|645528	0
TCGA-KN-8429-11A-01R-2315-07	C10orf53|282966	0
TCGA-KN-8429-11A-01R-2315-07	C10orf54|64115	655.9363
TCGA-KN-8429-11A-01R-2315-07	C10orf55|414236	143.8837
TCGA-KN-8429-11A-01R-2315-07	C10orf57|80195	693.6726
TCGA-KN-8429-11A-01R-2315-07	C10orf58|84293	2952.5787
TCGA-KN-8429-11A-01R-2315-07	C10orf62|414157	.6923
TCGA-KN-8429-11A-01R-2315-07	C10orf67|256815	16.6147
TCGA-KN-8429-11A-01R-2315-07	C10orf68|79741	2.4438
TCGA-KN-8429-11A-01R-2315-07	C10orf71|118461	10.0381
TCGA-KN-8429-11A-01R-2315-07	C10orf72|196740	168.9166
TCGA-KN-8429-11A-01R-2315-07	C10orf75|90271	60.9207
TCGA-KN-8429-11A-01R-2315-07	C10orf76|79591	608.5151
TCGA-KN-8429-11A-01R-2315-07	C10orf78|119392	187.262
TCGA-KN-8429-11A-01R-2315-07	C10orf79|80217	158.5324
TCGA-KN-8429-11A-01R-2315-07	C10orf81|79949	10.7304
TCGA-KN-8429-11A-01R-2315-07	C10orf82|143379	38.4216
TCGA-KN-8429-11A-01R-2315-07	C10orf84|63877	983.7314
TCGA-KN-8429-11A-01R-2315-07	C10orf88|80007	129.4566
TCGA-KN-8429-11A-01R-2315-07	C10orf90|118611	1.7307
TCGA-KN-8429-11A-01R-2315-07	C10orf91|170393	3.1153
TCGA-KN-8429-11A-01R-2315-07	C10orf93|255352	26.3067
TCGA-KN-8429-11A-01R-2315-07	C10orf95|79946	49.8304
TCGA-KN-8429-11A-01R-2315-07	C10orf96|374355	0
TCGA-KN-8429-11A-01R-2315-07	C10orf99|387695	.6923
TCGA-KN-8429-11A-01R-2315-07	C11orf10|746	1358.6016
TCGA-KN-8429-11A-01R-2315-07	C11orf16|56673	25.6144
TCGA-KN-8429-11A-01R-2315-07	C11orf17|56672	480.7892
TCGA-KN-8429-11A-01R-2315-07	C11orf1|64776	659.3389
TCGA-KN-8429-11A-01R-2315-07	C11orf20|25858	1.7307
TCGA-KN-8429-11A-01R-2315-07	C11orf21|29125	3.1153
TCGA-KN-8429-11A-01R-2315-07	C11orf24|53838	567.3243
TCGA-KN-8429-11A-01R-2315-07	C11orf2|738	2344.756
TCGA-KN-8429-11A-01R-2315-07	C11orf30|56946	222.2222
TCGA-KN-8429-11A-01R-2315-07	C11orf31|280636	1421.253
TCGA-KN-8429-11A-01R-2315-07	C11orf34|349633	.3461
TCGA-KN-8429-11A-01R-2315-07	C11orf35|256329	97.5909
TCGA-KN-8429-11A-01R-2315-07	C11orf36|283303	0
TCGA-KN-8429-11A-01R-2315-07	C11orf40|143501	0
TCGA-KN-8429-11A-01R-2315-07	C11orf41|25758	186.2236
TCGA-KN-8429-11A-01R-2315-07	C11orf42|160298	.6923
TCGA-KN-8429-11A-01R-2315-07	C11orf45|219833	186.5697
TCGA-KN-8429-11A-01R-2315-07	C11orf46|120534	613.7072
TCGA-KN-8429-11A-01R-2315-07	C11orf48|79081	546.7913
TCGA-KN-8429-11A-01R-2315-07	C11orf49|79096	719.9723
TCGA-KN-8429-11A-01R-2315-07	C11orf51|25906	907.6255
TCGA-KN-8429-11A-01R-2315-07	C11orf52|91894	920.2769
TCGA-KN-8429-11A-01R-2315-07	C11orf53|341032	40.8446
TCGA-KN-8429-11A-01R-2315-07	C11orf54|28970	2115.2648
TCGA-KN-8429-11A-01R-2315-07	C11orf57|55216	586.3621
TCGA-KN-8429-11A-01R-2315-07	C11orf58|10944	4353.4095
TCGA-KN-8429-11A-01R-2315-07	C11orf59|55004	3060.5746
TCGA-KN-8429-11A-01R-2315-07	C11orf61|79684	214.6071
TCGA-KN-8429-11A-01R-2315-07	C11orf63|79864	174.801
TCGA-KN-8429-11A-01R-2315-07	C11orf64|283197	0
TCGA-KN-8429-11A-01R-2315-07	C11orf65|160140	22.153
TCGA-KN-8429-11A-01R-2315-07	C11orf66|220004	24.9221
TCGA-KN-8429-11A-01R-2315-07	C11orf67|28971	415.7598
TCGA-KN-8429-11A-01R-2315-07	C11orf68|83638	1290.0658
TCGA-KN-8429-11A-01R-2315-07	C11orf70|85016	204.5691
TCGA-KN-8429-11A-01R-2315-07	C11orf71|54494	853.2364
TCGA-KN-8429-11A-01R-2315-07	C11orf73|51501	394.9463
TCGA-KN-8429-11A-01R-2315-07	C11orf74|119710	303.2191
TCGA-KN-8429-11A-01R-2315-07	C11orf75|56935	586.3621
TCGA-KN-8429-11A-01R-2315-07	C11orf80|79703	668.7435
TCGA-KN-8429-11A-01R-2315-07	C11orf82|220042	17.9993
TCGA-KN-8429-11A-01R-2315-07	C11orf83|790955	495.6732
TCGA-KN-8429-11A-01R-2315-07	C11orf84|144097	227.0682
TCGA-KN-8429-11A-01R-2315-07	C11orf85|283129	2.7691
TCGA-KN-8429-11A-01R-2315-07	C11orf86|254439	0
TCGA-KN-8429-11A-01R-2315-07	C11orf87|399947	.6923
TCGA-KN-8429-11A-01R-2315-07	C11orf88|399949	2.0768
TCGA-KN-8429-11A-01R-2315-07	C11orf90|387804	.6923
TCGA-KN-8429-11A-01R-2315-07	C11orf92|399948	808.0651
TCGA-KN-8429-11A-01R-2315-07	C11orf93|120376	136.2063
TCGA-KN-8429-11A-01R-2315-07	C11orf94|143678	0
TCGA-KN-8429-11A-01R-2315-07	C11orf95|65998	521.6338
TCGA-KN-8429-11A-01R-2315-07	C11orf9|745	422.9837
TCGA-KN-8429-11A-01R-2315-07	C12orf10|60314	869.8512
TCGA-KN-8429-11A-01R-2315-07	C12orf11|55726	347.5251
TCGA-KN-8429-11A-01R-2315-07	C12orf12|196477	0
TCGA-KN-8429-11A-01R-2315-07	C12orf23|90488	1466.9436
TCGA-KN-8429-11A-01R-2315-07	C12orf24|29902	128.4181
TCGA-KN-8429-11A-01R-2315-07	C12orf26|84190	135.6871
TCGA-KN-8429-11A-01R-2315-07	C12orf27|283460	25.9605
TCGA-KN-8429-11A-01R-2315-07	C12orf29|91298	468.7435
TCGA-KN-8429-11A-01R-2315-07	C12orf32|83695	517.134
TCGA-KN-8429-11A-01R-2315-07	C12orf34|84915	386.9851
TCGA-KN-8429-11A-01R-2315-07	C12orf35|55196	393.2156
TCGA-KN-8429-11A-01R-2315-07	C12orf36|283422	51.5749
TCGA-KN-8429-11A-01R-2315-07	C12orf39|80763	248.1828
TCGA-KN-8429-11A-01R-2315-07	C12orf40|283461	0
TCGA-KN-8429-11A-01R-2315-07	C12orf41|54934	592.2465
TCGA-KN-8429-11A-01R-2315-07	C12orf42|374470	0
TCGA-KN-8429-11A-01R-2315-07	C12orf43|64897	332.2949
TCGA-KN-8429-11A-01R-2315-07	C12orf44|60673	1683.2814
TCGA-KN-8429-11A-01R-2315-07	C12orf45|121053	110.765
TCGA-KN-8429-11A-01R-2315-07	C12orf47|51275	286.0886
TCGA-KN-8429-11A-01R-2315-07	C12orf48|55010	44.6521
TCGA-KN-8429-11A-01R-2315-07	C12orf49|79794	632.7449
TCGA-KN-8429-11A-01R-2315-07	C12orf4|57102	465.559
TCGA-KN-8429-11A-01R-2315-07	C12orf50|160419	0
TCGA-KN-8429-11A-01R-2315-07	C12orf51|283450	937.6947
TCGA-KN-8429-11A-01R-2315-07	C12orf52|84934	413.6379
TCGA-KN-8429-11A-01R-2315-07	C12orf53|196500	78.92
TCGA-KN-8429-11A-01R-2315-07	C12orf54|121273	0
TCGA-KN-8429-11A-01R-2315-07	C12orf56|115749	16.6147
TCGA-KN-8429-11A-01R-2315-07	C12orf57|113246	2996.1925
TCGA-KN-8429-11A-01R-2315-07	C12orf59|120939	88.9581
TCGA-KN-8429-11A-01R-2315-07	C12orf5|57103	452.4057
TCGA-KN-8429-11A-01R-2315-07	C12orf60|144608	77.1893
TCGA-KN-8429-11A-01R-2315-07	C12orf61|283416	102.1115
TCGA-KN-8429-11A-01R-2315-07	C12orf62|84987	1297.3347
TCGA-KN-8429-11A-01R-2315-07	C12orf63|374467	10.3842
TCGA-KN-8429-11A-01R-2315-07	C12orf65|91574	289.0273
TCGA-KN-8429-11A-01R-2315-07	C12orf66|144577	111.1111
TCGA-KN-8429-11A-01R-2315-07	C12orf68|387856	89.9965
TCGA-KN-8429-11A-01R-2315-07	C12orf69|440087	38.0755
TCGA-KN-8429-11A-01R-2315-07	C12orf70|341346	0
TCGA-KN-8429-11A-01R-2315-07	C12orf71|728858	1.3846
TCGA-KN-8429-11A-01R-2315-07	C12orf72|254013	97.9578
TCGA-KN-8429-11A-01R-2315-07	C12orf73|728568	126.6874
TCGA-KN-8429-11A-01R-2315-07	C12orf74|338809	10.0381
TCGA-KN-8429-11A-01R-2315-07	C12orf75|387882	2226.722
TCGA-KN-8429-11A-01R-2315-07	C12orf76|400073	171.6857
TCGA-KN-8429-11A-01R-2315-07	C12orf77|196415	1.0384
TCGA-KN-8429-11A-01R-2315-07	C13orf15|28984	2411.5611
TCGA-KN-8429-11A-01R-2315-07	C13orf16|121793	1.3846
TCGA-KN-8429-11A-01R-2315-07	C13orf18|80183	12.1149
TCGA-KN-8429-11A-01R-2315-07	C13orf1|57213	325.026
TCGA-KN-8429-11A-01R-2315-07	C13orf23|80209	437.5216
TCGA-KN-8429-11A-01R-2315-07	C13orf26|122046	0
TCGA-KN-8429-11A-01R-2315-07	C13orf27|93081	724.4721
TCGA-KN-8429-11A-01R-2315-07	C13orf28|122258	0
TCGA-KN-8429-11A-01R-2315-07	C13orf29|283487	3436.8294
TCGA-KN-8429-11A-01R-2315-07	C13orf30|144809	0
TCGA-KN-8429-11A-01R-2315-07	C13orf31|144811	219.107
TCGA-KN-8429-11A-01R-2315-07	C13orf33|84935	380.4084
TCGA-KN-8429-11A-01R-2315-07	C13orf34|79866	29.9031
TCGA-KN-8429-11A-01R-2315-07	C13orf35|400165	.6923
TCGA-KN-8429-11A-01R-2315-07	C13orf36|400120	3.1153
TCGA-KN-8429-11A-01R-2315-07	C13orf37|440145	366.5628
TCGA-KN-8429-11A-01R-2315-07	C13orf38|728591	20.8654
TCGA-KN-8429-11A-01R-2315-07	C13orf39|196541	0
TCGA-KN-8429-11A-01R-2315-07	C14orf101|54916	585.6698
TCGA-KN-8429-11A-01R-2315-07	C14orf102|55051	178.9547
TCGA-KN-8429-11A-01R-2315-07	C14orf104|55172	216.684
TCGA-KN-8429-11A-01R-2315-07	C14orf105|55195	2282.4507
TCGA-KN-8429-11A-01R-2315-07	C14orf106|55320	172.378
TCGA-KN-8429-11A-01R-2315-07	C14orf109|26175	623.7452
TCGA-KN-8429-11A-01R-2315-07	C14orf115|55237	0
TCGA-KN-8429-11A-01R-2315-07	C14orf118|55668	316.3724
TCGA-KN-8429-11A-01R-2315-07	C14orf119|55017	1236.414
TCGA-KN-8429-11A-01R-2315-07	C14orf126|112487	377.9405
TCGA-KN-8429-11A-01R-2315-07	C14orf128|84837	130.495
TCGA-KN-8429-11A-01R-2315-07	C14orf129|51527	765.3167
TCGA-KN-8429-11A-01R-2315-07	C14orf132|56967	791.2773
TCGA-KN-8429-11A-01R-2315-07	C14orf135|64430	1193.1464
TCGA-KN-8429-11A-01R-2315-07	C14orf138|79609	106.6113
TCGA-KN-8429-11A-01R-2315-07	C14orf139|79686	9.6919
TCGA-KN-8429-11A-01R-2315-07	C14orf142|84520	562.4784
TCGA-KN-8429-11A-01R-2315-07	C14orf143|90141	104.8806
TCGA-KN-8429-11A-01R-2315-07	C14orf145|145508	59.5362
TCGA-KN-8429-11A-01R-2315-07	C14orf147|171546	1454.8287
TCGA-KN-8429-11A-01R-2315-07	C14orf148|122945	10.3842
TCGA-KN-8429-11A-01R-2315-07	C14orf149|112849	94.1502
TCGA-KN-8429-11A-01R-2315-07	C14orf153|84334	392.7276
TCGA-KN-8429-11A-01R-2315-07	C14orf156|81892	595.3617
TCGA-KN-8429-11A-01R-2315-07	C14orf159|80017	1648.6674
TCGA-KN-8429-11A-01R-2315-07	C14orf162|56936	.6923
TCGA-KN-8429-11A-01R-2315-07	C14orf165|414767	0
TCGA-KN-8429-11A-01R-2315-07	C14orf166B|145497	0
TCGA-KN-8429-11A-01R-2315-07	C14orf166|51637	1845.6213
TCGA-KN-8429-11A-01R-2315-07	C14orf167|55449	730.6542
TCGA-KN-8429-11A-01R-2315-07	C14orf169|79697	148.1481
TCGA-KN-8429-11A-01R-2315-07	C14orf174|161394	91.7272
TCGA-KN-8429-11A-01R-2315-07	C14orf176|643382	12.4611
TCGA-KN-8429-11A-01R-2315-07	C14orf177|283598	0
TCGA-KN-8429-11A-01R-2315-07	C14orf178|283579	2.423
TCGA-KN-8429-11A-01R-2315-07	C14orf179|112752	548.9789
TCGA-KN-8429-11A-01R-2315-07	C14orf180|400258	.3461
TCGA-KN-8429-11A-01R-2315-07	C14orf181|400223	165.8013
TCGA-KN-8429-11A-01R-2315-07	C14orf182|283551	8.6535
TCGA-KN-8429-11A-01R-2315-07	C14orf183|196913	0
TCGA-KN-8429-11A-01R-2315-07	C14orf184|650662	.3461
TCGA-KN-8429-11A-01R-2315-07	C14orf19|280655	2.7691
TCGA-KN-8429-11A-01R-2315-07	C14orf1|11161	1178.2624
TCGA-KN-8429-11A-01R-2315-07	C14orf21|161424	214.9533
TCGA-KN-8429-11A-01R-2315-07	C14orf23|387978	0
TCGA-KN-8429-11A-01R-2315-07	C14orf28|122525	42.2291
TCGA-KN-8429-11A-01R-2315-07	C14orf2|9556	1188.3004
TCGA-KN-8429-11A-01R-2315-07	C14orf33|100129075	100.7269
TCGA-KN-8429-11A-01R-2315-07	C14orf34|645687	.3461
TCGA-KN-8429-11A-01R-2315-07	C14orf37|145407	413.9841
TCGA-KN-8429-11A-01R-2315-07	C14orf39|317761	.6923
TCGA-KN-8429-11A-01R-2315-07	C14orf43|91748	1720.6646
TCGA-KN-8429-11A-01R-2315-07	C14orf45|80127	304.4618
TCGA-KN-8429-11A-01R-2315-07	C14orf48|256369	.3461
TCGA-KN-8429-11A-01R-2315-07	C14orf49|161176	22.8453
TCGA-KN-8429-11A-01R-2315-07	C14orf4|64207	2222.9145
TCGA-KN-8429-11A-01R-2315-07	C14orf50|145376	248.1828
TCGA-KN-8429-11A-01R-2315-07	C14orf53|440184	0
TCGA-KN-8429-11A-01R-2315-07	C14orf64|388011	48.4597
TCGA-KN-8429-11A-01R-2315-07	C14orf68|283600	1.3846
TCGA-KN-8429-11A-01R-2315-07	C14orf70|283601	.3461
TCGA-KN-8429-11A-01R-2315-07	C14orf72|145200	11.0765
TCGA-KN-8429-11A-01R-2315-07	C14orf73|91828	12.8072
TCGA-KN-8429-11A-01R-2315-07	C14orf79|122616	625.4759
TCGA-KN-8429-11A-01R-2315-07	C14orf80|283643	124.9567
TCGA-KN-8429-11A-01R-2315-07	C14orf86|283592	0
TCGA-KN-8429-11A-01R-2315-07	C14orf93|60686	236.7601
TCGA-KN-8429-11A-01R-2315-07	C15orf17|57184	1380.7546
TCGA-KN-8429-11A-01R-2315-07	C15orf21|283651	41.5369
TCGA-KN-8429-11A-01R-2315-07	C15orf23|90417	118.7262
TCGA-KN-8429-11A-01R-2315-07	C15orf24|56851	1813.0841
TCGA-KN-8429-11A-01R-2315-07	C15orf26|161502	2.423
TCGA-KN-8429-11A-01R-2315-07	C15orf27|123591	42.2291
TCGA-KN-8429-11A-01R-2315-07	C15orf28|80035	1.7307
TCGA-KN-8429-11A-01R-2315-07	C15orf29|79768	347.8712
TCGA-KN-8429-11A-01R-2315-07	C15orf2|23742	6.2305
TCGA-KN-8429-11A-01R-2315-07	C15orf32|145858	0
TCGA-KN-8429-11A-01R-2315-07	C15orf33|196951	99.5916
TCGA-KN-8429-11A-01R-2315-07	C15orf34|80072	16.9609
TCGA-KN-8429-11A-01R-2315-07	C15orf37|283687	98.3281
TCGA-KN-8429-11A-01R-2315-07	C15orf38|348110	413.181
TCGA-KN-8429-11A-01R-2315-07	C15orf39|56905	914.8494
TCGA-KN-8429-11A-01R-2315-07	C15orf40|123207	327.1028
TCGA-KN-8429-11A-01R-2315-07	C15orf41|84529	127.7259
TCGA-KN-8429-11A-01R-2315-07	C15orf42|90381	3.1326
TCGA-KN-8429-11A-01R-2315-07	C15orf43|145645	.3461
TCGA-KN-8429-11A-01R-2315-07	C15orf44|81556	1253.721
TCGA-KN-8429-11A-01R-2315-07	C15orf48|84419	7.6151
TCGA-KN-8429-11A-01R-2315-07	C15orf50|414926	0
TCGA-KN-8429-11A-01R-2315-07	C15orf51|196968	16.6147
TCGA-KN-8429-11A-01R-2315-07	C15orf52|388115	350.2942
TCGA-KN-8429-11A-01R-2315-07	C15orf53|400359	.3461
TCGA-KN-8429-11A-01R-2315-07	C15orf54|400360	1.0384
TCGA-KN-8429-11A-01R-2315-07	C15orf55|256646	.6923
TCGA-KN-8429-11A-01R-2315-07	C15orf56|644809	82.7276
TCGA-KN-8429-11A-01R-2315-07	C15orf57|90416	878.3212
TCGA-KN-8429-11A-01R-2315-07	C15orf58|390637	45.6906
TCGA-KN-8429-11A-01R-2315-07	C15orf59|388135	394.2541
TCGA-KN-8429-11A-01R-2315-07	C15orf5|81698	1.0384
TCGA-KN-8429-11A-01R-2315-07	C15orf60|283677	0
TCGA-KN-8429-11A-01R-2315-07	C15orf61|145853	104.8806
TCGA-KN-8429-11A-01R-2315-07	C15orf62|643338	73.0357
TCGA-KN-8429-11A-01R-2315-07	C15orf63|25764	788.2174
TCGA-KN-8429-11A-01R-2315-07	C16orf11|146325	629.2835
TCGA-KN-8429-11A-01R-2315-07	C16orf13|84326	712.7034
TCGA-KN-8429-11A-01R-2315-07	C16orf3|750	2.0768
TCGA-KN-8429-11A-01R-2315-07	C16orf42|115939	880.983
TCGA-KN-8429-11A-01R-2315-07	C16orf45|89927	476.6355
TCGA-KN-8429-11A-01R-2315-07	C16orf46|123775	97.2655
TCGA-KN-8429-11A-01R-2315-07	C16orf48|84080	543.7868
TCGA-KN-8429-11A-01R-2315-07	C16orf52|730094	382.1391
TCGA-KN-8429-11A-01R-2315-07	C16orf53|79447	839.5673
TCGA-KN-8429-11A-01R-2315-07	C16orf54|283897	12.1149
TCGA-KN-8429-11A-01R-2315-07	C16orf55|124045	246.7982
TCGA-KN-8429-11A-01R-2315-07	C16orf57|79650	781.9315
TCGA-KN-8429-11A-01R-2315-07	C16orf58|64755	2385.1886
TCGA-KN-8429-11A-01R-2315-07	C16orf59|80178	13.1533
TCGA-KN-8429-11A-01R-2315-07	C16orf5|29965	2224.6452
TCGA-KN-8429-11A-01R-2315-07	C16orf61|56942	748.4735
TCGA-KN-8429-11A-01R-2315-07	C16orf62|57020	1235.7217
TCGA-KN-8429-11A-01R-2315-07	C16orf63|123811	663.8975
TCGA-KN-8429-11A-01R-2315-07	C16orf68|79091	158.8785
TCGA-KN-8429-11A-01R-2315-07	C16orf70|80262	149.8062
TCGA-KN-8429-11A-01R-2315-07	C16orf71|146562	30.8065
TCGA-KN-8429-11A-01R-2315-07	C16orf72|29035	1622.7068
TCGA-KN-8429-11A-01R-2315-07	C16orf73|254528	5.9467
TCGA-KN-8429-11A-01R-2315-07	C16orf74|404550	17.9993
TCGA-KN-8429-11A-01R-2315-07	C16orf75|116028	92.0734
TCGA-KN-8429-11A-01R-2315-07	C16orf78|123970	0
TCGA-KN-8429-11A-01R-2315-07	C16orf79|283870	45.5209
TCGA-KN-8429-11A-01R-2315-07	C16orf7|9605	407.0128
TCGA-KN-8429-11A-01R-2315-07	C16orf80|29105	758.74
TCGA-KN-8429-11A-01R-2315-07	C16orf81|283860	1.3846
TCGA-KN-8429-11A-01R-2315-07	C16orf82|162083	0
TCGA-KN-8429-11A-01R-2315-07	C16orf86|388284	159.9169
TCGA-KN-8429-11A-01R-2315-07	C16orf87|388272	126.3413
TCGA-KN-8429-11A-01R-2315-07	C16orf88|400506	125.649
TCGA-KN-8429-11A-01R-2315-07	C16orf89|146556	265.1436
TCGA-KN-8429-11A-01R-2315-07	C16orf90|646174	.6923
TCGA-KN-8429-11A-01R-2315-07	C16orf91|283951	336.7947
TCGA-KN-8429-11A-01R-2315-07	C16orf92|146378	0
TCGA-KN-8429-11A-01R-2315-07	C16orf93|90835	78.5739
TCGA-KN-8429-11A-01R-2315-07	C17orf100|388327	53.6518
TCGA-KN-8429-11A-01R-2315-07	C17orf101|79701	391.1388
[truncated: 18,532 more rows]
