# Supplementary material for: Dysfunctional miRNA-Mediated Regulation in Chromophobe Renal Cell Carcinoma
Source: PLoS One. 2016 Jun 3;11(6):e0156324. doi: 10.1371/journal.pone.0156324 (PMC4892590; doi:10.1371/journal.pone.0156324)
Supplement: S2 File — (ZIP) [file pone.0156324.s002.zip › S2_File mRNA expression profile downloaded from TCGA/control/unc.edu__IlluminaHiSeq_RNASeqV2__TCGA-KN-8430-11A-01R-2315-07__expression_rsem_gene_normalized.txt]

barcode	gene_id	normalized_count
TCGA-KN-8430-11A-01R-2315-07	?|100130426	0
TCGA-KN-8430-11A-01R-2315-07	?|100133144	6.1628
TCGA-KN-8430-11A-01R-2315-07	?|100134869	13.948
TCGA-KN-8430-11A-01R-2315-07	?|10357	108.8573
TCGA-KN-8430-11A-01R-2315-07	?|10431	1003.153
TCGA-KN-8430-11A-01R-2315-07	?|136542	0
TCGA-KN-8430-11A-01R-2315-07	?|155060	295.1853
TCGA-KN-8430-11A-01R-2315-07	?|26823	0
TCGA-KN-8430-11A-01R-2315-07	?|280660	0
TCGA-KN-8430-11A-01R-2315-07	?|317712	0
TCGA-KN-8430-11A-01R-2315-07	?|340602	.6817
TCGA-KN-8430-11A-01R-2315-07	?|388795	.3409
TCGA-KN-8430-11A-01R-2315-07	?|390284	10.5667
TCGA-KN-8430-11A-01R-2315-07	?|391343	0
TCGA-KN-8430-11A-01R-2315-07	?|391714	.6817
TCGA-KN-8430-11A-01R-2315-07	?|404770	0
TCGA-KN-8430-11A-01R-2315-07	?|441362	0
TCGA-KN-8430-11A-01R-2315-07	?|442388	0
TCGA-KN-8430-11A-01R-2315-07	?|553137	532.4244
TCGA-KN-8430-11A-01R-2315-07	?|57714	625.1385
TCGA-KN-8430-11A-01R-2315-07	?|645851	7.8398
TCGA-KN-8430-11A-01R-2315-07	?|652919	30.7422
TCGA-KN-8430-11A-01R-2315-07	?|653553	439.3694
TCGA-KN-8430-11A-01R-2315-07	?|728045	0
TCGA-KN-8430-11A-01R-2315-07	?|728603	0
TCGA-KN-8430-11A-01R-2315-07	?|728788	.3409
TCGA-KN-8430-11A-01R-2315-07	?|729884	0
TCGA-KN-8430-11A-01R-2315-07	?|8225	941.1163
TCGA-KN-8430-11A-01R-2315-07	?|90288	60.3323
TCGA-KN-8430-11A-01R-2315-07	A1BG|1	62.8172
TCGA-KN-8430-11A-01R-2315-07	A1CF|29974	1.0226
TCGA-KN-8430-11A-01R-2315-07	A2BP1|54715	10.5667
TCGA-KN-8430-11A-01R-2315-07	A2LD1|87769	210.0861
TCGA-KN-8430-11A-01R-2315-07	A2ML1|144568	0
TCGA-KN-8430-11A-01R-2315-07	A2M|2	11862.2582
TCGA-KN-8430-11A-01R-2315-07	A4GALT|53947	634.6826
TCGA-KN-8430-11A-01R-2315-07	A4GNT|51146	5.1129
TCGA-KN-8430-11A-01R-2315-07	AAA1|404744	0
TCGA-KN-8430-11A-01R-2315-07	AAAS|8086	788.0699
TCGA-KN-8430-11A-01R-2315-07	AACSL|729522	9.885
TCGA-KN-8430-11A-01R-2315-07	AACS|65985	1235.9608
TCGA-KN-8430-11A-01R-2315-07	AADACL2|344752	.6817
TCGA-KN-8430-11A-01R-2315-07	AADACL3|126767	.6817
TCGA-KN-8430-11A-01R-2315-07	AADACL4|343066	1.0226
TCGA-KN-8430-11A-01R-2315-07	AADAC|13	0
TCGA-KN-8430-11A-01R-2315-07	AADAT|51166	124.0733
TCGA-KN-8430-11A-01R-2315-07	AAGAB|79719	1238.3468
TCGA-KN-8430-11A-01R-2315-07	AAK1|22848	1259.821
TCGA-KN-8430-11A-01R-2315-07	AAMP|14	3221.8151
TCGA-KN-8430-11A-01R-2315-07	AANAT|15	.6817
TCGA-KN-8430-11A-01R-2315-07	AARS2|57505	607.0626
TCGA-KN-8430-11A-01R-2315-07	AARSD1|80755	605.3686
TCGA-KN-8430-11A-01R-2315-07	AARS|16	3401.4487
TCGA-KN-8430-11A-01R-2315-07	AASDHPPT|60496	684.1074
TCGA-KN-8430-11A-01R-2315-07	AASDH|132949	294.8445
TCGA-KN-8430-11A-01R-2315-07	AASS|10157	352.7908
TCGA-KN-8430-11A-01R-2315-07	AATF|26574	855.5603
TCGA-KN-8430-11A-01R-2315-07	AATK|9625	119.0695
TCGA-KN-8430-11A-01R-2315-07	ABAT|18	386.536
TCGA-KN-8430-11A-01R-2315-07	ABCA10|10349	16.0205
TCGA-KN-8430-11A-01R-2315-07	ABCA11P|79963	185.7963
TCGA-KN-8430-11A-01R-2315-07	ABCA12|26154	5.4538
TCGA-KN-8430-11A-01R-2315-07	ABCA13|154664	83.5109
TCGA-KN-8430-11A-01R-2315-07	ABCA17P|650655	10.5667
TCGA-KN-8430-11A-01R-2315-07	ABCA1|19	292.772
TCGA-KN-8430-11A-01R-2315-07	ABCA2|20	2778.6962
TCGA-KN-8430-11A-01R-2315-07	ABCA3|21	1807.5841
TCGA-KN-8430-11A-01R-2315-07	ABCA4|24	2937.1964
TCGA-KN-8430-11A-01R-2315-07	ABCA5|23461	621.0481
TCGA-KN-8430-11A-01R-2315-07	ABCA6|23460	17.7248
TCGA-KN-8430-11A-01R-2315-07	ABCA7|10347	707.9676
TCGA-KN-8430-11A-01R-2315-07	ABCA8|10351	25.2237
TCGA-KN-8430-11A-01R-2315-07	ABCA9|10350	20.7925
TCGA-KN-8430-11A-01R-2315-07	ABCB10|23456	377.3328
TCGA-KN-8430-11A-01R-2315-07	ABCB11|8647	0
TCGA-KN-8430-11A-01R-2315-07	ABCB1|5243	1128.9305
TCGA-KN-8430-11A-01R-2315-07	ABCB4|5244	12.6118
TCGA-KN-8430-11A-01R-2315-07	ABCB5|340273	0
TCGA-KN-8430-11A-01R-2315-07	ABCB6|10058	274.0997
TCGA-KN-8430-11A-01R-2315-07	ABCB7|22	430.507
TCGA-KN-8430-11A-01R-2315-07	ABCB8|11194	934.64
TCGA-KN-8430-11A-01R-2315-07	ABCB9|23457	164.3255
TCGA-KN-8430-11A-01R-2315-07	ABCC10|89845	510.6093
TCGA-KN-8430-11A-01R-2315-07	ABCC11|85320	1.3634
TCGA-KN-8430-11A-01R-2315-07	ABCC12|94160	0
TCGA-KN-8430-11A-01R-2315-07	ABCC13|150000	.6817
TCGA-KN-8430-11A-01R-2315-07	ABCC1|4363	1254.0264
TCGA-KN-8430-11A-01R-2315-07	ABCC2|1244	13.9753
TCGA-KN-8430-11A-01R-2315-07	ABCC3|8714	651.7256
TCGA-KN-8430-11A-01R-2315-07	ABCC4|10257	1032.1261
TCGA-KN-8430-11A-01R-2315-07	ABCC5|10057	1597.2731
TCGA-KN-8430-11A-01R-2315-07	ABCC6P1|653190	12.9527
TCGA-KN-8430-11A-01R-2315-07	ABCC6P2|730013	54.1968
TCGA-KN-8430-11A-01R-2315-07	ABCC6|368	346.6553
TCGA-KN-8430-11A-01R-2315-07	ABCC8|6833	0
TCGA-KN-8430-11A-01R-2315-07	ABCC9|10060	231.7853
TCGA-KN-8430-11A-01R-2315-07	ABCD1|215	393.6941
TCGA-KN-8430-11A-01R-2315-07	ABCD2|225	2.386
TCGA-KN-8430-11A-01R-2315-07	ABCD3|5825	2003.579
TCGA-KN-8430-11A-01R-2315-07	ABCD4|5826	877.7162
TCGA-KN-8430-11A-01R-2315-07	ABCE1|6059	773.4129
TCGA-KN-8430-11A-01R-2315-07	ABCF1|23	1705.6668
TCGA-KN-8430-11A-01R-2315-07	ABCF2|10061	1236.6425
TCGA-KN-8430-11A-01R-2315-07	ABCF3|55324	1548.8709
TCGA-KN-8430-11A-01R-2315-07	ABCG1|9619	1194.0349
TCGA-KN-8430-11A-01R-2315-07	ABCG2|9429	57.6055
TCGA-KN-8430-11A-01R-2315-07	ABCG4|64137	47.7205
TCGA-KN-8430-11A-01R-2315-07	ABCG5|64240	3.7495
TCGA-KN-8430-11A-01R-2315-07	ABCG8|64241	2.386
TCGA-KN-8430-11A-01R-2315-07	ABHD10|55347	925.4367
TCGA-KN-8430-11A-01R-2315-07	ABHD11|83451	1287.0899
TCGA-KN-8430-11A-01R-2315-07	ABHD12B|145447	0
TCGA-KN-8430-11A-01R-2315-07	ABHD12|26090	3700.0426
TCGA-KN-8430-11A-01R-2315-07	ABHD13|84945	444.1415
TCGA-KN-8430-11A-01R-2315-07	ABHD14A|25864	587.1291
TCGA-KN-8430-11A-01R-2315-07	ABHD14B|84836	4281.8918
TCGA-KN-8430-11A-01R-2315-07	ABHD15|116236	375.2876
TCGA-KN-8430-11A-01R-2315-07	ABHD1|84696	12.9527
TCGA-KN-8430-11A-01R-2315-07	ABHD2|11057	3078.6536
TCGA-KN-8430-11A-01R-2315-07	ABHD3|171586	328.9305
TCGA-KN-8430-11A-01R-2315-07	ABHD4|63874	1497.0601
TCGA-KN-8430-11A-01R-2315-07	ABHD5|51099	606.0503
TCGA-KN-8430-11A-01R-2315-07	ABHD6|57406	414.8274
TCGA-KN-8430-11A-01R-2315-07	ABHD8|79575	580.8266
TCGA-KN-8430-11A-01R-2315-07	ABI1|10006	953.4623
TCGA-KN-8430-11A-01R-2315-07	ABI2|10152	1443.2041
TCGA-KN-8430-11A-01R-2315-07	ABI3BP|25890	555.262
TCGA-KN-8430-11A-01R-2315-07	ABI3|51225	123.0507
TCGA-KN-8430-11A-01R-2315-07	ABL1|25	1421.0481
TCGA-KN-8430-11A-01R-2315-07	ABL2|27	475.1598
TCGA-KN-8430-11A-01R-2315-07	ABLIM1|3983	4771.7086
TCGA-KN-8430-11A-01R-2315-07	ABLIM2|84448	58.628
TCGA-KN-8430-11A-01R-2315-07	ABLIM3|22885	24.2011
TCGA-KN-8430-11A-01R-2315-07	ABO|28	143.5023
TCGA-KN-8430-11A-01R-2315-07	ABP1|26	7364.2948
TCGA-KN-8430-11A-01R-2315-07	ABRA|137735	0
TCGA-KN-8430-11A-01R-2315-07	ABR|29	1232.5522
TCGA-KN-8430-11A-01R-2315-07	ABT1|29777	484.0222
TCGA-KN-8430-11A-01R-2315-07	ABTB1|80325	695.6966
TCGA-KN-8430-11A-01R-2315-07	ABTB2|25841	862.3775
TCGA-KN-8430-11A-01R-2315-07	ACAA1|30	2163.7836
TCGA-KN-8430-11A-01R-2315-07	ACAA2|10449	5053.2595
TCGA-KN-8430-11A-01R-2315-07	ACACA|31	1504.2182
TCGA-KN-8430-11A-01R-2315-07	ACACB|32	3798.8922
TCGA-KN-8430-11A-01R-2315-07	ACAD10|80724	1249.5952
TCGA-KN-8430-11A-01R-2315-07	ACAD11|84129	802.7269
TCGA-KN-8430-11A-01R-2315-07	ACAD8|27034	1114.2735
TCGA-KN-8430-11A-01R-2315-07	ACAD9|28976	1306.7371
TCGA-KN-8430-11A-01R-2315-07	ACADL|33	650.0213
TCGA-KN-8430-11A-01R-2315-07	ACADM|34	3363.2723
TCGA-KN-8430-11A-01R-2315-07	ACADSB|36	2355.0064
TCGA-KN-8430-11A-01R-2315-07	ACADS|35	1568.6408
TCGA-KN-8430-11A-01R-2315-07	ACADVL|37	14387.2348
TCGA-KN-8430-11A-01R-2315-07	ACAN|176	14.3161
TCGA-KN-8430-11A-01R-2315-07	ACAP1|9744	17.7248
TCGA-KN-8430-11A-01R-2315-07	ACAP2|23527	477.2049
TCGA-KN-8430-11A-01R-2315-07	ACAP3|116983	640.4874
TCGA-KN-8430-11A-01R-2315-07	ACAT1|38	7722.5394
TCGA-KN-8430-11A-01R-2315-07	ACAT2|39	545.5339
TCGA-KN-8430-11A-01R-2315-07	ACBD3|64746	711.0354
TCGA-KN-8430-11A-01R-2315-07	ACBD4|79777	684.7891
TCGA-KN-8430-11A-01R-2315-07	ACBD5|91452	2398.2957
TCGA-KN-8430-11A-01R-2315-07	ACBD6|84320	440.392
TCGA-KN-8430-11A-01R-2315-07	ACBD7|414149	33.0635
TCGA-KN-8430-11A-01R-2315-07	ACCN1|40	222.2412
TCGA-KN-8430-11A-01R-2315-07	ACCN2|41	60.3323
TCGA-KN-8430-11A-01R-2315-07	ACCN3|9311	12.6118
TCGA-KN-8430-11A-01R-2315-07	ACCN4|55515	1.0226
TCGA-KN-8430-11A-01R-2315-07	ACCN5|51802	0
TCGA-KN-8430-11A-01R-2315-07	ACCSL|390110	0
TCGA-KN-8430-11A-01R-2315-07	ACCS|84680	322.4542
TCGA-KN-8430-11A-01R-2315-07	ACD|65057	335.066
TCGA-KN-8430-11A-01R-2315-07	ACE2|59272	42.2667
TCGA-KN-8430-11A-01R-2315-07	ACER1|125981	0
TCGA-KN-8430-11A-01R-2315-07	ACER2|340485	76.3528
TCGA-KN-8430-11A-01R-2315-07	ACER3|55331	176.9067
TCGA-KN-8430-11A-01R-2315-07	ACE|1636	79.7614
TCGA-KN-8430-11A-01R-2315-07	ACHE|43	66.127
TCGA-KN-8430-11A-01R-2315-07	ACIN1|22985	3085.8117
TCGA-KN-8430-11A-01R-2315-07	ACLY|47	2410.5667
TCGA-KN-8430-11A-01R-2315-07	ACMSD|130013	47.3796
TCGA-KN-8430-11A-01R-2315-07	ACN9|57001	376.651
TCGA-KN-8430-11A-01R-2315-07	ACO1|48	1714.5292
TCGA-KN-8430-11A-01R-2315-07	ACO2|50	8070.0366
TCGA-KN-8430-11A-01R-2315-07	ACOT11|26027	1051.02
TCGA-KN-8430-11A-01R-2315-07	ACOT12|134526	61.0141
TCGA-KN-8430-11A-01R-2315-07	ACOT13|55856	634.5871
TCGA-KN-8430-11A-01R-2315-07	ACOT1|641371	893.3958
TCGA-KN-8430-11A-01R-2315-07	ACOT2|10965	647.2944
TCGA-KN-8430-11A-01R-2315-07	ACOT4|122970	147.2518
TCGA-KN-8430-11A-01R-2315-07	ACOT6|641372	9.2032
TCGA-KN-8430-11A-01R-2315-07	ACOT7|11332	184.7465
TCGA-KN-8430-11A-01R-2315-07	ACOT8|10005	787.1359
TCGA-KN-8430-11A-01R-2315-07	ACOT9|23597	659.5654
TCGA-KN-8430-11A-01R-2315-07	ACOX1|51	1835.1939
TCGA-KN-8430-11A-01R-2315-07	ACOX2|8309	107.712
TCGA-KN-8430-11A-01R-2315-07	ACOX3|8310	596.1653
TCGA-KN-8430-11A-01R-2315-07	ACOXL|55289	.6817
TCGA-KN-8430-11A-01R-2315-07	ACP1|52	1773.4981
TCGA-KN-8430-11A-01R-2315-07	ACP2|53	1140.5198
TCGA-KN-8430-11A-01R-2315-07	ACP5|54	74.3076
TCGA-KN-8430-11A-01R-2315-07	ACP6|51205	723.6472
TCGA-KN-8430-11A-01R-2315-07	ACPL2|92370	379.0371
TCGA-KN-8430-11A-01R-2315-07	ACPP|55	433.5748
TCGA-KN-8430-11A-01R-2315-07	ACPT|93650	0
TCGA-KN-8430-11A-01R-2315-07	ACRBP|84519	14.3161
TCGA-KN-8430-11A-01R-2315-07	ACRC|93953	11.9301
TCGA-KN-8430-11A-01R-2315-07	ACRV1|56	0
TCGA-KN-8430-11A-01R-2315-07	ACR|49	4.772
TCGA-KN-8430-11A-01R-2315-07	ACSBG1|23205	5.1129
TCGA-KN-8430-11A-01R-2315-07	ACSBG2|81616	.6817
TCGA-KN-8430-11A-01R-2315-07	ACSF2|80221	464.2522
TCGA-KN-8430-11A-01R-2315-07	ACSF3|197322	604.346
TCGA-KN-8430-11A-01R-2315-07	ACSL1|2180	10446.0162
TCGA-KN-8430-11A-01R-2315-07	ACSL3|2181	1921.0908
TCGA-KN-8430-11A-01R-2315-07	ACSL4|2182	2048.9135
TCGA-KN-8430-11A-01R-2315-07	ACSL5|51703	595.4836
TCGA-KN-8430-11A-01R-2315-07	ACSL6|23305	81.8066
TCGA-KN-8430-11A-01R-2315-07	ACSM1|116285	22.8377
TCGA-KN-8430-11A-01R-2315-07	ACSM2A|123876	86.5786
TCGA-KN-8430-11A-01R-2315-07	ACSM2B|348158	23.5194
TCGA-KN-8430-11A-01R-2315-07	ACSM3|6296	454.2446
TCGA-KN-8430-11A-01R-2315-07	ACSM4|341392	0
TCGA-KN-8430-11A-01R-2315-07	ACSM5|54988	59.3098
TCGA-KN-8430-11A-01R-2315-07	ACSS1|84532	3341.1163
TCGA-KN-8430-11A-01R-2315-07	ACSS2|55902	1344.3545
TCGA-KN-8430-11A-01R-2315-07	ACSS3|79611	544.0136
TCGA-KN-8430-11A-01R-2315-07	ACTA1|58	8.1807
TCGA-KN-8430-11A-01R-2315-07	ACTA2|59	1674.0281
TCGA-KN-8430-11A-01R-2315-07	ACTBL2|345651	11.5893
TCGA-KN-8430-11A-01R-2315-07	ACTB|60	131101.1402
TCGA-KN-8430-11A-01R-2315-07	ACTC1|70	12.271
TCGA-KN-8430-11A-01R-2315-07	ACTG1|71	91748.104
TCGA-KN-8430-11A-01R-2315-07	ACTG2|72	60.3323
TCGA-KN-8430-11A-01R-2315-07	ACTL6A|86	675.9267
TCGA-KN-8430-11A-01R-2315-07	ACTL6B|51412	0
TCGA-KN-8430-11A-01R-2315-07	ACTL7A|10881	0
TCGA-KN-8430-11A-01R-2315-07	ACTL7B|10880	.3409
TCGA-KN-8430-11A-01R-2315-07	ACTL8|81569	0
TCGA-KN-8430-11A-01R-2315-07	ACTL9|284382	0
TCGA-KN-8430-11A-01R-2315-07	ACTN1|87	2111.9727
TCGA-KN-8430-11A-01R-2315-07	ACTN2|88	20.7925
TCGA-KN-8430-11A-01R-2315-07	ACTN3|89	.3409
TCGA-KN-8430-11A-01R-2315-07	ACTN4|81	13432.7192
TCGA-KN-8430-11A-01R-2315-07	ACTR10|55860	1246.5275
TCGA-KN-8430-11A-01R-2315-07	ACTR1A|10121	2770.8564
TCGA-KN-8430-11A-01R-2315-07	ACTR1B|10120	2267.0643
TCGA-KN-8430-11A-01R-2315-07	ACTR2|10097	3641.4146
TCGA-KN-8430-11A-01R-2315-07	ACTR3B|57180	155.4325
TCGA-KN-8430-11A-01R-2315-07	ACTR3C|653857	143.8432
TCGA-KN-8430-11A-01R-2315-07	ACTR3|10096	2458.2872
TCGA-KN-8430-11A-01R-2315-07	ACTR5|79913	136.6851
TCGA-KN-8430-11A-01R-2315-07	ACTR6|64431	423.349
TCGA-KN-8430-11A-01R-2315-07	ACTR8|93973	591.0524
TCGA-KN-8430-11A-01R-2315-07	ACTRT1|139741	0
TCGA-KN-8430-11A-01R-2315-07	ACTRT2|140625	0
TCGA-KN-8430-11A-01R-2315-07	ACVR1B|91	2654.6229
TCGA-KN-8430-11A-01R-2315-07	ACVR1C|130399	4.0903
TCGA-KN-8430-11A-01R-2315-07	ACVR1|90	503.4512
TCGA-KN-8430-11A-01R-2315-07	ACVR2A|92	353.1317
TCGA-KN-8430-11A-01R-2315-07	ACVR2B|93	277.8014
TCGA-KN-8430-11A-01R-2315-07	ACVRL1|94	633.3191
TCGA-KN-8430-11A-01R-2315-07	ACY1|95	1056.8419
TCGA-KN-8430-11A-01R-2315-07	ACY3|91703	46.3571
TCGA-KN-8430-11A-01R-2315-07	ACYP1|97	137.7077
TCGA-KN-8430-11A-01R-2315-07	ACYP2|98	173.8389
TCGA-KN-8430-11A-01R-2315-07	ADAD1|132612	0
TCGA-KN-8430-11A-01R-2315-07	ADAD2|161931	3.7188
TCGA-KN-8430-11A-01R-2315-07	ADAL|161823	494.248
TCGA-KN-8430-11A-01R-2315-07	ADAM10|102	1926.8854
TCGA-KN-8430-11A-01R-2315-07	ADAM11|4185	8.5215
TCGA-KN-8430-11A-01R-2315-07	ADAM12|8038	8.1807
TCGA-KN-8430-11A-01R-2315-07	ADAM15|8751	1238.398
TCGA-KN-8430-11A-01R-2315-07	ADAM17|6868	432.8931
TCGA-KN-8430-11A-01R-2315-07	ADAM18|8749	0
TCGA-KN-8430-11A-01R-2315-07	ADAM19|8728	78.0571
TCGA-KN-8430-11A-01R-2315-07	ADAM20|8748	2.7269
TCGA-KN-8430-11A-01R-2315-07	ADAM21P1|145241	1.3634
TCGA-KN-8430-11A-01R-2315-07	ADAM21|8747	3.7495
TCGA-KN-8430-11A-01R-2315-07	ADAM22|53616	163.954
TCGA-KN-8430-11A-01R-2315-07	ADAM23|8745	10.2258
TCGA-KN-8430-11A-01R-2315-07	ADAM28|10863	14.657
TCGA-KN-8430-11A-01R-2315-07	ADAM29|11086	0
TCGA-KN-8430-11A-01R-2315-07	ADAM2|2515	3.0677
TCGA-KN-8430-11A-01R-2315-07	ADAM30|11085	0
TCGA-KN-8430-11A-01R-2315-07	ADAM32|203102	1.0226
TCGA-KN-8430-11A-01R-2315-07	ADAM33|80332	24.542
TCGA-KN-8430-11A-01R-2315-07	ADAM3A|1587	0
TCGA-KN-8430-11A-01R-2315-07	ADAM5P|255926	0
TCGA-KN-8430-11A-01R-2315-07	ADAM6|8755	74.2395
TCGA-KN-8430-11A-01R-2315-07	ADAM7|8756	0
TCGA-KN-8430-11A-01R-2315-07	ADAM8|101	86.2378
TCGA-KN-8430-11A-01R-2315-07	ADAM9|8754	1876.7789
TCGA-KN-8430-11A-01R-2315-07	ADAMDEC1|27299	.3409
TCGA-KN-8430-11A-01R-2315-07	ADAMTS10|81794	50.7882
TCGA-KN-8430-11A-01R-2315-07	ADAMTS12|81792	9.5441
TCGA-KN-8430-11A-01R-2315-07	ADAMTS13|11093	213.7196
TCGA-KN-8430-11A-01R-2315-07	ADAMTS14|140766	32.7226
TCGA-KN-8430-11A-01R-2315-07	ADAMTS15|170689	429.8253
TCGA-KN-8430-11A-01R-2315-07	ADAMTS16|170690	129.8679
TCGA-KN-8430-11A-01R-2315-07	ADAMTS17|170691	40.2216
TCGA-KN-8430-11A-01R-2315-07	ADAMTS18|170692	10.9075
TCGA-KN-8430-11A-01R-2315-07	ADAMTS19|171019	0
TCGA-KN-8430-11A-01R-2315-07	ADAMTS1|9510	5585.343
TCGA-KN-8430-11A-01R-2315-07	ADAMTS20|80070	0
TCGA-KN-8430-11A-01R-2315-07	ADAMTS2|9509	9.2032
TCGA-KN-8430-11A-01R-2315-07	ADAMTS3|9508	108.7346
TCGA-KN-8430-11A-01R-2315-07	ADAMTS4|9507	231.7853
TCGA-KN-8430-11A-01R-2315-07	ADAMTS5|11096	497.6566
TCGA-KN-8430-11A-01R-2315-07	ADAMTS6|11174	60.6732
TCGA-KN-8430-11A-01R-2315-07	ADAMTS7|11173	31.7
TCGA-KN-8430-11A-01R-2315-07	ADAMTS8|11095	69.1947
TCGA-KN-8430-11A-01R-2315-07	ADAMTS9|56999	342.9058
TCGA-KN-8430-11A-01R-2315-07	ADAMTSL1|92949	39.8807
TCGA-KN-8430-11A-01R-2315-07	ADAMTSL2|9719	827.6097
TCGA-KN-8430-11A-01R-2315-07	ADAMTSL3|57188	264.167
TCGA-KN-8430-11A-01R-2315-07	ADAMTSL4|54507	71.5807
TCGA-KN-8430-11A-01R-2315-07	ADAMTSL5|339366	16.7022
TCGA-KN-8430-11A-01R-2315-07	ADAP1|11033	1351.7
TCGA-KN-8430-11A-01R-2315-07	ADAP2|55803	37.1538
TCGA-KN-8430-11A-01R-2315-07	ADARB1|104	373.5833
TCGA-KN-8430-11A-01R-2315-07	ADARB2|105	10.9075
TCGA-KN-8430-11A-01R-2315-07	ADAR|103	5846.1014
TCGA-KN-8430-11A-01R-2315-07	ADAT1|23536	369.8338
TCGA-KN-8430-11A-01R-2315-07	ADAT2|134637	73.6259
TCGA-KN-8430-11A-01R-2315-07	ADAT3|113179	112.8249
TCGA-KN-8430-11A-01R-2315-07	ADA|100	80.4431
TCGA-KN-8430-11A-01R-2315-07	ADCK1|57143	327.5671
TCGA-KN-8430-11A-01R-2315-07	ADCK2|90956	937.3669
TCGA-KN-8430-11A-01R-2315-07	ADCK4|79934	962.5905
TCGA-KN-8430-11A-01R-2315-07	ADCK5|203054	202.1304
TCGA-KN-8430-11A-01R-2315-07	ADCY10|55811	4.0903
TCGA-KN-8430-11A-01R-2315-07	ADCY1|107	519.8125
TCGA-KN-8430-11A-01R-2315-07	ADCY2|108	1.0226
TCGA-KN-8430-11A-01R-2315-07	ADCY3|109	505.7486
TCGA-KN-8430-11A-01R-2315-07	ADCY4|196883	297.5714
TCGA-KN-8430-11A-01R-2315-07	ADCY5|111	1553.9838
TCGA-KN-8430-11A-01R-2315-07	ADCY6|112	3101.4913
TCGA-KN-8430-11A-01R-2315-07	ADCY7|113	80.784
TCGA-KN-8430-11A-01R-2315-07	ADCY8|114	0
TCGA-KN-8430-11A-01R-2315-07	ADCY9|115	1393.0976
TCGA-KN-8430-11A-01R-2315-07	ADCYAP1R1|117	.3409
TCGA-KN-8430-11A-01R-2315-07	ADCYAP1|116	3.0677
TCGA-KN-8430-11A-01R-2315-07	ADC|113451	108.7346
TCGA-KN-8430-11A-01R-2315-07	ADD1|118	6543.8432
TCGA-KN-8430-11A-01R-2315-07	ADD2|119	9.2032
TCGA-KN-8430-11A-01R-2315-07	ADD3|120	2060.1619
TCGA-KN-8430-11A-01R-2315-07	ADH1A|124	11.2484
TCGA-KN-8430-11A-01R-2315-07	ADH1B|125	1492.6289
TCGA-KN-8430-11A-01R-2315-07	ADH1C|126	1007.925
TCGA-KN-8430-11A-01R-2315-07	ADH4|127	2.386
TCGA-KN-8430-11A-01R-2315-07	ADH5|128	3897.7418
TCGA-KN-8430-11A-01R-2315-07	ADH6|130	6.4764
TCGA-KN-8430-11A-01R-2315-07	ADH7|131	0
TCGA-KN-8430-11A-01R-2315-07	ADHFE1|137872	389.2629
TCGA-KN-8430-11A-01R-2315-07	ADI1|55256	2634.5121
TCGA-KN-8430-11A-01R-2315-07	ADIG|149685	2.386
TCGA-KN-8430-11A-01R-2315-07	ADIPOQ|9370	.3409
TCGA-KN-8430-11A-01R-2315-07	ADIPOR1|51094	3325.4367
TCGA-KN-8430-11A-01R-2315-07	ADIPOR2|79602	2040.0511
TCGA-KN-8430-11A-01R-2315-07	ADK|132	679.6762
TCGA-KN-8430-11A-01R-2315-07	ADM2|79924	25.2237
TCGA-KN-8430-11A-01R-2315-07	ADM|133	809.2032
TCGA-KN-8430-11A-01R-2315-07	ADNP2|22850	607.0729
TCGA-KN-8430-11A-01R-2315-07	ADNP|23394	1755.4325
TCGA-KN-8430-11A-01R-2315-07	ADORA1|134	104.6442
TCGA-KN-8430-11A-01R-2315-07	ADORA2A|135	180.9902
TCGA-KN-8430-11A-01R-2315-07	ADORA2B|136	15.6796
TCGA-KN-8430-11A-01R-2315-07	ADORA3|140	7.1581
TCGA-KN-8430-11A-01R-2315-07	ADO|84890	617.6395
TCGA-KN-8430-11A-01R-2315-07	ADPGK|83440	846.0162
TCGA-KN-8430-11A-01R-2315-07	ADPRHL1|113622	57.2646
TCGA-KN-8430-11A-01R-2315-07	ADPRHL2|54936	669.4504
TCGA-KN-8430-11A-01R-2315-07	ADPRH|141	306.4337
TCGA-KN-8430-11A-01R-2315-07	ADRA1A|148	3.4086
TCGA-KN-8430-11A-01R-2315-07	ADRA1B|147	44.3119
TCGA-KN-8430-11A-01R-2315-07	ADRA1D|146	6.8172
TCGA-KN-8430-11A-01R-2315-07	ADRA2A|150	89.9872
TCGA-KN-8430-11A-01R-2315-07	ADRA2B|151	78.398
TCGA-KN-8430-11A-01R-2315-07	ADRA2C|152	390.9672
TCGA-KN-8430-11A-01R-2315-07	ADRB1|153	158.8411
TCGA-KN-8430-11A-01R-2315-07	ADRB2|154	46.6979
TCGA-KN-8430-11A-01R-2315-07	ADRB3|155	1.3634
TCGA-KN-8430-11A-01R-2315-07	ADRBK1|156	1907.4563
TCGA-KN-8430-11A-01R-2315-07	ADRBK2|157	54.5377
TCGA-KN-8430-11A-01R-2315-07	ADRM1|11047	2077.5458
TCGA-KN-8430-11A-01R-2315-07	ADSL|158	681.0396
TCGA-KN-8430-11A-01R-2315-07	ADSSL1|122622	349.3822
TCGA-KN-8430-11A-01R-2315-07	ADSS|159	1405.3686
TCGA-KN-8430-11A-01R-2315-07	AEBP1|165	1553.6429
TCGA-KN-8430-11A-01R-2315-07	AEBP2|121536	540.605
TCGA-KN-8430-11A-01R-2315-07	AEN|64782	290.4133
TCGA-KN-8430-11A-01R-2315-07	AES|166	12691.6063
TCGA-KN-8430-11A-01R-2315-07	AFAP1L1|134265	178.9519
TCGA-KN-8430-11A-01R-2315-07	AFAP1L2|84632	4586.2804
TCGA-KN-8430-11A-01R-2315-07	AFAP1|60312	469.6821
TCGA-KN-8430-11A-01R-2315-07	AFARP1|246182	1.3634
TCGA-KN-8430-11A-01R-2315-07	AFF1|4299	4059.9915
TCGA-KN-8430-11A-01R-2315-07	AFF2|2334	13.6344
TCGA-KN-8430-11A-01R-2315-07	AFF3|3899	68.8539
TCGA-KN-8430-11A-01R-2315-07	AFF4|27125	2160.7158
TCGA-KN-8430-11A-01R-2315-07	AFG3L1|172	249.1692
TCGA-KN-8430-11A-01R-2315-07	AFG3L2|10939	3083.0507
TCGA-KN-8430-11A-01R-2315-07	AFMID|125061	2251.3847
TCGA-KN-8430-11A-01R-2315-07	AFM|173	1.7043
TCGA-KN-8430-11A-01R-2315-07	AFP|174	.6817
TCGA-KN-8430-11A-01R-2315-07	AFTPH|54812	1514.444
TCGA-KN-8430-11A-01R-2315-07	AG2|387763	491.1802
TCGA-KN-8430-11A-01R-2315-07	AGAP11|119385	54.9092
TCGA-KN-8430-11A-01R-2315-07	AGAP1|116987	434.5974
TCGA-KN-8430-11A-01R-2315-07	AGAP2|116986	16.0443
TCGA-KN-8430-11A-01R-2315-07	AGAP3|116988	552.1943
TCGA-KN-8430-11A-01R-2315-07	AGAP4|119016	205.1981
TCGA-KN-8430-11A-01R-2315-07	AGAP5|729092	46.3945
TCGA-KN-8430-11A-01R-2315-07	AGAP6|414189	83.8517
TCGA-KN-8430-11A-01R-2315-07	AGAP7|653268	2.0452
TCGA-KN-8430-11A-01R-2315-07	AGAP8|728404	21.8151
TCGA-KN-8430-11A-01R-2315-07	AGA|175	476.1824
TCGA-KN-8430-11A-01R-2315-07	AGBL1|123624	0
TCGA-KN-8430-11A-01R-2315-07	AGBL2|79841	25.9054
TCGA-KN-8430-11A-01R-2315-07	AGBL3|340351	14.3161
TCGA-KN-8430-11A-01R-2315-07	AGBL4|84871	27.2689
TCGA-KN-8430-11A-01R-2315-07	AGBL5|60509	1469.4708
TCGA-KN-8430-11A-01R-2315-07	AGER|177	47.0388
TCGA-KN-8430-11A-01R-2315-07	AGFG1|3267	1241.4146
TCGA-KN-8430-11A-01R-2315-07	AGFG2|3268	3057.1794
TCGA-KN-8430-11A-01R-2315-07	AGGF1|55109	577.0771
TCGA-KN-8430-11A-01R-2315-07	AGK|55750	789.0925
TCGA-KN-8430-11A-01R-2315-07	AGL|178	1225.735
TCGA-KN-8430-11A-01R-2315-07	AGMAT|79814	89.6464
TCGA-KN-8430-11A-01R-2315-07	AGPAT1|10554	2535.4376
TCGA-KN-8430-11A-01R-2315-07	AGPAT2|10555	1909.1606
TCGA-KN-8430-11A-01R-2315-07	AGPAT3|56894	2830.1662
TCGA-KN-8430-11A-01R-2315-07	AGPAT4|56895	411.7597
TCGA-KN-8430-11A-01R-2315-07	AGPAT5|55326	803.4086
TCGA-KN-8430-11A-01R-2315-07	AGPAT6|137964	1387.6438
TCGA-KN-8430-11A-01R-2315-07	AGPAT9|84803	1503.8773
TCGA-KN-8430-11A-01R-2315-07	AGPHD1|123688	91.6915
TCGA-KN-8430-11A-01R-2315-07	AGPS|8540	691.2654
TCGA-KN-8430-11A-01R-2315-07	AGR2|10551	47.7205
TCGA-KN-8430-11A-01R-2315-07	AGR3|155465	18.4065
TCGA-KN-8430-11A-01R-2315-07	AGRN|375790	14764.7209
TCGA-KN-8430-11A-01R-2315-07	AGRP|181	6.1355
TCGA-KN-8430-11A-01R-2315-07	AGTPBP1|23287	355.8585
TCGA-KN-8430-11A-01R-2315-07	AGTR1|185	111.8023
TCGA-KN-8430-11A-01R-2315-07	AGTR2|186	0
TCGA-KN-8430-11A-01R-2315-07	AGTRAP|57085	1012.6971
TCGA-KN-8430-11A-01R-2315-07	AGT|183	58.2872
TCGA-KN-8430-11A-01R-2315-07	AGXT2L1|64850	1.0226
TCGA-KN-8430-11A-01R-2315-07	AGXT2L2|85007	625.1282
TCGA-KN-8430-11A-01R-2315-07	AGXT2|64902	32.3818
TCGA-KN-8430-11A-01R-2315-07	AGXT|189	3.4086
TCGA-KN-8430-11A-01R-2315-07	AHCTF1|25909	832.3818
TCGA-KN-8430-11A-01R-2315-07	AHCYL1|10768	5579.5484
TCGA-KN-8430-11A-01R-2315-07	AHCYL2|23382	981.6787
TCGA-KN-8430-11A-01R-2315-07	AHCY|191	2164.1244
TCGA-KN-8430-11A-01R-2315-07	AHDC1|27245	1532.1687
TCGA-KN-8430-11A-01R-2315-07	AHI1|54806	346.6553
TCGA-KN-8430-11A-01R-2315-07	AHNAK2|113146	63.7409
TCGA-KN-8430-11A-01R-2315-07	AHNAK|79026	24015.6796
TCGA-KN-8430-11A-01R-2315-07	AHRR|57491	69.5356
TCGA-KN-8430-11A-01R-2315-07	AHR|196	584.5761
TCGA-KN-8430-11A-01R-2315-07	AHSA1|10598	1551.5978
TCGA-KN-8430-11A-01R-2315-07	AHSA2|130872	331.6574
TCGA-KN-8430-11A-01R-2315-07	AHSG|197	6.8172
TCGA-KN-8430-11A-01R-2315-07	AHSP|51327	1.7043
TCGA-KN-8430-11A-01R-2315-07	AICDA|57379	0
TCGA-KN-8430-11A-01R-2315-07	AIDA|64853	773.147
TCGA-KN-8430-11A-01R-2315-07	AIF1L|83543	43049.6804
TCGA-KN-8430-11A-01R-2315-07	AIF1|199	37.8355
TCGA-KN-8430-11A-01R-2315-07	AIFM1|9131	2379.5484
TCGA-KN-8430-11A-01R-2315-07	AIFM2|84883	591.7341
TCGA-KN-8430-11A-01R-2315-07	AIFM3|150209	16.9987
TCGA-KN-8430-11A-01R-2315-07	AIG1|51390	1437.0686
TCGA-KN-8430-11A-01R-2315-07	AIM1L|55057	5.4538
TCGA-KN-8430-11A-01R-2315-07	AIM1|202	1848.1466
TCGA-KN-8430-11A-01R-2315-07	AIM2|9447	0
TCGA-KN-8430-11A-01R-2315-07	AIMP1|9255	1053.9139
TCGA-KN-8430-11A-01R-2315-07	AIMP2|7965	652.5471
TCGA-KN-8430-11A-01R-2315-07	AIPL1|23746	0
TCGA-KN-8430-11A-01R-2315-07	AIP|9049	1738.7303
TCGA-KN-8430-11A-01R-2315-07	AIRE|326	0
TCGA-KN-8430-11A-01R-2315-07	AJAP1|55966	281.5509
TCGA-KN-8430-11A-01R-2315-07	AK1|203	1643.2893
TCGA-KN-8430-11A-01R-2315-07	AK2|204	3187.7256
TCGA-KN-8430-11A-01R-2315-07	AK3L1|205	155.7733
TCGA-KN-8430-11A-01R-2315-07	AK3|50808	5191.3081
TCGA-KN-8430-11A-01R-2315-07	AK5|26289	36.1312
TCGA-KN-8430-11A-01R-2315-07	AK7|122481	218.4917
TCGA-KN-8430-11A-01R-2315-07	AKAP10|11216	378.3553
TCGA-KN-8430-11A-01R-2315-07	AKAP11|11215	1529.101
TCGA-KN-8430-11A-01R-2315-07	AKAP12|9590	2313.0805
TCGA-KN-8430-11A-01R-2315-07	AKAP13|11214	1248.9135
TCGA-KN-8430-11A-01R-2315-07	AKAP14|158798	.6817
TCGA-KN-8430-11A-01R-2315-07	AKAP1|8165	1936.0886
TCGA-KN-8430-11A-01R-2315-07	AKAP2|11217	1025.4009
TCGA-KN-8430-11A-01R-2315-07	AKAP3|10566	133.6174
TCGA-KN-8430-11A-01R-2315-07	AKAP4|8852	1.3634
TCGA-KN-8430-11A-01R-2315-07	AKAP5|9495	143.1615
TCGA-KN-8430-11A-01R-2315-07	AKAP6|9472	350.7456
TCGA-KN-8430-11A-01R-2315-07	AKAP7|9465	195.3132
TCGA-KN-8430-11A-01R-2315-07	AKAP8L|26993	1545.4623
TCGA-KN-8430-11A-01R-2315-07	AKAP8|10270	796.5914
TCGA-KN-8430-11A-01R-2315-07	AKAP9|10142	3097.0601
TCGA-KN-8430-11A-01R-2315-07	AKD1|221264	281.2101
TCGA-KN-8430-11A-01R-2315-07	AKIRIN1|79647	2617.81
TCGA-KN-8430-11A-01R-2315-07	AKIRIN2|55122	500.0426
TCGA-KN-8430-11A-01R-2315-07	AKNAD1|254268	3.4086
TCGA-KN-8430-11A-01R-2315-07	AKNA|80709	578.7814
TCGA-KN-8430-11A-01R-2315-07	AKR1A1|10327	1371.2825
TCGA-KN-8430-11A-01R-2315-07	AKR1B10|57016	0
TCGA-KN-8430-11A-01R-2315-07	AKR1B15|441282	0
TCGA-KN-8430-11A-01R-2315-07	AKR1B1|231	45629.6549
TCGA-KN-8430-11A-01R-2315-07	AKR1C1|1645	6059.4802
TCGA-KN-8430-11A-01R-2315-07	AKR1C2|1646	282.5735
TCGA-KN-8430-11A-01R-2315-07	AKR1C3|8644	1439.1138
TCGA-KN-8430-11A-01R-2315-07	AKR1C4|1109	23.5194
TCGA-KN-8430-11A-01R-2315-07	AKR1CL1|340811	1.0226
TCGA-KN-8430-11A-01R-2315-07	AKR1D1|6718	0
TCGA-KN-8430-11A-01R-2315-07	AKR1E2|83592	51.8108
TCGA-KN-8430-11A-01R-2315-07	AKR7A2|8574	1683.8517
TCGA-KN-8430-11A-01R-2315-07	AKR7A3|22977	330.6349
TCGA-KN-8430-11A-01R-2315-07	AKR7L|246181	96.1227
TCGA-KN-8430-11A-01R-2315-07	AKT1S1|84335	1116.6596
TCGA-KN-8430-11A-01R-2315-07	AKT1|207	3665.6157
TCGA-KN-8430-11A-01R-2315-07	AKT2|208	5749.6378
TCGA-KN-8430-11A-01R-2315-07	AKT3|10000	902.5991
TCGA-KN-8430-11A-01R-2315-07	AKTIP|64400	985.8781
TCGA-KN-8430-11A-01R-2315-07	ALAD|210	1746.2292
TCGA-KN-8430-11A-01R-2315-07	ALAS1|211	1598.9774
TCGA-KN-8430-11A-01R-2315-07	ALAS2|212	1.0226
TCGA-KN-8430-11A-01R-2315-07	ALB|213	13.2936
TCGA-KN-8430-11A-01R-2315-07	ALCAM|214	297.9122
TCGA-KN-8430-11A-01R-2315-07	ALDH16A1|126133	866.8087
TCGA-KN-8430-11A-01R-2315-07	ALDH18A1|5832	1570.3451
TCGA-KN-8430-11A-01R-2315-07	ALDH1A1|216	8458.7985
TCGA-KN-8430-11A-01R-2315-07	ALDH1A2|8854	276.0971
TCGA-KN-8430-11A-01R-2315-07	ALDH1A3|220	1702.1014
TCGA-KN-8430-11A-01R-2315-07	ALDH1B1|219	624.4568
TCGA-KN-8430-11A-01R-2315-07	ALDH1L1|10840	522.1986
TCGA-KN-8430-11A-01R-2315-07	ALDH1L2|160428	14.9979
TCGA-KN-8430-11A-01R-2315-07	ALDH2|217	4447.5501
TCGA-KN-8430-11A-01R-2315-07	ALDH3A1|218	22.1559
TCGA-KN-8430-11A-01R-2315-07	ALDH3A2|224	3926.715
TCGA-KN-8430-11A-01R-2315-07	ALDH3B1|221	65.1044
TCGA-KN-8430-11A-01R-2315-07	ALDH3B2|222	88.6238
TCGA-KN-8430-11A-01R-2315-07	ALDH4A1|8659	1554.3247
TCGA-KN-8430-11A-01R-2315-07	ALDH5A1|7915	978.9519
TCGA-KN-8430-11A-01R-2315-07	ALDH6A1|4329	826.3451
TCGA-KN-8430-11A-01R-2315-07	ALDH7A1|501	1767.3626
TCGA-KN-8430-11A-01R-2315-07	ALDH8A1|64577	940.4346
TCGA-KN-8430-11A-01R-2315-07	ALDH9A1|223	2900.3835
TCGA-KN-8430-11A-01R-2315-07	ALDOA|226	44154.4099
TCGA-KN-8430-11A-01R-2315-07	ALDOB|229	395.3984
TCGA-KN-8430-11A-01R-2315-07	ALDOC|230	1074.3928
TCGA-KN-8430-11A-01R-2315-07	ALG10B|144245	328.9305
TCGA-KN-8430-11A-01R-2315-07	ALG10|84920	81.4657
TCGA-KN-8430-11A-01R-2315-07	ALG11|440138	13.2936
TCGA-KN-8430-11A-01R-2315-07	ALG12|79087	1225.3941
TCGA-KN-8430-11A-01R-2315-07	ALG13|79868	464.934
TCGA-KN-8430-11A-01R-2315-07	ALG14|199857	206.9024
TCGA-KN-8430-11A-01R-2315-07	ALG1L2|644974	0
TCGA-KN-8430-11A-01R-2315-07	ALG1L|200810	35.6711
TCGA-KN-8430-11A-01R-2315-07	ALG1|56052	726.1048
TCGA-KN-8430-11A-01R-2315-07	ALG2|85365	959.1819
TCGA-KN-8430-11A-01R-2315-07	ALG3|10195	697.0601
TCGA-KN-8430-11A-01R-2315-07	ALG5|29880	652.0665
TCGA-KN-8430-11A-01R-2315-07	ALG6|29929	254.2821
TCGA-KN-8430-11A-01R-2315-07	ALG8|79053	644.2267
TCGA-KN-8430-11A-01R-2315-07	ALG9|79796	592.4159
TCGA-KN-8430-11A-01R-2315-07	ALKBH1|8846	140.0937
TCGA-KN-8430-11A-01R-2315-07	ALKBH2|121642	198.7218
TCGA-KN-8430-11A-01R-2315-07	ALKBH3|221120	426.0758
TCGA-KN-8430-11A-01R-2315-07	ALKBH4|54784	273.6804
TCGA-KN-8430-11A-01R-2315-07	ALKBH5|54890	2829.8901
TCGA-KN-8430-11A-01R-2315-07	ALKBH6|84964	184.4056
TCGA-KN-8430-11A-01R-2315-07	ALKBH7|84266	1208.3511
TCGA-KN-8430-11A-01R-2315-07	ALKBH8|91801	165.9991
TCGA-KN-8430-11A-01R-2315-07	ALK|238	0
TCGA-KN-8430-11A-01R-2315-07	ALLC|55821	0
TCGA-KN-8430-11A-01R-2315-07	ALMS1P|200420	6.4764
TCGA-KN-8430-11A-01R-2315-07	ALMS1|7840	477.5458
TCGA-KN-8430-11A-01R-2315-07	ALOX12B|242	1.3634
TCGA-KN-8430-11A-01R-2315-07	ALOX12P2|245	43.971
TCGA-KN-8430-11A-01R-2315-07	ALOX12|239	20.1755
TCGA-KN-8430-11A-01R-2315-07	ALOX15B|247	.6817
TCGA-KN-8430-11A-01R-2315-07	ALOX15|246	.3409
TCGA-KN-8430-11A-01R-2315-07	ALOX5AP|241	34.0861
TCGA-KN-8430-11A-01R-2315-07	ALOX5|240	171.4529
TCGA-KN-8430-11A-01R-2315-07	ALOXE3|59344	6.4764
TCGA-KN-8430-11A-01R-2315-07	ALPI|248	3.0677
TCGA-KN-8430-11A-01R-2315-07	ALPK1|80216	409.3737
TCGA-KN-8430-11A-01R-2315-07	ALPK2|115701	130.2088
TCGA-KN-8430-11A-01R-2315-07	ALPK3|57538	680.017
TCGA-KN-8430-11A-01R-2315-07	ALPL|249	285.9821
TCGA-KN-8430-11A-01R-2315-07	ALPPL2|251	0
TCGA-KN-8430-11A-01R-2315-07	ALPP|250	.3409
TCGA-KN-8430-11A-01R-2315-07	ALS2CL|259173	1002.8121
TCGA-KN-8430-11A-01R-2315-07	ALS2CR11|151254	13.2936
TCGA-KN-8430-11A-01R-2315-07	ALS2CR12|130540	8.8624
TCGA-KN-8430-11A-01R-2315-07	ALS2CR4|65062	463.5705
TCGA-KN-8430-11A-01R-2315-07	ALS2CR8|79800	266.2122
TCGA-KN-8430-11A-01R-2315-07	ALS2|57679	593.7793
TCGA-KN-8430-11A-01R-2315-07	ALX1|8092	13.2936
TCGA-KN-8430-11A-01R-2315-07	ALX3|257	17.7248
TCGA-KN-8430-11A-01R-2315-07	ALX4|60529	2.386
TCGA-KN-8430-11A-01R-2315-07	AMAC1L2|83650	.6817
TCGA-KN-8430-11A-01R-2315-07	AMAC1L3|643664	1.3634
TCGA-KN-8430-11A-01R-2315-07	AMAC1|146861	0
TCGA-KN-8430-11A-01R-2315-07	AMACR|23600	715.8074
TCGA-KN-8430-11A-01R-2315-07	AMBN|258	0
TCGA-KN-8430-11A-01R-2315-07	AMBP|259	369.8338
TCGA-KN-8430-11A-01R-2315-07	AMBRA1|55626	779.2075
TCGA-KN-8430-11A-01R-2315-07	AMD1|262	2975.8568
TCGA-KN-8430-11A-01R-2315-07	AMDHD1|144193	18.4065
TCGA-KN-8430-11A-01R-2315-07	AMDHD2|51005	192.0443
TCGA-KN-8430-11A-01R-2315-07	AMELX|265	0
TCGA-KN-8430-11A-01R-2315-07	AMELY|266	4.0903
TCGA-KN-8430-11A-01R-2315-07	AMFR|267	13306.8598
TCGA-KN-8430-11A-01R-2315-07	AMHR2|269	0
TCGA-KN-8430-11A-01R-2315-07	AMH|268	3.7495
TCGA-KN-8430-11A-01R-2315-07	AMICA1|120425	18.7473
TCGA-KN-8430-11A-01R-2315-07	AMIGO1|57463	211.3336
TCGA-KN-8430-11A-01R-2315-07	AMIGO2|347902	338.8155
TCGA-KN-8430-11A-01R-2315-07	AMIGO3|386724	143.8432
TCGA-KN-8430-11A-01R-2315-07	AMMECR1L|83607	493.2254
TCGA-KN-8430-11A-01R-2315-07	AMMECR1|9949	231.4444
TCGA-KN-8430-11A-01R-2315-07	AMN1|196394	355.1768
TCGA-KN-8430-11A-01R-2315-07	AMN|81693	100.5539
TCGA-KN-8430-11A-01R-2315-07	AMOTL1|154810	225.3089
TCGA-KN-8430-11A-01R-2315-07	AMOTL2|51421	3790.0298
TCGA-KN-8430-11A-01R-2315-07	AMOT|154796	532.0835
TCGA-KN-8430-11A-01R-2315-07	AMPD1|270	.3409
TCGA-KN-8430-11A-01R-2315-07	AMPD2|271	1712.1432
TCGA-KN-8430-11A-01R-2315-07	AMPD3|272	607.7546
TCGA-KN-8430-11A-01R-2315-07	AMPH|273	181.6787
TCGA-KN-8430-11A-01R-2315-07	AMTN|401138	0
TCGA-KN-8430-11A-01R-2315-07	AMT|275	1009.1146
TCGA-KN-8430-11A-01R-2315-07	AMY1A|276	3.7495
TCGA-KN-8430-11A-01R-2315-07	AMY2A|279	2.7269
TCGA-KN-8430-11A-01R-2315-07	AMY2B|280	314.553
TCGA-KN-8430-11A-01R-2315-07	AMZ1|155185	3.0677
TCGA-KN-8430-11A-01R-2315-07	AMZ2P1|201283	205.539
TCGA-KN-8430-11A-01R-2315-07	AMZ2|51321	1022.2412
TCGA-KN-8430-11A-01R-2315-07	ANAPC10|10393	116.2335
TCGA-KN-8430-11A-01R-2315-07	ANAPC11|51529	1565.9139
TCGA-KN-8430-11A-01R-2315-07	ANAPC13|25847	2227.4291
TCGA-KN-8430-11A-01R-2315-07	ANAPC16|119504	4535.1513
TCGA-KN-8430-11A-01R-2315-07	ANAPC1|64682	398.807
TCGA-KN-8430-11A-01R-2315-07	ANAPC2|29882	958.1594
TCGA-KN-8430-11A-01R-2315-07	ANAPC4|29945	396.7618
TCGA-KN-8430-11A-01R-2315-07	ANAPC5|51433	2524.0733
TCGA-KN-8430-11A-01R-2315-07	ANAPC7|51434	818.7473
TCGA-KN-8430-11A-01R-2315-07	ANGEL1|23357	540.2642
TCGA-KN-8430-11A-01R-2315-07	ANGEL2|90806	429.1436
TCGA-KN-8430-11A-01R-2315-07	ANGPT1|284	101.2356
TCGA-KN-8430-11A-01R-2315-07	ANGPT2|285	382.4457
TCGA-KN-8430-11A-01R-2315-07	ANGPT4|51378	12.271
TCGA-KN-8430-11A-01R-2315-07	ANGPTL1|9068	450.2769
TCGA-KN-8430-11A-01R-2315-07	ANGPTL2|23452	960.2045
TCGA-KN-8430-11A-01R-2315-07	ANGPTL3|27329	255.3046
TCGA-KN-8430-11A-01R-2315-07	ANGPTL4|51129	459.4802
TCGA-KN-8430-11A-01R-2315-07	ANGPTL5|253935	.3409
TCGA-KN-8430-11A-01R-2315-07	ANGPTL6|83854	95.7
TCGA-KN-8430-11A-01R-2315-07	ANGPTL7|10218	.6817
TCGA-KN-8430-11A-01R-2315-07	ANG|283	94.1457
TCGA-KN-8430-11A-01R-2315-07	ANK1|286	19.7699
TCGA-KN-8430-11A-01R-2315-07	ANK2|287	5058.0315
TCGA-KN-8430-11A-01R-2315-07	ANK3|288	2757.9037
TCGA-KN-8430-11A-01R-2315-07	ANKAR|150709	32.0409
TCGA-KN-8430-11A-01R-2315-07	ANKDD1A|348094	34.7678
TCGA-KN-8430-11A-01R-2315-07	ANKFN1|162282	0
TCGA-KN-8430-11A-01R-2315-07	ANKFY1|51479	1755.0916
TCGA-KN-8430-11A-01R-2315-07	ANKHD1-EIF4EBP3|404734	859.0677
TCGA-KN-8430-11A-01R-2315-07	ANKHD1|54882	1415.8023
TCGA-KN-8430-11A-01R-2315-07	ANKH|56172	1034.5121
TCGA-KN-8430-11A-01R-2315-07	ANKIB1|54467	870.5582
TCGA-KN-8430-11A-01R-2315-07	ANKK1|255239	8.1807
TCGA-KN-8430-11A-01R-2315-07	ANKLE1|126549	1.7043
TCGA-KN-8430-11A-01R-2315-07	ANKLE2|23141	1347.4222
TCGA-KN-8430-11A-01R-2315-07	ANKMY1|51281	274.3928
TCGA-KN-8430-11A-01R-2315-07	ANKMY2|57037	630.9331
TCGA-KN-8430-11A-01R-2315-07	ANKRA2|57763	233.4896
TCGA-KN-8430-11A-01R-2315-07	ANKRD10|55608	952.8044
TCGA-KN-8430-11A-01R-2315-07	ANKRD11|29123	2445.4026
TCGA-KN-8430-11A-01R-2315-07	ANKRD12|23253	828.6323
TCGA-KN-8430-11A-01R-2315-07	ANKRD13A|88455	2148.4448
TCGA-KN-8430-11A-01R-2315-07	ANKRD13B|124930	51.1291
TCGA-KN-8430-11A-01R-2315-07	ANKRD13C|81573	453.3447
TCGA-KN-8430-11A-01R-2315-07	ANKRD13D|338692	640.4772
TCGA-KN-8430-11A-01R-2315-07	ANKRD16|54522	141.2663
TCGA-KN-8430-11A-01R-2315-07	ANKRD17|26057	2090.8394
TCGA-KN-8430-11A-01R-2315-07	ANKRD19|138649	26.928
TCGA-KN-8430-11A-01R-2315-07	ANKRD1|27063	13.6344
TCGA-KN-8430-11A-01R-2315-07	ANKRD20A3|441425	6.4764
TCGA-KN-8430-11A-01R-2315-07	ANKRD20A4|728747	.3409
TCGA-KN-8430-11A-01R-2315-07	ANKRD20B|729171	3.4086
TCGA-KN-8430-11A-01R-2315-07	ANKRD22|118932	98.5087
TCGA-KN-8430-11A-01R-2315-07	ANKRD23|200539	42.2667
TCGA-KN-8430-11A-01R-2315-07	ANKRD24|170961	43.2893
TCGA-KN-8430-11A-01R-2315-07	ANKRD26P1|124149	1.0226
TCGA-KN-8430-11A-01R-2315-07	ANKRD26|22852	246.4423
TCGA-KN-8430-11A-01R-2315-07	ANKRD27|84079	794.8871
TCGA-KN-8430-11A-01R-2315-07	ANKRD28|23243	1031.4444
TCGA-KN-8430-11A-01R-2315-07	ANKRD29|147463	184.7465
TCGA-KN-8430-11A-01R-2315-07	ANKRD2|26287	1249.2544
TCGA-KN-8430-11A-01R-2315-07	ANKRD30A|91074	.6817
TCGA-KN-8430-11A-01R-2315-07	ANKRD30B|374860	1.7043
TCGA-KN-8430-11A-01R-2315-07	ANKRD31|256006	3.4086
TCGA-KN-8430-11A-01R-2315-07	ANKRD32|84250	53.856
TCGA-KN-8430-11A-01R-2315-07	ANKRD33|341405	2.0452
TCGA-KN-8430-11A-01R-2315-07	ANKRD34A|284615	26.928
TCGA-KN-8430-11A-01R-2315-07	ANKRD34B|340120	18.7473
TCGA-KN-8430-11A-01R-2315-07	ANKRD34C|390616	.6817
TCGA-KN-8430-11A-01R-2315-07	ANKRD35|148741	10.5667
TCGA-KN-8430-11A-01R-2315-07	ANKRD36BP1|84832	70.5582
TCGA-KN-8430-11A-01R-2315-07	ANKRD36B|57730	30.6775
TCGA-KN-8430-11A-01R-2315-07	ANKRD36|375248	221.2186
TCGA-KN-8430-11A-01R-2315-07	ANKRD37|353322	453.0345
TCGA-KN-8430-11A-01R-2315-07	ANKRD39|51239	145.2066
TCGA-KN-8430-11A-01R-2315-07	ANKRD40|91369	822.8377
TCGA-KN-8430-11A-01R-2315-07	ANKRD42|338699	450.9587
TCGA-KN-8430-11A-01R-2315-07	ANKRD43|134548	582.8718
TCGA-KN-8430-11A-01R-2315-07	ANKRD44|91526	89.6464
TCGA-KN-8430-11A-01R-2315-07	ANKRD45|339416	70.899
TCGA-KN-8430-11A-01R-2315-07	ANKRD46|157567	690.2395
TCGA-KN-8430-11A-01R-2315-07	ANKRD49|54851	198.3809
TCGA-KN-8430-11A-01R-2315-07	ANKRD50|57182	242.3519
TCGA-KN-8430-11A-01R-2315-07	ANKRD52|283373	1749.6378
TCGA-KN-8430-11A-01R-2315-07	ANKRD53|79998	7.8398
TCGA-KN-8430-11A-01R-2315-07	ANKRD54|129138	723.9881
TCGA-KN-8430-11A-01R-2315-07	ANKRD55|79722	.6817
TCGA-KN-8430-11A-01R-2315-07	ANKRD56|345079	811.9301
TCGA-KN-8430-11A-01R-2315-07	ANKRD57|65124	2018.5769
TCGA-KN-8430-11A-01R-2315-07	ANKRD58|347454	65.4452
TCGA-KN-8430-11A-01R-2315-07	ANKRD5|63926	186.4508
TCGA-KN-8430-11A-01R-2315-07	ANKRD6|22881	499.2757
TCGA-KN-8430-11A-01R-2315-07	ANKRD7|56311	17.043
TCGA-KN-8430-11A-01R-2315-07	ANKRD9|122416	412.1006
TCGA-KN-8430-11A-01R-2315-07	ANKS1A|23294	1011.3336
TCGA-KN-8430-11A-01R-2315-07	ANKS1B|56899	61.0141
TCGA-KN-8430-11A-01R-2315-07	ANKS3|124401	862.7184
TCGA-KN-8430-11A-01R-2315-07	ANKS4B|257629	5.4538
TCGA-KN-8430-11A-01R-2315-07	ANKS6|203286	1003.8347
TCGA-KN-8430-11A-01R-2315-07	ANKZF1|55139	556.2846
TCGA-KN-8430-11A-01R-2315-07	ANLN|54443	14.657
TCGA-KN-8430-11A-01R-2315-07	ANO10|55129	1117.0004
TCGA-KN-8430-11A-01R-2315-07	ANO1|55107	146.5701
TCGA-KN-8430-11A-01R-2315-07	ANO2|57101	33.4043
TCGA-KN-8430-11A-01R-2315-07	ANO3|63982	10.5667
TCGA-KN-8430-11A-01R-2315-07	ANO4|121601	.6817
TCGA-KN-8430-11A-01R-2315-07	ANO5|203859	247.8057
TCGA-KN-8430-11A-01R-2315-07	ANO6|196527	2760.2897
TCGA-KN-8430-11A-01R-2315-07	ANO7|50636	54.8786
TCGA-KN-8430-11A-01R-2315-07	ANO8|57719	412.7823
TCGA-KN-8430-11A-01R-2315-07	ANO9|338440	298.5939
TCGA-KN-8430-11A-01R-2315-07	ANP32A|8125	3034.3417
TCGA-KN-8430-11A-01R-2315-07	ANP32B|10541	1573.4129
TCGA-KN-8430-11A-01R-2315-07	ANP32C|23520	1.3634
TCGA-KN-8430-11A-01R-2315-07	ANP32D|23519	0
TCGA-KN-8430-11A-01R-2315-07	ANP32E|81611	1440.8181
TCGA-KN-8430-11A-01R-2315-07	ANPEP|290	98.5087
TCGA-KN-8430-11A-01R-2315-07	ANTXR1|84168	214.4014
TCGA-KN-8430-11A-01R-2315-07	ANTXR2|118429	231.4444
TCGA-KN-8430-11A-01R-2315-07	ANTXRL|195977	0
TCGA-KN-8430-11A-01R-2315-07	ANUBL1|93550	106.3485
TCGA-KN-8430-11A-01R-2315-07	ANXA10|11199	0
TCGA-KN-8430-11A-01R-2315-07	ANXA11|311	12479.9318
TCGA-KN-8430-11A-01R-2315-07	ANXA13|312	2.7269
TCGA-KN-8430-11A-01R-2315-07	ANXA1|301	581.1674
TCGA-KN-8430-11A-01R-2315-07	ANXA2P1|303	42.2667
TCGA-KN-8430-11A-01R-2315-07	ANXA2P2|304	2406.4764
TCGA-KN-8430-11A-01R-2315-07	ANXA2P3|305	1.7043
TCGA-KN-8430-11A-01R-2315-07	ANXA2|302	7098.0827
TCGA-KN-8430-11A-01R-2315-07	ANXA3|306	1174.265
TCGA-KN-8430-11A-01R-2315-07	ANXA4|307	2946.7405
TCGA-KN-8430-11A-01R-2315-07	ANXA5|308	5062.8036
TCGA-KN-8430-11A-01R-2315-07	ANXA6|309	2663.1444
TCGA-KN-8430-11A-01R-2315-07	ANXA7|310	3911.3762
TCGA-KN-8430-11A-01R-2315-07	ANXA8L1|728113	0
TCGA-KN-8430-11A-01R-2315-07	ANXA8L2|244	.3409
TCGA-KN-8430-11A-01R-2315-07	ANXA8|653145	.6817
TCGA-KN-8430-11A-01R-2315-07	ANXA9|8416	829.314
TCGA-KN-8430-11A-01R-2315-07	AOAH|313	8.8624
TCGA-KN-8430-11A-01R-2315-07	AOC2|314	27.9506
TCGA-KN-8430-11A-01R-2315-07	AOC3|8639	444.8232
TCGA-KN-8430-11A-01R-2315-07	AOX1|316	207.5841
TCGA-KN-8430-11A-01R-2315-07	AOX2P|344454	0
TCGA-KN-8430-11A-01R-2315-07	AP1AR|55435	414.4866
TCGA-KN-8430-11A-01R-2315-07	AP1B1|162	3874.2224
TCGA-KN-8430-11A-01R-2315-07	AP1G1|164	2992.4159
TCGA-KN-8430-11A-01R-2315-07	AP1G2|8906	1102.9058
TCGA-KN-8430-11A-01R-2315-07	AP1M1|8907	1070.3025
TCGA-KN-8430-11A-01R-2315-07	AP1M2|10053	2814.4866
TCGA-KN-8430-11A-01R-2315-07	AP1S1|1174	1091.095
TCGA-KN-8430-11A-01R-2315-07	AP1S2|8905	114.87
TCGA-KN-8430-11A-01R-2315-07	AP1S3|130340	647.6353
TCGA-KN-8430-11A-01R-2315-07	AP2A1|160	1586.1815
TCGA-KN-8430-11A-01R-2315-07	AP2A2|161	3192.1602
TCGA-KN-8430-11A-01R-2315-07	AP2B1|163	7042.5224
TCGA-KN-8430-11A-01R-2315-07	AP2M1|1173	9671.9216
TCGA-KN-8430-11A-01R-2315-07	AP2S1|1175	1073.3703
TCGA-KN-8430-11A-01R-2315-07	AP3B1|8546	1497.4009
TCGA-KN-8430-11A-01R-2315-07	AP3B2|8120	46.6979
TCGA-KN-8430-11A-01R-2315-07	AP3D1|8943	3657.0942
TCGA-KN-8430-11A-01R-2315-07	AP3M1|26985	881.1248
TCGA-KN-8430-11A-01R-2315-07	AP3M2|10947	474.1372
TCGA-KN-8430-11A-01R-2315-07	AP3S1|1176	368.4704
TCGA-KN-8430-11A-01R-2315-07	AP3S2|10239	2222.1696
TCGA-KN-8430-11A-01R-2315-07	AP4B1|10717	291.487
TCGA-KN-8430-11A-01R-2315-07	AP4E1|23431	385.1726
TCGA-KN-8430-11A-01R-2315-07	AP4M1|9179	285.2561
TCGA-KN-8430-11A-01R-2315-07	AP4S1|11154	129.1862
TCGA-KN-8430-11A-01R-2315-07	APAF1|317	265.8713
TCGA-KN-8430-11A-01R-2315-07	APBA1|320	66.8087
TCGA-KN-8430-11A-01R-2315-07	APBA2|321	94.4184
TCGA-KN-8430-11A-01R-2315-07	APBA3|9546	289.0499
TCGA-KN-8430-11A-01R-2315-07	APBB1IP|54518	5.1129
TCGA-KN-8430-11A-01R-2315-07	APBB1|322	1329.6975
TCGA-KN-8430-11A-01R-2315-07	APBB2|323	1334.1287
TCGA-KN-8430-11A-01R-2315-07	APBB3|10307	372.9016
TCGA-KN-8430-11A-01R-2315-07	APC2|10297	7.2194
TCGA-KN-8430-11A-01R-2315-07	APCDD1L|164284	120.3238
TCGA-KN-8430-11A-01R-2315-07	APCDD1|147495	398.1253
TCGA-KN-8430-11A-01R-2315-07	APCS|325	20.1108
TCGA-KN-8430-11A-01R-2315-07	APC|324	636.046
TCGA-KN-8430-11A-01R-2315-07	APEH|327	4524.9254
TCGA-KN-8430-11A-01R-2315-07	APEX1|328	1989.9446
TCGA-KN-8430-11A-01R-2315-07	APEX2|27301	491.5211
TCGA-KN-8430-11A-01R-2315-07	APH1A|51107	4517.4265
TCGA-KN-8430-11A-01R-2315-07	APH1B|83464	833.0635
TCGA-KN-8430-11A-01R-2315-07	API5|8539	2122.1986
TCGA-KN-8430-11A-01R-2315-07	APIP|51074	928.2591
TCGA-KN-8430-11A-01R-2315-07	APITD1|378708	510.5241
TCGA-KN-8430-11A-01R-2315-07	APLF|200558	48.7431
TCGA-KN-8430-11A-01R-2315-07	APLNR|187	7.4989
TCGA-KN-8430-11A-01R-2315-07	APLN|8862	121.3464
TCGA-KN-8430-11A-01R-2315-07	APLP1|333	34.7678
TCGA-KN-8430-11A-01R-2315-07	APLP2|334	27100.8095
TCGA-KN-8430-11A-01R-2315-07	APOA1BP|128240	2888.4533
TCGA-KN-8430-11A-01R-2315-07	APOA1|335	1.3634
TCGA-KN-8430-11A-01R-2315-07	APOA2|336	0
TCGA-KN-8430-11A-01R-2315-07	APOA4|337	0
TCGA-KN-8430-11A-01R-2315-07	APOA5|116519	1.3634
TCGA-KN-8430-11A-01R-2315-07	APOB48R|55911	127.141
TCGA-KN-8430-11A-01R-2315-07	APOBEC1|339	0
TCGA-KN-8430-11A-01R-2315-07	APOBEC2|10930	14.3161
TCGA-KN-8430-11A-01R-2315-07	APOBEC3A|200315	7.4989
TCGA-KN-8430-11A-01R-2315-07	APOBEC3B|9582	53.5151
TCGA-KN-8430-11A-01R-2315-07	APOBEC3C|27350	41.9259
TCGA-KN-8430-11A-01R-2315-07	APOBEC3D|140564	35.4495
TCGA-KN-8430-11A-01R-2315-07	APOBEC3F|200316	150.3196
TCGA-KN-8430-11A-01R-2315-07	APOBEC3G|60489	127.4819
TCGA-KN-8430-11A-01R-2315-07	APOBEC3H|164668	1.7043
TCGA-KN-8430-11A-01R-2315-07	APOBEC4|403314	.3409
TCGA-KN-8430-11A-01R-2315-07	APOB|338	4.4312
TCGA-KN-8430-11A-01R-2315-07	APOC1P1|342	0
TCGA-KN-8430-11A-01R-2315-07	APOC1|341	5.4538
TCGA-KN-8430-11A-01R-2315-07	APOC2|344	1.0226
TCGA-KN-8430-11A-01R-2315-07	APOC3|345	0
TCGA-KN-8430-11A-01R-2315-07	APOC4|346	0
TCGA-KN-8430-11A-01R-2315-07	APOD|347	181.3379
TCGA-KN-8430-11A-01R-2315-07	APOE|348	379.3779
TCGA-KN-8430-11A-01R-2315-07	APOF|319	5.1129
TCGA-KN-8430-11A-01R-2315-07	APOH|350	1.0226
TCGA-KN-8430-11A-01R-2315-07	APOL1|8542	1680.784
TCGA-KN-8430-11A-01R-2315-07	APOL2|23780	760.4602
TCGA-KN-8430-11A-01R-2315-07	APOL3|80833	340.8607
TCGA-KN-8430-11A-01R-2315-07	APOL4|80832	54.1968
TCGA-KN-8430-11A-01R-2315-07	APOL5|80831	0
TCGA-KN-8430-11A-01R-2315-07	APOL6|80830	507.2007
TCGA-KN-8430-11A-01R-2315-07	APOLD1|81575	1275.5006
TCGA-KN-8430-11A-01R-2315-07	APOM|55937	93.055
TCGA-KN-8430-11A-01R-2315-07	APOOL|139322	225.3089
TCGA-KN-8430-11A-01R-2315-07	APOO|79135	778.5258
TCGA-KN-8430-11A-01R-2315-07	APPBP2|10513	648.6579
TCGA-KN-8430-11A-01R-2315-07	APPL1|26060	1061.4401
TCGA-KN-8430-11A-01R-2315-07	APPL2|55198	851.1291
TCGA-KN-8430-11A-01R-2315-07	APP|351	63472.0068
TCGA-KN-8430-11A-01R-2315-07	APRT|353	1552.6204
TCGA-KN-8430-11A-01R-2315-07	APTX|54840	604.346
TCGA-KN-8430-11A-01R-2315-07	AQP10|89872	.3409
TCGA-KN-8430-11A-01R-2315-07	AQP11|282679	15.6796
TCGA-KN-8430-11A-01R-2315-07	AQP12A|375318	0
TCGA-KN-8430-11A-01R-2315-07	AQP12B|653437	0
TCGA-KN-8430-11A-01R-2315-07	AQP1|358	30378.7916
TCGA-KN-8430-11A-01R-2315-07	AQP2|359	202772.7891
TCGA-KN-8430-11A-01R-2315-07	AQP3|360	36439.7103
TCGA-KN-8430-11A-01R-2315-07	AQP4|361	12.6118
TCGA-KN-8430-11A-01R-2315-07	AQP5|362	178.611
TCGA-KN-8430-11A-01R-2315-07	AQP6|363	14772.5607
TCGA-KN-8430-11A-01R-2315-07	AQP7P1|375719	5.4538
TCGA-KN-8430-11A-01R-2315-07	AQP7P3|441432	0
TCGA-KN-8430-11A-01R-2315-07	AQP7|364	401.8747
TCGA-KN-8430-11A-01R-2315-07	AQP8|343	0
TCGA-KN-8430-11A-01R-2315-07	AQP9|366	8.8624
TCGA-KN-8430-11A-01R-2315-07	AQPEP|206338	1.0226
TCGA-KN-8430-11A-01R-2315-07	AQR|9716	927.141
TCGA-KN-8430-11A-01R-2315-07	ARAF|369	1772.4755
TCGA-KN-8430-11A-01R-2315-07	ARAP1|116985	3301.9037
TCGA-KN-8430-11A-01R-2315-07	ARAP2|116984	352.1091
TCGA-KN-8430-11A-01R-2315-07	ARAP3|64411	469.0243
TCGA-KN-8430-11A-01R-2315-07	ARCN1|372	2950.8308
TCGA-KN-8430-11A-01R-2315-07	ARC|23237	1113.251
TCGA-KN-8430-11A-01R-2315-07	AREG|374	109.7571
TCGA-KN-8430-11A-01R-2315-07	ARF1|375	9079.5058
TCGA-KN-8430-11A-01R-2315-07	ARF3|377	5756.455
TCGA-KN-8430-11A-01R-2315-07	ARF4|378	3745.3771
TCGA-KN-8430-11A-01R-2315-07	ARF5|381	3225.5271
TCGA-KN-8430-11A-01R-2315-07	ARF6|382	3408.2659
TCGA-KN-8430-11A-01R-2315-07	ARFGAP1|55738	1603.7495
TCGA-KN-8430-11A-01R-2315-07	ARFGAP2|84364	2539.0712
TCGA-KN-8430-11A-01R-2315-07	ARFGAP3|26286	1410.4815
TCGA-KN-8430-11A-01R-2315-07	ARFGEF1|10565	1728.951
TCGA-KN-8430-11A-01R-2315-07	ARFGEF2|10564	2291.9472
TCGA-KN-8430-11A-01R-2315-07	ARFIP1|27236	970.7712
TCGA-KN-8430-11A-01R-2315-07	ARFIP2|23647	1406.0503
TCGA-KN-8430-11A-01R-2315-07	ARFRP1|10139	921.0055
TCGA-KN-8430-11A-01R-2315-07	ARG1|383	.6817
TCGA-KN-8430-11A-01R-2315-07	ARG2|384	11730.9893
TCGA-KN-8430-11A-01R-2315-07	ARGFXP2|503640	1.0226
TCGA-KN-8430-11A-01R-2315-07	ARGFX|503582	0
TCGA-KN-8430-11A-01R-2315-07	ARGLU1|55082	1864.8487
TCGA-KN-8430-11A-01R-2315-07	ARHGAP10|79658	113.5066
TCGA-KN-8430-11A-01R-2315-07	ARHGAP11A|9824	18.4065
TCGA-KN-8430-11A-01R-2315-07	ARHGAP11B|89839	1.3634
TCGA-KN-8430-11A-01R-2315-07	ARHGAP12|94134	676.9493
TCGA-KN-8430-11A-01R-2315-07	ARHGAP15|55843	3.4086
TCGA-KN-8430-11A-01R-2315-07	ARHGAP17|55114	831.3592
TCGA-KN-8430-11A-01R-2315-07	ARHGAP18|93663	2480.4431
TCGA-KN-8430-11A-01R-2315-07	ARHGAP19|84986	266.553
TCGA-KN-8430-11A-01R-2315-07	ARHGAP1|392	2639.6251
TCGA-KN-8430-11A-01R-2315-07	ARHGAP20|57569	7.4989
TCGA-KN-8430-11A-01R-2315-07	ARHGAP21|57584	964.6357
TCGA-KN-8430-11A-01R-2315-07	ARHGAP22|58504	9.5441
TCGA-KN-8430-11A-01R-2315-07	ARHGAP23|57636	309.8424
TCGA-KN-8430-11A-01R-2315-07	ARHGAP24|83478	3576.651
TCGA-KN-8430-11A-01R-2315-07	ARHGAP25|9938	96.8044
TCGA-KN-8430-11A-01R-2315-07	ARHGAP26|23092	287.3455
TCGA-KN-8430-11A-01R-2315-07	ARHGAP27|201176	810.2258
TCGA-KN-8430-11A-01R-2315-07	ARHGAP28|79822	137.026
TCGA-KN-8430-11A-01R-2315-07	ARHGAP29|9411	3682.3179
TCGA-KN-8430-11A-01R-2315-07	ARHGAP30|257106	170.4303
TCGA-KN-8430-11A-01R-2315-07	ARHGAP31|57514	347.337
TCGA-KN-8430-11A-01R-2315-07	ARHGAP32|9743	381.4231
TCGA-KN-8430-11A-01R-2315-07	ARHGAP33|115703	296.5488
TCGA-KN-8430-11A-01R-2315-07	ARHGAP36|158763	0
TCGA-KN-8430-11A-01R-2315-07	ARHGAP39|80728	181.3379
TCGA-KN-8430-11A-01R-2315-07	ARHGAP42|143872	60.3323
TCGA-KN-8430-11A-01R-2315-07	ARHGAP4|393	1434.6826
TCGA-KN-8430-11A-01R-2315-07	ARHGAP5|394	2109.2458
TCGA-KN-8430-11A-01R-2315-07	ARHGAP6|395	597.1879
TCGA-KN-8430-11A-01R-2315-07	ARHGAP8|23779	832.4942
TCGA-KN-8430-11A-01R-2315-07	ARHGAP9|64333	12.271
TCGA-KN-8430-11A-01R-2315-07	ARHGDIA|396	5982.7865
TCGA-KN-8430-11A-01R-2315-07	ARHGDIB|397	1218.5769
TCGA-KN-8430-11A-01R-2315-07	ARHGDIG|398	0
TCGA-KN-8430-11A-01R-2315-07	ARHGEF10L|55160	2214.5718
TCGA-KN-8430-11A-01R-2315-07	ARHGEF10|9639	560.0341
TCGA-KN-8430-11A-01R-2315-07	ARHGEF11|9826	1166.4252
TCGA-KN-8430-11A-01R-2315-07	ARHGEF12|23365	7612.7823
TCGA-KN-8430-11A-01R-2315-07	ARHGEF15|22899	360.9715
TCGA-KN-8430-11A-01R-2315-07	ARHGEF16|27237	1441.8406
TCGA-KN-8430-11A-01R-2315-07	ARHGEF17|9828	2659.7358
TCGA-KN-8430-11A-01R-2315-07	ARHGEF18|23370	2667.5756
TCGA-KN-8430-11A-01R-2315-07	ARHGEF19|128272	371.879
TCGA-KN-8430-11A-01R-2315-07	ARHGEF1|9138	1501.4913
TCGA-KN-8430-11A-01R-2315-07	ARHGEF2|9181	1158.9263
TCGA-KN-8430-11A-01R-2315-07	ARHGEF33|100271715	12.9527
TCGA-KN-8430-11A-01R-2315-07	ARHGEF35|445328	675.5859
TCGA-KN-8430-11A-01R-2315-07	ARHGEF37|389337	871.5807
TCGA-KN-8430-11A-01R-2315-07	ARHGEF38|54848	31.0183
TCGA-KN-8430-11A-01R-2315-07	ARHGEF3|50650	643.2041
TCGA-KN-8430-11A-01R-2315-07	ARHGEF4|50649	47.7205
TCGA-KN-8430-11A-01R-2315-07	ARHGEF5|7984	1173.9242
TCGA-KN-8430-11A-01R-2315-07	ARHGEF6|9459	172.4755
TCGA-KN-8430-11A-01R-2315-07	ARHGEF7|8874	1028.7175
TCGA-KN-8430-11A-01R-2315-07	ARHGEF9|23229	553.5577
TCGA-KN-8430-11A-01R-2315-07	ARID1A|8289	1921.0908
TCGA-KN-8430-11A-01R-2315-07	ARID1B|57492	1558.0741
TCGA-KN-8430-11A-01R-2315-07	ARID2|196528	600.5965
TCGA-KN-8430-11A-01R-2315-07	ARID3A|1820	105.6668
TCGA-KN-8430-11A-01R-2315-07	ARID3B|10620	79.4205
TCGA-KN-8430-11A-01R-2315-07	ARID3C|138715	0
TCGA-KN-8430-11A-01R-2315-07	ARID4A|5926	491.5211
TCGA-KN-8430-11A-01R-2315-07	ARID4B|51742	687.1751
TCGA-KN-8430-11A-01R-2315-07	ARID5A|10865	432.2113
TCGA-KN-8430-11A-01R-2315-07	ARID5B|84159	1099.9574
TCGA-KN-8430-11A-01R-2315-07	ARIH1|25820	1159.608
TCGA-KN-8430-11A-01R-2315-07	ARIH2|10425	1571.7563
TCGA-KN-8430-11A-01R-2315-07	ARL10|285598	43.6302
TCGA-KN-8430-11A-01R-2315-07	ARL11|115761	8.8624
TCGA-KN-8430-11A-01R-2315-07	ARL13A|392509	0
TCGA-KN-8430-11A-01R-2315-07	ARL13B|200894	260.4176
TCGA-KN-8430-11A-01R-2315-07	ARL14|80117	5.4538
TCGA-KN-8430-11A-01R-2315-07	ARL15|54622	777.5032
TCGA-KN-8430-11A-01R-2315-07	ARL16|339231	692.288
TCGA-KN-8430-11A-01R-2315-07	ARL17A|51326	104.5726
TCGA-KN-8430-11A-01R-2315-07	ARL17B|641522	2.4031
TCGA-KN-8430-11A-01R-2315-07	ARL1|400	2502.9399
TCGA-KN-8430-11A-01R-2315-07	ARL2BP|23568	1184.4908
TCGA-KN-8430-11A-01R-2315-07	ARL2|402	2397.9548
TCGA-KN-8430-11A-01R-2315-07	ARL3|403	1233.9156
TCGA-KN-8430-11A-01R-2315-07	ARL4A|10124	168.726
TCGA-KN-8430-11A-01R-2315-07	ARL4C|10123	307.7972
TCGA-KN-8430-11A-01R-2315-07	ARL4D|379	3380.3153
TCGA-KN-8430-11A-01R-2315-07	ARL5A|26225	984.7465
TCGA-KN-8430-11A-01R-2315-07	ARL5B|221079	320.0682
TCGA-KN-8430-11A-01R-2315-07	ARL5C|390790	0
TCGA-KN-8430-11A-01R-2315-07	ARL6IP1|23204	5762.9314
TCGA-KN-8430-11A-01R-2315-07	ARL6IP4|51329	3272.9442
TCGA-KN-8430-11A-01R-2315-07	ARL6IP5|10550	2644.738
TCGA-KN-8430-11A-01R-2315-07	ARL6IP6|151188	141.4572
TCGA-KN-8430-11A-01R-2315-07	ARL6|84100	176.9067
TCGA-KN-8430-11A-01R-2315-07	ARL8A|127829	1066.8939
TCGA-KN-8430-11A-01R-2315-07	ARL8B|55207	1907.4563
TCGA-KN-8430-11A-01R-2315-07	ARL9|132946	.6817
TCGA-KN-8430-11A-01R-2315-07	ARMC10|83787	507.9267
TCGA-KN-8430-11A-01R-2315-07	ARMC1|55156	548.4448
TCGA-KN-8430-11A-01R-2315-07	ARMC2|84071	53.5151
TCGA-KN-8430-11A-01R-2315-07	ARMC3|219681	6.1355
TCGA-KN-8430-11A-01R-2315-07	ARMC4|55130	1.0226
TCGA-KN-8430-11A-01R-2315-07	ARMC5|79798	390.2855
TCGA-KN-8430-11A-01R-2315-07	ARMC6|93436	817.3396
TCGA-KN-8430-11A-01R-2315-07	ARMC7|79637	1669.8764
TCGA-KN-8430-11A-01R-2315-07	ARMC8|25852	706.6042
TCGA-KN-8430-11A-01R-2315-07	ARMC9|80210	246.7831
TCGA-KN-8430-11A-01R-2315-07	ARMCX1|51309	412.7823
TCGA-KN-8430-11A-01R-2315-07	ARMCX2|9823	2038.6877
TCGA-KN-8430-11A-01R-2315-07	ARMCX3|51566	1763.6131
TCGA-KN-8430-11A-01R-2315-07	ARMCX5|64860	385.1726
TCGA-KN-8430-11A-01R-2315-07	ARMCX6|54470	171.4529
TCGA-KN-8430-11A-01R-2315-07	ARMS2|387715	1.0226
TCGA-KN-8430-11A-01R-2315-07	ARNT2|9915	2182.19
TCGA-KN-8430-11A-01R-2315-07	ARNTL2|56938	14.9979
TCGA-KN-8430-11A-01R-2315-07	ARNTL|406	84.5334
TCGA-KN-8430-11A-01R-2315-07	ARNT|405	1135.7478
TCGA-KN-8430-11A-01R-2315-07	ARPC1A|10552	2313.0805
TCGA-KN-8430-11A-01R-2315-07	ARPC1B|10095	4020.7925
TCGA-KN-8430-11A-01R-2315-07	ARPC2|10109	3940.3494
TCGA-KN-8430-11A-01R-2315-07	ARPC3|10094	2761.6532
TCGA-KN-8430-11A-01R-2315-07	ARPC4|10093	3203.9165
TCGA-KN-8430-11A-01R-2315-07	ARPC5L|81873	830.6775
TCGA-KN-8430-11A-01R-2315-07	ARPC5|10092	1542.0537
TCGA-KN-8430-11A-01R-2315-07	ARPM1|84517	264.5079
TCGA-KN-8430-11A-01R-2315-07	ARPP19|10776	3357.1368
TCGA-KN-8430-11A-01R-2315-07	ARPP21|10777	3.0677
TCGA-KN-8430-11A-01R-2315-07	ARR3|407	0
TCGA-KN-8430-11A-01R-2315-07	ARRB1|408	673.1998
TCGA-KN-8430-11A-01R-2315-07	ARRB2|409	308.138
TCGA-KN-8430-11A-01R-2315-07	ARRDC1|92714	1656.9237
TCGA-KN-8430-11A-01R-2315-07	ARRDC2|27106	328.5897
TCGA-KN-8430-11A-01R-2315-07	ARRDC3|57561	6279.3353
TCGA-KN-8430-11A-01R-2315-07	ARRDC4|91947	3401.4487
TCGA-KN-8430-11A-01R-2315-07	ARRDC5|645432	.6817
TCGA-KN-8430-11A-01R-2315-07	ARSA|410	752.2795
TCGA-KN-8430-11A-01R-2315-07	ARSB|411	329.6123
TCGA-KN-8430-11A-01R-2315-07	ARSD|414	5464.3375
TCGA-KN-8430-11A-01R-2315-07	ARSE|415	448.2318
TCGA-KN-8430-11A-01R-2315-07	ARSF|416	1.3634
TCGA-KN-8430-11A-01R-2315-07	ARSG|22901	118.6195
TCGA-KN-8430-11A-01R-2315-07	ARSH|347527	1.0226
TCGA-KN-8430-11A-01R-2315-07	ARSI|340075	3.4086
TCGA-KN-8430-11A-01R-2315-07	ARSJ|79642	361.3123
TCGA-KN-8430-11A-01R-2315-07	ARSK|153642	277.1197
TCGA-KN-8430-11A-01R-2315-07	ART1|417	1.3634
TCGA-KN-8430-11A-01R-2315-07	ART3|419	0
TCGA-KN-8430-11A-01R-2315-07	ART4|420	1.0226
TCGA-KN-8430-11A-01R-2315-07	ART5|116969	18.7473
TCGA-KN-8430-11A-01R-2315-07	ARTN|9048	24.542
TCGA-KN-8430-11A-01R-2315-07	ARV1|64801	572.9868
TCGA-KN-8430-11A-01R-2315-07	ARVCF|421	258.0315
TCGA-KN-8430-11A-01R-2315-07	ARX|170302	1.0226
TCGA-KN-8430-11A-01R-2315-07	AR|367	18.7473
TCGA-KN-8430-11A-01R-2315-07	AS3MT|57412	319.7273
TCGA-KN-8430-11A-01R-2315-07	ASAH1|427	10659.0541
TCGA-KN-8430-11A-01R-2315-07	ASAH2B|653308	26.928
TCGA-KN-8430-11A-01R-2315-07	ASAH2|56624	2.7269
TCGA-KN-8430-11A-01R-2315-07	ASAM|79827	33.4043
TCGA-KN-8430-11A-01R-2315-07	ASAP1IT1|29065	0
TCGA-KN-8430-11A-01R-2315-07	ASAP1|50807	460.8436
TCGA-KN-8430-11A-01R-2315-07	ASAP2|8853	2317.8526
TCGA-KN-8430-11A-01R-2315-07	ASAP3|55616	714.7848
TCGA-KN-8430-11A-01R-2315-07	ASB10|136371	0
TCGA-KN-8430-11A-01R-2315-07	ASB11|140456	0
TCGA-KN-8430-11A-01R-2315-07	ASB12|142689	5.1129
TCGA-KN-8430-11A-01R-2315-07	ASB13|79754	1498.4235
TCGA-KN-8430-11A-01R-2315-07	ASB14|142686	7.8398
TCGA-KN-8430-11A-01R-2315-07	ASB15|142685	2.7269
TCGA-KN-8430-11A-01R-2315-07	ASB16|92591	38.899
TCGA-KN-8430-11A-01R-2315-07	ASB17|127247	0
TCGA-KN-8430-11A-01R-2315-07	ASB18|401036	.6817
TCGA-KN-8430-11A-01R-2315-07	ASB1|51665	542.4695
TCGA-KN-8430-11A-01R-2315-07	ASB2|51676	4.4312
TCGA-KN-8430-11A-01R-2315-07	ASB3|51130	286.323
TCGA-KN-8430-11A-01R-2315-07	ASB4|51666	5.7946
TCGA-KN-8430-11A-01R-2315-07	ASB5|140458	5.1129
TCGA-KN-8430-11A-01R-2315-07	ASB6|140459	1018.2258
TCGA-KN-8430-11A-01R-2315-07	ASB7|140460	230.4218
TCGA-KN-8430-11A-01R-2315-07	ASB8|140461	822.8377
TCGA-KN-8430-11A-01R-2315-07	ASB9|140462	214.4014
TCGA-KN-8430-11A-01R-2315-07	ASCC1|51008	575.3728
TCGA-KN-8430-11A-01R-2315-07	ASCC2|84164	1009.9702
TCGA-KN-8430-11A-01R-2315-07	ASCC3|10973	414.1457
TCGA-KN-8430-11A-01R-2315-07	ASCL1|429	0
TCGA-KN-8430-11A-01R-2315-07	ASCL2|430	80.1023
TCGA-KN-8430-11A-01R-2315-07	ASCL3|56676	.3409
TCGA-KN-8430-11A-01R-2315-07	ASCL4|121549	8.8624
TCGA-KN-8430-11A-01R-2315-07	ASF1A|25842	447.5501
TCGA-KN-8430-11A-01R-2315-07	ASF1B|55723	28.9732
TCGA-KN-8430-11A-01R-2315-07	ASFMR1|100126270	1.3634
TCGA-KN-8430-11A-01R-2315-07	ASGR1|432	13.6344
TCGA-KN-8430-11A-01R-2315-07	ASGR2|433	.6817
TCGA-KN-8430-11A-01R-2315-07	ASH1L|55870	1659.804
TCGA-KN-8430-11A-01R-2315-07	ASH2L|9070	1087.3455
TCGA-KN-8430-11A-01R-2315-07	ASIP|434	3.4086
TCGA-KN-8430-11A-01R-2315-07	ASL|435	1209.0328
TCGA-KN-8430-11A-01R-2315-07	ASMTL|8623	839.5398
TCGA-KN-8430-11A-01R-2315-07	ASMT|438	.6817
TCGA-KN-8430-11A-01R-2315-07	ASNA1|439	2092.2028
TCGA-KN-8430-11A-01R-2315-07	ASNSD1|54529	608.7772
TCGA-KN-8430-11A-01R-2315-07	ASNS|440	353.4725
TCGA-KN-8430-11A-01R-2315-07	ASPA|443	498.6792
TCGA-KN-8430-11A-01R-2315-07	ASPDH|554235	6.1355
TCGA-KN-8430-11A-01R-2315-07	ASPG|374569	1.3634
TCGA-KN-8430-11A-01R-2315-07	ASPHD1|253982	4.0903
TCGA-KN-8430-11A-01R-2315-07	ASPHD2|57168	365.7435
TCGA-KN-8430-11A-01R-2315-07	ASPH|444	2814.9058
TCGA-KN-8430-11A-01R-2315-07	ASPM|259266	3.7495
TCGA-KN-8430-11A-01R-2315-07	ASPN|54829	64.0818
TCGA-KN-8430-11A-01R-2315-07	ASPRV1|151516	43.7086
TCGA-KN-8430-11A-01R-2315-07	ASPSCR1|79058	679.6762
TCGA-KN-8430-11A-01R-2315-07	ASRGL1|80150	987.4734
TCGA-KN-8430-11A-01R-2315-07	ASS1|445	859.6506
TCGA-KN-8430-11A-01R-2315-07	ASTE1|28990	163.2791
TCGA-KN-8430-11A-01R-2315-07	ASTL|431705	1.3634
TCGA-KN-8430-11A-01R-2315-07	ASTN1|460	3.7495
TCGA-KN-8430-11A-01R-2315-07	ASTN2|23245	168.3852
TCGA-KN-8430-11A-01R-2315-07	ASXL1|171023	1474.5633
TCGA-KN-8430-11A-01R-2315-07	ASXL2|55252	519.4717
TCGA-KN-8430-11A-01R-2315-07	ASXL3|80816	117.2561
TCGA-KN-8430-11A-01R-2315-07	ASZ1|136991	.3409
TCGA-KN-8430-11A-01R-2315-07	ATAD1|84896	979.2927
TCGA-KN-8430-11A-01R-2315-07	ATAD2B|54454	224.968
TCGA-KN-8430-11A-01R-2315-07	ATAD2|29028	183.0422
TCGA-KN-8430-11A-01R-2315-07	ATAD3A|55210	717.8526
TCGA-KN-8430-11A-01R-2315-07	ATAD3B|83858	349.7231
TCGA-KN-8430-11A-01R-2315-07	ATAD3C|219293	349.7231
TCGA-KN-8430-11A-01R-2315-07	ATAD5|79915	27.2689
TCGA-KN-8430-11A-01R-2315-07	ATCAY|85300	1.3634
TCGA-KN-8430-11A-01R-2315-07	ATE1|11101	349.3822
TCGA-KN-8430-11A-01R-2315-07	ATF1|466	253.9412
TCGA-KN-8430-11A-01R-2315-07	ATF2|1386	455.7307
TCGA-KN-8430-11A-01R-2315-07	ATF3|467	17869.2799
TCGA-KN-8430-11A-01R-2315-07	ATF4|468	3552.4499
TCGA-KN-8430-11A-01R-2315-07	ATF5|22809	682.4031
TCGA-KN-8430-11A-01R-2315-07	ATF6B|1388	2539.7529
TCGA-KN-8430-11A-01R-2315-07	ATF6|22926	1799.4035
TCGA-KN-8430-11A-01R-2315-07	ATF7IP2|80063	101.2356
TCGA-KN-8430-11A-01R-2315-07	ATF7IP|55729	768.9817
TCGA-KN-8430-11A-01R-2315-07	ATF7|11016	791.6898
TCGA-KN-8430-11A-01R-2315-07	ATG10|83734	147.5927
TCGA-KN-8430-11A-01R-2315-07	ATG12|9140	242.0111
TCGA-KN-8430-11A-01R-2315-07	ATG16L1|55054	448.2318
TCGA-KN-8430-11A-01R-2315-07	ATG16L2|89849	396.2744
TCGA-KN-8430-11A-01R-2315-07	ATG2A|23130	1048.4874
TCGA-KN-8430-11A-01R-2315-07	ATG2B|55102	916.9152
TCGA-KN-8430-11A-01R-2315-07	ATG3|64422	788.4107
TCGA-KN-8430-11A-01R-2315-07	ATG4A|115201	472.4329
TCGA-KN-8430-11A-01R-2315-07	ATG4B|23192	1476.2676
TCGA-KN-8430-11A-01R-2315-07	ATG4C|84938	147.9335
TCGA-KN-8430-11A-01R-2315-07	ATG4D|84971	885.2084
TCGA-KN-8430-11A-01R-2315-07	ATG5|9474	718.1934
TCGA-KN-8430-11A-01R-2315-07	ATG7|10533	633.6089
TCGA-KN-8430-11A-01R-2315-07	ATG9A|79065	1577.4555
TCGA-KN-8430-11A-01R-2315-07	ATG9B|285973	10.0281
TCGA-KN-8430-11A-01R-2315-07	ATHL1|80162	5076.438
TCGA-KN-8430-11A-01R-2315-07	ATIC|471	1260.1619
TCGA-KN-8430-11A-01R-2315-07	ATL1|51062	183.383
TCGA-KN-8430-11A-01R-2315-07	ATL2|64225	454.7081
TCGA-KN-8430-11A-01R-2315-07	ATL3|25923	266.553
TCGA-KN-8430-11A-01R-2315-07	ATMIN|23300	956.1142
TCGA-KN-8430-11A-01R-2315-07	ATM|472	1151.7682
TCGA-KN-8430-11A-01R-2315-07	ATN1|1822	5238.3468
TCGA-KN-8430-11A-01R-2315-07	ATOH1|474	0
TCGA-KN-8430-11A-01R-2315-07	ATOH7|220202	3.0677
TCGA-KN-8430-11A-01R-2315-07	ATOH8|84913	277.1197
TCGA-KN-8430-11A-01R-2315-07	ATOX1|475	828.9732
TCGA-KN-8430-11A-01R-2315-07	ATP10A|57194	49.7657
TCGA-KN-8430-11A-01R-2315-07	ATP10B|23120	13.9753
TCGA-KN-8430-11A-01R-2315-07	ATP10D|57205	865.1044
TCGA-KN-8430-11A-01R-2315-07	ATP11A|23250	1460.9288
TCGA-KN-8430-11A-01R-2315-07	ATP11B|23200	967.3626
TCGA-KN-8430-11A-01R-2315-07	ATP11C|286410	519.4717
TCGA-KN-8430-11A-01R-2315-07	ATP12A|479	157.1368
TCGA-KN-8430-11A-01R-2315-07	ATP13A1|57130	1631.3592
TCGA-KN-8430-11A-01R-2315-07	ATP13A2|23400	1058.3724
TCGA-KN-8430-11A-01R-2315-07	ATP13A3|79572	1708.3937
TCGA-KN-8430-11A-01R-2315-07	ATP13A4|84239	14.3161
TCGA-KN-8430-11A-01R-2315-07	ATP13A5|344905	3.0677
TCGA-KN-8430-11A-01R-2315-07	ATP1A1|476	146898.2838
TCGA-KN-8430-11A-01R-2315-07	ATP1A2|477	37.1538
TCGA-KN-8430-11A-01R-2315-07	ATP1A3|478	4.4312
TCGA-KN-8430-11A-01R-2315-07	ATP1A4|480	0
TCGA-KN-8430-11A-01R-2315-07	ATP1B1|481	69648.5317
TCGA-KN-8430-11A-01R-2315-07	ATP1B2|482	130.8905
TCGA-KN-8430-11A-01R-2315-07	ATP1B3|483	2324.6698
TCGA-KN-8430-11A-01R-2315-07	ATP1B4|23439	0
TCGA-KN-8430-11A-01R-2315-07	ATP2A1|487	8.8624
TCGA-KN-8430-11A-01R-2315-07	ATP2A2|488	3542.9058
TCGA-KN-8430-11A-01R-2315-07	ATP2A3|489	2316.1483
TCGA-KN-8430-11A-01R-2315-07	ATP2B1|490	546.3997
TCGA-KN-8430-11A-01R-2315-07	ATP2B2|491	39.5398
TCGA-KN-8430-11A-01R-2315-07	ATP2B3|492	9.5441
TCGA-KN-8430-11A-01R-2315-07	ATP2B4|493	1163.0166
TCGA-KN-8430-11A-01R-2315-07	ATP2C1|27032	2886.0605
TCGA-KN-8430-11A-01R-2315-07	ATP2C2|9914	64.0818
TCGA-KN-8430-11A-01R-2315-07	ATP4A|495	1.3634
TCGA-KN-8430-11A-01R-2315-07	ATP4B|496	16.3613
TCGA-KN-8430-11A-01R-2315-07	ATP5A1|498	25912.5692
TCGA-KN-8430-11A-01R-2315-07	ATP5B|506	32135.6625
TCGA-KN-8430-11A-01R-2315-07	ATP5C1|509	6250.3622
TCGA-KN-8430-11A-01R-2315-07	ATP5D|513	3170.3451
TCGA-KN-8430-11A-01R-2315-07	ATP5EP2|432369	34.7678
TCGA-KN-8430-11A-01R-2315-07	ATP5E|514	4707.6268
TCGA-KN-8430-11A-01R-2315-07	ATP5F1|515	4322.7951
TCGA-KN-8430-11A-01R-2315-07	ATP5G1|516	2270.8138
TCGA-KN-8430-11A-01R-2315-07	ATP5G2|517	5030.7627
TCGA-KN-8430-11A-01R-2315-07	ATP5G3|518	7167.6182
TCGA-KN-8430-11A-01R-2315-07	ATP5H|10476	3732.0835
TCGA-KN-8430-11A-01R-2315-07	ATP5I|521	2285.0447
TCGA-KN-8430-11A-01R-2315-07	ATP5J2|9551	2091.6711
TCGA-KN-8430-11A-01R-2315-07	ATP5J|522	3048.0852
TCGA-KN-8430-11A-01R-2315-07	ATP5L2|267020	.3409
TCGA-KN-8430-11A-01R-2315-07	ATP5L|10632	4855.9012
TCGA-KN-8430-11A-01R-2315-07	ATP5O|539	5549.8935
TCGA-KN-8430-11A-01R-2315-07	ATP5SL|55101	1496.0375
TCGA-KN-8430-11A-01R-2315-07	ATP5S|27109	238.2616
TCGA-KN-8430-11A-01R-2315-07	ATP6AP1L|92270	70.2173
TCGA-KN-8430-11A-01R-2315-07	ATP6AP1|537	9813.3788
TCGA-KN-8430-11A-01R-2315-07	ATP6AP2|10159	4552.876
TCGA-KN-8430-11A-01R-2315-07	ATP6V0A1|535	1135.7478
TCGA-KN-8430-11A-01R-2315-07	ATP6V0A2|23545	316.6596
TCGA-KN-8430-11A-01R-2315-07	ATP6V0A4|50617	9014.5684
TCGA-KN-8430-11A-01R-2315-07	ATP6V0B|533	6941.2867
TCGA-KN-8430-11A-01R-2315-07	ATP6V0C|527	8524.8368
TCGA-KN-8430-11A-01R-2315-07	ATP6V0D1|9114	3587.8994
TCGA-KN-8430-11A-01R-2315-07	ATP6V0D2|245972	4405.2833
TCGA-KN-8430-11A-01R-2315-07	ATP6V0E1|8992	5536.2591
TCGA-KN-8430-11A-01R-2315-07	ATP6V0E2|155066	2155.7461
TCGA-KN-8430-11A-01R-2315-07	ATP6V1A|523	8684.7891
TCGA-KN-8430-11A-01R-2315-07	ATP6V1B1|525	4819.4291
TCGA-KN-8430-11A-01R-2315-07	ATP6V1B2|526	1925.8628
TCGA-KN-8430-11A-01R-2315-07	ATP6V1C1|528	1706.0077
TCGA-KN-8430-11A-01R-2315-07	ATP6V1C2|245973	2515.9847
TCGA-KN-8430-11A-01R-2315-07	ATP6V1D|51382	2245.931
TCGA-KN-8430-11A-01R-2315-07	ATP6V1E1|529	4474.1372
TCGA-KN-8430-11A-01R-2315-07	ATP6V1E2|90423	59.9915
TCGA-KN-8430-11A-01R-2315-07	ATP6V1F|9296	4733.6412
TCGA-KN-8430-11A-01R-2315-07	ATP6V1G1|9550	3175.1172
TCGA-KN-8430-11A-01R-2315-07	ATP6V1G2|534	17.7248
TCGA-KN-8430-11A-01R-2315-07	ATP6V1G3|127124	516.0631
TCGA-KN-8430-11A-01R-2315-07	ATP6V1H|51606	2787.8994
TCGA-KN-8430-11A-01R-2315-07	ATP7A|538	799.6591
TCGA-KN-8430-11A-01R-2315-07	ATP7B|540	314.6144
TCGA-KN-8430-11A-01R-2315-07	ATP8A1|10396	442.0963
TCGA-KN-8430-11A-01R-2315-07	ATP8A2|51761	6.4764
TCGA-KN-8430-11A-01R-2315-07	ATP8B1|5205	1019.7972
TCGA-KN-8430-11A-01R-2315-07	ATP8B2|57198	244.3971
TCGA-KN-8430-11A-01R-2315-07	ATP8B3|148229	6.8172
TCGA-KN-8430-11A-01R-2315-07	ATP8B4|79895	12.271
TCGA-KN-8430-11A-01R-2315-07	ATP8B5P|158381	27.9506
TCGA-KN-8430-11A-01R-2315-07	ATP9A|10079	2361.8236
TCGA-KN-8430-11A-01R-2315-07	ATP9B|374868	590.7115
TCGA-KN-8430-11A-01R-2315-07	ATPAF1|64756	2510.6263
TCGA-KN-8430-11A-01R-2315-07	ATPAF2|91647	383.4683
TCGA-KN-8430-11A-01R-2315-07	ATPBD4|89978	170.0895
TCGA-KN-8430-11A-01R-2315-07	ATPIF1|93974	3883.7665
TCGA-KN-8430-11A-01R-2315-07	ATRIP|84126	214.5854
TCGA-KN-8430-11A-01R-2315-07	ATRNL1|26033	88.9646
TCGA-KN-8430-11A-01R-2315-07	ATRN|8455	2815.1683
TCGA-KN-8430-11A-01R-2315-07	ATRX|546	1761.9088
TCGA-KN-8430-11A-01R-2315-07	ATR|545	593.4384
TCGA-KN-8430-11A-01R-2315-07	ATXN10|25814	3273.9668
TCGA-KN-8430-11A-01R-2315-07	ATXN1L|342371	1173.5833
TCGA-KN-8430-11A-01R-2315-07	ATXN1|6310	417.8952
TCGA-KN-8430-11A-01R-2315-07	ATXN2L|11273	1622.1559
TCGA-KN-8430-11A-01R-2315-07	ATXN2|6311	677.631
TCGA-KN-8430-11A-01R-2315-07	ATXN3L|92552	0
TCGA-KN-8430-11A-01R-2315-07	ATXN3|4287	292.7993
TCGA-KN-8430-11A-01R-2315-07	ATXN7L1|222255	166.34
TCGA-KN-8430-11A-01R-2315-07	ATXN7L2|127002	156.1142
TCGA-KN-8430-11A-01R-2315-07	ATXN7L3B|552889	2562.2497
TCGA-KN-8430-11A-01R-2315-07	ATXN7L3|56970	1491.2654
TCGA-KN-8430-11A-01R-2315-07	ATXN7|6314	535.833
TCGA-KN-8430-11A-01R-2315-07	ATXN8OS|6315	.3409
TCGA-KN-8430-11A-01R-2315-07	AUH|549	1006.2207
TCGA-KN-8430-11A-01R-2315-07	AUP1|550	2365.8151
TCGA-KN-8430-11A-01R-2315-07	AURKAIP1|54998	2569.0669
TCGA-KN-8430-11A-01R-2315-07	AURKAPS1|6791	9.5441
TCGA-KN-8430-11A-01R-2315-07	AURKA|6790	49.4248
TCGA-KN-8430-11A-01R-2315-07	AURKB|9212	8.5215
TCGA-KN-8430-11A-01R-2315-07	AURKC|6795	27.9506
TCGA-KN-8430-11A-01R-2315-07	AUTS2|26053	594.8019
TCGA-KN-8430-11A-01R-2315-07	AVEN|57099	45.6753
TCGA-KN-8430-11A-01R-2315-07	AVIL|10677	23.5194
TCGA-KN-8430-11A-01R-2315-07	AVL9|23080	223.2637
TCGA-KN-8430-11A-01R-2315-07	AVPI1|60370	773.7537
TCGA-KN-8430-11A-01R-2315-07	AVPR1A|552	57.9463
TCGA-KN-8430-11A-01R-2315-07	AVPR1B|553	3.7495
TCGA-KN-8430-11A-01R-2315-07	AVPR2|554	842.6076
TCGA-KN-8430-11A-01R-2315-07	AVP|551	.3409
TCGA-KN-8430-11A-01R-2315-07	AWAT1|158833	0
TCGA-KN-8430-11A-01R-2315-07	AWAT2|158835	1.0226
TCGA-KN-8430-11A-01R-2315-07	AXIN1|8312	501.4061
TCGA-KN-8430-11A-01R-2315-07	AXIN2|8313	134.9808
TCGA-KN-8430-11A-01R-2315-07	AXL|558	248.8283
TCGA-KN-8430-11A-01R-2315-07	AZGP1|563	29.9957
TCGA-KN-8430-11A-01R-2315-07	AZI1|22994	285.3004
TCGA-KN-8430-11A-01R-2315-07	AZI2|64343	887.9421
TCGA-KN-8430-11A-01R-2315-07	AZIN1|51582	2426.2463
TCGA-KN-8430-11A-01R-2315-07	AZU1|566	0
TCGA-KN-8430-11A-01R-2315-07	B2M|567	17613.9753
TCGA-KN-8430-11A-01R-2315-07	B3GALNT1|8706	548.104
TCGA-KN-8430-11A-01R-2315-07	B3GALNT2|148789	387.0132
TCGA-KN-8430-11A-01R-2315-07	B3GALT1|8708	.6817
TCGA-KN-8430-11A-01R-2315-07	B3GALT2|8707	12.271
TCGA-KN-8430-11A-01R-2315-07	B3GALT4|8705	563.7836
TCGA-KN-8430-11A-01R-2315-07	B3GALT5|10317	15.3387
TCGA-KN-8430-11A-01R-2315-07	B3GALT6|126792	602.3008
TCGA-KN-8430-11A-01R-2315-07	B3GALTL|145173	470.7286
TCGA-KN-8430-11A-01R-2315-07	B3GAT1|27087	91.3507
TCGA-KN-8430-11A-01R-2315-07	B3GAT2|135152	3.4666
TCGA-KN-8430-11A-01R-2315-07	B3GAT3|26229	1225.3941
TCGA-KN-8430-11A-01R-2315-07	B3GNT1|11041	1034.1713
TCGA-KN-8430-11A-01R-2315-07	B3GNT2|10678	1340.605
TCGA-KN-8430-11A-01R-2315-07	B3GNT3|10331	865.7861
TCGA-KN-8430-11A-01R-2315-07	B3GNT4|79369	12.9527
TCGA-KN-8430-11A-01R-2315-07	B3GNT5|84002	520.4942
TCGA-KN-8430-11A-01R-2315-07	B3GNT6|192134	0
TCGA-KN-8430-11A-01R-2315-07	B3GNT7|93010	51.1291
TCGA-KN-8430-11A-01R-2315-07	B3GNT8|374907	349.3822
TCGA-KN-8430-11A-01R-2315-07	B3GNT9|84752	459.2211
TCGA-KN-8430-11A-01R-2315-07	B3GNTL1|146712	52.346
TCGA-KN-8430-11A-01R-2315-07	B4GALNT1|2583	11.504
TCGA-KN-8430-11A-01R-2315-07	B4GALNT2|124872	602.9825
TCGA-KN-8430-11A-01R-2315-07	B4GALNT3|283358	749.5526
TCGA-KN-8430-11A-01R-2315-07	B4GALNT4|338707	2.386
TCGA-KN-8430-11A-01R-2315-07	B4GALT1|2683	5936.0886
TCGA-KN-8430-11A-01R-2315-07	B4GALT2|8704	1035.8756
TCGA-KN-8430-11A-01R-2315-07	B4GALT3|8703	929.8679
TCGA-KN-8430-11A-01R-2315-07	B4GALT4|8702	398.1253
TCGA-KN-8430-11A-01R-2315-07	B4GALT5|9334	1603.0677
TCGA-KN-8430-11A-01R-2315-07	B4GALT6|9331	201.7895
TCGA-KN-8430-11A-01R-2315-07	B4GALT7|11285	728.0784
TCGA-KN-8430-11A-01R-2315-07	B9D1|27077	592.8419
TCGA-KN-8430-11A-01R-2315-07	B9D2|80776	133.2152
TCGA-KN-8430-11A-01R-2315-07	BAALC|79870	114.5292
TCGA-KN-8430-11A-01R-2315-07	BAAT|570	1.3634
TCGA-KN-8430-11A-01R-2315-07	BACE1|23621	977.9293
TCGA-KN-8430-11A-01R-2315-07	BACE2|25825	2821.3038
TCGA-KN-8430-11A-01R-2315-07	BACH1|571	703.1956
TCGA-KN-8430-11A-01R-2315-07	BACH2|60468	21.4742
TCGA-KN-8430-11A-01R-2315-07	BAD|572	1549.9855
TCGA-KN-8430-11A-01R-2315-07	BAG1|573	7609.5475
TCGA-KN-8430-11A-01R-2315-07	BAG2|9532	78.7388
TCGA-KN-8430-11A-01R-2315-07	BAG3|9531	2300.1278
TCGA-KN-8430-11A-01R-2315-07	BAG4|9530	156.455
TCGA-KN-8430-11A-01R-2315-07	BAG5|9529	1388.6664
TCGA-KN-8430-11A-01R-2315-07	BAGE2|85319	4.1312
TCGA-KN-8430-11A-01R-2315-07	BAGE|574	.6817
TCGA-KN-8430-11A-01R-2315-07	BAHCC1|57597	604.346
TCGA-KN-8430-11A-01R-2315-07	BAHD1|22893	1297.3157
TCGA-KN-8430-11A-01R-2315-07	BAI1|575	27.6097
TCGA-KN-8430-11A-01R-2315-07	BAI2|576	71.9216
TCGA-KN-8430-11A-01R-2315-07	BAI3|577	41.585
TCGA-KN-8430-11A-01R-2315-07	BAIAP2L1|55971	876.3528
TCGA-KN-8430-11A-01R-2315-07	BAIAP2L2|80115	62.3775
TCGA-KN-8430-11A-01R-2315-07	BAIAP2|10458	1136.6613
TCGA-KN-8430-11A-01R-2315-07	BAIAP3|8938	729.2032
TCGA-KN-8430-11A-01R-2315-07	BAK1|578	1103.0251
TCGA-KN-8430-11A-01R-2315-07	BAMBI|25805	547.4222
TCGA-KN-8430-11A-01R-2315-07	BANF1|8815	1991.6489
TCGA-KN-8430-11A-01R-2315-07	BANF2|140836	0
TCGA-KN-8430-11A-01R-2315-07	BANK1|55024	137.026
TCGA-KN-8430-11A-01R-2315-07	BANP|54971	178.9519
TCGA-KN-8430-11A-01R-2315-07	BAP1|8314	1702.5991
TCGA-KN-8430-11A-01R-2315-07	BARD1|580	29.9957
TCGA-KN-8430-11A-01R-2315-07	BARHL1|56751	0
TCGA-KN-8430-11A-01R-2315-07	BARHL2|343472	0
TCGA-KN-8430-11A-01R-2315-07	BARX1|56033	.6817
TCGA-KN-8430-11A-01R-2315-07	BARX2|8538	212.6971
TCGA-KN-8430-11A-01R-2315-07	BASE|317716	0
TCGA-KN-8430-11A-01R-2315-07	BASP1|10409	98.1679
TCGA-KN-8430-11A-01R-2315-07	BAT1|7919	3763.1018
TCGA-KN-8430-11A-01R-2315-07	BAT2L1|84726	5418.9587
TCGA-KN-8430-11A-01R-2315-07	BAT2L2|23215	2849.9361
TCGA-KN-8430-11A-01R-2315-07	BAT2|7916	6922.5394
TCGA-KN-8430-11A-01R-2315-07	BAT3|7917	5097.2305
TCGA-KN-8430-11A-01R-2315-07	BAT4|7918	581.1674
TCGA-KN-8430-11A-01R-2315-07	BAT5|7920	1197.4435
TCGA-KN-8430-11A-01R-2315-07	BATF2|116071	151.683
TCGA-KN-8430-11A-01R-2315-07	BATF3|55509	3.4086
TCGA-KN-8430-11A-01R-2315-07	BATF|10538	2.386
TCGA-KN-8430-11A-01R-2315-07	BAX|581	589.689
TCGA-KN-8430-11A-01R-2315-07	BAZ1A|11177	196.6766
TCGA-KN-8430-11A-01R-2315-07	BAZ1B|9031	1167.4478
TCGA-KN-8430-11A-01R-2315-07	BAZ2A|11176	2078.8752
TCGA-KN-8430-11A-01R-2315-07	BAZ2B|29994	761.7588
TCGA-KN-8430-11A-01R-2315-07	BBC3|27113	104.6442
TCGA-KN-8430-11A-01R-2315-07	BBOX1|8424	121.3464
TCGA-KN-8430-11A-01R-2315-07	BBS10|79738	337.7929
TCGA-KN-8430-11A-01R-2315-07	BBS12|166379	204.8573
TCGA-KN-8430-11A-01R-2315-07	BBS1|582	1975.2808
TCGA-KN-8430-11A-01R-2315-07	BBS2|583	1655.5603
TCGA-KN-8430-11A-01R-2315-07	BBS4|585	628.5471
TCGA-KN-8430-11A-01R-2315-07	BBS5|129880	335.7478
TCGA-KN-8430-11A-01R-2315-07	BBS7|55212	274.7337
TCGA-KN-8430-11A-01R-2315-07	BBS9|27241	313.251
TCGA-KN-8430-11A-01R-2315-07	BBX|56987	1617.7248
TCGA-KN-8430-11A-01R-2315-07	BCAM|4059	34685.3004
TCGA-KN-8430-11A-01R-2315-07	BCAN|63827	15.3387
TCGA-KN-8430-11A-01R-2315-07	BCAP29|55973	684.1074
TCGA-KN-8430-11A-01R-2315-07	BCAP31|10134	5465.36
TCGA-KN-8430-11A-01R-2315-07	BCAR1|9564	2404.4312
TCGA-KN-8430-11A-01R-2315-07	BCAR3|8412	1193.5441
TCGA-KN-8430-11A-01R-2315-07	BCAR4|400500	.3409
TCGA-KN-8430-11A-01R-2315-07	BCAS1|8537	361.6532
TCGA-KN-8430-11A-01R-2315-07	BCAS2|10286	841.9736
TCGA-KN-8430-11A-01R-2315-07	BCAS3|54828	725.6924
TCGA-KN-8430-11A-01R-2315-07	BCAS4|55653	531.0609
TCGA-KN-8430-11A-01R-2315-07	BCAT1|586	20.1108
TCGA-KN-8430-11A-01R-2315-07	BCAT2|587	1304.1329
TCGA-KN-8430-11A-01R-2315-07	BCCIP|56647	1493.6515
TCGA-KN-8430-11A-01R-2315-07	BCDIN3D|144233	130.2054
TCGA-KN-8430-11A-01R-2315-07	BCHE|590	11.9301
TCGA-KN-8430-11A-01R-2315-07	BCKDHA|593	2918.7831
TCGA-KN-8430-11A-01R-2315-07	BCKDHB|594	705.9225
TCGA-KN-8430-11A-01R-2315-07	BCKDK|10295	1952.1091
TCGA-KN-8430-11A-01R-2315-07	BCL10|8915	508.905
TCGA-KN-8430-11A-01R-2315-07	BCL11A|53335	11.5893
TCGA-KN-8430-11A-01R-2315-07	BCL11B|64919	16.3613
TCGA-KN-8430-11A-01R-2315-07	BCL2A1|597	4.0903
TCGA-KN-8430-11A-01R-2315-07	BCL2L10|10017	60.6732
TCGA-KN-8430-11A-01R-2315-07	BCL2L11|10018	1611.9301
TCGA-KN-8430-11A-01R-2315-07	BCL2L12|83596	216.2659
TCGA-KN-8430-11A-01R-2315-07	BCL2L13|23786	1882.2326
TCGA-KN-8430-11A-01R-2315-07	BCL2L14|79370	35.4495
TCGA-KN-8430-11A-01R-2315-07	BCL2L15|440603	122.0281
TCGA-KN-8430-11A-01R-2315-07	BCL2L1|598	3374.8615
TCGA-KN-8430-11A-01R-2315-07	BCL2L2|599	1453.4026
TCGA-KN-8430-11A-01R-2315-07	BCL2|596	570.6008
TCGA-KN-8430-11A-01R-2315-07	BCL3|602	1629.9957
TCGA-KN-8430-11A-01R-2315-07	BCL6B|255877	238.2616
TCGA-KN-8430-11A-01R-2315-07	BCL6|604	1869.6208
TCGA-KN-8430-11A-01R-2315-07	BCL7A|605	1291.5211
TCGA-KN-8430-11A-01R-2315-07	BCL7B|9275	1513.0805
TCGA-KN-8430-11A-01R-2315-07	BCL7C|9274	1587.7154
TCGA-KN-8430-11A-01R-2315-07	BCL8|606	3.0677
TCGA-KN-8430-11A-01R-2315-07	BCL9L|283149	517.4265
TCGA-KN-8430-11A-01R-2315-07	BCL9|607	846.0162
TCGA-KN-8430-11A-01R-2315-07	BCLAF1|9774	3329.5271
TCGA-KN-8430-11A-01R-2315-07	BCMO1|53630	21.4742
TCGA-KN-8430-11A-01R-2315-07	BCO2|83875	45.3345
TCGA-KN-8430-11A-01R-2315-07	BCORL1|63035	525.2663
TCGA-KN-8430-11A-01R-2315-07	BCORL2|286554	.3409
TCGA-KN-8430-11A-01R-2315-07	BCOR|54880	1970.5156
TCGA-KN-8430-11A-01R-2315-07	BCR|613	3561.6532
TCGA-KN-8430-11A-01R-2315-07	BCS1L|617	504.1466
TCGA-KN-8430-11A-01R-2315-07	BCYRN1|618	0
TCGA-KN-8430-11A-01R-2315-07	BDH1|622	743.0763
TCGA-KN-8430-11A-01R-2315-07	BDH2|56898	2174.6911
TCGA-KN-8430-11A-01R-2315-07	BDKRB1|623	107.3711
TCGA-KN-8430-11A-01R-2315-07	BDKRB2|624	1805.1981
TCGA-KN-8430-11A-01R-2315-07	BDNFOS|497258	92.4994
TCGA-KN-8430-11A-01R-2315-07	BDNF|627	18.9621
TCGA-KN-8430-11A-01R-2315-07	BDP1|55814	771.3677
TCGA-KN-8430-11A-01R-2315-07	BEAN|146227	3.4086
TCGA-KN-8430-11A-01R-2315-07	BECN1|8678	2147.6268
TCGA-KN-8430-11A-01R-2315-07	BEGAIN|57596	11.9301
TCGA-KN-8430-11A-01R-2315-07	BEND2|139105	0
TCGA-KN-8430-11A-01R-2315-07	BEND3|57673	94.0775
TCGA-KN-8430-11A-01R-2315-07	BEND4|389206	1.0226
TCGA-KN-8430-11A-01R-2315-07	BEND5|79656	175.5432
TCGA-KN-8430-11A-01R-2315-07	BEND6|221336	4.0903
TCGA-KN-8430-11A-01R-2315-07	BEND7|222389	436.3017
TCGA-KN-8430-11A-01R-2315-07	BEST1|7439	16.3613
TCGA-KN-8430-11A-01R-2315-07	BEST2|54831	0
TCGA-KN-8430-11A-01R-2315-07	BEST3|144453	2.7269
TCGA-KN-8430-11A-01R-2315-07	BEST4|266675	10.5667
TCGA-KN-8430-11A-01R-2315-07	BET1L|51272	1903.366
TCGA-KN-8430-11A-01R-2315-07	BET1|10282	504.8147
TCGA-KN-8430-11A-01R-2315-07	BET3L|100128327	.3409
TCGA-KN-8430-11A-01R-2315-07	BEX1|55859	22.1559
TCGA-KN-8430-11A-01R-2315-07	BEX2|84707	574.6911
TCGA-KN-8430-11A-01R-2315-07	BEX4|56271	1601.0226
TCGA-KN-8430-11A-01R-2315-07	BEX5|340542	189.5185
TCGA-KN-8430-11A-01R-2315-07	BEYLA|497634	0
TCGA-KN-8430-11A-01R-2315-07	BFAR|51283	906.3485
TCGA-KN-8430-11A-01R-2315-07	BFSP1|631	110.098
TCGA-KN-8430-11A-01R-2315-07	BFSP2|8419	11.9301
TCGA-KN-8430-11A-01R-2315-07	BGLAP|632	22.9467
TCGA-KN-8430-11A-01R-2315-07	BGN|633	3413.7196
TCGA-KN-8430-11A-01R-2315-07	BHLHA15|168620	1.0226
TCGA-KN-8430-11A-01R-2315-07	BHLHB9|80823	225.6498
TCGA-KN-8430-11A-01R-2315-07	BHLHE22|27319	8.8624
TCGA-KN-8430-11A-01R-2315-07	BHLHE23|128408	0
TCGA-KN-8430-11A-01R-2315-07	BHLHE40|8553	15624.7124
TCGA-KN-8430-11A-01R-2315-07	BHLHE41|79365	667.7461
TCGA-KN-8430-11A-01R-2315-07	BHMT2|23743	2458.628
TCGA-KN-8430-11A-01R-2315-07	BHMT|635	202.4712
TCGA-KN-8430-11A-01R-2315-07	BICC1|80114	819.0882
TCGA-KN-8430-11A-01R-2315-07	BICD1|636	173.1572
TCGA-KN-8430-11A-01R-2315-07	BICD2|23299	928.1636
TCGA-KN-8430-11A-01R-2315-07	BID|637	159.6421
TCGA-KN-8430-11A-01R-2315-07	BIK|638	48.4022
TCGA-KN-8430-11A-01R-2315-07	BIN1|274	755.0064
TCGA-KN-8430-11A-01R-2315-07	BIN2|51411	171.4529
TCGA-KN-8430-11A-01R-2315-07	BIN3|55909	464.934
TCGA-KN-8430-11A-01R-2315-07	BIRC2|329	1044.0562
TCGA-KN-8430-11A-01R-2315-07	BIRC3|330	366.7661
TCGA-KN-8430-11A-01R-2315-07	BIRC5|332	6.9127
TCGA-KN-8430-11A-01R-2315-07	BIRC6|57448	2021.3038
TCGA-KN-8430-11A-01R-2315-07	BIRC7|79444	1.3634
TCGA-KN-8430-11A-01R-2315-07	BIRC8|112401	0
TCGA-KN-8430-11A-01R-2315-07	BIVM|54841	707.9676
TCGA-KN-8430-11A-01R-2315-07	BLCAP|10904	2630.081
TCGA-KN-8430-11A-01R-2315-07	BLID|414899	0
TCGA-KN-8430-11A-01R-2315-07	BLK|640	0
TCGA-KN-8430-11A-01R-2315-07	BLMH|642	476.5232
TCGA-KN-8430-11A-01R-2315-07	BLM|641	18.7473
TCGA-KN-8430-11A-01R-2315-07	BLNK|29760	903.9625
TCGA-KN-8430-11A-01R-2315-07	BLOC1S1|2647	1436.346
TCGA-KN-8430-11A-01R-2315-07	BLOC1S2|282991	691.9472
TCGA-KN-8430-11A-01R-2315-07	BLOC1S3|388552	162.9314
TCGA-KN-8430-11A-01R-2315-07	BLVRA|644	956.7959
TCGA-KN-8430-11A-01R-2315-07	BLVRB|645	1732.5948
TCGA-KN-8430-11A-01R-2315-07	BLZF1|8548	373.2424
TCGA-KN-8430-11A-01R-2315-07	BMF|90427	909.7571
TCGA-KN-8430-11A-01R-2315-07	BMI1|648	830.7593
TCGA-KN-8430-11A-01R-2315-07	BMP10|27302	0
TCGA-KN-8430-11A-01R-2315-07	BMP15|9210	0
TCGA-KN-8430-11A-01R-2315-07	BMP1|649	261.781
TCGA-KN-8430-11A-01R-2315-07	BMP2K|55589	144.1841
TCGA-KN-8430-11A-01R-2315-07	BMP2|650	95.441
TCGA-KN-8430-11A-01R-2315-07	BMP3|651	4.0903
TCGA-KN-8430-11A-01R-2315-07	BMP4|652	161.9088
TCGA-KN-8430-11A-01R-2315-07	BMP5|653	.3409
TCGA-KN-8430-11A-01R-2315-07	BMP6|654	1510.173
TCGA-KN-8430-11A-01R-2315-07	BMP7|655	151.3421
TCGA-KN-8430-11A-01R-2315-07	BMP8A|353500	55.0013
TCGA-KN-8430-11A-01R-2315-07	BMP8B|656	38.5173
TCGA-KN-8430-11A-01R-2315-07	BMPER|168667	6.8172
TCGA-KN-8430-11A-01R-2315-07	BMPR1A|657	469.0243
TCGA-KN-8430-11A-01R-2315-07	BMPR1B|658	1069.9617
TCGA-KN-8430-11A-01R-2315-07	BMPR2|659	1806.9024
TCGA-KN-8430-11A-01R-2315-07	BMS1P4|729096	34.3894
TCGA-KN-8430-11A-01R-2315-07	BMS1P5|399761	105.6668
TCGA-KN-8430-11A-01R-2315-07	BMS1|9790	1115.2961
TCGA-KN-8430-11A-01R-2315-07	BMX|660	5.7946
TCGA-KN-8430-11A-01R-2315-07	BNC1|646	17.3839
TCGA-KN-8430-11A-01R-2315-07	BNC2|54796	129.5271
TCGA-KN-8430-11A-01R-2315-07	BNIP1|662	252.2369
TCGA-KN-8430-11A-01R-2315-07	BNIP2|663	579.1223
TCGA-KN-8430-11A-01R-2315-07	BNIP3L|665	2129.6975
TCGA-KN-8430-11A-01R-2315-07	BNIP3|664	2195.4836
TCGA-KN-8430-11A-01R-2315-07	BNIPL|149428	33.4043
TCGA-KN-8430-11A-01R-2315-07	BOC|91653	901.5765
TCGA-KN-8430-11A-01R-2315-07	BOD1L|259282	1232.8931
TCGA-KN-8430-11A-01R-2315-07	BOD1|91272	338.1338
TCGA-KN-8430-11A-01R-2315-07	BOK|666	433.2339
TCGA-KN-8430-11A-01R-2315-07	BOLA1|51027	360.2897
TCGA-KN-8430-11A-01R-2315-07	BOLA2|552900	1163.654
TCGA-KN-8430-11A-01R-2315-07	BOLA3|388962	346.3144
TCGA-KN-8430-11A-01R-2315-07	BOLL|66037	1.0226
TCGA-KN-8430-11A-01R-2315-07	BOP1|23246	174.5207
TCGA-KN-8430-11A-01R-2315-07	BPESC1|60467	0
TCGA-KN-8430-11A-01R-2315-07	BPGM|669	994.2906
TCGA-KN-8430-11A-01R-2315-07	BPHL|670	779.5484
TCGA-KN-8430-11A-01R-2315-07	BPIL1|80341	0
TCGA-KN-8430-11A-01R-2315-07	BPIL2|254240	.6817
TCGA-KN-8430-11A-01R-2315-07	BPIL3|128859	0
TCGA-KN-8430-11A-01R-2315-07	BPI|671	.6817
TCGA-KN-8430-11A-01R-2315-07	BPNT1|10380	943.5023
TCGA-KN-8430-11A-01R-2315-07	BPTF|2186	1422.4116
TCGA-KN-8430-11A-01R-2315-07	BPY2|9083	0
TCGA-KN-8430-11A-01R-2315-07	BRAF|673	149.6378
TCGA-KN-8430-11A-01R-2315-07	BRAP|8315	442.778
TCGA-KN-8430-11A-01R-2315-07	BRCA1|672	66.4678
TCGA-KN-8430-11A-01R-2315-07	BRCA2|675	13.2936
TCGA-KN-8430-11A-01R-2315-07	BRCC3|79184	561.3975
TCGA-KN-8430-11A-01R-2315-07	BRD1|23774	684.4482
TCGA-KN-8430-11A-01R-2315-07	BRD2|6046	6020.6221
TCGA-KN-8430-11A-01R-2315-07	BRD3|8019	606.3161
TCGA-KN-8430-11A-01R-2315-07	BRD4|23476	1689.6464
TCGA-KN-8430-11A-01R-2315-07	BRD7P3|23629	.6817
TCGA-KN-8430-11A-01R-2315-07	BRD7|29117	1040.6476
TCGA-KN-8430-11A-01R-2315-07	BRD8|10902	1051.5552
TCGA-KN-8430-11A-01R-2315-07	BRD9|65980	619.3438
TCGA-KN-8430-11A-01R-2315-07	BRDT|676	0
TCGA-KN-8430-11A-01R-2315-07	BREA2|286076	2.7269
TCGA-KN-8430-11A-01R-2315-07	BRE|9577	1148.8879
TCGA-KN-8430-11A-01R-2315-07	BRF1|2972	818.7473
TCGA-KN-8430-11A-01R-2315-07	BRF2|55290	228.7175
TCGA-KN-8430-11A-01R-2315-07	BRI3BP|140707	131.5722
TCGA-KN-8430-11A-01R-2315-07	BRI3|25798	1351.1717
TCGA-KN-8430-11A-01R-2315-07	BRIP1|83990	.6817
TCGA-KN-8430-11A-01R-2315-07	BRIX1|55299	327.908
TCGA-KN-8430-11A-01R-2315-07	BRMS1L|84312	221.5594
TCGA-KN-8430-11A-01R-2315-07	BRMS1|25855	1140.5198
TCGA-KN-8430-11A-01R-2315-07	BRP44L|51660	2800.5113
TCGA-KN-8430-11A-01R-2315-07	BRP44|25874	1754.4099
TCGA-KN-8430-11A-01R-2315-07	BRPF1|7862	478.2275
TCGA-KN-8430-11A-01R-2315-07	BRPF3|27154	984.7465
TCGA-KN-8430-11A-01R-2315-07	BRS3|680	.6817
TCGA-KN-8430-11A-01R-2315-07	BRSK1|84446	28.9732
TCGA-KN-8430-11A-01R-2315-07	BRSK2|9024	2.0452
TCGA-KN-8430-11A-01R-2315-07	BRWD1|54014	1415.5944
TCGA-KN-8430-11A-01R-2315-07	BRWD3|254065	185.7691
TCGA-KN-8430-11A-01R-2315-07	BSCL2|26580	3137.1623
TCGA-KN-8430-11A-01R-2315-07	BSDC1|55108	2211.504
TCGA-KN-8430-11A-01R-2315-07	BSG|682	20717.8526
TCGA-KN-8430-11A-01R-2315-07	BSND|7809	1310.6093
TCGA-KN-8430-11A-01R-2315-07	BSN|8927	17.043
TCGA-KN-8430-11A-01R-2315-07	BSPH1|100131137	0
TCGA-KN-8430-11A-01R-2315-07	BSPRY|54836	863.7409
TCGA-KN-8430-11A-01R-2315-07	BST1|683	27.2689
TCGA-KN-8430-11A-01R-2315-07	BST2|684	657.1794
TCGA-KN-8430-11A-01R-2315-07	BSX|390259	0
TCGA-KN-8430-11A-01R-2315-07	BTAF1|9044	698.4235
TCGA-KN-8430-11A-01R-2315-07	BTBD10|84280	354.4951
TCGA-KN-8430-11A-01R-2315-07	BTBD11|121551	305.0703
TCGA-KN-8430-11A-01R-2315-07	BTBD12|84464	273.7111
TCGA-KN-8430-11A-01R-2315-07	BTBD16|118663	1.7043
TCGA-KN-8430-11A-01R-2315-07	BTBD17|388419	0
TCGA-KN-8430-11A-01R-2315-07	BTBD18|643376	1.7043
TCGA-KN-8430-11A-01R-2315-07	BTBD19|149478	31.3592
TCGA-KN-8430-11A-01R-2315-07	BTBD1|53339	1671.5807
TCGA-KN-8430-11A-01R-2315-07	BTBD2|55643	2129.6975
TCGA-KN-8430-11A-01R-2315-07	BTBD3|22903	621.389
TCGA-KN-8430-11A-01R-2315-07	BTBD6|90135	1145.9736
TCGA-KN-8430-11A-01R-2315-07	BTBD7|55727	659.9063
TCGA-KN-8430-11A-01R-2315-07	BTBD8|284697	6.1355
TCGA-KN-8430-11A-01R-2315-07	BTBD9|114781	606.732
TCGA-KN-8430-11A-01R-2315-07	BTC|685	83.17
TCGA-KN-8430-11A-01R-2315-07	BTD|686	657.8611
TCGA-KN-8430-11A-01R-2315-07	BTF3L1|690	0
TCGA-KN-8430-11A-01R-2315-07	BTF3L4|91408	653.7708
TCGA-KN-8430-11A-01R-2315-07	BTF3|689	5063.1444
TCGA-KN-8430-11A-01R-2315-07	BTG1|694	5084.9595
TCGA-KN-8430-11A-01R-2315-07	BTG2|7832	24908.7346
TCGA-KN-8430-11A-01R-2315-07	BTG3|10950	1034.1713
TCGA-KN-8430-11A-01R-2315-07	BTG4|54766	0
TCGA-KN-8430-11A-01R-2315-07	BTK|695	5.7946
TCGA-KN-8430-11A-01R-2315-07	BTLA|151888	3.4086
TCGA-KN-8430-11A-01R-2315-07	BTN1A1|696	.3409
TCGA-KN-8430-11A-01R-2315-07	BTN2A1|11120	621.0481
TCGA-KN-8430-11A-01R-2315-07	BTN2A2|10385	403.2382
TCGA-KN-8430-11A-01R-2315-07	BTN2A3|54718	36.813
TCGA-KN-8430-11A-01R-2315-07	BTN3A1|11119	516.7448
TCGA-KN-8430-11A-01R-2315-07	BTN3A2|11118	614.2309
TCGA-KN-8430-11A-01R-2315-07	BTN3A3|10384	203.4938
TCGA-KN-8430-11A-01R-2315-07	BTNL2|56244	.3409
TCGA-KN-8430-11A-01R-2315-07	BTNL3|10917	0
TCGA-KN-8430-11A-01R-2315-07	BTNL8|79908	.6817
TCGA-KN-8430-11A-01R-2315-07	BTNL9|153579	251.2143
TCGA-KN-8430-11A-01R-2315-07	BTRC|8945	444.1415
TCGA-KN-8430-11A-01R-2315-07	BUB1B|701	34.4269
TCGA-KN-8430-11A-01R-2315-07	BUB1|699	4.0903
TCGA-KN-8430-11A-01R-2315-07	BUB3|9184	1152.1091
TCGA-KN-8430-11A-01R-2315-07	BUD13|84811	314.9553
TCGA-KN-8430-11A-01R-2315-07	BUD31|8896	1370.2565
TCGA-KN-8430-11A-01R-2315-07	BVES|11149	330.9757
TCGA-KN-8430-11A-01R-2315-07	BYSL|705	190.2003
TCGA-KN-8430-11A-01R-2315-07	BZRAP1|9256	1121.7725
TCGA-KN-8430-11A-01R-2315-07	BZW1|9689	2361.8236
TCGA-KN-8430-11A-01R-2315-07	BZW2|28969	747.1666
TCGA-KN-8430-11A-01R-2315-07	C10orf105|414152	4.4312
TCGA-KN-8430-11A-01R-2315-07	C10orf107|219621	10.9075
TCGA-KN-8430-11A-01R-2315-07	C10orf108|414235	172.8164
TCGA-KN-8430-11A-01R-2315-07	C10orf10|11067	1664.0818
TCGA-KN-8430-11A-01R-2315-07	C10orf110|55853	7.5398
TCGA-KN-8430-11A-01R-2315-07	C10orf111|221060	3.7495
TCGA-KN-8430-11A-01R-2315-07	C10orf113|387638	.3409
TCGA-KN-8430-11A-01R-2315-07	C10orf114|399726	79.7614
TCGA-KN-8430-11A-01R-2315-07	C10orf116|10974	454.6502
TCGA-KN-8430-11A-01R-2315-07	C10orf118|55088	888.2829
TCGA-KN-8430-11A-01R-2315-07	C10orf119|79892	939.0712
TCGA-KN-8430-11A-01R-2315-07	C10orf11|83938	59.9915
TCGA-KN-8430-11A-01R-2315-07	C10orf120|399814	0
TCGA-KN-8430-11A-01R-2315-07	C10orf122|387718	0
TCGA-KN-8430-11A-01R-2315-07	C10orf125|282969	61.3549
TCGA-KN-8430-11A-01R-2315-07	C10orf128|170371	13.2936
TCGA-KN-8430-11A-01R-2315-07	C10orf129|142827	1.7043
TCGA-KN-8430-11A-01R-2315-07	C10orf12|26148	105.8168
TCGA-KN-8430-11A-01R-2315-07	C10orf131|100127889	4.4312
TCGA-KN-8430-11A-01R-2315-07	C10orf137|26098	289.3907
TCGA-KN-8430-11A-01R-2315-07	C10orf140|387640	31.0183
TCGA-KN-8430-11A-01R-2315-07	C10orf18|54906	931.2314
TCGA-KN-8430-11A-01R-2315-07	C10orf25|220979	54.7218
TCGA-KN-8430-11A-01R-2315-07	C10orf26|54838	1140.9561
TCGA-KN-8430-11A-01R-2315-07	C10orf27|219793	.3409
TCGA-KN-8430-11A-01R-2315-07	C10orf28|27291	261.4401
TCGA-KN-8430-11A-01R-2315-07	C10orf2|56652	204.8573
TCGA-KN-8430-11A-01R-2315-07	C10orf32|119032	948.6153
TCGA-KN-8430-11A-01R-2315-07	C10orf35|219738	306.0929
TCGA-KN-8430-11A-01R-2315-07	C10orf40|283025	0
TCGA-KN-8430-11A-01R-2315-07	C10orf41|100131213	379.7597
TCGA-KN-8430-11A-01R-2315-07	C10orf46|143384	630.5922
TCGA-KN-8430-11A-01R-2315-07	C10orf47|254427	751.2569
TCGA-KN-8430-11A-01R-2315-07	C10orf4|118924	278.4832
TCGA-KN-8430-11A-01R-2315-07	C10orf50|645528	0
TCGA-KN-8430-11A-01R-2315-07	C10orf53|282966	.3409
TCGA-KN-8430-11A-01R-2315-07	C10orf54|64115	551.5126
TCGA-KN-8430-11A-01R-2315-07	C10orf55|414236	142.2241
TCGA-KN-8430-11A-01R-2315-07	C10orf57|80195	679.6285
TCGA-KN-8430-11A-01R-2315-07	C10orf58|84293	4264.167
TCGA-KN-8430-11A-01R-2315-07	C10orf62|414157	2.0452
TCGA-KN-8430-11A-01R-2315-07	C10orf67|256815	7.8398
TCGA-KN-8430-11A-01R-2315-07	C10orf68|79741	9.568
TCGA-KN-8430-11A-01R-2315-07	C10orf71|118461	1.0226
TCGA-KN-8430-11A-01R-2315-07	C10orf72|196740	137.026
TCGA-KN-8430-11A-01R-2315-07	C10orf75|90271	74.3076
TCGA-KN-8430-11A-01R-2315-07	C10orf76|79591	619.6847
TCGA-KN-8430-11A-01R-2315-07	C10orf78|119392	169.0669
TCGA-KN-8430-11A-01R-2315-07	C10orf79|80217	154.7507
TCGA-KN-8430-11A-01R-2315-07	C10orf81|79949	70.2173
TCGA-KN-8430-11A-01R-2315-07	C10orf82|143379	17.043
TCGA-KN-8430-11A-01R-2315-07	C10orf84|63877	765.9139
TCGA-KN-8430-11A-01R-2315-07	C10orf88|80007	124.0733
TCGA-KN-8430-11A-01R-2315-07	C10orf90|118611	3.7495
TCGA-KN-8430-11A-01R-2315-07	C10orf91|170393	3.4086
TCGA-KN-8430-11A-01R-2315-07	C10orf93|255352	47.3796
TCGA-KN-8430-11A-01R-2315-07	C10orf95|79946	55.5023
TCGA-KN-8430-11A-01R-2315-07	C10orf96|374355	0
TCGA-KN-8430-11A-01R-2315-07	C10orf99|387695	0
TCGA-KN-8430-11A-01R-2315-07	C11orf10|746	926.4593
TCGA-KN-8430-11A-01R-2315-07	C11orf16|56673	24.2011
TCGA-KN-8430-11A-01R-2315-07	C11orf17|56672	452.3221
TCGA-KN-8430-11A-01R-2315-07	C11orf1|64776	531.3882
TCGA-KN-8430-11A-01R-2315-07	C11orf20|25858	10.2258
TCGA-KN-8430-11A-01R-2315-07	C11orf21|29125	2.386
TCGA-KN-8430-11A-01R-2315-07	C11orf24|53838	427.0984
TCGA-KN-8430-11A-01R-2315-07	C11orf2|738	2894.9297
TCGA-KN-8430-11A-01R-2315-07	C11orf30|56946	245.7605
TCGA-KN-8430-11A-01R-2315-07	C11orf31|280636	958.8411
TCGA-KN-8430-11A-01R-2315-07	C11orf34|349633	.6817
TCGA-KN-8430-11A-01R-2315-07	C11orf35|256329	129.1794
TCGA-KN-8430-11A-01R-2315-07	C11orf36|283303	.3409
TCGA-KN-8430-11A-01R-2315-07	C11orf40|143501	0
TCGA-KN-8430-11A-01R-2315-07	C11orf41|25758	294.8445
TCGA-KN-8430-11A-01R-2315-07	C11orf42|160298	0
TCGA-KN-8430-11A-01R-2315-07	C11orf45|219833	142.1389
TCGA-KN-8430-11A-01R-2315-07	C11orf46|120534	475.1598
TCGA-KN-8430-11A-01R-2315-07	C11orf48|79081	536.3306
TCGA-KN-8430-11A-01R-2315-07	C11orf49|79096	817.043
TCGA-KN-8430-11A-01R-2315-07	C11orf51|25906	734.4866
TCGA-KN-8430-11A-01R-2315-07	C11orf52|91894	972.772
TCGA-KN-8430-11A-01R-2315-07	C11orf53|341032	48.0614
TCGA-KN-8430-11A-01R-2315-07	C11orf54|28970	2010.7371
TCGA-KN-8430-11A-01R-2315-07	C11orf57|55216	571.2825
TCGA-KN-8430-11A-01R-2315-07	C11orf58|10944	2592.9271
TCGA-KN-8430-11A-01R-2315-07	C11orf59|55004	2481.1248
TCGA-KN-8430-11A-01R-2315-07	C11orf61|79684	234.5121
TCGA-KN-8430-11A-01R-2315-07	C11orf63|79864	165.6583
TCGA-KN-8430-11A-01R-2315-07	C11orf64|283197	0
TCGA-KN-8430-11A-01R-2315-07	C11orf65|160140	19.4291
TCGA-KN-8430-11A-01R-2315-07	C11orf66|220004	28.9732
TCGA-KN-8430-11A-01R-2315-07	C11orf67|28971	429.8253
TCGA-KN-8430-11A-01R-2315-07	C11orf68|83638	1182.7865
TCGA-KN-8430-11A-01R-2315-07	C11orf70|85016	79.4205
TCGA-KN-8430-11A-01R-2315-07	C11orf71|54494	733.873
TCGA-KN-8430-11A-01R-2315-07	C11orf73|51501	288.3681
TCGA-KN-8430-11A-01R-2315-07	C11orf74|119710	338.8155
TCGA-KN-8430-11A-01R-2315-07	C11orf75|56935	463.9114
TCGA-KN-8430-11A-01R-2315-07	C11orf80|79703	1075.0746
TCGA-KN-8430-11A-01R-2315-07	C11orf82|220042	12.9527
TCGA-KN-8430-11A-01R-2315-07	C11orf83|790955	556.9663
TCGA-KN-8430-11A-01R-2315-07	C11orf84|144097	234.5121
TCGA-KN-8430-11A-01R-2315-07	C11orf85|283129	4.4312
TCGA-KN-8430-11A-01R-2315-07	C11orf86|254439	0
TCGA-KN-8430-11A-01R-2315-07	C11orf87|399947	0
TCGA-KN-8430-11A-01R-2315-07	C11orf88|399949	.6817
TCGA-KN-8430-11A-01R-2315-07	C11orf90|387804	0
TCGA-KN-8430-11A-01R-2315-07	C11orf92|399948	1171.0916
TCGA-KN-8430-11A-01R-2315-07	C11orf93|120376	379.1427
TCGA-KN-8430-11A-01R-2315-07	C11orf94|143678	.3409
TCGA-KN-8430-11A-01R-2315-07	C11orf95|65998	409.0328
TCGA-KN-8430-11A-01R-2315-07	C11orf9|745	760.4602
TCGA-KN-8430-11A-01R-2315-07	C12orf10|60314	995.654
TCGA-KN-8430-11A-01R-2315-07	C12orf11|55726	232.8078
TCGA-KN-8430-11A-01R-2315-07	C12orf12|196477	0
TCGA-KN-8430-11A-01R-2315-07	C12orf23|90488	875.3302
TCGA-KN-8430-11A-01R-2315-07	C12orf24|29902	82.8291
TCGA-KN-8430-11A-01R-2315-07	C12orf26|84190	109.7571
TCGA-KN-8430-11A-01R-2315-07	C12orf27|283460	52.4925
TCGA-KN-8430-11A-01R-2315-07	C12orf29|91298	299.2143
TCGA-KN-8430-11A-01R-2315-07	C12orf32|83695	454.0264
TCGA-KN-8430-11A-01R-2315-07	C12orf34|84915	1140.8607
TCGA-KN-8430-11A-01R-2315-07	C12orf35|55196	515.7222
TCGA-KN-8430-11A-01R-2315-07	C12orf36|283422	13.2936
TCGA-KN-8430-11A-01R-2315-07	C12orf39|80763	122.7098
TCGA-KN-8430-11A-01R-2315-07	C12orf40|283461	0
TCGA-KN-8430-11A-01R-2315-07	C12orf41|54934	406.6468
TCGA-KN-8430-11A-01R-2315-07	C12orf42|374470	0
TCGA-KN-8430-11A-01R-2315-07	C12orf43|64897	265.1896
TCGA-KN-8430-11A-01R-2315-07	C12orf44|60673	1225.3941
TCGA-KN-8430-11A-01R-2315-07	C12orf45|121053	81.8066
TCGA-KN-8430-11A-01R-2315-07	C12orf47|51275	252.1074
TCGA-KN-8430-11A-01R-2315-07	C12orf48|55010	26.2463
TCGA-KN-8430-11A-01R-2315-07	C12orf49|79794	821.8151
TCGA-KN-8430-11A-01R-2315-07	C12orf4|57102	313.251
TCGA-KN-8430-11A-01R-2315-07	C12orf50|160419	1.3634
TCGA-KN-8430-11A-01R-2315-07	C12orf51|283450	2075.5006
TCGA-KN-8430-11A-01R-2315-07	C12orf52|84934	666.0418
TCGA-KN-8430-11A-01R-2315-07	C12orf53|196500	32.3818
TCGA-KN-8430-11A-01R-2315-07	C12orf54|121273	.3409
TCGA-KN-8430-11A-01R-2315-07	C12orf56|115749	11.5893
TCGA-KN-8430-11A-01R-2315-07	C12orf57|113246	1644.3119
TCGA-KN-8430-11A-01R-2315-07	C12orf59|120939	456.4124
TCGA-KN-8430-11A-01R-2315-07	C12orf5|57103	334.7252
TCGA-KN-8430-11A-01R-2315-07	C12orf60|144608	61.0141
TCGA-KN-8430-11A-01R-2315-07	C12orf61|283416	53.5151
TCGA-KN-8430-11A-01R-2315-07	C12orf62|84987	1176.651
TCGA-KN-8430-11A-01R-2315-07	C12orf63|374467	4.772
TCGA-KN-8430-11A-01R-2315-07	C12orf65|91574	344.6101
TCGA-KN-8430-11A-01R-2315-07	C12orf66|144577	91.0098
TCGA-KN-8430-11A-01R-2315-07	C12orf68|387856	36.4721
TCGA-KN-8430-11A-01R-2315-07	C12orf69|440087	8.8624
TCGA-KN-8430-11A-01R-2315-07	C12orf70|341346	0
TCGA-KN-8430-11A-01R-2315-07	C12orf71|728858	4.772
TCGA-KN-8430-11A-01R-2315-07	C12orf72|254013	89.9872
TCGA-KN-8430-11A-01R-2315-07	C12orf73|728568	136.6851
TCGA-KN-8430-11A-01R-2315-07	C12orf74|338809	10.9075
TCGA-KN-8430-11A-01R-2315-07	C12orf75|387882	1681.8066
TCGA-KN-8430-11A-01R-2315-07	C12orf76|400073	157.8185
TCGA-KN-8430-11A-01R-2315-07	C12orf77|196415	.3409
TCGA-KN-8430-11A-01R-2315-07	C13orf15|28984	1471.1547
TCGA-KN-8430-11A-01R-2315-07	C13orf16|121793	3.4086
TCGA-KN-8430-11A-01R-2315-07	C13orf18|80183	2.386
TCGA-KN-8430-11A-01R-2315-07	C13orf1|57213	322.1133
TCGA-KN-8430-11A-01R-2315-07	C13orf23|80209	649.6804
TCGA-KN-8430-11A-01R-2315-07	C13orf26|122046	.3409
TCGA-KN-8430-11A-01R-2315-07	C13orf27|93081	225.3089
TCGA-KN-8430-11A-01R-2315-07	C13orf28|122258	0
TCGA-KN-8430-11A-01R-2315-07	C13orf29|283487	590.0298
TCGA-KN-8430-11A-01R-2315-07	C13orf30|144809	0
TCGA-KN-8430-11A-01R-2315-07	C13orf31|144811	205.8798
TCGA-KN-8430-11A-01R-2315-07	C13orf33|84935	101.2356
TCGA-KN-8430-11A-01R-2315-07	C13orf34|79866	52.9766
TCGA-KN-8430-11A-01R-2315-07	C13orf35|400165	1.3634
TCGA-KN-8430-11A-01R-2315-07	C13orf36|400120	1.0226
TCGA-KN-8430-11A-01R-2315-07	C13orf37|440145	302.3434
TCGA-KN-8430-11A-01R-2315-07	C13orf38|728591	14.3161
TCGA-KN-8430-11A-01R-2315-07	C13orf39|196541	0
TCGA-KN-8430-11A-01R-2315-07	C14orf101|54916	651.0439
TCGA-KN-8430-11A-01R-2315-07	C14orf102|55051	267.5756
TCGA-KN-8430-11A-01R-2315-07	C14orf104|55172	216.4465
TCGA-KN-8430-11A-01R-2315-07	C14orf105|55195	1046.7831
TCGA-KN-8430-11A-01R-2315-07	C14orf106|55320	133.9582
TCGA-KN-8430-11A-01R-2315-07	C14orf109|26175	548.104
TCGA-KN-8430-11A-01R-2315-07	C14orf115|55237	.3409
TCGA-KN-8430-11A-01R-2315-07	C14orf118|55668	228.3767
TCGA-KN-8430-11A-01R-2315-07	C14orf119|55017	782.6161
TCGA-KN-8430-11A-01R-2315-07	C14orf126|112487	261.3038
TCGA-KN-8430-11A-01R-2315-07	C14orf128|84837	117.2561
TCGA-KN-8430-11A-01R-2315-07	C14orf129|51527	361.3123
TCGA-KN-8430-11A-01R-2315-07	C14orf132|56967	521.5168
TCGA-KN-8430-11A-01R-2315-07	C14orf135|64430	885.2152
TCGA-KN-8430-11A-01R-2315-07	C14orf138|79609	165.6583
TCGA-KN-8430-11A-01R-2315-07	C14orf139|79686	19.0882
TCGA-KN-8430-11A-01R-2315-07	C14orf142|84520	463.2297
TCGA-KN-8430-11A-01R-2315-07	C14orf143|90141	66.127
TCGA-KN-8430-11A-01R-2315-07	C14orf145|145508	73.285
TCGA-KN-8430-11A-01R-2315-07	C14orf147|171546	1056.6681
TCGA-KN-8430-11A-01R-2315-07	C14orf148|122945	8.8624
TCGA-KN-8430-11A-01R-2315-07	C14orf149|112849	95.1001
TCGA-KN-8430-11A-01R-2315-07	C14orf153|84334	475.654
TCGA-KN-8430-11A-01R-2315-07	C14orf156|81892	593.0976
TCGA-KN-8430-11A-01R-2315-07	C14orf159|80017	2574.1798
TCGA-KN-8430-11A-01R-2315-07	C14orf162|56936	.6817
TCGA-KN-8430-11A-01R-2315-07	C14orf165|414767	0
TCGA-KN-8430-11A-01R-2315-07	C14orf166B|145497	.3409
TCGA-KN-8430-11A-01R-2315-07	C14orf166|51637	1657.2646
TCGA-KN-8430-11A-01R-2315-07	C14orf167|55449	556.2812
TCGA-KN-8430-11A-01R-2315-07	C14orf169|79697	354.1542
TCGA-KN-8430-11A-01R-2315-07	C14orf174|161394	79.4205
TCGA-KN-8430-11A-01R-2315-07	C14orf176|643382	9.5441
TCGA-KN-8430-11A-01R-2315-07	C14orf177|283598	0
TCGA-KN-8430-11A-01R-2315-07	C14orf178|283579	.3409
TCGA-KN-8430-11A-01R-2315-07	C14orf179|112752	368.8112
TCGA-KN-8430-11A-01R-2315-07	C14orf180|400258	3.0677
TCGA-KN-8430-11A-01R-2315-07	C14orf181|400223	175.8841
TCGA-KN-8430-11A-01R-2315-07	C14orf182|283551	3.4086
TCGA-KN-8430-11A-01R-2315-07	C14orf183|196913	.3409
TCGA-KN-8430-11A-01R-2315-07	C14orf184|650662	0
TCGA-KN-8430-11A-01R-2315-07	C14orf19|280655	2.7269
TCGA-KN-8430-11A-01R-2315-07	C14orf1|11161	1098.2531
TCGA-KN-8430-11A-01R-2315-07	C14orf21|161424	232.467
TCGA-KN-8430-11A-01R-2315-07	C14orf23|387978	0
TCGA-KN-8430-11A-01R-2315-07	C14orf28|122525	56.5829
TCGA-KN-8430-11A-01R-2315-07	C14orf2|9556	1242.0963
TCGA-KN-8430-11A-01R-2315-07	C14orf33|100129075	54.5377
TCGA-KN-8430-11A-01R-2315-07	C14orf34|645687	0
TCGA-KN-8430-11A-01R-2315-07	C14orf37|145407	361.3123
TCGA-KN-8430-11A-01R-2315-07	C14orf39|317761	.3409
TCGA-KN-8430-11A-01R-2315-07	C14orf43|91748	2291.6063
TCGA-KN-8430-11A-01R-2315-07	C14orf45|80127	245.3208
TCGA-KN-8430-11A-01R-2315-07	C14orf48|256369	0
TCGA-KN-8430-11A-01R-2315-07	C14orf49|161176	11.2484
TCGA-KN-8430-11A-01R-2315-07	C14orf4|64207	5322.8803
TCGA-KN-8430-11A-01R-2315-07	C14orf50|145376	235.1939
TCGA-KN-8430-11A-01R-2315-07	C14orf53|440184	0
TCGA-KN-8430-11A-01R-2315-07	C14orf64|388011	85.556
TCGA-KN-8430-11A-01R-2315-07	C14orf68|283600	5.4538
TCGA-KN-8430-11A-01R-2315-07	C14orf70|283601	0
TCGA-KN-8430-11A-01R-2315-07	C14orf72|145200	4.0903
TCGA-KN-8430-11A-01R-2315-07	C14orf73|91828	16.7022
TCGA-KN-8430-11A-01R-2315-07	C14orf79|122616	457.0942
TCGA-KN-8430-11A-01R-2315-07	C14orf80|283643	95.7818
TCGA-KN-8430-11A-01R-2315-07	C14orf86|283592	0
TCGA-KN-8430-11A-01R-2315-07	C14orf93|60686	328.5897
TCGA-KN-8430-11A-01R-2315-07	C15orf17|57184	1598.9774
TCGA-KN-8430-11A-01R-2315-07	C15orf21|283651	18.0656
TCGA-KN-8430-11A-01R-2315-07	C15orf23|90417	117.5969
TCGA-KN-8430-11A-01R-2315-07	C15orf24|56851	1617.043
TCGA-KN-8430-11A-01R-2315-07	C15orf26|161502	1.0226
TCGA-KN-8430-11A-01R-2315-07	C15orf27|123591	103.9625
TCGA-KN-8430-11A-01R-2315-07	C15orf28|80035	3.4086
TCGA-KN-8430-11A-01R-2315-07	C15orf29|79768	284.9595
TCGA-KN-8430-11A-01R-2315-07	C15orf2|23742	79.7614
TCGA-KN-8430-11A-01R-2315-07	C15orf32|145858	0
TCGA-KN-8430-11A-01R-2315-07	C15orf33|196951	71.458
TCGA-KN-8430-11A-01R-2315-07	C15orf34|80072	31.0183
TCGA-KN-8430-11A-01R-2315-07	C15orf37|283687	89.6668
TCGA-KN-8430-11A-01R-2315-07	C15orf38|348110	400.4124
TCGA-KN-8430-11A-01R-2315-07	C15orf39|56905	1092.4585
TCGA-KN-8430-11A-01R-2315-07	C15orf40|123207	381.13
TCGA-KN-8430-11A-01R-2315-07	C15orf41|84529	97.4862
TCGA-KN-8430-11A-01R-2315-07	C15orf42|90381	2.4167
TCGA-KN-8430-11A-01R-2315-07	C15orf43|145645	0
TCGA-KN-8430-11A-01R-2315-07	C15orf44|81556	970.0895
TCGA-KN-8430-11A-01R-2315-07	C15orf48|84419	7.4989
TCGA-KN-8430-11A-01R-2315-07	C15orf50|414926	0
TCGA-KN-8430-11A-01R-2315-07	C15orf51|196968	9.5441
TCGA-KN-8430-11A-01R-2315-07	C15orf52|388115	734.8956
TCGA-KN-8430-11A-01R-2315-07	C15orf53|400359	0
TCGA-KN-8430-11A-01R-2315-07	C15orf54|400360	1.3634
TCGA-KN-8430-11A-01R-2315-07	C15orf55|256646	.6817
TCGA-KN-8430-11A-01R-2315-07	C15orf56|644809	122.7098
TCGA-KN-8430-11A-01R-2315-07	C15orf57|90416	671.2399
TCGA-KN-8430-11A-01R-2315-07	C15orf58|390637	77.0345
TCGA-KN-8430-11A-01R-2315-07	C15orf59|388135	260.0767
TCGA-KN-8430-11A-01R-2315-07	C15orf5|81698	1.0226
TCGA-KN-8430-11A-01R-2315-07	C15orf60|283677	0
TCGA-KN-8430-11A-01R-2315-07	C15orf61|145853	118.9604
TCGA-KN-8430-11A-01R-2315-07	C15orf62|643338	54.1968
TCGA-KN-8430-11A-01R-2315-07	C15orf63|25764	760.317
TCGA-KN-8430-11A-01R-2315-07	C16orf11|146325	820.7925
TCGA-KN-8430-11A-01R-2315-07	C16orf13|84326	708.3085
TCGA-KN-8430-11A-01R-2315-07	C16orf3|750	7.4989
TCGA-KN-8430-11A-01R-2315-07	C16orf42|115939	1130.8735
TCGA-KN-8430-11A-01R-2315-07	C16orf45|89927	360.2897
TCGA-KN-8430-11A-01R-2315-07	C16orf46|123775	50.7882
TCGA-KN-8430-11A-01R-2315-07	C16orf48|84080	664.6783
TCGA-KN-8430-11A-01R-2315-07	C16orf52|730094	226.6723
TCGA-KN-8430-11A-01R-2315-07	C16orf53|79447	1071.3217
TCGA-KN-8430-11A-01R-2315-07	C16orf54|283897	18.0656
TCGA-KN-8430-11A-01R-2315-07	C16orf55|124045	210.6519
TCGA-KN-8430-11A-01R-2315-07	C16orf57|79650	1035.8756
TCGA-KN-8430-11A-01R-2315-07	C16orf58|64755	2521.6736
TCGA-KN-8430-11A-01R-2315-07	C16orf59|80178	27.9506
TCGA-KN-8430-11A-01R-2315-07	C16orf5|29965	2114.6996
TCGA-KN-8430-11A-01R-2315-07	C16orf61|56942	523.1291
TCGA-KN-8430-11A-01R-2315-07	C16orf62|57020	1392.7567
TCGA-KN-8430-11A-01R-2315-07	C16orf63|123811	494.5888
TCGA-KN-8430-11A-01R-2315-07	C16orf68|79091	156.7959
TCGA-KN-8430-11A-01R-2315-07	C16orf70|80262	232.7397
TCGA-KN-8430-11A-01R-2315-07	C16orf71|146562	31.3592
TCGA-KN-8430-11A-01R-2315-07	C16orf72|29035	560.0341
TCGA-KN-8430-11A-01R-2315-07	C16orf73|254528	4.2062
TCGA-KN-8430-11A-01R-2315-07	C16orf74|404550	18.4065
TCGA-KN-8430-11A-01R-2315-07	C16orf75|116028	77.7162
TCGA-KN-8430-11A-01R-2315-07	C16orf78|123970	0
TCGA-KN-8430-11A-01R-2315-07	C16orf79|283870	61.9037
TCGA-KN-8430-11A-01R-2315-07	C16orf7|9605	854.4525
TCGA-KN-8430-11A-01R-2315-07	C16orf80|29105	562.4201
TCGA-KN-8430-11A-01R-2315-07	C16orf81|283860	3.0677
TCGA-KN-8430-11A-01R-2315-07	C16orf82|162083	0
TCGA-KN-8430-11A-01R-2315-07	C16orf86|388284	227.3541
TCGA-KN-8430-11A-01R-2315-07	C16orf87|388272	96.8044
TCGA-KN-8430-11A-01R-2315-07	C16orf88|400506	235.8756
TCGA-KN-8430-11A-01R-2315-07	C16orf89|146556	285.6412
TCGA-KN-8430-11A-01R-2315-07	C16orf90|646174	0
TCGA-KN-8430-11A-01R-2315-07	C16orf91|283951	319.7273
TCGA-KN-8430-11A-01R-2315-07	C16orf92|146378	.017
TCGA-KN-8430-11A-01R-2315-07	C16orf93|90835	90.6689
TCGA-KN-8430-11A-01R-2315-07	C17orf100|388327	56.5829
TCGA-KN-8430-11A-01R-2315-07	C17orf101|79701	362.9553
[truncated: 18,532 more rows]
