# Supplementary material for: Dysfunctional miRNA-Mediated Regulation in Chromophobe Renal Cell Carcinoma
Source: PLoS One. 2016 Jun 3;11(6):e0156324. doi: 10.1371/journal.pone.0156324 (PMC4892590; doi:10.1371/journal.pone.0156324)
Supplement: S2 File — (ZIP) [file pone.0156324.s002.zip › S2_File mRNA expression profile downloaded from TCGA/control/unc.edu__IlluminaHiSeq_RNASeqV2__TCGA-KN-8431-11A-01R-2315-07__expression_rsem_gene_normalized.txt]

barcode	gene_id	normalized_count
TCGA-KN-8431-11A-01R-2315-07	?|100130426	.3067
TCGA-KN-8431-11A-01R-2315-07	?|100133144	3.1434
TCGA-KN-8431-11A-01R-2315-07	?|100134869	12.4971
TCGA-KN-8431-11A-01R-2315-07	?|10357	93.8649
TCGA-KN-8431-11A-01R-2315-07	?|10431	770.6816
TCGA-KN-8431-11A-01R-2315-07	?|136542	0
TCGA-KN-8431-11A-01R-2315-07	?|155060	134.0182
TCGA-KN-8431-11A-01R-2315-07	?|26823	.92
TCGA-KN-8431-11A-01R-2315-07	?|280660	0
TCGA-KN-8431-11A-01R-2315-07	?|317712	0
TCGA-KN-8431-11A-01R-2315-07	?|340602	0
TCGA-KN-8431-11A-01R-2315-07	?|388795	.3067
TCGA-KN-8431-11A-01R-2315-07	?|390284	9.8137
TCGA-KN-8431-11A-01R-2315-07	?|391343	0
TCGA-KN-8431-11A-01R-2315-07	?|391714	0
TCGA-KN-8431-11A-01R-2315-07	?|404770	0
TCGA-KN-8431-11A-01R-2315-07	?|441362	0
TCGA-KN-8431-11A-01R-2315-07	?|442388	0
TCGA-KN-8431-11A-01R-2315-07	?|553137	612.4358
TCGA-KN-8431-11A-01R-2315-07	?|57714	489.4579
TCGA-KN-8431-11A-01R-2315-07	?|645851	4.2935
TCGA-KN-8431-11A-01R-2315-07	?|652919	50.3872
TCGA-KN-8431-11A-01R-2315-07	?|653553	302.3844
TCGA-KN-8431-11A-01R-2315-07	?|728045	0
TCGA-KN-8431-11A-01R-2315-07	?|728603	0
TCGA-KN-8431-11A-01R-2315-07	?|728788	0
TCGA-KN-8431-11A-01R-2315-07	?|729884	.92
TCGA-KN-8431-11A-01R-2315-07	?|8225	756.2677
TCGA-KN-8431-11A-01R-2315-07	?|90288	36.188
TCGA-KN-8431-11A-01R-2315-07	A1BG|1	37.6754
TCGA-KN-8431-11A-01R-2315-07	A1CF|29974	14.4139
TCGA-KN-8431-11A-01R-2315-07	A2BP1|54715	8.2803
TCGA-KN-8431-11A-01R-2315-07	A2LD1|87769	302.32
TCGA-KN-8431-11A-01R-2315-07	A2ML1|144568	0
TCGA-KN-8431-11A-01R-2315-07	A2M|2	10845.1154
TCGA-KN-8431-11A-01R-2315-07	A4GALT|53947	489.1513
TCGA-KN-8431-11A-01R-2315-07	A4GNT|51146	6.4402
TCGA-KN-8431-11A-01R-2315-07	AAA1|404744	.3067
TCGA-KN-8431-11A-01R-2315-07	AAAS|8086	614.8892
TCGA-KN-8431-11A-01R-2315-07	AACSL|729522	4.9068
TCGA-KN-8431-11A-01R-2315-07	AACS|65985	1140.2285
TCGA-KN-8431-11A-01R-2315-07	AADACL2|344752	.3067
TCGA-KN-8431-11A-01R-2315-07	AADACL3|126767	0
TCGA-KN-8431-11A-01R-2315-07	AADACL4|343066	1.2267
TCGA-KN-8431-11A-01R-2315-07	AADAC|13	0
TCGA-KN-8431-11A-01R-2315-07	AADAT|51166	136.165
TCGA-KN-8431-11A-01R-2315-07	AAGAB|79719	1046.6917
TCGA-KN-8431-11A-01R-2315-07	AAK1|22848	1066.3191
TCGA-KN-8431-11A-01R-2315-07	AAMP|14	2980.9093
TCGA-KN-8431-11A-01R-2315-07	AANAT|15	0
TCGA-KN-8431-11A-01R-2315-07	AARS2|57505	475.3416
TCGA-KN-8431-11A-01R-2315-07	AARSD1|80755	426.589
TCGA-KN-8431-11A-01R-2315-07	AARS|16	2927.2407
TCGA-KN-8431-11A-01R-2315-07	AASDHPPT|60496	946.408
TCGA-KN-8431-11A-01R-2315-07	AASDH|132949	330.2921
TCGA-KN-8431-11A-01R-2315-07	AASS|10157	291.0373
TCGA-KN-8431-11A-01R-2315-07	AATF|26574	699.2256
TCGA-KN-8431-11A-01R-2315-07	AATK|9625	42.9349
TCGA-KN-8431-11A-01R-2315-07	ABAT|18	891.5127
TCGA-KN-8431-11A-01R-2315-07	ABCA10|10349	10.1204
TCGA-KN-8431-11A-01R-2315-07	ABCA11P|79963	184.2736
TCGA-KN-8431-11A-01R-2315-07	ABCA12|26154	1.8401
TCGA-KN-8431-11A-01R-2315-07	ABCA13|154664	118.991
TCGA-KN-8431-11A-01R-2315-07	ABCA17P|650655	9.507
TCGA-KN-8431-11A-01R-2315-07	ABCA1|19	516.4149
TCGA-KN-8431-11A-01R-2315-07	ABCA2|20	1527.256
TCGA-KN-8431-11A-01R-2315-07	ABCA3|21	1112.9341
TCGA-KN-8431-11A-01R-2315-07	ABCA4|24	2508.932
TCGA-KN-8431-11A-01R-2315-07	ABCA5|23461	433.9492
TCGA-KN-8431-11A-01R-2315-07	ABCA6|23460	23.9209
TCGA-KN-8431-11A-01R-2315-07	ABCA7|10347	272.0233
TCGA-KN-8431-11A-01R-2315-07	ABCA8|10351	27.2943
TCGA-KN-8431-11A-01R-2315-07	ABCA9|10350	19.3207
TCGA-KN-8431-11A-01R-2315-07	ABCB10|23456	490.6847
TCGA-KN-8431-11A-01R-2315-07	ABCB11|8647	0
TCGA-KN-8431-11A-01R-2315-07	ABCB1|5243	1635.82
TCGA-KN-8431-11A-01R-2315-07	ABCB4|5244	10.7337
TCGA-KN-8431-11A-01R-2315-07	ABCB5|340273	0
TCGA-KN-8431-11A-01R-2315-07	ABCB6|10058	167.1088
TCGA-KN-8431-11A-01R-2315-07	ABCB7|22	400.2147
TCGA-KN-8431-11A-01R-2315-07	ABCB8|11194	807.1763
TCGA-KN-8431-11A-01R-2315-07	ABCB9|23457	129.3997
TCGA-KN-8431-11A-01R-2315-07	ABCC10|89845	394.3878
TCGA-KN-8431-11A-01R-2315-07	ABCC11|85320	3.3735
TCGA-KN-8431-11A-01R-2315-07	ABCC12|94160	0
TCGA-KN-8431-11A-01R-2315-07	ABCC13|150000	.92
TCGA-KN-8431-11A-01R-2315-07	ABCC1|4363	1080.4263
TCGA-KN-8431-11A-01R-2315-07	ABCC2|1244	66.5491
TCGA-KN-8431-11A-01R-2315-07	ABCC3|8714	265.2764
TCGA-KN-8431-11A-01R-2315-07	ABCC4|10257	1012.0371
TCGA-KN-8431-11A-01R-2315-07	ABCC5|10057	1369.9302
TCGA-KN-8431-11A-01R-2315-07	ABCC6P1|653190	24.2276
TCGA-KN-8431-11A-01R-2315-07	ABCC6P2|730013	51.8286
TCGA-KN-8431-11A-01R-2315-07	ABCC6|368	241.9689
TCGA-KN-8431-11A-01R-2315-07	ABCC8|6833	1.8401
TCGA-KN-8431-11A-01R-2315-07	ABCC9|10060	206.0876
TCGA-KN-8431-11A-01R-2315-07	ABCD1|215	370.4669
TCGA-KN-8431-11A-01R-2315-07	ABCD2|225	2.7601
TCGA-KN-8431-11A-01R-2315-07	ABCD3|5825	2543.5866
TCGA-KN-8431-11A-01R-2315-07	ABCD4|5826	758.4145
TCGA-KN-8431-11A-01R-2315-07	ABCE1|6059	1018.4773
TCGA-KN-8431-11A-01R-2315-07	ABCF1|23	1415.6252
TCGA-KN-8431-11A-01R-2315-07	ABCF2|10061	1169.9762
TCGA-KN-8431-11A-01R-2315-07	ABCF3|55324	1525.7226
TCGA-KN-8431-11A-01R-2315-07	ABCG1|9619	1250.3258
TCGA-KN-8431-11A-01R-2315-07	ABCG2|9429	68.3892
TCGA-KN-8431-11A-01R-2315-07	ABCG4|64137	27.601
TCGA-KN-8431-11A-01R-2315-07	ABCG5|64240	22.3875
TCGA-KN-8431-11A-01R-2315-07	ABCG8|64241	34.6546
TCGA-KN-8431-11A-01R-2315-07	ABHD10|55347	1263.513
TCGA-KN-8431-11A-01R-2315-07	ABHD11|83451	640.6502
TCGA-KN-8431-11A-01R-2315-07	ABHD12B|145447	.6134
TCGA-KN-8431-11A-01R-2315-07	ABHD12|26090	2639.8835
TCGA-KN-8431-11A-01R-2315-07	ABHD13|84945	527.486
TCGA-KN-8431-11A-01R-2315-07	ABHD14A|25864	581.9765
TCGA-KN-8431-11A-01R-2315-07	ABHD14B|84836	3315.8016
TCGA-KN-8431-11A-01R-2315-07	ABHD15|116236	338.2657
TCGA-KN-8431-11A-01R-2315-07	ABHD1|84696	13.8005
TCGA-KN-8431-11A-01R-2315-07	ABHD2|11057	1986.6595
TCGA-KN-8431-11A-01R-2315-07	ABHD3|171586	324.4652
TCGA-KN-8431-11A-01R-2315-07	ABHD4|63874	1551.1769
TCGA-KN-8431-11A-01R-2315-07	ABHD5|51099	830.1771
TCGA-KN-8431-11A-01R-2315-07	ABHD6|57406	595.8752
TCGA-KN-8431-11A-01R-2315-07	ABHD8|79575	589.4349
TCGA-KN-8431-11A-01R-2315-07	ABI1|10006	1196.3229
TCGA-KN-8431-11A-01R-2315-07	ABI2|10152	1458.5601
TCGA-KN-8431-11A-01R-2315-07	ABI3BP|25890	614.2759
TCGA-KN-8431-11A-01R-2315-07	ABI3|51225	160.6992
TCGA-KN-8431-11A-01R-2315-07	ABL1|25	1396.6112
TCGA-KN-8431-11A-01R-2315-07	ABL2|27	347.4661
TCGA-KN-8431-11A-01R-2315-07	ABLIM1|3983	4424.1356
TCGA-KN-8431-11A-01R-2315-07	ABLIM2|84448	55.202
TCGA-KN-8431-11A-01R-2315-07	ABLIM3|22885	100.897
TCGA-KN-8431-11A-01R-2315-07	ABO|28	91.39
TCGA-KN-8431-11A-01R-2315-07	ABP1|26	6458.6368
TCGA-KN-8431-11A-01R-2315-07	ABRA|137735	.6134
TCGA-KN-8431-11A-01R-2315-07	ABR|29	997.9299
TCGA-KN-8431-11A-01R-2315-07	ABT1|29777	583.6081
TCGA-KN-8431-11A-01R-2315-07	ABTB1|80325	683.8917
TCGA-KN-8431-11A-01R-2315-07	ABTB2|25841	892.4327
TCGA-KN-8431-11A-01R-2315-07	ACAA1|30	1968.5655
TCGA-KN-8431-11A-01R-2315-07	ACAA2|10449	6067.0091
TCGA-KN-8431-11A-01R-2315-07	ACACA|31	1198.1906
TCGA-KN-8431-11A-01R-2315-07	ACACB|32	3433.5659
TCGA-KN-8431-11A-01R-2315-07	ACAD10|80724	1060.7989
TCGA-KN-8431-11A-01R-2315-07	ACAD11|84129	548.8523
TCGA-KN-8431-11A-01R-2315-07	ACAD8|27034	974.9291
TCGA-KN-8431-11A-01R-2315-07	ACAD9|28976	910.5267
TCGA-KN-8431-11A-01R-2315-07	ACADL|33	632.6765
TCGA-KN-8431-11A-01R-2315-07	ACADM|34	4142.2986
TCGA-KN-8431-11A-01R-2315-07	ACADSB|36	2769.6082
TCGA-KN-8431-11A-01R-2315-07	ACADS|35	1334.6623
TCGA-KN-8431-11A-01R-2315-07	ACADVL|37	7804.594
TCGA-KN-8431-11A-01R-2315-07	ACAN|176	6.1336
TCGA-KN-8431-11A-01R-2315-07	ACAP1|9744	10.7337
TCGA-KN-8431-11A-01R-2315-07	ACAP2|23527	636.3567
TCGA-KN-8431-11A-01R-2315-07	ACAP3|116983	479.6627
TCGA-KN-8431-11A-01R-2315-07	ACAT1|38	7502.5684
TCGA-KN-8431-11A-01R-2315-07	ACAT2|39	370.0928
TCGA-KN-8431-11A-01R-2315-07	ACBD3|64746	818.83
TCGA-KN-8431-11A-01R-2315-07	ACBD4|79777	558.4605
TCGA-KN-8431-11A-01R-2315-07	ACBD5|91452	3414.2452
TCGA-KN-8431-11A-01R-2315-07	ACBD6|84320	432.7225
TCGA-KN-8431-11A-01R-2315-07	ACBD7|414149	32.8145
TCGA-KN-8431-11A-01R-2315-07	ACCN1|40	76.3628
TCGA-KN-8431-11A-01R-2315-07	ACCN2|41	55.202
TCGA-KN-8431-11A-01R-2315-07	ACCN3|9311	2.4534
TCGA-KN-8431-11A-01R-2315-07	ACCN4|55515	0
TCGA-KN-8431-11A-01R-2315-07	ACCN5|51802	0
TCGA-KN-8431-11A-01R-2315-07	ACCSL|390110	0
TCGA-KN-8431-11A-01R-2315-07	ACCS|84680	170.8196
TCGA-KN-8431-11A-01R-2315-07	ACD|65057	310.0514
TCGA-KN-8431-11A-01R-2315-07	ACE2|59272	254.5427
TCGA-KN-8431-11A-01R-2315-07	ACER1|125981	0
TCGA-KN-8431-11A-01R-2315-07	ACER2|340485	104.5772
TCGA-KN-8431-11A-01R-2315-07	ACER3|55331	229.3951
TCGA-KN-8431-11A-01R-2315-07	ACE|1636	88.0166
TCGA-KN-8431-11A-01R-2315-07	ACHE|43	19.3207
TCGA-KN-8431-11A-01R-2315-07	ACIN1|22985	2312.3515
TCGA-KN-8431-11A-01R-2315-07	ACLY|47	2078.3562
TCGA-KN-8431-11A-01R-2315-07	ACMSD|130013	214.6745
TCGA-KN-8431-11A-01R-2315-07	ACN9|57001	476.2708
TCGA-KN-8431-11A-01R-2315-07	ACO1|48	1738.2504
TCGA-KN-8431-11A-01R-2315-07	ACO2|50	6549.0669
TCGA-KN-8431-11A-01R-2315-07	ACOT11|26027	1591.5572
TCGA-KN-8431-11A-01R-2315-07	ACOT12|134526	46.615
TCGA-KN-8431-11A-01R-2315-07	ACOT13|55856	813.5828
TCGA-KN-8431-11A-01R-2315-07	ACOT1|641371	465.5371
TCGA-KN-8431-11A-01R-2315-07	ACOT2|10965	252.3959
TCGA-KN-8431-11A-01R-2315-07	ACOT4|122970	194.7405
TCGA-KN-8431-11A-01R-2315-07	ACOT6|641372	7.6669
TCGA-KN-8431-11A-01R-2315-07	ACOT7|11332	373.8404
TCGA-KN-8431-11A-01R-2315-07	ACOT8|10005	822.6206
TCGA-KN-8431-11A-01R-2315-07	ACOT9|23597	464.0037
TCGA-KN-8431-11A-01R-2315-07	ACOX1|51	1777.2322
TCGA-KN-8431-11A-01R-2315-07	ACOX2|8309	251.7826
TCGA-KN-8431-11A-01R-2315-07	ACOX3|8310	477.1908
TCGA-KN-8431-11A-01R-2315-07	ACOXL|55289	3.6801
TCGA-KN-8431-11A-01R-2315-07	ACP1|52	1890.056
TCGA-KN-8431-11A-01R-2315-07	ACP2|53	1017.2506
TCGA-KN-8431-11A-01R-2315-07	ACP5|54	237.062
TCGA-KN-8431-11A-01R-2315-07	ACP6|51205	519.2057
TCGA-KN-8431-11A-01R-2315-07	ACPL2|92370	337.6524
TCGA-KN-8431-11A-01R-2315-07	ACPP|55	337.3457
TCGA-KN-8431-11A-01R-2315-07	ACPT|93650	0
TCGA-KN-8431-11A-01R-2315-07	ACRBP|84519	11.0404
TCGA-KN-8431-11A-01R-2315-07	ACRC|93953	19.9341
TCGA-KN-8431-11A-01R-2315-07	ACRV1|56	0
TCGA-KN-8431-11A-01R-2315-07	ACR|49	1.2267
TCGA-KN-8431-11A-01R-2315-07	ACSBG1|23205	6.7469
TCGA-KN-8431-11A-01R-2315-07	ACSBG2|81616	5.2135
TCGA-KN-8431-11A-01R-2315-07	ACSF2|80221	763.628
TCGA-KN-8431-11A-01R-2315-07	ACSF3|197322	568.5808
TCGA-KN-8431-11A-01R-2315-07	ACSL1|2180	15925.1706
TCGA-KN-8431-11A-01R-2315-07	ACSL3|2181	1810.3197
TCGA-KN-8431-11A-01R-2315-07	ACSL4|2182	2082.0363
TCGA-KN-8431-11A-01R-2315-07	ACSL5|51703	575.3278
TCGA-KN-8431-11A-01R-2315-07	ACSL6|23305	73.6027
TCGA-KN-8431-11A-01R-2315-07	ACSM1|116285	10.7337
TCGA-KN-8431-11A-01R-2315-07	ACSM2A|123876	674.9981
TCGA-KN-8431-11A-01R-2315-07	ACSM2B|348158	700.1457
TCGA-KN-8431-11A-01R-2315-07	ACSM3|6296	1071.8976
TCGA-KN-8431-11A-01R-2315-07	ACSM4|341392	0
TCGA-KN-8431-11A-01R-2315-07	ACSM5|54988	70.2292
TCGA-KN-8431-11A-01R-2315-07	ACSS1|84532	3169.5162
TCGA-KN-8431-11A-01R-2315-07	ACSS2|55902	1194.8171
TCGA-KN-8431-11A-01R-2315-07	ACSS3|79611	542.2065
TCGA-KN-8431-11A-01R-2315-07	ACTA1|58	2.4534
TCGA-KN-8431-11A-01R-2315-07	ACTA2|59	851.2888
TCGA-KN-8431-11A-01R-2315-07	ACTBL2|345651	1.5334
TCGA-KN-8431-11A-01R-2315-07	ACTB|60	52509.392
TCGA-KN-8431-11A-01R-2315-07	ACTC1|70	3.3735
TCGA-KN-8431-11A-01R-2315-07	ACTG1|71	41150.9622
TCGA-KN-8431-11A-01R-2315-07	ACTG2|72	17.174
TCGA-KN-8431-11A-01R-2315-07	ACTL6A|86	967.8755
TCGA-KN-8431-11A-01R-2315-07	ACTL6B|51412	0
TCGA-KN-8431-11A-01R-2315-07	ACTL7A|10881	0
TCGA-KN-8431-11A-01R-2315-07	ACTL7B|10880	0
TCGA-KN-8431-11A-01R-2315-07	ACTL8|81569	0
TCGA-KN-8431-11A-01R-2315-07	ACTL9|284382	0
TCGA-KN-8431-11A-01R-2315-07	ACTN1|87	1710.036
TCGA-KN-8431-11A-01R-2315-07	ACTN2|88	20.5474
TCGA-KN-8431-11A-01R-2315-07	ACTN3|89	0
TCGA-KN-8431-11A-01R-2315-07	ACTN4|81	12237.0068
TCGA-KN-8431-11A-01R-2315-07	ACTR10|55860	1461.3202
TCGA-KN-8431-11A-01R-2315-07	ACTR1A|10121	2823.8902
TCGA-KN-8431-11A-01R-2315-07	ACTR1B|10120	2521.1991
TCGA-KN-8431-11A-01R-2315-07	ACTR2|10097	3456.2601
TCGA-KN-8431-11A-01R-2315-07	ACTR3B|57180	215.5946
TCGA-KN-8431-11A-01R-2315-07	ACTR3C|653857	236.7553
TCGA-KN-8431-11A-01R-2315-07	ACTR3|10096	2770.5283
TCGA-KN-8431-11A-01R-2315-07	ACTR5|79913	129.4181
TCGA-KN-8431-11A-01R-2315-07	ACTR6|64431	448.6698
TCGA-KN-8431-11A-01R-2315-07	ACTR8|93973	536.993
TCGA-KN-8431-11A-01R-2315-07	ACTRT1|139741	.3067
TCGA-KN-8431-11A-01R-2315-07	ACTRT2|140625	0
TCGA-KN-8431-11A-01R-2315-07	ACVR1B|91	2769.6082
TCGA-KN-8431-11A-01R-2315-07	ACVR1C|130399	19.6274
TCGA-KN-8431-11A-01R-2315-07	ACVR1|90	630.5298
TCGA-KN-8431-11A-01R-2315-07	ACVR2A|92	321.3985
TCGA-KN-8431-11A-01R-2315-07	ACVR2B|93	255.7694
TCGA-KN-8431-11A-01R-2315-07	ACVRL1|94	651.6906
TCGA-KN-8431-11A-01R-2315-07	ACY1|95	2317.0498
TCGA-KN-8431-11A-01R-2315-07	ACY3|91703	184.0067
TCGA-KN-8431-11A-01R-2315-07	ACYP1|97	96.2969
TCGA-KN-8431-11A-01R-2315-07	ACYP2|98	167.4461
TCGA-KN-8431-11A-01R-2315-07	ADAD1|132612	0
TCGA-KN-8431-11A-01R-2315-07	ADAD2|161931	.8434
TCGA-KN-8431-11A-01R-2315-07	ADAL|161823	504.7918
TCGA-KN-8431-11A-01R-2315-07	ADAM10|102	2632.5232
TCGA-KN-8431-11A-01R-2315-07	ADAM11|4185	2.7601
TCGA-KN-8431-11A-01R-2315-07	ADAM12|8038	5.2135
TCGA-KN-8431-11A-01R-2315-07	ADAM15|8751	1247.9368
TCGA-KN-8431-11A-01R-2315-07	ADAM17|6868	353.9063
TCGA-KN-8431-11A-01R-2315-07	ADAM18|8749	0
TCGA-KN-8431-11A-01R-2315-07	ADAM19|8728	25.1476
TCGA-KN-8431-11A-01R-2315-07	ADAM20|8748	.3067
TCGA-KN-8431-11A-01R-2315-07	ADAM21P1|145241	.92
TCGA-KN-8431-11A-01R-2315-07	ADAM21|8747	5.2135
TCGA-KN-8431-11A-01R-2315-07	ADAM22|53616	193.5138
TCGA-KN-8431-11A-01R-2315-07	ADAM23|8745	10.427
TCGA-KN-8431-11A-01R-2315-07	ADAM28|10863	19.3207
TCGA-KN-8431-11A-01R-2315-07	ADAM29|11086	.3067
TCGA-KN-8431-11A-01R-2315-07	ADAM2|2515	0
TCGA-KN-8431-11A-01R-2315-07	ADAM30|11085	0
TCGA-KN-8431-11A-01R-2315-07	ADAM32|203102	7.6669
TCGA-KN-8431-11A-01R-2315-07	ADAM33|80332	20.2407
TCGA-KN-8431-11A-01R-2315-07	ADAM3A|1587	0
TCGA-KN-8431-11A-01R-2315-07	ADAM5P|255926	0
TCGA-KN-8431-11A-01R-2315-07	ADAM6|8755	38.4053
TCGA-KN-8431-11A-01R-2315-07	ADAM7|8756	.3067
TCGA-KN-8431-11A-01R-2315-07	ADAM8|101	40.7882
TCGA-KN-8431-11A-01R-2315-07	ADAM9|8754	1680.595
TCGA-KN-8431-11A-01R-2315-07	ADAMDEC1|27299	0
TCGA-KN-8431-11A-01R-2315-07	ADAMTS10|81794	77.5895
TCGA-KN-8431-11A-01R-2315-07	ADAMTS12|81792	8.587
TCGA-KN-8431-11A-01R-2315-07	ADAMTS13|11093	131.2581
TCGA-KN-8431-11A-01R-2315-07	ADAMTS14|140766	2.7601
TCGA-KN-8431-11A-01R-2315-07	ADAMTS15|170689	446.8297
TCGA-KN-8431-11A-01R-2315-07	ADAMTS16|170690	97.8303
TCGA-KN-8431-11A-01R-2315-07	ADAMTS17|170691	56.1221
TCGA-KN-8431-11A-01R-2315-07	ADAMTS18|170692	15.6406
TCGA-KN-8431-11A-01R-2315-07	ADAMTS19|171019	3.0668
TCGA-KN-8431-11A-01R-2315-07	ADAMTS1|9510	829.5638
TCGA-KN-8431-11A-01R-2315-07	ADAMTS20|80070	0
TCGA-KN-8431-11A-01R-2315-07	ADAMTS2|9509	15.3339
TCGA-KN-8431-11A-01R-2315-07	ADAMTS3|9508	78.8162
TCGA-KN-8431-11A-01R-2315-07	ADAMTS4|9507	11.9604
TCGA-KN-8431-11A-01R-2315-07	ADAMTS5|11096	402.6681
TCGA-KN-8431-11A-01R-2315-07	ADAMTS6|11174	73.9094
TCGA-KN-8431-11A-01R-2315-07	ADAMTS7|11173	14.4139
TCGA-KN-8431-11A-01R-2315-07	ADAMTS8|11095	47.2284
TCGA-KN-8431-11A-01R-2315-07	ADAMTS9|56999	435.4826
TCGA-KN-8431-11A-01R-2315-07	ADAMTSL1|92949	55.8154
TCGA-KN-8431-11A-01R-2315-07	ADAMTSL2|9719	647.7037
TCGA-KN-8431-11A-01R-2315-07	ADAMTSL3|57188	329.0654
TCGA-KN-8431-11A-01R-2315-07	ADAMTSL4|54507	23.3075
TCGA-KN-8431-11A-01R-2315-07	ADAMTSL5|339366	8.8937
TCGA-KN-8431-11A-01R-2315-07	ADAP1|11033	1114.2253
TCGA-KN-8431-11A-01R-2315-07	ADAP2|55803	32.2012
TCGA-KN-8431-11A-01R-2315-07	ADARB1|104	420.1487
TCGA-KN-8431-11A-01R-2315-07	ADARB2|105	3.6801
TCGA-KN-8431-11A-01R-2315-07	ADAR|103	5034.7313
TCGA-KN-8431-11A-01R-2315-07	ADAT1|23536	346.8527
TCGA-KN-8431-11A-01R-2315-07	ADAT2|134637	64.0957
TCGA-KN-8431-11A-01R-2315-07	ADAT3|113179	82.1897
TCGA-KN-8431-11A-01R-2315-07	ADA|100	38.3347
TCGA-KN-8431-11A-01R-2315-07	ADCK1|57143	201.7941
TCGA-KN-8431-11A-01R-2315-07	ADCK2|90956	823.7369
TCGA-KN-8431-11A-01R-2315-07	ADCK4|79934	736.3337
TCGA-KN-8431-11A-01R-2315-07	ADCK5|203054	173.273
TCGA-KN-8431-11A-01R-2315-07	ADCY10|55811	2.1467
TCGA-KN-8431-11A-01R-2315-07	ADCY1|107	310.9714
TCGA-KN-8431-11A-01R-2315-07	ADCY2|108	.6134
TCGA-KN-8431-11A-01R-2315-07	ADCY3|109	338.8638
TCGA-KN-8431-11A-01R-2315-07	ADCY4|196883	293.7974
TCGA-KN-8431-11A-01R-2315-07	ADCY5|111	1350.9162
TCGA-KN-8431-11A-01R-2315-07	ADCY6|112	2701.5257
TCGA-KN-8431-11A-01R-2315-07	ADCY7|113	70.5359
TCGA-KN-8431-11A-01R-2315-07	ADCY8|114	2.1467
TCGA-KN-8431-11A-01R-2315-07	ADCY9|115	1094.2268
TCGA-KN-8431-11A-01R-2315-07	ADCYAP1R1|117	0
TCGA-KN-8431-11A-01R-2315-07	ADCYAP1|116	2.7601
TCGA-KN-8431-11A-01R-2315-07	ADC|113451	125.7379
TCGA-KN-8431-11A-01R-2315-07	ADD1|118	5769.8382
TCGA-KN-8431-11A-01R-2315-07	ADD2|119	.92
TCGA-KN-8431-11A-01R-2315-07	ADD3|120	3034.5779
TCGA-KN-8431-11A-01R-2315-07	ADH1A|124	12.5738
TCGA-KN-8431-11A-01R-2315-07	ADH1B|125	1409.7984
TCGA-KN-8431-11A-01R-2315-07	ADH1C|126	502.0317
TCGA-KN-8431-11A-01R-2315-07	ADH4|127	2.4534
TCGA-KN-8431-11A-01R-2315-07	ADH5|128	4188.6069
TCGA-KN-8431-11A-01R-2315-07	ADH6|130	118.6844
TCGA-KN-8431-11A-01R-2315-07	ADH7|131	0
TCGA-KN-8431-11A-01R-2315-07	ADHFE1|137872	412.4818
TCGA-KN-8431-11A-01R-2315-07	ADI1|55256	3955.225
TCGA-KN-8431-11A-01R-2315-07	ADIG|149685	1.5334
TCGA-KN-8431-11A-01R-2315-07	ADIPOQ|9370	25.4543
TCGA-KN-8431-11A-01R-2315-07	ADIPOR1|51094	3380.2039
TCGA-KN-8431-11A-01R-2315-07	ADIPOR2|79602	2162.0793
TCGA-KN-8431-11A-01R-2315-07	ADK|132	814.5365
TCGA-KN-8431-11A-01R-2315-07	ADM2|79924	69.3092
TCGA-KN-8431-11A-01R-2315-07	ADM|133	265.2764
TCGA-KN-8431-11A-01R-2315-07	ADNP2|22850	461.8569
TCGA-KN-8431-11A-01R-2315-07	ADNP|23394	1713.7162
TCGA-KN-8431-11A-01R-2315-07	ADORA1|134	76.9762
TCGA-KN-8431-11A-01R-2315-07	ADORA2A|135	220.7866
TCGA-KN-8431-11A-01R-2315-07	ADORA2B|136	37.7214
TCGA-KN-8431-11A-01R-2315-07	ADORA3|140	4.9068
TCGA-KN-8431-11A-01R-2315-07	ADO|84890	695.5455
TCGA-KN-8431-11A-01R-2315-07	ADPGK|83440	814.4047
TCGA-KN-8431-11A-01R-2315-07	ADPRHL1|113622	57.6554
TCGA-KN-8431-11A-01R-2315-07	ADPRHL2|54936	591.275
TCGA-KN-8431-11A-01R-2315-07	ADPRH|141	344.706
TCGA-KN-8431-11A-01R-2315-07	ADRA1A|148	2.1467
TCGA-KN-8431-11A-01R-2315-07	ADRA1B|147	43.2416
TCGA-KN-8431-11A-01R-2315-07	ADRA1D|146	.6134
TCGA-KN-8431-11A-01R-2315-07	ADRA2A|150	99.057
TCGA-KN-8431-11A-01R-2315-07	ADRA2B|151	87.0965
TCGA-KN-8431-11A-01R-2315-07	ADRA2C|152	462.4703
TCGA-KN-8431-11A-01R-2315-07	ADRB1|153	121.1378
TCGA-KN-8431-11A-01R-2315-07	ADRB2|154	84.3364
TCGA-KN-8431-11A-01R-2315-07	ADRB3|155	1.8401
TCGA-KN-8431-11A-01R-2315-07	ADRBK1|156	1836.3873
TCGA-KN-8431-11A-01R-2315-07	ADRBK2|157	66.5491
TCGA-KN-8431-11A-01R-2315-07	ADRM1|11047	1626.0063
TCGA-KN-8431-11A-01R-2315-07	ADSL|158	716.0929
TCGA-KN-8431-11A-01R-2315-07	ADSSL1|122622	624.0895
TCGA-KN-8431-11A-01R-2315-07	ADSS|159	1570.1909
TCGA-KN-8431-11A-01R-2315-07	AEBP1|165	1712.7961
TCGA-KN-8431-11A-01R-2315-07	AEBP2|121536	650.1572
TCGA-KN-8431-11A-01R-2315-07	AEN|64782	220.1947
TCGA-KN-8431-11A-01R-2315-07	AES|166	10880.9323
TCGA-KN-8431-11A-01R-2315-07	AFAP1L1|134265	288.5839
TCGA-KN-8431-11A-01R-2315-07	AFAP1L2|84632	4095.9902
TCGA-KN-8431-11A-01R-2315-07	AFAP1|60312	490.3718
TCGA-KN-8431-11A-01R-2315-07	AFARP1|246182	.6134
TCGA-KN-8431-11A-01R-2315-07	AFF1|4299	3361.8033
TCGA-KN-8431-11A-01R-2315-07	AFF2|2334	13.4938
TCGA-KN-8431-11A-01R-2315-07	AFF3|3899	84.9498
TCGA-KN-8431-11A-01R-2315-07	AFF4|27125	2111.4774
TCGA-KN-8431-11A-01R-2315-07	AFG3L1|172	162.846
TCGA-KN-8431-11A-01R-2315-07	AFG3L2|10939	2930.9392
TCGA-KN-8431-11A-01R-2315-07	AFMID|125061	1351.5296
TCGA-KN-8431-11A-01R-2315-07	AFM|173	88.6299
TCGA-KN-8431-11A-01R-2315-07	AFP|174	.92
TCGA-KN-8431-11A-01R-2315-07	AFTPH|54812	2073.4494
TCGA-KN-8431-11A-01R-2315-07	AG2|387763	173.5797
TCGA-KN-8431-11A-01R-2315-07	AGAP11|119385	34.9643
TCGA-KN-8431-11A-01R-2315-07	AGAP1|116987	481.1776
TCGA-KN-8431-11A-01R-2315-07	AGAP2|116986	7.8356
TCGA-KN-8431-11A-01R-2315-07	AGAP3|116988	588.5149
TCGA-KN-8431-11A-01R-2315-07	AGAP4|119016	145.3653
TCGA-KN-8431-11A-01R-2315-07	AGAP5|729092	39.8712
TCGA-KN-8431-11A-01R-2315-07	AGAP6|414189	56.7354
TCGA-KN-8431-11A-01R-2315-07	AGAP7|653268	5.2135
TCGA-KN-8431-11A-01R-2315-07	AGAP8|728404	21.4675
TCGA-KN-8431-11A-01R-2315-07	AGA|175	566.4341
TCGA-KN-8431-11A-01R-2315-07	AGBL1|123624	.3067
TCGA-KN-8431-11A-01R-2315-07	AGBL2|79841	13.4938
TCGA-KN-8431-11A-01R-2315-07	AGBL3|340351	16.5606
TCGA-KN-8431-11A-01R-2315-07	AGBL4|84871	16.8673
TCGA-KN-8431-11A-01R-2315-07	AGBL5|60509	1409.826
TCGA-KN-8431-11A-01R-2315-07	AGER|177	26.9877
TCGA-KN-8431-11A-01R-2315-07	AGFG1|3267	1445.6797
TCGA-KN-8431-11A-01R-2315-07	AGFG2|3268	2574.5611
TCGA-KN-8431-11A-01R-2315-07	AGGF1|55109	817.6033
TCGA-KN-8431-11A-01R-2315-07	AGK|55750	701.3724
TCGA-KN-8431-11A-01R-2315-07	AGL|178	1346.6227
TCGA-KN-8431-11A-01R-2315-07	AGMAT|79814	584.2214
TCGA-KN-8431-11A-01R-2315-07	AGPAT1|10554	2176.7722
TCGA-KN-8431-11A-01R-2315-07	AGPAT2|10555	2150.4255
TCGA-KN-8431-11A-01R-2315-07	AGPAT3|56894	2487.1579
TCGA-KN-8431-11A-01R-2315-07	AGPAT4|56895	423.8289
TCGA-KN-8431-11A-01R-2315-07	AGPAT5|55326	757.4944
TCGA-KN-8431-11A-01R-2315-07	AGPAT6|137964	1137.1617
TCGA-KN-8431-11A-01R-2315-07	AGPAT9|84803	2267.5765
TCGA-KN-8431-11A-01R-2315-07	AGPHD1|123688	71.1493
TCGA-KN-8431-11A-01R-2315-07	AGPS|8540	854.7113
TCGA-KN-8431-11A-01R-2315-07	AGR2|10551	52.4419
TCGA-KN-8431-11A-01R-2315-07	AGR3|155465	16.8673
TCGA-KN-8431-11A-01R-2315-07	AGRN|375790	8079.4296
TCGA-KN-8431-11A-01R-2315-07	AGRP|181	5.5202
TCGA-KN-8431-11A-01R-2315-07	AGTPBP1|23287	427.8157
TCGA-KN-8431-11A-01R-2315-07	AGTR1|185	78.5095
TCGA-KN-8431-11A-01R-2315-07	AGTR2|186	2.1467
TCGA-KN-8431-11A-01R-2315-07	AGTRAP|57085	720.6931
TCGA-KN-8431-11A-01R-2315-07	AGT|183	155.4857
TCGA-KN-8431-11A-01R-2315-07	AGXT2L1|64850	12.5738
TCGA-KN-8431-11A-01R-2315-07	AGXT2L2|85007	452.8467
TCGA-KN-8431-11A-01R-2315-07	AGXT2|64902	615.5026
TCGA-KN-8431-11A-01R-2315-07	AGXT|189	69.3092
TCGA-KN-8431-11A-01R-2315-07	AHCTF1|25909	1046.9984
TCGA-KN-8431-11A-01R-2315-07	AHCYL1|10768	5669.5546
TCGA-KN-8431-11A-01R-2315-07	AHCYL2|23382	1127.348
TCGA-KN-8431-11A-01R-2315-07	AHCY|191	2469.6772
TCGA-KN-8431-11A-01R-2315-07	AHDC1|27245	1362.8766
TCGA-KN-8431-11A-01R-2315-07	AHI1|54806	365.2534
TCGA-KN-8431-11A-01R-2315-07	AHNAK2|113146	25.7609
TCGA-KN-8431-11A-01R-2315-07	AHNAK|79026	16545.2733
TCGA-KN-8431-11A-01R-2315-07	AHRR|57491	79.1229
TCGA-KN-8431-11A-01R-2315-07	AHR|196	779.8819
TCGA-KN-8431-11A-01R-2315-07	AHSA1|10598	1823.8135
TCGA-KN-8431-11A-01R-2315-07	AHSA2|130872	213.1411
TCGA-KN-8431-11A-01R-2315-07	AHSG|197	6.1336
TCGA-KN-8431-11A-01R-2315-07	AHSP|51327	0
TCGA-KN-8431-11A-01R-2315-07	AICDA|57379	0
TCGA-KN-8431-11A-01R-2315-07	AIDA|64853	759.1168
TCGA-KN-8431-11A-01R-2315-07	AIF1L|83543	45419.9187
TCGA-KN-8431-11A-01R-2315-07	AIF1|199	62.869
TCGA-KN-8431-11A-01R-2315-07	AIFM1|9131	2013.9538
TCGA-KN-8431-11A-01R-2315-07	AIFM2|84883	418.002
TCGA-KN-8431-11A-01R-2315-07	AIFM3|150209	6.7469
TCGA-KN-8431-11A-01R-2315-07	AIG1|51390	1422.0655
TCGA-KN-8431-11A-01R-2315-07	AIM1L|55057	.6134
TCGA-KN-8431-11A-01R-2315-07	AIM1|202	1617.1126
TCGA-KN-8431-11A-01R-2315-07	AIM2|9447	.6134
TCGA-KN-8431-11A-01R-2315-07	AIMP1|9255	1090.9024
TCGA-KN-8431-11A-01R-2315-07	AIMP2|7965	659.4158
TCGA-KN-8431-11A-01R-2315-07	AIPL1|23746	0
TCGA-KN-8431-11A-01R-2315-07	AIP|9049	1771.985
TCGA-KN-8431-11A-01R-2315-07	AIRE|326	0
TCGA-KN-8431-11A-01R-2315-07	AJAP1|55966	829.2571
TCGA-KN-8431-11A-01R-2315-07	AK1|203	1307.3679
TCGA-KN-8431-11A-01R-2315-07	AK2|204	2736.1803
TCGA-KN-8431-11A-01R-2315-07	AK3L1|205	291.9574
TCGA-KN-8431-11A-01R-2315-07	AK3|50808	4880.779
TCGA-KN-8431-11A-01R-2315-07	AK5|26289	21.7741
TCGA-KN-8431-11A-01R-2315-07	AK7|122481	260.6762
TCGA-KN-8431-11A-01R-2315-07	AKAP10|11216	533.9262
TCGA-KN-8431-11A-01R-2315-07	AKAP11|11215	1465.9204
TCGA-KN-8431-11A-01R-2315-07	AKAP12|9590	841.5242
TCGA-KN-8431-11A-01R-2315-07	AKAP13|11214	1109.254
TCGA-KN-8431-11A-01R-2315-07	AKAP14|158798	0
TCGA-KN-8431-11A-01R-2315-07	AKAP1|8165	1903.8565
TCGA-KN-8431-11A-01R-2315-07	AKAP2|11217	1050.2369
TCGA-KN-8431-11A-01R-2315-07	AKAP3|10566	182.78
TCGA-KN-8431-11A-01R-2315-07	AKAP4|8852	3.0668
TCGA-KN-8431-11A-01R-2315-07	AKAP5|9495	331.5188
TCGA-KN-8431-11A-01R-2315-07	AKAP6|9472	327.532
TCGA-KN-8431-11A-01R-2315-07	AKAP7|9465	180.3266
TCGA-KN-8431-11A-01R-2315-07	AKAP8L|26993	1087.1732
TCGA-KN-8431-11A-01R-2315-07	AKAP8|10270	576.5545
TCGA-KN-8431-11A-01R-2315-07	AKAP9|10142	2992.5631
TCGA-KN-8431-11A-01R-2315-07	AKD1|221264	330.2921
TCGA-KN-8431-11A-01R-2315-07	AKIRIN1|79647	2276.7768
TCGA-KN-8431-11A-01R-2315-07	AKIRIN2|55122	565.5141
TCGA-KN-8431-11A-01R-2315-07	AKNAD1|254268	.6134
TCGA-KN-8431-11A-01R-2315-07	AKNA|80709	361.5733
TCGA-KN-8431-11A-01R-2315-07	AKR1A1|10327	1828.107
TCGA-KN-8431-11A-01R-2315-07	AKR1B10|57016	1.2267
TCGA-KN-8431-11A-01R-2315-07	AKR1B15|441282	0
TCGA-KN-8431-11A-01R-2315-07	AKR1B1|231	33434.9459
TCGA-KN-8431-11A-01R-2315-07	AKR1C1|1645	6165.1461
TCGA-KN-8431-11A-01R-2315-07	AKR1C2|1646	1098.827
TCGA-KN-8431-11A-01R-2315-07	AKR1C3|8644	1341.7159
TCGA-KN-8431-11A-01R-2315-07	AKR1C4|1109	1.2267
TCGA-KN-8431-11A-01R-2315-07	AKR1CL1|340811	.3067
TCGA-KN-8431-11A-01R-2315-07	AKR1D1|6718	0
TCGA-KN-8431-11A-01R-2315-07	AKR1E2|83592	28.2144
TCGA-KN-8431-11A-01R-2315-07	AKR7A2|8574	1498.735
TCGA-KN-8431-11A-01R-2315-07	AKR7A3|22977	561.5273
TCGA-KN-8431-11A-01R-2315-07	AKR7L|246181	183.7001
TCGA-KN-8431-11A-01R-2315-07	AKT1S1|84335	954.075
TCGA-KN-8431-11A-01R-2315-07	AKT1|207	3147.4354
TCGA-KN-8431-11A-01R-2315-07	AKT2|208	5039.3314
TCGA-KN-8431-11A-01R-2315-07	AKT3|10000	1122.1345
TCGA-KN-8431-11A-01R-2315-07	AKTIP|64400	1347.8924
TCGA-KN-8431-11A-01R-2315-07	ALAD|210	1778.7319
TCGA-KN-8431-11A-01R-2315-07	ALAS1|211	1085.3331
TCGA-KN-8431-11A-01R-2315-07	ALAS2|212	2.7601
TCGA-KN-8431-11A-01R-2315-07	ALB|213	347.1594
TCGA-KN-8431-11A-01R-2315-07	ALCAM|214	672.8513
TCGA-KN-8431-11A-01R-2315-07	ALDH16A1|126133	694.9321
TCGA-KN-8431-11A-01R-2315-07	ALDH18A1|5832	1167.5228
TCGA-KN-8431-11A-01R-2315-07	ALDH1A1|216	10263.8963
TCGA-KN-8431-11A-01R-2315-07	ALDH1A2|8854	860.2315
TCGA-KN-8431-11A-01R-2315-07	ALDH1A3|220	1656.6771
TCGA-KN-8431-11A-01R-2315-07	ALDH1B1|219	653.5306
TCGA-KN-8431-11A-01R-2315-07	ALDH1L1|10840	791.229
TCGA-KN-8431-11A-01R-2315-07	ALDH1L2|160428	17.174
TCGA-KN-8431-11A-01R-2315-07	ALDH2|217	4312.8115
TCGA-KN-8431-11A-01R-2315-07	ALDH3A1|218	3.3735
TCGA-KN-8431-11A-01R-2315-07	ALDH3A2|224	3691.7887
TCGA-KN-8431-11A-01R-2315-07	ALDH3B1|221	129.1114
TCGA-KN-8431-11A-01R-2315-07	ALDH3B2|222	30.0544
TCGA-KN-8431-11A-01R-2315-07	ALDH4A1|8659	2118.8377
TCGA-KN-8431-11A-01R-2315-07	ALDH5A1|7915	927.7007
TCGA-KN-8431-11A-01R-2315-07	ALDH6A1|4329	1390.1495
TCGA-KN-8431-11A-01R-2315-07	ALDH7A1|501	1964.272
TCGA-KN-8431-11A-01R-2315-07	ALDH8A1|64577	884.4591
TCGA-KN-8431-11A-01R-2315-07	ALDH9A1|223	3183.3167
TCGA-KN-8431-11A-01R-2315-07	ALDOA|226	26892.2794
TCGA-KN-8431-11A-01R-2315-07	ALDOB|229	13118.761
TCGA-KN-8431-11A-01R-2315-07	ALDOC|230	586.6748
TCGA-KN-8431-11A-01R-2315-07	ALG10B|144245	333.0522
TCGA-KN-8431-11A-01R-2315-07	ALG10|84920	87.7099
TCGA-KN-8431-11A-01R-2315-07	ALG11|440138	12.2671
TCGA-KN-8431-11A-01R-2315-07	ALG12|79087	1146.6687
TCGA-KN-8431-11A-01R-2315-07	ALG13|79868	523.8059
TCGA-KN-8431-11A-01R-2315-07	ALG14|199857	237.9821
TCGA-KN-8431-11A-01R-2315-07	ALG1L2|644974	0
TCGA-KN-8431-11A-01R-2315-07	ALG1L|200810	6.7561
TCGA-KN-8431-11A-01R-2315-07	ALG1|56052	594.4706
TCGA-KN-8431-11A-01R-2315-07	ALG2|85365	1102.8138
TCGA-KN-8431-11A-01R-2315-07	ALG3|10195	596.1819
TCGA-KN-8431-11A-01R-2315-07	ALG5|29880	629.3031
TCGA-KN-8431-11A-01R-2315-07	ALG6|29929	258.2228
TCGA-KN-8431-11A-01R-2315-07	ALG8|79053	704.1325
TCGA-KN-8431-11A-01R-2315-07	ALG9|79796	485.4711
TCGA-KN-8431-11A-01R-2315-07	ALKBH1|8846	167.4461
TCGA-KN-8431-11A-01R-2315-07	ALKBH2|121642	170.5129
TCGA-KN-8431-11A-01R-2315-07	ALKBH3|221120	311.8914
TCGA-KN-8431-11A-01R-2315-07	ALKBH4|54784	364.4254
TCGA-KN-8431-11A-01R-2315-07	ALKBH5|54890	2433.5628
TCGA-KN-8431-11A-01R-2315-07	ALKBH6|84964	110.0974
TCGA-KN-8431-11A-01R-2315-07	ALKBH7|84266	1277.9269
TCGA-KN-8431-11A-01R-2315-07	ALKBH8|91801	197.1939
TCGA-KN-8431-11A-01R-2315-07	ALK|238	.6134
TCGA-KN-8431-11A-01R-2315-07	ALLC|55821	0
TCGA-KN-8431-11A-01R-2315-07	ALMS1P|200420	6.4402
TCGA-KN-8431-11A-01R-2315-07	ALMS1|7840	433.9492
TCGA-KN-8431-11A-01R-2315-07	ALOX12B|242	2.1467
TCGA-KN-8431-11A-01R-2315-07	ALOX12P2|245	19.3207
TCGA-KN-8431-11A-01R-2315-07	ALOX12|239	7.3909
TCGA-KN-8431-11A-01R-2315-07	ALOX15B|247	1.5334
TCGA-KN-8431-11A-01R-2315-07	ALOX15|246	.6134
TCGA-KN-8431-11A-01R-2315-07	ALOX5AP|241	28.8277
TCGA-KN-8431-11A-01R-2315-07	ALOX5|240	55.8154
TCGA-KN-8431-11A-01R-2315-07	ALOXE3|59344	.6134
TCGA-KN-8431-11A-01R-2315-07	ALPI|248	22.3875
TCGA-KN-8431-11A-01R-2315-07	ALPK1|80216	344.706
TCGA-KN-8431-11A-01R-2315-07	ALPK2|115701	210.6877
TCGA-KN-8431-11A-01R-2315-07	ALPK3|57538	426.8957
TCGA-KN-8431-11A-01R-2315-07	ALPL|249	383.3474
TCGA-KN-8431-11A-01R-2315-07	ALPPL2|251	0
TCGA-KN-8431-11A-01R-2315-07	ALPP|250	0
TCGA-KN-8431-11A-01R-2315-07	ALS2CL|259173	637.5834
TCGA-KN-8431-11A-01R-2315-07	ALS2CR11|151254	6.4402
TCGA-KN-8431-11A-01R-2315-07	ALS2CR12|130540	14.1072
TCGA-KN-8431-11A-01R-2315-07	ALS2CR4|65062	485.7778
TCGA-KN-8431-11A-01R-2315-07	ALS2CR8|79800	287.3572
TCGA-KN-8431-11A-01R-2315-07	ALS2|57679	644.0236
TCGA-KN-8431-11A-01R-2315-07	ALX1|8092	55.8154
TCGA-KN-8431-11A-01R-2315-07	ALX3|257	16.8673
TCGA-KN-8431-11A-01R-2315-07	ALX4|60529	2.7601
TCGA-KN-8431-11A-01R-2315-07	AMAC1L2|83650	0
TCGA-KN-8431-11A-01R-2315-07	AMAC1L3|643664	0
TCGA-KN-8431-11A-01R-2315-07	AMAC1|146861	.3067
TCGA-KN-8431-11A-01R-2315-07	AMACR|23600	930.4608
TCGA-KN-8431-11A-01R-2315-07	AMBN|258	0
TCGA-KN-8431-11A-01R-2315-07	AMBP|259	208.541
TCGA-KN-8431-11A-01R-2315-07	AMBRA1|55626	772.215
TCGA-KN-8431-11A-01R-2315-07	AMD1|262	3578.9343
TCGA-KN-8431-11A-01R-2315-07	AMDHD1|144193	49.0685
TCGA-KN-8431-11A-01R-2315-07	AMDHD2|51005	158.8561
TCGA-KN-8431-11A-01R-2315-07	AMELX|265	0
TCGA-KN-8431-11A-01R-2315-07	AMELY|266	0
TCGA-KN-8431-11A-01R-2315-07	AMFR|267	12015.9473
TCGA-KN-8431-11A-01R-2315-07	AMHR2|269	0
TCGA-KN-8431-11A-01R-2315-07	AMH|268	.92
TCGA-KN-8431-11A-01R-2315-07	AMICA1|120425	12.5738
TCGA-KN-8431-11A-01R-2315-07	AMIGO1|57463	314.9582
TCGA-KN-8431-11A-01R-2315-07	AMIGO2|347902	488.5379
TCGA-KN-8431-11A-01R-2315-07	AMIGO3|386724	54.282
TCGA-KN-8431-11A-01R-2315-07	AMMECR1L|83607	567.3541
TCGA-KN-8431-11A-01R-2315-07	AMMECR1|9949	261.2896
TCGA-KN-8431-11A-01R-2315-07	AMN1|196394	352.3729
TCGA-KN-8431-11A-01R-2315-07	AMN|81693	464.9237
TCGA-KN-8431-11A-01R-2315-07	AMOTL1|154810	307.2913
TCGA-KN-8431-11A-01R-2315-07	AMOTL2|51421	3126.5813
TCGA-KN-8431-11A-01R-2315-07	AMOT|154796	455.4167
TCGA-KN-8431-11A-01R-2315-07	AMPD1|270	0
TCGA-KN-8431-11A-01R-2315-07	AMPD2|271	1389.8643
TCGA-KN-8431-11A-01R-2315-07	AMPD3|272	602.3154
TCGA-KN-8431-11A-01R-2315-07	AMPH|273	388.8676
TCGA-KN-8431-11A-01R-2315-07	AMTN|401138	0
TCGA-KN-8431-11A-01R-2315-07	AMT|275	731.0159
TCGA-KN-8431-11A-01R-2315-07	AMY1A|276	1.2267
TCGA-KN-8431-11A-01R-2315-07	AMY2A|279	.3067
TCGA-KN-8431-11A-01R-2315-07	AMY2B|280	141.6699
TCGA-KN-8431-11A-01R-2315-07	AMZ1|155185	2.4534
TCGA-KN-8431-11A-01R-2315-07	AMZ2P1|201283	135.5516
TCGA-KN-8431-11A-01R-2315-07	AMZ2|51321	1146.0554
TCGA-KN-8431-11A-01R-2315-07	ANAPC10|10393	134.6316
TCGA-KN-8431-11A-01R-2315-07	ANAPC11|51529	1340.7958
TCGA-KN-8431-11A-01R-2315-07	ANAPC13|25847	2590.5513
TCGA-KN-8431-11A-01R-2315-07	ANAPC16|119504	4489.4579
TCGA-KN-8431-11A-01R-2315-07	ANAPC1|64682	487.6179
TCGA-KN-8431-11A-01R-2315-07	ANAPC2|29882	751.3609
TCGA-KN-8431-11A-01R-2315-07	ANAPC4|29945	371.387
TCGA-KN-8431-11A-01R-2315-07	ANAPC5|51433	2293.6441
TCGA-KN-8431-11A-01R-2315-07	ANAPC7|51434	889.6726
TCGA-KN-8431-11A-01R-2315-07	ANGEL1|23357	479.3376
TCGA-KN-8431-11A-01R-2315-07	ANGEL2|90806	474.1241
TCGA-KN-8431-11A-01R-2315-07	ANGPT1|284	141.6852
TCGA-KN-8431-11A-01R-2315-07	ANGPT2|285	449.5898
TCGA-KN-8431-11A-01R-2315-07	ANGPT4|51378	3.3735
TCGA-KN-8431-11A-01R-2315-07	ANGPTL1|9068	660.2775
TCGA-KN-8431-11A-01R-2315-07	ANGPTL2|23452	1958.4451
TCGA-KN-8431-11A-01R-2315-07	ANGPTL3|27329	677.7582
TCGA-KN-8431-11A-01R-2315-07	ANGPTL4|51129	341.0258
TCGA-KN-8431-11A-01R-2315-07	ANGPTL5|253935	1.8401
TCGA-KN-8431-11A-01R-2315-07	ANGPTL6|83854	46.014
TCGA-KN-8431-11A-01R-2315-07	ANGPTL7|10218	0
TCGA-KN-8431-11A-01R-2315-07	ANG|283	141.6423
TCGA-KN-8431-11A-01R-2315-07	ANK1|286	24.5342
TCGA-KN-8431-11A-01R-2315-07	ANK2|287	5161.0826
TCGA-KN-8431-11A-01R-2315-07	ANK3|288	2526.4126
TCGA-KN-8431-11A-01R-2315-07	ANKAR|150709	23.3075
TCGA-KN-8431-11A-01R-2315-07	ANKDD1A|348094	20.8541
TCGA-KN-8431-11A-01R-2315-07	ANKFN1|162282	0
TCGA-KN-8431-11A-01R-2315-07	ANKFY1|51479	1644.7136
TCGA-KN-8431-11A-01R-2315-07	ANKHD1-EIF4EBP3|404734	961.8309
TCGA-KN-8431-11A-01R-2315-07	ANKHD1|54882	989.438
TCGA-KN-8431-11A-01R-2315-07	ANKH|56172	1464.0803
TCGA-KN-8431-11A-01R-2315-07	ANKIB1|54467	1250.0192
TCGA-KN-8431-11A-01R-2315-07	ANKK1|255239	2.1467
TCGA-KN-8431-11A-01R-2315-07	ANKLE1|126549	3.3735
TCGA-KN-8431-11A-01R-2315-07	ANKLE2|23141	1162.3093
TCGA-KN-8431-11A-01R-2315-07	ANKMY1|51281	177.5665
TCGA-KN-8431-11A-01R-2315-07	ANKMY2|57037	763.3213
TCGA-KN-8431-11A-01R-2315-07	ANKRA2|57763	298.3976
TCGA-KN-8431-11A-01R-2315-07	ANKRD10|55608	687.4768
TCGA-KN-8431-11A-01R-2315-07	ANKRD11|29123	2068.9596
TCGA-KN-8431-11A-01R-2315-07	ANKRD12|23253	901.6331
TCGA-KN-8431-11A-01R-2315-07	ANKRD13A|88455	1552.7103
TCGA-KN-8431-11A-01R-2315-07	ANKRD13B|124930	46.615
TCGA-KN-8431-11A-01R-2315-07	ANKRD13C|81573	516.7523
TCGA-KN-8431-11A-01R-2315-07	ANKRD13D|338692	511.5388
TCGA-KN-8431-11A-01R-2315-07	ANKRD16|54522	157.0191
TCGA-KN-8431-11A-01R-2315-07	ANKRD17|26057	2082.0363
TCGA-KN-8431-11A-01R-2315-07	ANKRD19|138649	26.9877
TCGA-KN-8431-11A-01R-2315-07	ANKRD1|27063	8.2803
TCGA-KN-8431-11A-01R-2315-07	ANKRD20A3|441425	3.9868
TCGA-KN-8431-11A-01R-2315-07	ANKRD20A4|728747	.92
TCGA-KN-8431-11A-01R-2315-07	ANKRD20B|729171	5.5202
TCGA-KN-8431-11A-01R-2315-07	ANKRD22|118932	100.897
TCGA-KN-8431-11A-01R-2315-07	ANKRD23|200539	24.2276
TCGA-KN-8431-11A-01R-2315-07	ANKRD24|170961	48.4551
TCGA-KN-8431-11A-01R-2315-07	ANKRD26P1|124149	.6134
TCGA-KN-8431-11A-01R-2315-07	ANKRD26|22852	188.6069
TCGA-KN-8431-11A-01R-2315-07	ANKRD27|84079	798.896
TCGA-KN-8431-11A-01R-2315-07	ANKRD28|23243	1100.9737
TCGA-KN-8431-11A-01R-2315-07	ANKRD29|147463	154.259
TCGA-KN-8431-11A-01R-2315-07	ANKRD2|26287	1319.0217
TCGA-KN-8431-11A-01R-2315-07	ANKRD30A|91074	0
TCGA-KN-8431-11A-01R-2315-07	ANKRD30B|374860	0
TCGA-KN-8431-11A-01R-2315-07	ANKRD31|256006	1.5334
TCGA-KN-8431-11A-01R-2315-07	ANKRD32|84250	57.9621
TCGA-KN-8431-11A-01R-2315-07	ANKRD33|341405	.92
TCGA-KN-8431-11A-01R-2315-07	ANKRD34A|284615	23.0008
TCGA-KN-8431-11A-01R-2315-07	ANKRD34B|340120	10.427
TCGA-KN-8431-11A-01R-2315-07	ANKRD34C|390616	.92
TCGA-KN-8431-11A-01R-2315-07	ANKRD35|148741	9.2003
TCGA-KN-8431-11A-01R-2315-07	ANKRD36BP1|84832	86.1765
TCGA-KN-8431-11A-01R-2315-07	ANKRD36B|57730	18.094
TCGA-KN-8431-11A-01R-2315-07	ANKRD36|375248	68.3892
TCGA-KN-8431-11A-01R-2315-07	ANKRD37|353322	267.3863
TCGA-KN-8431-11A-01R-2315-07	ANKRD39|51239	132.4849
TCGA-KN-8431-11A-01R-2315-07	ANKRD40|91369	1252.7793
TCGA-KN-8431-11A-01R-2315-07	ANKRD42|338699	342.2525
TCGA-KN-8431-11A-01R-2315-07	ANKRD43|134548	528.406
TCGA-KN-8431-11A-01R-2315-07	ANKRD44|91526	73.9094
TCGA-KN-8431-11A-01R-2315-07	ANKRD45|339416	65.0157
TCGA-KN-8431-11A-01R-2315-07	ANKRD46|157567	1166.4556
TCGA-KN-8431-11A-01R-2315-07	ANKRD49|54851	266.8098
TCGA-KN-8431-11A-01R-2315-07	ANKRD50|57182	349.6128
TCGA-KN-8431-11A-01R-2315-07	ANKRD52|283373	1481.561
TCGA-KN-8431-11A-01R-2315-07	ANKRD53|79998	11.3471
TCGA-KN-8431-11A-01R-2315-07	ANKRD54|129138	659.9709
TCGA-KN-8431-11A-01R-2315-07	ANKRD55|79722	.3067
TCGA-KN-8431-11A-01R-2315-07	ANKRD56|345079	441.0028
TCGA-KN-8431-11A-01R-2315-07	ANKRD57|65124	806.2562
TCGA-KN-8431-11A-01R-2315-07	ANKRD58|347454	47.2284
TCGA-KN-8431-11A-01R-2315-07	ANKRD5|63926	204.8608
TCGA-KN-8431-11A-01R-2315-07	ANKRD6|22881	501.5963
TCGA-KN-8431-11A-01R-2315-07	ANKRD7|56311	9.2003
TCGA-KN-8431-11A-01R-2315-07	ANKRD9|122416	300.851
TCGA-KN-8431-11A-01R-2315-07	ANKS1A|23294	950.0882
TCGA-KN-8431-11A-01R-2315-07	ANKS1B|56899	27.2943
TCGA-KN-8431-11A-01R-2315-07	ANKS3|124401	659.3575
TCGA-KN-8431-11A-01R-2315-07	ANKS4B|257629	49.9885
TCGA-KN-8431-11A-01R-2315-07	ANKS6|203286	1024.6109
TCGA-KN-8431-11A-01R-2315-07	ANKZF1|55139	598.3286
TCGA-KN-8431-11A-01R-2315-07	ANLN|54443	28.2144
TCGA-KN-8431-11A-01R-2315-07	ANO10|55129	1110.174
TCGA-KN-8431-11A-01R-2315-07	ANO1|55107	85.2565
TCGA-KN-8431-11A-01R-2315-07	ANO2|57101	23.0008
TCGA-KN-8431-11A-01R-2315-07	ANO3|63982	11.0404
TCGA-KN-8431-11A-01R-2315-07	ANO4|121601	6.7469
TCGA-KN-8431-11A-01R-2315-07	ANO5|203859	389.1743
TCGA-KN-8431-11A-01R-2315-07	ANO6|196527	2755.1944
TCGA-KN-8431-11A-01R-2315-07	ANO7|50636	29.1344
TCGA-KN-8431-11A-01R-2315-07	ANO8|57719	284.2904
TCGA-KN-8431-11A-01R-2315-07	ANO9|338440	75.7494
TCGA-KN-8431-11A-01R-2315-07	ANP32A|8125	2799.9693
TCGA-KN-8431-11A-01R-2315-07	ANP32B|10541	1521.7358
TCGA-KN-8431-11A-01R-2315-07	ANP32C|23520	1.8401
TCGA-KN-8431-11A-01R-2315-07	ANP32D|23519	0
TCGA-KN-8431-11A-01R-2315-07	ANP32E|81611	1349.0761
TCGA-KN-8431-11A-01R-2315-07	ANPEP|290	1226.0983
TCGA-KN-8431-11A-01R-2315-07	ANTXR1|84168	270.7966
TCGA-KN-8431-11A-01R-2315-07	ANTXR2|118429	404.2015
TCGA-KN-8431-11A-01R-2315-07	ANTXRL|195977	0
TCGA-KN-8431-11A-01R-2315-07	ANUBL1|93550	134.9383
TCGA-KN-8431-11A-01R-2315-07	ANXA10|11199	0
TCGA-KN-8431-11A-01R-2315-07	ANXA11|311	9651.1539
TCGA-KN-8431-11A-01R-2315-07	ANXA13|312	22.3875
TCGA-KN-8431-11A-01R-2315-07	ANXA1|301	731.1201
TCGA-KN-8431-11A-01R-2315-07	ANXA2P1|303	33.7346
TCGA-KN-8431-11A-01R-2315-07	ANXA2P2|304	2052.9019
TCGA-KN-8431-11A-01R-2315-07	ANXA2P3|305	2.1467
TCGA-KN-8431-11A-01R-2315-07	ANXA2|302	5887.9092
TCGA-KN-8431-11A-01R-2315-07	ANXA3|306	1684.5818
TCGA-KN-8431-11A-01R-2315-07	ANXA4|307	3910.45
TCGA-KN-8431-11A-01R-2315-07	ANXA5|308	5922.8705
TCGA-KN-8431-11A-01R-2315-07	ANXA6|309	2016.7139
TCGA-KN-8431-11A-01R-2315-07	ANXA7|310	4202.4074
TCGA-KN-8431-11A-01R-2315-07	ANXA8L1|728113	0
TCGA-KN-8431-11A-01R-2315-07	ANXA8L2|244	.3067
TCGA-KN-8431-11A-01R-2315-07	ANXA8|653145	.3067
TCGA-KN-8431-11A-01R-2315-07	ANXA9|8416	1154.3357
TCGA-KN-8431-11A-01R-2315-07	AOAH|313	6.7469
TCGA-KN-8431-11A-01R-2315-07	AOC2|314	31.8945
TCGA-KN-8431-11A-01R-2315-07	AOC3|8639	326.3053
TCGA-KN-8431-11A-01R-2315-07	AOX1|316	438.2427
TCGA-KN-8431-11A-01R-2315-07	AOX2P|344454	0
TCGA-KN-8431-11A-01R-2315-07	AP1AR|55435	672.238
TCGA-KN-8431-11A-01R-2315-07	AP1B1|162	2716.5529
TCGA-KN-8431-11A-01R-2315-07	AP1G1|164	3125.968
TCGA-KN-8431-11A-01R-2315-07	AP1G2|8906	735.2542
TCGA-KN-8431-11A-01R-2315-07	AP1M1|8907	1039.3314
TCGA-KN-8431-11A-01R-2315-07	AP1M2|10053	1979.9126
TCGA-KN-8431-11A-01R-2315-07	AP1S1|1174	1022.1575
TCGA-KN-8431-11A-01R-2315-07	AP1S2|8905	221.1148
TCGA-KN-8431-11A-01R-2315-07	AP1S3|130340	877.4055
TCGA-KN-8431-11A-01R-2315-07	AP2A1|160	1295.5087
TCGA-KN-8431-11A-01R-2315-07	AP2A2|161	2750.9009
TCGA-KN-8431-11A-01R-2315-07	AP2B1|163	5719.2364
TCGA-KN-8431-11A-01R-2315-07	AP2M1|1173	8410.6417
TCGA-KN-8431-11A-01R-2315-07	AP2S1|1175	962.9686
TCGA-KN-8431-11A-01R-2315-07	AP3B1|8546	1449.9732
TCGA-KN-8431-11A-01R-2315-07	AP3B2|8120	15.0272
TCGA-KN-8431-11A-01R-2315-07	AP3D1|8943	2894.7328
TCGA-KN-8431-11A-01R-2315-07	AP3M1|26985	1050.6785
TCGA-KN-8431-11A-01R-2315-07	AP3M2|10947	564.9007
TCGA-KN-8431-11A-01R-2315-07	AP3S1|1176	511.8454
TCGA-KN-8431-11A-01R-2315-07	AP3S2|10239	2068.7296
TCGA-KN-8431-11A-01R-2315-07	AP4B1|10717	265.6076
TCGA-KN-8431-11A-01R-2315-07	AP4E1|23431	341.9459
TCGA-KN-8431-11A-01R-2315-07	AP4M1|9179	297.2966
TCGA-KN-8431-11A-01R-2315-07	AP4S1|11154	162.2326
TCGA-KN-8431-11A-01R-2315-07	APAF1|317	307.2913
TCGA-KN-8431-11A-01R-2315-07	APBA1|320	130.0314
TCGA-KN-8431-11A-01R-2315-07	APBA2|321	13.1872
TCGA-KN-8431-11A-01R-2315-07	APBA3|9546	344.3993
TCGA-KN-8431-11A-01R-2315-07	APBB1IP|54518	15.6406
TCGA-KN-8431-11A-01R-2315-07	APBB1|322	1168.1362
TCGA-KN-8431-11A-01R-2315-07	APBB2|323	1499.3483
TCGA-KN-8431-11A-01R-2315-07	APBB3|10307	211.3011
TCGA-KN-8431-11A-01R-2315-07	APC2|10297	5.879
TCGA-KN-8431-11A-01R-2315-07	APCDD1L|164284	61.9489
TCGA-KN-8431-11A-01R-2315-07	APCDD1|147495	498.0449
TCGA-KN-8431-11A-01R-2315-07	APCS|325	63.1756
TCGA-KN-8431-11A-01R-2315-07	APC|324	720.6931
TCGA-KN-8431-11A-01R-2315-07	APEH|327	3449.2065
TCGA-KN-8431-11A-01R-2315-07	APEX1|328	1839.1474
TCGA-KN-8431-11A-01R-2315-07	APEX2|27301	429.0424
TCGA-KN-8431-11A-01R-2315-07	APH1A|51107	4153.9523
TCGA-KN-8431-11A-01R-2315-07	APH1B|83464	866.6718
TCGA-KN-8431-11A-01R-2315-07	API5|8539	2440.2361
TCGA-KN-8431-11A-01R-2315-07	APIP|51074	935.0947
TCGA-KN-8431-11A-01R-2315-07	APITD1|378708	597.9943
TCGA-KN-8431-11A-01R-2315-07	APLF|200558	53.6686
TCGA-KN-8431-11A-01R-2315-07	APLNR|187	74.8294
TCGA-KN-8431-11A-01R-2315-07	APLN|8862	113.4708
TCGA-KN-8431-11A-01R-2315-07	APLP1|333	19.6274
TCGA-KN-8431-11A-01R-2315-07	APLP2|334	25676.6081
TCGA-KN-8431-11A-01R-2315-07	APOA1BP|128240	2700.299
TCGA-KN-8431-11A-01R-2315-07	APOA1|335	3.6801
TCGA-KN-8431-11A-01R-2315-07	APOA2|336	0
TCGA-KN-8431-11A-01R-2315-07	APOA4|337	0
TCGA-KN-8431-11A-01R-2315-07	APOA5|116519	0
TCGA-KN-8431-11A-01R-2315-07	APOB48R|55911	38.3347
TCGA-KN-8431-11A-01R-2315-07	APOBEC1|339	0
TCGA-KN-8431-11A-01R-2315-07	APOBEC2|10930	2.4534
TCGA-KN-8431-11A-01R-2315-07	APOBEC3A|200315	5.1062
TCGA-KN-8431-11A-01R-2315-07	APOBEC3B|9582	17.8947
TCGA-KN-8431-11A-01R-2315-07	APOBEC3C|27350	43.8549
TCGA-KN-8431-11A-01R-2315-07	APOBEC3D|140564	27.2943
TCGA-KN-8431-11A-01R-2315-07	APOBEC3F|200316	87.7099
TCGA-KN-8431-11A-01R-2315-07	APOBEC3G|60489	76.3628
TCGA-KN-8431-11A-01R-2315-07	APOBEC3H|164668	0
TCGA-KN-8431-11A-01R-2315-07	APOBEC4|403314	.3067
TCGA-KN-8431-11A-01R-2315-07	APOB|338	1.2267
TCGA-KN-8431-11A-01R-2315-07	APOC1P1|342	0
TCGA-KN-8431-11A-01R-2315-07	APOC1|341	8.587
TCGA-KN-8431-11A-01R-2315-07	APOC2|344	7.0536
TCGA-KN-8431-11A-01R-2315-07	APOC3|345	14.7205
TCGA-KN-8431-11A-01R-2315-07	APOC4|346	0
TCGA-KN-8431-11A-01R-2315-07	APOD|347	309.438
TCGA-KN-8431-11A-01R-2315-07	APOE|348	3050.2185
TCGA-KN-8431-11A-01R-2315-07	APOF|319	4.2935
TCGA-KN-8431-11A-01R-2315-07	APOH|350	26.0676
TCGA-KN-8431-11A-01R-2315-07	APOL1|8542	812.0831
TCGA-KN-8431-11A-01R-2315-07	APOL2|23780	702.9058
TCGA-KN-8431-11A-01R-2315-07	APOL3|80833	421.9888
TCGA-KN-8431-11A-01R-2315-07	APOL4|80832	28.521
TCGA-KN-8431-11A-01R-2315-07	APOL5|80831	.92
TCGA-KN-8431-11A-01R-2315-07	APOL6|80830	325.9986
TCGA-KN-8431-11A-01R-2315-07	APOLD1|81575	441.8554
TCGA-KN-8431-11A-01R-2315-07	APOM|55937	365.6367
TCGA-KN-8431-11A-01R-2315-07	APOOL|139322	333.3589
TCGA-KN-8431-11A-01R-2315-07	APOO|79135	849.1911
TCGA-KN-8431-11A-01R-2315-07	APPBP2|10513	866.0584
TCGA-KN-8431-11A-01R-2315-07	APPL1|26060	1424.8256
TCGA-KN-8431-11A-01R-2315-07	APPL2|55198	931.6875
TCGA-KN-8431-11A-01R-2315-07	APP|351	59292.1874
TCGA-KN-8431-11A-01R-2315-07	APRT|353	1365.0234
TCGA-KN-8431-11A-01R-2315-07	APTX|54840	527.486
TCGA-KN-8431-11A-01R-2315-07	AQP10|89872	0
TCGA-KN-8431-11A-01R-2315-07	AQP11|282679	24.2276
TCGA-KN-8431-11A-01R-2315-07	AQP12A|375318	0
TCGA-KN-8431-11A-01R-2315-07	AQP12B|653437	0
TCGA-KN-8431-11A-01R-2315-07	AQP1|358	30065.8621
TCGA-KN-8431-11A-01R-2315-07	AQP2|359	128462.1636
TCGA-KN-8431-11A-01R-2315-07	AQP3|360	12684.1984
TCGA-KN-8431-11A-01R-2315-07	AQP4|361	30.0544
TCGA-KN-8431-11A-01R-2315-07	AQP5|362	57.9621
TCGA-KN-8431-11A-01R-2315-07	AQP6|363	11640.2668
TCGA-KN-8431-11A-01R-2315-07	AQP7P1|375719	9.2003
TCGA-KN-8431-11A-01R-2315-07	AQP7P3|441432	1.5334
TCGA-KN-8431-11A-01R-2315-07	AQP7|364	180.6333
TCGA-KN-8431-11A-01R-2315-07	AQP8|343	0
TCGA-KN-8431-11A-01R-2315-07	AQP9|366	24.8409
TCGA-KN-8431-11A-01R-2315-07	AQPEP|206338	1.5334
TCGA-KN-8431-11A-01R-2315-07	AQR|9716	891.206
TCGA-KN-8431-11A-01R-2315-07	ARAF|369	1610.3657
TCGA-KN-8431-11A-01R-2315-07	ARAP1|116985	2684.0359
TCGA-KN-8431-11A-01R-2315-07	ARAP2|116984	451.1232
TCGA-KN-8431-11A-01R-2315-07	ARAP3|64411	539.7531
TCGA-KN-8431-11A-01R-2315-07	ARCN1|372	3052.0586
TCGA-KN-8431-11A-01R-2315-07	ARC|23237	1029.8244
TCGA-KN-8431-11A-01R-2315-07	AREG|374	34.6546
TCGA-KN-8431-11A-01R-2315-07	ARF1|375	9109.5607
TCGA-KN-8431-11A-01R-2315-07	ARF3|377	5034.4246
TCGA-KN-8431-11A-01R-2315-07	ARF4|378	3014.3372
TCGA-KN-8431-11A-01R-2315-07	ARF5|381	2538.3148
TCGA-KN-8431-11A-01R-2315-07	ARF6|382	2671.1646
TCGA-KN-8431-11A-01R-2315-07	ARFGAP1|55738	1043.9316
TCGA-KN-8431-11A-01R-2315-07	ARFGAP2|84364	2262.0563
TCGA-KN-8431-11A-01R-2315-07	ARFGAP3|26286	1254.006
TCGA-KN-8431-11A-01R-2315-07	ARFGEF1|10565	2208.8109
TCGA-KN-8431-11A-01R-2315-07	ARFGEF2|10564	2607.6823
TCGA-KN-8431-11A-01R-2315-07	ARFIP1|27236	1167.5228
TCGA-KN-8431-11A-01R-2315-07	ARFIP2|23647	1434.3326
TCGA-KN-8431-11A-01R-2315-07	ARFRP1|10139	740.3205
TCGA-KN-8431-11A-01R-2315-07	ARG1|383	0
TCGA-KN-8431-11A-01R-2315-07	ARG2|384	5767.67
TCGA-KN-8431-11A-01R-2315-07	ARGFXP2|503640	.6134
TCGA-KN-8431-11A-01R-2315-07	ARGFX|503582	.3067
TCGA-KN-8431-11A-01R-2315-07	ARGLU1|55082	1461.9336
TCGA-KN-8431-11A-01R-2315-07	ARHGAP10|79658	145.672
TCGA-KN-8431-11A-01R-2315-07	ARHGAP11A|9824	19.014
TCGA-KN-8431-11A-01R-2315-07	ARHGAP11B|89839	1.5334
TCGA-KN-8431-11A-01R-2315-07	ARHGAP12|94134	847.6577
TCGA-KN-8431-11A-01R-2315-07	ARHGAP15|55843	4.2935
TCGA-KN-8431-11A-01R-2315-07	ARHGAP17|55114	741.5472
TCGA-KN-8431-11A-01R-2315-07	ARHGAP18|93663	2818.0633
TCGA-KN-8431-11A-01R-2315-07	ARHGAP19|84986	248.7158
TCGA-KN-8431-11A-01R-2315-07	ARHGAP1|392	1718.623
TCGA-KN-8431-11A-01R-2315-07	ARHGAP20|57569	7.0536
TCGA-KN-8431-11A-01R-2315-07	ARHGAP21|57584	1040.2515
TCGA-KN-8431-11A-01R-2315-07	ARHGAP22|58504	7.6669
TCGA-KN-8431-11A-01R-2315-07	ARHGAP23|57636	514.6055
TCGA-KN-8431-11A-01R-2315-07	ARHGAP24|83478	4926.474
TCGA-KN-8431-11A-01R-2315-07	ARHGAP25|9938	133.0982
TCGA-KN-8431-11A-01R-2315-07	ARHGAP26|23092	268.3432
TCGA-KN-8431-11A-01R-2315-07	ARHGAP27|201176	680.5183
TCGA-KN-8431-11A-01R-2315-07	ARHGAP28|79822	161.0059
TCGA-KN-8431-11A-01R-2315-07	ARHGAP29|9411	4305.7579
TCGA-KN-8431-11A-01R-2315-07	ARHGAP30|257106	35.268
TCGA-KN-8431-11A-01R-2315-07	ARHGAP31|57514	495.8982
TCGA-KN-8431-11A-01R-2315-07	ARHGAP32|9743	425.0556
TCGA-KN-8431-11A-01R-2315-07	ARHGAP33|115703	87.7099
TCGA-KN-8431-11A-01R-2315-07	ARHGAP36|158763	.3067
TCGA-KN-8431-11A-01R-2315-07	ARHGAP39|80728	185.8468
TCGA-KN-8431-11A-01R-2315-07	ARHGAP42|143872	178.4865
TCGA-KN-8431-11A-01R-2315-07	ARHGAP4|393	675.6114
TCGA-KN-8431-11A-01R-2315-07	ARHGAP5|394	2585.6015
TCGA-KN-8431-11A-01R-2315-07	ARHGAP6|395	456.9501
TCGA-KN-8431-11A-01R-2315-07	ARHGAP8|23779	637.9575
TCGA-KN-8431-11A-01R-2315-07	ARHGAP9|64333	15.9473
TCGA-KN-8431-11A-01R-2315-07	ARHGDIA|396	4368.9335
TCGA-KN-8431-11A-01R-2315-07	ARHGDIB|397	928.314
TCGA-KN-8431-11A-01R-2315-07	ARHGDIG|398	0
TCGA-KN-8431-11A-01R-2315-07	ARHGEF10L|55160	1940.6578
TCGA-KN-8431-11A-01R-2315-07	ARHGEF10|9639	684.5051
TCGA-KN-8431-11A-01R-2315-07	ARHGEF11|9826	1401.5181
TCGA-KN-8431-11A-01R-2315-07	ARHGEF12|23365	7563.5973
TCGA-KN-8431-11A-01R-2315-07	ARHGEF15|22899	522.2725
TCGA-KN-8431-11A-01R-2315-07	ARHGEF16|27237	1300.0077
TCGA-KN-8431-11A-01R-2315-07	ARHGEF17|9828	2085.4098
TCGA-KN-8431-11A-01R-2315-07	ARHGEF18|23370	2871.732
TCGA-KN-8431-11A-01R-2315-07	ARHGEF19|128272	167.7528
TCGA-KN-8431-11A-01R-2315-07	ARHGEF1|9138	1160.1625
TCGA-KN-8431-11A-01R-2315-07	ARHGEF2|9181	1062.3323
TCGA-KN-8431-11A-01R-2315-07	ARHGEF33|100271715	22.0808
TCGA-KN-8431-11A-01R-2315-07	ARHGEF35|445328	625.9296
TCGA-KN-8431-11A-01R-2315-07	ARHGEF37|389337	740.0138
TCGA-KN-8431-11A-01R-2315-07	ARHGEF38|54848	12.8805
TCGA-KN-8431-11A-01R-2315-07	ARHGEF3|50650	888.7526
TCGA-KN-8431-11A-01R-2315-07	ARHGEF4|50649	20.8541
TCGA-KN-8431-11A-01R-2315-07	ARHGEF5|7984	931.9942
TCGA-KN-8431-11A-01R-2315-07	ARHGEF6|9459	215.2879
TCGA-KN-8431-11A-01R-2315-07	ARHGEF7|8874	1467.7605
TCGA-KN-8431-11A-01R-2315-07	ARHGEF9|23229	495.2848
TCGA-KN-8431-11A-01R-2315-07	ARID1A|8289	1769.5315
TCGA-KN-8431-11A-01R-2315-07	ARID1B|57492	1524.4959
TCGA-KN-8431-11A-01R-2315-07	ARID2|196528	712.1061
TCGA-KN-8431-11A-01R-2315-07	ARID3A|1820	122.9778
TCGA-KN-8431-11A-01R-2315-07	ARID3B|10620	66.5491
TCGA-KN-8431-11A-01R-2315-07	ARID3C|138715	0
TCGA-KN-8431-11A-01R-2315-07	ARID4A|5926	437.9361
TCGA-KN-8431-11A-01R-2315-07	ARID4B|51742	644.502
TCGA-KN-8431-11A-01R-2315-07	ARID5A|10865	153.339
TCGA-KN-8431-11A-01R-2315-07	ARID5B|84159	805.6429
TCGA-KN-8431-11A-01R-2315-07	ARIH1|25820	1346.0094
TCGA-KN-8431-11A-01R-2315-07	ARIH2|10425	1545.2825
TCGA-KN-8431-11A-01R-2315-07	ARL10|285598	60.7222
TCGA-KN-8431-11A-01R-2315-07	ARL11|115761	8.2803
TCGA-KN-8431-11A-01R-2315-07	ARL13A|392509	.3067
TCGA-KN-8431-11A-01R-2315-07	ARL13B|200894	302.0777
TCGA-KN-8431-11A-01R-2315-07	ARL14|80117	1.2267
TCGA-KN-8431-11A-01R-2315-07	ARL15|54622	874.6454
TCGA-KN-8431-11A-01R-2315-07	ARL16|339231	720.9998
TCGA-KN-8431-11A-01R-2315-07	ARL17A|51326	141.9673
TCGA-KN-8431-11A-01R-2315-07	ARL17B|641522	1.7941
TCGA-KN-8431-11A-01R-2315-07	ARL1|400	2889.5193
TCGA-KN-8431-11A-01R-2315-07	ARL2BP|23568	1576.9378
TCGA-KN-8431-11A-01R-2315-07	ARL2|402	2555.2404
TCGA-KN-8431-11A-01R-2315-07	ARL3|403	1084.1064
TCGA-KN-8431-11A-01R-2315-07	ARL4A|10124	277.8502
TCGA-KN-8431-11A-01R-2315-07	ARL4C|10123	142.9119
TCGA-KN-8431-11A-01R-2315-07	ARL4D|379	2784.0221
TCGA-KN-8431-11A-01R-2315-07	ARL5A|26225	1221.1914
TCGA-KN-8431-11A-01R-2315-07	ARL5B|221079	159.4725
TCGA-KN-8431-11A-01R-2315-07	ARL5C|390790	0
TCGA-KN-8431-11A-01R-2315-07	ARL6IP1|23204	7196.1972
TCGA-KN-8431-11A-01R-2315-07	ARL6IP4|51329	2868.0518
TCGA-KN-8431-11A-01R-2315-07	ARL6IP5|10550	3171.0496
TCGA-KN-8431-11A-01R-2315-07	ARL6IP6|151188	249.6358
TCGA-KN-8431-11A-01R-2315-07	ARL6|84100	218.3547
TCGA-KN-8431-11A-01R-2315-07	ARL8A|127829	1181.9367
TCGA-KN-8431-11A-01R-2315-07	ARL8B|55207	2436.2493
TCGA-KN-8431-11A-01R-2315-07	ARL9|132946	0
TCGA-KN-8431-11A-01R-2315-07	ARMC10|83787	625.3285
TCGA-KN-8431-11A-01R-2315-07	ARMC1|55156	763.0146
TCGA-KN-8431-11A-01R-2315-07	ARMC2|84071	74.5227
TCGA-KN-8431-11A-01R-2315-07	ARMC3|219681	5.8269
TCGA-KN-8431-11A-01R-2315-07	ARMC4|55130	.92
TCGA-KN-8431-11A-01R-2315-07	ARMC5|79798	275.0901
TCGA-KN-8431-11A-01R-2315-07	ARMC6|93436	924.8854
TCGA-KN-8431-11A-01R-2315-07	ARMC7|79637	1005.9035
TCGA-KN-8431-11A-01R-2315-07	ARMC8|25852	785.7088
TCGA-KN-8431-11A-01R-2315-07	ARMC9|80210	251.7826
TCGA-KN-8431-11A-01R-2315-07	ARMCX1|51309	564.2874
TCGA-KN-8431-11A-01R-2315-07	ARMCX2|9823	1029.2111
TCGA-KN-8431-11A-01R-2315-07	ARMCX3|51566	1510.082
TCGA-KN-8431-11A-01R-2315-07	ARMCX5|64860	355.7464
TCGA-KN-8431-11A-01R-2315-07	ARMCX6|54470	212.5278
TCGA-KN-8431-11A-01R-2315-07	ARMS2|387715	.3067
TCGA-KN-8431-11A-01R-2315-07	ARNT2|9915	2730.0468
TCGA-KN-8431-11A-01R-2315-07	ARNTL2|56938	14.1072
TCGA-KN-8431-11A-01R-2315-07	ARNTL|406	339.7991
TCGA-KN-8431-11A-01R-2315-07	ARNT|405	1230.3918
TCGA-KN-8431-11A-01R-2315-07	ARPC1A|10552	2481.3371
TCGA-KN-8431-11A-01R-2315-07	ARPC1B|10095	2003.5207
TCGA-KN-8431-11A-01R-2315-07	ARPC2|10109	3874.8754
TCGA-KN-8431-11A-01R-2315-07	ARPC3|10094	2835.8506
TCGA-KN-8431-11A-01R-2315-07	ARPC4|10093	2692.0279
TCGA-KN-8431-11A-01R-2315-07	ARPC5L|81873	757.4944
TCGA-KN-8431-11A-01R-2315-07	ARPC5|10092	1796.2125
TCGA-KN-8431-11A-01R-2315-07	ARPM1|84517	182.1667
TCGA-KN-8431-11A-01R-2315-07	ARPP19|10776	4531.1661
TCGA-KN-8431-11A-01R-2315-07	ARPP21|10777	2.4534
TCGA-KN-8431-11A-01R-2315-07	ARR3|407	0
TCGA-KN-8431-11A-01R-2315-07	ARRB1|408	813.3098
TCGA-KN-8431-11A-01R-2315-07	ARRB2|409	269.2632
TCGA-KN-8431-11A-01R-2315-07	ARRDC1|92714	1005.5969
TCGA-KN-8431-11A-01R-2315-07	ARRDC2|27106	269.8766
TCGA-KN-8431-11A-01R-2315-07	ARRDC3|57561	4648.0104
TCGA-KN-8431-11A-01R-2315-07	ARRDC4|91947	571.6476
TCGA-KN-8431-11A-01R-2315-07	ARRDC5|645432	0
TCGA-KN-8431-11A-01R-2315-07	ARSA|410	480.2576
TCGA-KN-8431-11A-01R-2315-07	ARSB|411	356.3597
TCGA-KN-8431-11A-01R-2315-07	ARSD|414	4865.1384
TCGA-KN-8431-11A-01R-2315-07	ARSE|415	617.036
TCGA-KN-8431-11A-01R-2315-07	ARSF|416	43.2416
TCGA-KN-8431-11A-01R-2315-07	ARSG|22901	119.6044
TCGA-KN-8431-11A-01R-2315-07	ARSH|347527	.3067
TCGA-KN-8431-11A-01R-2315-07	ARSI|340075	7.9736
TCGA-KN-8431-11A-01R-2315-07	ARSJ|79642	437.3227
TCGA-KN-8431-11A-01R-2315-07	ARSK|153642	400.828
TCGA-KN-8431-11A-01R-2315-07	ART1|417	.92
TCGA-KN-8431-11A-01R-2315-07	ART3|419	0
TCGA-KN-8431-11A-01R-2315-07	ART4|420	.6134
TCGA-KN-8431-11A-01R-2315-07	ART5|116969	17.174
TCGA-KN-8431-11A-01R-2315-07	ARTN|9048	22.0808
TCGA-KN-8431-11A-01R-2315-07	ARV1|64801	600.1687
TCGA-KN-8431-11A-01R-2315-07	ARVCF|421	237.062
TCGA-KN-8431-11A-01R-2315-07	ARX|170302	0
TCGA-KN-8431-11A-01R-2315-07	AR|367	27.9077
TCGA-KN-8431-11A-01R-2315-07	AS3MT|57412	387.3342
TCGA-KN-8431-11A-01R-2315-07	ASAH1|427	9675.6881
TCGA-KN-8431-11A-01R-2315-07	ASAH2B|653308	24.8409
TCGA-KN-8431-11A-01R-2315-07	ASAH2|56624	4.6002
TCGA-KN-8431-11A-01R-2315-07	ASAM|79827	25.7609
TCGA-KN-8431-11A-01R-2315-07	ASAP1IT1|29065	0
TCGA-KN-8431-11A-01R-2315-07	ASAP1|50807	451.1232
TCGA-KN-8431-11A-01R-2315-07	ASAP2|8853	3248.3324
TCGA-KN-8431-11A-01R-2315-07	ASAP3|55616	646.1704
TCGA-KN-8431-11A-01R-2315-07	ASB10|136371	0
TCGA-KN-8431-11A-01R-2315-07	ASB11|140456	0
TCGA-KN-8431-11A-01R-2315-07	ASB12|142689	6.7469
TCGA-KN-8431-11A-01R-2315-07	ASB13|79754	1641.3402
TCGA-KN-8431-11A-01R-2315-07	ASB14|142686	13.1872
TCGA-KN-8431-11A-01R-2315-07	ASB15|142685	18.094
TCGA-KN-8431-11A-01R-2315-07	ASB16|92591	23.0836
TCGA-KN-8431-11A-01R-2315-07	ASB17|127247	0
TCGA-KN-8431-11A-01R-2315-07	ASB18|401036	.6134
TCGA-KN-8431-11A-01R-2315-07	ASB1|51665	501.7864
TCGA-KN-8431-11A-01R-2315-07	ASB2|51676	.92
TCGA-KN-8431-11A-01R-2315-07	ASB3|51130	298.0909
TCGA-KN-8431-11A-01R-2315-07	ASB4|51666	2.4534
TCGA-KN-8431-11A-01R-2315-07	ASB5|140458	25.1476
TCGA-KN-8431-11A-01R-2315-07	ASB6|140459	974.5549
TCGA-KN-8431-11A-01R-2315-07	ASB7|140460	314.0382
TCGA-KN-8431-11A-01R-2315-07	ASB8|140461	1005.9035
TCGA-KN-8431-11A-01R-2315-07	ASB9|140462	180.0199
TCGA-KN-8431-11A-01R-2315-07	ASCC1|51008	690.6387
TCGA-KN-8431-11A-01R-2315-07	ASCC2|84164	941.1945
TCGA-KN-8431-11A-01R-2315-07	ASCC3|10973	431.4958
TCGA-KN-8431-11A-01R-2315-07	ASCL1|429	0
TCGA-KN-8431-11A-01R-2315-07	ASCL2|430	31.8945
TCGA-KN-8431-11A-01R-2315-07	ASCL3|56676	.3067
TCGA-KN-8431-11A-01R-2315-07	ASCL4|121549	11.3471
TCGA-KN-8431-11A-01R-2315-07	ASF1A|25842	569.1942
TCGA-KN-8431-11A-01R-2315-07	ASF1B|55723	16.5606
TCGA-KN-8431-11A-01R-2315-07	ASFMR1|100126270	2.7662
TCGA-KN-8431-11A-01R-2315-07	ASGR1|432	1.2267
TCGA-KN-8431-11A-01R-2315-07	ASGR2|433	5.2135
TCGA-KN-8431-11A-01R-2315-07	ASH1L|55870	1846.2654
TCGA-KN-8431-11A-01R-2315-07	ASH2L|9070	1075.5194
TCGA-KN-8431-11A-01R-2315-07	ASIP|434	.3067
TCGA-KN-8431-11A-01R-2315-07	ASL|435	1031.0511
TCGA-KN-8431-11A-01R-2315-07	ASMTL|8623	585.4175
TCGA-KN-8431-11A-01R-2315-07	ASMT|438	.3067
TCGA-KN-8431-11A-01R-2315-07	ASNA1|439	2356.5131
TCGA-KN-8431-11A-01R-2315-07	ASNSD1|54529	1046.9984
TCGA-KN-8431-11A-01R-2315-07	ASNS|440	269.2632
TCGA-KN-8431-11A-01R-2315-07	ASPA|443	328.452
TCGA-KN-8431-11A-01R-2315-07	ASPDH|554235	76.9762
TCGA-KN-8431-11A-01R-2315-07	ASPG|374569	22.3875
TCGA-KN-8431-11A-01R-2315-07	ASPHD1|253982	2.7601
TCGA-KN-8431-11A-01R-2315-07	ASPHD2|57168	748.2941
TCGA-KN-8431-11A-01R-2315-07	ASPH|444	3286.1918
TCGA-KN-8431-11A-01R-2315-07	ASPM|259266	3.0668
TCGA-KN-8431-11A-01R-2315-07	ASPN|54829	169.5929
TCGA-KN-8431-11A-01R-2315-07	ASPRV1|151516	51.1385
TCGA-KN-8431-11A-01R-2315-07	ASPSCR1|79058	518.2857
TCGA-KN-8431-11A-01R-2315-07	ASRGL1|80150	1617.1126
TCGA-KN-8431-11A-01R-2315-07	ASS1|445	3762.3246
TCGA-KN-8431-11A-01R-2315-07	ASTE1|28990	132.172
TCGA-KN-8431-11A-01R-2315-07	ASTL|431705	.3067
TCGA-KN-8431-11A-01R-2315-07	ASTN1|460	2.1467
TCGA-KN-8431-11A-01R-2315-07	ASTN2|23245	291.6507
TCGA-KN-8431-11A-01R-2315-07	ASXL1|171023	1426.9723
TCGA-KN-8431-11A-01R-2315-07	ASXL2|55252	626.8497
TCGA-KN-8431-11A-01R-2315-07	ASXL3|80816	108.564
TCGA-KN-8431-11A-01R-2315-07	ASZ1|136991	0
TCGA-KN-8431-11A-01R-2315-07	ATAD1|84896	1305.5279
TCGA-KN-8431-11A-01R-2315-07	ATAD2B|54454	171.1263
TCGA-KN-8431-11A-01R-2315-07	ATAD2|29028	123.8979
TCGA-KN-8431-11A-01R-2315-07	ATAD3A|55210	534.2329
TCGA-KN-8431-11A-01R-2315-07	ATAD3B|83858	199.3406
TCGA-KN-8431-11A-01R-2315-07	ATAD3C|219293	245.649
TCGA-KN-8431-11A-01R-2315-07	ATAD5|79915	17.4806
TCGA-KN-8431-11A-01R-2315-07	ATCAY|85300	1.8401
TCGA-KN-8431-11A-01R-2315-07	ATE1|11101	423.5222
TCGA-KN-8431-11A-01R-2315-07	ATF1|466	479.9509
TCGA-KN-8431-11A-01R-2315-07	ATF2|1386	693.0921
TCGA-KN-8431-11A-01R-2315-07	ATF3|467	4929.5407
TCGA-KN-8431-11A-01R-2315-07	ATF4|468	3034.5779
TCGA-KN-8431-11A-01R-2315-07	ATF5|22809	568.2742
TCGA-KN-8431-11A-01R-2315-07	ATF6B|1388	1941.2712
TCGA-KN-8431-11A-01R-2315-07	ATF6|22926	1778.1185
TCGA-KN-8431-11A-01R-2315-07	ATF7IP2|80063	100.2837
TCGA-KN-8431-11A-01R-2315-07	ATF7IP|55729	608.449
TCGA-KN-8431-11A-01R-2315-07	ATF7|11016	889.1053
TCGA-KN-8431-11A-01R-2315-07	ATG10|83734	187.0735
TCGA-KN-8431-11A-01R-2315-07	ATG12|9140	292.8774
TCGA-KN-8431-11A-01R-2315-07	ATG16L1|55054	603.2355
TCGA-KN-8431-11A-01R-2315-07	ATG16L2|89849	167.0597
TCGA-KN-8431-11A-01R-2315-07	ATG2A|23130	704.1325
TCGA-KN-8431-11A-01R-2315-07	ATG2B|55102	1062.639
TCGA-KN-8431-11A-01R-2315-07	ATG3|64422	895.4995
TCGA-KN-8431-11A-01R-2315-07	ATG4A|115201	507.5519
TCGA-KN-8431-11A-01R-2315-07	ATG4B|23192	1082.573
TCGA-KN-8431-11A-01R-2315-07	ATG4C|84938	239.5154
TCGA-KN-8431-11A-01R-2315-07	ATG4D|84971	889.4947
TCGA-KN-8431-11A-01R-2315-07	ATG5|9474	1066.3191
TCGA-KN-8431-11A-01R-2315-07	ATG7|10533	590.0728
TCGA-KN-8431-11A-01R-2315-07	ATG9A|79065	1228.8891
TCGA-KN-8431-11A-01R-2315-07	ATG9B|285973	6.3298
TCGA-KN-8431-11A-01R-2315-07	ATHL1|80162	704.4392
TCGA-KN-8431-11A-01R-2315-07	ATIC|471	1136.855
TCGA-KN-8431-11A-01R-2315-07	ATL1|51062	219.8881
TCGA-KN-8431-11A-01R-2315-07	ATL2|64225	833.2439
TCGA-KN-8431-11A-01R-2315-07	ATL3|25923	222.0348
TCGA-KN-8431-11A-01R-2315-07	ATMIN|23300	1249.7125
TCGA-KN-8431-11A-01R-2315-07	ATM|472	1039.3314
TCGA-KN-8431-11A-01R-2315-07	ATN1|1822	4018.4007
TCGA-KN-8431-11A-01R-2315-07	ATOH1|474	0
TCGA-KN-8431-11A-01R-2315-07	ATOH7|220202	3.0668
TCGA-KN-8431-11A-01R-2315-07	ATOH8|84913	700.4523
TCGA-KN-8431-11A-01R-2315-07	ATOX1|475	919.7271
TCGA-KN-8431-11A-01R-2315-07	ATP10A|57194	55.5087
TCGA-KN-8431-11A-01R-2315-07	ATP10B|23120	16.8673
TCGA-KN-8431-11A-01R-2315-07	ATP10D|57205	878.6322
TCGA-KN-8431-11A-01R-2315-07	ATP11A|23250	1591.045
TCGA-KN-8431-11A-01R-2315-07	ATP11B|23200	1023.0775
TCGA-KN-8431-11A-01R-2315-07	ATP11C|286410	784.1754
TCGA-KN-8431-11A-01R-2315-07	ATP12A|479	241.0488
TCGA-KN-8431-11A-01R-2315-07	ATP13A1|57130	1270.5666
TCGA-KN-8431-11A-01R-2315-07	ATP13A2|23400	1048.8385
TCGA-KN-8431-11A-01R-2315-07	ATP13A3|79572	1913.0568
TCGA-KN-8431-11A-01R-2315-07	ATP13A4|84239	11.9604
TCGA-KN-8431-11A-01R-2315-07	ATP13A5|344905	5.2135
TCGA-KN-8431-11A-01R-2315-07	ATP1A1|476	93289.553
TCGA-KN-8431-11A-01R-2315-07	ATP1A2|477	29.7478
TCGA-KN-8431-11A-01R-2315-07	ATP1A3|478	3.3735
TCGA-KN-8431-11A-01R-2315-07	ATP1A4|480	.3067
TCGA-KN-8431-11A-01R-2315-07	ATP1B1|481	70958.4605
TCGA-KN-8431-11A-01R-2315-07	ATP1B2|482	141.6852
TCGA-KN-8431-11A-01R-2315-07	ATP1B3|483	2760.4079
TCGA-KN-8431-11A-01R-2315-07	ATP1B4|23439	0
TCGA-KN-8431-11A-01R-2315-07	ATP2A1|487	2.7601
TCGA-KN-8431-11A-01R-2315-07	ATP2A2|488	2972.629
TCGA-KN-8431-11A-01R-2315-07	ATP2A3|489	2511.0787
TCGA-KN-8431-11A-01R-2315-07	ATP2B1|490	700.1457
TCGA-KN-8431-11A-01R-2315-07	ATP2B2|491	29.1344
TCGA-KN-8431-11A-01R-2315-07	ATP2B3|492	11.0404
TCGA-KN-8431-11A-01R-2315-07	ATP2B4|493	926.7806
TCGA-KN-8431-11A-01R-2315-07	ATP2C1|27032	2773.9078
TCGA-KN-8431-11A-01R-2315-07	ATP2C2|9914	108.8707
TCGA-KN-8431-11A-01R-2315-07	ATP4A|495	.3067
TCGA-KN-8431-11A-01R-2315-07	ATP4B|496	15.6406
TCGA-KN-8431-11A-01R-2315-07	ATP5A1|498	25365.9434
TCGA-KN-8431-11A-01R-2315-07	ATP5B|506	30641.1102
TCGA-KN-8431-11A-01R-2315-07	ATP5C1|509	6371.2336
TCGA-KN-8431-11A-01R-2315-07	ATP5D|513	2500.0383
TCGA-KN-8431-11A-01R-2315-07	ATP5EP2|432369	29.7478
TCGA-KN-8431-11A-01R-2315-07	ATP5E|514	4408.495
TCGA-KN-8431-11A-01R-2315-07	ATP5F1|515	4972.4757
TCGA-KN-8431-11A-01R-2315-07	ATP5G1|516	2303.7645
TCGA-KN-8431-11A-01R-2315-07	ATP5G2|517	5147.8954
TCGA-KN-8431-11A-01R-2315-07	ATP5G3|518	7779.8053
TCGA-KN-8431-11A-01R-2315-07	ATP5H|10476	4137.085
TCGA-KN-8431-11A-01R-2315-07	ATP5I|521	2408.2834
TCGA-KN-8431-11A-01R-2315-07	ATP5J2|9551	2299.336
TCGA-KN-8431-11A-01R-2315-07	ATP5J|522	3442.5884
TCGA-KN-8431-11A-01R-2315-07	ATP5L2|267020	0
TCGA-KN-8431-11A-01R-2315-07	ATP5L|10632	4972.4757
TCGA-KN-8431-11A-01R-2315-07	ATP5O|539	6086.3298
TCGA-KN-8431-11A-01R-2315-07	ATP5SL|55101	1424.2122
TCGA-KN-8431-11A-01R-2315-07	ATP5S|27109	287.6639
TCGA-KN-8431-11A-01R-2315-07	ATP6AP1L|92270	76.6695
TCGA-KN-8431-11A-01R-2315-07	ATP6AP1|537	6424.2889
TCGA-KN-8431-11A-01R-2315-07	ATP6AP2|10159	5561.6039
TCGA-KN-8431-11A-01R-2315-07	ATP6V0A1|535	914.2069
TCGA-KN-8431-11A-01R-2315-07	ATP6V0A2|23545	380.894
TCGA-KN-8431-11A-01R-2315-07	ATP6V0A4|50617	6956.7001
TCGA-KN-8431-11A-01R-2315-07	ATP6V0B|533	5682.1283
TCGA-KN-8431-11A-01R-2315-07	ATP6V0C|527	6376.7538
TCGA-KN-8431-11A-01R-2315-07	ATP6V0D1|9114	3124.1279
TCGA-KN-8431-11A-01R-2315-07	ATP6V0D2|245972	3591.8117
TCGA-KN-8431-11A-01R-2315-07	ATP6V0E1|8992	5013.2638
TCGA-KN-8431-11A-01R-2315-07	ATP6V0E2|155066	1379.0876
TCGA-KN-8431-11A-01R-2315-07	ATP6V1A|523	8576.5545
TCGA-KN-8431-11A-01R-2315-07	ATP6V1B1|525	2877.8655
TCGA-KN-8431-11A-01R-2315-07	ATP6V1B2|526	2679.1382
TCGA-KN-8431-11A-01R-2315-07	ATP6V1C1|528	1974.3924
TCGA-KN-8431-11A-01R-2315-07	ATP6V1C2|245973	1398.4881
TCGA-KN-8431-11A-01R-2315-07	ATP6V1D|51382	3088.8599
TCGA-KN-8431-11A-01R-2315-07	ATP6V1E1|529	4937.2077
TCGA-KN-8431-11A-01R-2315-07	ATP6V1E2|90423	76.6695
TCGA-KN-8431-11A-01R-2315-07	ATP6V1F|9296	4204.1984
TCGA-KN-8431-11A-01R-2315-07	ATP6V1G1|9550	3715.7096
TCGA-KN-8431-11A-01R-2315-07	ATP6V1G2|534	17.1126
TCGA-KN-8431-11A-01R-2315-07	ATP6V1G3|127124	238.5954
TCGA-KN-8431-11A-01R-2315-07	ATP6V1H|51606	2844.4376
TCGA-KN-8431-11A-01R-2315-07	ATP7A|538	619.4894
TCGA-KN-8431-11A-01R-2315-07	ATP7B|540	356.9731
TCGA-KN-8431-11A-01R-2315-07	ATP8A1|10396	502.3384
TCGA-KN-8431-11A-01R-2315-07	ATP8A2|51761	2.7601
TCGA-KN-8431-11A-01R-2315-07	ATP8B1|5205	1287.2591
TCGA-KN-8431-11A-01R-2315-07	ATP8B2|57198	228.1684
TCGA-KN-8431-11A-01R-2315-07	ATP8B3|148229	5.8269
TCGA-KN-8431-11A-01R-2315-07	ATP8B4|79895	60.7222
TCGA-KN-8431-11A-01R-2315-07	ATP8B5P|158381	25.1476
TCGA-KN-8431-11A-01R-2315-07	ATP9A|10079	2013.6472
TCGA-KN-8431-11A-01R-2315-07	ATP9B|374868	489.7646
TCGA-KN-8431-11A-01R-2315-07	ATPAF1|64756	2349.1497
TCGA-KN-8431-11A-01R-2315-07	ATPAF2|91647	360.6532
TCGA-KN-8431-11A-01R-2315-07	ATPBD4|89978	168.9795
TCGA-KN-8431-11A-01R-2315-07	ATPIF1|93974	3615.4259
TCGA-KN-8431-11A-01R-2315-07	ATRIP|84126	205.9465
TCGA-KN-8431-11A-01R-2315-07	ATRNL1|26033	146.592
TCGA-KN-8431-11A-01R-2315-07	ATRN|8455	3009.737
TCGA-KN-8431-11A-01R-2315-07	ATRX|546	1544.1233
TCGA-KN-8431-11A-01R-2315-07	ATR|545	493.1381
TCGA-KN-8431-11A-01R-2315-07	ATXN10|25814	3415.4719
TCGA-KN-8431-11A-01R-2315-07	ATXN1L|342371	1128.3631
TCGA-KN-8431-11A-01R-2315-07	ATXN1|6310	421.9888
TCGA-KN-8431-11A-01R-2315-07	ATXN2L|11273	1405.1982
TCGA-KN-8431-11A-01R-2315-07	ATXN2|6311	737.5604
TCGA-KN-8431-11A-01R-2315-07	ATXN3L|92552	0
TCGA-KN-8431-11A-01R-2315-07	ATXN3|4287	354.5197
TCGA-KN-8431-11A-01R-2315-07	ATXN7L1|222255	160.6992
TCGA-KN-8431-11A-01R-2315-07	ATXN7L2|127002	117.7643
TCGA-KN-8431-11A-01R-2315-07	ATXN7L3B|552889	3633.2132
TCGA-KN-8431-11A-01R-2315-07	ATXN7L3|56970	1367.4768
TCGA-KN-8431-11A-01R-2315-07	ATXN7|6314	439.7761
TCGA-KN-8431-11A-01R-2315-07	ATXN8OS|6315	0
TCGA-KN-8431-11A-01R-2315-07	AUH|549	1160.7759
TCGA-KN-8431-11A-01R-2315-07	AUP1|550	2367.5596
TCGA-KN-8431-11A-01R-2315-07	AURKAIP1|54998	2243.6556
TCGA-KN-8431-11A-01R-2315-07	AURKAPS1|6791	2.1467
TCGA-KN-8431-11A-01R-2315-07	AURKA|6790	65.3224
TCGA-KN-8431-11A-01R-2315-07	AURKB|9212	5.2135
TCGA-KN-8431-11A-01R-2315-07	AURKC|6795	17.174
TCGA-KN-8431-11A-01R-2315-07	AUTS2|26053	801.0427
TCGA-KN-8431-11A-01R-2315-07	AVEN|57099	78.8162
TCGA-KN-8431-11A-01R-2315-07	AVIL|10677	24.8409
TCGA-KN-8431-11A-01R-2315-07	AVL9|23080	234.3019
TCGA-KN-8431-11A-01R-2315-07	AVPI1|60370	847.9644
TCGA-KN-8431-11A-01R-2315-07	AVPR1A|552	29.1344
TCGA-KN-8431-11A-01R-2315-07	AVPR1B|553	4.2935
TCGA-KN-8431-11A-01R-2315-07	AVPR2|554	893.3528
TCGA-KN-8431-11A-01R-2315-07	AVP|551	.6134
TCGA-KN-8431-11A-01R-2315-07	AWAT1|158833	0
TCGA-KN-8431-11A-01R-2315-07	AWAT2|158835	0
TCGA-KN-8431-11A-01R-2315-07	AXIN1|8312	560.6072
TCGA-KN-8431-11A-01R-2315-07	AXIN2|8313	136.7783
TCGA-KN-8431-11A-01R-2315-07	AXL|558	260.9829
TCGA-KN-8431-11A-01R-2315-07	AZGP1|563	611.5158
TCGA-KN-8431-11A-01R-2315-07	AZI1|22994	168.9795
TCGA-KN-8431-11A-01R-2315-07	AZI2|64343	1060.4922
TCGA-KN-8431-11A-01R-2315-07	AZIN1|51582	2280.7636
TCGA-KN-8431-11A-01R-2315-07	AZU1|566	0
TCGA-KN-8431-11A-01R-2315-07	B2M|567	19750.3642
TCGA-KN-8431-11A-01R-2315-07	B3GALNT1|8706	682.665
TCGA-KN-8431-11A-01R-2315-07	B3GALNT2|148789	531.7458
TCGA-KN-8431-11A-01R-2315-07	B3GALT1|8708	.6134
TCGA-KN-8431-11A-01R-2315-07	B3GALT2|8707	23.3075
TCGA-KN-8431-11A-01R-2315-07	B3GALT4|8705	381.814
TCGA-KN-8431-11A-01R-2315-07	B3GALT5|10317	6.7469
TCGA-KN-8431-11A-01R-2315-07	B3GALT6|126792	530.8595
TCGA-KN-8431-11A-01R-2315-07	B3GALTL|145173	1038.4114
TCGA-KN-8431-11A-01R-2315-07	B3GAT1|27087	81.2696
TCGA-KN-8431-11A-01R-2315-07	B3GAT2|135152	1.2788
TCGA-KN-8431-11A-01R-2315-07	B3GAT3|26229	915.1269
TCGA-KN-8431-11A-01R-2315-07	B3GNT1|11041	1244.8056
TCGA-KN-8431-11A-01R-2315-07	B3GNT2|10678	1105.2672
TCGA-KN-8431-11A-01R-2315-07	B3GNT3|10331	1165.3761
TCGA-KN-8431-11A-01R-2315-07	B3GNT4|79369	10.1204
TCGA-KN-8431-11A-01R-2315-07	B3GNT5|84002	217.7413
TCGA-KN-8431-11A-01R-2315-07	B3GNT6|192134	.3067
TCGA-KN-8431-11A-01R-2315-07	B3GNT7|93010	47.5351
TCGA-KN-8431-11A-01R-2315-07	B3GNT8|374907	242.8889
TCGA-KN-8431-11A-01R-2315-07	B3GNT9|84752	225.4175
TCGA-KN-8431-11A-01R-2315-07	B3GNTL1|146712	41.5089
TCGA-KN-8431-11A-01R-2315-07	B4GALNT1|2583	10.5589
TCGA-KN-8431-11A-01R-2315-07	B4GALNT2|124872	780.1886
TCGA-KN-8431-11A-01R-2315-07	B4GALNT3|283358	801.3494
TCGA-KN-8431-11A-01R-2315-07	B4GALNT4|338707	.6134
TCGA-KN-8431-11A-01R-2315-07	B4GALT1|2683	3984.9728
TCGA-KN-8431-11A-01R-2315-07	B4GALT2|8704	927.0873
TCGA-KN-8431-11A-01R-2315-07	B4GALT3|8703	996.3965
TCGA-KN-8431-11A-01R-2315-07	B4GALT4|8702	386.1075
TCGA-KN-8431-11A-01R-2315-07	B4GALT5|9334	1827.4937
TCGA-KN-8431-11A-01R-2315-07	B4GALT6|9331	339.1858
TCGA-KN-8431-11A-01R-2315-07	B4GALT7|11285	637.8901
TCGA-KN-8431-11A-01R-2315-07	B9D1|27077	449.8842
TCGA-KN-8431-11A-01R-2315-07	B9D2|80776	178.1308
TCGA-KN-8431-11A-01R-2315-07	BAALC|79870	83.4164
TCGA-KN-8431-11A-01R-2315-07	BAAT|570	.3067
TCGA-KN-8431-11A-01R-2315-07	BACE1|23621	901.0197
TCGA-KN-8431-11A-01R-2315-07	BACE2|25825	3097.1402
TCGA-KN-8431-11A-01R-2315-07	BACH1|571	702.2924
TCGA-KN-8431-11A-01R-2315-07	BACH2|60468	29.4411
TCGA-KN-8431-11A-01R-2315-07	BAD|572	1416.8949
TCGA-KN-8431-11A-01R-2315-07	BAG1|573	5313.5414
TCGA-KN-8431-11A-01R-2315-07	BAG2|9532	120.5244
TCGA-KN-8431-11A-01R-2315-07	BAG3|9531	1545.9634
TCGA-KN-8431-11A-01R-2315-07	BAG4|9530	271.41
TCGA-KN-8431-11A-01R-2315-07	BAG5|9529	1190.217
TCGA-KN-8431-11A-01R-2315-07	BAGE2|85319	32.8636
TCGA-KN-8431-11A-01R-2315-07	BAGE|574	1.2267
TCGA-KN-8431-11A-01R-2315-07	BAHCC1|57597	745.8407
TCGA-KN-8431-11A-01R-2315-07	BAHD1|22893	997.9299
TCGA-KN-8431-11A-01R-2315-07	BAI1|575	114.3909
TCGA-KN-8431-11A-01R-2315-07	BAI2|576	25.1476
TCGA-KN-8431-11A-01R-2315-07	BAI3|577	62.5623
TCGA-KN-8431-11A-01R-2315-07	BAIAP2L1|55971	864.2184
TCGA-KN-8431-11A-01R-2315-07	BAIAP2L2|80115	57.9621
TCGA-KN-8431-11A-01R-2315-07	BAIAP2|10458	860.2315
TCGA-KN-8431-11A-01R-2315-07	BAIAP3|8938	436.9302
TCGA-KN-8431-11A-01R-2315-07	BAK1|578	764.548
TCGA-KN-8431-11A-01R-2315-07	BAMBI|25805	583.3014
TCGA-KN-8431-11A-01R-2315-07	BANF1|8815	1821.6668
TCGA-KN-8431-11A-01R-2315-07	BANF2|140836	0
TCGA-KN-8431-11A-01R-2315-07	BANK1|55024	131.5648
TCGA-KN-8431-11A-01R-2315-07	BANP|54971	264.0497
TCGA-KN-8431-11A-01R-2315-07	BAP1|8314	1813.0798
TCGA-KN-8431-11A-01R-2315-07	BARD1|580	32.5079
TCGA-KN-8431-11A-01R-2315-07	BARHL1|56751	0
TCGA-KN-8431-11A-01R-2315-07	BARHL2|343472	0
TCGA-KN-8431-11A-01R-2315-07	BARX1|56033	0
TCGA-KN-8431-11A-01R-2315-07	BARX2|8538	283.9837
TCGA-KN-8431-11A-01R-2315-07	BASE|317716	0
TCGA-KN-8431-11A-01R-2315-07	BASP1|10409	148.4321
TCGA-KN-8431-11A-01R-2315-07	BAT1|7919	3306.6626
TCGA-KN-8431-11A-01R-2315-07	BAT2L1|84726	4328.6238
TCGA-KN-8431-11A-01R-2315-07	BAT2L2|23215	2466.9171
TCGA-KN-8431-11A-01R-2315-07	BAT2|7916	5133.4816
TCGA-KN-8431-11A-01R-2315-07	BAT3|7917	3720.5398
TCGA-KN-8431-11A-01R-2315-07	BAT4|7918	639.1168
TCGA-KN-8431-11A-01R-2315-07	BAT5|7920	1264.433
TCGA-KN-8431-11A-01R-2315-07	BATF2|116071	113.1641
TCGA-KN-8431-11A-01R-2315-07	BATF3|55509	2.7601
TCGA-KN-8431-11A-01R-2315-07	BATF|10538	1.2267
TCGA-KN-8431-11A-01R-2315-07	BAX|581	426.2823
TCGA-KN-8431-11A-01R-2315-07	BAZ1A|11177	258.8362
TCGA-KN-8431-11A-01R-2315-07	BAZ1B|9031	1383.7307
TCGA-KN-8431-11A-01R-2315-07	BAZ2A|11176	1801.3494
TCGA-KN-8431-11A-01R-2315-07	BAZ2B|29994	675.5164
TCGA-KN-8431-11A-01R-2315-07	BBC3|27113	67.7758
TCGA-KN-8431-11A-01R-2315-07	BBOX1|8424	534.8463
TCGA-KN-8431-11A-01R-2315-07	BBS10|79738	543.4333
TCGA-KN-8431-11A-01R-2315-07	BBS12|166379	344.3993
TCGA-KN-8431-11A-01R-2315-07	BBS1|582	1821.3601
TCGA-KN-8431-11A-01R-2315-07	BBS2|583	1499.0416
TCGA-KN-8431-11A-01R-2315-07	BBS4|585	750.7475
TCGA-KN-8431-11A-01R-2315-07	BBS5|129880	264.663
TCGA-KN-8431-11A-01R-2315-07	BBS7|55212	342.5592
TCGA-KN-8431-11A-01R-2315-07	BBS9|27241	371.0803
TCGA-KN-8431-11A-01R-2315-07	BBX|56987	1686.4218
TCGA-KN-8431-11A-01R-2315-07	BCAM|4059	21675.0748
TCGA-KN-8431-11A-01R-2315-07	BCAN|63827	5.2135
TCGA-KN-8431-11A-01R-2315-07	BCAP29|55973	969.4089
TCGA-KN-8431-11A-01R-2315-07	BCAP31|10134	4791.5357
TCGA-KN-8431-11A-01R-2315-07	BCAR1|9564	2165.4527
TCGA-KN-8431-11A-01R-2315-07	BCAR3|8412	1600.7176
TCGA-KN-8431-11A-01R-2315-07	BCAR4|400500	0
TCGA-KN-8431-11A-01R-2315-07	BCAS1|8537	382.4274
TCGA-KN-8431-11A-01R-2315-07	BCAS2|10286	848.7741
TCGA-KN-8431-11A-01R-2315-07	BCAS3|54828	606.6089
TCGA-KN-8431-11A-01R-2315-07	BCAS4|55653	468.9105
TCGA-KN-8431-11A-01R-2315-07	BCAT1|586	28.8277
TCGA-KN-8431-11A-01R-2315-07	BCAT2|587	835.3906
TCGA-KN-8431-11A-01R-2315-07	BCCIP|56647	1749.0087
TCGA-KN-8431-11A-01R-2315-07	BCDIN3D|144233	175.8583
TCGA-KN-8431-11A-01R-2315-07	BCHE|590	15.0272
TCGA-KN-8431-11A-01R-2315-07	BCKDHA|593	2493.2914
TCGA-KN-8431-11A-01R-2315-07	BCKDHB|594	821.8968
TCGA-KN-8431-11A-01R-2315-07	BCKDK|10295	1303.0744
TCGA-KN-8431-11A-01R-2315-07	BCL10|8915	321.3985
TCGA-KN-8431-11A-01R-2315-07	BCL11A|53335	27.2943
TCGA-KN-8431-11A-01R-2315-07	BCL11B|64919	23.6142
TCGA-KN-8431-11A-01R-2315-07	BCL2A1|597	3.6801
TCGA-KN-8431-11A-01R-2315-07	BCL2L10|10017	59.4955
TCGA-KN-8431-11A-01R-2315-07	BCL2L11|10018	860.2315
TCGA-KN-8431-11A-01R-2315-07	BCL2L12|83596	172.6167
TCGA-KN-8431-11A-01R-2315-07	BCL2L13|23786	1998.9266
TCGA-KN-8431-11A-01R-2315-07	BCL2L14|79370	28.2144
TCGA-KN-8431-11A-01R-2315-07	BCL2L15|440603	111.3241
TCGA-KN-8431-11A-01R-2315-07	BCL2L1|598	4426.8957
TCGA-KN-8431-11A-01R-2315-07	BCL2L2|599	1244.226
TCGA-KN-8431-11A-01R-2315-07	BCL2|596	1001.9167
TCGA-KN-8431-11A-01R-2315-07	BCL3|602	250.2492
TCGA-KN-8431-11A-01R-2315-07	BCL6B|255877	416.1619
TCGA-KN-8431-11A-01R-2315-07	BCL6|604	1488.0012
TCGA-KN-8431-11A-01R-2315-07	BCL7A|605	1587.6715
TCGA-KN-8431-11A-01R-2315-07	BCL7B|9275	1314.4215
TCGA-KN-8431-11A-01R-2315-07	BCL7C|9274	1464.3778
TCGA-KN-8431-11A-01R-2315-07	BCL8|606	0
TCGA-KN-8431-11A-01R-2315-07	BCL9L|283149	520.4324
TCGA-KN-8431-11A-01R-2315-07	BCL9|607	679.5983
TCGA-KN-8431-11A-01R-2315-07	BCLAF1|9774	3051.1385
TCGA-KN-8431-11A-01R-2315-07	BCMO1|53630	27.2943
TCGA-KN-8431-11A-01R-2315-07	BCO2|83875	28.521
TCGA-KN-8431-11A-01R-2315-07	BCORL1|63035	387.0275
TCGA-KN-8431-11A-01R-2315-07	BCORL2|286554	0
TCGA-KN-8431-11A-01R-2315-07	BCOR|54880	891.206
TCGA-KN-8431-11A-01R-2315-07	BCR|613	2217.2813
TCGA-KN-8431-11A-01R-2315-07	BCS1L|617	484.8578
TCGA-KN-8431-11A-01R-2315-07	BCYRN1|618	0
TCGA-KN-8431-11A-01R-2315-07	BDH1|622	669.7846
TCGA-KN-8431-11A-01R-2315-07	BDH2|56898	2938.8944
TCGA-KN-8431-11A-01R-2315-07	BDKRB1|623	81.883
TCGA-KN-8431-11A-01R-2315-07	BDKRB2|624	2106.5706
TCGA-KN-8431-11A-01R-2315-07	BDNFOS|497258	156.7553
TCGA-KN-8431-11A-01R-2315-07	BDNF|627	26.638
TCGA-KN-8431-11A-01R-2315-07	BDP1|55814	727.7467
TCGA-KN-8431-11A-01R-2315-07	BEAN|146227	.92
TCGA-KN-8431-11A-01R-2315-07	BECN1|8678	1876.1451
TCGA-KN-8431-11A-01R-2315-07	BEGAIN|57596	2.4534
TCGA-KN-8431-11A-01R-2315-07	BEND2|139105	.3067
TCGA-KN-8431-11A-01R-2315-07	BEND3|57673	77.2828
TCGA-KN-8431-11A-01R-2315-07	BEND4|389206	1.8401
TCGA-KN-8431-11A-01R-2315-07	BEND5|79656	238.2887
TCGA-KN-8431-11A-01R-2315-07	BEND6|221336	1.5334
TCGA-KN-8431-11A-01R-2315-07	BEND7|222389	555.087
TCGA-KN-8431-11A-01R-2315-07	BEST1|7439	18.4007
TCGA-KN-8431-11A-01R-2315-07	BEST2|54831	0
TCGA-KN-8431-11A-01R-2315-07	BEST3|144453	2.7601
TCGA-KN-8431-11A-01R-2315-07	BEST4|266675	4.9068
TCGA-KN-8431-11A-01R-2315-07	BET1L|51272	1549.3368
TCGA-KN-8431-11A-01R-2315-07	BET1|10282	632.9832
TCGA-KN-8431-11A-01R-2315-07	BET3L|100128327	.3067
TCGA-KN-8431-11A-01R-2315-07	BEX1|55859	26.3743
TCGA-KN-8431-11A-01R-2315-07	BEX2|84707	565.8207
TCGA-KN-8431-11A-01R-2315-07	BEX4|56271	1658.2075
TCGA-KN-8431-11A-01R-2315-07	BEX5|340542	222.9548
TCGA-KN-8431-11A-01R-2315-07	BEYLA|497634	0
TCGA-KN-8431-11A-01R-2315-07	BFAR|51283	1047.3051
TCGA-KN-8431-11A-01R-2315-07	BFSP1|631	133.7116
TCGA-KN-8431-11A-01R-2315-07	BFSP2|8419	2.7601
TCGA-KN-8431-11A-01R-2315-07	BGLAP|632	17.174
TCGA-KN-8431-11A-01R-2315-07	BGN|633	3447.9798
TCGA-KN-8431-11A-01R-2315-07	BHLHA15|168620	4.9068
TCGA-KN-8431-11A-01R-2315-07	BHLHB9|80823	233.0752
TCGA-KN-8431-11A-01R-2315-07	BHLHE22|27319	3.0668
TCGA-KN-8431-11A-01R-2315-07	BHLHE23|128408	0
TCGA-KN-8431-11A-01R-2315-07	BHLHE40|8553	4553.247
TCGA-KN-8431-11A-01R-2315-07	BHLHE41|79365	376.6005
TCGA-KN-8431-11A-01R-2315-07	BHMT2|23743	2077.1295
TCGA-KN-8431-11A-01R-2315-07	BHMT|635	2615.9626
TCGA-KN-8431-11A-01R-2315-07	BICC1|80114	1335.5823
TCGA-KN-8431-11A-01R-2315-07	BICD1|636	118.991
TCGA-KN-8431-11A-01R-2315-07	BICD2|23299	933.5276
TCGA-KN-8431-11A-01R-2315-07	BID|637	209.8904
TCGA-KN-8431-11A-01R-2315-07	BIK|638	42.0149
TCGA-KN-8431-11A-01R-2315-07	BIN1|274	676.8382
TCGA-KN-8431-11A-01R-2315-07	BIN2|51411	72.6827
TCGA-KN-8431-11A-01R-2315-07	BIN3|55909	518.5923
TCGA-KN-8431-11A-01R-2315-07	BIRC2|329	1074.5994
TCGA-KN-8431-11A-01R-2315-07	BIRC3|330	134.9383
TCGA-KN-8431-11A-01R-2315-07	BIRC5|332	7.759
TCGA-KN-8431-11A-01R-2315-07	BIRC6|57448	1880.549
TCGA-KN-8431-11A-01R-2315-07	BIRC7|79444	0
TCGA-KN-8431-11A-01R-2315-07	BIRC8|112401	0
TCGA-KN-8431-11A-01R-2315-07	BIVM|54841	1098.7687
TCGA-KN-8431-11A-01R-2315-07	BLCAP|10904	2654.2973
TCGA-KN-8431-11A-01R-2315-07	BLID|414899	0
TCGA-KN-8431-11A-01R-2315-07	BLK|640	0
TCGA-KN-8431-11A-01R-2315-07	BLMH|642	495.5915
TCGA-KN-8431-11A-01R-2315-07	BLM|641	12.5738
TCGA-KN-8431-11A-01R-2315-07	BLNK|29760	745.534
TCGA-KN-8431-11A-01R-2315-07	BLOC1S1|2647	1528.5563
TCGA-KN-8431-11A-01R-2315-07	BLOC1S2|282991	685.7318
TCGA-KN-8431-11A-01R-2315-07	BLOC1S3|388552	157.9391
TCGA-KN-8431-11A-01R-2315-07	BLVRA|644	758.1078
TCGA-KN-8431-11A-01R-2315-07	BLVRB|645	1272.7133
TCGA-KN-8431-11A-01R-2315-07	BLZF1|8548	509.392
TCGA-KN-8431-11A-01R-2315-07	BMF|90427	1334.6623
TCGA-KN-8431-11A-01R-2315-07	BMI1|648	1467.4477
TCGA-KN-8431-11A-01R-2315-07	BMP10|27302	0
TCGA-KN-8431-11A-01R-2315-07	BMP15|9210	0
TCGA-KN-8431-11A-01R-2315-07	BMP1|649	198.4206
TCGA-KN-8431-11A-01R-2315-07	BMP2K|55589	152.1122
TCGA-KN-8431-11A-01R-2315-07	BMP2|650	68.0825
TCGA-KN-8431-11A-01R-2315-07	BMP3|651	3.0668
TCGA-KN-8431-11A-01R-2315-07	BMP4|652	357.5864
TCGA-KN-8431-11A-01R-2315-07	BMP5|653	1.5334
TCGA-KN-8431-11A-01R-2315-07	BMP6|654	1871.2934
TCGA-KN-8431-11A-01R-2315-07	BMP7|655	207.9276
TCGA-KN-8431-11A-01R-2315-07	BMP8A|353500	72.0693
TCGA-KN-8431-11A-01R-2315-07	BMP8B|656	34.6546
TCGA-KN-8431-11A-01R-2315-07	BMPER|168667	3.9868
TCGA-KN-8431-11A-01R-2315-07	BMPR1A|657	804.7228
TCGA-KN-8431-11A-01R-2315-07	BMPR1B|658	1421.4521
TCGA-KN-8431-11A-01R-2315-07	BMPR2|659	2347.0061
TCGA-KN-8431-11A-01R-2315-07	BMS1P4|729096	22.3844
TCGA-KN-8431-11A-01R-2315-07	BMS1P5|399761	60.7222
TCGA-KN-8431-11A-01R-2315-07	BMS1|9790	987.1962
TCGA-KN-8431-11A-01R-2315-07	BMX|660	14.1072
TCGA-KN-8431-11A-01R-2315-07	BNC1|646	4.6002
TCGA-KN-8431-11A-01R-2315-07	BNC2|54796	119.2977
TCGA-KN-8431-11A-01R-2315-07	BNIP1|662	213.7545
TCGA-KN-8431-11A-01R-2315-07	BNIP2|663	585.1415
TCGA-KN-8431-11A-01R-2315-07	BNIP3L|665	2266.3498
TCGA-KN-8431-11A-01R-2315-07	BNIP3|664	1625.3929
TCGA-KN-8431-11A-01R-2315-07	BNIPL|149428	24.2276
TCGA-KN-8431-11A-01R-2315-07	BOC|91653	613.6625
TCGA-KN-8431-11A-01R-2315-07	BOD1L|259282	1026.451
TCGA-KN-8431-11A-01R-2315-07	BOD1|91272	617.3426
TCGA-KN-8431-11A-01R-2315-07	BOK|666	381.5073
TCGA-KN-8431-11A-01R-2315-07	BOLA1|51027	451.7366
TCGA-KN-8431-11A-01R-2315-07	BOLA2|552900	865.9112
TCGA-KN-8431-11A-01R-2315-07	BOLA3|388962	413.4018
TCGA-KN-8431-11A-01R-2315-07	BOLL|66037	.3067
TCGA-KN-8431-11A-01R-2315-07	BOP1|23246	91.39
TCGA-KN-8431-11A-01R-2315-07	BPESC1|60467	0
TCGA-KN-8431-11A-01R-2315-07	BPGM|669	1203.7108
TCGA-KN-8431-11A-01R-2315-07	BPHL|670	710.266
TCGA-KN-8431-11A-01R-2315-07	BPIL1|80341	0
TCGA-KN-8431-11A-01R-2315-07	BPIL2|254240	0
TCGA-KN-8431-11A-01R-2315-07	BPIL3|128859	0
TCGA-KN-8431-11A-01R-2315-07	BPI|671	16.5606
TCGA-KN-8431-11A-01R-2315-07	BPNT1|10380	1032.5845
TCGA-KN-8431-11A-01R-2315-07	BPTF|2186	1402.4381
TCGA-KN-8431-11A-01R-2315-07	BPY2|9083	0
TCGA-KN-8431-11A-01R-2315-07	BRAF|673	163.4593
TCGA-KN-8431-11A-01R-2315-07	BRAP|8315	401.1347
TCGA-KN-8431-11A-01R-2315-07	BRCA1|672	42.6282
TCGA-KN-8431-11A-01R-2315-07	BRCA2|675	20.5474
TCGA-KN-8431-11A-01R-2315-07	BRCC3|79184	588.2082
TCGA-KN-8431-11A-01R-2315-07	BRD1|23774	636.3567
TCGA-KN-8431-11A-01R-2315-07	BRD2|6046	5374.5304
TCGA-KN-8431-11A-01R-2315-07	BRD3|8019	852.2671
TCGA-KN-8431-11A-01R-2315-07	BRD4|23476	1354.903
TCGA-KN-8431-11A-01R-2315-07	BRD7P3|23629	0
TCGA-KN-8431-11A-01R-2315-07	BRD7|29117	1319.0217
TCGA-KN-8431-11A-01R-2315-07	BRD8|10902	1337.4224
TCGA-KN-8431-11A-01R-2315-07	BRD9|65980	487.0045
TCGA-KN-8431-11A-01R-2315-07	BRDT|676	0
TCGA-KN-8431-11A-01R-2315-07	BREA2|286076	1.2267
TCGA-KN-8431-11A-01R-2315-07	BRE|9577	947.6991
TCGA-KN-8431-11A-01R-2315-07	BRF1|2972	780.1211
TCGA-KN-8431-11A-01R-2315-07	BRF2|55290	339.4924
TCGA-KN-8431-11A-01R-2315-07	BRI3BP|140707	174.8064
TCGA-KN-8431-11A-01R-2315-07	BRI3|25798	1686.7285
TCGA-KN-8431-11A-01R-2315-07	BRIP1|83990	1.8401
TCGA-KN-8431-11A-01R-2315-07	BRIX1|55299	403.5881
TCGA-KN-8431-11A-01R-2315-07	BRMS1L|84312	367.4001
TCGA-KN-8431-11A-01R-2315-07	BRMS1|25855	921.5671
TCGA-KN-8431-11A-01R-2315-07	BRP44L|51660	4186.7668
TCGA-KN-8431-11A-01R-2315-07	BRP44|25874	2743.5406
TCGA-KN-8431-11A-01R-2315-07	BRPF1|7862	422.6022
TCGA-KN-8431-11A-01R-2315-07	BRPF3|27154	1537.0697
TCGA-KN-8431-11A-01R-2315-07	BRS3|680	0
TCGA-KN-8431-11A-01R-2315-07	BRSK1|84446	14.1072
TCGA-KN-8431-11A-01R-2315-07	BRSK2|9024	6.7469
TCGA-KN-8431-11A-01R-2315-07	BRWD1|54014	1085.6398
TCGA-KN-8431-11A-01R-2315-07	BRWD3|254065	144.4453
TCGA-KN-8431-11A-01R-2315-07	BSCL2|26580	2737.8947
TCGA-KN-8431-11A-01R-2315-07	BSDC1|55108	2271.5633
TCGA-KN-8431-11A-01R-2315-07	BSG|682	16276.0101
TCGA-KN-8431-11A-01R-2315-07	BSND|7809	793.3758
TCGA-KN-8431-11A-01R-2315-07	BSN|8927	18.094
TCGA-KN-8431-11A-01R-2315-07	BSPH1|100131137	0
TCGA-KN-8431-11A-01R-2315-07	BSPRY|54836	875.2588
TCGA-KN-8431-11A-01R-2315-07	BST1|683	45.695
TCGA-KN-8431-11A-01R-2315-07	BST2|684	721.3064
TCGA-KN-8431-11A-01R-2315-07	BSX|390259	0
TCGA-KN-8431-11A-01R-2315-07	BTAF1|9044	484.8578
TCGA-KN-8431-11A-01R-2315-07	BTBD10|84280	453.27
TCGA-KN-8431-11A-01R-2315-07	BTBD11|121551	1000.0767
TCGA-KN-8431-11A-01R-2315-07	BTBD12|84464	180.3266
TCGA-KN-8431-11A-01R-2315-07	BTBD16|118663	1.2267
TCGA-KN-8431-11A-01R-2315-07	BTBD17|388419	0
TCGA-KN-8431-11A-01R-2315-07	BTBD18|643376	.92
TCGA-KN-8431-11A-01R-2315-07	BTBD19|149478	15.0272
TCGA-KN-8431-11A-01R-2315-07	BTBD1|53339	1747.7574
TCGA-KN-8431-11A-01R-2315-07	BTBD2|55643	2135.3983
TCGA-KN-8431-11A-01R-2315-07	BTBD3|22903	824.0435
TCGA-KN-8431-11A-01R-2315-07	BTBD6|90135	1248.1791
TCGA-KN-8431-11A-01R-2315-07	BTBD7|55727	929.2341
TCGA-KN-8431-11A-01R-2315-07	BTBD8|284697	9.2003
TCGA-KN-8431-11A-01R-2315-07	BTBD9|114781	579.6213
TCGA-KN-8431-11A-01R-2315-07	BTC|685	91.6967
TCGA-KN-8431-11A-01R-2315-07	BTD|686	632.6765
TCGA-KN-8431-11A-01R-2315-07	BTF3L1|690	0
TCGA-KN-8431-11A-01R-2315-07	BTF3L4|91408	687.2652
TCGA-KN-8431-11A-01R-2315-07	BTF3|689	5459.4802
TCGA-KN-8431-11A-01R-2315-07	BTG1|694	5283.4471
TCGA-KN-8431-11A-01R-2315-07	BTG2|7832	20375.9871
TCGA-KN-8431-11A-01R-2315-07	BTG3|10950	561.8339
TCGA-KN-8431-11A-01R-2315-07	BTG4|54766	0
TCGA-KN-8431-11A-01R-2315-07	BTK|695	4.2935
TCGA-KN-8431-11A-01R-2315-07	BTLA|151888	3.3735
TCGA-KN-8431-11A-01R-2315-07	BTN1A1|696	1.5334
TCGA-KN-8431-11A-01R-2315-07	BTN2A1|11120	517.6723
TCGA-KN-8431-11A-01R-2315-07	BTN2A2|10385	157.6324
TCGA-KN-8431-11A-01R-2315-07	BTN2A3|54718	17.4806
TCGA-KN-8431-11A-01R-2315-07	BTN3A1|11119	316.4916
TCGA-KN-8431-11A-01R-2315-07	BTN3A2|11118	529.6328
TCGA-KN-8431-11A-01R-2315-07	BTN3A3|10384	186.4602
TCGA-KN-8431-11A-01R-2315-07	BTNL2|56244	0
TCGA-KN-8431-11A-01R-2315-07	BTNL3|10917	.6134
TCGA-KN-8431-11A-01R-2315-07	BTNL8|79908	.3067
TCGA-KN-8431-11A-01R-2315-07	BTNL9|153579	295.9442
TCGA-KN-8431-11A-01R-2315-07	BTRC|8945	628.9964
TCGA-KN-8431-11A-01R-2315-07	BUB1B|701	39.2977
TCGA-KN-8431-11A-01R-2315-07	BUB1|699	7.0536
TCGA-KN-8431-11A-01R-2315-07	BUB3|9184	1516.829
TCGA-KN-8431-11A-01R-2315-07	BUD13|84811	340.4125
TCGA-KN-8431-11A-01R-2315-07	BUD31|8896	1295.0886
TCGA-KN-8431-11A-01R-2315-07	BVES|11149	571.9543
TCGA-KN-8431-11A-01R-2315-07	BYSL|705	191.367
TCGA-KN-8431-11A-01R-2315-07	BZRAP1|9256	654.144
TCGA-KN-8431-11A-01R-2315-07	BZW1|9689	2486.8512
TCGA-KN-8431-11A-01R-2315-07	BZW2|28969	727.7467
TCGA-KN-8431-11A-01R-2315-07	C10orf105|414152	4.2935
TCGA-KN-8431-11A-01R-2315-07	C10orf107|219621	24.5342
TCGA-KN-8431-11A-01R-2315-07	C10orf108|414235	57.3488
TCGA-KN-8431-11A-01R-2315-07	C10orf10|11067	732.0402
TCGA-KN-8431-11A-01R-2315-07	C10orf110|55853	2.4044
TCGA-KN-8431-11A-01R-2315-07	C10orf111|221060	3.9868
TCGA-KN-8431-11A-01R-2315-07	C10orf113|387638	0
TCGA-KN-8431-11A-01R-2315-07	C10orf114|399726	147.8188
TCGA-KN-8431-11A-01R-2315-07	C10orf116|10974	1128.5563
TCGA-KN-8431-11A-01R-2315-07	C10orf118|55088	1017.5573
TCGA-KN-8431-11A-01R-2315-07	C10orf119|79892	1260.4462
TCGA-KN-8431-11A-01R-2315-07	C10orf11|83938	56.1221
TCGA-KN-8431-11A-01R-2315-07	C10orf120|399814	0
TCGA-KN-8431-11A-01R-2315-07	C10orf122|387718	0
TCGA-KN-8431-11A-01R-2315-07	C10orf125|282969	87.4032
TCGA-KN-8431-11A-01R-2315-07	C10orf128|170371	21.4675
TCGA-KN-8431-11A-01R-2315-07	C10orf129|142827	.3067
TCGA-KN-8431-11A-01R-2315-07	C10orf12|26148	137.3304
TCGA-KN-8431-11A-01R-2315-07	C10orf131|100127889	.3067
TCGA-KN-8431-11A-01R-2315-07	C10orf137|26098	229.7018
TCGA-KN-8431-11A-01R-2315-07	C10orf140|387640	55.202
TCGA-KN-8431-11A-01R-2315-07	C10orf18|54906	981.0626
TCGA-KN-8431-11A-01R-2315-07	C10orf25|220979	54.8953
TCGA-KN-8431-11A-01R-2315-07	C10orf26|54838	1278.8745
TCGA-KN-8431-11A-01R-2315-07	C10orf27|219793	0
TCGA-KN-8431-11A-01R-2315-07	C10orf28|27291	270.4899
TCGA-KN-8431-11A-01R-2315-07	C10orf2|56652	207.9276
TCGA-KN-8431-11A-01R-2315-07	C10orf32|119032	1056.1987
TCGA-KN-8431-11A-01R-2315-07	C10orf35|219738	184.3134
TCGA-KN-8431-11A-01R-2315-07	C10orf40|283025	0
TCGA-KN-8431-11A-01R-2315-07	C10orf41|100131213	201.9075
TCGA-KN-8431-11A-01R-2315-07	C10orf46|143384	635.4366
TCGA-KN-8431-11A-01R-2315-07	C10orf47|254427	836.6173
TCGA-KN-8431-11A-01R-2315-07	C10orf4|118924	248.1024
TCGA-KN-8431-11A-01R-2315-07	C10orf50|645528	0
TCGA-KN-8431-11A-01R-2315-07	C10orf53|282966	0
TCGA-KN-8431-11A-01R-2315-07	C10orf54|64115	418.922
TCGA-KN-8431-11A-01R-2315-07	C10orf55|414236	140.5597
TCGA-KN-8431-11A-01R-2315-07	C10orf57|80195	587.5949
TCGA-KN-8431-11A-01R-2315-07	C10orf58|84293	3748.2174
TCGA-KN-8431-11A-01R-2315-07	C10orf62|414157	4.9068
TCGA-KN-8431-11A-01R-2315-07	C10orf67|256815	13.1872
TCGA-KN-8431-11A-01R-2315-07	C10orf68|79741	4.6002
TCGA-KN-8431-11A-01R-2315-07	C10orf71|118461	0
TCGA-KN-8431-11A-01R-2315-07	C10orf72|196740	182.1667
TCGA-KN-8431-11A-01R-2315-07	C10orf75|90271	84.3364
TCGA-KN-8431-11A-01R-2315-07	C10orf76|79591	676.2248
TCGA-KN-8431-11A-01R-2315-07	C10orf78|119392	137.6984
TCGA-KN-8431-11A-01R-2315-07	C10orf79|80217	106.4172
TCGA-KN-8431-11A-01R-2315-07	C10orf81|79949	.3067
TCGA-KN-8431-11A-01R-2315-07	C10orf82|143379	60.4155
TCGA-KN-8431-11A-01R-2315-07	C10orf84|63877	845.8177
TCGA-KN-8431-11A-01R-2315-07	C10orf88|80007	174.1931
TCGA-KN-8431-11A-01R-2315-07	C10orf90|118611	1.5334
TCGA-KN-8431-11A-01R-2315-07	C10orf91|170393	1.5334
TCGA-KN-8431-11A-01R-2315-07	C10orf93|255352	25.7609
TCGA-KN-8431-11A-01R-2315-07	C10orf95|79946	25.8284
TCGA-KN-8431-11A-01R-2315-07	C10orf96|374355	0
TCGA-KN-8431-11A-01R-2315-07	C10orf99|387695	0
TCGA-KN-8431-11A-01R-2315-07	C11orf10|746	1030.7445
TCGA-KN-8431-11A-01R-2315-07	C11orf16|56673	16.5606
TCGA-KN-8431-11A-01R-2315-07	C11orf17|56672	394.0811
TCGA-KN-8431-11A-01R-2315-07	C11orf1|64776	642.0731
TCGA-KN-8431-11A-01R-2315-07	C11orf20|25858	7.9736
TCGA-KN-8431-11A-01R-2315-07	C11orf21|29125	.92
TCGA-KN-8431-11A-01R-2315-07	C11orf24|53838	346.2394
TCGA-KN-8431-11A-01R-2315-07	C11orf2|738	2682.5117
TCGA-KN-8431-11A-01R-2315-07	C11orf30|56946	378.7472
TCGA-KN-8431-11A-01R-2315-07	C11orf31|280636	908.38
TCGA-KN-8431-11A-01R-2315-07	C11orf34|349633	0
TCGA-KN-8431-11A-01R-2315-07	C11orf35|256329	89.8382
TCGA-KN-8431-11A-01R-2315-07	C11orf36|283303	0
TCGA-KN-8431-11A-01R-2315-07	C11orf40|143501	0
TCGA-KN-8431-11A-01R-2315-07	C11orf41|25758	155.179
TCGA-KN-8431-11A-01R-2315-07	C11orf42|160298	1.2267
TCGA-KN-8431-11A-01R-2315-07	C11orf45|219833	145.9787
TCGA-KN-8431-11A-01R-2315-07	C11orf46|120534	704.7458
TCGA-KN-8431-11A-01R-2315-07	C11orf48|79081	496.7323
TCGA-KN-8431-11A-01R-2315-07	C11orf49|79096	730.2001
TCGA-KN-8431-11A-01R-2315-07	C11orf51|25906	688.725
TCGA-KN-8431-11A-01R-2315-07	C11orf52|91894	836.7645
TCGA-KN-8431-11A-01R-2315-07	C11orf53|341032	86.4832
TCGA-KN-8431-11A-01R-2315-07	C11orf54|28970	3045.3117
TCGA-KN-8431-11A-01R-2315-07	C11orf57|55216	764.8547
TCGA-KN-8431-11A-01R-2315-07	C11orf58|10944	3360.2699
TCGA-KN-8431-11A-01R-2315-07	C11orf59|55004	2490.5313
TCGA-KN-8431-11A-01R-2315-07	C11orf61|79684	286.7438
TCGA-KN-8431-11A-01R-2315-07	C11orf63|79864	135.5516
TCGA-KN-8431-11A-01R-2315-07	C11orf64|283197	0
TCGA-KN-8431-11A-01R-2315-07	C11orf65|160140	16.8673
TCGA-KN-8431-11A-01R-2315-07	C11orf66|220004	12.2671
TCGA-KN-8431-11A-01R-2315-07	C11orf67|28971	423.8994
TCGA-KN-8431-11A-01R-2315-07	C11orf68|83638	1273.94
TCGA-KN-8431-11A-01R-2315-07	C11orf70|85016	68.0825
TCGA-KN-8431-11A-01R-2315-07	C11orf71|54494	687.2652
TCGA-KN-8431-11A-01R-2315-07	C11orf73|51501	350.8395
TCGA-KN-8431-11A-01R-2315-07	C11orf74|119710	348.9995
TCGA-KN-8431-11A-01R-2315-07	C11orf75|56935	465.5371
TCGA-KN-8431-11A-01R-2315-07	C11orf80|79703	654.7573
TCGA-KN-8431-11A-01R-2315-07	C11orf82|220042	11.0404
TCGA-KN-8431-11A-01R-2315-07	C11orf83|790955	528.3202
TCGA-KN-8431-11A-01R-2315-07	C11orf84|144097	275.0901
TCGA-KN-8431-11A-01R-2315-07	C11orf85|283129	1.5334
TCGA-KN-8431-11A-01R-2315-07	C11orf86|254439	0
TCGA-KN-8431-11A-01R-2315-07	C11orf87|399947	0
TCGA-KN-8431-11A-01R-2315-07	C11orf88|399949	.6134
TCGA-KN-8431-11A-01R-2315-07	C11orf90|387804	.6134
TCGA-KN-8431-11A-01R-2315-07	C11orf92|399948	846.8696
TCGA-KN-8431-11A-01R-2315-07	C11orf93|120376	193.3819
TCGA-KN-8431-11A-01R-2315-07	C11orf94|143678	0
TCGA-KN-8431-11A-01R-2315-07	C11orf95|65998	574.1011
TCGA-KN-8431-11A-01R-2315-07	C11orf9|745	660.2775
TCGA-KN-8431-11A-01R-2315-07	C12orf10|60314	920.0337
TCGA-KN-8431-11A-01R-2315-07	C12orf11|55726	333.3589
TCGA-KN-8431-11A-01R-2315-07	C12orf12|196477	0
TCGA-KN-8431-11A-01R-2315-07	C12orf23|90488	1309.5147
TCGA-KN-8431-11A-01R-2315-07	C12orf24|29902	95.6835
TCGA-KN-8431-11A-01R-2315-07	C12orf26|84190	177.2598
TCGA-KN-8431-11A-01R-2315-07	C12orf27|283460	59.8022
TCGA-KN-8431-11A-01R-2315-07	C12orf29|91298	412.4082
TCGA-KN-8431-11A-01R-2315-07	C12orf32|83695	583.9147
TCGA-KN-8431-11A-01R-2315-07	C12orf34|84915	817.6033
TCGA-KN-8431-11A-01R-2315-07	C12orf35|55196	469.8306
TCGA-KN-8431-11A-01R-2315-07	C12orf36|283422	21.7741
TCGA-KN-8431-11A-01R-2315-07	C12orf39|80763	126.3513
TCGA-KN-8431-11A-01R-2315-07	C12orf40|283461	0
TCGA-KN-8431-11A-01R-2315-07	C12orf41|54934	561.8339
TCGA-KN-8431-11A-01R-2315-07	C12orf42|374470	.3067
TCGA-KN-8431-11A-01R-2315-07	C12orf43|64897	317.105
TCGA-KN-8431-11A-01R-2315-07	C12orf44|60673	1008.6637
TCGA-KN-8431-11A-01R-2315-07	C12orf45|121053	74.2161
TCGA-KN-8431-11A-01R-2315-07	C12orf47|51275	314.627
TCGA-KN-8431-11A-01R-2315-07	C12orf48|55010	37.7214
TCGA-KN-8431-11A-01R-2315-07	C12orf49|79794	885.6858
TCGA-KN-8431-11A-01R-2315-07	C12orf4|57102	327.2253
TCGA-KN-8431-11A-01R-2315-07	C12orf50|160419	.3067
TCGA-KN-8431-11A-01R-2315-07	C12orf51|283450	1494.1348
TCGA-KN-8431-11A-01R-2315-07	C12orf52|84934	737.8671
TCGA-KN-8431-11A-01R-2315-07	C12orf53|196500	11.3471
TCGA-KN-8431-11A-01R-2315-07	C12orf54|121273	0
TCGA-KN-8431-11A-01R-2315-07	C12orf56|115749	14.1072
TCGA-KN-8431-11A-01R-2315-07	C12orf57|113246	1840.9875
TCGA-KN-8431-11A-01R-2315-07	C12orf59|120939	807.4829
TCGA-KN-8431-11A-01R-2315-07	C12orf5|57103	233.9952
TCGA-KN-8431-11A-01R-2315-07	C12orf60|144608	68.0825
TCGA-KN-8431-11A-01R-2315-07	C12orf61|283416	21.4675
TCGA-KN-8431-11A-01R-2315-07	C12orf62|84987	1219.6581
TCGA-KN-8431-11A-01R-2315-07	C12orf63|374467	2.7601
TCGA-KN-8431-11A-01R-2315-07	C12orf65|91574	347.1594
TCGA-KN-8431-11A-01R-2315-07	C12orf66|144577	102.7371
TCGA-KN-8431-11A-01R-2315-07	C12orf68|387856	16.5606
TCGA-KN-8431-11A-01R-2315-07	C12orf69|440087	10.7337
TCGA-KN-8431-11A-01R-2315-07	C12orf70|341346	0
TCGA-KN-8431-11A-01R-2315-07	C12orf71|728858	0
TCGA-KN-8431-11A-01R-2315-07	C12orf72|254013	94.1501
TCGA-KN-8431-11A-01R-2315-07	C12orf73|728568	136.165
TCGA-KN-8431-11A-01R-2315-07	C12orf74|338809	4.9068
TCGA-KN-8431-11A-01R-2315-07	C12orf75|387882	1332.8222
TCGA-KN-8431-11A-01R-2315-07	C12orf76|400073	182.78
TCGA-KN-8431-11A-01R-2315-07	C12orf77|196415	0
TCGA-KN-8431-11A-01R-2315-07	C13orf15|28984	1731.8102
TCGA-KN-8431-11A-01R-2315-07	C13orf16|121793	.92
TCGA-KN-8431-11A-01R-2315-07	C13orf18|80183	4.6002
TCGA-KN-8431-11A-01R-2315-07	C13orf1|57213	370.4669
TCGA-KN-8431-11A-01R-2315-07	C13orf23|80209	563.674
TCGA-KN-8431-11A-01R-2315-07	C13orf26|122046	0
TCGA-KN-8431-11A-01R-2315-07	C13orf27|93081	221.4215
TCGA-KN-8431-11A-01R-2315-07	C13orf28|122258	0
TCGA-KN-8431-11A-01R-2315-07	C13orf29|283487	51.8286
TCGA-KN-8431-11A-01R-2315-07	C13orf30|144809	0
TCGA-KN-8431-11A-01R-2315-07	C13orf31|144811	139.2318
TCGA-KN-8431-11A-01R-2315-07	C13orf33|84935	148.7388
TCGA-KN-8431-11A-01R-2315-07	C13orf34|79866	43.6556
TCGA-KN-8431-11A-01R-2315-07	C13orf35|400165	.3067
TCGA-KN-8431-11A-01R-2315-07	C13orf36|400120	10.1204
TCGA-KN-8431-11A-01R-2315-07	C13orf37|440145	457.8701
TCGA-KN-8431-11A-01R-2315-07	C13orf38|728591	4.7228
TCGA-KN-8431-11A-01R-2315-07	C13orf39|196541	0
TCGA-KN-8431-11A-01R-2315-07	C14orf101|54916	678.3715
TCGA-KN-8431-11A-01R-2315-07	C14orf102|55051	271.41
TCGA-KN-8431-11A-01R-2315-07	C14orf104|55172	343.4793
TCGA-KN-8431-11A-01R-2315-07	C14orf105|55195	1434.3326
TCGA-KN-8431-11A-01R-2315-07	C14orf106|55320	207.6209
TCGA-KN-8431-11A-01R-2315-07	C14orf109|26175	640.6502
TCGA-KN-8431-11A-01R-2315-07	C14orf115|55237	0
TCGA-KN-8431-11A-01R-2315-07	C14orf118|55668	215.9012
TCGA-KN-8431-11A-01R-2315-07	C14orf119|55017	1050.9852
TCGA-KN-8431-11A-01R-2315-07	C14orf126|112487	358.7396
TCGA-KN-8431-11A-01R-2315-07	C14orf128|84837	111.3241
TCGA-KN-8431-11A-01R-2315-07	C14orf129|51527	480.2576
TCGA-KN-8431-11A-01R-2315-07	C14orf132|56967	608.449
TCGA-KN-8431-11A-01R-2315-07	C14orf135|64430	1031.9712
TCGA-KN-8431-11A-01R-2315-07	C14orf138|79609	95.6835
TCGA-KN-8431-11A-01R-2315-07	C14orf139|79686	19.9341
TCGA-KN-8431-11A-01R-2315-07	C14orf142|84520	490.378
TCGA-KN-8431-11A-01R-2315-07	C14orf143|90141	59.1888
TCGA-KN-8431-11A-01R-2315-07	C14orf145|145508	53.0553
TCGA-KN-8431-11A-01R-2315-07	C14orf147|171546	1199.1106
TCGA-KN-8431-11A-01R-2315-07	C14orf148|122945	7.9736
TCGA-KN-8431-11A-01R-2315-07	C14orf149|112849	138.0051
TCGA-KN-8431-11A-01R-2315-07	C14orf153|84334	469.711
TCGA-KN-8431-11A-01R-2315-07	C14orf156|81892	487.0045
TCGA-KN-8431-11A-01R-2315-07	C14orf159|80017	1806.3329
TCGA-KN-8431-11A-01R-2315-07	C14orf162|56936	0
TCGA-KN-8431-11A-01R-2315-07	C14orf165|414767	0
TCGA-KN-8431-11A-01R-2315-07	C14orf166B|145497	0
TCGA-KN-8431-11A-01R-2315-07	C14orf166|51637	1644.7136
TCGA-KN-8431-11A-01R-2315-07	C14orf167|55449	902.3998
TCGA-KN-8431-11A-01R-2315-07	C14orf169|79697	253.6226
TCGA-KN-8431-11A-01R-2315-07	C14orf174|161394	73.9094
TCGA-KN-8431-11A-01R-2315-07	C14orf176|643382	9.2003
TCGA-KN-8431-11A-01R-2315-07	C14orf177|283598	0
TCGA-KN-8431-11A-01R-2315-07	C14orf178|283579	1.5334
TCGA-KN-8431-11A-01R-2315-07	C14orf179|112752	332.4389
TCGA-KN-8431-11A-01R-2315-07	C14orf180|400258	2.1467
TCGA-KN-8431-11A-01R-2315-07	C14orf181|400223	100.2837
TCGA-KN-8431-11A-01R-2315-07	C14orf182|283551	3.3735
TCGA-KN-8431-11A-01R-2315-07	C14orf183|196913	0
TCGA-KN-8431-11A-01R-2315-07	C14orf184|650662	0
TCGA-KN-8431-11A-01R-2315-07	C14orf19|280655	3.9868
TCGA-KN-8431-11A-01R-2315-07	C14orf1|11161	1094.5335
TCGA-KN-8431-11A-01R-2315-07	C14orf21|161424	214.3679
TCGA-KN-8431-11A-01R-2315-07	C14orf23|387978	0
TCGA-KN-8431-11A-01R-2315-07	C14orf28|122525	76.0561
TCGA-KN-8431-11A-01R-2315-07	C14orf2|9556	1228.5517
TCGA-KN-8431-11A-01R-2315-07	C14orf33|100129075	85.2565
TCGA-KN-8431-11A-01R-2315-07	C14orf34|645687	0
TCGA-KN-8431-11A-01R-2315-07	C14orf37|145407	409.1083
TCGA-KN-8431-11A-01R-2315-07	C14orf39|317761	0
TCGA-KN-8431-11A-01R-2315-07	C14orf43|91748	963.582
TCGA-KN-8431-11A-01R-2315-07	C14orf45|80127	265.6045
TCGA-KN-8431-11A-01R-2315-07	C14orf48|256369	0
TCGA-KN-8431-11A-01R-2315-07	C14orf49|161176	12.5738
TCGA-KN-8431-11A-01R-2315-07	C14orf4|64207	3961.9719
TCGA-KN-8431-11A-01R-2315-07	C14orf50|145376	203.3275
TCGA-KN-8431-11A-01R-2315-07	C14orf53|440184	.3067
TCGA-KN-8431-11A-01R-2315-07	C14orf64|388011	93.8434
TCGA-KN-8431-11A-01R-2315-07	C14orf68|283600	11.0404
TCGA-KN-8431-11A-01R-2315-07	C14orf70|283601	0
TCGA-KN-8431-11A-01R-2315-07	C14orf72|145200	1.8401
TCGA-KN-8431-11A-01R-2315-07	C14orf73|91828	23.0008
TCGA-KN-8431-11A-01R-2315-07	C14orf79|122616	342.5592
TCGA-KN-8431-11A-01R-2315-07	C14orf80|283643	44.775
TCGA-KN-8431-11A-01R-2315-07	C14orf86|283592	0
TCGA-KN-8431-11A-01R-2315-07	C14orf93|60686	275.3968
TCGA-KN-8431-11A-01R-2315-07	C15orf17|57184	1740.0905
TCGA-KN-8431-11A-01R-2315-07	C15orf21|283651	14.1072
TCGA-KN-8431-11A-01R-2315-07	C15orf23|90417	117.4576
TCGA-KN-8431-11A-01R-2315-07	C15orf24|56851	1663.421
TCGA-KN-8431-11A-01R-2315-07	C15orf26|161502	1.8401
TCGA-KN-8431-11A-01R-2315-07	C15orf27|123591	160.0859
TCGA-KN-8431-11A-01R-2315-07	C15orf28|80035	1.8401
TCGA-KN-8431-11A-01R-2315-07	C15orf29|79768	335.199
TCGA-KN-8431-11A-01R-2315-07	C15orf2|23742	8.2803
TCGA-KN-8431-11A-01R-2315-07	C15orf32|145858	0
TCGA-KN-8431-11A-01R-2315-07	C15orf33|196951	94.7635
TCGA-KN-8431-11A-01R-2315-07	C15orf34|80072	53.362
TCGA-KN-8431-11A-01R-2315-07	C15orf37|283687	71.0818
TCGA-KN-8431-11A-01R-2315-07	C15orf38|348110	331.3317
TCGA-KN-8431-11A-01R-2315-07	C15orf39|56905	774.6684
TCGA-KN-8431-11A-01R-2315-07	C15orf40|123207	451.2643
TCGA-KN-8431-11A-01R-2315-07	C15orf41|84529	136.4717
TCGA-KN-8431-11A-01R-2315-07	C15orf42|90381	2.1621
TCGA-KN-8431-11A-01R-2315-07	C15orf43|145645	0
TCGA-KN-8431-11A-01R-2315-07	C15orf44|81556	974.009
TCGA-KN-8431-11A-01R-2315-07	C15orf48|84419	12.5738
TCGA-KN-8431-11A-01R-2315-07	C15orf50|414926	0
TCGA-KN-8431-11A-01R-2315-07	C15orf51|196968	10.7337
TCGA-KN-8431-11A-01R-2315-07	C15orf52|388115	437.016
TCGA-KN-8431-11A-01R-2315-07	C15orf53|400359	0
TCGA-KN-8431-11A-01R-2315-07	C15orf54|400360	.6134
TCGA-KN-8431-11A-01R-2315-07	C15orf55|256646	0
TCGA-KN-8431-11A-01R-2315-07	C15orf56|644809	78.2029
TCGA-KN-8431-11A-01R-2315-07	C15orf57|90416	797.7214
TCGA-KN-8431-11A-01R-2315-07	C15orf58|390637	46.3084
TCGA-KN-8431-11A-01R-2315-07	C15orf59|388135	115.3109
TCGA-KN-8431-11A-01R-2315-07	C15orf5|81698	0
TCGA-KN-8431-11A-01R-2315-07	C15orf60|283677	0
TCGA-KN-8431-11A-01R-2315-07	C15orf61|145853	165.9128
TCGA-KN-8431-11A-01R-2315-07	C15orf62|643338	52.7486
TCGA-KN-8431-11A-01R-2315-07	C15orf63|25764	657.9345
TCGA-KN-8431-11A-01R-2315-07	C16orf11|146325	477.1908
TCGA-KN-8431-11A-01R-2315-07	C16orf13|84326	589.7416
TCGA-KN-8431-11A-01R-2315-07	C16orf3|750	4.2935
TCGA-KN-8431-11A-01R-2315-07	C16orf42|115939	964.5879
TCGA-KN-8431-11A-01R-2315-07	C16orf45|89927	402.6681
TCGA-KN-8431-11A-01R-2315-07	C16orf46|123775	47.5351
TCGA-KN-8431-11A-01R-2315-07	C16orf48|84080	513.6855
TCGA-KN-8431-11A-01R-2315-07	C16orf52|730094	329.0654
TCGA-KN-8431-11A-01R-2315-07	C16orf53|79447	1024.1356
TCGA-KN-8431-11A-01R-2315-07	C16orf54|283897	12.5738
TCGA-KN-8431-11A-01R-2315-07	C16orf55|124045	186.1535
TCGA-KN-8431-11A-01R-2315-07	C16orf57|79650	804.1095
TCGA-KN-8431-11A-01R-2315-07	C16orf58|64755	2210.7153
TCGA-KN-8431-11A-01R-2315-07	C16orf59|80178	15.3339
TCGA-KN-8431-11A-01R-2315-07	C16orf5|29965	1466.5338
TCGA-KN-8431-11A-01R-2315-07	C16orf61|56942	700.4278
TCGA-KN-8431-11A-01R-2315-07	C16orf62|57020	1394.4645
TCGA-KN-8431-11A-01R-2315-07	C16orf63|123811	656.5974
TCGA-KN-8431-11A-01R-2315-07	C16orf68|79091	155.4857
TCGA-KN-8431-11A-01R-2315-07	C16orf70|80262	288.0963
TCGA-KN-8431-11A-01R-2315-07	C16orf71|146562	25.1476
TCGA-KN-8431-11A-01R-2315-07	C16orf72|29035	713.6395
TCGA-KN-8431-11A-01R-2315-07	C16orf73|254528	6.1336
TCGA-KN-8431-11A-01R-2315-07	C16orf74|404550	14.4139
TCGA-KN-8431-11A-01R-2315-07	C16orf75|116028	159.7792
TCGA-KN-8431-11A-01R-2315-07	C16orf78|123970	0
TCGA-KN-8431-11A-01R-2315-07	C16orf79|283870	37.9974
TCGA-KN-8431-11A-01R-2315-07	C16orf7|9605	654.1133
TCGA-KN-8431-11A-01R-2315-07	C16orf80|29105	662.731
TCGA-KN-8431-11A-01R-2315-07	C16orf81|283860	.3067
TCGA-KN-8431-11A-01R-2315-07	C16orf82|162083	0
TCGA-KN-8431-11A-01R-2315-07	C16orf86|388284	166.2194
TCGA-KN-8431-11A-01R-2315-07	C16orf87|388272	194.4338
TCGA-KN-8431-11A-01R-2315-07	C16orf88|400506	290.424
TCGA-KN-8431-11A-01R-2315-07	C16orf89|146556	429.0424
TCGA-KN-8431-11A-01R-2315-07	C16orf90|646174	1.5334
TCGA-KN-8431-11A-01R-2315-07	C16orf91|283951	231.5418
TCGA-KN-8431-11A-01R-2315-07	C16orf92|146378	0
TCGA-KN-8431-11A-01R-2315-07	C16orf93|90835	57.0421
TCGA-KN-8431-11A-01R-2315-07	C17orf100|388327	84.3364
TCGA-KN-8431-11A-01R-2315-07	C17orf101|79701	360.8556
[truncated: 18,532 more rows]
