# Supplementary material for: Dysfunctional miRNA-Mediated Regulation in Chromophobe Renal Cell Carcinoma
Source: PLoS One. 2016 Jun 3;11(6):e0156324. doi: 10.1371/journal.pone.0156324 (PMC4892590; doi:10.1371/journal.pone.0156324)
Supplement: S2 File — (ZIP) [file pone.0156324.s002.zip › S2_File mRNA expression profile downloaded from TCGA/control/unc.edu__IlluminaHiSeq_RNASeqV2__TCGA-KN-8432-11A-01R-2315-07__expression_rsem_gene_normalized.txt]

barcode	gene_id	normalized_count
TCGA-KN-8432-11A-01R-2315-07	?|100130426	0
TCGA-KN-8432-11A-01R-2315-07	?|100133144	5.5357
TCGA-KN-8432-11A-01R-2315-07	?|100134869	9.3252
TCGA-KN-8432-11A-01R-2315-07	?|10357	215.7146
TCGA-KN-8432-11A-01R-2315-07	?|10431	1303.2207
TCGA-KN-8432-11A-01R-2315-07	?|136542	0
TCGA-KN-8432-11A-01R-2315-07	?|155060	251.8101
TCGA-KN-8432-11A-01R-2315-07	?|26823	1.6512
TCGA-KN-8432-11A-01R-2315-07	?|280660	0
TCGA-KN-8432-11A-01R-2315-07	?|317712	0
TCGA-KN-8432-11A-01R-2315-07	?|340602	0
TCGA-KN-8432-11A-01R-2315-07	?|388795	0
TCGA-KN-8432-11A-01R-2315-07	?|390284	11.9713
TCGA-KN-8432-11A-01R-2315-07	?|391343	0
TCGA-KN-8432-11A-01R-2315-07	?|391714	0
TCGA-KN-8432-11A-01R-2315-07	?|404770	0
TCGA-KN-8432-11A-01R-2315-07	?|441362	0
TCGA-KN-8432-11A-01R-2315-07	?|442388	0
TCGA-KN-8432-11A-01R-2315-07	?|553137	1171.1236
TCGA-KN-8432-11A-01R-2315-07	?|57714	365.7439
TCGA-KN-8432-11A-01R-2315-07	?|645851	8.2561
TCGA-KN-8432-11A-01R-2315-07	?|652919	39.2783
TCGA-KN-8432-11A-01R-2315-07	?|653553	339.3245
TCGA-KN-8432-11A-01R-2315-07	?|728045	0
TCGA-KN-8432-11A-01R-2315-07	?|728603	0
TCGA-KN-8432-11A-01R-2315-07	?|728788	0
TCGA-KN-8432-11A-01R-2315-07	?|729884	2.8896
TCGA-KN-8432-11A-01R-2315-07	?|8225	626.6357
TCGA-KN-8432-11A-01R-2315-07	?|90288	31.7859
TCGA-KN-8432-11A-01R-2315-07	A1BG|1	136.1591
TCGA-KN-8432-11A-01R-2315-07	A1CF|29974	14.0353
TCGA-KN-8432-11A-01R-2315-07	A2BP1|54715	7.8433
TCGA-KN-8432-11A-01R-2315-07	A2LD1|87769	349.9088
TCGA-KN-8432-11A-01R-2315-07	A2ML1|144568	0
TCGA-KN-8432-11A-01R-2315-07	A2M|2	9961.4276
TCGA-KN-8432-11A-01R-2315-07	A4GALT|53947	457.3863
TCGA-KN-8432-11A-01R-2315-07	A4GNT|51146	7.8433
TCGA-KN-8432-11A-01R-2315-07	AAA1|404744	.4128
TCGA-KN-8432-11A-01R-2315-07	AAAS|8086	642.3223
TCGA-KN-8432-11A-01R-2315-07	AACSL|729522	7.4305
TCGA-KN-8432-11A-01R-2315-07	AACS|65985	662.5496
TCGA-KN-8432-11A-01R-2315-07	AADACL2|344752	.8256
TCGA-KN-8432-11A-01R-2315-07	AADACL3|126767	0
TCGA-KN-8432-11A-01R-2315-07	AADACL4|343066	4.5408
TCGA-KN-8432-11A-01R-2315-07	AADAC|13	.4128
TCGA-KN-8432-11A-01R-2315-07	AADAT|51166	154.8013
TCGA-KN-8432-11A-01R-2315-07	AAGAB|79719	1967.0087
TCGA-KN-8432-11A-01R-2315-07	AAK1|22848	488.3466
TCGA-KN-8432-11A-01R-2315-07	AAMP|14	2663.8211
TCGA-KN-8432-11A-01R-2315-07	AANAT|15	0
TCGA-KN-8432-11A-01R-2315-07	AARS2|57505	191.5408
TCGA-KN-8432-11A-01R-2315-07	AARSD1|80755	447.0662
TCGA-KN-8432-11A-01R-2315-07	AARS|16	1634.2891
TCGA-KN-8432-11A-01R-2315-07	AASDHPPT|60496	984.5364
TCGA-KN-8432-11A-01R-2315-07	AASDH|132949	536.2318
TCGA-KN-8432-11A-01R-2315-07	AASS|10157	288.1369
TCGA-KN-8432-11A-01R-2315-07	AATF|26574	369.4591
TCGA-KN-8432-11A-01R-2315-07	AATK|9625	32.1987
TCGA-KN-8432-11A-01R-2315-07	ABAT|18	462.3399
TCGA-KN-8432-11A-01R-2315-07	ABCA10|10349	33.8499
TCGA-KN-8432-11A-01R-2315-07	ABCA11P|79963	275.8023
TCGA-KN-8432-11A-01R-2315-07	ABCA12|26154	2.064
TCGA-KN-8432-11A-01R-2315-07	ABCA13|154664	137.4636
TCGA-KN-8432-11A-01R-2315-07	ABCA17P|650655	18.989
TCGA-KN-8432-11A-01R-2315-07	ABCA1|19	360.7861
TCGA-KN-8432-11A-01R-2315-07	ABCA2|20	694.7483
TCGA-KN-8432-11A-01R-2315-07	ABCA3|21	770.7042
TCGA-KN-8432-11A-01R-2315-07	ABCA4|24	1359.362
TCGA-KN-8432-11A-01R-2315-07	ABCA5|23461	701.3532
TCGA-KN-8432-11A-01R-2315-07	ABCA6|23460	62.7461
TCGA-KN-8432-11A-01R-2315-07	ABCA7|10347	125.4923
TCGA-KN-8432-11A-01R-2315-07	ABCA8|10351	44.17
TCGA-KN-8432-11A-01R-2315-07	ABCA9|10350	22.7042
TCGA-KN-8432-11A-01R-2315-07	ABCB10|23456	548.6159
TCGA-KN-8432-11A-01R-2315-07	ABCB11|8647	0
TCGA-KN-8432-11A-01R-2315-07	ABCB1|5243	1202.4966
TCGA-KN-8432-11A-01R-2315-07	ABCB4|5244	9.9073
TCGA-KN-8432-11A-01R-2315-07	ABCB5|340273	0
TCGA-KN-8432-11A-01R-2315-07	ABCB6|10058	277.8787
TCGA-KN-8432-11A-01R-2315-07	ABCB7|22	555.2207
TCGA-KN-8432-11A-01R-2315-07	ABCB8|11194	686.4922
TCGA-KN-8432-11A-01R-2315-07	ABCB9|23457	133.1704
TCGA-KN-8432-11A-01R-2315-07	ABCC10|89845	293.9161
TCGA-KN-8432-11A-01R-2315-07	ABCC11|85320	0
TCGA-KN-8432-11A-01R-2315-07	ABCC12|94160	0
TCGA-KN-8432-11A-01R-2315-07	ABCC13|150000	1.6512
TCGA-KN-8432-11A-01R-2315-07	ABCC1|4363	366.9823
TCGA-KN-8432-11A-01R-2315-07	ABCC2|1244	35.9139
TCGA-KN-8432-11A-01R-2315-07	ABCC3|8714	318.2715
TCGA-KN-8432-11A-01R-2315-07	ABCC4|10257	1083.6092
TCGA-KN-8432-11A-01R-2315-07	ABCC5|10057	1474.947
TCGA-KN-8432-11A-01R-2315-07	ABCC6P1|653190	30.5475
TCGA-KN-8432-11A-01R-2315-07	ABCC6P2|730013	86.2759
TCGA-KN-8432-11A-01R-2315-07	ABCC6|368	277.8168
TCGA-KN-8432-11A-01R-2315-07	ABCC8|6833	1.6512
TCGA-KN-8432-11A-01R-2315-07	ABCC9|10060	446.2406
TCGA-KN-8432-11A-01R-2315-07	ABCD1|215	139.1148
TCGA-KN-8432-11A-01R-2315-07	ABCD2|225	5.3664
TCGA-KN-8432-11A-01R-2315-07	ABCD3|5825	3359.8078
TCGA-KN-8432-11A-01R-2315-07	ABCD4|5826	1197.9558
TCGA-KN-8432-11A-01R-2315-07	ABCE1|6059	1431.1898
TCGA-KN-8432-11A-01R-2315-07	ABCF1|23	712.4989
TCGA-KN-8432-11A-01R-2315-07	ABCF2|10061	1165.3443
TCGA-KN-8432-11A-01R-2315-07	ABCF3|55324	949.0353
TCGA-KN-8432-11A-01R-2315-07	ABCG1|9619	655.532
TCGA-KN-8432-11A-01R-2315-07	ABCG2|9429	152.7373
TCGA-KN-8432-11A-01R-2315-07	ABCG4|64137	20.6402
TCGA-KN-8432-11A-01R-2315-07	ABCG5|64240	4.128
TCGA-KN-8432-11A-01R-2315-07	ABCG8|64241	1.6512
TCGA-KN-8432-11A-01R-2315-07	ABHD10|55347	2087.9602
TCGA-KN-8432-11A-01R-2315-07	ABHD11|83451	1127.7792
TCGA-KN-8432-11A-01R-2315-07	ABHD12B|145447	.4128
TCGA-KN-8432-11A-01R-2315-07	ABHD12|26090	2259.6864
TCGA-KN-8432-11A-01R-2315-07	ABHD13|84945	815.2869
TCGA-KN-8432-11A-01R-2315-07	ABHD14A|25864	866.8502
TCGA-KN-8432-11A-01R-2315-07	ABHD14B|84836	2831.0065
TCGA-KN-8432-11A-01R-2315-07	ABHD15|116236	291.8521
TCGA-KN-8432-11A-01R-2315-07	ABHD1|84696	16.9249
TCGA-KN-8432-11A-01R-2315-07	ABHD2|11057	1110.4415
TCGA-KN-8432-11A-01R-2315-07	ABHD3|171586	469.3576
TCGA-KN-8432-11A-01R-2315-07	ABHD4|63874	1062.969
TCGA-KN-8432-11A-01R-2315-07	ABHD5|51099	1112.9183
TCGA-KN-8432-11A-01R-2315-07	ABHD6|57406	423.9492
TCGA-KN-8432-11A-01R-2315-07	ABHD8|79575	466.0552
TCGA-KN-8432-11A-01R-2315-07	ABI1|10006	1708.6722
TCGA-KN-8432-11A-01R-2315-07	ABI2|10152	1547.6004
TCGA-KN-8432-11A-01R-2315-07	ABI3BP|25890	706.7196
TCGA-KN-8432-11A-01R-2315-07	ABI3|51225	155.2141
TCGA-KN-8432-11A-01R-2315-07	ABL1|25	638.1942
TCGA-KN-8432-11A-01R-2315-07	ABL2|27	269.9735
TCGA-KN-8432-11A-01R-2315-07	ABLIM1|3983	1662.7726
TCGA-KN-8432-11A-01R-2315-07	ABLIM2|84448	33.0243
TCGA-KN-8432-11A-01R-2315-07	ABLIM3|22885	35.0883
TCGA-KN-8432-11A-01R-2315-07	ABO|28	82.9735
TCGA-KN-8432-11A-01R-2315-07	ABP1|26	4125.9711
TCGA-KN-8432-11A-01R-2315-07	ABRA|137735	0
TCGA-KN-8432-11A-01R-2315-07	ABR|29	593.1986
TCGA-KN-8432-11A-01R-2315-07	ABT1|29777	951.5121
TCGA-KN-8432-11A-01R-2315-07	ABTB1|80325	842.532
TCGA-KN-8432-11A-01R-2315-07	ABTB2|25841	576.6865
TCGA-KN-8432-11A-01R-2315-07	ACAA1|30	2003.3355
TCGA-KN-8432-11A-01R-2315-07	ACAA2|10449	9071.3572
TCGA-KN-8432-11A-01R-2315-07	ACACA|31	651.4039
TCGA-KN-8432-11A-01R-2315-07	ACACB|32	1326.7505
TCGA-KN-8432-11A-01R-2315-07	ACAD10|80724	588.6578
TCGA-KN-8432-11A-01R-2315-07	ACAD11|84129	737.1309
TCGA-KN-8432-11A-01R-2315-07	ACAD8|27034	1113.3311
TCGA-KN-8432-11A-01R-2315-07	ACAD9|28976	852.8479
TCGA-KN-8432-11A-01R-2315-07	ACADL|33	795.4724
TCGA-KN-8432-11A-01R-2315-07	ACADM|34	5631.4655
TCGA-KN-8432-11A-01R-2315-07	ACADSB|36	3219.0418
TCGA-KN-8432-11A-01R-2315-07	ACADS|35	1426.6489
TCGA-KN-8432-11A-01R-2315-07	ACADVL|37	9608.2577
TCGA-KN-8432-11A-01R-2315-07	ACAN|176	4.128
TCGA-KN-8432-11A-01R-2315-07	ACAP1|9744	38.8035
TCGA-KN-8432-11A-01R-2315-07	ACAP2|23527	880.9227
TCGA-KN-8432-11A-01R-2315-07	ACAP3|116983	308.8018
TCGA-KN-8432-11A-01R-2315-07	ACAT1|38	7969.1718
TCGA-KN-8432-11A-01R-2315-07	ACAT2|39	714.2946
TCGA-KN-8432-11A-01R-2315-07	ACBD3|64746	780.1986
TCGA-KN-8432-11A-01R-2315-07	ACBD4|79777	766.5761
TCGA-KN-8432-11A-01R-2315-07	ACBD5|91452	2609.7438
TCGA-KN-8432-11A-01R-2315-07	ACBD6|84320	410.7395
TCGA-KN-8432-11A-01R-2315-07	ACBD7|414149	55.3157
TCGA-KN-8432-11A-01R-2315-07	ACCN1|40	18.989
TCGA-KN-8432-11A-01R-2315-07	ACCN2|41	18.5762
TCGA-KN-8432-11A-01R-2315-07	ACCN3|9311	4.9536
TCGA-KN-8432-11A-01R-2315-07	ACCN4|55515	.8256
TCGA-KN-8432-11A-01R-2315-07	ACCN5|51802	.4128
TCGA-KN-8432-11A-01R-2315-07	ACCSL|390110	0
TCGA-KN-8432-11A-01R-2315-07	ACCS|84680	339.3245
TCGA-KN-8432-11A-01R-2315-07	ACD|65057	276.5784
TCGA-KN-8432-11A-01R-2315-07	ACE2|59272	158.9294
TCGA-KN-8432-11A-01R-2315-07	ACER1|125981	0
TCGA-KN-8432-11A-01R-2315-07	ACER2|340485	240.2516
TCGA-KN-8432-11A-01R-2315-07	ACER3|55331	287.724
TCGA-KN-8432-11A-01R-2315-07	ACE|1636	54.0773
TCGA-KN-8432-11A-01R-2315-07	ACHE|43	47.4724
TCGA-KN-8432-11A-01R-2315-07	ACIN1|22985	1211.5783
TCGA-KN-8432-11A-01R-2315-07	ACLY|47	1385.7814
TCGA-KN-8432-11A-01R-2315-07	ACMSD|130013	378.9536
TCGA-KN-8432-11A-01R-2315-07	ACN9|57001	910.2317
TCGA-KN-8432-11A-01R-2315-07	ACO1|48	1145.9426
TCGA-KN-8432-11A-01R-2315-07	ACO2|50	3112.9554
TCGA-KN-8432-11A-01R-2315-07	ACOT11|26027	345.8014
TCGA-KN-8432-11A-01R-2315-07	ACOT12|134526	25.181
TCGA-KN-8432-11A-01R-2315-07	ACOT13|55856	1138.6772
TCGA-KN-8432-11A-01R-2315-07	ACOT1|641371	723.6446
TCGA-KN-8432-11A-01R-2315-07	ACOT2|10965	516.4172
TCGA-KN-8432-11A-01R-2315-07	ACOT4|122970	265.4327
TCGA-KN-8432-11A-01R-2315-07	ACOT6|641372	10.7329
TCGA-KN-8432-11A-01R-2315-07	ACOT7|11332	291.4393
TCGA-KN-8432-11A-01R-2315-07	ACOT8|10005	938.806
TCGA-KN-8432-11A-01R-2315-07	ACOT9|23597	849.1368
TCGA-KN-8432-11A-01R-2315-07	ACOX1|51	1614.8873
TCGA-KN-8432-11A-01R-2315-07	ACOX2|8309	127.5563
TCGA-KN-8432-11A-01R-2315-07	ACOX3|8310	354.5982
TCGA-KN-8432-11A-01R-2315-07	ACOXL|55289	2.8896
TCGA-KN-8432-11A-01R-2315-07	ACP1|52	2902.8343
TCGA-KN-8432-11A-01R-2315-07	ACP2|53	596.9098
TCGA-KN-8432-11A-01R-2315-07	ACP5|54	158.9294
TCGA-KN-8432-11A-01R-2315-07	ACP6|51205	423.1236
TCGA-KN-8432-11A-01R-2315-07	ACPL2|92370	554.8079
TCGA-KN-8432-11A-01R-2315-07	ACPP|55	856.1545
TCGA-KN-8432-11A-01R-2315-07	ACPT|93650	0
TCGA-KN-8432-11A-01R-2315-07	ACRBP|84519	31.3731
TCGA-KN-8432-11A-01R-2315-07	ACRC|93953	20.6402
TCGA-KN-8432-11A-01R-2315-07	ACRV1|56	0
TCGA-KN-8432-11A-01R-2315-07	ACR|49	4.5408
TCGA-KN-8432-11A-01R-2315-07	ACSBG1|23205	1.2384
TCGA-KN-8432-11A-01R-2315-07	ACSBG2|81616	1.6512
TCGA-KN-8432-11A-01R-2315-07	ACSF2|80221	871.0154
TCGA-KN-8432-11A-01R-2315-07	ACSF3|197322	323.2252
TCGA-KN-8432-11A-01R-2315-07	ACSL1|2180	8192.9113
TCGA-KN-8432-11A-01R-2315-07	ACSL3|2181	1933.9845
TCGA-KN-8432-11A-01R-2315-07	ACSL4|2182	4093.3596
TCGA-KN-8432-11A-01R-2315-07	ACSL5|51703	665.8521
TCGA-KN-8432-11A-01R-2315-07	ACSL6|23305	145.3068
TCGA-KN-8432-11A-01R-2315-07	ACSM1|116285	28.4834
TCGA-KN-8432-11A-01R-2315-07	ACSM2A|123876	351.7086
TCGA-KN-8432-11A-01R-2315-07	ACSM2B|348158	279.468
TCGA-KN-8432-11A-01R-2315-07	ACSM3|6296	923.7511
TCGA-KN-8432-11A-01R-2315-07	ACSM4|341392	0
TCGA-KN-8432-11A-01R-2315-07	ACSM5|54988	68.9382
TCGA-KN-8432-11A-01R-2315-07	ACSS1|84532	1304.4591
TCGA-KN-8432-11A-01R-2315-07	ACSS2|55902	899.0861
TCGA-KN-8432-11A-01R-2315-07	ACSS3|79611	426.8388
TCGA-KN-8432-11A-01R-2315-07	ACTA1|58	2.4768
TCGA-KN-8432-11A-01R-2315-07	ACTA2|59	1585.9622
TCGA-KN-8432-11A-01R-2315-07	ACTBL2|345651	11.1457
TCGA-KN-8432-11A-01R-2315-07	ACTB|60	55302.0483
TCGA-KN-8432-11A-01R-2315-07	ACTC1|70	9.9073
TCGA-KN-8432-11A-01R-2315-07	ACTG1|71	46968.7838
TCGA-KN-8432-11A-01R-2315-07	ACTG2|72	43.3444
TCGA-KN-8432-11A-01R-2315-07	ACTL6A|86	1627.6843
TCGA-KN-8432-11A-01R-2315-07	ACTL6B|51412	0
TCGA-KN-8432-11A-01R-2315-07	ACTL7A|10881	0
TCGA-KN-8432-11A-01R-2315-07	ACTL7B|10880	0
TCGA-KN-8432-11A-01R-2315-07	ACTL8|81569	0
TCGA-KN-8432-11A-01R-2315-07	ACTL9|284382	0
TCGA-KN-8432-11A-01R-2315-07	ACTN1|87	1301.9823
TCGA-KN-8432-11A-01R-2315-07	ACTN2|88	16.0993
TCGA-KN-8432-11A-01R-2315-07	ACTN3|89	.4128
TCGA-KN-8432-11A-01R-2315-07	ACTN4|81	5700.9404
TCGA-KN-8432-11A-01R-2315-07	ACTR10|55860	2338.5319
TCGA-KN-8432-11A-01R-2315-07	ACTR1A|10121	1942.2405
TCGA-KN-8432-11A-01R-2315-07	ACTR1B|10120	3149.6908
TCGA-KN-8432-11A-01R-2315-07	ACTR2|10097	4261.3707
TCGA-KN-8432-11A-01R-2315-07	ACTR3B|57180	201.4481
TCGA-KN-8432-11A-01R-2315-07	ACTR3C|653857	322.8123
TCGA-KN-8432-11A-01R-2315-07	ACTR3|10096	4298.523
TCGA-KN-8432-11A-01R-2315-07	ACTR5|79913	204.3377
TCGA-KN-8432-11A-01R-2315-07	ACTR6|64431	959.7682
TCGA-KN-8432-11A-01R-2315-07	ACTR8|93973	483.8057
TCGA-KN-8432-11A-01R-2315-07	ACTRT1|139741	.4128
TCGA-KN-8432-11A-01R-2315-07	ACTRT2|140625	0
TCGA-KN-8432-11A-01R-2315-07	ACVR1B|91	2180.0154
TCGA-KN-8432-11A-01R-2315-07	ACVR1C|130399	7.8433
TCGA-KN-8432-11A-01R-2315-07	ACVR1|90	556.0463
TCGA-KN-8432-11A-01R-2315-07	ACVR2A|92	517.2428
TCGA-KN-8432-11A-01R-2315-07	ACVR2B|93	128.7947
TCGA-KN-8432-11A-01R-2315-07	ACVRL1|94	833.4503
TCGA-KN-8432-11A-01R-2315-07	ACY1|95	2668.8119
TCGA-KN-8432-11A-01R-2315-07	ACY3|91703	115.1722
TCGA-KN-8432-11A-01R-2315-07	ACYP1|97	297.2185
TCGA-KN-8432-11A-01R-2315-07	ACYP2|98	310.4282
TCGA-KN-8432-11A-01R-2315-07	ADAD1|132612	0
TCGA-KN-8432-11A-01R-2315-07	ADAD2|161931	3.7152
TCGA-KN-8432-11A-01R-2315-07	ADAL|161823	578.7505
TCGA-KN-8432-11A-01R-2315-07	ADAM10|102	2757.1147
TCGA-KN-8432-11A-01R-2315-07	ADAM11|4185	6.6049
TCGA-KN-8432-11A-01R-2315-07	ADAM12|8038	12.7969
TCGA-KN-8432-11A-01R-2315-07	ADAM15|8751	1188.7131
TCGA-KN-8432-11A-01R-2315-07	ADAM17|6868	650.1655
TCGA-KN-8432-11A-01R-2315-07	ADAM18|8749	0
TCGA-KN-8432-11A-01R-2315-07	ADAM19|8728	44.5828
TCGA-KN-8432-11A-01R-2315-07	ADAM20|8748	.4128
TCGA-KN-8432-11A-01R-2315-07	ADAM21P1|145241	2.4768
TCGA-KN-8432-11A-01R-2315-07	ADAM21|8747	6.6049
TCGA-KN-8432-11A-01R-2315-07	ADAM22|53616	198.5585
TCGA-KN-8432-11A-01R-2315-07	ADAM23|8745	6.1921
TCGA-KN-8432-11A-01R-2315-07	ADAM28|10863	75.543
TCGA-KN-8432-11A-01R-2315-07	ADAM29|11086	0
TCGA-KN-8432-11A-01R-2315-07	ADAM2|2515	.8256
TCGA-KN-8432-11A-01R-2315-07	ADAM30|11085	.4128
TCGA-KN-8432-11A-01R-2315-07	ADAM32|203102	2.8896
TCGA-KN-8432-11A-01R-2315-07	ADAM33|80332	65.223
TCGA-KN-8432-11A-01R-2315-07	ADAM3A|1587	0
TCGA-KN-8432-11A-01R-2315-07	ADAM5P|255926	0
TCGA-KN-8432-11A-01R-2315-07	ADAM6|8755	56.777
TCGA-KN-8432-11A-01R-2315-07	ADAM7|8756	0
TCGA-KN-8432-11A-01R-2315-07	ADAM8|101	49.9492
TCGA-KN-8432-11A-01R-2315-07	ADAM9|8754	2488.7924
TCGA-KN-8432-11A-01R-2315-07	ADAMDEC1|27299	0
TCGA-KN-8432-11A-01R-2315-07	ADAMTS10|81794	115.585
TCGA-KN-8432-11A-01R-2315-07	ADAMTS12|81792	6.1921
TCGA-KN-8432-11A-01R-2315-07	ADAMTS13|11093	104.0265
TCGA-KN-8432-11A-01R-2315-07	ADAMTS14|140766	6.1921
TCGA-KN-8432-11A-01R-2315-07	ADAMTS15|170689	127.5563
TCGA-KN-8432-11A-01R-2315-07	ADAMTS16|170690	52.426
TCGA-KN-8432-11A-01R-2315-07	ADAMTS17|170691	11.9713
TCGA-KN-8432-11A-01R-2315-07	ADAMTS18|170692	15.2737
TCGA-KN-8432-11A-01R-2315-07	ADAMTS19|171019	0
TCGA-KN-8432-11A-01R-2315-07	ADAMTS1|9510	1318.0816
TCGA-KN-8432-11A-01R-2315-07	ADAMTS20|80070	0
TCGA-KN-8432-11A-01R-2315-07	ADAMTS2|9509	21.4658
TCGA-KN-8432-11A-01R-2315-07	ADAMTS3|9508	60.2693
TCGA-KN-8432-11A-01R-2315-07	ADAMTS4|9507	181.6335
TCGA-KN-8432-11A-01R-2315-07	ADAMTS5|11096	334.3708
TCGA-KN-8432-11A-01R-2315-07	ADAMTS6|11174	82.1479
TCGA-KN-8432-11A-01R-2315-07	ADAMTS7|11173	15.6865
TCGA-KN-8432-11A-01R-2315-07	ADAMTS8|11095	18.989
TCGA-KN-8432-11A-01R-2315-07	ADAMTS9|56999	358.7263
TCGA-KN-8432-11A-01R-2315-07	ADAMTSL1|92949	35.5011
TCGA-KN-8432-11A-01R-2315-07	ADAMTSL2|9719	490.8234
TCGA-KN-8432-11A-01R-2315-07	ADAMTSL3|57188	111.0441
TCGA-KN-8432-11A-01R-2315-07	ADAMTSL4|54507	61.5077
TCGA-KN-8432-11A-01R-2315-07	ADAMTSL5|339366	17.3377
TCGA-KN-8432-11A-01R-2315-07	ADAP1|11033	802.3662
TCGA-KN-8432-11A-01R-2315-07	ADAP2|55803	84.6247
TCGA-KN-8432-11A-01R-2315-07	ADARB1|104	205.989
TCGA-KN-8432-11A-01R-2315-07	ADARB2|105	.8256
TCGA-KN-8432-11A-01R-2315-07	ADAR|103	3593.4546
TCGA-KN-8432-11A-01R-2315-07	ADAT1|23536	515.5916
TCGA-KN-8432-11A-01R-2315-07	ADAT2|134637	129.6203
TCGA-KN-8432-11A-01R-2315-07	ADAT3|113179	23.117
TCGA-KN-8432-11A-01R-2315-07	ADA|100	94.532
TCGA-KN-8432-11A-01R-2315-07	ADCK1|57143	136.2252
TCGA-KN-8432-11A-01R-2315-07	ADCK2|90956	796.298
TCGA-KN-8432-11A-01R-2315-07	ADCK4|79934	908.9933
TCGA-KN-8432-11A-01R-2315-07	ADCK5|203054	219.6115
TCGA-KN-8432-11A-01R-2315-07	ADCY10|55811	7.0177
TCGA-KN-8432-11A-01R-2315-07	ADCY1|107	84.6247
TCGA-KN-8432-11A-01R-2315-07	ADCY2|108	4.128
TCGA-KN-8432-11A-01R-2315-07	ADCY3|109	466.2657
TCGA-KN-8432-11A-01R-2315-07	ADCY4|196883	340.9757
TCGA-KN-8432-11A-01R-2315-07	ADCY5|111	385.5585
TCGA-KN-8432-11A-01R-2315-07	ADCY6|112	1544.2979
TCGA-KN-8432-11A-01R-2315-07	ADCY7|113	100.3113
TCGA-KN-8432-11A-01R-2315-07	ADCY8|114	.4128
TCGA-KN-8432-11A-01R-2315-07	ADCY9|115	441.287
TCGA-KN-8432-11A-01R-2315-07	ADCYAP1R1|117	0
TCGA-KN-8432-11A-01R-2315-07	ADCYAP1|116	12.7969
TCGA-KN-8432-11A-01R-2315-07	ADC|113451	163.883
TCGA-KN-8432-11A-01R-2315-07	ADD1|118	4369.938
TCGA-KN-8432-11A-01R-2315-07	ADD2|119	4.9536
TCGA-KN-8432-11A-01R-2315-07	ADD3|120	4567.2581
TCGA-KN-8432-11A-01R-2315-07	ADH1A|124	19.8146
TCGA-KN-8432-11A-01R-2315-07	ADH1B|125	4334.8497
TCGA-KN-8432-11A-01R-2315-07	ADH1C|126	1379.1765
TCGA-KN-8432-11A-01R-2315-07	ADH4|127	2.4768
TCGA-KN-8432-11A-01R-2315-07	ADH5|128	7847.8076
TCGA-KN-8432-11A-01R-2315-07	ADH6|130	65.223
TCGA-KN-8432-11A-01R-2315-07	ADH7|131	0
TCGA-KN-8432-11A-01R-2315-07	ADHFE1|137872	470.1832
TCGA-KN-8432-11A-01R-2315-07	ADI1|55256	4792.236
TCGA-KN-8432-11A-01R-2315-07	ADIG|149685	1.6512
TCGA-KN-8432-11A-01R-2315-07	ADIPOQ|9370	0
TCGA-KN-8432-11A-01R-2315-07	ADIPOR1|51094	3724.7261
TCGA-KN-8432-11A-01R-2315-07	ADIPOR2|79602	1517.8785
TCGA-KN-8432-11A-01R-2315-07	ADK|132	1358.1236
TCGA-KN-8432-11A-01R-2315-07	ADM2|79924	26.8322
TCGA-KN-8432-11A-01R-2315-07	ADM|133	553.9823
TCGA-KN-8432-11A-01R-2315-07	ADNP2|22850	473.8984
TCGA-KN-8432-11A-01R-2315-07	ADNP|23394	1199.1942
TCGA-KN-8432-11A-01R-2315-07	ADORA1|134	197.7329
TCGA-KN-8432-11A-01R-2315-07	ADORA2A|135	236.8625
TCGA-KN-8432-11A-01R-2315-07	ADORA2B|136	33.4371
TCGA-KN-8432-11A-01R-2315-07	ADORA3|140	18.5762
TCGA-KN-8432-11A-01R-2315-07	ADO|84890	590.7218
TCGA-KN-8432-11A-01R-2315-07	ADPGK|83440	1366.3796
TCGA-KN-8432-11A-01R-2315-07	ADPRHL1|113622	48.298
TCGA-KN-8432-11A-01R-2315-07	ADPRHL2|54936	620.8565
TCGA-KN-8432-11A-01R-2315-07	ADPRH|141	282.3576
TCGA-KN-8432-11A-01R-2315-07	ADRA1A|148	1.6512
TCGA-KN-8432-11A-01R-2315-07	ADRA1B|147	36.7395
TCGA-KN-8432-11A-01R-2315-07	ADRA1D|146	0
TCGA-KN-8432-11A-01R-2315-07	ADRA2A|150	58.2053
TCGA-KN-8432-11A-01R-2315-07	ADRA2B|151	84.6247
TCGA-KN-8432-11A-01R-2315-07	ADRA2C|152	510.2251
TCGA-KN-8432-11A-01R-2315-07	ADRB1|153	55.3157
TCGA-KN-8432-11A-01R-2315-07	ADRB2|154	55.3157
TCGA-KN-8432-11A-01R-2315-07	ADRB3|155	2.8896
TCGA-KN-8432-11A-01R-2315-07	ADRBK1|156	1015.9094
TCGA-KN-8432-11A-01R-2315-07	ADRBK2|157	55.3157
TCGA-KN-8432-11A-01R-2315-07	ADRM1|11047	1265.2428
TCGA-KN-8432-11A-01R-2315-07	ADSL|158	1543.4723
TCGA-KN-8432-11A-01R-2315-07	ADSSL1|122622	224.9779
TCGA-KN-8432-11A-01R-2315-07	ADSS|159	2265.8785
TCGA-KN-8432-11A-01R-2315-07	AEBP1|165	876.7947
TCGA-KN-8432-11A-01R-2315-07	AEBP2|121536	481.7417
TCGA-KN-8432-11A-01R-2315-07	AEN|64782	404.5474
TCGA-KN-8432-11A-01R-2315-07	AES|166	10361.3682
TCGA-KN-8432-11A-01R-2315-07	AFAP1L1|134265	251.3973
TCGA-KN-8432-11A-01R-2315-07	AFAP1L2|84632	3167.8542
TCGA-KN-8432-11A-01R-2315-07	AFAP1|60312	246.0268
TCGA-KN-8432-11A-01R-2315-07	AFARP1|246182	1.6512
TCGA-KN-8432-11A-01R-2315-07	AFF1|4299	2707.5782
TCGA-KN-8432-11A-01R-2315-07	AFF2|2334	12.7969
TCGA-KN-8432-11A-01R-2315-07	AFF3|3899	106.0905
TCGA-KN-8432-11A-01R-2315-07	AFF4|27125	1617.3642
TCGA-KN-8432-11A-01R-2315-07	AFG3L1|172	179.9823
TCGA-KN-8432-11A-01R-2315-07	AFG3L2|10939	1427.4787
TCGA-KN-8432-11A-01R-2315-07	AFMID|125061	3273.9447
TCGA-KN-8432-11A-01R-2315-07	AFM|173	23.117
TCGA-KN-8432-11A-01R-2315-07	AFP|174	2.8896
TCGA-KN-8432-11A-01R-2315-07	AFTPH|54812	1680.1103
TCGA-KN-8432-11A-01R-2315-07	AG2|387763	414.4547
TCGA-KN-8432-11A-01R-2315-07	AGAP11|119385	77.2273
TCGA-KN-8432-11A-01R-2315-07	AGAP1|116987	186.5872
TCGA-KN-8432-11A-01R-2315-07	AGAP2|116986	11.1333
TCGA-KN-8432-11A-01R-2315-07	AGAP3|116988	419.4084
TCGA-KN-8432-11A-01R-2315-07	AGAP4|119016	156.8653
TCGA-KN-8432-11A-01R-2315-07	AGAP5|729092	33.9655
TCGA-KN-8432-11A-01R-2315-07	AGAP6|414189	82.9735
TCGA-KN-8432-11A-01R-2315-07	AGAP7|653268	5.3664
TCGA-KN-8432-11A-01R-2315-07	AGAP8|728404	33.0243
TCGA-KN-8432-11A-01R-2315-07	AGA|175	785.9779
TCGA-KN-8432-11A-01R-2315-07	AGBL1|123624	0
TCGA-KN-8432-11A-01R-2315-07	AGBL2|79841	41.2804
TCGA-KN-8432-11A-01R-2315-07	AGBL3|340351	33.4371
TCGA-KN-8432-11A-01R-2315-07	AGBL4|84871	33.4371
TCGA-KN-8432-11A-01R-2315-07	AGBL5|60509	1560.4014
TCGA-KN-8432-11A-01R-2315-07	AGER|177	68.5254
TCGA-KN-8432-11A-01R-2315-07	AGFG1|3267	1372.9845
TCGA-KN-8432-11A-01R-2315-07	AGFG2|3268	2106.5363
TCGA-KN-8432-11A-01R-2315-07	AGGF1|55109	702.5916
TCGA-KN-8432-11A-01R-2315-07	AGK|55750	692.6843
TCGA-KN-8432-11A-01R-2315-07	AGL|178	1053.4746
TCGA-KN-8432-11A-01R-2315-07	AGMAT|79814	517.2428
TCGA-KN-8432-11A-01R-2315-07	AGPAT1|10554	1800.7521
TCGA-KN-8432-11A-01R-2315-07	AGPAT2|10555	2334.4039
TCGA-KN-8432-11A-01R-2315-07	AGPAT3|56894	1191.3509
TCGA-KN-8432-11A-01R-2315-07	AGPAT4|56895	243.5541
TCGA-KN-8432-11A-01R-2315-07	AGPAT5|55326	1091.4525
TCGA-KN-8432-11A-01R-2315-07	AGPAT6|137964	727.3598
TCGA-KN-8432-11A-01R-2315-07	AGPAT9|84803	1306.5231
TCGA-KN-8432-11A-01R-2315-07	AGPHD1|123688	107.7417
TCGA-KN-8432-11A-01R-2315-07	AGPS|8540	929.6335
TCGA-KN-8432-11A-01R-2315-07	AGR2|10551	277.8168
TCGA-KN-8432-11A-01R-2315-07	AGR3|155465	115.9978
TCGA-KN-8432-11A-01R-2315-07	AGRN|375790	2871.874
TCGA-KN-8432-11A-01R-2315-07	AGRP|181	8.2561
TCGA-KN-8432-11A-01R-2315-07	AGTPBP1|23287	523.4349
TCGA-KN-8432-11A-01R-2315-07	AGTR1|185	146.1324
TCGA-KN-8432-11A-01R-2315-07	AGTR2|186	.4128
TCGA-KN-8432-11A-01R-2315-07	AGTRAP|57085	1325.5121
TCGA-KN-8432-11A-01R-2315-07	AGT|183	136.638
TCGA-KN-8432-11A-01R-2315-07	AGXT2L1|64850	15.2737
TCGA-KN-8432-11A-01R-2315-07	AGXT2L2|85007	724.3092
TCGA-KN-8432-11A-01R-2315-07	AGXT2|64902	283.596
TCGA-KN-8432-11A-01R-2315-07	AGXT|189	54.0773
TCGA-KN-8432-11A-01R-2315-07	AHCTF1|25909	691.0331
TCGA-KN-8432-11A-01R-2315-07	AHCYL1|10768	4303.0638
TCGA-KN-8432-11A-01R-2315-07	AHCYL2|23382	768.6401
TCGA-KN-8432-11A-01R-2315-07	AHCY|191	4583.3574
TCGA-KN-8432-11A-01R-2315-07	AHDC1|27245	493.3002
TCGA-KN-8432-11A-01R-2315-07	AHI1|54806	555.2207
TCGA-KN-8432-11A-01R-2315-07	AHNAK2|113146	15.2737
TCGA-KN-8432-11A-01R-2315-07	AHNAK|79026	5221.1388
TCGA-KN-8432-11A-01R-2315-07	AHRR|57491	23.117
TCGA-KN-8432-11A-01R-2315-07	AHR|196	1285.0573
TCGA-KN-8432-11A-01R-2315-07	AHSA1|10598	2108.1875
TCGA-KN-8432-11A-01R-2315-07	AHSA2|130872	490.8234
TCGA-KN-8432-11A-01R-2315-07	AHSG|197	14.0353
TCGA-KN-8432-11A-01R-2315-07	AHSP|51327	4.5408
TCGA-KN-8432-11A-01R-2315-07	AICDA|57379	1.2384
TCGA-KN-8432-11A-01R-2315-07	AIDA|64853	1064.7193
TCGA-KN-8432-11A-01R-2315-07	AIF1L|83543	47069.0951
TCGA-KN-8432-11A-01R-2315-07	AIF1|199	251.3973
TCGA-KN-8432-11A-01R-2315-07	AIFM1|9131	1030.7704
TCGA-KN-8432-11A-01R-2315-07	AIFM2|84883	421.8852
TCGA-KN-8432-11A-01R-2315-07	AIFM3|150209	20.3058
TCGA-KN-8432-11A-01R-2315-07	AIG1|51390	2224.5981
TCGA-KN-8432-11A-01R-2315-07	AIM1L|55057	7.0177
TCGA-KN-8432-11A-01R-2315-07	AIM1|202	780.1986
TCGA-KN-8432-11A-01R-2315-07	AIM2|9447	4.128
TCGA-KN-8432-11A-01R-2315-07	AIMP1|9255	1809.6439
TCGA-KN-8432-11A-01R-2315-07	AIMP2|7965	767.282
TCGA-KN-8432-11A-01R-2315-07	AIPL1|23746	.4128
TCGA-KN-8432-11A-01R-2315-07	AIP|9049	2626.6688
TCGA-KN-8432-11A-01R-2315-07	AIRE|326	2.064
TCGA-KN-8432-11A-01R-2315-07	AJAP1|55966	730.6622
TCGA-KN-8432-11A-01R-2315-07	AK1|203	1081.1324
TCGA-KN-8432-11A-01R-2315-07	AK2|204	4742.6954
TCGA-KN-8432-11A-01R-2315-07	AK3L1|205	454.9095
TCGA-KN-8432-11A-01R-2315-07	AK3|50808	7991.0504
TCGA-KN-8432-11A-01R-2315-07	AK5|26289	22.7042
TCGA-KN-8432-11A-01R-2315-07	AK7|122481	280.7064
TCGA-KN-8432-11A-01R-2315-07	AKAP10|11216	755.0176
TCGA-KN-8432-11A-01R-2315-07	AKAP11|11215	1228.0905
TCGA-KN-8432-11A-01R-2315-07	AKAP12|9590	1709.0065
TCGA-KN-8432-11A-01R-2315-07	AKAP13|11214	470.1832
TCGA-KN-8432-11A-01R-2315-07	AKAP14|158798	0
TCGA-KN-8432-11A-01R-2315-07	AKAP1|8165	1226.4392
TCGA-KN-8432-11A-01R-2315-07	AKAP2|11217	571.2127
TCGA-KN-8432-11A-01R-2315-07	AKAP3|10566	89.1656
TCGA-KN-8432-11A-01R-2315-07	AKAP4|8852	2.064
TCGA-KN-8432-11A-01R-2315-07	AKAP5|9495	363.2671
TCGA-KN-8432-11A-01R-2315-07	AKAP6|9472	251.8101
TCGA-KN-8432-11A-01R-2315-07	AKAP7|9465	205.5761
TCGA-KN-8432-11A-01R-2315-07	AKAP8L|26993	830.1479
TCGA-KN-8432-11A-01R-2315-07	AKAP8|10270	525.9117
TCGA-KN-8432-11A-01R-2315-07	AKAP9|10142	1714.373
TCGA-KN-8432-11A-01R-2315-07	AKD1|221264	401.6578
TCGA-KN-8432-11A-01R-2315-07	AKIRIN1|79647	2402.1036
TCGA-KN-8432-11A-01R-2315-07	AKIRIN2|55122	558.5232
TCGA-KN-8432-11A-01R-2315-07	AKNAD1|254268	5.3664
TCGA-KN-8432-11A-01R-2315-07	AKNA|80709	250.1589
TCGA-KN-8432-11A-01R-2315-07	AKR1A1|10327	2464.8498
TCGA-KN-8432-11A-01R-2315-07	AKR1B10|57016	1.2384
TCGA-KN-8432-11A-01R-2315-07	AKR1B15|441282	0
TCGA-KN-8432-11A-01R-2315-07	AKR1B1|231	42199.6648
TCGA-KN-8432-11A-01R-2315-07	AKR1C1|1645	15524.7145
TCGA-KN-8432-11A-01R-2315-07	AKR1C2|1646	990.7284
TCGA-KN-8432-11A-01R-2315-07	AKR1C3|8644	2603.9646
TCGA-KN-8432-11A-01R-2315-07	AKR1C4|1109	1.2384
TCGA-KN-8432-11A-01R-2315-07	AKR1CL1|340811	.8256
TCGA-KN-8432-11A-01R-2315-07	AKR1D1|6718	.4128
TCGA-KN-8432-11A-01R-2315-07	AKR1E2|83592	82.5607
TCGA-KN-8432-11A-01R-2315-07	AKR7A2|8574	1839.4525
TCGA-KN-8432-11A-01R-2315-07	AKR7A3|22977	596.0883
TCGA-KN-8432-11A-01R-2315-07	AKR7L|246181	99.8985
TCGA-KN-8432-11A-01R-2315-07	AKT1S1|84335	638.1942
TCGA-KN-8432-11A-01R-2315-07	AKT1|207	2244.4127
TCGA-KN-8432-11A-01R-2315-07	AKT2|208	3491.4921
TCGA-KN-8432-11A-01R-2315-07	AKT3|10000	778.1346
TCGA-KN-8432-11A-01R-2315-07	AKTIP|64400	1613.2568
TCGA-KN-8432-11A-01R-2315-07	ALAD|210	1402.2935
TCGA-KN-8432-11A-01R-2315-07	ALAS1|211	707.958
TCGA-KN-8432-11A-01R-2315-07	ALAS2|212	3.7152
TCGA-KN-8432-11A-01R-2315-07	ALB|213	110.6313
TCGA-KN-8432-11A-01R-2315-07	ALCAM|214	1022.1015
TCGA-KN-8432-11A-01R-2315-07	ALDH16A1|126133	479.2649
TCGA-KN-8432-11A-01R-2315-07	ALDH18A1|5832	1052.649
TCGA-KN-8432-11A-01R-2315-07	ALDH1A1|216	9046.589
TCGA-KN-8432-11A-01R-2315-07	ALDH1A2|8854	836.3399
TCGA-KN-8432-11A-01R-2315-07	ALDH1A3|220	1968.7714
TCGA-KN-8432-11A-01R-2315-07	ALDH1B1|219	632.8278
TCGA-KN-8432-11A-01R-2315-07	ALDH1L1|10840	566.3664
TCGA-KN-8432-11A-01R-2315-07	ALDH1L2|160428	14.4481
TCGA-KN-8432-11A-01R-2315-07	ALDH2|217	2985.8078
TCGA-KN-8432-11A-01R-2315-07	ALDH3A1|218	16.9249
TCGA-KN-8432-11A-01R-2315-07	ALDH3A2|224	3943.9248
TCGA-KN-8432-11A-01R-2315-07	ALDH3B1|221	105.2649
TCGA-KN-8432-11A-01R-2315-07	ALDH3B2|222	97.4216
TCGA-KN-8432-11A-01R-2315-07	ALDH4A1|8659	860.2825
TCGA-KN-8432-11A-01R-2315-07	ALDH5A1|7915	690.6203
TCGA-KN-8432-11A-01R-2315-07	ALDH6A1|4329	829.0911
TCGA-KN-8432-11A-01R-2315-07	ALDH7A1|501	1824.1787
TCGA-KN-8432-11A-01R-2315-07	ALDH8A1|64577	893.3068
TCGA-KN-8432-11A-01R-2315-07	ALDH9A1|223	3380.448
TCGA-KN-8432-11A-01R-2315-07	ALDOA|226	21259.381
TCGA-KN-8432-11A-01R-2315-07	ALDOB|229	3801.0948
TCGA-KN-8432-11A-01R-2315-07	ALDOC|230	711.2605
TCGA-KN-8432-11A-01R-2315-07	ALG10B|144245	719.9293
TCGA-KN-8432-11A-01R-2315-07	ALG10|84920	149.0221
TCGA-KN-8432-11A-01R-2315-07	ALG11|440138	9.9073
TCGA-KN-8432-11A-01R-2315-07	ALG12|79087	876.3819
TCGA-KN-8432-11A-01R-2315-07	ALG13|79868	757.9073
TCGA-KN-8432-11A-01R-2315-07	ALG14|199857	327.3532
TCGA-KN-8432-11A-01R-2315-07	ALG1L2|644974	.4169
TCGA-KN-8432-11A-01R-2315-07	ALG1L|200810	21.2718
TCGA-KN-8432-11A-01R-2315-07	ALG1|56052	555.0969
TCGA-KN-8432-11A-01R-2315-07	ALG2|85365	1216.9448
TCGA-KN-8432-11A-01R-2315-07	ALG3|10195	386.3841
TCGA-KN-8432-11A-01R-2315-07	ALG5|29880	1655.3421
TCGA-KN-8432-11A-01R-2315-07	ALG6|29929	328.5916
TCGA-KN-8432-11A-01R-2315-07	ALG8|79053	734.3775
TCGA-KN-8432-11A-01R-2315-07	ALG9|79796	508.5739
TCGA-KN-8432-11A-01R-2315-07	ALKBH1|8846	270.7991
TCGA-KN-8432-11A-01R-2315-07	ALKBH2|121642	369.4591
TCGA-KN-8432-11A-01R-2315-07	ALKBH3|221120	532.5165
TCGA-KN-8432-11A-01R-2315-07	ALKBH4|54784	258.1797
TCGA-KN-8432-11A-01R-2315-07	ALKBH5|54890	1569.834
TCGA-KN-8432-11A-01R-2315-07	ALKBH6|84964	152.7373
TCGA-KN-8432-11A-01R-2315-07	ALKBH7|84266	2092.9138
TCGA-KN-8432-11A-01R-2315-07	ALKBH8|91801	154.8013
TCGA-KN-8432-11A-01R-2315-07	ALK|238	.8256
TCGA-KN-8432-11A-01R-2315-07	ALLC|55821	.8256
TCGA-KN-8432-11A-01R-2315-07	ALMS1P|200420	3.3024
TCGA-KN-8432-11A-01R-2315-07	ALMS1|7840	246.0309
TCGA-KN-8432-11A-01R-2315-07	ALOX12B|242	3.7152
TCGA-KN-8432-11A-01R-2315-07	ALOX12P2|245	18.1634
TCGA-KN-8432-11A-01R-2315-07	ALOX12|239	6.1921
TCGA-KN-8432-11A-01R-2315-07	ALOX15B|247	0
TCGA-KN-8432-11A-01R-2315-07	ALOX15|246	1.2384
TCGA-KN-8432-11A-01R-2315-07	ALOX5AP|241	178.7439
TCGA-KN-8432-11A-01R-2315-07	ALOX5|240	252.6358
TCGA-KN-8432-11A-01R-2315-07	ALOXE3|59344	2.4768
TCGA-KN-8432-11A-01R-2315-07	ALPI|248	6.1921
TCGA-KN-8432-11A-01R-2315-07	ALPK1|80216	321.5739
TCGA-KN-8432-11A-01R-2315-07	ALPK2|115701	66.4614
TCGA-KN-8432-11A-01R-2315-07	ALPK3|57538	208.8786
TCGA-KN-8432-11A-01R-2315-07	ALPL|249	175.4415
TCGA-KN-8432-11A-01R-2315-07	ALPPL2|251	0
TCGA-KN-8432-11A-01R-2315-07	ALPP|250	0
TCGA-KN-8432-11A-01R-2315-07	ALS2CL|259173	496.1898
TCGA-KN-8432-11A-01R-2315-07	ALS2CR11|151254	3.7152
TCGA-KN-8432-11A-01R-2315-07	ALS2CR12|130540	13.2097
TCGA-KN-8432-11A-01R-2315-07	ALS2CR4|65062	717.8653
TCGA-KN-8432-11A-01R-2315-07	ALS2CR8|79800	553.1567
TCGA-KN-8432-11A-01R-2315-07	ALS2|57679	681.5386
TCGA-KN-8432-11A-01R-2315-07	ALX1|8092	76.7815
TCGA-KN-8432-11A-01R-2315-07	ALX3|257	7.0177
TCGA-KN-8432-11A-01R-2315-07	ALX4|60529	.4128
TCGA-KN-8432-11A-01R-2315-07	AMAC1L2|83650	0
TCGA-KN-8432-11A-01R-2315-07	AMAC1L3|643664	.8256
TCGA-KN-8432-11A-01R-2315-07	AMAC1|146861	0
TCGA-KN-8432-11A-01R-2315-07	AMACR|23600	1562.8741
TCGA-KN-8432-11A-01R-2315-07	AMBN|258	0
TCGA-KN-8432-11A-01R-2315-07	AMBP|259	321.1611
TCGA-KN-8432-11A-01R-2315-07	AMBRA1|55626	429.7285
TCGA-KN-8432-11A-01R-2315-07	AMD1|262	4761.6514
TCGA-KN-8432-11A-01R-2315-07	AMDHD1|144193	25.181
TCGA-KN-8432-11A-01R-2315-07	AMDHD2|51005	145.216
TCGA-KN-8432-11A-01R-2315-07	AMELX|265	0
TCGA-KN-8432-11A-01R-2315-07	AMELY|266	0
TCGA-KN-8432-11A-01R-2315-07	AMFR|267	9631.5316
TCGA-KN-8432-11A-01R-2315-07	AMHR2|269	.4128
TCGA-KN-8432-11A-01R-2315-07	AMH|268	1.6512
TCGA-KN-8432-11A-01R-2315-07	AMICA1|120425	92.8808
TCGA-KN-8432-11A-01R-2315-07	AMIGO1|57463	204.7505
TCGA-KN-8432-11A-01R-2315-07	AMIGO2|347902	610.9451
TCGA-KN-8432-11A-01R-2315-07	AMIGO3|386724	40.0419
TCGA-KN-8432-11A-01R-2315-07	AMMECR1L|83607	482.5673
TCGA-KN-8432-11A-01R-2315-07	AMMECR1|9949	210.5298
TCGA-KN-8432-11A-01R-2315-07	AMN1|196394	681.5386
TCGA-KN-8432-11A-01R-2315-07	AMN|81693	112.6954
TCGA-KN-8432-11A-01R-2315-07	AMOTL1|154810	201.8609
TCGA-KN-8432-11A-01R-2315-07	AMOTL2|51421	1215.2935
TCGA-KN-8432-11A-01R-2315-07	AMOT|154796	323.638
TCGA-KN-8432-11A-01R-2315-07	AMPD1|270	0
TCGA-KN-8432-11A-01R-2315-07	AMPD2|271	863.9978
TCGA-KN-8432-11A-01R-2315-07	AMPD3|272	396.7042
TCGA-KN-8432-11A-01R-2315-07	AMPH|273	179.1567
TCGA-KN-8432-11A-01R-2315-07	AMTN|401138	.4128
TCGA-KN-8432-11A-01R-2315-07	AMT|275	949.382
TCGA-KN-8432-11A-01R-2315-07	AMY1A|276	2.4768
TCGA-KN-8432-11A-01R-2315-07	AMY2A|279	2.4768
TCGA-KN-8432-11A-01R-2315-07	AMY2B|280	337.0087
TCGA-KN-8432-11A-01R-2315-07	AMZ1|155185	5.3664
TCGA-KN-8432-11A-01R-2315-07	AMZ2P1|201283	288.5497
TCGA-KN-8432-11A-01R-2315-07	AMZ2|51321	1844.8189
TCGA-KN-8432-11A-01R-2315-07	ANAPC10|10393	231.17
TCGA-KN-8432-11A-01R-2315-07	ANAPC11|51529	2337.2935
TCGA-KN-8432-11A-01R-2315-07	ANAPC13|25847	3472.1894
TCGA-KN-8432-11A-01R-2315-07	ANAPC16|119504	9110.5735
TCGA-KN-8432-11A-01R-2315-07	ANAPC1|64682	314.9691
TCGA-KN-8432-11A-01R-2315-07	ANAPC2|29882	464.404
TCGA-KN-8432-11A-01R-2315-07	ANAPC4|29945	511.4636
TCGA-KN-8432-11A-01R-2315-07	ANAPC5|51433	3868.3817
TCGA-KN-8432-11A-01R-2315-07	ANAPC7|51434	1041.5033
TCGA-KN-8432-11A-01R-2315-07	ANGEL1|23357	686.905
TCGA-KN-8432-11A-01R-2315-07	ANGEL2|90806	594.8499
TCGA-KN-8432-11A-01R-2315-07	ANGPT1|284	598.9779
TCGA-KN-8432-11A-01R-2315-07	ANGPT2|285	449.1302
TCGA-KN-8432-11A-01R-2315-07	ANGPT4|51378	7.0177
TCGA-KN-8432-11A-01R-2315-07	ANGPTL1|9068	522.6092
TCGA-KN-8432-11A-01R-2315-07	ANGPTL2|23452	869.3642
TCGA-KN-8432-11A-01R-2315-07	ANGPTL3|27329	141.1788
TCGA-KN-8432-11A-01R-2315-07	ANGPTL4|51129	731.9006
TCGA-KN-8432-11A-01R-2315-07	ANGPTL5|253935	3.3024
TCGA-KN-8432-11A-01R-2315-07	ANGPTL6|83854	47.3444
TCGA-KN-8432-11A-01R-2315-07	ANGPTL7|10218	2.064
TCGA-KN-8432-11A-01R-2315-07	ANG|283	179.392
TCGA-KN-8432-11A-01R-2315-07	ANK1|286	31.3731
TCGA-KN-8432-11A-01R-2315-07	ANK2|287	1650.8013
TCGA-KN-8432-11A-01R-2315-07	ANK3|288	1376.2869
TCGA-KN-8432-11A-01R-2315-07	ANKAR|150709	72.2406
TCGA-KN-8432-11A-01R-2315-07	ANKDD1A|348094	25.5938
TCGA-KN-8432-11A-01R-2315-07	ANKFN1|162282	.8256
TCGA-KN-8432-11A-01R-2315-07	ANKFY1|51479	787.2163
TCGA-KN-8432-11A-01R-2315-07	ANKHD1-EIF4EBP3|404734	448.0982
TCGA-KN-8432-11A-01R-2315-07	ANKHD1|54882	992.3095
TCGA-KN-8432-11A-01R-2315-07	ANKH|56172	800.0132
TCGA-KN-8432-11A-01R-2315-07	ANKIB1|54467	1285.4701
TCGA-KN-8432-11A-01R-2315-07	ANKK1|255239	2.4768
TCGA-KN-8432-11A-01R-2315-07	ANKLE1|126549	2.064
TCGA-KN-8432-11A-01R-2315-07	ANKLE2|23141	1104.2494
TCGA-KN-8432-11A-01R-2315-07	ANKMY1|51281	186.1744
TCGA-KN-8432-11A-01R-2315-07	ANKMY2|57037	1011.3686
TCGA-KN-8432-11A-01R-2315-07	ANKRA2|57763	636.543
TCGA-KN-8432-11A-01R-2315-07	ANKRD10|55608	1571.2747
TCGA-KN-8432-11A-01R-2315-07	ANKRD11|29123	1062.7007
TCGA-KN-8432-11A-01R-2315-07	ANKRD12|23253	662.5496
TCGA-KN-8432-11A-01R-2315-07	ANKRD13A|88455	1418.8057
TCGA-KN-8432-11A-01R-2315-07	ANKRD13B|124930	35.0883
TCGA-KN-8432-11A-01R-2315-07	ANKRD13C|81573	495.3642
TCGA-KN-8432-11A-01R-2315-07	ANKRD13D|338692	507.7483
TCGA-KN-8432-11A-01R-2315-07	ANKRD16|54522	146.4173
TCGA-KN-8432-11A-01R-2315-07	ANKRD17|26057	933.3487
TCGA-KN-8432-11A-01R-2315-07	ANKRD19|138649	16.9249
TCGA-KN-8432-11A-01R-2315-07	ANKRD1|27063	27.6578
TCGA-KN-8432-11A-01R-2315-07	ANKRD20A3|441425	17.3377
TCGA-KN-8432-11A-01R-2315-07	ANKRD20A4|728747	.8256
TCGA-KN-8432-11A-01R-2315-07	ANKRD20B|729171	7.0177
TCGA-KN-8432-11A-01R-2315-07	ANKRD22|118932	236.9492
TCGA-KN-8432-11A-01R-2315-07	ANKRD23|200539	26.0066
TCGA-KN-8432-11A-01R-2315-07	ANKRD24|170961	26.0066
TCGA-KN-8432-11A-01R-2315-07	ANKRD26P1|124149	.4128
TCGA-KN-8432-11A-01R-2315-07	ANKRD26|22852	169.2494
TCGA-KN-8432-11A-01R-2315-07	ANKRD27|84079	722.819
TCGA-KN-8432-11A-01R-2315-07	ANKRD28|23243	829.3223
TCGA-KN-8432-11A-01R-2315-07	ANKRD29|147463	229.5188
TCGA-KN-8432-11A-01R-2315-07	ANKRD2|26287	789.6931
TCGA-KN-8432-11A-01R-2315-07	ANKRD30A|91074	1.6512
TCGA-KN-8432-11A-01R-2315-07	ANKRD30B|374860	1.6512
TCGA-KN-8432-11A-01R-2315-07	ANKRD31|256006	2.064
TCGA-KN-8432-11A-01R-2315-07	ANKRD32|84250	62.3333
TCGA-KN-8432-11A-01R-2315-07	ANKRD33|341405	1.6512
TCGA-KN-8432-11A-01R-2315-07	ANKRD34A|284615	21.8786
TCGA-KN-8432-11A-01R-2315-07	ANKRD34B|340120	75.1302
TCGA-KN-8432-11A-01R-2315-07	ANKRD34C|390616	0
TCGA-KN-8432-11A-01R-2315-07	ANKRD35|148741	14.8609
TCGA-KN-8432-11A-01R-2315-07	ANKRD36BP1|84832	96.596
TCGA-KN-8432-11A-01R-2315-07	ANKRD36B|57730	23.117
TCGA-KN-8432-11A-01R-2315-07	ANKRD36|375248	128.7947
TCGA-KN-8432-11A-01R-2315-07	ANKRD37|353322	363.5932
TCGA-KN-8432-11A-01R-2315-07	ANKRD39|51239	184.936
TCGA-KN-8432-11A-01R-2315-07	ANKRD40|91369	657.596
TCGA-KN-8432-11A-01R-2315-07	ANKRD42|338699	200.2097
TCGA-KN-8432-11A-01R-2315-07	ANKRD43|134548	773.5938
TCGA-KN-8432-11A-01R-2315-07	ANKRD44|91526	95.3576
TCGA-KN-8432-11A-01R-2315-07	ANKRD45|339416	103.2009
TCGA-KN-8432-11A-01R-2315-07	ANKRD46|157567	1757.0445
TCGA-KN-8432-11A-01R-2315-07	ANKRD49|54851	626.2229
TCGA-KN-8432-11A-01R-2315-07	ANKRD50|57182	279.0552
TCGA-KN-8432-11A-01R-2315-07	ANKRD52|283373	529.6269
TCGA-KN-8432-11A-01R-2315-07	ANKRD53|79998	7.4305
TCGA-KN-8432-11A-01R-2315-07	ANKRD54|129138	685.2538
TCGA-KN-8432-11A-01R-2315-07	ANKRD55|79722	1.2384
TCGA-KN-8432-11A-01R-2315-07	ANKRD56|345079	339.7373
TCGA-KN-8432-11A-01R-2315-07	ANKRD57|65124	482.9801
TCGA-KN-8432-11A-01R-2315-07	ANKRD58|347454	42.106
TCGA-KN-8432-11A-01R-2315-07	ANKRD5|63926	215.0706
TCGA-KN-8432-11A-01R-2315-07	ANKRD6|22881	608.5384
TCGA-KN-8432-11A-01R-2315-07	ANKRD7|56311	21.4658
TCGA-KN-8432-11A-01R-2315-07	ANKRD9|122416	140.3532
TCGA-KN-8432-11A-01R-2315-07	ANKS1A|23294	452.0198
TCGA-KN-8432-11A-01R-2315-07	ANKS1B|56899	47.4724
TCGA-KN-8432-11A-01R-2315-07	ANKS3|124401	408.6755
TCGA-KN-8432-11A-01R-2315-07	ANKS4B|257629	42.9316
TCGA-KN-8432-11A-01R-2315-07	ANKS6|203286	480.0905
TCGA-KN-8432-11A-01R-2315-07	ANKZF1|55139	463.5783
TCGA-KN-8432-11A-01R-2315-07	ANLN|54443	47.4724
TCGA-KN-8432-11A-01R-2315-07	ANO10|55129	1027.4679
TCGA-KN-8432-11A-01R-2315-07	ANO1|55107	90.8168
TCGA-KN-8432-11A-01R-2315-07	ANO2|57101	26.0066
TCGA-KN-8432-11A-01R-2315-07	ANO3|63982	15.2737
TCGA-KN-8432-11A-01R-2315-07	ANO4|121601	10.3201
TCGA-KN-8432-11A-01R-2315-07	ANO5|203859	392.5761
TCGA-KN-8432-11A-01R-2315-07	ANO6|196527	2744.7306
TCGA-KN-8432-11A-01R-2315-07	ANO7|50636	14.0353
TCGA-KN-8432-11A-01R-2315-07	ANO8|57719	177.5055
TCGA-KN-8432-11A-01R-2315-07	ANO9|338440	87.9271
TCGA-KN-8432-11A-01R-2315-07	ANP32A|8125	2379.8123
TCGA-KN-8432-11A-01R-2315-07	ANP32B|10541	1495.9999
TCGA-KN-8432-11A-01R-2315-07	ANP32C|23520	.4128
TCGA-KN-8432-11A-01R-2315-07	ANP32D|23519	0
TCGA-KN-8432-11A-01R-2315-07	ANP32E|81611	1796.5209
TCGA-KN-8432-11A-01R-2315-07	ANPEP|290	427.6644
TCGA-KN-8432-11A-01R-2315-07	ANTXR1|84168	285.2472
TCGA-KN-8432-11A-01R-2315-07	ANTXR2|118429	569.6688
TCGA-KN-8432-11A-01R-2315-07	ANTXRL|195977	0
TCGA-KN-8432-11A-01R-2315-07	ANUBL1|93550	118.4746
TCGA-KN-8432-11A-01R-2315-07	ANXA10|11199	0
TCGA-KN-8432-11A-01R-2315-07	ANXA11|311	7060.1785
TCGA-KN-8432-11A-01R-2315-07	ANXA13|312	12.3841
TCGA-KN-8432-11A-01R-2315-07	ANXA1|301	2210.5628
TCGA-KN-8432-11A-01R-2315-07	ANXA2P1|303	45.4084
TCGA-KN-8432-11A-01R-2315-07	ANXA2P2|304	4372.4148
TCGA-KN-8432-11A-01R-2315-07	ANXA2P3|305	4.9536
TCGA-KN-8432-11A-01R-2315-07	ANXA2|302	11294.3041
TCGA-KN-8432-11A-01R-2315-07	ANXA3|306	2428.1103
TCGA-KN-8432-11A-01R-2315-07	ANXA4|307	6179.6686
TCGA-KN-8432-11A-01R-2315-07	ANXA5|308	7032.1079
TCGA-KN-8432-11A-01R-2315-07	ANXA6|309	1578.9734
TCGA-KN-8432-11A-01R-2315-07	ANXA7|310	6208.5648
TCGA-KN-8432-11A-01R-2315-07	ANXA8L1|728113	.1321
TCGA-KN-8432-11A-01R-2315-07	ANXA8L2|244	1.6512
TCGA-KN-8432-11A-01R-2315-07	ANXA8|653145	1.1063
TCGA-KN-8432-11A-01R-2315-07	ANXA9|8416	919.7262
TCGA-KN-8432-11A-01R-2315-07	AOAH|313	56.1413
TCGA-KN-8432-11A-01R-2315-07	AOC2|314	21.4658
TCGA-KN-8432-11A-01R-2315-07	AOC3|8639	293.5033
TCGA-KN-8432-11A-01R-2315-07	AOX1|316	278.2296
TCGA-KN-8432-11A-01R-2315-07	AOX2P|344454	.8256
TCGA-KN-8432-11A-01R-2315-07	AP1AR|55435	680.3002
TCGA-KN-8432-11A-01R-2315-07	AP1B1|162	1325.0993
TCGA-KN-8432-11A-01R-2315-07	AP1G1|164	2342.6599
TCGA-KN-8432-11A-01R-2315-07	AP1G2|8906	1116.2372
TCGA-KN-8432-11A-01R-2315-07	AP1M1|8907	686.4922
TCGA-KN-8432-11A-01R-2315-07	AP1M2|10053	2216.3421
TCGA-KN-8432-11A-01R-2315-07	AP1S1|1174	1763.9094
TCGA-KN-8432-11A-01R-2315-07	AP1S2|8905	580.4017
TCGA-KN-8432-11A-01R-2315-07	AP1S3|130340	1151.309
TCGA-KN-8432-11A-01R-2315-07	AP2A1|160	771.0798
TCGA-KN-8432-11A-01R-2315-07	AP2A2|161	1406.8344
TCGA-KN-8432-11A-01R-2315-07	AP2B1|163	4220.0903
TCGA-KN-8432-11A-01R-2315-07	AP2M1|1173	7543.9842
TCGA-KN-8432-11A-01R-2315-07	AP2S1|1175	1168.2339
TCGA-KN-8432-11A-01R-2315-07	AP3B1|8546	1112.9183
TCGA-KN-8432-11A-01R-2315-07	AP3B2|8120	37.5651
TCGA-KN-8432-11A-01R-2315-07	AP3D1|8943	1130.256
TCGA-KN-8432-11A-01R-2315-07	AP3M1|26985	1022.1015
TCGA-KN-8432-11A-01R-2315-07	AP3M2|10947	574.6225
TCGA-KN-8432-11A-01R-2315-07	AP3S1|1176	727.7726
TCGA-KN-8432-11A-01R-2315-07	AP3S2|10239	2370.9246
TCGA-KN-8432-11A-01R-2315-07	AP4B1|10717	366.2351
TCGA-KN-8432-11A-01R-2315-07	AP4E1|23431	239.0132
TCGA-KN-8432-11A-01R-2315-07	AP4M1|9179	470.1708
TCGA-KN-8432-11A-01R-2315-07	AP4S1|11154	255.9382
TCGA-KN-8432-11A-01R-2315-07	APAF1|317	409.9139
TCGA-KN-8432-11A-01R-2315-07	APBA1|320	45.4084
TCGA-KN-8432-11A-01R-2315-07	APBA2|321	5.3664
TCGA-KN-8432-11A-01R-2315-07	APBA3|9546	314.9691
TCGA-KN-8432-11A-01R-2315-07	APBB1IP|54518	42.5188
TCGA-KN-8432-11A-01R-2315-07	APBB1|322	841.7064
TCGA-KN-8432-11A-01R-2315-07	APBB2|323	856.5673
TCGA-KN-8432-11A-01R-2315-07	APBB3|10307	438.8101
TCGA-KN-8432-11A-01R-2315-07	APC2|10297	1.2549
TCGA-KN-8432-11A-01R-2315-07	APCDD1L|164284	45.8212
TCGA-KN-8432-11A-01R-2315-07	APCDD1|147495	515.5916
TCGA-KN-8432-11A-01R-2315-07	APCS|325	65.223
TCGA-KN-8432-11A-01R-2315-07	APC|324	361.2031
TCGA-KN-8432-11A-01R-2315-07	APEH|327	3841.9623
TCGA-KN-8432-11A-01R-2315-07	APEX1|328	3006.0352
TCGA-KN-8432-11A-01R-2315-07	APEX2|27301	433.8565
TCGA-KN-8432-11A-01R-2315-07	APH1A|51107	5638.0704
TCGA-KN-8432-11A-01R-2315-07	APH1B|83464	1051.8234
TCGA-KN-8432-11A-01R-2315-07	API5|8539	3344.5341
TCGA-KN-8432-11A-01R-2315-07	APIP|51074	1305.5654
TCGA-KN-8432-11A-01R-2315-07	APITD1|378708	932.3415
TCGA-KN-8432-11A-01R-2315-07	APLF|200558	75.9558
TCGA-KN-8432-11A-01R-2315-07	APLNR|187	35.9139
TCGA-KN-8432-11A-01R-2315-07	APLN|8862	290.2009
TCGA-KN-8432-11A-01R-2315-07	APLP1|333	11.1457
TCGA-KN-8432-11A-01R-2315-07	APLP2|334	17264.6814
TCGA-KN-8432-11A-01R-2315-07	APOA1BP|128240	4253.9402
TCGA-KN-8432-11A-01R-2315-07	APOA1|335	2.8896
TCGA-KN-8432-11A-01R-2315-07	APOA2|336	.4128
TCGA-KN-8432-11A-01R-2315-07	APOA4|337	0
TCGA-KN-8432-11A-01R-2315-07	APOA5|116519	.8256
TCGA-KN-8432-11A-01R-2315-07	APOB48R|55911	9.0817
TCGA-KN-8432-11A-01R-2315-07	APOBEC1|339	0
TCGA-KN-8432-11A-01R-2315-07	APOBEC2|10930	12.7969
TCGA-KN-8432-11A-01R-2315-07	APOBEC3A|200315	97.0088
TCGA-KN-8432-11A-01R-2315-07	APOBEC3B|9582	61.9205
TCGA-KN-8432-11A-01R-2315-07	APOBEC3C|27350	91.2296
TCGA-KN-8432-11A-01R-2315-07	APOBEC3D|140564	73.0662
TCGA-KN-8432-11A-01R-2315-07	APOBEC3F|200316	174.6159
TCGA-KN-8432-11A-01R-2315-07	APOBEC3G|60489	334.7836
TCGA-KN-8432-11A-01R-2315-07	APOBEC3H|164668	8.2561
TCGA-KN-8432-11A-01R-2315-07	APOBEC4|403314	.4128
TCGA-KN-8432-11A-01R-2315-07	APOB|338	2.8896
TCGA-KN-8432-11A-01R-2315-07	APOC1P1|342	0
TCGA-KN-8432-11A-01R-2315-07	APOC1|341	17.7506
TCGA-KN-8432-11A-01R-2315-07	APOC2|344	12.3841
TCGA-KN-8432-11A-01R-2315-07	APOC3|345	2.8896
TCGA-KN-8432-11A-01R-2315-07	APOC4|346	0
TCGA-KN-8432-11A-01R-2315-07	APOD|347	161.819
TCGA-KN-8432-11A-01R-2315-07	APOE|348	1126.128
TCGA-KN-8432-11A-01R-2315-07	APOF|319	4.128
TCGA-KN-8432-11A-01R-2315-07	APOH|350	14.8609
TCGA-KN-8432-11A-01R-2315-07	APOL1|8542	1139.3377
TCGA-KN-8432-11A-01R-2315-07	APOL2|23780	485.4569
TCGA-KN-8432-11A-01R-2315-07	APOL3|80833	411.1523
TCGA-KN-8432-11A-01R-2315-07	APOL4|80832	435.5077
TCGA-KN-8432-11A-01R-2315-07	APOL5|80831	.4128
TCGA-KN-8432-11A-01R-2315-07	APOL6|80830	609.7108
TCGA-KN-8432-11A-01R-2315-07	APOLD1|81575	561.2311
TCGA-KN-8432-11A-01R-2315-07	APOM|55937	551.0927
TCGA-KN-8432-11A-01R-2315-07	APOOL|139322	287.724
TCGA-KN-8432-11A-01R-2315-07	APOO|79135	851.6136
TCGA-KN-8432-11A-01R-2315-07	APPBP2|10513	890.83
TCGA-KN-8432-11A-01R-2315-07	APPL1|26060	1268.1324
TCGA-KN-8432-11A-01R-2315-07	APPL2|55198	883.3995
TCGA-KN-8432-11A-01R-2315-07	APP|351	38311.8813
TCGA-KN-8432-11A-01R-2315-07	APRT|353	1592.596
TCGA-KN-8432-11A-01R-2315-07	APTX|54840	789.2803
TCGA-KN-8432-11A-01R-2315-07	AQP10|89872	.4128
TCGA-KN-8432-11A-01R-2315-07	AQP11|282679	32.1987
TCGA-KN-8432-11A-01R-2315-07	AQP12A|375318	0
TCGA-KN-8432-11A-01R-2315-07	AQP12B|653437	0
TCGA-KN-8432-11A-01R-2315-07	AQP1|358	16324.9135
TCGA-KN-8432-11A-01R-2315-07	AQP2|359	116764.7763
TCGA-KN-8432-11A-01R-2315-07	AQP3|360	19958.6371
TCGA-KN-8432-11A-01R-2315-07	AQP4|361	518.894
TCGA-KN-8432-11A-01R-2315-07	AQP5|362	56.1413
TCGA-KN-8432-11A-01R-2315-07	AQP6|363	7195.1652
TCGA-KN-8432-11A-01R-2315-07	AQP7P1|375719	31.7859
TCGA-KN-8432-11A-01R-2315-07	AQP7P3|441432	1.2384
TCGA-KN-8432-11A-01R-2315-07	AQP7|364	194.0177
TCGA-KN-8432-11A-01R-2315-07	AQP8|343	0
TCGA-KN-8432-11A-01R-2315-07	AQP9|366	26.0066
TCGA-KN-8432-11A-01R-2315-07	AQPEP|206338	3.7152
TCGA-KN-8432-11A-01R-2315-07	AQR|9716	658.4216
TCGA-KN-8432-11A-01R-2315-07	ARAF|369	1380.8278
TCGA-KN-8432-11A-01R-2315-07	ARAP1|116985	1163.6931
TCGA-KN-8432-11A-01R-2315-07	ARAP2|116984	267.0839
TCGA-KN-8432-11A-01R-2315-07	ARAP3|64411	396.2914
TCGA-KN-8432-11A-01R-2315-07	ARCN1|372	2326.5606
TCGA-KN-8432-11A-01R-2315-07	ARC|23237	263.7814
TCGA-KN-8432-11A-01R-2315-07	AREG|374	26.4194
TCGA-KN-8432-11A-01R-2315-07	ARF1|375	10294.494
TCGA-KN-8432-11A-01R-2315-07	ARF3|377	3829.1654
TCGA-KN-8432-11A-01R-2315-07	ARF4|378	6180.4942
TCGA-KN-8432-11A-01R-2315-07	ARF5|381	4620.8441
TCGA-KN-8432-11A-01R-2315-07	ARF6|382	3358.9822
TCGA-KN-8432-11A-01R-2315-07	ARFGAP1|55738	749.6512
TCGA-KN-8432-11A-01R-2315-07	ARFGAP2|84364	1804.3642
TCGA-KN-8432-11A-01R-2315-07	ARFGAP3|26286	1918.2979
TCGA-KN-8432-11A-01R-2315-07	ARFGEF1|10565	1894.0622
TCGA-KN-8432-11A-01R-2315-07	ARFGEF2|10564	1704.4657
TCGA-KN-8432-11A-01R-2315-07	ARFIP1|27236	1947.1942
TCGA-KN-8432-11A-01R-2315-07	ARFIP2|23647	1995.0794
TCGA-KN-8432-11A-01R-2315-07	ARFRP1|10139	552.3311
TCGA-KN-8432-11A-01R-2315-07	ARG1|383	.4128
TCGA-KN-8432-11A-01R-2315-07	ARG2|384	9709.5391
TCGA-KN-8432-11A-01R-2315-07	ARGFXP2|503640	.8256
TCGA-KN-8432-11A-01R-2315-07	ARGFX|503582	0
TCGA-KN-8432-11A-01R-2315-07	ARGLU1|55082	3500.5738
TCGA-KN-8432-11A-01R-2315-07	ARHGAP10|79658	161.4062
TCGA-KN-8432-11A-01R-2315-07	ARHGAP11A|9824	25.181
TCGA-KN-8432-11A-01R-2315-07	ARHGAP11B|89839	3.7276
TCGA-KN-8432-11A-01R-2315-07	ARHGAP12|94134	1084.4348
TCGA-KN-8432-11A-01R-2315-07	ARHGAP15|55843	30.1347
TCGA-KN-8432-11A-01R-2315-07	ARHGAP17|55114	490.4106
TCGA-KN-8432-11A-01R-2315-07	ARHGAP18|93663	3722.2493
TCGA-KN-8432-11A-01R-2315-07	ARHGAP19|84986	182.4592
TCGA-KN-8432-11A-01R-2315-07	ARHGAP1|392	1062.5562
TCGA-KN-8432-11A-01R-2315-07	ARHGAP20|57569	10.3201
TCGA-KN-8432-11A-01R-2315-07	ARHGAP21|57584	594.0243
TCGA-KN-8432-11A-01R-2315-07	ARHGAP22|58504	7.4305
TCGA-KN-8432-11A-01R-2315-07	ARHGAP23|57636	239.0132
TCGA-KN-8432-11A-01R-2315-07	ARHGAP24|83478	4493.7791
TCGA-KN-8432-11A-01R-2315-07	ARHGAP25|9938	180.3951
TCGA-KN-8432-11A-01R-2315-07	ARHGAP26|23092	244.7925
TCGA-KN-8432-11A-01R-2315-07	ARHGAP27|201176	463.9911
TCGA-KN-8432-11A-01R-2315-07	ARHGAP28|79822	150.2605
TCGA-KN-8432-11A-01R-2315-07	ARHGAP29|9411	7962.1542
TCGA-KN-8432-11A-01R-2315-07	ARHGAP30|257106	99.8985
TCGA-KN-8432-11A-01R-2315-07	ARHGAP31|57514	344.2781
TCGA-KN-8432-11A-01R-2315-07	ARHGAP32|9743	218.7859
TCGA-KN-8432-11A-01R-2315-07	ARHGAP33|115703	148.6093
TCGA-KN-8432-11A-01R-2315-07	ARHGAP36|158763	2.064
TCGA-KN-8432-11A-01R-2315-07	ARHGAP39|80728	87.9271
TCGA-KN-8432-11A-01R-2315-07	ARHGAP42|143872	366.9617
TCGA-KN-8432-11A-01R-2315-07	ARHGAP4|393	712.4989
TCGA-KN-8432-11A-01R-2315-07	ARHGAP5|394	2309.6357
TCGA-KN-8432-11A-01R-2315-07	ARHGAP6|395	291.4393
TCGA-KN-8432-11A-01R-2315-07	ARHGAP8|23779	612.9967
TCGA-KN-8432-11A-01R-2315-07	ARHGAP9|64333	100.7241
TCGA-KN-8432-11A-01R-2315-07	ARHGDIA|396	3702.0219
TCGA-KN-8432-11A-01R-2315-07	ARHGDIB|397	2377.7482
TCGA-KN-8432-11A-01R-2315-07	ARHGDIG|398	0
TCGA-KN-8432-11A-01R-2315-07	ARHGEF10L|55160	1036.5496
TCGA-KN-8432-11A-01R-2315-07	ARHGEF10|9639	356.6622
TCGA-KN-8432-11A-01R-2315-07	ARHGEF11|9826	547.7903
TCGA-KN-8432-11A-01R-2315-07	ARHGEF12|23365	4150.7393
TCGA-KN-8432-11A-01R-2315-07	ARHGEF15|22899	288.9625
TCGA-KN-8432-11A-01R-2315-07	ARHGEF16|27237	841.7064
TCGA-KN-8432-11A-01R-2315-07	ARHGEF17|9828	1150.0706
TCGA-KN-8432-11A-01R-2315-07	ARHGEF18|23370	976.2803
TCGA-KN-8432-11A-01R-2315-07	ARHGEF19|128272	253.8742
TCGA-KN-8432-11A-01R-2315-07	ARHGEF1|9138	776.0706
TCGA-KN-8432-11A-01R-2315-07	ARHGEF2|9181	818.1766
TCGA-KN-8432-11A-01R-2315-07	ARHGEF33|100271715	23.117
TCGA-KN-8432-11A-01R-2315-07	ARHGEF35|445328	656.7704
TCGA-KN-8432-11A-01R-2315-07	ARHGEF37|389337	312.0795
TCGA-KN-8432-11A-01R-2315-07	ARHGEF38|54848	28.4834
TCGA-KN-8432-11A-01R-2315-07	ARHGEF3|50650	1185.9845
TCGA-KN-8432-11A-01R-2315-07	ARHGEF4|50649	18.1634
TCGA-KN-8432-11A-01R-2315-07	ARHGEF5|7984	440.4613
TCGA-KN-8432-11A-01R-2315-07	ARHGEF6|9459	318.6843
TCGA-KN-8432-11A-01R-2315-07	ARHGEF7|8874	696.8123
TCGA-KN-8432-11A-01R-2315-07	ARHGEF9|23229	419.8212
TCGA-KN-8432-11A-01R-2315-07	ARID1A|8289	632.8278
TCGA-KN-8432-11A-01R-2315-07	ARID1B|57492	744.2847
TCGA-KN-8432-11A-01R-2315-07	ARID2|196528	492.4746
TCGA-KN-8432-11A-01R-2315-07	ARID3A|1820	46.234
TCGA-KN-8432-11A-01R-2315-07	ARID3B|10620	50.362
TCGA-KN-8432-11A-01R-2315-07	ARID3C|138715	0
TCGA-KN-8432-11A-01R-2315-07	ARID4A|5926	439.2229
TCGA-KN-8432-11A-01R-2315-07	ARID4B|51742	675.5901
TCGA-KN-8432-11A-01R-2315-07	ARID5A|10865	338.9117
TCGA-KN-8432-11A-01R-2315-07	ARID5B|84159	692.6843
TCGA-KN-8432-11A-01R-2315-07	ARIH1|25820	1110.8543
TCGA-KN-8432-11A-01R-2315-07	ARIH2|10425	1927.3796
TCGA-KN-8432-11A-01R-2315-07	ARL10|285598	55.7285
TCGA-KN-8432-11A-01R-2315-07	ARL11|115761	37.5651
TCGA-KN-8432-11A-01R-2315-07	ARL13A|392509	0
TCGA-KN-8432-11A-01R-2315-07	ARL13B|200894	384.3201
TCGA-KN-8432-11A-01R-2315-07	ARL14|80117	3.7152
TCGA-KN-8432-11A-01R-2315-07	ARL15|54622	1114.9823
TCGA-KN-8432-11A-01R-2315-07	ARL16|339231	1382.8918
TCGA-KN-8432-11A-01R-2315-07	ARL17A|51326	169.3072
TCGA-KN-8432-11A-01R-2315-07	ARL17B|641522	7.3479
TCGA-KN-8432-11A-01R-2315-07	ARL1|400	5749.5273
TCGA-KN-8432-11A-01R-2315-07	ARL2BP|23568	1886.9249
TCGA-KN-8432-11A-01R-2315-07	ARL2|402	3361.8718
TCGA-KN-8432-11A-01R-2315-07	ARL3|403	2329.4502
TCGA-KN-8432-11A-01R-2315-07	ARL4A|10124	274.1015
TCGA-KN-8432-11A-01R-2315-07	ARL4C|10123	284.8344
TCGA-KN-8432-11A-01R-2315-07	ARL4D|379	1689.192
TCGA-KN-8432-11A-01R-2315-07	ARL5A|26225	1995.905
TCGA-KN-8432-11A-01R-2315-07	ARL5B|221079	346.3421
TCGA-KN-8432-11A-01R-2315-07	ARL5C|390790	0
TCGA-KN-8432-11A-01R-2315-07	ARL6IP1|23204	11141.5668
TCGA-KN-8432-11A-01R-2315-07	ARL6IP4|51329	4613.0793
TCGA-KN-8432-11A-01R-2315-07	ARL6IP5|10550	6951.6112
TCGA-KN-8432-11A-01R-2315-07	ARL6IP6|151188	304.649
TCGA-KN-8432-11A-01R-2315-07	ARL6|84100	442.1126
TCGA-KN-8432-11A-01R-2315-07	ARL8A|127829	776.4834
TCGA-KN-8432-11A-01R-2315-07	ARL8B|55207	3174.8718
TCGA-KN-8432-11A-01R-2315-07	ARL9|132946	.4128
TCGA-KN-8432-11A-01R-2315-07	ARMC10|83787	1217.2709
TCGA-KN-8432-11A-01R-2315-07	ARMC1|55156	1411.788
TCGA-KN-8432-11A-01R-2315-07	ARMC2|84071	74.3046
TCGA-KN-8432-11A-01R-2315-07	ARMC3|219681	16.9249
TCGA-KN-8432-11A-01R-2315-07	ARMC4|55130	1.2384
TCGA-KN-8432-11A-01R-2315-07	ARMC5|79798	139.9404
TCGA-KN-8432-11A-01R-2315-07	ARMC6|93436	682.2899
TCGA-KN-8432-11A-01R-2315-07	ARMC7|79637	945.7329
TCGA-KN-8432-11A-01R-2315-07	ARMC8|25852	1010.1302
TCGA-KN-8432-11A-01R-2315-07	ARMC9|80210	181.6335
TCGA-KN-8432-11A-01R-2315-07	ARMCX1|51309	622.9205
TCGA-KN-8432-11A-01R-2315-07	ARMCX2|9823	1650.3884
TCGA-KN-8432-11A-01R-2315-07	ARMCX3|51566	1456.3708
TCGA-KN-8432-11A-01R-2315-07	ARMCX5|64860	539.1214
TCGA-KN-8432-11A-01R-2315-07	ARMCX6|54470	272.8631
TCGA-KN-8432-11A-01R-2315-07	ARMS2|387715	.8256
TCGA-KN-8432-11A-01R-2315-07	ARNT2|9915	1313.128
TCGA-KN-8432-11A-01R-2315-07	ARNTL2|56938	32.1987
TCGA-KN-8432-11A-01R-2315-07	ARNTL|406	483.8057
TCGA-KN-8432-11A-01R-2315-07	ARNT|405	856.9801
TCGA-KN-8432-11A-01R-2315-07	ARPC1A|10552	2699.3841
TCGA-KN-8432-11A-01R-2315-07	ARPC1B|10095	2604.7283
TCGA-KN-8432-11A-01R-2315-07	ARPC2|10109	6026.1057
TCGA-KN-8432-11A-01R-2315-07	ARPC3|10094	6166.0461
TCGA-KN-8432-11A-01R-2315-07	ARPC4|10093	5066.9774
TCGA-KN-8432-11A-01R-2315-07	ARPC5L|81873	886.7019
TCGA-KN-8432-11A-01R-2315-07	ARPC5|10092	4732.7923
TCGA-KN-8432-11A-01R-2315-07	ARPM1|84517	155.2141
TCGA-KN-8432-11A-01R-2315-07	ARPP19|10776	5444.0527
TCGA-KN-8432-11A-01R-2315-07	ARPP21|10777	2.4768
TCGA-KN-8432-11A-01R-2315-07	ARR3|407	0
TCGA-KN-8432-11A-01R-2315-07	ARRB1|408	823.9558
TCGA-KN-8432-11A-01R-2315-07	ARRB2|409	447.8918
TCGA-KN-8432-11A-01R-2315-07	ARRDC1|92714	1150.0706
TCGA-KN-8432-11A-01R-2315-07	ARRDC2|27106	431.7925
TCGA-KN-8432-11A-01R-2315-07	ARRDC3|57561	14302.8161
TCGA-KN-8432-11A-01R-2315-07	ARRDC4|91947	2210.15
TCGA-KN-8432-11A-01R-2315-07	ARRDC5|645432	2.064
TCGA-KN-8432-11A-01R-2315-07	ARSA|410	424.7748
TCGA-KN-8432-11A-01R-2315-07	ARSB|411	540.7726
TCGA-KN-8432-11A-01R-2315-07	ARSD|414	3475.8056
TCGA-KN-8432-11A-01R-2315-07	ARSE|415	335.6093
TCGA-KN-8432-11A-01R-2315-07	ARSF|416	36.3267
TCGA-KN-8432-11A-01R-2315-07	ARSG|22901	129.6203
TCGA-KN-8432-11A-01R-2315-07	ARSH|347527	6.1921
TCGA-KN-8432-11A-01R-2315-07	ARSI|340075	7.0177
TCGA-KN-8432-11A-01R-2315-07	ARSJ|79642	451.1942
TCGA-KN-8432-11A-01R-2315-07	ARSK|153642	601.4547
TCGA-KN-8432-11A-01R-2315-07	ART1|417	0
TCGA-KN-8432-11A-01R-2315-07	ART3|419	2.8896
TCGA-KN-8432-11A-01R-2315-07	ART4|420	1.6512
TCGA-KN-8432-11A-01R-2315-07	ART5|116969	24.3554
TCGA-KN-8432-11A-01R-2315-07	ARTN|9048	16.5121
TCGA-KN-8432-11A-01R-2315-07	ARV1|64801	1132.7328
TCGA-KN-8432-11A-01R-2315-07	ARVCF|421	258.415
TCGA-KN-8432-11A-01R-2315-07	ARX|170302	.4128
TCGA-KN-8432-11A-01R-2315-07	AR|367	13.6225
TCGA-KN-8432-11A-01R-2315-07	AS3MT|57412	300.1082
TCGA-KN-8432-11A-01R-2315-07	ASAH1|427	15556.9132
TCGA-KN-8432-11A-01R-2315-07	ASAH2B|653308	18.1634
TCGA-KN-8432-11A-01R-2315-07	ASAH2|56624	4.9536
TCGA-KN-8432-11A-01R-2315-07	ASAM|79827	85.8631
TCGA-KN-8432-11A-01R-2315-07	ASAP1IT1|29065	0
TCGA-KN-8432-11A-01R-2315-07	ASAP1|50807	322.3995
TCGA-KN-8432-11A-01R-2315-07	ASAP2|8853	1503.0176
TCGA-KN-8432-11A-01R-2315-07	ASAP3|55616	468.9448
TCGA-KN-8432-11A-01R-2315-07	ASB10|136371	0
TCGA-KN-8432-11A-01R-2315-07	ASB11|140456	.4128
TCGA-KN-8432-11A-01R-2315-07	ASB12|142689	6.6049
TCGA-KN-8432-11A-01R-2315-07	ASB13|79754	1638.8299
TCGA-KN-8432-11A-01R-2315-07	ASB14|142686	10.7329
TCGA-KN-8432-11A-01R-2315-07	ASB15|142685	1.6512
TCGA-KN-8432-11A-01R-2315-07	ASB16|92591	12.8547
TCGA-KN-8432-11A-01R-2315-07	ASB17|127247	.4128
TCGA-KN-8432-11A-01R-2315-07	ASB18|401036	.4128
TCGA-KN-8432-11A-01R-2315-07	ASB1|51665	343.7456
TCGA-KN-8432-11A-01R-2315-07	ASB2|51676	5.7792
TCGA-KN-8432-11A-01R-2315-07	ASB3|51130	343.4525
TCGA-KN-8432-11A-01R-2315-07	ASB4|51666	.8256
TCGA-KN-8432-11A-01R-2315-07	ASB5|140458	10.3201
TCGA-KN-8432-11A-01R-2315-07	ASB6|140459	692.6637
TCGA-KN-8432-11A-01R-2315-07	ASB7|140460	319.5099
TCGA-KN-8432-11A-01R-2315-07	ASB8|140461	971.3267
TCGA-KN-8432-11A-01R-2315-07	ASB9|140462	355.8366
TCGA-KN-8432-11A-01R-2315-07	ASCC1|51008	1011.3686
TCGA-KN-8432-11A-01R-2315-07	ASCC2|84164	624.5717
TCGA-KN-8432-11A-01R-2315-07	ASCC3|10973	297.2185
TCGA-KN-8432-11A-01R-2315-07	ASCL1|429	0
TCGA-KN-8432-11A-01R-2315-07	ASCL2|430	89.5784
TCGA-KN-8432-11A-01R-2315-07	ASCL3|56676	3.7152
TCGA-KN-8432-11A-01R-2315-07	ASCL4|121549	7.4305
TCGA-KN-8432-11A-01R-2315-07	ASF1A|25842	1017.9735
TCGA-KN-8432-11A-01R-2315-07	ASF1B|55723	56.9669
TCGA-KN-8432-11A-01R-2315-07	ASFMR1|100126270	2.4768
TCGA-KN-8432-11A-01R-2315-07	ASGR1|432	20.2274
TCGA-KN-8432-11A-01R-2315-07	ASGR2|433	14.8609
TCGA-KN-8432-11A-01R-2315-07	ASH1L|55870	938.7069
TCGA-KN-8432-11A-01R-2315-07	ASH2L|9070	1010.543
TCGA-KN-8432-11A-01R-2315-07	ASIP|434	2.8896
TCGA-KN-8432-11A-01R-2315-07	ASL|435	1613.2361
TCGA-KN-8432-11A-01R-2315-07	ASMTL|8623	629.1126
TCGA-KN-8432-11A-01R-2315-07	ASMT|438	.4128
TCGA-KN-8432-11A-01R-2315-07	ASNA1|439	3335.0396
TCGA-KN-8432-11A-01R-2315-07	ASNSD1|54529	1677.2207
TCGA-KN-8432-11A-01R-2315-07	ASNS|440	551.9183
TCGA-KN-8432-11A-01R-2315-07	ASPA|443	596.0883
TCGA-KN-8432-11A-01R-2315-07	ASPDH|554235	41.2804
TCGA-KN-8432-11A-01R-2315-07	ASPG|374569	23.5298
TCGA-KN-8432-11A-01R-2315-07	ASPHD1|253982	5.3664
TCGA-KN-8432-11A-01R-2315-07	ASPHD2|57168	222.9139
TCGA-KN-8432-11A-01R-2315-07	ASPH|444	5031.5506
TCGA-KN-8432-11A-01R-2315-07	ASPM|259266	6.6049
TCGA-KN-8432-11A-01R-2315-07	ASPN|54829	355.8366
TCGA-KN-8432-11A-01R-2315-07	ASPRV1|151516	45.3836
TCGA-KN-8432-11A-01R-2315-07	ASPSCR1|79058	640.6711
TCGA-KN-8432-11A-01R-2315-07	ASRGL1|80150	1523.6578
TCGA-KN-8432-11A-01R-2315-07	ASS1|445	3775.0881
TCGA-KN-8432-11A-01R-2315-07	ASTE1|28990	289.5032
TCGA-KN-8432-11A-01R-2315-07	ASTL|431705	1.2384
TCGA-KN-8432-11A-01R-2315-07	ASTN1|460	0
TCGA-KN-8432-11A-01R-2315-07	ASTN2|23245	353.7726
TCGA-KN-8432-11A-01R-2315-07	ASXL1|171023	840.8808
TCGA-KN-8432-11A-01R-2315-07	ASXL2|55252	415.2803
TCGA-KN-8432-11A-01R-2315-07	ASXL3|80816	74.7174
TCGA-KN-8432-11A-01R-2315-07	ASZ1|136991	0
TCGA-KN-8432-11A-01R-2315-07	ATAD1|84896	1585.1655
TCGA-KN-8432-11A-01R-2315-07	ATAD2B|54454	197.7329
TCGA-KN-8432-11A-01R-2315-07	ATAD2|29028	181.2207
TCGA-KN-8432-11A-01R-2315-07	ATAD3A|55210	274.1015
TCGA-KN-8432-11A-01R-2315-07	ATAD3B|83858	249.7461
TCGA-KN-8432-11A-01R-2315-07	ATAD3C|219293	397.5298
TCGA-KN-8432-11A-01R-2315-07	ATAD5|79915	30.1347
TCGA-KN-8432-11A-01R-2315-07	ATCAY|85300	0
TCGA-KN-8432-11A-01R-2315-07	ATE1|11101	429.7285
TCGA-KN-8432-11A-01R-2315-07	ATF1|466	602.6931
TCGA-KN-8432-11A-01R-2315-07	ATF2|1386	815.6997
TCGA-KN-8432-11A-01R-2315-07	ATF3|467	2445.0352
TCGA-KN-8432-11A-01R-2315-07	ATF4|468	4435.5738
TCGA-KN-8432-11A-01R-2315-07	ATF5|22809	468.9448
TCGA-KN-8432-11A-01R-2315-07	ATF6B|1388	1790.3288
TCGA-KN-8432-11A-01R-2315-07	ATF6|22926	1952.5606
TCGA-KN-8432-11A-01R-2315-07	ATF7IP2|80063	113.9338
TCGA-KN-8432-11A-01R-2315-07	ATF7IP|55729	584.5298
TCGA-KN-8432-11A-01R-2315-07	ATF7|11016	610.5199
TCGA-KN-8432-11A-01R-2315-07	ATG10|83734	165.1214
TCGA-KN-8432-11A-01R-2315-07	ATG12|9140	510.6379
TCGA-KN-8432-11A-01R-2315-07	ATG16L1|55054	522.1964
TCGA-KN-8432-11A-01R-2315-07	ATG16L2|89849	322.4532
TCGA-KN-8432-11A-01R-2315-07	ATG2A|23130	351.2958
TCGA-KN-8432-11A-01R-2315-07	ATG2B|55102	616.3156
TCGA-KN-8432-11A-01R-2315-07	ATG3|64422	1389.0838
TCGA-KN-8432-11A-01R-2315-07	ATG4A|115201	875.5563
TCGA-KN-8432-11A-01R-2315-07	ATG4B|23192	1339.5474
TCGA-KN-8432-11A-01R-2315-07	ATG4C|84938	332.3068
TCGA-KN-8432-11A-01R-2315-07	ATG4D|84971	407.1729
TCGA-KN-8432-11A-01R-2315-07	ATG5|9474	1617.3642
TCGA-KN-8432-11A-01R-2315-07	ATG7|10533	643.9363
TCGA-KN-8432-11A-01R-2315-07	ATG9A|79065	686.4303
TCGA-KN-8432-11A-01R-2315-07	ATG9B|285973	6.4521
TCGA-KN-8432-11A-01R-2315-07	ATHL1|80162	2789.3133
TCGA-KN-8432-11A-01R-2315-07	ATIC|471	895.3708
TCGA-KN-8432-11A-01R-2315-07	ATL1|51062	296.3929
TCGA-KN-8432-11A-01R-2315-07	ATL2|64225	1054.3002
TCGA-KN-8432-11A-01R-2315-07	ATL3|25923	332.7196
TCGA-KN-8432-11A-01R-2315-07	ATMIN|23300	1179.7924
TCGA-KN-8432-11A-01R-2315-07	ATM|472	1143.4657
TCGA-KN-8432-11A-01R-2315-07	ATN1|1822	1867.9359
TCGA-KN-8432-11A-01R-2315-07	ATOH1|474	0
TCGA-KN-8432-11A-01R-2315-07	ATOH7|220202	6.6049
TCGA-KN-8432-11A-01R-2315-07	ATOH8|84913	453.6711
TCGA-KN-8432-11A-01R-2315-07	ATOX1|475	1188.8741
TCGA-KN-8432-11A-01R-2315-07	ATP10A|57194	33.4371
TCGA-KN-8432-11A-01R-2315-07	ATP10B|23120	12.3841
TCGA-KN-8432-11A-01R-2315-07	ATP10D|57205	1140.1633
TCGA-KN-8432-11A-01R-2315-07	ATP11A|23250	836.7527
TCGA-KN-8432-11A-01R-2315-07	ATP11B|23200	1278.8653
TCGA-KN-8432-11A-01R-2315-07	ATP11C|286410	664.6137
TCGA-KN-8432-11A-01R-2315-07	ATP12A|479	516.0044
TCGA-KN-8432-11A-01R-2315-07	ATP13A1|57130	615.9028
TCGA-KN-8432-11A-01R-2315-07	ATP13A2|23400	574.6225
TCGA-KN-8432-11A-01R-2315-07	ATP13A3|79572	2177.9513
TCGA-KN-8432-11A-01R-2315-07	ATP13A4|84239	8.2561
TCGA-KN-8432-11A-01R-2315-07	ATP13A5|344905	5.3664
TCGA-KN-8432-11A-01R-2315-07	ATP1A1|476	39628.9887
TCGA-KN-8432-11A-01R-2315-07	ATP1A2|477	26.4194
TCGA-KN-8432-11A-01R-2315-07	ATP1A3|478	3.7152
TCGA-KN-8432-11A-01R-2315-07	ATP1A4|480	.4128
TCGA-KN-8432-11A-01R-2315-07	ATP1B1|481	44907.4577
TCGA-KN-8432-11A-01R-2315-07	ATP1B2|482	94.1192
TCGA-KN-8432-11A-01R-2315-07	ATP1B3|483	4101.2029
TCGA-KN-8432-11A-01R-2315-07	ATP1B4|23439	0
TCGA-KN-8432-11A-01R-2315-07	ATP2A1|487	3.7152
TCGA-KN-8432-11A-01R-2315-07	ATP2A2|488	1792.8057
TCGA-KN-8432-11A-01R-2315-07	ATP2A3|489	876.7947
TCGA-KN-8432-11A-01R-2315-07	ATP2B1|490	487.1081
TCGA-KN-8432-11A-01R-2315-07	ATP2B2|491	40.0419
TCGA-KN-8432-11A-01R-2315-07	ATP2B3|492	3.7152
TCGA-KN-8432-11A-01R-2315-07	ATP2B4|493	596.0883
TCGA-KN-8432-11A-01R-2315-07	ATP2C1|27032	2936.969
TCGA-KN-8432-11A-01R-2315-07	ATP2C2|9914	22.7042
TCGA-KN-8432-11A-01R-2315-07	ATP4A|495	0
TCGA-KN-8432-11A-01R-2315-07	ATP4B|496	4.5408
TCGA-KN-8432-11A-01R-2315-07	ATP5A1|498	25520.3388
TCGA-KN-8432-11A-01R-2315-07	ATP5B|506	29346.6146
TCGA-KN-8432-11A-01R-2315-07	ATP5C1|509	9778.0768
TCGA-KN-8432-11A-01R-2315-07	ATP5D|513	2060.3023
TCGA-KN-8432-11A-01R-2315-07	ATP5EP2|432369	54.4901
TCGA-KN-8432-11A-01R-2315-07	ATP5E|514	5406.9004
TCGA-KN-8432-11A-01R-2315-07	ATP5F1|515	8407.982
TCGA-KN-8432-11A-01R-2315-07	ATP5G1|516	3172.395
TCGA-KN-8432-11A-01R-2315-07	ATP5G2|517	7379.2756
TCGA-KN-8432-11A-01R-2315-07	ATP5G3|518	9513.4698
TCGA-KN-8432-11A-01R-2315-07	ATP5H|10476	5321.4501
TCGA-KN-8432-11A-01R-2315-07	ATP5I|521	2684.3704
TCGA-KN-8432-11A-01R-2315-07	ATP5J2|9551	4421.4435
TCGA-KN-8432-11A-01R-2315-07	ATP5J|522	4630.6853
TCGA-KN-8432-11A-01R-2315-07	ATP5L2|267020	1.2384
TCGA-KN-8432-11A-01R-2315-07	ATP5L|10632	8146.6773
TCGA-KN-8432-11A-01R-2315-07	ATP5O|539	9701.2954
TCGA-KN-8432-11A-01R-2315-07	ATP5SL|55101	1307.3487
TCGA-KN-8432-11A-01R-2315-07	ATP5S|27109	422.298
TCGA-KN-8432-11A-01R-2315-07	ATP6AP1L|92270	87.1015
TCGA-KN-8432-11A-01R-2315-07	ATP6AP1|537	4326.1808
TCGA-KN-8432-11A-01R-2315-07	ATP6AP2|10159	7545.2226
TCGA-KN-8432-11A-01R-2315-07	ATP6V0A1|535	495.3642
TCGA-KN-8432-11A-01R-2315-07	ATP6V0A2|23545	336.8477
TCGA-KN-8432-11A-01R-2315-07	ATP6V0A4|50617	3977.5146
TCGA-KN-8432-11A-01R-2315-07	ATP6V0B|533	11066.4366
TCGA-KN-8432-11A-01R-2315-07	ATP6V0C|527	4641.8434
TCGA-KN-8432-11A-01R-2315-07	ATP6V0D1|9114	3380.8608
TCGA-KN-8432-11A-01R-2315-07	ATP6V0D2|245972	3304.9049
TCGA-KN-8432-11A-01R-2315-07	ATP6V0E1|8992	8570.2137
TCGA-KN-8432-11A-01R-2315-07	ATP6V0E2|155066	2036.9294
TCGA-KN-8432-11A-01R-2315-07	ATP6V1A|523	8300.6531
TCGA-KN-8432-11A-01R-2315-07	ATP6V1B1|525	1953.799
TCGA-KN-8432-11A-01R-2315-07	ATP6V1B2|526	2139.1478
TCGA-KN-8432-11A-01R-2315-07	ATP6V1C1|528	1752.7637
TCGA-KN-8432-11A-01R-2315-07	ATP6V1C2|245973	1193.2003
TCGA-KN-8432-11A-01R-2315-07	ATP6V1D|51382	3216.565
TCGA-KN-8432-11A-01R-2315-07	ATP6V1E1|529	6273.7878
TCGA-KN-8432-11A-01R-2315-07	ATP6V1E2|90423	63.9845
TCGA-KN-8432-11A-01R-2315-07	ATP6V1F|9296	6850.7715
TCGA-KN-8432-11A-01R-2315-07	ATP6V1G1|9550	6370.7966
TCGA-KN-8432-11A-01R-2315-07	ATP6V1G2|534	59.8565
TCGA-KN-8432-11A-01R-2315-07	ATP6V1G3|127124	358.3134
TCGA-KN-8432-11A-01R-2315-07	ATP6V1H|51606	2897.4679
TCGA-KN-8432-11A-01R-2315-07	ATP7A|538	731.075
TCGA-KN-8432-11A-01R-2315-07	ATP7B|540	151.9117
TCGA-KN-8432-11A-01R-2315-07	ATP8A1|10396	339.3245
TCGA-KN-8432-11A-01R-2315-07	ATP8A2|51761	15.6865
TCGA-KN-8432-11A-01R-2315-07	ATP8B1|5205	1493.2754
TCGA-KN-8432-11A-01R-2315-07	ATP8B2|57198	231.9956
TCGA-KN-8432-11A-01R-2315-07	ATP8B3|148229	10.7329
TCGA-KN-8432-11A-01R-2315-07	ATP8B4|79895	56.1413
TCGA-KN-8432-11A-01R-2315-07	ATP8B5P|158381	46.6468
TCGA-KN-8432-11A-01R-2315-07	ATP9A|10079	880.5099
TCGA-KN-8432-11A-01R-2315-07	ATP9B|374868	307.1258
TCGA-KN-8432-11A-01R-2315-07	ATPAF1|64756	2207.2604
TCGA-KN-8432-11A-01R-2315-07	ATPAF2|91647	407.8499
TCGA-KN-8432-11A-01R-2315-07	ATPBD4|89978	322.8123
TCGA-KN-8432-11A-01R-2315-07	ATPIF1|93974	5508.8629
TCGA-KN-8432-11A-01R-2315-07	ATRIP|84126	147.697
TCGA-KN-8432-11A-01R-2315-07	ATRNL1|26033	137.4636
TCGA-KN-8432-11A-01R-2315-07	ATRN|8455	1222.724
TCGA-KN-8432-11A-01R-2315-07	ATRX|546	1002.6997
TCGA-KN-8432-11A-01R-2315-07	ATR|545	594.8499
TCGA-KN-8432-11A-01R-2315-07	ATXN10|25814	3996.7636
TCGA-KN-8432-11A-01R-2315-07	ATXN1L|342371	574.1189
TCGA-KN-8432-11A-01R-2315-07	ATXN1|6310	265.8455
TCGA-KN-8432-11A-01R-2315-07	ATXN2L|11273	780.1986
TCGA-KN-8432-11A-01R-2315-07	ATXN2|6311	322.8123
TCGA-KN-8432-11A-01R-2315-07	ATXN3L|92552	0
TCGA-KN-8432-11A-01R-2315-07	ATXN3|4287	417.3444
TCGA-KN-8432-11A-01R-2315-07	ATXN7L1|222255	137.8764
TCGA-KN-8432-11A-01R-2315-07	ATXN7L2|127002	88.7528
TCGA-KN-8432-11A-01R-2315-07	ATXN7L3B|552889	2915.6312
TCGA-KN-8432-11A-01R-2315-07	ATXN7L3|56970	998.5717
TCGA-KN-8432-11A-01R-2315-07	ATXN7|6314	341.3885
TCGA-KN-8432-11A-01R-2315-07	ATXN8OS|6315	.1692
TCGA-KN-8432-11A-01R-2315-07	AUH|549	1503.4304
TCGA-KN-8432-11A-01R-2315-07	AUP1|550	3776.1862
TCGA-KN-8432-11A-01R-2315-07	AURKAIP1|54998	2585.8012
TCGA-KN-8432-11A-01R-2315-07	AURKAPS1|6791	6.6049
TCGA-KN-8432-11A-01R-2315-07	AURKA|6790	48.7108
TCGA-KN-8432-11A-01R-2315-07	AURKB|9212	12.7969
TCGA-KN-8432-11A-01R-2315-07	AURKC|6795	23.9426
TCGA-KN-8432-11A-01R-2315-07	AUTS2|26053	345.1037
TCGA-KN-8432-11A-01R-2315-07	AVEN|57099	70.1766
TCGA-KN-8432-11A-01R-2315-07	AVIL|10677	27.245
TCGA-KN-8432-11A-01R-2315-07	AVL9|23080	267.0839
TCGA-KN-8432-11A-01R-2315-07	AVPI1|60370	569.6688
TCGA-KN-8432-11A-01R-2315-07	AVPR1A|552	59.8565
TCGA-KN-8432-11A-01R-2315-07	AVPR1B|553	2.8896
TCGA-KN-8432-11A-01R-2315-07	AVPR2|554	636.9558
TCGA-KN-8432-11A-01R-2315-07	AVP|551	.8256
TCGA-KN-8432-11A-01R-2315-07	AWAT1|158833	0
TCGA-KN-8432-11A-01R-2315-07	AWAT2|158835	0
TCGA-KN-8432-11A-01R-2315-07	AXIN1|8312	241.0773
TCGA-KN-8432-11A-01R-2315-07	AXIN2|8313	114.7594
TCGA-KN-8432-11A-01R-2315-07	AXL|558	245.6181
TCGA-KN-8432-11A-01R-2315-07	AZGP1|563	619.6181
TCGA-KN-8432-11A-01R-2315-07	AZI1|22994	73.0662
TCGA-KN-8432-11A-01R-2315-07	AZI2|64343	1921.1876
TCGA-KN-8432-11A-01R-2315-07	AZIN1|51582	4973.4567
TCGA-KN-8432-11A-01R-2315-07	AZU1|566	0
TCGA-KN-8432-11A-01R-2315-07	B2M|567	79876.613
TCGA-KN-8432-11A-01R-2315-07	B3GALNT1|8706	1398.5783
TCGA-KN-8432-11A-01R-2315-07	B3GALNT2|148789	434.2817
TCGA-KN-8432-11A-01R-2315-07	B3GALT1|8708	0
TCGA-KN-8432-11A-01R-2315-07	B3GALT2|8707	29.309
TCGA-KN-8432-11A-01R-2315-07	B3GALT4|8705	604.7571
TCGA-KN-8432-11A-01R-2315-07	B3GALT5|10317	24.3554
TCGA-KN-8432-11A-01R-2315-07	B3GALT6|126792	246.8565
TCGA-KN-8432-11A-01R-2315-07	B3GALTL|145173	721.9933
TCGA-KN-8432-11A-01R-2315-07	B3GAT1|27087	20.6402
TCGA-KN-8432-11A-01R-2315-07	B3GAT2|135152	5.5027
TCGA-KN-8432-11A-01R-2315-07	B3GAT3|26229	820.2406
TCGA-KN-8432-11A-01R-2315-07	B3GNT1|11041	1075.766
TCGA-KN-8432-11A-01R-2315-07	B3GNT2|10678	2269.5937
TCGA-KN-8432-11A-01R-2315-07	B3GNT3|10331	1260.7019
TCGA-KN-8432-11A-01R-2315-07	B3GNT4|79369	6.6049
TCGA-KN-8432-11A-01R-2315-07	B3GNT5|84002	448.7174
TCGA-KN-8432-11A-01R-2315-07	B3GNT6|192134	.4128
TCGA-KN-8432-11A-01R-2315-07	B3GNT7|93010	33.0243
TCGA-KN-8432-11A-01R-2315-07	B3GNT8|374907	392.1633
TCGA-KN-8432-11A-01R-2315-07	B3GNT9|84752	227.6364
TCGA-KN-8432-11A-01R-2315-07	B3GNTL1|146712	52.1701
TCGA-KN-8432-11A-01R-2315-07	B4GALNT1|2583	8.6689
TCGA-KN-8432-11A-01R-2315-07	B4GALNT2|124872	921.3774
TCGA-KN-8432-11A-01R-2315-07	B4GALNT3|283358	293.5033
TCGA-KN-8432-11A-01R-2315-07	B4GALNT4|338707	3.7152
TCGA-KN-8432-11A-01R-2315-07	B4GALT1|2683	4102.0285
TCGA-KN-8432-11A-01R-2315-07	B4GALT2|8704	908.9933
TCGA-KN-8432-11A-01R-2315-07	B4GALT3|8703	1113.7439
TCGA-KN-8432-11A-01R-2315-07	B4GALT4|8702	492.8874
TCGA-KN-8432-11A-01R-2315-07	B4GALT5|9334	1495.9999
TCGA-KN-8432-11A-01R-2315-07	B4GALT6|9331	287.3112
TCGA-KN-8432-11A-01R-2315-07	B4GALT7|11285	770.2914
TCGA-KN-8432-11A-01R-2315-07	B9D1|27077	982.7118
TCGA-KN-8432-11A-01R-2315-07	B9D2|80776	249.7461
TCGA-KN-8432-11A-01R-2315-07	BAALC|79870	208.8786
TCGA-KN-8432-11A-01R-2315-07	BAAT|570	1.6512
TCGA-KN-8432-11A-01R-2315-07	BACE1|23621	847.0728
TCGA-KN-8432-11A-01R-2315-07	BACE2|25825	1957.1015
TCGA-KN-8432-11A-01R-2315-07	BACH1|571	903.6269
TCGA-KN-8432-11A-01R-2315-07	BACH2|60468	12.7969
TCGA-KN-8432-11A-01R-2315-07	BAD|572	1962.3399
TCGA-KN-8432-11A-01R-2315-07	BAG1|573	7490.6459
TCGA-KN-8432-11A-01R-2315-07	BAG2|9532	185.3488
TCGA-KN-8432-11A-01R-2315-07	BAG3|9531	967.1986
TCGA-KN-8432-11A-01R-2315-07	BAG4|9530	489.1722
TCGA-KN-8432-11A-01R-2315-07	BAG5|9529	1211.5783
TCGA-KN-8432-11A-01R-2315-07	BAGE2|85319	5.8205
TCGA-KN-8432-11A-01R-2315-07	BAGE|574	.8256
TCGA-KN-8432-11A-01R-2315-07	BAHCC1|57597	230.3444
TCGA-KN-8432-11A-01R-2315-07	BAHD1|22893	678.2362
TCGA-KN-8432-11A-01R-2315-07	BAI1|575	10.3201
TCGA-KN-8432-11A-01R-2315-07	BAI2|576	29.309
TCGA-KN-8432-11A-01R-2315-07	BAI3|577	75.1302
TCGA-KN-8432-11A-01R-2315-07	BAIAP2L1|55971	516.4172
TCGA-KN-8432-11A-01R-2315-07	BAIAP2L2|80115	33.8499
TCGA-KN-8432-11A-01R-2315-07	BAIAP2|10458	766.1633
TCGA-KN-8432-11A-01R-2315-07	BAIAP3|8938	200.6844
TCGA-KN-8432-11A-01R-2315-07	BAK1|578	1667.3134
TCGA-KN-8432-11A-01R-2315-07	BAMBI|25805	637.3686
TCGA-KN-8432-11A-01R-2315-07	BANF1|8815	3294.5848
TCGA-KN-8432-11A-01R-2315-07	BANF2|140836	.4128
TCGA-KN-8432-11A-01R-2315-07	BANK1|55024	244.7925
TCGA-KN-8432-11A-01R-2315-07	BANP|54971	189.8896
TCGA-KN-8432-11A-01R-2315-07	BAP1|8314	1174.426
TCGA-KN-8432-11A-01R-2315-07	BARD1|580	67.6998
TCGA-KN-8432-11A-01R-2315-07	BARHL1|56751	0
TCGA-KN-8432-11A-01R-2315-07	BARHL2|343472	0
TCGA-KN-8432-11A-01R-2315-07	BARX1|56033	.4128
TCGA-KN-8432-11A-01R-2315-07	BARX2|8538	191.9536
TCGA-KN-8432-11A-01R-2315-07	BASE|317716	0
TCGA-KN-8432-11A-01R-2315-07	BASP1|10409	167.1854
TCGA-KN-8432-11A-01R-2315-07	BAT1|7919	3901.8188
TCGA-KN-8432-11A-01R-2315-07	BAT2L1|84726	1630.4418
TCGA-KN-8432-11A-01R-2315-07	BAT2L2|23215	1152.9602
TCGA-KN-8432-11A-01R-2315-07	BAT2|7916	2323.671
TCGA-KN-8432-11A-01R-2315-07	BAT3|7917	2032.2317
TCGA-KN-8432-11A-01R-2315-07	BAT4|7918	601.0419
TCGA-KN-8432-11A-01R-2315-07	BAT5|7920	1227.2648
TCGA-KN-8432-11A-01R-2315-07	BATF2|116071	224.1523
TCGA-KN-8432-11A-01R-2315-07	BATF3|55509	21.053
TCGA-KN-8432-11A-01R-2315-07	BATF|10538	9.0817
TCGA-KN-8432-11A-01R-2315-07	BAX|581	662.1368
TCGA-KN-8432-11A-01R-2315-07	BAZ1A|11177	298.8697
TCGA-KN-8432-11A-01R-2315-07	BAZ1B|9031	704.6556
TCGA-KN-8432-11A-01R-2315-07	BAZ2A|11176	920.8738
TCGA-KN-8432-11A-01R-2315-07	BAZ2B|29994	765.0488
TCGA-KN-8432-11A-01R-2315-07	BBC3|27113	116.8234
TCGA-KN-8432-11A-01R-2315-07	BBOX1|8424	875.9691
TCGA-KN-8432-11A-01R-2315-07	BBS10|79738	986.1876
TCGA-KN-8432-11A-01R-2315-07	BBS12|166379	854.9161
TCGA-KN-8432-11A-01R-2315-07	BBS1|582	1140.5761
TCGA-KN-8432-11A-01R-2315-07	BBS2|583	1688.7792
TCGA-KN-8432-11A-01R-2315-07	BBS4|585	1411.788
TCGA-KN-8432-11A-01R-2315-07	BBS5|129880	245.0773
TCGA-KN-8432-11A-01R-2315-07	BBS7|55212	388.8609
TCGA-KN-8432-11A-01R-2315-07	BBS9|27241	437.9845
TCGA-KN-8432-11A-01R-2315-07	BBX|56987	1758.1302
TCGA-KN-8432-11A-01R-2315-07	BCAM|4059	14916.655
TCGA-KN-8432-11A-01R-2315-07	BCAN|63827	4.9536
TCGA-KN-8432-11A-01R-2315-07	BCAP29|55973	1683.4127
TCGA-KN-8432-11A-01R-2315-07	BCAP31|10134	5325.9909
TCGA-KN-8432-11A-01R-2315-07	BCAR1|9564	1327.9889
TCGA-KN-8432-11A-01R-2315-07	BCAR3|8412	1075.2995
TCGA-KN-8432-11A-01R-2315-07	BCAR4|400500	0
TCGA-KN-8432-11A-01R-2315-07	BCAS1|8537	335.1965
TCGA-KN-8432-11A-01R-2315-07	BCAS2|10286	1572.3438
TCGA-KN-8432-11A-01R-2315-07	BCAS3|54828	646.8631
TCGA-KN-8432-11A-01R-2315-07	BCAS4|55653	1097.6445
TCGA-KN-8432-11A-01R-2315-07	BCAT1|586	58.2053
TCGA-KN-8432-11A-01R-2315-07	BCAT2|587	778.5474
TCGA-KN-8432-11A-01R-2315-07	BCCIP|56647	2221.5145
TCGA-KN-8432-11A-01R-2315-07	BCDIN3D|144233	237.4446
TCGA-KN-8432-11A-01R-2315-07	BCHE|590	21.053
TCGA-KN-8432-11A-01R-2315-07	BCKDHA|593	2278.1842
TCGA-KN-8432-11A-01R-2315-07	BCKDHB|594	781.4371
TCGA-KN-8432-11A-01R-2315-07	BCKDK|10295	1249.5562
TCGA-KN-8432-11A-01R-2315-07	BCL10|8915	583.2914
TCGA-KN-8432-11A-01R-2315-07	BCL11A|53335	10.3201
TCGA-KN-8432-11A-01R-2315-07	BCL11B|64919	11.1457
TCGA-KN-8432-11A-01R-2315-07	BCL2A1|597	43.3444
TCGA-KN-8432-11A-01R-2315-07	BCL2L10|10017	106.9161
TCGA-KN-8432-11A-01R-2315-07	BCL2L11|10018	979.9955
TCGA-KN-8432-11A-01R-2315-07	BCL2L12|83596	275.4142
TCGA-KN-8432-11A-01R-2315-07	BCL2L13|23786	2127.5893
TCGA-KN-8432-11A-01R-2315-07	BCL2L14|79370	2.8896
TCGA-KN-8432-11A-01R-2315-07	BCL2L15|440603	231.17
TCGA-KN-8432-11A-01R-2315-07	BCL2L1|598	4295.6334
TCGA-KN-8432-11A-01R-2315-07	BCL2L2|599	667.7592
TCGA-KN-8432-11A-01R-2315-07	BCL2|596	466.8808
TCGA-KN-8432-11A-01R-2315-07	BCL3|602	494.5386
TCGA-KN-8432-11A-01R-2315-07	BCL6B|255877	370.6976
TCGA-KN-8432-11A-01R-2315-07	BCL6|604	838.4039
TCGA-KN-8432-11A-01R-2315-07	BCL7A|605	833.4503
TCGA-KN-8432-11A-01R-2315-07	BCL7B|9275	1601.6776
TCGA-KN-8432-11A-01R-2315-07	BCL7C|9274	2109.0132
TCGA-KN-8432-11A-01R-2315-07	BCL8|606	4.128
TCGA-KN-8432-11A-01R-2315-07	BCL9L|283149	248.5077
TCGA-KN-8432-11A-01R-2315-07	BCL9|607	406.6115
TCGA-KN-8432-11A-01R-2315-07	BCLAF1|9774	2906.1367
TCGA-KN-8432-11A-01R-2315-07	BCMO1|53630	47.0596
TCGA-KN-8432-11A-01R-2315-07	BCO2|83875	70.5894
TCGA-KN-8432-11A-01R-2315-07	BCORL1|63035	157.2781
TCGA-KN-8432-11A-01R-2315-07	BCORL2|286554	0
TCGA-KN-8432-11A-01R-2315-07	BCOR|54880	823.9558
TCGA-KN-8432-11A-01R-2315-07	BCR|613	1050.5849
TCGA-KN-8432-11A-01R-2315-07	BCS1L|617	608.3031
TCGA-KN-8432-11A-01R-2315-07	BCYRN1|618	0
TCGA-KN-8432-11A-01R-2315-07	BDH1|622	571.3201
TCGA-KN-8432-11A-01R-2315-07	BDH2|56898	5221.5516
TCGA-KN-8432-11A-01R-2315-07	BDKRB1|623	82.5607
TCGA-KN-8432-11A-01R-2315-07	BDKRB2|624	1727.9955
TCGA-KN-8432-11A-01R-2315-07	BDNFOS|497258	253.1229
TCGA-KN-8432-11A-01R-2315-07	BDNF|627	18.9147
TCGA-KN-8432-11A-01R-2315-07	BDP1|55814	559.3488
TCGA-KN-8432-11A-01R-2315-07	BEAN|146227	3.3024
TCGA-KN-8432-11A-01R-2315-07	BECN1|8678	1590.4411
TCGA-KN-8432-11A-01R-2315-07	BEGAIN|57596	6.6049
TCGA-KN-8432-11A-01R-2315-07	BEND2|139105	0
TCGA-KN-8432-11A-01R-2315-07	BEND3|57673	64.3973
TCGA-KN-8432-11A-01R-2315-07	BEND4|389206	.8256
TCGA-KN-8432-11A-01R-2315-07	BEND5|79656	253.0486
TCGA-KN-8432-11A-01R-2315-07	BEND6|221336	14.0353
TCGA-KN-8432-11A-01R-2315-07	BEND7|222389	345.9293
TCGA-KN-8432-11A-01R-2315-07	BEST1|7439	29.7219
TCGA-KN-8432-11A-01R-2315-07	BEST2|54831	0
TCGA-KN-8432-11A-01R-2315-07	BEST3|144453	2.4768
TCGA-KN-8432-11A-01R-2315-07	BEST4|266675	16.9249
TCGA-KN-8432-11A-01R-2315-07	BET1L|51272	1651.6269
TCGA-KN-8432-11A-01R-2315-07	BET1|10282	1195.479
TCGA-KN-8432-11A-01R-2315-07	BET3L|100128327	8.2561
TCGA-KN-8432-11A-01R-2315-07	BEX1|55859	52.0132
TCGA-KN-8432-11A-01R-2315-07	BEX2|84707	1390.3222
TCGA-KN-8432-11A-01R-2315-07	BEX4|56271	2883.4325
TCGA-KN-8432-11A-01R-2315-07	BEX5|340542	483.8057
TCGA-KN-8432-11A-01R-2315-07	BEYLA|497634	0
TCGA-KN-8432-11A-01R-2315-07	BFAR|51283	1809.3178
TCGA-KN-8432-11A-01R-2315-07	BFSP1|631	224.5651
TCGA-KN-8432-11A-01R-2315-07	BFSP2|8419	11.5585
TCGA-KN-8432-11A-01R-2315-07	BGLAP|632	26.9354
TCGA-KN-8432-11A-01R-2315-07	BGN|633	3225.6467
TCGA-KN-8432-11A-01R-2315-07	BHLHA15|168620	3.3024
TCGA-KN-8432-11A-01R-2315-07	BHLHB9|80823	260.479
TCGA-KN-8432-11A-01R-2315-07	BHLHE22|27319	16.3966
TCGA-KN-8432-11A-01R-2315-07	BHLHE23|128408	0
TCGA-KN-8432-11A-01R-2315-07	BHLHE40|8553	4802.1433
TCGA-KN-8432-11A-01R-2315-07	BHLHE41|79365	605.17
TCGA-KN-8432-11A-01R-2315-07	BHMT2|23743	2907.3751
TCGA-KN-8432-11A-01R-2315-07	BHMT|635	1047.6953
TCGA-KN-8432-11A-01R-2315-07	BICC1|80114	853.6777
TCGA-KN-8432-11A-01R-2315-07	BICD1|636	123.0154
TCGA-KN-8432-11A-01R-2315-07	BICD2|23299	349.2318
TCGA-KN-8432-11A-01R-2315-07	BID|637	428.4529
TCGA-KN-8432-11A-01R-2315-07	BIK|638	116.4106
TCGA-KN-8432-11A-01R-2315-07	BIN1|274	678.649
TCGA-KN-8432-11A-01R-2315-07	BIN2|51411	61.9205
TCGA-KN-8432-11A-01R-2315-07	BIN3|55909	508.5739
TCGA-KN-8432-11A-01R-2315-07	BIRC2|329	2475.5827
TCGA-KN-8432-11A-01R-2315-07	BIRC3|330	963.4834
TCGA-KN-8432-11A-01R-2315-07	BIRC5|332	42.4362
TCGA-KN-8432-11A-01R-2315-07	BIRC6|57448	996.5077
TCGA-KN-8432-11A-01R-2315-07	BIRC7|79444	0
TCGA-KN-8432-11A-01R-2315-07	BIRC8|112401	0
TCGA-KN-8432-11A-01R-2315-07	BIVM|54841	1368.9142
TCGA-KN-8432-11A-01R-2315-07	BLCAP|10904	2228.7262
TCGA-KN-8432-11A-01R-2315-07	BLID|414899	0
TCGA-KN-8432-11A-01R-2315-07	BLK|640	1.2384
TCGA-KN-8432-11A-01R-2315-07	BLMH|642	482.5673
TCGA-KN-8432-11A-01R-2315-07	BLM|641	16.0993
TCGA-KN-8432-11A-01R-2315-07	BLNK|29760	862.7593
TCGA-KN-8432-11A-01R-2315-07	BLOC1S1|2647	2478.5177
TCGA-KN-8432-11A-01R-2315-07	BLOC1S2|282991	1370.9205
TCGA-KN-8432-11A-01R-2315-07	BLOC1S3|388552	73.0662
TCGA-KN-8432-11A-01R-2315-07	BLVRA|644	1211.1655
TCGA-KN-8432-11A-01R-2315-07	BLVRB|645	2161.0264
TCGA-KN-8432-11A-01R-2315-07	BLZF1|8548	736.8543
TCGA-KN-8432-11A-01R-2315-07	BMF|90427	1119.1103
TCGA-KN-8432-11A-01R-2315-07	BMI1|648	1872.9019
TCGA-KN-8432-11A-01R-2315-07	BMP10|27302	.4128
TCGA-KN-8432-11A-01R-2315-07	BMP15|9210	0
TCGA-KN-8432-11A-01R-2315-07	BMP1|649	274.1015
TCGA-KN-8432-11A-01R-2315-07	BMP2K|55589	138.702
TCGA-KN-8432-11A-01R-2315-07	BMP2|650	151.4989
TCGA-KN-8432-11A-01R-2315-07	BMP3|651	20.6402
TCGA-KN-8432-11A-01R-2315-07	BMP4|652	252.2229
TCGA-KN-8432-11A-01R-2315-07	BMP5|653	.4128
TCGA-KN-8432-11A-01R-2315-07	BMP6|654	1095.0893
TCGA-KN-8432-11A-01R-2315-07	BMP7|655	64.3973
TCGA-KN-8432-11A-01R-2315-07	BMP8A|353500	30.5475
TCGA-KN-8432-11A-01R-2315-07	BMP8B|656	21.053
TCGA-KN-8432-11A-01R-2315-07	BMPER|168667	3.3024
TCGA-KN-8432-11A-01R-2315-07	BMPR1A|657	796.7108
TCGA-KN-8432-11A-01R-2315-07	BMPR1B|658	1388.671
TCGA-KN-8432-11A-01R-2315-07	BMPR2|659	2116.4436
TCGA-KN-8432-11A-01R-2315-07	BMS1P4|729096	46.1184
TCGA-KN-8432-11A-01R-2315-07	BMS1P5|399761	108.5673
TCGA-KN-8432-11A-01R-2315-07	BMS1|9790	454.4967
TCGA-KN-8432-11A-01R-2315-07	BMX|660	24.7682
TCGA-KN-8432-11A-01R-2315-07	BNC1|646	25.5938
TCGA-KN-8432-11A-01R-2315-07	BNC2|54796	75.543
TCGA-KN-8432-11A-01R-2315-07	BNIP1|662	455.3223
TCGA-KN-8432-11A-01R-2315-07	BNIP2|663	874.3178
TCGA-KN-8432-11A-01R-2315-07	BNIP3L|665	3735.459
TCGA-KN-8432-11A-01R-2315-07	BNIP3|664	1779.5959
TCGA-KN-8432-11A-01R-2315-07	BNIPL|149428	42.9316
TCGA-KN-8432-11A-01R-2315-07	BOC|91653	326.1148
TCGA-KN-8432-11A-01R-2315-07	BOD1L|259282	435.5077
TCGA-KN-8432-11A-01R-2315-07	BOD1|91272	970.5011
TCGA-KN-8432-11A-01R-2315-07	BOK|666	455.3223
TCGA-KN-8432-11A-01R-2315-07	BOLA1|51027	671.2185
TCGA-KN-8432-11A-01R-2315-07	BOLA2|552900	1445.7329
TCGA-KN-8432-11A-01R-2315-07	BOLA3|388962	640.2582
TCGA-KN-8432-11A-01R-2315-07	BOLL|66037	0
TCGA-KN-8432-11A-01R-2315-07	BOP1|23246	52.8388
TCGA-KN-8432-11A-01R-2315-07	BPESC1|60467	0
TCGA-KN-8432-11A-01R-2315-07	BPGM|669	1767.2118
TCGA-KN-8432-11A-01R-2315-07	BPHL|670	1479.075
TCGA-KN-8432-11A-01R-2315-07	BPIL1|80341	0
TCGA-KN-8432-11A-01R-2315-07	BPIL2|254240	0
TCGA-KN-8432-11A-01R-2315-07	BPIL3|128859	0
TCGA-KN-8432-11A-01R-2315-07	BPI|671	10.7329
TCGA-KN-8432-11A-01R-2315-07	BPNT1|10380	1729.6467
TCGA-KN-8432-11A-01R-2315-07	BPTF|2186	571.7329
TCGA-KN-8432-11A-01R-2315-07	BPY2|9083	0
TCGA-KN-8432-11A-01R-2315-07	BRAF|673	139.9404
TCGA-KN-8432-11A-01R-2315-07	BRAP|8315	297.2185
TCGA-KN-8432-11A-01R-2315-07	BRCA1|672	56.9669
TCGA-KN-8432-11A-01R-2315-07	BRCA2|675	43.7572
TCGA-KN-8432-11A-01R-2315-07	BRCC3|79184	600.6291
TCGA-KN-8432-11A-01R-2315-07	BRD1|23774	345.1037
TCGA-KN-8432-11A-01R-2315-07	BRD2|6046	4187.8916
TCGA-KN-8432-11A-01R-2315-07	BRD3|8019	337.9953
TCGA-KN-8432-11A-01R-2315-07	BRD4|23476	630.7638
TCGA-KN-8432-11A-01R-2315-07	BRD7P3|23629	1.2384
TCGA-KN-8432-11A-01R-2315-07	BRD7|29117	1195.0662
TCGA-KN-8432-11A-01R-2315-07	BRD8|10902	1211.5783
TCGA-KN-8432-11A-01R-2315-07	BRD9|65980	539.5342
TCGA-KN-8432-11A-01R-2315-07	BRDT|676	0
TCGA-KN-8432-11A-01R-2315-07	BREA2|286076	2.8896
TCGA-KN-8432-11A-01R-2315-07	BRE|9577	668.8036
TCGA-KN-8432-11A-01R-2315-07	BRF1|2972	350.4702
TCGA-KN-8432-11A-01R-2315-07	BRF2|55290	526.3245
TCGA-KN-8432-11A-01R-2315-07	BRI3BP|140707	161.819
TCGA-KN-8432-11A-01R-2315-07	BRI3|25798	1855.9646
TCGA-KN-8432-11A-01R-2315-07	BRIP1|83990	3.7152
TCGA-KN-8432-11A-01R-2315-07	BRIX1|55299	643.9735
TCGA-KN-8432-11A-01R-2315-07	BRMS1L|84312	592.7858
TCGA-KN-8432-11A-01R-2315-07	BRMS1|25855	930.0463
TCGA-KN-8432-11A-01R-2315-07	BRP44L|51660	5859.7459
TCGA-KN-8432-11A-01R-2315-07	BRP44|25874	4086.7548
TCGA-KN-8432-11A-01R-2315-07	BRPF1|7862	205.1633
TCGA-KN-8432-11A-01R-2315-07	BRPF3|27154	582.8786
TCGA-KN-8432-11A-01R-2315-07	BRS3|680	.4128
TCGA-KN-8432-11A-01R-2315-07	BRSK1|84446	17.7506
TCGA-KN-8432-11A-01R-2315-07	BRSK2|9024	3.3024
TCGA-KN-8432-11A-01R-2315-07	BRWD1|54014	1461.3244
TCGA-KN-8432-11A-01R-2315-07	BRWD3|254065	107.3289
TCGA-KN-8432-11A-01R-2315-07	BSCL2|26580	2040.2442
TCGA-KN-8432-11A-01R-2315-07	BSDC1|55108	2230.7902
TCGA-KN-8432-11A-01R-2315-07	BSG|682	13571.7411
TCGA-KN-8432-11A-01R-2315-07	BSND|7809	895.7836
TCGA-KN-8432-11A-01R-2315-07	BSN|8927	8.2561
TCGA-KN-8432-11A-01R-2315-07	BSPH1|100131137	0
TCGA-KN-8432-11A-01R-2315-07	BSPRY|54836	1049.7593
TCGA-KN-8432-11A-01R-2315-07	BST1|683	87.1015
TCGA-KN-8432-11A-01R-2315-07	BST2|684	2106.9491
TCGA-KN-8432-11A-01R-2315-07	BSX|390259	0
TCGA-KN-8432-11A-01R-2315-07	BTAF1|9044	769.4657
TCGA-KN-8432-11A-01R-2315-07	BTBD10|84280	745.9359
TCGA-KN-8432-11A-01R-2315-07	BTBD11|121551	169.2494
TCGA-KN-8432-11A-01R-2315-07	BTBD12|84464	77.1943
TCGA-KN-8432-11A-01R-2315-07	BTBD16|118663	4.9536
TCGA-KN-8432-11A-01R-2315-07	BTBD17|388419	.4128
TCGA-KN-8432-11A-01R-2315-07	BTBD18|643376	1.2384
TCGA-KN-8432-11A-01R-2315-07	BTBD19|149478	30.9603
TCGA-KN-8432-11A-01R-2315-07	BTBD1|53339	1968.2472
TCGA-KN-8432-11A-01R-2315-07	BTBD2|55643	1306.1103
TCGA-KN-8432-11A-01R-2315-07	BTBD3|22903	1040.6777
TCGA-KN-8432-11A-01R-2315-07	BTBD6|90135	1116.6335
TCGA-KN-8432-11A-01R-2315-07	BTBD7|55727	679.4746
TCGA-KN-8432-11A-01R-2315-07	BTBD8|284697	18.5762
TCGA-KN-8432-11A-01R-2315-07	BTBD9|114781	251.8101
TCGA-KN-8432-11A-01R-2315-07	BTC|685	160.5806
TCGA-KN-8432-11A-01R-2315-07	BTD|686	774.8322
TCGA-KN-8432-11A-01R-2315-07	BTF3L1|690	0
TCGA-KN-8432-11A-01R-2315-07	BTF3L4|91408	1576.0838
TCGA-KN-8432-11A-01R-2315-07	BTF3|689	11617.1165
TCGA-KN-8432-11A-01R-2315-07	BTG1|694	8498.7987
TCGA-KN-8432-11A-01R-2315-07	BTG2|7832	3653.3111
TCGA-KN-8432-11A-01R-2315-07	BTG3|10950	1198.7814
TCGA-KN-8432-11A-01R-2315-07	BTG4|54766	0
TCGA-KN-8432-11A-01R-2315-07	BTK|695	60.2693
TCGA-KN-8432-11A-01R-2315-07	BTLA|151888	5.3664
TCGA-KN-8432-11A-01R-2315-07	BTN1A1|696	0
TCGA-KN-8432-11A-01R-2315-07	BTN2A1|11120	671.2185
TCGA-KN-8432-11A-01R-2315-07	BTN2A2|10385	321.5739
TCGA-KN-8432-11A-01R-2315-07	BTN2A3|54718	48.298
TCGA-KN-8432-11A-01R-2315-07	BTN3A1|11119	1164.1059
TCGA-KN-8432-11A-01R-2315-07	BTN3A2|11118	920.139
TCGA-KN-8432-11A-01R-2315-07	BTN3A3|10384	580.8145
TCGA-KN-8432-11A-01R-2315-07	BTNL2|56244	0
TCGA-KN-8432-11A-01R-2315-07	BTNL3|10917	0
TCGA-KN-8432-11A-01R-2315-07	BTNL8|79908	3.3024
TCGA-KN-8432-11A-01R-2315-07	BTNL9|153579	313.3179
TCGA-KN-8432-11A-01R-2315-07	BTRC|8945	409.9139
TCGA-KN-8432-11A-01R-2315-07	BUB1B|701	25.5938
TCGA-KN-8432-11A-01R-2315-07	BUB1|699	13.6225
TCGA-KN-8432-11A-01R-2315-07	BUB3|9184	2540.3928
TCGA-KN-8432-11A-01R-2315-07	BUD13|84811	383.0817
TCGA-KN-8432-11A-01R-2315-07	BUD31|8896	2648.5556
TCGA-KN-8432-11A-01R-2315-07	BVES|11149	154.3885
TCGA-KN-8432-11A-01R-2315-07	BYSL|705	171.3135
TCGA-KN-8432-11A-01R-2315-07	BZRAP1|9256	572.1457
TCGA-KN-8432-11A-01R-2315-07	BZW1|9689	4546.2051
TCGA-KN-8432-11A-01R-2315-07	BZW2|28969	1649.9756
TCGA-KN-8432-11A-01R-2315-07	C10orf105|414152	5.7792
TCGA-KN-8432-11A-01R-2315-07	C10orf107|219621	35.9139
TCGA-KN-8432-11A-01R-2315-07	C10orf108|414235	76.3687
TCGA-KN-8432-11A-01R-2315-07	C10orf10|11067	1338.7218
TCGA-KN-8432-11A-01R-2315-07	C10orf110|55853	7.513
TCGA-KN-8432-11A-01R-2315-07	C10orf111|221060	9.9073
TCGA-KN-8432-11A-01R-2315-07	C10orf113|387638	0
TCGA-KN-8432-11A-01R-2315-07	C10orf114|399726	119.3002
TCGA-KN-8432-11A-01R-2315-07	C10orf116|10974	1170.1617
TCGA-KN-8432-11A-01R-2315-07	C10orf118|55088	1100.5342
TCGA-KN-8432-11A-01R-2315-07	C10orf119|79892	1633.0507
TCGA-KN-8432-11A-01R-2315-07	C10orf11|83938	74.3046
TCGA-KN-8432-11A-01R-2315-07	C10orf120|399814	0
TCGA-KN-8432-11A-01R-2315-07	C10orf122|387718	0
TCGA-KN-8432-11A-01R-2315-07	C10orf125|282969	214.6578
TCGA-KN-8432-11A-01R-2315-07	C10orf128|170371	43.7572
TCGA-KN-8432-11A-01R-2315-07	C10orf129|142827	.4128
TCGA-KN-8432-11A-01R-2315-07	C10orf12|26148	73.3882
TCGA-KN-8432-11A-01R-2315-07	C10orf131|100127889	4.9536
TCGA-KN-8432-11A-01R-2315-07	C10orf137|26098	336.0221
TCGA-KN-8432-11A-01R-2315-07	C10orf140|387640	52.8388
TCGA-KN-8432-11A-01R-2315-07	C10orf18|54906	722.819
TCGA-KN-8432-11A-01R-2315-07	C10orf25|220979	106.0905
TCGA-KN-8432-11A-01R-2315-07	C10orf26|54838	1262.5224
TCGA-KN-8432-11A-01R-2315-07	C10orf27|219793	1.2384
TCGA-KN-8432-11A-01R-2315-07	C10orf28|27291	426.0132
TCGA-KN-8432-11A-01R-2315-07	C10orf2|56652	187
TCGA-KN-8432-11A-01R-2315-07	C10orf32|119032	1098.4702
TCGA-KN-8432-11A-01R-2315-07	C10orf35|219738	413.2163
TCGA-KN-8432-11A-01R-2315-07	C10orf40|283025	0
TCGA-KN-8432-11A-01R-2315-07	C10orf41|100131213	432.3828
TCGA-KN-8432-11A-01R-2315-07	C10orf46|143384	661.3112
TCGA-KN-8432-11A-01R-2315-07	C10orf47|254427	740.1567
TCGA-KN-8432-11A-01R-2315-07	C10orf4|118924	293.5033
TCGA-KN-8432-11A-01R-2315-07	C10orf50|645528	0
TCGA-KN-8432-11A-01R-2315-07	C10orf53|282966	0
TCGA-KN-8432-11A-01R-2315-07	C10orf54|64115	628.6998
TCGA-KN-8432-11A-01R-2315-07	C10orf55|414236	137.6246
TCGA-KN-8432-11A-01R-2315-07	C10orf57|80195	709.3574
TCGA-KN-8432-11A-01R-2315-07	C10orf58|84293	4382.7349
TCGA-KN-8432-11A-01R-2315-07	C10orf62|414157	1.2384
TCGA-KN-8432-11A-01R-2315-07	C10orf67|256815	13.6225
TCGA-KN-8432-11A-01R-2315-07	C10orf68|79741	8.2561
TCGA-KN-8432-11A-01R-2315-07	C10orf71|118461	.4128
TCGA-KN-8432-11A-01R-2315-07	C10orf72|196740	149.4349
TCGA-KN-8432-11A-01R-2315-07	C10orf75|90271	72.6534
TCGA-KN-8432-11A-01R-2315-07	C10orf76|79591	554.8079
TCGA-KN-8432-11A-01R-2315-07	C10orf78|119392	380.192
TCGA-KN-8432-11A-01R-2315-07	C10orf79|80217	132.9227
TCGA-KN-8432-11A-01R-2315-07	C10orf81|79949	7.0177
TCGA-KN-8432-11A-01R-2315-07	C10orf82|143379	40.0419
TCGA-KN-8432-11A-01R-2315-07	C10orf84|63877	2227.9006
TCGA-KN-8432-11A-01R-2315-07	C10orf88|80007	179.5695
TCGA-KN-8432-11A-01R-2315-07	C10orf90|118611	5.7792
TCGA-KN-8432-11A-01R-2315-07	C10orf91|170393	1.6512
TCGA-KN-8432-11A-01R-2315-07	C10orf93|255352	34.2627
TCGA-KN-8432-11A-01R-2315-07	C10orf95|79946	38.6467
TCGA-KN-8432-11A-01R-2315-07	C10orf96|374355	0
TCGA-KN-8432-11A-01R-2315-07	C10orf99|387695	0
TCGA-KN-8432-11A-01R-2315-07	C11orf10|746	1718.0882
TCGA-KN-8432-11A-01R-2315-07	C11orf16|56673	67.287
TCGA-KN-8432-11A-01R-2315-07	C11orf17|56672	672.8697
TCGA-KN-8432-11A-01R-2315-07	C11orf1|64776	1289.1235
TCGA-KN-8432-11A-01R-2315-07	C11orf20|25858	4.0248
TCGA-KN-8432-11A-01R-2315-07	C11orf21|29125	3.7152
TCGA-KN-8432-11A-01R-2315-07	C11orf24|53838	318.2715
TCGA-KN-8432-11A-01R-2315-07	C11orf2|738	1798.1721
TCGA-KN-8432-11A-01R-2315-07	C11orf30|56946	269.5607
TCGA-KN-8432-11A-01R-2315-07	C11orf31|280636	2205.1964
TCGA-KN-8432-11A-01R-2315-07	C11orf34|349633	0
TCGA-KN-8432-11A-01R-2315-07	C11orf35|256329	54.2671
TCGA-KN-8432-11A-01R-2315-07	C11orf36|283303	.4128
TCGA-KN-8432-11A-01R-2315-07	C11orf40|143501	0
TCGA-KN-8432-11A-01R-2315-07	C11orf41|25758	146.5452
TCGA-KN-8432-11A-01R-2315-07	C11orf42|160298	1.2384
TCGA-KN-8432-11A-01R-2315-07	C11orf45|219833	160.1678
TCGA-KN-8432-11A-01R-2315-07	C11orf46|120534	1363.9028
TCGA-KN-8432-11A-01R-2315-07	C11orf48|79081	810.9897
TCGA-KN-8432-11A-01R-2315-07	C11orf49|79096	647.6887
TCGA-KN-8432-11A-01R-2315-07	C11orf51|25906	1084.1335
TCGA-KN-8432-11A-01R-2315-07	C11orf52|91894	1683.2724
TCGA-KN-8432-11A-01R-2315-07	C11orf53|341032	28.0706
TCGA-KN-8432-11A-01R-2315-07	C11orf54|28970	4378.1941
TCGA-KN-8432-11A-01R-2315-07	C11orf57|55216	1093.5165
TCGA-KN-8432-11A-01R-2315-07	C11orf58|10944	6090.0902
TCGA-KN-8432-11A-01R-2315-07	C11orf59|55004	4345.5826
TCGA-KN-8432-11A-01R-2315-07	C11orf61|79684	371.5232
TCGA-KN-8432-11A-01R-2315-07	C11orf63|79864	174.6159
TCGA-KN-8432-11A-01R-2315-07	C11orf64|283197	0
TCGA-KN-8432-11A-01R-2315-07	C11orf65|160140	15.6865
TCGA-KN-8432-11A-01R-2315-07	C11orf66|220004	39.6291
TCGA-KN-8432-11A-01R-2315-07	C11orf67|28971	417.0182
TCGA-KN-8432-11A-01R-2315-07	C11orf68|83638	957.7042
TCGA-KN-8432-11A-01R-2315-07	C11orf70|85016	202.2737
TCGA-KN-8432-11A-01R-2315-07	C11orf71|54494	1256.5739
TCGA-KN-8432-11A-01R-2315-07	C11orf73|51501	457.3863
TCGA-KN-8432-11A-01R-2315-07	C11orf74|119710	494.9514
TCGA-KN-8432-11A-01R-2315-07	C11orf75|56935	590.7218
TCGA-KN-8432-11A-01R-2315-07	C11orf80|79703	1230.1545
TCGA-KN-8432-11A-01R-2315-07	C11orf82|220042	45.4084
TCGA-KN-8432-11A-01R-2315-07	C11orf83|790955	752.9536
TCGA-KN-8432-11A-01R-2315-07	C11orf84|144097	149.0221
TCGA-KN-8432-11A-01R-2315-07	C11orf85|283129	2.064
TCGA-KN-8432-11A-01R-2315-07	C11orf86|254439	2.8896
TCGA-KN-8432-11A-01R-2315-07	C11orf87|399947	.8256
TCGA-KN-8432-11A-01R-2315-07	C11orf88|399949	1.2384
TCGA-KN-8432-11A-01R-2315-07	C11orf90|387804	.4128
TCGA-KN-8432-11A-01R-2315-07	C11orf92|399948	644.0808
TCGA-KN-8432-11A-01R-2315-07	C11orf93|120376	174.9214
TCGA-KN-8432-11A-01R-2315-07	C11orf94|143678	0
TCGA-KN-8432-11A-01R-2315-07	C11orf95|65998	247.6821
TCGA-KN-8432-11A-01R-2315-07	C11orf9|745	388.8609
TCGA-KN-8432-11A-01R-2315-07	C12orf10|60314	1282.5805
TCGA-KN-8432-11A-01R-2315-07	C12orf11|55726	377.7152
TCGA-KN-8432-11A-01R-2315-07	C12orf12|196477	0
TCGA-KN-8432-11A-01R-2315-07	C12orf23|90488	2210.5628
TCGA-KN-8432-11A-01R-2315-07	C12orf24|29902	252.2229
TCGA-KN-8432-11A-01R-2315-07	C12orf26|84190	269.9735
TCGA-KN-8432-11A-01R-2315-07	C12orf27|283460	94.532
TCGA-KN-8432-11A-01R-2315-07	C12orf29|91298	1008.0249
TCGA-KN-8432-11A-01R-2315-07	C12orf32|83695	767.8145
TCGA-KN-8432-11A-01R-2315-07	C12orf34|84915	347.5806
TCGA-KN-8432-11A-01R-2315-07	C12orf35|55196	639.4326
TCGA-KN-8432-11A-01R-2315-07	C12orf36|283422	65.6358
TCGA-KN-8432-11A-01R-2315-07	C12orf39|80763	231.9956
TCGA-KN-8432-11A-01R-2315-07	C12orf40|283461	0
TCGA-KN-8432-11A-01R-2315-07	C12orf41|54934	1074.5275
TCGA-KN-8432-11A-01R-2315-07	C12orf42|374470	.8256
TCGA-KN-8432-11A-01R-2315-07	C12orf43|64897	399.5938
TCGA-KN-8432-11A-01R-2315-07	C12orf44|60673	1108.7902
TCGA-KN-8432-11A-01R-2315-07	C12orf45|121053	111.8698
TCGA-KN-8432-11A-01R-2315-07	C12orf47|51275	745.874
TCGA-KN-8432-11A-01R-2315-07	C12orf48|55010	97.3597
TCGA-KN-8432-11A-01R-2315-07	C12orf49|79794	901.9757
TCGA-KN-8432-11A-01R-2315-07	C12orf4|57102	661.3112
TCGA-KN-8432-11A-01R-2315-07	C12orf50|160419	0
TCGA-KN-8432-11A-01R-2315-07	C12orf51|283450	576.6865
TCGA-KN-8432-11A-01R-2315-07	C12orf52|84934	670.3929
TCGA-KN-8432-11A-01R-2315-07	C12orf53|196500	22.2914
TCGA-KN-8432-11A-01R-2315-07	C12orf54|121273	.8256
TCGA-KN-8432-11A-01R-2315-07	C12orf56|115749	19.4018
TCGA-KN-8432-11A-01R-2315-07	C12orf57|113246	4304.715
TCGA-KN-8432-11A-01R-2315-07	C12orf59|120939	470.1832
TCGA-KN-8432-11A-01R-2315-07	C12orf5|57103	364.9183
TCGA-KN-8432-11A-01R-2315-07	C12orf60|144608	109.3929
TCGA-KN-8432-11A-01R-2315-07	C12orf61|283416	23.9426
TCGA-KN-8432-11A-01R-2315-07	C12orf62|84987	2177.1257
TCGA-KN-8432-11A-01R-2315-07	C12orf63|374467	5.3664
TCGA-KN-8432-11A-01R-2315-07	C12orf65|91574	551.5055
TCGA-KN-8432-11A-01R-2315-07	C12orf66|144577	185.3488
TCGA-KN-8432-11A-01R-2315-07	C12orf68|387856	24.3554
TCGA-KN-8432-11A-01R-2315-07	C12orf69|440087	18.5762
TCGA-KN-8432-11A-01R-2315-07	C12orf70|341346	.4128
TCGA-KN-8432-11A-01R-2315-07	C12orf71|728858	.4128
TCGA-KN-8432-11A-01R-2315-07	C12orf72|254013	106.0905
TCGA-KN-8432-11A-01R-2315-07	C12orf73|728568	157.6909
TCGA-KN-8432-11A-01R-2315-07	C12orf74|338809	15.6865
TCGA-KN-8432-11A-01R-2315-07	C12orf75|387882	2425.6334
TCGA-KN-8432-11A-01R-2315-07	C12orf76|400073	271.6247
TCGA-KN-8432-11A-01R-2315-07	C12orf77|196415	0
TCGA-KN-8432-11A-01R-2315-07	C13orf15|28984	1583.9271
TCGA-KN-8432-11A-01R-2315-07	C13orf16|121793	.8256
TCGA-KN-8432-11A-01R-2315-07	C13orf18|80183	9.4945
TCGA-KN-8432-11A-01R-2315-07	C13orf1|57213	428.0772
TCGA-KN-8432-11A-01R-2315-07	C13orf23|80209	348.819
TCGA-KN-8432-11A-01R-2315-07	C13orf26|122046	.4128
TCGA-KN-8432-11A-01R-2315-07	C13orf27|93081	451.607
TCGA-KN-8432-11A-01R-2315-07	C13orf28|122258	0
TCGA-KN-8432-11A-01R-2315-07	C13orf29|283487	82.9735
TCGA-KN-8432-11A-01R-2315-07	C13orf30|144809	0
TCGA-KN-8432-11A-01R-2315-07	C13orf31|144811	184.5232
TCGA-KN-8432-11A-01R-2315-07	C13orf33|84935	168.011
TCGA-KN-8432-11A-01R-2315-07	C13orf34|79866	72.8227
TCGA-KN-8432-11A-01R-2315-07	C13orf35|400165	.4128
TCGA-KN-8432-11A-01R-2315-07	C13orf36|400120	.8256
TCGA-KN-8432-11A-01R-2315-07	C13orf37|440145	859.8697
TCGA-KN-8432-11A-01R-2315-07	C13orf38|728591	8.2561
TCGA-KN-8432-11A-01R-2315-07	C13orf39|196541	0
TCGA-KN-8432-11A-01R-2315-07	C14orf101|54916	632.0022
TCGA-KN-8432-11A-01R-2315-07	C14orf102|55051	132.9227
TCGA-KN-8432-11A-01R-2315-07	C14orf104|55172	477.6137
TCGA-KN-8432-11A-01R-2315-07	C14orf105|55195	3312.7482
TCGA-KN-8432-11A-01R-2315-07	C14orf106|55320	232.8212
TCGA-KN-8432-11A-01R-2315-07	C14orf109|26175	1007.6534
TCGA-KN-8432-11A-01R-2315-07	C14orf115|55237	0
TCGA-KN-8432-11A-01R-2315-07	C14orf118|55668	343.8653
TCGA-KN-8432-11A-01R-2315-07	C14orf119|55017	1826.6555
TCGA-KN-8432-11A-01R-2315-07	C14orf126|112487	653.6372
TCGA-KN-8432-11A-01R-2315-07	C14orf128|84837	163.4702
TCGA-KN-8432-11A-01R-2315-07	C14orf129|51527	1365.554
TCGA-KN-8432-11A-01R-2315-07	C14orf132|56967	465.6424
TCGA-KN-8432-11A-01R-2315-07	C14orf135|64430	1176.0772
TCGA-KN-8432-11A-01R-2315-07	C14orf138|79609	248.0949
TCGA-KN-8432-11A-01R-2315-07	C14orf139|79686	11.1457
TCGA-KN-8432-11A-01R-2315-07	C14orf142|84520	1162.0419
TCGA-KN-8432-11A-01R-2315-07	C14orf143|90141	125.9051
TCGA-KN-8432-11A-01R-2315-07	C14orf145|145508	42.106
TCGA-KN-8432-11A-01R-2315-07	C14orf147|171546	2135.4326
TCGA-KN-8432-11A-01R-2315-07	C14orf148|122945	9.9073
TCGA-KN-8432-11A-01R-2315-07	C14orf149|112849	189.8896
TCGA-KN-8432-11A-01R-2315-07	C14orf153|84334	634.2354
TCGA-KN-8432-11A-01R-2315-07	C14orf156|81892	655.1192
TCGA-KN-8432-11A-01R-2315-07	C14orf159|80017	1380.8278
TCGA-KN-8432-11A-01R-2315-07	C14orf162|56936	.4128
TCGA-KN-8432-11A-01R-2315-07	C14orf165|414767	0
TCGA-KN-8432-11A-01R-2315-07	C14orf166B|145497	0
TCGA-KN-8432-11A-01R-2315-07	C14orf166|51637	2572.5915
TCGA-KN-8432-11A-01R-2315-07	C14orf167|55449	1401.4349
TCGA-KN-8432-11A-01R-2315-07	C14orf169|79697	197.7329
TCGA-KN-8432-11A-01R-2315-07	C14orf174|161394	61.9205
TCGA-KN-8432-11A-01R-2315-07	C14orf176|643382	14.0353
TCGA-KN-8432-11A-01R-2315-07	C14orf177|283598	0
TCGA-KN-8432-11A-01R-2315-07	C14orf178|283579	1.2384
TCGA-KN-8432-11A-01R-2315-07	C14orf179|112752	688.1435
TCGA-KN-8432-11A-01R-2315-07	C14orf180|400258	2.4768
TCGA-KN-8432-11A-01R-2315-07	C14orf181|400223	137.4636
TCGA-KN-8432-11A-01R-2315-07	C14orf182|283551	3.3024
TCGA-KN-8432-11A-01R-2315-07	C14orf183|196913	.4128
TCGA-KN-8432-11A-01R-2315-07	C14orf184|650662	.8256
TCGA-KN-8432-11A-01R-2315-07	C14orf19|280655	4.128
TCGA-KN-8432-11A-01R-2315-07	C14orf1|11161	1193.415
TCGA-KN-8432-11A-01R-2315-07	C14orf21|161424	120.1258
TCGA-KN-8432-11A-01R-2315-07	C14orf23|387978	0
TCGA-KN-8432-11A-01R-2315-07	C14orf28|122525	137.0508
TCGA-KN-8432-11A-01R-2315-07	C14orf2|9556	1867.1103
TCGA-KN-8432-11A-01R-2315-07	C14orf33|100129075	122.6026
TCGA-KN-8432-11A-01R-2315-07	C14orf34|645687	0
TCGA-KN-8432-11A-01R-2315-07	C14orf37|145407	222.5011
TCGA-KN-8432-11A-01R-2315-07	C14orf39|317761	0
TCGA-KN-8432-11A-01R-2315-07	C14orf43|91748	810.3333
TCGA-KN-8432-11A-01R-2315-07	C14orf45|80127	526.9685
TCGA-KN-8432-11A-01R-2315-07	C14orf48|256369	0
TCGA-KN-8432-11A-01R-2315-07	C14orf49|161176	5.7792
TCGA-KN-8432-11A-01R-2315-07	C14orf4|64207	2251.4304
TCGA-KN-8432-11A-01R-2315-07	C14orf50|145376	306.713
TCGA-KN-8432-11A-01R-2315-07	C14orf53|440184	0
TCGA-KN-8432-11A-01R-2315-07	C14orf64|388011	97.4216
TCGA-KN-8432-11A-01R-2315-07	C14orf68|283600	5.7792
TCGA-KN-8432-11A-01R-2315-07	C14orf70|283601	0
TCGA-KN-8432-11A-01R-2315-07	C14orf72|145200	8.6689
TCGA-KN-8432-11A-01R-2315-07	C14orf73|91828	23.9426
TCGA-KN-8432-11A-01R-2315-07	C14orf79|122616	774.4194
TCGA-KN-8432-11A-01R-2315-07	C14orf80|283643	40.4547
TCGA-KN-8432-11A-01R-2315-07	C14orf86|283592	0
TCGA-KN-8432-11A-01R-2315-07	C14orf93|60686	295.1545
TCGA-KN-8432-11A-01R-2315-07	C15orf17|57184	1794.0441
TCGA-KN-8432-11A-01R-2315-07	C15orf21|283651	29.7219
TCGA-KN-8432-11A-01R-2315-07	C15orf23|90417	307.9514
TCGA-KN-8432-11A-01R-2315-07	C15orf24|56851	2772.8012
TCGA-KN-8432-11A-01R-2315-07	C15orf26|161502	0
TCGA-KN-8432-11A-01R-2315-07	C15orf27|123591	80.4967
TCGA-KN-8432-11A-01R-2315-07	C15orf28|80035	2.4768
TCGA-KN-8432-11A-01R-2315-07	C15orf29|79768	695.1611
TCGA-KN-8432-11A-01R-2315-07	C15orf2|23742	18.1634
TCGA-KN-8432-11A-01R-2315-07	C15orf32|145858	0
TCGA-KN-8432-11A-01R-2315-07	C15orf33|196951	160.531
TCGA-KN-8432-11A-01R-2315-07	C15orf34|80072	37.9779
TCGA-KN-8432-11A-01R-2315-07	C15orf37|283687	102.817
TCGA-KN-8432-11A-01R-2315-07	C15orf38|348110	286.7044
TCGA-KN-8432-11A-01R-2315-07	C15orf39|56905	301.3466
TCGA-KN-8432-11A-01R-2315-07	C15orf40|123207	681.9762
TCGA-KN-8432-11A-01R-2315-07	C15orf41|84529	129.2075
TCGA-KN-8432-11A-01R-2315-07	C15orf42|90381	3.773
TCGA-KN-8432-11A-01R-2315-07	C15orf43|145645	0
TCGA-KN-8432-11A-01R-2315-07	C15orf44|81556	1439.033
TCGA-KN-8432-11A-01R-2315-07	C15orf48|84419	29.309
TCGA-KN-8432-11A-01R-2315-07	C15orf50|414926	0
TCGA-KN-8432-11A-01R-2315-07	C15orf51|196968	8.2561
TCGA-KN-8432-11A-01R-2315-07	C15orf52|388115	162.2318
TCGA-KN-8432-11A-01R-2315-07	C15orf53|400359	1.2384
TCGA-KN-8432-11A-01R-2315-07	C15orf54|400360	.4128
TCGA-KN-8432-11A-01R-2315-07	C15orf55|256646	0
TCGA-KN-8432-11A-01R-2315-07	C15orf56|644809	109.3929
TCGA-KN-8432-11A-01R-2315-07	C15orf57|90416	1535.4887
TCGA-KN-8432-11A-01R-2315-07	C15orf58|390637	52.426
TCGA-KN-8432-11A-01R-2315-07	C15orf59|388135	54.4901
TCGA-KN-8432-11A-01R-2315-07	C15orf5|81698	0
TCGA-KN-8432-11A-01R-2315-07	C15orf60|283677	0
TCGA-KN-8432-11A-01R-2315-07	C15orf61|145853	130.8587
TCGA-KN-8432-11A-01R-2315-07	C15orf62|643338	52.0132
TCGA-KN-8432-11A-01R-2315-07	C15orf63|25764	934.6078
TCGA-KN-8432-11A-01R-2315-07	C16orf11|146325	525.4989
TCGA-KN-8432-11A-01R-2315-07	C16orf13|84326	641.9095
TCGA-KN-8432-11A-01R-2315-07	C16orf3|750	4.128
TCGA-KN-8432-11A-01R-2315-07	C16orf42|115939	822.6555
TCGA-KN-8432-11A-01R-2315-07	C16orf45|89927	302.1722
TCGA-KN-8432-11A-01R-2315-07	C16orf46|123775	97.0088
TCGA-KN-8432-11A-01R-2315-07	C16orf48|84080	383.0817
TCGA-KN-8432-11A-01R-2315-07	C16orf52|730094	369.4591
TCGA-KN-8432-11A-01R-2315-07	C16orf53|79447	890.7185
TCGA-KN-8432-11A-01R-2315-07	C16orf54|283897	24.7682
TCGA-KN-8432-11A-01R-2315-07	C16orf55|124045	236.5364
TCGA-KN-8432-11A-01R-2315-07	C16orf57|79650	680.713
TCGA-KN-8432-11A-01R-2315-07	C16orf58|64755	2098.4495
TCGA-KN-8432-11A-01R-2315-07	C16orf59|80178	13.6225
TCGA-KN-8432-11A-01R-2315-07	C16orf5|29965	1140.9889
TCGA-KN-8432-11A-01R-2315-07	C16orf61|56942	1030.0438
TCGA-KN-8432-11A-01R-2315-07	C16orf62|57020	1174.0132
TCGA-KN-8432-11A-01R-2315-07	C16orf63|123811	1222.3112
TCGA-KN-8432-11A-01R-2315-07	C16orf68|79091	190.3024
TCGA-KN-8432-11A-01R-2315-07	C16orf70|80262	217.7126
TCGA-KN-8432-11A-01R-2315-07	C16orf71|146562	28.4834
TCGA-KN-8432-11A-01R-2315-07	C16orf72|29035	571.3201
TCGA-KN-8432-11A-01R-2315-07	C16orf73|254528	7.4883
TCGA-KN-8432-11A-01R-2315-07	C16orf74|404550	33.0243
TCGA-KN-8432-11A-01R-2315-07	C16orf75|116028	136.2252
TCGA-KN-8432-11A-01R-2315-07	C16orf78|123970	0
TCGA-KN-8432-11A-01R-2315-07	C16orf79|283870	57.6852
TCGA-KN-8432-11A-01R-2315-07	C16orf7|9605	407.7962
TCGA-KN-8432-11A-01R-2315-07	C16orf80|29105	849.9624
TCGA-KN-8432-11A-01R-2315-07	C16orf81|283860	.8256
TCGA-KN-8432-11A-01R-2315-07	C16orf82|162083	0
TCGA-KN-8432-11A-01R-2315-07	C16orf86|388284	220.4371
TCGA-KN-8432-11A-01R-2315-07	C16orf87|388272	165.1214
TCGA-KN-8432-11A-01R-2315-07	C16orf88|400506	238.1876
TCGA-KN-8432-11A-01R-2315-07	C16orf89|146556	600.2163
TCGA-KN-8432-11A-01R-2315-07	C16orf90|646174	0
TCGA-KN-8432-11A-01R-2315-07	C16orf91|283951	506.9227
TCGA-KN-8432-11A-01R-2315-07	C16orf92|146378	0
TCGA-KN-8432-11A-01R-2315-07	C16orf93|90835	60.6821
TCGA-KN-8432-11A-01R-2315-07	C17orf100|388327	91.2296
TCGA-KN-8432-11A-01R-2315-07	C17orf101|79701	368.1795
[truncated: 18,532 more rows]
