# Supplementary material for: Dysfunctional miRNA-Mediated Regulation in Chromophobe Renal Cell Carcinoma
Source: PLoS One. 2016 Jun 3;11(6):e0156324. doi: 10.1371/journal.pone.0156324 (PMC4892590; doi:10.1371/journal.pone.0156324)
Supplement: S2 File — (ZIP) [file pone.0156324.s002.zip › S2_File mRNA expression profile downloaded from TCGA/control/unc.edu__IlluminaHiSeq_RNASeqV2__TCGA-KN-8433-11A-01R-2315-07__expression_rsem_gene_normalized.txt]

barcode	gene_id	normalized_count
TCGA-KN-8433-11A-01R-2315-07	?|100130426	0
TCGA-KN-8433-11A-01R-2315-07	?|100133144	6.1649
TCGA-KN-8433-11A-01R-2315-07	?|100134869	14.4461
TCGA-KN-8433-11A-01R-2315-07	?|10357	101.2477
TCGA-KN-8433-11A-01R-2315-07	?|10431	886.2716
TCGA-KN-8433-11A-01R-2315-07	?|136542	0
TCGA-KN-8433-11A-01R-2315-07	?|155060	177.7696
TCGA-KN-8433-11A-01R-2315-07	?|26823	.3681
TCGA-KN-8433-11A-01R-2315-07	?|280660	0
TCGA-KN-8433-11A-01R-2315-07	?|317712	0
TCGA-KN-8433-11A-01R-2315-07	?|340602	.7361
TCGA-KN-8433-11A-01R-2315-07	?|388795	.3681
TCGA-KN-8433-11A-01R-2315-07	?|390284	5.8888
TCGA-KN-8433-11A-01R-2315-07	?|391343	0
TCGA-KN-8433-11A-01R-2315-07	?|391714	0
TCGA-KN-8433-11A-01R-2315-07	?|404770	0
TCGA-KN-8433-11A-01R-2315-07	?|441362	0
TCGA-KN-8433-11A-01R-2315-07	?|442388	0
TCGA-KN-8433-11A-01R-2315-07	?|553137	273.4634
TCGA-KN-8433-11A-01R-2315-07	?|57714	350.0184
TCGA-KN-8433-11A-01R-2315-07	?|645851	24.2915
TCGA-KN-8433-11A-01R-2315-07	?|652919	0
TCGA-KN-8433-11A-01R-2315-07	?|653553	280.4564
TCGA-KN-8433-11A-01R-2315-07	?|728045	0
TCGA-KN-8433-11A-01R-2315-07	?|728603	0
TCGA-KN-8433-11A-01R-2315-07	?|728788	.7361
TCGA-KN-8433-11A-01R-2315-07	?|729884	0
TCGA-KN-8433-11A-01R-2315-07	?|8225	716.5992
TCGA-KN-8433-11A-01R-2315-07	?|90288	28.7081
TCGA-KN-8433-11A-01R-2315-07	A1BG|1	54.2952
TCGA-KN-8433-11A-01R-2315-07	A1CF|29974	157.5267
TCGA-KN-8433-11A-01R-2315-07	A2BP1|54715	34.2289
TCGA-KN-8433-11A-01R-2315-07	A2LD1|87769	1673.894
TCGA-KN-8433-11A-01R-2315-07	A2ML1|144568	0
TCGA-KN-8433-11A-01R-2315-07	A2M|2	9773.456
TCGA-KN-8433-11A-01R-2315-07	A4GALT|53947	940.7435
TCGA-KN-8433-11A-01R-2315-07	A4GNT|51146	4.4166
TCGA-KN-8433-11A-01R-2315-07	AAA1|404744	5.1527
TCGA-KN-8433-11A-01R-2315-07	AAAS|8086	578.2113
TCGA-KN-8433-11A-01R-2315-07	AACSL|729522	10.6735
TCGA-KN-8433-11A-01R-2315-07	AACS|65985	788.3695
TCGA-KN-8433-11A-01R-2315-07	AADACL2|344752	0
TCGA-KN-8433-11A-01R-2315-07	AADACL3|126767	0
TCGA-KN-8433-11A-01R-2315-07	AADACL4|343066	1.8403
TCGA-KN-8433-11A-01R-2315-07	AADAC|13	.3681
TCGA-KN-8433-11A-01R-2315-07	AADAT|51166	99.3743
TCGA-KN-8433-11A-01R-2315-07	AAGAB|79719	944.7921
TCGA-KN-8433-11A-01R-2315-07	AAK1|22848	1420.3165
TCGA-KN-8433-11A-01R-2315-07	AAMP|14	2511.9617
TCGA-KN-8433-11A-01R-2315-07	AANAT|15	1.1042
TCGA-KN-8433-11A-01R-2315-07	AARS2|57505	461.8955
TCGA-KN-8433-11A-01R-2315-07	AARSD1|80755	464.1148
TCGA-KN-8433-11A-01R-2315-07	AARS|16	3101.2146
TCGA-KN-8433-11A-01R-2315-07	AASDHPPT|60496	1053.6584
TCGA-KN-8433-11A-01R-2315-07	AASDH|132949	284.873
TCGA-KN-8433-11A-01R-2315-07	AASS|10157	807.5083
TCGA-KN-8433-11A-01R-2315-07	AATF|26574	764.4461
TCGA-KN-8433-11A-01R-2315-07	AATK|9625	120.7214
TCGA-KN-8433-11A-01R-2315-07	ABAT|18	6533.3088
TCGA-KN-8433-11A-01R-2315-07	ABCA10|10349	25.7637
TCGA-KN-8433-11A-01R-2315-07	ABCA11P|79963	127.5561
TCGA-KN-8433-11A-01R-2315-07	ABCA12|26154	1.4722
TCGA-KN-8433-11A-01R-2315-07	ABCA13|154664	48.951
TCGA-KN-8433-11A-01R-2315-07	ABCA17P|650655	11.4096
TCGA-KN-8433-11A-01R-2315-07	ABCA1|19	390.5042
TCGA-KN-8433-11A-01R-2315-07	ABCA2|20	2924.1811
TCGA-KN-8433-11A-01R-2315-07	ABCA3|21	651.8219
TCGA-KN-8433-11A-01R-2315-07	ABCA4|24	150.9017
TCGA-KN-8433-11A-01R-2315-07	ABCA5|23461	558.3364
TCGA-KN-8433-11A-01R-2315-07	ABCA6|23460	122.1936
TCGA-KN-8433-11A-01R-2315-07	ABCA7|10347	288.1855
TCGA-KN-8433-11A-01R-2315-07	ABCA8|10351	404.4902
TCGA-KN-8433-11A-01R-2315-07	ABCA9|10350	154.9503
TCGA-KN-8433-11A-01R-2315-07	ABCB10|23456	411.1152
TCGA-KN-8433-11A-01R-2315-07	ABCB11|8647	0
TCGA-KN-8433-11A-01R-2315-07	ABCB1|5243	2151.6378
TCGA-KN-8433-11A-01R-2315-07	ABCB4|5244	13.986
TCGA-KN-8433-11A-01R-2315-07	ABCB5|340273	.7361
TCGA-KN-8433-11A-01R-2315-07	ABCB6|10058	405.8925
TCGA-KN-8433-11A-01R-2315-07	ABCB7|22	436.5109
TCGA-KN-8433-11A-01R-2315-07	ABCB8|11194	715.495
TCGA-KN-8433-11A-01R-2315-07	ABCB9|23457	127.6113
TCGA-KN-8433-11A-01R-2315-07	ABCC10|89845	308.0604
TCGA-KN-8433-11A-01R-2315-07	ABCC11|85320	1.8403
TCGA-KN-8433-11A-01R-2315-07	ABCC12|94160	0
TCGA-KN-8433-11A-01R-2315-07	ABCC13|150000	1.1042
TCGA-KN-8433-11A-01R-2315-07	ABCC1|4363	813.3971
TCGA-KN-8433-11A-01R-2315-07	ABCC2|1244	203.9014
TCGA-KN-8433-11A-01R-2315-07	ABCC3|8714	706.2937
TCGA-KN-8433-11A-01R-2315-07	ABCC4|10257	1274.5675
TCGA-KN-8433-11A-01R-2315-07	ABCC5|10057	877.8064
TCGA-KN-8433-11A-01R-2315-07	ABCC6P1|653190	108.2076
TCGA-KN-8433-11A-01R-2315-07	ABCC6P2|730013	205.3736
TCGA-KN-8433-11A-01R-2315-07	ABCC6|368	1514.5381
TCGA-KN-8433-11A-01R-2315-07	ABCC8|6833	2.5764
TCGA-KN-8433-11A-01R-2315-07	ABCC9|10060	296.2827
TCGA-KN-8433-11A-01R-2315-07	ABCD1|215	228.1929
TCGA-KN-8433-11A-01R-2315-07	ABCD2|225	4.0486
TCGA-KN-8433-11A-01R-2315-07	ABCD3|5825	2381.3029
TCGA-KN-8433-11A-01R-2315-07	ABCD4|5826	786.8973
TCGA-KN-8433-11A-01R-2315-07	ABCE1|6059	1138.3879
TCGA-KN-8433-11A-01R-2315-07	ABCF1|23	1528.8922
TCGA-KN-8433-11A-01R-2315-07	ABCF2|10061	1038.2775
TCGA-KN-8433-11A-01R-2315-07	ABCF3|55324	1235.5539
TCGA-KN-8433-11A-01R-2315-07	ABCG1|9619	357.0114
TCGA-KN-8433-11A-01R-2315-07	ABCG2|9429	160.8392
TCGA-KN-8433-11A-01R-2315-07	ABCG4|64137	3.3125
TCGA-KN-8433-11A-01R-2315-07	ABCG5|64240	15.0902
TCGA-KN-8433-11A-01R-2315-07	ABCG8|64241	28.3401
TCGA-KN-8433-11A-01R-2315-07	ABHD10|55347	1632.3151
TCGA-KN-8433-11A-01R-2315-07	ABHD11|83451	864.9245
TCGA-KN-8433-11A-01R-2315-07	ABHD12B|145447	.7361
TCGA-KN-8433-11A-01R-2315-07	ABHD12|26090	1705.5576
TCGA-KN-8433-11A-01R-2315-07	ABHD13|84945	487.3022
TCGA-KN-8433-11A-01R-2315-07	ABHD14A|25864	1164.6191
TCGA-KN-8433-11A-01R-2315-07	ABHD14B|84836	3522.6353
TCGA-KN-8433-11A-01R-2315-07	ABHD15|116236	454.5455
TCGA-KN-8433-11A-01R-2315-07	ABHD1|84696	38.6456
TCGA-KN-8433-11A-01R-2315-07	ABHD2|11057	3127.3463
TCGA-KN-8433-11A-01R-2315-07	ABHD3|171586	293.7063
TCGA-KN-8433-11A-01R-2315-07	ABHD4|63874	1112.9923
TCGA-KN-8433-11A-01R-2315-07	ABHD5|51099	614.2805
TCGA-KN-8433-11A-01R-2315-07	ABHD6|57406	604.7111
TCGA-KN-8433-11A-01R-2315-07	ABHD8|79575	394.1848
TCGA-KN-8433-11A-01R-2315-07	ABI1|10006	1222.0979
TCGA-KN-8433-11A-01R-2315-07	ABI2|10152	1892.5285
TCGA-KN-8433-11A-01R-2315-07	ABI3BP|25890	1402.2819
TCGA-KN-8433-11A-01R-2315-07	ABI3|51225	836.2164
TCGA-KN-8433-11A-01R-2315-07	ABL1|25	2066.6176
TCGA-KN-8433-11A-01R-2315-07	ABL2|27	608.7597
TCGA-KN-8433-11A-01R-2315-07	ABLIM1|3983	6823.7026
TCGA-KN-8433-11A-01R-2315-07	ABLIM2|84448	108.5756
TCGA-KN-8433-11A-01R-2315-07	ABLIM3|22885	464.8509
TCGA-KN-8433-11A-01R-2315-07	ABO|28	94.5896
TCGA-KN-8433-11A-01R-2315-07	ABP1|26	1341.1851
TCGA-KN-8433-11A-01R-2315-07	ABRA|137735	.3681
TCGA-KN-8433-11A-01R-2315-07	ABR|29	671.6967
TCGA-KN-8433-11A-01R-2315-07	ABT1|29777	400.8097
TCGA-KN-8433-11A-01R-2315-07	ABTB1|80325	626.0582
TCGA-KN-8433-11A-01R-2315-07	ABTB2|25841	1025.0276
TCGA-KN-8433-11A-01R-2315-07	ACAA1|30	4036.4372
TCGA-KN-8433-11A-01R-2315-07	ACAA2|10449	8279.3522
TCGA-KN-8433-11A-01R-2315-07	ACACA|31	653.6621
TCGA-KN-8433-11A-01R-2315-07	ACACB|32	2746.0434
TCGA-KN-8433-11A-01R-2315-07	ACAD10|80724	1744.5712
TCGA-KN-8433-11A-01R-2315-07	ACAD11|84129	2169.3044
TCGA-KN-8433-11A-01R-2315-07	ACAD8|27034	1142.4365
TCGA-KN-8433-11A-01R-2315-07	ACAD9|28976	915.9257
TCGA-KN-8433-11A-01R-2315-07	ACADL|33	632.3151
TCGA-KN-8433-11A-01R-2315-07	ACADM|34	6436.1428
TCGA-KN-8433-11A-01R-2315-07	ACADSB|36	4924.1811
TCGA-KN-8433-11A-01R-2315-07	ACADS|35	1849.4663
TCGA-KN-8433-11A-01R-2315-07	ACADVL|37	11765.1307
TCGA-KN-8433-11A-01R-2315-07	ACAN|176	32.0206
TCGA-KN-8433-11A-01R-2315-07	ACAP1|9744	20.2429
TCGA-KN-8433-11A-01R-2315-07	ACAP2|23527	732.4255
TCGA-KN-8433-11A-01R-2315-07	ACAP3|116983	541.774
TCGA-KN-8433-11A-01R-2315-07	ACAT1|38	9841.7372
TCGA-KN-8433-11A-01R-2315-07	ACAT2|39	454.9061
TCGA-KN-8433-11A-01R-2315-07	ACBD3|64746	1089.4369
TCGA-KN-8433-11A-01R-2315-07	ACBD4|79777	737.2102
TCGA-KN-8433-11A-01R-2315-07	ACBD5|91452	1530.7324
TCGA-KN-8433-11A-01R-2315-07	ACBD6|84320	370.6294
TCGA-KN-8433-11A-01R-2315-07	ACBD7|414149	25.7637
TCGA-KN-8433-11A-01R-2315-07	ACCN1|40	15.0902
TCGA-KN-8433-11A-01R-2315-07	ACCN2|41	88.7008
TCGA-KN-8433-11A-01R-2315-07	ACCN3|9311	4.4166
TCGA-KN-8433-11A-01R-2315-07	ACCN4|55515	0
TCGA-KN-8433-11A-01R-2315-07	ACCN5|51802	0
TCGA-KN-8433-11A-01R-2315-07	ACCSL|390110	0
TCGA-KN-8433-11A-01R-2315-07	ACCS|84680	237.3942
TCGA-KN-8433-11A-01R-2315-07	ACD|65057	317.2617
TCGA-KN-8433-11A-01R-2315-07	ACE2|59272	2917.9242
TCGA-KN-8433-11A-01R-2315-07	ACER1|125981	0
TCGA-KN-8433-11A-01R-2315-07	ACER2|340485	37.5414
TCGA-KN-8433-11A-01R-2315-07	ACER3|55331	267.5745
TCGA-KN-8433-11A-01R-2315-07	ACE|1636	666.1759
TCGA-KN-8433-11A-01R-2315-07	ACHE|43	46.0066
TCGA-KN-8433-11A-01R-2315-07	ACIN1|22985	1935.9588
TCGA-KN-8433-11A-01R-2315-07	ACLY|47	2647.4052
TCGA-KN-8433-11A-01R-2315-07	ACMSD|130013	1806.7722
TCGA-KN-8433-11A-01R-2315-07	ACN9|57001	347.074
TCGA-KN-8433-11A-01R-2315-07	ACO1|48	3199.1167
TCGA-KN-8433-11A-01R-2315-07	ACO2|50	8226.9746
TCGA-KN-8433-11A-01R-2315-07	ACOT11|26027	810.3202
TCGA-KN-8433-11A-01R-2315-07	ACOT12|134526	23.9234
TCGA-KN-8433-11A-01R-2315-07	ACOT13|55856	1243.7799
TCGA-KN-8433-11A-01R-2315-07	ACOT1|641371	1107.4715
TCGA-KN-8433-11A-01R-2315-07	ACOT2|10965	720.2797
TCGA-KN-8433-11A-01R-2315-07	ACOT4|122970	299.9632
TCGA-KN-8433-11A-01R-2315-07	ACOT6|641372	28.7081
TCGA-KN-8433-11A-01R-2315-07	ACOT7|11332	1197.6445
TCGA-KN-8433-11A-01R-2315-07	ACOT8|10005	465.3625
TCGA-KN-8433-11A-01R-2315-07	ACOT9|23597	386.8237
TCGA-KN-8433-11A-01R-2315-07	ACOX1|51	2629.7387
TCGA-KN-8433-11A-01R-2315-07	ACOX2|8309	990.4306
TCGA-KN-8433-11A-01R-2315-07	ACOX3|8310	333.456
TCGA-KN-8433-11A-01R-2315-07	ACOXL|55289	2.5764
TCGA-KN-8433-11A-01R-2315-07	ACP1|52	1671.3287
TCGA-KN-8433-11A-01R-2315-07	ACP2|53	913.1395
TCGA-KN-8433-11A-01R-2315-07	ACP5|54	981.9654
TCGA-KN-8433-11A-01R-2315-07	ACP6|51205	435.0386
TCGA-KN-8433-11A-01R-2315-07	ACPL2|92370	242.915
TCGA-KN-8433-11A-01R-2315-07	ACPP|55	2382.4071
TCGA-KN-8433-11A-01R-2315-07	ACPT|93650	0
TCGA-KN-8433-11A-01R-2315-07	ACRBP|84519	15.8263
TCGA-KN-8433-11A-01R-2315-07	ACRC|93953	8.0972
TCGA-KN-8433-11A-01R-2315-07	ACRV1|56	0
TCGA-KN-8433-11A-01R-2315-07	ACR|49	2.5764
TCGA-KN-8433-11A-01R-2315-07	ACSBG1|23205	4.4166
TCGA-KN-8433-11A-01R-2315-07	ACSBG2|81616	41.2219
TCGA-KN-8433-11A-01R-2315-07	ACSF2|80221	3140.2282
TCGA-KN-8433-11A-01R-2315-07	ACSF3|197322	705.9257
TCGA-KN-8433-11A-01R-2315-07	ACSL1|2180	11135.0755
TCGA-KN-8433-11A-01R-2315-07	ACSL3|2181	2708.502
TCGA-KN-8433-11A-01R-2315-07	ACSL4|2182	2589.2529
TCGA-KN-8433-11A-01R-2315-07	ACSL5|51703	286.7133
TCGA-KN-8433-11A-01R-2315-07	ACSL6|23305	179.9779
TCGA-KN-8433-11A-01R-2315-07	ACSM1|116285	29.8123
TCGA-KN-8433-11A-01R-2315-07	ACSM2A|123876	8412.9555
TCGA-KN-8433-11A-01R-2315-07	ACSM2B|348158	4596.2459
TCGA-KN-8433-11A-01R-2315-07	ACSM3|6296	2740.8465
TCGA-KN-8433-11A-01R-2315-07	ACSM4|341392	0
TCGA-KN-8433-11A-01R-2315-07	ACSM5|54988	116.6728
TCGA-KN-8433-11A-01R-2315-07	ACSS1|84532	4113.7284
TCGA-KN-8433-11A-01R-2315-07	ACSS2|55902	1937.0629
TCGA-KN-8433-11A-01R-2315-07	ACSS3|79611	1423.629
TCGA-KN-8433-11A-01R-2315-07	ACTA1|58	3.6805
TCGA-KN-8433-11A-01R-2315-07	ACTA2|59	4448.7523
TCGA-KN-8433-11A-01R-2315-07	ACTBL2|345651	.3681
TCGA-KN-8433-11A-01R-2315-07	ACTB|60	88808.2444
TCGA-KN-8433-11A-01R-2315-07	ACTC1|70	23.1873
TCGA-KN-8433-11A-01R-2315-07	ACTG1|71	68033.8609
TCGA-KN-8433-11A-01R-2315-07	ACTG2|72	168.5683
TCGA-KN-8433-11A-01R-2315-07	ACTL6A|86	563.8572
TCGA-KN-8433-11A-01R-2315-07	ACTL6B|51412	0
TCGA-KN-8433-11A-01R-2315-07	ACTL7A|10881	0
TCGA-KN-8433-11A-01R-2315-07	ACTL7B|10880	0
TCGA-KN-8433-11A-01R-2315-07	ACTL8|81569	0
TCGA-KN-8433-11A-01R-2315-07	ACTL9|284382	0
TCGA-KN-8433-11A-01R-2315-07	ACTN1|87	1374.678
TCGA-KN-8433-11A-01R-2315-07	ACTN2|88	18.4026
TCGA-KN-8433-11A-01R-2315-07	ACTN3|89	.7361
TCGA-KN-8433-11A-01R-2315-07	ACTN4|81	12160.8171
TCGA-KN-8433-11A-01R-2315-07	ACTR10|55860	1124.4019
TCGA-KN-8433-11A-01R-2315-07	ACTR1A|10121	2230.4012
TCGA-KN-8433-11A-01R-2315-07	ACTR1B|10120	1741.2587
TCGA-KN-8433-11A-01R-2315-07	ACTR2|10097	3923.813
TCGA-KN-8433-11A-01R-2315-07	ACTR3B|57180	237.0261
TCGA-KN-8433-11A-01R-2315-07	ACTR3C|653857	89.8049
TCGA-KN-8433-11A-01R-2315-07	ACTR3|10096	2178.8738
TCGA-KN-8433-11A-01R-2315-07	ACTR5|79913	130.2908
TCGA-KN-8433-11A-01R-2315-07	ACTR6|64431	500.5521
TCGA-KN-8433-11A-01R-2315-07	ACTR8|93973	624.5859
TCGA-KN-8433-11A-01R-2315-07	ACTRT1|139741	0
TCGA-KN-8433-11A-01R-2315-07	ACTRT2|140625	0
TCGA-KN-8433-11A-01R-2315-07	ACVR1B|91	3287.4494
TCGA-KN-8433-11A-01R-2315-07	ACVR1C|130399	26.8679
TCGA-KN-8433-11A-01R-2315-07	ACVR1|90	1059.9926
TCGA-KN-8433-11A-01R-2315-07	ACVR2A|92	373.9418
TCGA-KN-8433-11A-01R-2315-07	ACVR2B|93	321.6783
TCGA-KN-8433-11A-01R-2315-07	ACVRL1|94	631.2109
TCGA-KN-8433-11A-01R-2315-07	ACY1|95	16232.1421
TCGA-KN-8433-11A-01R-2315-07	ACY3|91703	1705.5576
TCGA-KN-8433-11A-01R-2315-07	ACYP1|97	93.4855
TCGA-KN-8433-11A-01R-2315-07	ACYP2|98	120.3533
TCGA-KN-8433-11A-01R-2315-07	ADAD1|132612	0
TCGA-KN-8433-11A-01R-2315-07	ADAD2|161931	9.7424
TCGA-KN-8433-11A-01R-2315-07	ADAL|161823	341.5532
TCGA-KN-8433-11A-01R-2315-07	ADAM10|102	1450.8649
TCGA-KN-8433-11A-01R-2315-07	ADAM11|4185	6.993
TCGA-KN-8433-11A-01R-2315-07	ADAM12|8038	20.979
TCGA-KN-8433-11A-01R-2315-07	ADAM15|8751	1025.7637
TCGA-KN-8433-11A-01R-2315-07	ADAM17|6868	378.7265
TCGA-KN-8433-11A-01R-2315-07	ADAM18|8749	0
TCGA-KN-8433-11A-01R-2315-07	ADAM19|8728	98.6382
TCGA-KN-8433-11A-01R-2315-07	ADAM20|8748	.7361
TCGA-KN-8433-11A-01R-2315-07	ADAM21P1|145241	1.8403
TCGA-KN-8433-11A-01R-2315-07	ADAM21|8747	2.5764
TCGA-KN-8433-11A-01R-2315-07	ADAM22|53616	122.9297
TCGA-KN-8433-11A-01R-2315-07	ADAM23|8745	34.597
TCGA-KN-8433-11A-01R-2315-07	ADAM28|10863	132.131
TCGA-KN-8433-11A-01R-2315-07	ADAM29|11086	.3681
TCGA-KN-8433-11A-01R-2315-07	ADAM2|2515	0
TCGA-KN-8433-11A-01R-2315-07	ADAM30|11085	0
TCGA-KN-8433-11A-01R-2315-07	ADAM32|203102	4.0486
TCGA-KN-8433-11A-01R-2315-07	ADAM33|80332	27.2359
TCGA-KN-8433-11A-01R-2315-07	ADAM3A|1587	0
TCGA-KN-8433-11A-01R-2315-07	ADAM5P|255926	0
TCGA-KN-8433-11A-01R-2315-07	ADAM6|8755	1097.6776
TCGA-KN-8433-11A-01R-2315-07	ADAM7|8756	0
TCGA-KN-8433-11A-01R-2315-07	ADAM8|101	38.6456
TCGA-KN-8433-11A-01R-2315-07	ADAM9|8754	2306.9562
TCGA-KN-8433-11A-01R-2315-07	ADAMDEC1|27299	.7361
TCGA-KN-8433-11A-01R-2315-07	ADAMTS10|81794	71.0342
TCGA-KN-8433-11A-01R-2315-07	ADAMTS12|81792	11.4096
TCGA-KN-8433-11A-01R-2315-07	ADAMTS13|11093	129.1866
TCGA-KN-8433-11A-01R-2315-07	ADAMTS14|140766	3.3125
TCGA-KN-8433-11A-01R-2315-07	ADAMTS15|170689	125.5061
TCGA-KN-8433-11A-01R-2315-07	ADAMTS16|170690	354.067
TCGA-KN-8433-11A-01R-2315-07	ADAMTS17|170691	191.7556
TCGA-KN-8433-11A-01R-2315-07	ADAMTS18|170692	4.7847
TCGA-KN-8433-11A-01R-2315-07	ADAMTS19|171019	17.6665
TCGA-KN-8433-11A-01R-2315-07	ADAMTS1|9510	3641.5164
TCGA-KN-8433-11A-01R-2315-07	ADAMTS20|80070	0
TCGA-KN-8433-11A-01R-2315-07	ADAMTS2|9509	26.8679
TCGA-KN-8433-11A-01R-2315-07	ADAMTS3|9508	31.2845
TCGA-KN-8433-11A-01R-2315-07	ADAMTS4|9507	316.1575
TCGA-KN-8433-11A-01R-2315-07	ADAMTS5|11096	255.7968
TCGA-KN-8433-11A-01R-2315-07	ADAMTS6|11174	35.7011
TCGA-KN-8433-11A-01R-2315-07	ADAMTS7|11173	44.1664
TCGA-KN-8433-11A-01R-2315-07	ADAMTS8|11095	88.3327
TCGA-KN-8433-11A-01R-2315-07	ADAMTS9|56999	565.3294
TCGA-KN-8433-11A-01R-2315-07	ADAMTSL1|92949	252.4844
TCGA-KN-8433-11A-01R-2315-07	ADAMTSL2|9719	705.9257
TCGA-KN-8433-11A-01R-2315-07	ADAMTSL3|57188	670.9606
TCGA-KN-8433-11A-01R-2315-07	ADAMTSL4|54507	237.3942
TCGA-KN-8433-11A-01R-2315-07	ADAMTSL5|339366	25.7637
TCGA-KN-8433-11A-01R-2315-07	ADAP1|11033	720.9275
TCGA-KN-8433-11A-01R-2315-07	ADAP2|55803	124.4019
TCGA-KN-8433-11A-01R-2315-07	ADARB1|104	536.6213
TCGA-KN-8433-11A-01R-2315-07	ADARB2|105	5.5208
TCGA-KN-8433-11A-01R-2315-07	ADAR|103	5274.5675
TCGA-KN-8433-11A-01R-2315-07	ADAT1|23536	345.9698
TCGA-KN-8433-11A-01R-2315-07	ADAT2|134637	69.9301
TCGA-KN-8433-11A-01R-2315-07	ADAT3|113179	73.6106
TCGA-KN-8433-11A-01R-2315-07	ADA|100	29.4442
TCGA-KN-8433-11A-01R-2315-07	ADCK1|57143	133.2352
TCGA-KN-8433-11A-01R-2315-07	ADCK2|90956	515.2742
TCGA-KN-8433-11A-01R-2315-07	ADCK4|79934	709.9742
TCGA-KN-8433-11A-01R-2315-07	ADCK5|203054	124.4019
TCGA-KN-8433-11A-01R-2315-07	ADCY10|55811	2.2083
TCGA-KN-8433-11A-01R-2315-07	ADCY1|107	165.6238
TCGA-KN-8433-11A-01R-2315-07	ADCY2|108	16.1943
TCGA-KN-8433-11A-01R-2315-07	ADCY3|109	187.8248
TCGA-KN-8433-11A-01R-2315-07	ADCY4|196883	345.9698
TCGA-KN-8433-11A-01R-2315-07	ADCY5|111	588.8848
TCGA-KN-8433-11A-01R-2315-07	ADCY6|112	1959.1461
TCGA-KN-8433-11A-01R-2315-07	ADCY7|113	101.2146
TCGA-KN-8433-11A-01R-2315-07	ADCY8|114	56.3121
TCGA-KN-8433-11A-01R-2315-07	ADCY9|115	796.8347
TCGA-KN-8433-11A-01R-2315-07	ADCYAP1R1|117	.3681
TCGA-KN-8433-11A-01R-2315-07	ADCYAP1|116	41.958
TCGA-KN-8433-11A-01R-2315-07	ADC|113451	214.2068
TCGA-KN-8433-11A-01R-2315-07	ADD1|118	4551.7114
TCGA-KN-8433-11A-01R-2315-07	ADD2|119	4.0486
TCGA-KN-8433-11A-01R-2315-07	ADD3|120	4621.6415
TCGA-KN-8433-11A-01R-2315-07	ADH1A|124	7.7291
TCGA-KN-8433-11A-01R-2315-07	ADH1B|125	1075.4509
TCGA-KN-8433-11A-01R-2315-07	ADH1C|126	477.7328
TCGA-KN-8433-11A-01R-2315-07	ADH4|127	4.7847
TCGA-KN-8433-11A-01R-2315-07	ADH5|128	5178.8738
TCGA-KN-8433-11A-01R-2315-07	ADH6|130	1079.4994
TCGA-KN-8433-11A-01R-2315-07	ADH7|131	0
TCGA-KN-8433-11A-01R-2315-07	ADHFE1|137872	546.5587
TCGA-KN-8433-11A-01R-2315-07	ADI1|55256	5297.0188
TCGA-KN-8433-11A-01R-2315-07	ADIG|149685	2.5764
TCGA-KN-8433-11A-01R-2315-07	ADIPOQ|9370	4.7847
TCGA-KN-8433-11A-01R-2315-07	ADIPOR1|51094	2427.3095
TCGA-KN-8433-11A-01R-2315-07	ADIPOR2|79602	1963.1947
TCGA-KN-8433-11A-01R-2315-07	ADK|132	361.06
TCGA-KN-8433-11A-01R-2315-07	ADM2|79924	707.0298
TCGA-KN-8433-11A-01R-2315-07	ADM|133	1693.4119
TCGA-KN-8433-11A-01R-2315-07	ADNP2|22850	863.4523
TCGA-KN-8433-11A-01R-2315-07	ADNP|23394	1954.3614
TCGA-KN-8433-11A-01R-2315-07	ADORA1|134	125.5061
TCGA-KN-8433-11A-01R-2315-07	ADORA2A|135	177.2212
TCGA-KN-8433-11A-01R-2315-07	ADORA2B|136	9.9374
TCGA-KN-8433-11A-01R-2315-07	ADORA3|140	29.4442
TCGA-KN-8433-11A-01R-2315-07	ADO|84890	713.2867
TCGA-KN-8433-11A-01R-2315-07	ADPGK|83440	651.4538
TCGA-KN-8433-11A-01R-2315-07	ADPRHL1|113622	28.7081
TCGA-KN-8433-11A-01R-2315-07	ADPRHL2|54936	640.7803
TCGA-KN-8433-11A-01R-2315-07	ADPRH|141	275.3036
TCGA-KN-8433-11A-01R-2315-07	ADRA1A|148	13.618
TCGA-KN-8433-11A-01R-2315-07	ADRA1B|147	46.0066
TCGA-KN-8433-11A-01R-2315-07	ADRA1D|146	2.5764
TCGA-KN-8433-11A-01R-2315-07	ADRA2A|150	66.2495
TCGA-KN-8433-11A-01R-2315-07	ADRA2B|151	67.7218
TCGA-KN-8433-11A-01R-2315-07	ADRA2C|152	271.2551
TCGA-KN-8433-11A-01R-2315-07	ADRB1|153	45.2705
TCGA-KN-8433-11A-01R-2315-07	ADRB2|154	57.7843
TCGA-KN-8433-11A-01R-2315-07	ADRB3|155	.3681
TCGA-KN-8433-11A-01R-2315-07	ADRBK1|156	1368.7891
TCGA-KN-8433-11A-01R-2315-07	ADRBK2|157	234.8178
TCGA-KN-8433-11A-01R-2315-07	ADRM1|11047	1565.6975
TCGA-KN-8433-11A-01R-2315-07	ADSL|158	721.7519
TCGA-KN-8433-11A-01R-2315-07	ADSSL1|122622	251.3802
TCGA-KN-8433-11A-01R-2315-07	ADSS|159	1311.3728
TCGA-KN-8433-11A-01R-2315-07	AEBP1|165	2243.283
TCGA-KN-8433-11A-01R-2315-07	AEBP2|121536	874.4939
TCGA-KN-8433-11A-01R-2315-07	AEN|64782	234.8178
TCGA-KN-8433-11A-01R-2315-07	AES|166	7585.5723
TCGA-KN-8433-11A-01R-2315-07	AFAP1L1|134265	244.7552
TCGA-KN-8433-11A-01R-2315-07	AFAP1L2|84632	801.9875
TCGA-KN-8433-11A-01R-2315-07	AFAP1|60312	593.2941
TCGA-KN-8433-11A-01R-2315-07	AFARP1|246182	2.5764
TCGA-KN-8433-11A-01R-2315-07	AFF1|4299	4018.4026
TCGA-KN-8433-11A-01R-2315-07	AFF2|2334	17.6665
TCGA-KN-8433-11A-01R-2315-07	AFF3|3899	76.187
TCGA-KN-8433-11A-01R-2315-07	AFF4|27125	3171.1446
TCGA-KN-8433-11A-01R-2315-07	AFG3L1|172	140.5962
TCGA-KN-8433-11A-01R-2315-07	AFG3L2|10939	2319.8086
TCGA-KN-8433-11A-01R-2315-07	AFMID|125061	1730.5852
TCGA-KN-8433-11A-01R-2315-07	AFM|173	525.5797
TCGA-KN-8433-11A-01R-2315-07	AFP|174	29.0762
TCGA-KN-8433-11A-01R-2315-07	AFTPH|54812	2274.1995
TCGA-KN-8433-11A-01R-2315-07	AG2|387763	1394.1848
TCGA-KN-8433-11A-01R-2315-07	AGAP11|119385	70.3018
TCGA-KN-8433-11A-01R-2315-07	AGAP1|116987	436.5109
TCGA-KN-8433-11A-01R-2315-07	AGAP2|116986	7.6334
TCGA-KN-8433-11A-01R-2315-07	AGAP3|116988	931.1741
TCGA-KN-8433-11A-01R-2315-07	AGAP4|119016	118.8811
TCGA-KN-8433-11A-01R-2315-07	AGAP5|729092	39.4994
TCGA-KN-8433-11A-01R-2315-07	AGAP6|414189	37.9095
TCGA-KN-8433-11A-01R-2315-07	AGAP7|653268	.3681
TCGA-KN-8433-11A-01R-2315-07	AGAP8|728404	6.993
TCGA-KN-8433-11A-01R-2315-07	AGA|175	467.0593
TCGA-KN-8433-11A-01R-2315-07	AGBL1|123624	0
TCGA-KN-8433-11A-01R-2315-07	AGBL2|79841	30.9165
TCGA-KN-8433-11A-01R-2315-07	AGBL3|340351	23.9234
TCGA-KN-8433-11A-01R-2315-07	AGBL4|84871	79.8675
TCGA-KN-8433-11A-01R-2315-07	AGBL5|60509	1191.763
TCGA-KN-8433-11A-01R-2315-07	AGER|177	23.1873
TCGA-KN-8433-11A-01R-2315-07	AGFG1|3267	1539.1976
TCGA-KN-8433-11A-01R-2315-07	AGFG2|3268	785.4251
TCGA-KN-8433-11A-01R-2315-07	AGGF1|55109	788.0015
TCGA-KN-8433-11A-01R-2315-07	AGK|55750	764.078
TCGA-KN-8433-11A-01R-2315-07	AGL|178	1126.6102
TCGA-KN-8433-11A-01R-2315-07	AGMAT|79814	4969.0835
TCGA-KN-8433-11A-01R-2315-07	AGPAT1|10554	2210.6478
TCGA-KN-8433-11A-01R-2315-07	AGPAT2|10555	1649.6135
TCGA-KN-8433-11A-01R-2315-07	AGPAT3|56894	2937.0629
TCGA-KN-8433-11A-01R-2315-07	AGPAT4|56895	620.5374
TCGA-KN-8433-11A-01R-2315-07	AGPAT5|55326	695.9882
TCGA-KN-8433-11A-01R-2315-07	AGPAT6|137964	1578.5793
TCGA-KN-8433-11A-01R-2315-07	AGPAT9|84803	2034.965
TCGA-KN-8433-11A-01R-2315-07	AGPHD1|123688	128.0824
TCGA-KN-8433-11A-01R-2315-07	AGPS|8540	1069.194
TCGA-KN-8433-11A-01R-2315-07	AGR2|10551	83.548
TCGA-KN-8433-11A-01R-2315-07	AGR3|155465	2.9444
TCGA-KN-8433-11A-01R-2315-07	AGRN|375790	11762.9739
TCGA-KN-8433-11A-01R-2315-07	AGRP|181	22.4512
TCGA-KN-8433-11A-01R-2315-07	AGTPBP1|23287	344.8657
TCGA-KN-8433-11A-01R-2315-07	AGTR1|185	166.36
TCGA-KN-8433-11A-01R-2315-07	AGTR2|186	29.0762
TCGA-KN-8433-11A-01R-2315-07	AGTRAP|57085	754.5086
TCGA-KN-8433-11A-01R-2315-07	AGT|183	1630.8428
TCGA-KN-8433-11A-01R-2315-07	AGXT2L1|64850	135.8116
TCGA-KN-8433-11A-01R-2315-07	AGXT2L2|85007	544.5859
TCGA-KN-8433-11A-01R-2315-07	AGXT2|64902	2906.5145
TCGA-KN-8433-11A-01R-2315-07	AGXT|189	524.1075
TCGA-KN-8433-11A-01R-2315-07	AHCTF1|25909	1100.8465
TCGA-KN-8433-11A-01R-2315-07	AHCYL1|10768	6931.5421
TCGA-KN-8433-11A-01R-2315-07	AHCYL2|23382	1403.018
TCGA-KN-8433-11A-01R-2315-07	AHCY|191	6016.1943
TCGA-KN-8433-11A-01R-2315-07	AHDC1|27245	1409.643
TCGA-KN-8433-11A-01R-2315-07	AHI1|54806	309.9006
TCGA-KN-8433-11A-01R-2315-07	AHNAK2|113146	79.1314
TCGA-KN-8433-11A-01R-2315-07	AHNAK|79026	19051.1594
TCGA-KN-8433-11A-01R-2315-07	AHRR|57491	19.1388
TCGA-KN-8433-11A-01R-2315-07	AHR|196	750.4601
TCGA-KN-8433-11A-01R-2315-07	AHSA1|10598	1360.3239
TCGA-KN-8433-11A-01R-2315-07	AHSA2|130872	221.5679
TCGA-KN-8433-11A-01R-2315-07	AHSG|197	1.1042
TCGA-KN-8433-11A-01R-2315-07	AHSP|51327	0
TCGA-KN-8433-11A-01R-2315-07	AICDA|57379	.3681
TCGA-KN-8433-11A-01R-2315-07	AIDA|64853	668.042
TCGA-KN-8433-11A-01R-2315-07	AIF1L|83543	25571.5863
TCGA-KN-8433-11A-01R-2315-07	AIF1|199	263.894
TCGA-KN-8433-11A-01R-2315-07	AIFM1|9131	3100.4785
TCGA-KN-8433-11A-01R-2315-07	AIFM2|84883	367.3169
TCGA-KN-8433-11A-01R-2315-07	AIFM3|150209	27.7512
TCGA-KN-8433-11A-01R-2315-07	AIG1|51390	1461.5385
TCGA-KN-8433-11A-01R-2315-07	AIM1L|55057	24.6596
TCGA-KN-8433-11A-01R-2315-07	AIM1|202	1616.4888
TCGA-KN-8433-11A-01R-2315-07	AIM2|9447	.3681
TCGA-KN-8433-11A-01R-2315-07	AIMP1|9255	1084.7442
TCGA-KN-8433-11A-01R-2315-07	AIMP2|7965	466.9231
TCGA-KN-8433-11A-01R-2315-07	AIPL1|23746	0
TCGA-KN-8433-11A-01R-2315-07	AIP|9049	1219.3596
TCGA-KN-8433-11A-01R-2315-07	AIRE|326	2.5764
TCGA-KN-8433-11A-01R-2315-07	AJAP1|55966	60.3607
TCGA-KN-8433-11A-01R-2315-07	AK1|203	810.0847
TCGA-KN-8433-11A-01R-2315-07	AK2|204	3560.9128
TCGA-KN-8433-11A-01R-2315-07	AK3L1|205	2490.6146
TCGA-KN-8433-11A-01R-2315-07	AK3|50808	4980.8612
TCGA-KN-8433-11A-01R-2315-07	AK5|26289	41.2219
TCGA-KN-8433-11A-01R-2315-07	AK7|122481	237.3942
TCGA-KN-8433-11A-01R-2315-07	AKAP10|11216	478.837
TCGA-KN-8433-11A-01R-2315-07	AKAP11|11215	1553.9198
TCGA-KN-8433-11A-01R-2315-07	AKAP12|9590	5219.7276
TCGA-KN-8433-11A-01R-2315-07	AKAP13|11214	1817.4457
TCGA-KN-8433-11A-01R-2315-07	AKAP14|158798	.3681
TCGA-KN-8433-11A-01R-2315-07	AKAP1|8165	2115.2006
TCGA-KN-8433-11A-01R-2315-07	AKAP2|11217	1498.6161
TCGA-KN-8433-11A-01R-2315-07	AKAP3|10566	117.4089
TCGA-KN-8433-11A-01R-2315-07	AKAP4|8852	1.4722
TCGA-KN-8433-11A-01R-2315-07	AKAP5|9495	97.534
TCGA-KN-8433-11A-01R-2315-07	AKAP6|9472	397.4972
TCGA-KN-8433-11A-01R-2315-07	AKAP7|9465	225.2484
TCGA-KN-8433-11A-01R-2315-07	AKAP8L|26993	995.5834
TCGA-KN-8433-11A-01R-2315-07	AKAP8|10270	751.1962
TCGA-KN-8433-11A-01R-2315-07	AKAP9|10142	2351.4906
TCGA-KN-8433-11A-01R-2315-07	AKD1|221264	199.4847
TCGA-KN-8433-11A-01R-2315-07	AKIRIN1|79647	2075.8189
TCGA-KN-8433-11A-01R-2315-07	AKIRIN2|55122	603.975
TCGA-KN-8433-11A-01R-2315-07	AKNAD1|254268	1.4759
TCGA-KN-8433-11A-01R-2315-07	AKNA|80709	285.2411
TCGA-KN-8433-11A-01R-2315-07	AKR1A1|10327	5085.3883
TCGA-KN-8433-11A-01R-2315-07	AKR1B10|57016	10.6735
TCGA-KN-8433-11A-01R-2315-07	AKR1B15|441282	0
TCGA-KN-8433-11A-01R-2315-07	AKR1B1|231	1999.6319
TCGA-KN-8433-11A-01R-2315-07	AKR1C1|1645	635.2595
TCGA-KN-8433-11A-01R-2315-07	AKR1C2|1646	276.4078
TCGA-KN-8433-11A-01R-2315-07	AKR1C3|8644	1510.8576
TCGA-KN-8433-11A-01R-2315-07	AKR1C4|1109	0
TCGA-KN-8433-11A-01R-2315-07	AKR1CL1|340811	0
TCGA-KN-8433-11A-01R-2315-07	AKR1D1|6718	0
TCGA-KN-8433-11A-01R-2315-07	AKR1E2|83592	15.8263
TCGA-KN-8433-11A-01R-2315-07	AKR7A2|8574	2465.587
TCGA-KN-8433-11A-01R-2315-07	AKR7A3|22977	2268.6787
TCGA-KN-8433-11A-01R-2315-07	AKR7L|246181	118.8811
TCGA-KN-8433-11A-01R-2315-07	AKT1S1|84335	998.5278
TCGA-KN-8433-11A-01R-2315-07	AKT1|207	2565.3294
TCGA-KN-8433-11A-01R-2315-07	AKT2|208	2378.7265
TCGA-KN-8433-11A-01R-2315-07	AKT3|10000	1188.8112
TCGA-KN-8433-11A-01R-2315-07	AKTIP|64400	939.5326
TCGA-KN-8433-11A-01R-2315-07	ALAD|210	2952.5212
TCGA-KN-8433-11A-01R-2315-07	ALAS1|211	1948.8406
TCGA-KN-8433-11A-01R-2315-07	ALAS2|212	5.8888
TCGA-KN-8433-11A-01R-2315-07	ALB|213	796.8347
TCGA-KN-8433-11A-01R-2315-07	ALCAM|214	946.6323
TCGA-KN-8433-11A-01R-2315-07	ALDH16A1|126133	686.0508
TCGA-KN-8433-11A-01R-2315-07	ALDH18A1|5832	1020.2429
TCGA-KN-8433-11A-01R-2315-07	ALDH1A1|216	11926.7575
TCGA-KN-8433-11A-01R-2315-07	ALDH1A2|8854	1047.8469
TCGA-KN-8433-11A-01R-2315-07	ALDH1A3|220	130.9533
TCGA-KN-8433-11A-01R-2315-07	ALDH1B1|219	2788.7376
TCGA-KN-8433-11A-01R-2315-07	ALDH1L1|10840	7917.1881
TCGA-KN-8433-11A-01R-2315-07	ALDH1L2|160428	34.597
TCGA-KN-8433-11A-01R-2315-07	ALDH2|217	11202.7972
TCGA-KN-8433-11A-01R-2315-07	ALDH3A1|218	19.5068
TCGA-KN-8433-11A-01R-2315-07	ALDH3A2|224	4737.5782
TCGA-KN-8433-11A-01R-2315-07	ALDH3B1|221	1012.8819
TCGA-KN-8433-11A-01R-2315-07	ALDH3B2|222	26.4998
TCGA-KN-8433-11A-01R-2315-07	ALDH4A1|8659	6709.6062
TCGA-KN-8433-11A-01R-2315-07	ALDH5A1|7915	1980.8612
TCGA-KN-8433-11A-01R-2315-07	ALDH6A1|4329	8060.5815
TCGA-KN-8433-11A-01R-2315-07	ALDH7A1|501	3915.3478
TCGA-KN-8433-11A-01R-2315-07	ALDH8A1|64577	1787.6334
TCGA-KN-8433-11A-01R-2315-07	ALDH9A1|223	4016.5624
TCGA-KN-8433-11A-01R-2315-07	ALDOA|226	20244.3872
TCGA-KN-8433-11A-01R-2315-07	ALDOB|229	61122.9297
TCGA-KN-8433-11A-01R-2315-07	ALDOC|230	188.0751
TCGA-KN-8433-11A-01R-2315-07	ALG10B|144245	318.7339
TCGA-KN-8433-11A-01R-2315-07	ALG10|84920	72.1384
TCGA-KN-8433-11A-01R-2315-07	ALG11|440138	14.7221
TCGA-KN-8433-11A-01R-2315-07	ALG12|79087	660.6551
TCGA-KN-8433-11A-01R-2315-07	ALG13|79868	450.8649
TCGA-KN-8433-11A-01R-2315-07	ALG14|199857	153.4781
TCGA-KN-8433-11A-01R-2315-07	ALG1L2|644974	0
TCGA-KN-8433-11A-01R-2315-07	ALG1L|200810	25.0607
TCGA-KN-8433-11A-01R-2315-07	ALG1|56052	521.6084
TCGA-KN-8433-11A-01R-2315-07	ALG2|85365	700.0368
TCGA-KN-8433-11A-01R-2315-07	ALG3|10195	415.5318
TCGA-KN-8433-11A-01R-2315-07	ALG5|29880	668.0162
TCGA-KN-8433-11A-01R-2315-07	ALG6|29929	190.6515
TCGA-KN-8433-11A-01R-2315-07	ALG8|79053	507.9131
TCGA-KN-8433-11A-01R-2315-07	ALG9|79796	481.0453
TCGA-KN-8433-11A-01R-2315-07	ALKBH1|8846	228.1929
TCGA-KN-8433-11A-01R-2315-07	ALKBH2|121642	191.0195
TCGA-KN-8433-11A-01R-2315-07	ALKBH3|221120	269.0467
TCGA-KN-8433-11A-01R-2315-07	ALKBH4|54784	291.9139
TCGA-KN-8433-11A-01R-2315-07	ALKBH5|54890	2660.2871
TCGA-KN-8433-11A-01R-2315-07	ALKBH6|84964	111.5201
TCGA-KN-8433-11A-01R-2315-07	ALKBH7|84266	1169.6724
TCGA-KN-8433-11A-01R-2315-07	ALKBH8|91801	182.5543
TCGA-KN-8433-11A-01R-2315-07	ALK|238	1.1042
TCGA-KN-8433-11A-01R-2315-07	ALLC|55821	3.6805
TCGA-KN-8433-11A-01R-2315-07	ALMS1P|200420	3.6805
TCGA-KN-8433-11A-01R-2315-07	ALMS1|7840	528.8922
TCGA-KN-8433-11A-01R-2315-07	ALOX12B|242	4.0486
TCGA-KN-8433-11A-01R-2315-07	ALOX12P2|245	55.9441
TCGA-KN-8433-11A-01R-2315-07	ALOX12|239	4.7847
TCGA-KN-8433-11A-01R-2315-07	ALOX15B|247	.7361
TCGA-KN-8433-11A-01R-2315-07	ALOX15|246	.7361
TCGA-KN-8433-11A-01R-2315-07	ALOX5AP|241	76.187
TCGA-KN-8433-11A-01R-2315-07	ALOX5|240	72.1384
TCGA-KN-8433-11A-01R-2315-07	ALOXE3|59344	1.4722
TCGA-KN-8433-11A-01R-2315-07	ALPI|248	87.2286
TCGA-KN-8433-11A-01R-2315-07	ALPK1|80216	328.6713
TCGA-KN-8433-11A-01R-2315-07	ALPK2|115701	599.9264
TCGA-KN-8433-11A-01R-2315-07	ALPK3|57538	949.9448
TCGA-KN-8433-11A-01R-2315-07	ALPL|249	1489.8785
TCGA-KN-8433-11A-01R-2315-07	ALPPL2|251	0
TCGA-KN-8433-11A-01R-2315-07	ALPP|250	0
TCGA-KN-8433-11A-01R-2315-07	ALS2CL|259173	949.2087
TCGA-KN-8433-11A-01R-2315-07	ALS2CR11|151254	2.2083
TCGA-KN-8433-11A-01R-2315-07	ALS2CR12|130540	20.2429
TCGA-KN-8433-11A-01R-2315-07	ALS2CR4|65062	502.7604
TCGA-KN-8433-11A-01R-2315-07	ALS2CR8|79800	284.1369
TCGA-KN-8433-11A-01R-2315-07	ALS2|57679	641.5164
TCGA-KN-8433-11A-01R-2315-07	ALX1|8092	6.993
TCGA-KN-8433-11A-01R-2315-07	ALX3|257	20.611
TCGA-KN-8433-11A-01R-2315-07	ALX4|60529	0
TCGA-KN-8433-11A-01R-2315-07	AMAC1L2|83650	1.1042
TCGA-KN-8433-11A-01R-2315-07	AMAC1L3|643664	0
TCGA-KN-8433-11A-01R-2315-07	AMAC1|146861	0
TCGA-KN-8433-11A-01R-2315-07	AMACR|23600	3859.7718
TCGA-KN-8433-11A-01R-2315-07	AMBN|258	.3681
TCGA-KN-8433-11A-01R-2315-07	AMBP|259	156.0545
TCGA-KN-8433-11A-01R-2315-07	AMBRA1|55626	707.7659
TCGA-KN-8433-11A-01R-2315-07	AMD1|262	2889.5841
TCGA-KN-8433-11A-01R-2315-07	AMDHD1|144193	156.7906
TCGA-KN-8433-11A-01R-2315-07	AMDHD2|51005	376.6986
TCGA-KN-8433-11A-01R-2315-07	AMELX|265	0
TCGA-KN-8433-11A-01R-2315-07	AMELY|266	0
TCGA-KN-8433-11A-01R-2315-07	AMFR|267	5717.3353
TCGA-KN-8433-11A-01R-2315-07	AMHR2|269	0
TCGA-KN-8433-11A-01R-2315-07	AMH|268	5.1527
TCGA-KN-8433-11A-01R-2315-07	AMICA1|120425	72.8745
TCGA-KN-8433-11A-01R-2315-07	AMIGO1|57463	213.4707
TCGA-KN-8433-11A-01R-2315-07	AMIGO2|347902	269.4148
TCGA-KN-8433-11A-01R-2315-07	AMIGO3|386724	30.1803
TCGA-KN-8433-11A-01R-2315-07	AMMECR1L|83607	747.8837
TCGA-KN-8433-11A-01R-2315-07	AMMECR1|9949	371.3655
TCGA-KN-8433-11A-01R-2315-07	AMN1|196394	294.8105
TCGA-KN-8433-11A-01R-2315-07	AMN|81693	1860.1399
TCGA-KN-8433-11A-01R-2315-07	AMOTL1|154810	818.5499
TCGA-KN-8433-11A-01R-2315-07	AMOTL2|51421	2525.9477
TCGA-KN-8433-11A-01R-2315-07	AMOT|154796	940.7435
TCGA-KN-8433-11A-01R-2315-07	AMPD1|270	1.4722
TCGA-KN-8433-11A-01R-2315-07	AMPD2|271	1087.9647
TCGA-KN-8433-11A-01R-2315-07	AMPD3|272	383.8793
TCGA-KN-8433-11A-01R-2315-07	AMPH|273	132.131
TCGA-KN-8433-11A-01R-2315-07	AMTN|401138	0
TCGA-KN-8433-11A-01R-2315-07	AMT|275	1167.2543
TCGA-KN-8433-11A-01R-2315-07	AMY1A|276	.7361
TCGA-KN-8433-11A-01R-2315-07	AMY2A|279	1.1042
TCGA-KN-8433-11A-01R-2315-07	AMY2B|280	186.2017
TCGA-KN-8433-11A-01R-2315-07	AMZ1|155185	1.1042
TCGA-KN-8433-11A-01R-2315-07	AMZ2P1|201283	159.3669
TCGA-KN-8433-11A-01R-2315-07	AMZ2|51321	1165.2558
TCGA-KN-8433-11A-01R-2315-07	ANAPC10|10393	140.2282
TCGA-KN-8433-11A-01R-2315-07	ANAPC11|51529	1056.3121
TCGA-KN-8433-11A-01R-2315-07	ANAPC13|25847	2252.3629
TCGA-KN-8433-11A-01R-2315-07	ANAPC16|119504	3416.2679
TCGA-KN-8433-11A-01R-2315-07	ANAPC1|64682	507.177
TCGA-KN-8433-11A-01R-2315-07	ANAPC2|29882	668.0162
TCGA-KN-8433-11A-01R-2315-07	ANAPC4|29945	319.102
TCGA-KN-8433-11A-01R-2315-07	ANAPC5|51433	2143.1726
TCGA-KN-8433-11A-01R-2315-07	ANAPC7|51434	611.7041
TCGA-KN-8433-11A-01R-2315-07	ANGEL1|23357	587.0445
TCGA-KN-8433-11A-01R-2315-07	ANGEL2|90806	440.5594
TCGA-KN-8433-11A-01R-2315-07	ANGPT1|284	279.7203
TCGA-KN-8433-11A-01R-2315-07	ANGPT2|285	92.7494
TCGA-KN-8433-11A-01R-2315-07	ANGPT4|51378	5.8888
TCGA-KN-8433-11A-01R-2315-07	ANGPTL1|9068	562.0169
TCGA-KN-8433-11A-01R-2315-07	ANGPTL2|23452	308.4284
TCGA-KN-8433-11A-01R-2315-07	ANGPTL3|27329	297.0188
TCGA-KN-8433-11A-01R-2315-07	ANGPTL4|51129	333.456
TCGA-KN-8433-11A-01R-2315-07	ANGPTL5|253935	.3681
TCGA-KN-8433-11A-01R-2315-07	ANGPTL6|83854	10.3938
TCGA-KN-8433-11A-01R-2315-07	ANGPTL7|10218	2.9444
TCGA-KN-8433-11A-01R-2315-07	ANG|283	402.9555
TCGA-KN-8433-11A-01R-2315-07	ANK1|286	15.0902
TCGA-KN-8433-11A-01R-2315-07	ANK2|287	3349.2823
TCGA-KN-8433-11A-01R-2315-07	ANK3|288	3824.0707
TCGA-KN-8433-11A-01R-2315-07	ANKAR|150709	41.59
TCGA-KN-8433-11A-01R-2315-07	ANKDD1A|348094	30.1803
TCGA-KN-8433-11A-01R-2315-07	ANKFN1|162282	.3681
TCGA-KN-8433-11A-01R-2315-07	ANKFY1|51479	1439.4553
TCGA-KN-8433-11A-01R-2315-07	ANKHD1-EIF4EBP3|404734	556.4998
TCGA-KN-8433-11A-01R-2315-07	ANKHD1|54882	1655.5171
TCGA-KN-8433-11A-01R-2315-07	ANKH|56172	1025.7637
TCGA-KN-8433-11A-01R-2315-07	ANKIB1|54467	1249.1719
TCGA-KN-8433-11A-01R-2315-07	ANKK1|255239	3.3125
TCGA-KN-8433-11A-01R-2315-07	ANKLE1|126549	1.4722
TCGA-KN-8433-11A-01R-2315-07	ANKLE2|23141	1044.9025
TCGA-KN-8433-11A-01R-2315-07	ANKMY1|51281	164.1516
TCGA-KN-8433-11A-01R-2315-07	ANKMY2|57037	705.9257
TCGA-KN-8433-11A-01R-2315-07	ANKRA2|57763	203.9014
TCGA-KN-8433-11A-01R-2315-07	ANKRD10|55608	1138.756
TCGA-KN-8433-11A-01R-2315-07	ANKRD11|29123	2229.1792
TCGA-KN-8433-11A-01R-2315-07	ANKRD12|23253	1064.0412
TCGA-KN-8433-11A-01R-2315-07	ANKRD13A|88455	1385.7195
TCGA-KN-8433-11A-01R-2315-07	ANKRD13B|124930	30.9165
TCGA-KN-8433-11A-01R-2315-07	ANKRD13C|81573	549.8712
TCGA-KN-8433-11A-01R-2315-07	ANKRD13D|338692	310.2687
TCGA-KN-8433-11A-01R-2315-07	ANKRD16|54522	129.5031
TCGA-KN-8433-11A-01R-2315-07	ANKRD17|26057	2193.5959
TCGA-KN-8433-11A-01R-2315-07	ANKRD19|138649	20.611
TCGA-KN-8433-11A-01R-2315-07	ANKRD1|27063	10.6735
TCGA-KN-8433-11A-01R-2315-07	ANKRD20A3|441425	15.0902
TCGA-KN-8433-11A-01R-2315-07	ANKRD20A4|728747	4.0486
TCGA-KN-8433-11A-01R-2315-07	ANKRD20B|729171	14.3541
TCGA-KN-8433-11A-01R-2315-07	ANKRD22|118932	71.4023
TCGA-KN-8433-11A-01R-2315-07	ANKRD23|200539	20.2429
TCGA-KN-8433-11A-01R-2315-07	ANKRD24|170961	76.555
TCGA-KN-8433-11A-01R-2315-07	ANKRD26P1|124149	.3681
TCGA-KN-8433-11A-01R-2315-07	ANKRD26|22852	167.0961
TCGA-KN-8433-11A-01R-2315-07	ANKRD27|84079	730.9533
TCGA-KN-8433-11A-01R-2315-07	ANKRD28|23243	1100.8465
TCGA-KN-8433-11A-01R-2315-07	ANKRD29|147463	71.4023
TCGA-KN-8433-11A-01R-2315-07	ANKRD2|26287	230.4012
TCGA-KN-8433-11A-01R-2315-07	ANKRD30A|91074	.3681
TCGA-KN-8433-11A-01R-2315-07	ANKRD30B|374860	0
TCGA-KN-8433-11A-01R-2315-07	ANKRD31|256006	4.0486
TCGA-KN-8433-11A-01R-2315-07	ANKRD32|84250	107.1034
TCGA-KN-8433-11A-01R-2315-07	ANKRD33|341405	0
TCGA-KN-8433-11A-01R-2315-07	ANKRD34A|284615	15.4582
TCGA-KN-8433-11A-01R-2315-07	ANKRD34B|340120	19.5068
TCGA-KN-8433-11A-01R-2315-07	ANKRD34C|390616	.7361
TCGA-KN-8433-11A-01R-2315-07	ANKRD35|148741	12.8819
TCGA-KN-8433-11A-01R-2315-07	ANKRD36BP1|84832	90.173
TCGA-KN-8433-11A-01R-2315-07	ANKRD36B|57730	15.8263
TCGA-KN-8433-11A-01R-2315-07	ANKRD36|375248	87.9647
TCGA-KN-8433-11A-01R-2315-07	ANKRD37|353322	119.0247
TCGA-KN-8433-11A-01R-2315-07	ANKRD39|51239	115.9367
TCGA-KN-8433-11A-01R-2315-07	ANKRD40|91369	1186.2348
TCGA-KN-8433-11A-01R-2315-07	ANKRD42|338699	439.8233
TCGA-KN-8433-11A-01R-2315-07	ANKRD43|134548	629.3706
TCGA-KN-8433-11A-01R-2315-07	ANKRD44|91526	56.6802
TCGA-KN-8433-11A-01R-2315-07	ANKRD45|339416	80.6036
TCGA-KN-8433-11A-01R-2315-07	ANKRD46|157567	955.76
TCGA-KN-8433-11A-01R-2315-07	ANKRD49|54851	167.8322
TCGA-KN-8433-11A-01R-2315-07	ANKRD50|57182	467.4273
TCGA-KN-8433-11A-01R-2315-07	ANKRD52|283373	1474.0523
TCGA-KN-8433-11A-01R-2315-07	ANKRD53|79998	22.0832
TCGA-KN-8433-11A-01R-2315-07	ANKRD54|129138	540.3018
TCGA-KN-8433-11A-01R-2315-07	ANKRD55|79722	5.1527
TCGA-KN-8433-11A-01R-2315-07	ANKRD56|345079	428.7817
TCGA-KN-8433-11A-01R-2315-07	ANKRD57|65124	1464.8509
TCGA-KN-8433-11A-01R-2315-07	ANKRD58|347454	11.0416
TCGA-KN-8433-11A-01R-2315-07	ANKRD5|63926	164.5197
TCGA-KN-8433-11A-01R-2315-07	ANKRD6|22881	632.7898
TCGA-KN-8433-11A-01R-2315-07	ANKRD7|56311	9.5694
TCGA-KN-8433-11A-01R-2315-07	ANKRD9|122416	275.6717
TCGA-KN-8433-11A-01R-2315-07	ANKS1A|23294	1237.3942
TCGA-KN-8433-11A-01R-2315-07	ANKS1B|56899	116.3047
TCGA-KN-8433-11A-01R-2315-07	ANKS3|124401	407.4347
TCGA-KN-8433-11A-01R-2315-07	ANKS4B|257629	670.5926
TCGA-KN-8433-11A-01R-2315-07	ANKS6|203286	693.4119
TCGA-KN-8433-11A-01R-2315-07	ANKZF1|55139	436.5109
TCGA-KN-8433-11A-01R-2315-07	ANLN|54443	8.8333
TCGA-KN-8433-11A-01R-2315-07	ANO10|55129	1061.8329
TCGA-KN-8433-11A-01R-2315-07	ANO1|55107	263.1579
TCGA-KN-8433-11A-01R-2315-07	ANO2|57101	20.611
TCGA-KN-8433-11A-01R-2315-07	ANO3|63982	32.0206
TCGA-KN-8433-11A-01R-2315-07	ANO4|121601	1.4722
TCGA-KN-8433-11A-01R-2315-07	ANO5|203859	275.6717
TCGA-KN-8433-11A-01R-2315-07	ANO6|196527	2527.788
TCGA-KN-8433-11A-01R-2315-07	ANO7|50636	9.9374
TCGA-KN-8433-11A-01R-2315-07	ANO8|57719	286.3452
TCGA-KN-8433-11A-01R-2315-07	ANO9|338440	107.8395
TCGA-KN-8433-11A-01R-2315-07	ANP32A|8125	2603.975
TCGA-KN-8433-11A-01R-2315-07	ANP32B|10541	2063.3051
TCGA-KN-8433-11A-01R-2315-07	ANP32C|23520	.3681
TCGA-KN-8433-11A-01R-2315-07	ANP32D|23519	0
TCGA-KN-8433-11A-01R-2315-07	ANP32E|81611	2148.6934
TCGA-KN-8433-11A-01R-2315-07	ANPEP|290	8132.4991
TCGA-KN-8433-11A-01R-2315-07	ANTXR1|84168	878.9106
TCGA-KN-8433-11A-01R-2315-07	ANTXR2|118429	556.4961
TCGA-KN-8433-11A-01R-2315-07	ANTXRL|195977	0
TCGA-KN-8433-11A-01R-2315-07	ANUBL1|93550	130.6588
TCGA-KN-8433-11A-01R-2315-07	ANXA10|11199	0
TCGA-KN-8433-11A-01R-2315-07	ANXA11|311	6632.3151
TCGA-KN-8433-11A-01R-2315-07	ANXA13|312	451.601
TCGA-KN-8433-11A-01R-2315-07	ANXA1|301	937.799
TCGA-KN-8433-11A-01R-2315-07	ANXA2P1|303	15.0902
TCGA-KN-8433-11A-01R-2315-07	ANXA2P2|304	1262.7898
TCGA-KN-8433-11A-01R-2315-07	ANXA2P3|305	1.8403
TCGA-KN-8433-11A-01R-2315-07	ANXA2|302	3502.3923
TCGA-KN-8433-11A-01R-2315-07	ANXA3|306	627.5304
TCGA-KN-8433-11A-01R-2315-07	ANXA4|307	3204.2694
TCGA-KN-8433-11A-01R-2315-07	ANXA5|308	5011.4096
TCGA-KN-8433-11A-01R-2315-07	ANXA6|309	2761.8697
TCGA-KN-8433-11A-01R-2315-07	ANXA7|310	3753.4045
TCGA-KN-8433-11A-01R-2315-07	ANXA8L1|728113	0
TCGA-KN-8433-11A-01R-2315-07	ANXA8L2|244	0
TCGA-KN-8433-11A-01R-2315-07	ANXA8|653145	0
TCGA-KN-8433-11A-01R-2315-07	ANXA9|8416	645.933
TCGA-KN-8433-11A-01R-2315-07	AOAH|313	36.8053
TCGA-KN-8433-11A-01R-2315-07	AOC2|314	18.7707
TCGA-KN-8433-11A-01R-2315-07	AOC3|8639	1230.7692
TCGA-KN-8433-11A-01R-2315-07	AOX1|316	3302.5396
TCGA-KN-8433-11A-01R-2315-07	AOX2P|344454	0
TCGA-KN-8433-11A-01R-2315-07	AP1AR|55435	633.7873
TCGA-KN-8433-11A-01R-2315-07	AP1B1|162	2648.1413
TCGA-KN-8433-11A-01R-2315-07	AP1G1|164	3009.5694
TCGA-KN-8433-11A-01R-2315-07	AP1G2|8906	650.8723
TCGA-KN-8433-11A-01R-2315-07	AP1M1|8907	1092.3813
TCGA-KN-8433-11A-01R-2315-07	AP1M2|10053	1863.8204
TCGA-KN-8433-11A-01R-2315-07	AP1S1|1174	1050.0552
TCGA-KN-8433-11A-01R-2315-07	AP1S2|8905	231.1373
TCGA-KN-8433-11A-01R-2315-07	AP1S3|130340	788.3695
TCGA-KN-8433-11A-01R-2315-07	AP2A1|160	1298.4615
TCGA-KN-8433-11A-01R-2315-07	AP2A2|161	2978.6529
TCGA-KN-8433-11A-01R-2315-07	AP2B1|163	6891.4244
TCGA-KN-8433-11A-01R-2315-07	AP2M1|1173	5910.1951
TCGA-KN-8433-11A-01R-2315-07	AP2S1|1175	920.8686
TCGA-KN-8433-11A-01R-2315-07	AP3B1|8546	1762.2378
TCGA-KN-8433-11A-01R-2315-07	AP3B2|8120	42.3261
TCGA-KN-8433-11A-01R-2315-07	AP3D1|8943	3072.5064
TCGA-KN-8433-11A-01R-2315-07	AP3M1|26985	994.4792
TCGA-KN-8433-11A-01R-2315-07	AP3M2|10947	536.6213
TCGA-KN-8433-11A-01R-2315-07	AP3S1|1176	492.0869
TCGA-KN-8433-11A-01R-2315-07	AP3S2|10239	2292.6058
TCGA-KN-8433-11A-01R-2315-07	AP4B1|10717	211.7887
TCGA-KN-8433-11A-01R-2315-07	AP4E1|23431	260.2135
TCGA-KN-8433-11A-01R-2315-07	AP4M1|9179	234.7332
TCGA-KN-8433-11A-01R-2315-07	AP4S1|11154	96.7979
TCGA-KN-8433-11A-01R-2315-07	APAF1|317	458.9621
TCGA-KN-8433-11A-01R-2315-07	APBA1|320	96.0618
TCGA-KN-8433-11A-01R-2315-07	APBA2|321	14.7221
TCGA-KN-8433-11A-01R-2315-07	APBA3|9546	309.9006
TCGA-KN-8433-11A-01R-2315-07	APBB1IP|54518	47.8469
TCGA-KN-8433-11A-01R-2315-07	APBB1|322	1588.1487
TCGA-KN-8433-11A-01R-2315-07	APBB2|323	1477.7328
TCGA-KN-8433-11A-01R-2315-07	APBB3|10307	297.0188
TCGA-KN-8433-11A-01R-2315-07	APC2|10297	2.9739
TCGA-KN-8433-11A-01R-2315-07	APCDD1L|164284	167.4641
TCGA-KN-8433-11A-01R-2315-07	APCDD1|147495	159.3669
TCGA-KN-8433-11A-01R-2315-07	APCS|325	.7361
TCGA-KN-8433-11A-01R-2315-07	APC|324	687.8911
TCGA-KN-8433-11A-01R-2315-07	APEH|327	3420.6846
TCGA-KN-8433-11A-01R-2315-07	APEX1|328	2101.2146
TCGA-KN-8433-11A-01R-2315-07	APEX2|27301	626.7943
TCGA-KN-8433-11A-01R-2315-07	APH1A|51107	4004.0486
TCGA-KN-8433-11A-01R-2315-07	APH1B|83464	499.4479
TCGA-KN-8433-11A-01R-2315-07	API5|8539	2317.2617
TCGA-KN-8433-11A-01R-2315-07	APIP|51074	587.8469
TCGA-KN-8433-11A-01R-2315-07	APITD1|378708	584.7957
TCGA-KN-8433-11A-01R-2315-07	APLF|200558	58.1524
TCGA-KN-8433-11A-01R-2315-07	APLNR|187	278.2481
TCGA-KN-8433-11A-01R-2315-07	APLN|8862	242.1789
TCGA-KN-8433-11A-01R-2315-07	APLP1|333	66.6176
TCGA-KN-8433-11A-01R-2315-07	APLP2|334	28790.5778
TCGA-KN-8433-11A-01R-2315-07	APOA1BP|128240	1876.3342
TCGA-KN-8433-11A-01R-2315-07	APOA1|335	5.5208
TCGA-KN-8433-11A-01R-2315-07	APOA2|336	0
TCGA-KN-8433-11A-01R-2315-07	APOA4|337	0
TCGA-KN-8433-11A-01R-2315-07	APOA5|116519	0
TCGA-KN-8433-11A-01R-2315-07	APOB48R|55911	41.958
TCGA-KN-8433-11A-01R-2315-07	APOBEC1|339	0
TCGA-KN-8433-11A-01R-2315-07	APOBEC2|10930	6.993
TCGA-KN-8433-11A-01R-2315-07	APOBEC3A|200315	12.1457
TCGA-KN-8433-11A-01R-2315-07	APOBEC3B|9582	20.979
TCGA-KN-8433-11A-01R-2315-07	APOBEC3C|27350	48.951
TCGA-KN-8433-11A-01R-2315-07	APOBEC3D|140564	22.0832
TCGA-KN-8433-11A-01R-2315-07	APOBEC3F|200316	81.7078
TCGA-KN-8433-11A-01R-2315-07	APOBEC3G|60489	64.4093
TCGA-KN-8433-11A-01R-2315-07	APOBEC3H|164668	2.5764
TCGA-KN-8433-11A-01R-2315-07	APOBEC4|403314	0
TCGA-KN-8433-11A-01R-2315-07	APOB|338	21.7151
TCGA-KN-8433-11A-01R-2315-07	APOC1P1|342	.3681
TCGA-KN-8433-11A-01R-2315-07	APOC1|341	21.3471
TCGA-KN-8433-11A-01R-2315-07	APOC2|344	114.0964
TCGA-KN-8433-11A-01R-2315-07	APOC3|345	52.9996
TCGA-KN-8433-11A-01R-2315-07	APOC4|346	0
TCGA-KN-8433-11A-01R-2315-07	APOD|347	229.297
TCGA-KN-8433-11A-01R-2315-07	APOE|348	11329.0394
TCGA-KN-8433-11A-01R-2315-07	APOF|319	1.4722
TCGA-KN-8433-11A-01R-2315-07	APOH|350	90.541
TCGA-KN-8433-11A-01R-2315-07	APOL1|8542	1127.7144
TCGA-KN-8433-11A-01R-2315-07	APOL2|23780	628.6345
TCGA-KN-8433-11A-01R-2315-07	APOL3|80833	540.3018
TCGA-KN-8433-11A-01R-2315-07	APOL4|80832	224.5123
TCGA-KN-8433-11A-01R-2315-07	APOL5|80831	0
TCGA-KN-8433-11A-01R-2315-07	APOL6|80830	560.5447
TCGA-KN-8433-11A-01R-2315-07	APOLD1|81575	1880.0147
TCGA-KN-8433-11A-01R-2315-07	APOM|55937	1972.396
TCGA-KN-8433-11A-01R-2315-07	APOOL|139322	302.5396
TCGA-KN-8433-11A-01R-2315-07	APOO|79135	548.767
TCGA-KN-8433-11A-01R-2315-07	APPBP2|10513	1252.8524
TCGA-KN-8433-11A-01R-2315-07	APPL1|26060	1357.3795
TCGA-KN-8433-11A-01R-2315-07	APPL2|55198	893.2646
TCGA-KN-8433-11A-01R-2315-07	APP|351	45913.1395
TCGA-KN-8433-11A-01R-2315-07	APRT|353	1348.5462
TCGA-KN-8433-11A-01R-2315-07	APTX|54840	554.2878
TCGA-KN-8433-11A-01R-2315-07	AQP10|89872	.3681
TCGA-KN-8433-11A-01R-2315-07	AQP11|282679	73.9787
TCGA-KN-8433-11A-01R-2315-07	AQP12A|375318	0
TCGA-KN-8433-11A-01R-2315-07	AQP12B|653437	0
TCGA-KN-8433-11A-01R-2315-07	AQP1|358	33130.6846
TCGA-KN-8433-11A-01R-2315-07	AQP2|359	75661.3912
TCGA-KN-8433-11A-01R-2315-07	AQP3|360	12668.7523
TCGA-KN-8433-11A-01R-2315-07	AQP4|361	135.8116
TCGA-KN-8433-11A-01R-2315-07	AQP5|362	28.3401
TCGA-KN-8433-11A-01R-2315-07	AQP6|363	489.1424
TCGA-KN-8433-11A-01R-2315-07	AQP7P1|375719	86.8605
TCGA-KN-8433-11A-01R-2315-07	AQP7P3|441432	12.5138
TCGA-KN-8433-11A-01R-2315-07	AQP7|364	403.018
TCGA-KN-8433-11A-01R-2315-07	AQP8|343	0
TCGA-KN-8433-11A-01R-2315-07	AQP9|366	28.3401
TCGA-KN-8433-11A-01R-2315-07	AQPEP|206338	.7361
TCGA-KN-8433-11A-01R-2315-07	AQR|9716	764.4461
TCGA-KN-8433-11A-01R-2315-07	ARAF|369	1580.4196
TCGA-KN-8433-11A-01R-2315-07	ARAP1|116985	2194.332
TCGA-KN-8433-11A-01R-2315-07	ARAP2|116984	411.4833
TCGA-KN-8433-11A-01R-2315-07	ARAP3|64411	377.6224
TCGA-KN-8433-11A-01R-2315-07	ARCN1|372	3462.6426
TCGA-KN-8433-11A-01R-2315-07	ARC|23237	397.1292
TCGA-KN-8433-11A-01R-2315-07	AREG|374	20.611
TCGA-KN-8433-11A-01R-2315-07	ARF1|375	8719.5436
TCGA-KN-8433-11A-01R-2315-07	ARF3|377	5488.4063
TCGA-KN-8433-11A-01R-2315-07	ARF4|378	3450.1288
TCGA-KN-8433-11A-01R-2315-07	ARF5|381	2587.0188
TCGA-KN-8433-11A-01R-2315-07	ARF6|382	3574.8988
TCGA-KN-8433-11A-01R-2315-07	ARFGAP1|55738	941.4796
TCGA-KN-8433-11A-01R-2315-07	ARFGAP2|84364	2126.2422
TCGA-KN-8433-11A-01R-2315-07	ARFGAP3|26286	1920.8686
TCGA-KN-8433-11A-01R-2315-07	ARFGEF1|10565	1714.3909
TCGA-KN-8433-11A-01R-2315-07	ARFGEF2|10564	2016.1943
TCGA-KN-8433-11A-01R-2315-07	ARFIP1|27236	1020.979
TCGA-KN-8433-11A-01R-2315-07	ARFIP2|23647	1156.0545
TCGA-KN-8433-11A-01R-2315-07	ARFRP1|10139	908.3548
TCGA-KN-8433-11A-01R-2315-07	ARG1|383	0
TCGA-KN-8433-11A-01R-2315-07	ARG2|384	3172.7346
TCGA-KN-8433-11A-01R-2315-07	ARGFXP2|503640	0
TCGA-KN-8433-11A-01R-2315-07	ARGFX|503582	.3681
TCGA-KN-8433-11A-01R-2315-07	ARGLU1|55082	1197.6445
TCGA-KN-8433-11A-01R-2315-07	ARHGAP10|79658	225.2484
TCGA-KN-8433-11A-01R-2315-07	ARHGAP11A|9824	23.9234
TCGA-KN-8433-11A-01R-2315-07	ARHGAP11B|89839	0
TCGA-KN-8433-11A-01R-2315-07	ARHGAP12|94134	946.2643
TCGA-KN-8433-11A-01R-2315-07	ARHGAP15|55843	39.0136
TCGA-KN-8433-11A-01R-2315-07	ARHGAP17|55114	805.3
TCGA-KN-8433-11A-01R-2315-07	ARHGAP18|93663	1957.6739
TCGA-KN-8433-11A-01R-2315-07	ARHGAP19|84986	284.1369
TCGA-KN-8433-11A-01R-2315-07	ARHGAP1|392	1882.9591
TCGA-KN-8433-11A-01R-2315-07	ARHGAP20|57569	9.5694
TCGA-KN-8433-11A-01R-2315-07	ARHGAP21|57584	1070.6662
TCGA-KN-8433-11A-01R-2315-07	ARHGAP22|58504	8.4652
TCGA-KN-8433-11A-01R-2315-07	ARHGAP23|57636	553.5517
TCGA-KN-8433-11A-01R-2315-07	ARHGAP24|83478	3867.869
TCGA-KN-8433-11A-01R-2315-07	ARHGAP25|9938	99.7424
TCGA-KN-8433-11A-01R-2315-07	ARHGAP26|23092	420.6846
TCGA-KN-8433-11A-01R-2315-07	ARHGAP27|201176	588.1413
TCGA-KN-8433-11A-01R-2315-07	ARHGAP28|79822	281.9286
TCGA-KN-8433-11A-01R-2315-07	ARHGAP29|9411	2104.159
TCGA-KN-8433-11A-01R-2315-07	ARHGAP30|257106	99.7424
TCGA-KN-8433-11A-01R-2315-07	ARHGAP31|57514	552.8156
TCGA-KN-8433-11A-01R-2315-07	ARHGAP32|9743	716.5992
TCGA-KN-8433-11A-01R-2315-07	ARHGAP33|115703	233.3456
TCGA-KN-8433-11A-01R-2315-07	ARHGAP36|158763	0
TCGA-KN-8433-11A-01R-2315-07	ARHGAP39|80728	233.7137
TCGA-KN-8433-11A-01R-2315-07	ARHGAP42|143872	277.4936
TCGA-KN-8433-11A-01R-2315-07	ARHGAP4|393	521.163
TCGA-KN-8433-11A-01R-2315-07	ARHGAP5|394	2792.7862
TCGA-KN-8433-11A-01R-2315-07	ARHGAP6|395	994.4792
TCGA-KN-8433-11A-01R-2315-07	ARHGAP8|23779	385.3957
TCGA-KN-8433-11A-01R-2315-07	ARHGAP9|64333	22.4512
TCGA-KN-8433-11A-01R-2315-07	ARHGDIA|396	5038.2775
TCGA-KN-8433-11A-01R-2315-07	ARHGDIB|397	871.9176
TCGA-KN-8433-11A-01R-2315-07	ARHGDIG|398	.3681
TCGA-KN-8433-11A-01R-2315-07	ARHGEF10L|55160	2048.951
TCGA-KN-8433-11A-01R-2315-07	ARHGEF10|9639	440.9275
TCGA-KN-8433-11A-01R-2315-07	ARHGEF11|9826	987.4862
TCGA-KN-8433-11A-01R-2315-07	ARHGEF12|23365	6737.9463
TCGA-KN-8433-11A-01R-2315-07	ARHGEF15|22899	387.9279
TCGA-KN-8433-11A-01R-2315-07	ARHGEF16|27237	811.5569
TCGA-KN-8433-11A-01R-2315-07	ARHGEF17|9828	1873.7578
TCGA-KN-8433-11A-01R-2315-07	ARHGEF18|23370	1692.3077
TCGA-KN-8433-11A-01R-2315-07	ARHGEF19|128272	170.0405
TCGA-KN-8433-11A-01R-2315-07	ARHGEF1|9138	1105.9993
TCGA-KN-8433-11A-01R-2315-07	ARHGEF2|9181	1015.0902
TCGA-KN-8433-11A-01R-2315-07	ARHGEF33|100271715	12.5138
TCGA-KN-8433-11A-01R-2315-07	ARHGEF35|445328	518.9547
TCGA-KN-8433-11A-01R-2315-07	ARHGEF37|389337	606.1833
TCGA-KN-8433-11A-01R-2315-07	ARHGEF38|54848	38.6456
TCGA-KN-8433-11A-01R-2315-07	ARHGEF3|50650	1029.8123
TCGA-KN-8433-11A-01R-2315-07	ARHGEF4|50649	63.6732
TCGA-KN-8433-11A-01R-2315-07	ARHGEF5|7984	683.8425
TCGA-KN-8433-11A-01R-2315-07	ARHGEF6|9459	240.3386
TCGA-KN-8433-11A-01R-2315-07	ARHGEF7|8874	957.3059
TCGA-KN-8433-11A-01R-2315-07	ARHGEF9|23229	1103.7909
TCGA-KN-8433-11A-01R-2315-07	ARID1A|8289	2653.6621
TCGA-KN-8433-11A-01R-2315-07	ARID1B|57492	1766.2863
TCGA-KN-8433-11A-01R-2315-07	ARID2|196528	687.155
TCGA-KN-8433-11A-01R-2315-07	ARID3A|1820	114.4645
TCGA-KN-8433-11A-01R-2315-07	ARID3B|10620	82.4439
TCGA-KN-8433-11A-01R-2315-07	ARID3C|138715	.3681
TCGA-KN-8433-11A-01R-2315-07	ARID4A|5926	732.0574
TCGA-KN-8433-11A-01R-2315-07	ARID4B|51742	882.4733
TCGA-KN-8433-11A-01R-2315-07	ARID5A|10865	489.1424
TCGA-KN-8433-11A-01R-2315-07	ARID5B|84159	2432.0942
TCGA-KN-8433-11A-01R-2315-07	ARIH1|25820	1285.6091
TCGA-KN-8433-11A-01R-2315-07	ARIH2|10425	1252.1163
TCGA-KN-8433-11A-01R-2315-07	ARL10|285598	51.1594
TCGA-KN-8433-11A-01R-2315-07	ARL11|115761	9.2013
TCGA-KN-8433-11A-01R-2315-07	ARL13A|392509	0
TCGA-KN-8433-11A-01R-2315-07	ARL13B|200894	349.2823
TCGA-KN-8433-11A-01R-2315-07	ARL14|80117	3.6805
TCGA-KN-8433-11A-01R-2315-07	ARL15|54622	759.2933
TCGA-KN-8433-11A-01R-2315-07	ARL16|339231	558.7045
TCGA-KN-8433-11A-01R-2315-07	ARL17A|51326	72.9886
TCGA-KN-8433-11A-01R-2315-07	ARL17B|641522	3.3934
TCGA-KN-8433-11A-01R-2315-07	ARL1|400	2566.4336
TCGA-KN-8433-11A-01R-2315-07	ARL2BP|23568	1207.5819
TCGA-KN-8433-11A-01R-2315-07	ARL2|402	2239.9706
TCGA-KN-8433-11A-01R-2315-07	ARL3|403	1095.6938
TCGA-KN-8433-11A-01R-2315-07	ARL4A|10124	134.7074
TCGA-KN-8433-11A-01R-2315-07	ARL4C|10123	348.9142
TCGA-KN-8433-11A-01R-2315-07	ARL4D|379	1526.6838
TCGA-KN-8433-11A-01R-2315-07	ARL5A|26225	1276.0397
TCGA-KN-8433-11A-01R-2315-07	ARL5B|221079	266.1023
TCGA-KN-8433-11A-01R-2315-07	ARL5C|390790	.7361
TCGA-KN-8433-11A-01R-2315-07	ARL6IP1|23204	5098.2702
TCGA-KN-8433-11A-01R-2315-07	ARL6IP4|51329	2818.5499
TCGA-KN-8433-11A-01R-2315-07	ARL6IP5|10550	1739.4185
TCGA-KN-8433-11A-01R-2315-07	ARL6IP6|151188	195.8042
TCGA-KN-8433-11A-01R-2315-07	ARL6|84100	124.0339
TCGA-KN-8433-11A-01R-2315-07	ARL8A|127829	1273.0953
TCGA-KN-8433-11A-01R-2315-07	ARL8B|55207	1871.5495
TCGA-KN-8433-11A-01R-2315-07	ARL9|132946	.7361
TCGA-KN-8433-11A-01R-2315-07	ARMC10|83787	565.3809
TCGA-KN-8433-11A-01R-2315-07	ARMC1|55156	649.2455
TCGA-KN-8433-11A-01R-2315-07	ARMC2|84071	48.2149
TCGA-KN-8433-11A-01R-2315-07	ARMC3|219681	9.9374
TCGA-KN-8433-11A-01R-2315-07	ARMC4|55130	1.4722
TCGA-KN-8433-11A-01R-2315-07	ARMC5|79798	278.2481
TCGA-KN-8433-11A-01R-2315-07	ARMC6|93436	521.8808
TCGA-KN-8433-11A-01R-2315-07	ARMC7|79637	707.7659
TCGA-KN-8433-11A-01R-2315-07	ARMC8|25852	769.5988
TCGA-KN-8433-11A-01R-2315-07	ARMC9|80210	210.5263
TCGA-KN-8433-11A-01R-2315-07	ARMCX1|51309	550.6073
TCGA-KN-8433-11A-01R-2315-07	ARMCX2|9823	1704.4534
TCGA-KN-8433-11A-01R-2315-07	ARMCX3|51566	2110.784
TCGA-KN-8433-11A-01R-2315-07	ARMCX5|64860	373.9418
TCGA-KN-8433-11A-01R-2315-07	ARMCX6|54470	224.5123
TCGA-KN-8433-11A-01R-2315-07	ARMS2|387715	0
TCGA-KN-8433-11A-01R-2315-07	ARNT2|9915	2616.4888
TCGA-KN-8433-11A-01R-2315-07	ARNTL2|56938	2.9444
TCGA-KN-8433-11A-01R-2315-07	ARNTL|406	511.5937
TCGA-KN-8433-11A-01R-2315-07	ARNT|405	1204.2694
TCGA-KN-8433-11A-01R-2315-07	ARPC1A|10552	1476.9967
TCGA-KN-8433-11A-01R-2315-07	ARPC1B|10095	832.1678
TCGA-KN-8433-11A-01R-2315-07	ARPC2|10109	2716.9672
TCGA-KN-8433-11A-01R-2315-07	ARPC3|10094	2317.9978
TCGA-KN-8433-11A-01R-2315-07	ARPC4|10093	2971.5053
TCGA-KN-8433-11A-01R-2315-07	ARPC5L|81873	630.4748
TCGA-KN-8433-11A-01R-2315-07	ARPC5|10092	2165.2558
TCGA-KN-8433-11A-01R-2315-07	ARPM1|84517	80.2356
TCGA-KN-8433-11A-01R-2315-07	ARPP19|10776	4129.5547
TCGA-KN-8433-11A-01R-2315-07	ARPP21|10777	29.0762
TCGA-KN-8433-11A-01R-2315-07	ARR3|407	0
TCGA-KN-8433-11A-01R-2315-07	ARRB1|408	308.0604
TCGA-KN-8433-11A-01R-2315-07	ARRB2|409	346.3379
TCGA-KN-8433-11A-01R-2315-07	ARRDC1|92714	594.4056
TCGA-KN-8433-11A-01R-2315-07	ARRDC2|27106	437.9831
TCGA-KN-8433-11A-01R-2315-07	ARRDC3|57561	3211.2624
TCGA-KN-8433-11A-01R-2315-07	ARRDC4|91947	1505.7048
TCGA-KN-8433-11A-01R-2315-07	ARRDC5|645432	0
TCGA-KN-8433-11A-01R-2315-07	ARSA|410	535.8852
TCGA-KN-8433-11A-01R-2315-07	ARSB|411	738.3143
TCGA-KN-8433-11A-01R-2315-07	ARSD|414	5721.0158
TCGA-KN-8433-11A-01R-2315-07	ARSE|415	1386.4556
TCGA-KN-8433-11A-01R-2315-07	ARSF|416	212.3666
TCGA-KN-8433-11A-01R-2315-07	ARSG|22901	129.1866
TCGA-KN-8433-11A-01R-2315-07	ARSH|347527	0
TCGA-KN-8433-11A-01R-2315-07	ARSI|340075	10.6735
TCGA-KN-8433-11A-01R-2315-07	ARSJ|79642	332.7199
TCGA-KN-8433-11A-01R-2315-07	ARSK|153642	394.5528
TCGA-KN-8433-11A-01R-2315-07	ART1|417	.3681
TCGA-KN-8433-11A-01R-2315-07	ART3|419	3.6805
TCGA-KN-8433-11A-01R-2315-07	ART4|420	34.597
TCGA-KN-8433-11A-01R-2315-07	ART5|116969	14.7221
TCGA-KN-8433-11A-01R-2315-07	ARTN|9048	35.3331
TCGA-KN-8433-11A-01R-2315-07	ARV1|64801	442.7678
TCGA-KN-8433-11A-01R-2315-07	ARVCF|421	377.6224
TCGA-KN-8433-11A-01R-2315-07	ARX|170302	.3681
TCGA-KN-8433-11A-01R-2315-07	AR|367	96.0618
TCGA-KN-8433-11A-01R-2315-07	AS3MT|57412	377.9904
TCGA-KN-8433-11A-01R-2315-07	ASAH1|427	7756.3489
TCGA-KN-8433-11A-01R-2315-07	ASAH2B|653308	12.1457
TCGA-KN-8433-11A-01R-2315-07	ASAH2|56624	12.1457
TCGA-KN-8433-11A-01R-2315-07	ASAM|79827	43.4303
TCGA-KN-8433-11A-01R-2315-07	ASAP1IT1|29065	0
TCGA-KN-8433-11A-01R-2315-07	ASAP1|50807	461.1704
TCGA-KN-8433-11A-01R-2315-07	ASAP2|8853	1994.8473
TCGA-KN-8433-11A-01R-2315-07	ASAP3|55616	1108.2076
TCGA-KN-8433-11A-01R-2315-07	ASB10|136371	1.4722
TCGA-KN-8433-11A-01R-2315-07	ASB11|140456	0
TCGA-KN-8433-11A-01R-2315-07	ASB12|142689	6.2569
TCGA-KN-8433-11A-01R-2315-07	ASB13|79754	965.403
TCGA-KN-8433-11A-01R-2315-07	ASB14|142686	4.7847
TCGA-KN-8433-11A-01R-2315-07	ASB15|142685	15.8263
TCGA-KN-8433-11A-01R-2315-07	ASB16|92591	33.8866
TCGA-KN-8433-11A-01R-2315-07	ASB17|127247	4.4166
TCGA-KN-8433-11A-01R-2315-07	ASB18|401036	0
TCGA-KN-8433-11A-01R-2315-07	ASB1|51665	527.3463
TCGA-KN-8433-11A-01R-2315-07	ASB2|51676	19.1388
TCGA-KN-8433-11A-01R-2315-07	ASB3|51130	301.4354
TCGA-KN-8433-11A-01R-2315-07	ASB4|51666	2.5764
TCGA-KN-8433-11A-01R-2315-07	ASB5|140458	25.7637
TCGA-KN-8433-11A-01R-2315-07	ASB6|140459	1082.3813
TCGA-KN-8433-11A-01R-2315-07	ASB7|140460	387.9279
TCGA-KN-8433-11A-01R-2315-07	ASB8|140461	940.0074
TCGA-KN-8433-11A-01R-2315-07	ASB9|140462	406.3305
TCGA-KN-8433-11A-01R-2315-07	ASCC1|51008	452.7052
TCGA-KN-8433-11A-01R-2315-07	ASCC2|84164	825.5429
TCGA-KN-8433-11A-01R-2315-07	ASCC3|10973	483.2536
TCGA-KN-8433-11A-01R-2315-07	ASCL1|429	0
TCGA-KN-8433-11A-01R-2315-07	ASCL2|430	10.6735
TCGA-KN-8433-11A-01R-2315-07	ASCL3|56676	.3681
TCGA-KN-8433-11A-01R-2315-07	ASCL4|121549	4.0486
TCGA-KN-8433-11A-01R-2315-07	ASF1A|25842	438.3511
TCGA-KN-8433-11A-01R-2315-07	ASF1B|55723	9.2013
TCGA-KN-8433-11A-01R-2315-07	ASFMR1|100126270	1.4759
TCGA-KN-8433-11A-01R-2315-07	ASGR1|432	25.0276
TCGA-KN-8433-11A-01R-2315-07	ASGR2|433	42.6941
TCGA-KN-8433-11A-01R-2315-07	ASH1L|55870	1875.2668
TCGA-KN-8433-11A-01R-2315-07	ASH2L|9070	909.0909
TCGA-KN-8433-11A-01R-2315-07	ASIP|434	.7361
TCGA-KN-8433-11A-01R-2315-07	ASL|435	1624.5859
TCGA-KN-8433-11A-01R-2315-07	ASMTL|8623	955.0975
TCGA-KN-8433-11A-01R-2315-07	ASMT|438	1.4722
TCGA-KN-8433-11A-01R-2315-07	ASNA1|439	1562.385
TCGA-KN-8433-11A-01R-2315-07	ASNSD1|54529	890.6883
TCGA-KN-8433-11A-01R-2315-07	ASNS|440	271.2551
TCGA-KN-8433-11A-01R-2315-07	ASPA|443	394.5528
TCGA-KN-8433-11A-01R-2315-07	ASPDH|554235	702.9812
TCGA-KN-8433-11A-01R-2315-07	ASPG|374569	367.6849
TCGA-KN-8433-11A-01R-2315-07	ASPHD1|253982	22.0832
TCGA-KN-8433-11A-01R-2315-07	ASPHD2|57168	146.4851
TCGA-KN-8433-11A-01R-2315-07	ASPH|444	2976.8715
TCGA-KN-8433-11A-01R-2315-07	ASPM|259266	4.4166
TCGA-KN-8433-11A-01R-2315-07	ASPN|54829	225.2484
TCGA-KN-8433-11A-01R-2315-07	ASPRV1|151516	81.5458
TCGA-KN-8433-11A-01R-2315-07	ASPSCR1|79058	536.9893
TCGA-KN-8433-11A-01R-2315-07	ASRGL1|80150	1862.7162
TCGA-KN-8433-11A-01R-2315-07	ASS1|445	11730.5852
TCGA-KN-8433-11A-01R-2315-07	ASTE1|28990	139.3301
TCGA-KN-8433-11A-01R-2315-07	ASTL|431705	1.1042
TCGA-KN-8433-11A-01R-2315-07	ASTN1|460	6.625
TCGA-KN-8433-11A-01R-2315-07	ASTN2|23245	230.0331
TCGA-KN-8433-11A-01R-2315-07	ASXL1|171023	1104.5271
TCGA-KN-8433-11A-01R-2315-07	ASXL2|55252	729.8491
TCGA-KN-8433-11A-01R-2315-07	ASXL3|80816	110.4159
TCGA-KN-8433-11A-01R-2315-07	ASZ1|136991	0
TCGA-KN-8433-11A-01R-2315-07	ATAD1|84896	1187.707
TCGA-KN-8433-11A-01R-2315-07	ATAD2B|54454	238.1303
TCGA-KN-8433-11A-01R-2315-07	ATAD2|29028	102.3187
TCGA-KN-8433-11A-01R-2315-07	ATAD3A|55210	457.4899
TCGA-KN-8433-11A-01R-2315-07	ATAD3B|83858	212.7346
TCGA-KN-8433-11A-01R-2315-07	ATAD3C|219293	262.4218
TCGA-KN-8433-11A-01R-2315-07	ATAD5|79915	13.986
TCGA-KN-8433-11A-01R-2315-07	ATCAY|85300	2.2083
TCGA-KN-8433-11A-01R-2315-07	ATE1|11101	366.5808
TCGA-KN-8433-11A-01R-2315-07	ATF1|466	422.8929
TCGA-KN-8433-11A-01R-2315-07	ATF2|1386	604.7111
TCGA-KN-8433-11A-01R-2315-07	ATF3|467	7398.6014
TCGA-KN-8433-11A-01R-2315-07	ATF4|468	4360.6919
TCGA-KN-8433-11A-01R-2315-07	ATF5|22809	619.4332
TCGA-KN-8433-11A-01R-2315-07	ATF6B|1388	1543.2462
TCGA-KN-8433-11A-01R-2315-07	ATF6|22926	1473.6842
TCGA-KN-8433-11A-01R-2315-07	ATF7IP2|80063	128.0824
TCGA-KN-8433-11A-01R-2315-07	ATF7IP|55729	665.8079
TCGA-KN-8433-11A-01R-2315-07	ATF7|11016	1062.9371
TCGA-KN-8433-11A-01R-2315-07	ATG10|83734	120.7214
TCGA-KN-8433-11A-01R-2315-07	ATG12|9140	238.4983
TCGA-KN-8433-11A-01R-2315-07	ATG16L1|55054	454.5455
TCGA-KN-8433-11A-01R-2315-07	ATG16L2|89849	208.5867
TCGA-KN-8433-11A-01R-2315-07	ATG2A|23130	814.1332
TCGA-KN-8433-11A-01R-2315-07	ATG2B|55102	987.8543
TCGA-KN-8433-11A-01R-2315-07	ATG3|64422	808.2444
TCGA-KN-8433-11A-01R-2315-07	ATG4A|115201	358.4836
TCGA-KN-8433-11A-01R-2315-07	ATG4B|23192	928.5977
TCGA-KN-8433-11A-01R-2315-07	ATG4C|84938	180.714
TCGA-KN-8433-11A-01R-2315-07	ATG4D|84971	698.5094
TCGA-KN-8433-11A-01R-2315-07	ATG5|9474	611.7041
TCGA-KN-8433-11A-01R-2315-07	ATG7|10533	530.9901
TCGA-KN-8433-11A-01R-2315-07	ATG9A|79065	1300.0331
TCGA-KN-8433-11A-01R-2315-07	ATG9B|285973	5.6128
TCGA-KN-8433-11A-01R-2315-07	ATHL1|80162	260.5815
TCGA-KN-8433-11A-01R-2315-07	ATIC|471	972.7641
TCGA-KN-8433-11A-01R-2315-07	ATL1|51062	239.2344
TCGA-KN-8433-11A-01R-2315-07	ATL2|64225	984.5418
TCGA-KN-8433-11A-01R-2315-07	ATL3|25923	238.1303
TCGA-KN-8433-11A-01R-2315-07	ATMIN|23300	1305.1159
TCGA-KN-8433-11A-01R-2315-07	ATM|472	943.6879
TCGA-KN-8433-11A-01R-2315-07	ATN1|1822	4552.0795
TCGA-KN-8433-11A-01R-2315-07	ATOH1|474	0
TCGA-KN-8433-11A-01R-2315-07	ATOH7|220202	8.4652
TCGA-KN-8433-11A-01R-2315-07	ATOH8|84913	413.6916
TCGA-KN-8433-11A-01R-2315-07	ATOX1|475	949.5767
TCGA-KN-8433-11A-01R-2315-07	ATP10A|57194	209.7902
TCGA-KN-8433-11A-01R-2315-07	ATP10B|23120	6.2569
TCGA-KN-8433-11A-01R-2315-07	ATP10D|57205	1051.5274
TCGA-KN-8433-11A-01R-2315-07	ATP11A|23250	1856.4593
TCGA-KN-8433-11A-01R-2315-07	ATP11B|23200	1163.0475
TCGA-KN-8433-11A-01R-2315-07	ATP11C|286410	566.8016
TCGA-KN-8433-11A-01R-2315-07	ATP12A|479	398.9695
TCGA-KN-8433-11A-01R-2315-07	ATP13A1|57130	1283.7689
TCGA-KN-8433-11A-01R-2315-07	ATP13A2|23400	603.6069
TCGA-KN-8433-11A-01R-2315-07	ATP13A3|79572	2218.2554
TCGA-KN-8433-11A-01R-2315-07	ATP13A4|84239	18.0346
TCGA-KN-8433-11A-01R-2315-07	ATP13A5|344905	1.1042
TCGA-KN-8433-11A-01R-2315-07	ATP1A1|476	130526.6066
TCGA-KN-8433-11A-01R-2315-07	ATP1A2|477	145.0129
TCGA-KN-8433-11A-01R-2315-07	ATP1A3|478	1.1042
TCGA-KN-8433-11A-01R-2315-07	ATP1A4|480	0
TCGA-KN-8433-11A-01R-2315-07	ATP1B1|481	69388.3806
TCGA-KN-8433-11A-01R-2315-07	ATP1B2|482	1102.6868
TCGA-KN-8433-11A-01R-2315-07	ATP1B3|483	2864.5565
TCGA-KN-8433-11A-01R-2315-07	ATP1B4|23439	0
TCGA-KN-8433-11A-01R-2315-07	ATP2A1|487	3.6805
TCGA-KN-8433-11A-01R-2315-07	ATP2A2|488	4269.0467
TCGA-KN-8433-11A-01R-2315-07	ATP2A3|489	303.2757
TCGA-KN-8433-11A-01R-2315-07	ATP2B1|490	1023.1873
TCGA-KN-8433-11A-01R-2315-07	ATP2B2|491	14.7221
TCGA-KN-8433-11A-01R-2315-07	ATP2B3|492	65.5134
TCGA-KN-8433-11A-01R-2315-07	ATP2B4|493	1330.8796
TCGA-KN-8433-11A-01R-2315-07	ATP2C1|27032	3059.7865
TCGA-KN-8433-11A-01R-2315-07	ATP2C2|9914	64.7773
TCGA-KN-8433-11A-01R-2315-07	ATP4A|495	0
TCGA-KN-8433-11A-01R-2315-07	ATP4B|496	9.2013
TCGA-KN-8433-11A-01R-2315-07	ATP5A1|498	24506.0729
TCGA-KN-8433-11A-01R-2315-07	ATP5B|506	27888.1119
TCGA-KN-8433-11A-01R-2315-07	ATP5C1|509	5182.9223
TCGA-KN-8433-11A-01R-2315-07	ATP5D|513	2375.046
TCGA-KN-8433-11A-01R-2315-07	ATP5EP2|432369	29.8123
TCGA-KN-8433-11A-01R-2315-07	ATP5E|514	3022.8193
TCGA-KN-8433-11A-01R-2315-07	ATP5F1|515	4882.5911
TCGA-KN-8433-11A-01R-2315-07	ATP5G1|516	1858.6676
TCGA-KN-8433-11A-01R-2315-07	ATP5G2|517	5201.325
TCGA-KN-8433-11A-01R-2315-07	ATP5G3|518	6634.5234
TCGA-KN-8433-11A-01R-2315-07	ATP5H|10476	3142.0685
TCGA-KN-8433-11A-01R-2315-07	ATP5I|521	1537.1439
TCGA-KN-8433-11A-01R-2315-07	ATP5J2|9551	1314.3173
TCGA-KN-8433-11A-01R-2315-07	ATP5J|522	2653.6768
TCGA-KN-8433-11A-01R-2315-07	ATP5L2|267020	.7361
TCGA-KN-8433-11A-01R-2315-07	ATP5L|10632	3882.5911
TCGA-KN-8433-11A-01R-2315-07	ATP5O|539	4376.1502
TCGA-KN-8433-11A-01R-2315-07	ATP5SL|55101	1112.9923
TCGA-KN-8433-11A-01R-2315-07	ATP5S|27109	207.5819
TCGA-KN-8433-11A-01R-2315-07	ATP6AP1L|92270	62.201
TCGA-KN-8433-11A-01R-2315-07	ATP6AP1|537	4699.3007
TCGA-KN-8433-11A-01R-2315-07	ATP6AP2|10159	4861.9801
TCGA-KN-8433-11A-01R-2315-07	ATP6V0A1|535	2097.9021
TCGA-KN-8433-11A-01R-2315-07	ATP6V0A2|23545	323.5186
TCGA-KN-8433-11A-01R-2315-07	ATP6V0A4|50617	3428.5278
TCGA-KN-8433-11A-01R-2315-07	ATP6V0B|533	4423.629
TCGA-KN-8433-11A-01R-2315-07	ATP6V0C|527	5163.5075
TCGA-KN-8433-11A-01R-2315-07	ATP6V0D1|9114	2743.4671
TCGA-KN-8433-11A-01R-2315-07	ATP6V0D2|245972	1442.7678
TCGA-KN-8433-11A-01R-2315-07	ATP6V0E1|8992	4556.8642
TCGA-KN-8433-11A-01R-2315-07	ATP6V0E2|155066	1911.6857
TCGA-KN-8433-11A-01R-2315-07	ATP6V1A|523	6267.9426
TCGA-KN-8433-11A-01R-2315-07	ATP6V1B1|525	5941.8476
TCGA-KN-8433-11A-01R-2315-07	ATP6V1B2|526	4039.3817
TCGA-KN-8433-11A-01R-2315-07	ATP6V1C1|528	2065.8815
TCGA-KN-8433-11A-01R-2315-07	ATP6V1C2|245973	541.6746
TCGA-KN-8433-11A-01R-2315-07	ATP6V1D|51382	2029.8123
TCGA-KN-8433-11A-01R-2315-07	ATP6V1E1|529	3761.1336
TCGA-KN-8433-11A-01R-2315-07	ATP6V1E2|90423	39.0136
TCGA-KN-8433-11A-01R-2315-07	ATP6V1F|9296	3038.7707
TCGA-KN-8433-11A-01R-2315-07	ATP6V1G1|9550	2699.6688
TCGA-KN-8433-11A-01R-2315-07	ATP6V1G2|534	46.0066
TCGA-KN-8433-11A-01R-2315-07	ATP6V1G3|127124	173.721
TCGA-KN-8433-11A-01R-2315-07	ATP6V1H|51606	2521.8992
TCGA-KN-8433-11A-01R-2315-07	ATP7A|538	473.6842
TCGA-KN-8433-11A-01R-2315-07	ATP7B|540	290.0258
TCGA-KN-8433-11A-01R-2315-07	ATP8A1|10396	671.6967
TCGA-KN-8433-11A-01R-2315-07	ATP8A2|51761	7.7291
TCGA-KN-8433-11A-01R-2315-07	ATP8B1|5205	853.7247
TCGA-KN-8433-11A-01R-2315-07	ATP8B2|57198	486.198
TCGA-KN-8433-11A-01R-2315-07	ATP8B3|148229	3.6805
TCGA-KN-8433-11A-01R-2315-07	ATP8B4|79895	75.4509
TCGA-KN-8433-11A-01R-2315-07	ATP8B5P|158381	29.0762
TCGA-KN-8433-11A-01R-2315-07	ATP9A|10079	1792.0501
TCGA-KN-8433-11A-01R-2315-07	ATP9B|374868	567.9058
TCGA-KN-8433-11A-01R-2315-07	ATPAF1|64756	2607.5193
TCGA-KN-8433-11A-01R-2315-07	ATPAF2|91647	407.8027
TCGA-KN-8433-11A-01R-2315-07	ATPBD4|89978	195.4361
TCGA-KN-8433-11A-01R-2315-07	ATPIF1|93974	3596.6139
TCGA-KN-8433-11A-01R-2315-07	ATRIP|84126	139.6209
TCGA-KN-8433-11A-01R-2315-07	ATRNL1|26033	172.9849
TCGA-KN-8433-11A-01R-2315-07	ATRN|8455	2767.7586
TCGA-KN-8433-11A-01R-2315-07	ATRX|546	1655.8704
TCGA-KN-8433-11A-01R-2315-07	ATR|545	511.5937
TCGA-KN-8433-11A-01R-2315-07	ATXN10|25814	1912.4034
TCGA-KN-8433-11A-01R-2315-07	ATXN1L|342371	1839.5988
TCGA-KN-8433-11A-01R-2315-07	ATXN1|6310	688.2591
TCGA-KN-8433-11A-01R-2315-07	ATXN2L|11273	1568.6419
TCGA-KN-8433-11A-01R-2315-07	ATXN2|6311	720.2797
TCGA-KN-8433-11A-01R-2315-07	ATXN3L|92552	0
TCGA-KN-8433-11A-01R-2315-07	ATXN3|4287	317.6297
TCGA-KN-8433-11A-01R-2315-07	ATXN7L1|222255	181.4501
TCGA-KN-8433-11A-01R-2315-07	ATXN7L2|127002	79.8675
TCGA-KN-8433-11A-01R-2315-07	ATXN7L3B|552889	3457.4899
TCGA-KN-8433-11A-01R-2315-07	ATXN7L3|56970	1153.8462
TCGA-KN-8433-11A-01R-2315-07	ATXN7|6314	623.8498
TCGA-KN-8433-11A-01R-2315-07	ATXN8OS|6315	0
TCGA-KN-8433-11A-01R-2315-07	AUH|549	1247.6997
TCGA-KN-8433-11A-01R-2315-07	AUP1|550	1617.258
TCGA-KN-8433-11A-01R-2315-07	AURKAIP1|54998	2191.7556
TCGA-KN-8433-11A-01R-2315-07	AURKAPS1|6791	6.625
TCGA-KN-8433-11A-01R-2315-07	AURKA|6790	36.4372
TCGA-KN-8433-11A-01R-2315-07	AURKB|9212	2.2083
TCGA-KN-8433-11A-01R-2315-07	AURKC|6795	5.5208
TCGA-KN-8433-11A-01R-2315-07	AUTS2|26053	983.0696
TCGA-KN-8433-11A-01R-2315-07	AVEN|57099	68.8259
TCGA-KN-8433-11A-01R-2315-07	AVIL|10677	19.5068
TCGA-KN-8433-11A-01R-2315-07	AVL9|23080	258.7413
TCGA-KN-8433-11A-01R-2315-07	AVPI1|60370	391.2403
TCGA-KN-8433-11A-01R-2315-07	AVPR1A|552	73.2425
TCGA-KN-8433-11A-01R-2315-07	AVPR1B|553	1.1042
TCGA-KN-8433-11A-01R-2315-07	AVPR2|554	249.1719
TCGA-KN-8433-11A-01R-2315-07	AVP|551	3.3125
TCGA-KN-8433-11A-01R-2315-07	AWAT1|158833	0
TCGA-KN-8433-11A-01R-2315-07	AWAT2|158835	.3681
TCGA-KN-8433-11A-01R-2315-07	AXIN1|8312	688.6272
TCGA-KN-8433-11A-01R-2315-07	AXIN2|8313	97.166
TCGA-KN-8433-11A-01R-2315-07	AXL|558	448.2886
TCGA-KN-8433-11A-01R-2315-07	AZGP1|563	3942.5837
TCGA-KN-8433-11A-01R-2315-07	AZI1|22994	197.6445
TCGA-KN-8433-11A-01R-2315-07	AZI2|64343	1035.3331
TCGA-KN-8433-11A-01R-2315-07	AZIN1|51582	2675.0092
TCGA-KN-8433-11A-01R-2315-07	AZU1|566	0
TCGA-KN-8433-11A-01R-2315-07	B2M|567	22161.9433
TCGA-KN-8433-11A-01R-2315-07	B3GALNT1|8706	1121.4575
TCGA-KN-8433-11A-01R-2315-07	B3GALNT2|148789	492.7383
TCGA-KN-8433-11A-01R-2315-07	B3GALT1|8708	.3681
TCGA-KN-8433-11A-01R-2315-07	B3GALT2|8707	22.0832
TCGA-KN-8433-11A-01R-2315-07	B3GALT4|8705	255.4288
TCGA-KN-8433-11A-01R-2315-07	B3GALT5|10317	6.625
TCGA-KN-8433-11A-01R-2315-07	B3GALT6|126792	361.7961
TCGA-KN-8433-11A-01R-2315-07	B3GALTL|145173	504.2326
TCGA-KN-8433-11A-01R-2315-07	B3GAT1|27087	30.5484
TCGA-KN-8433-11A-01R-2315-07	B3GAT2|135152	4.2142
TCGA-KN-8433-11A-01R-2315-07	B3GAT3|26229	825.9109
TCGA-KN-8433-11A-01R-2315-07	B3GNT1|11041	1265.3662
TCGA-KN-8433-11A-01R-2315-07	B3GNT2|10678	1407.0666
TCGA-KN-8433-11A-01R-2315-07	B3GNT3|10331	115.9367
TCGA-KN-8433-11A-01R-2315-07	B3GNT4|79369	30.9165
TCGA-KN-8433-11A-01R-2315-07	B3GNT5|84002	285.2411
TCGA-KN-8433-11A-01R-2315-07	B3GNT6|192134	.3681
TCGA-KN-8433-11A-01R-2315-07	B3GNT7|93010	111.5201
TCGA-KN-8433-11A-01R-2315-07	B3GNT8|374907	139.4921
TCGA-KN-8433-11A-01R-2315-07	B3GNT9|84752	505.668
TCGA-KN-8433-11A-01R-2315-07	B3GNTL1|146712	29.1792
TCGA-KN-8433-11A-01R-2315-07	B4GALNT1|2583	12.1457
TCGA-KN-8433-11A-01R-2315-07	B4GALNT2|124872	99.0063
TCGA-KN-8433-11A-01R-2315-07	B4GALNT3|283358	343.3934
TCGA-KN-8433-11A-01R-2315-07	B4GALNT4|338707	3.6805
TCGA-KN-8433-11A-01R-2315-07	B4GALT1|2683	6089.0688
TCGA-KN-8433-11A-01R-2315-07	B4GALT2|8704	697.8285
TCGA-KN-8433-11A-01R-2315-07	B4GALT3|8703	838.7928
TCGA-KN-8433-11A-01R-2315-07	B4GALT4|8702	538.8296
TCGA-KN-8433-11A-01R-2315-07	B4GALT5|9334	1864.9245
TCGA-KN-8433-11A-01R-2315-07	B4GALT6|9331	206.8458
TCGA-KN-8433-11A-01R-2315-07	B4GALT7|11285	457.8579
TCGA-KN-8433-11A-01R-2315-07	B9D1|27077	353.4155
TCGA-KN-8433-11A-01R-2315-07	B9D2|80776	127.3463
TCGA-KN-8433-11A-01R-2315-07	BAALC|79870	73.6106
TCGA-KN-8433-11A-01R-2315-07	BAAT|570	2.2083
TCGA-KN-8433-11A-01R-2315-07	BACE1|23621	1183.6216
TCGA-KN-8433-11A-01R-2315-07	BACE2|25825	2079.4994
TCGA-KN-8433-11A-01R-2315-07	BACH1|571	826.647
TCGA-KN-8433-11A-01R-2315-07	BACH2|60468	111.5201
TCGA-KN-8433-11A-01R-2315-07	BAD|572	1133.9713
TCGA-KN-8433-11A-01R-2315-07	BAG1|573	3096.7906
TCGA-KN-8433-11A-01R-2315-07	BAG2|9532	156.4225
TCGA-KN-8433-11A-01R-2315-07	BAG3|9531	2201.693
TCGA-KN-8433-11A-01R-2315-07	BAG4|9530	217.5193
TCGA-KN-8433-11A-01R-2315-07	BAG5|9529	1742.731
TCGA-KN-8433-11A-01R-2315-07	BAGE2|85319	2.0648
TCGA-KN-8433-11A-01R-2315-07	BAGE|574	.1987
TCGA-KN-8433-11A-01R-2315-07	BAHCC1|57597	630.8428
TCGA-KN-8433-11A-01R-2315-07	BAHD1|22893	1414.4277
TCGA-KN-8433-11A-01R-2315-07	BAI1|575	63.6732
TCGA-KN-8433-11A-01R-2315-07	BAI2|576	72.1384
TCGA-KN-8433-11A-01R-2315-07	BAI3|577	22.8193
TCGA-KN-8433-11A-01R-2315-07	BAIAP2L1|55971	391.2403
TCGA-KN-8433-11A-01R-2315-07	BAIAP2L2|80115	316.5256
TCGA-KN-8433-11A-01R-2315-07	BAIAP2|10458	1463.0107
TCGA-KN-8433-11A-01R-2315-07	BAIAP3|8938	574.1112
TCGA-KN-8433-11A-01R-2315-07	BAK1|578	383.1432
TCGA-KN-8433-11A-01R-2315-07	BAMBI|25805	606.5513
TCGA-KN-8433-11A-01R-2315-07	BANF1|8815	1591.8292
TCGA-KN-8433-11A-01R-2315-07	BANF2|140836	0
TCGA-KN-8433-11A-01R-2315-07	BANK1|55024	144.2768
TCGA-KN-8433-11A-01R-2315-07	BANP|54971	205.3736
TCGA-KN-8433-11A-01R-2315-07	BAP1|8314	1828.4873
TCGA-KN-8433-11A-01R-2315-07	BARD1|580	44.9025
TCGA-KN-8433-11A-01R-2315-07	BARHL1|56751	0
TCGA-KN-8433-11A-01R-2315-07	BARHL2|343472	0
TCGA-KN-8433-11A-01R-2315-07	BARX1|56033	0
TCGA-KN-8433-11A-01R-2315-07	BARX2|8538	125.8741
TCGA-KN-8433-11A-01R-2315-07	BASE|317716	0
TCGA-KN-8433-11A-01R-2315-07	BASP1|10409	97.166
TCGA-KN-8433-11A-01R-2315-07	BAT1|7919	2997.7917
TCGA-KN-8433-11A-01R-2315-07	BAT2L1|84726	4159.3596
TCGA-KN-8433-11A-01R-2315-07	BAT2L2|23215	3377.9904
TCGA-KN-8433-11A-01R-2315-07	BAT2|7916	4984.1737
TCGA-KN-8433-11A-01R-2315-07	BAT3|7917	4021.7151
TCGA-KN-8433-11A-01R-2315-07	BAT4|7918	512.7015
TCGA-KN-8433-11A-01R-2315-07	BAT5|7920	1069.194
TCGA-KN-8433-11A-01R-2315-07	BATF2|116071	113.7284
TCGA-KN-8433-11A-01R-2315-07	BATF3|55509	17.6665
TCGA-KN-8433-11A-01R-2315-07	BATF|10538	5.5208
TCGA-KN-8433-11A-01R-2315-07	BAX|581	426.9415
TCGA-KN-8433-11A-01R-2315-07	BAZ1A|11177	341.5532
TCGA-KN-8433-11A-01R-2315-07	BAZ1B|9031	1382.4071
TCGA-KN-8433-11A-01R-2315-07	BAZ2A|11176	2264.0412
TCGA-KN-8433-11A-01R-2315-07	BAZ2B|29994	771.2256
TCGA-KN-8433-11A-01R-2315-07	BBC3|27113	70.2981
TCGA-KN-8433-11A-01R-2315-07	BBOX1|8424	4904.3062
TCGA-KN-8433-11A-01R-2315-07	BBS10|79738	328.6713
TCGA-KN-8433-11A-01R-2315-07	BBS12|166379	249.1719
TCGA-KN-8433-11A-01R-2315-07	BBS1|582	2184.3946
TCGA-KN-8433-11A-01R-2315-07	BBS2|583	1633.0512
TCGA-KN-8433-11A-01R-2315-07	BBS4|585	584.8362
TCGA-KN-8433-11A-01R-2315-07	BBS5|129880	305.852
TCGA-KN-8433-11A-01R-2315-07	BBS7|55212	271.2551
TCGA-KN-8433-11A-01R-2315-07	BBS9|27241	338.6088
TCGA-KN-8433-11A-01R-2315-07	BBX|56987	2155.6864
TCGA-KN-8433-11A-01R-2315-07	BCAM|4059	18012.8819
TCGA-KN-8433-11A-01R-2315-07	BCAN|63827	5.1527
TCGA-KN-8433-11A-01R-2315-07	BCAP29|55973	601.3986
TCGA-KN-8433-11A-01R-2315-07	BCAP31|10134	3951.7851
TCGA-KN-8433-11A-01R-2315-07	BCAR1|9564	2956.2017
TCGA-KN-8433-11A-01R-2315-07	BCAR3|8412	866.7096
TCGA-KN-8433-11A-01R-2315-07	BCAR4|400500	0
TCGA-KN-8433-11A-01R-2315-07	BCAS1|8537	78.3953
TCGA-KN-8433-11A-01R-2315-07	BCAS2|10286	807.3243
TCGA-KN-8433-11A-01R-2315-07	BCAS3|54828	596.982
TCGA-KN-8433-11A-01R-2315-07	BCAS4|55653	348.1781
TCGA-KN-8433-11A-01R-2315-07	BCAT1|586	137.2838
TCGA-KN-8433-11A-01R-2315-07	BCAT2|587	884.4314
TCGA-KN-8433-11A-01R-2315-07	BCCIP|56647	1323.6437
TCGA-KN-8433-11A-01R-2315-07	BCDIN3D|144233	147.2138
TCGA-KN-8433-11A-01R-2315-07	BCHE|590	65.8815
TCGA-KN-8433-11A-01R-2315-07	BCKDHA|593	2224.1443
TCGA-KN-8433-11A-01R-2315-07	BCKDHB|594	1082.8119
TCGA-KN-8433-11A-01R-2315-07	BCKDK|10295	1291.1299
TCGA-KN-8433-11A-01R-2315-07	BCL10|8915	482.8855
TCGA-KN-8433-11A-01R-2315-07	BCL11A|53335	12.1457
TCGA-KN-8433-11A-01R-2315-07	BCL11B|64919	45.2705
TCGA-KN-8433-11A-01R-2315-07	BCL2A1|597	13.618
TCGA-KN-8433-11A-01R-2315-07	BCL2L10|10017	36.4372
TCGA-KN-8433-11A-01R-2315-07	BCL2L11|10018	1117.4089
TCGA-KN-8433-11A-01R-2315-07	BCL2L12|83596	144.3688
TCGA-KN-8433-11A-01R-2315-07	BCL2L13|23786	2025.7637
TCGA-KN-8433-11A-01R-2315-07	BCL2L14|79370	.3681
TCGA-KN-8433-11A-01R-2315-07	BCL2L15|440603	24.2915
TCGA-KN-8433-11A-01R-2315-07	BCL2L1|598	4324.6227
TCGA-KN-8433-11A-01R-2315-07	BCL2L2|599	1733.7394
TCGA-KN-8433-11A-01R-2315-07	BCL2|596	847.258
TCGA-KN-8433-11A-01R-2315-07	BCL3|602	1340.449
TCGA-KN-8433-11A-01R-2315-07	BCL6B|255877	552.0795
TCGA-KN-8433-11A-01R-2315-07	BCL6|604	639.3081
TCGA-KN-8433-11A-01R-2315-07	BCL7A|605	1072.5064
TCGA-KN-8433-11A-01R-2315-07	BCL7B|9275	1188.4431
TCGA-KN-8433-11A-01R-2315-07	BCL7C|9274	1032.3887
TCGA-KN-8433-11A-01R-2315-07	BCL8|606	2.9444
TCGA-KN-8433-11A-01R-2315-07	BCL9L|283149	1118.8811
TCGA-KN-8433-11A-01R-2315-07	BCL9|607	1068.0898
TCGA-KN-8433-11A-01R-2315-07	BCLAF1|9774	2977.1807
TCGA-KN-8433-11A-01R-2315-07	BCMO1|53630	101.9507
TCGA-KN-8433-11A-01R-2315-07	BCO2|83875	12.8819
TCGA-KN-8433-11A-01R-2315-07	BCORL1|63035	693.4119
TCGA-KN-8433-11A-01R-2315-07	BCORL2|286554	0
TCGA-KN-8433-11A-01R-2315-07	BCOR|54880	1064.0412
TCGA-KN-8433-11A-01R-2315-07	BCR|613	2725.4325
TCGA-KN-8433-11A-01R-2315-07	BCS1L|617	359.7571
TCGA-KN-8433-11A-01R-2315-07	BCYRN1|618	0
TCGA-KN-8433-11A-01R-2315-07	BDH1|622	1409.2749
TCGA-KN-8433-11A-01R-2315-07	BDH2|56898	5465.587
TCGA-KN-8433-11A-01R-2315-07	BDKRB1|623	78.0272
TCGA-KN-8433-11A-01R-2315-07	BDKRB2|624	1646.3011
TCGA-KN-8433-11A-01R-2315-07	BDNFOS|497258	185.311
TCGA-KN-8433-11A-01R-2315-07	BDNF|627	9.7571
TCGA-KN-8433-11A-01R-2315-07	BDP1|55814	897.6813
TCGA-KN-8433-11A-01R-2315-07	BEAN|146227	4.0486
TCGA-KN-8433-11A-01R-2315-07	BECN1|8678	1407.2212
TCGA-KN-8433-11A-01R-2315-07	BEGAIN|57596	13.618
TCGA-KN-8433-11A-01R-2315-07	BEND2|139105	1.1042
TCGA-KN-8433-11A-01R-2315-07	BEND3|57673	89.4369
TCGA-KN-8433-11A-01R-2315-07	BEND4|389206	4.0486
TCGA-KN-8433-11A-01R-2315-07	BEND5|79656	254.3246
TCGA-KN-8433-11A-01R-2315-07	BEND6|221336	9.2013
TCGA-KN-8433-11A-01R-2315-07	BEND7|222389	734.6338
TCGA-KN-8433-11A-01R-2315-07	BEST1|7439	23.1873
TCGA-KN-8433-11A-01R-2315-07	BEST2|54831	0
TCGA-KN-8433-11A-01R-2315-07	BEST3|144453	4.7847
TCGA-KN-8433-11A-01R-2315-07	BEST4|266675	6.993
TCGA-KN-8433-11A-01R-2315-07	BET1L|51272	2359.5878
TCGA-KN-8433-11A-01R-2315-07	BET1|10282	537.7254
TCGA-KN-8433-11A-01R-2315-07	BET3L|100128327	2.2083
TCGA-KN-8433-11A-01R-2315-07	BEX1|55859	213.1027
TCGA-KN-8433-11A-01R-2315-07	BEX2|84707	1109.3117
TCGA-KN-8433-11A-01R-2315-07	BEX4|56271	2497.2396
TCGA-KN-8433-11A-01R-2315-07	BEX5|340542	395.2889
TCGA-KN-8433-11A-01R-2315-07	BEYLA|497634	0
TCGA-KN-8433-11A-01R-2315-07	BFAR|51283	1117.0409
TCGA-KN-8433-11A-01R-2315-07	BFSP1|631	24.2915
TCGA-KN-8433-11A-01R-2315-07	BFSP2|8419	6.2569
TCGA-KN-8433-11A-01R-2315-07	BGLAP|632	35.3993
TCGA-KN-8433-11A-01R-2315-07	BGN|633	3664.3357
TCGA-KN-8433-11A-01R-2315-07	BHLHA15|168620	5.5208
TCGA-KN-8433-11A-01R-2315-07	BHLHB9|80823	252.8524
TCGA-KN-8433-11A-01R-2315-07	BHLHE22|27319	4.4166
TCGA-KN-8433-11A-01R-2315-07	BHLHE23|128408	0
TCGA-KN-8433-11A-01R-2315-07	BHLHE40|8553	13382.4071
TCGA-KN-8433-11A-01R-2315-07	BHLHE41|79365	242.5469
TCGA-KN-8433-11A-01R-2315-07	BHMT2|23743	7416.2679
TCGA-KN-8433-11A-01R-2315-07	BHMT|635	16697.4604
TCGA-KN-8433-11A-01R-2315-07	BICC1|80114	1001.1042
TCGA-KN-8433-11A-01R-2315-07	BICD1|636	147.2212
TCGA-KN-8433-11A-01R-2315-07	BICD2|23299	983.0696
TCGA-KN-8433-11A-01R-2315-07	BID|637	214.5418
TCGA-KN-8433-11A-01R-2315-07	BIK|638	67.7218
TCGA-KN-8433-11A-01R-2315-07	BIN1|274	2172.9849
TCGA-KN-8433-11A-01R-2315-07	BIN2|51411	44.9025
TCGA-KN-8433-11A-01R-2315-07	BIN3|55909	405.5944
TCGA-KN-8433-11A-01R-2315-07	BIRC2|329	1127.7144
TCGA-KN-8433-11A-01R-2315-07	BIRC3|330	241.8108
TCGA-KN-8433-11A-01R-2315-07	BIRC5|332	0
TCGA-KN-8433-11A-01R-2315-07	BIRC6|57448	1874.4939
TCGA-KN-8433-11A-01R-2315-07	BIRC7|79444	6.625
TCGA-KN-8433-11A-01R-2315-07	BIRC8|112401	0
TCGA-KN-8433-11A-01R-2315-07	BIVM|54841	741.417
TCGA-KN-8433-11A-01R-2315-07	BLCAP|10904	2093.8535
TCGA-KN-8433-11A-01R-2315-07	BLID|414899	.3681
TCGA-KN-8433-11A-01R-2315-07	BLK|640	.7361
TCGA-KN-8433-11A-01R-2315-07	BLMH|642	856.4593
TCGA-KN-8433-11A-01R-2315-07	BLM|641	9.2013
TCGA-KN-8433-11A-01R-2315-07	BLNK|29760	785.4251
TCGA-KN-8433-11A-01R-2315-07	BLOC1S1|2647	1423.6364
TCGA-KN-8433-11A-01R-2315-07	BLOC1S2|282991	579.3154
TCGA-KN-8433-11A-01R-2315-07	BLOC1S3|388552	148.3254
TCGA-KN-8433-11A-01R-2315-07	BLVRA|644	724.6964
TCGA-KN-8433-11A-01R-2315-07	BLVRB|645	1430.622
TCGA-KN-8433-11A-01R-2315-07	BLZF1|8548	485.83
TCGA-KN-8433-11A-01R-2315-07	BMF|90427	332.3519
TCGA-KN-8433-11A-01R-2315-07	BMI1|648	1176.5145
TCGA-KN-8433-11A-01R-2315-07	BMP10|27302	0
TCGA-KN-8433-11A-01R-2315-07	BMP15|9210	0
TCGA-KN-8433-11A-01R-2315-07	BMP1|649	252.1163
TCGA-KN-8433-11A-01R-2315-07	BMP2K|55589	215.6791
TCGA-KN-8433-11A-01R-2315-07	BMP2|650	299.5951
TCGA-KN-8433-11A-01R-2315-07	BMP3|651	1.8403
TCGA-KN-8433-11A-01R-2315-07	BMP4|652	177.4015
TCGA-KN-8433-11A-01R-2315-07	BMP5|653	8.4652
TCGA-KN-8433-11A-01R-2315-07	BMP6|654	930.7361
TCGA-KN-8433-11A-01R-2315-07	BMP7|655	320.5742
TCGA-KN-8433-11A-01R-2315-07	BMP8A|353500	27.2359
TCGA-KN-8433-11A-01R-2315-07	BMP8B|656	15.4582
TCGA-KN-8433-11A-01R-2315-07	BMPER|168667	7.7291
TCGA-KN-8433-11A-01R-2315-07	BMPR1A|657	531.8366
TCGA-KN-8433-11A-01R-2315-07	BMPR1B|658	350.0184
TCGA-KN-8433-11A-01R-2315-07	BMPR2|659	1983.0696
TCGA-KN-8433-11A-01R-2315-07	BMS1P4|729096	23.8057
TCGA-KN-8433-11A-01R-2315-07	BMS1P5|399761	63.6732
TCGA-KN-8433-11A-01R-2315-07	BMS1|9790	945.5282
TCGA-KN-8433-11A-01R-2315-07	BMX|660	16.5624
TCGA-KN-8433-11A-01R-2315-07	BNC1|646	1.8403
TCGA-KN-8433-11A-01R-2315-07	BNC2|54796	147.2212
TCGA-KN-8433-11A-01R-2315-07	BNIP1|662	253.9566
TCGA-KN-8433-11A-01R-2315-07	BNIP2|663	580.7876
TCGA-KN-8433-11A-01R-2315-07	BNIP3L|665	2170.0405
TCGA-KN-8433-11A-01R-2315-07	BNIP3|664	1954.7295
TCGA-KN-8433-11A-01R-2315-07	BNIPL|149428	39.0136
TCGA-KN-8433-11A-01R-2315-07	BOC|91653	297.3868
TCGA-KN-8433-11A-01R-2315-07	BOD1L|259282	1266.4704
TCGA-KN-8433-11A-01R-2315-07	BOD1|91272	675.0092
TCGA-KN-8433-11A-01R-2315-07	BOK|666	1261.6857
TCGA-KN-8433-11A-01R-2315-07	BOLA1|51027	294.4424
TCGA-KN-8433-11A-01R-2315-07	BOLA2|552900	681.671
TCGA-KN-8433-11A-01R-2315-07	BOLA3|388962	270.1509
TCGA-KN-8433-11A-01R-2315-07	BOLL|66037	.3681
TCGA-KN-8433-11A-01R-2315-07	BOP1|23246	96.4299
TCGA-KN-8433-11A-01R-2315-07	BPESC1|60467	0
TCGA-KN-8433-11A-01R-2315-07	BPGM|669	925.6533
TCGA-KN-8433-11A-01R-2315-07	BPHL|670	1790.2098
TCGA-KN-8433-11A-01R-2315-07	BPIL1|80341	0
TCGA-KN-8433-11A-01R-2315-07	BPIL2|254240	0
TCGA-KN-8433-11A-01R-2315-07	BPIL3|128859	0
TCGA-KN-8433-11A-01R-2315-07	BPI|671	181.4501
TCGA-KN-8433-11A-01R-2315-07	BPNT1|10380	881.4869
TCGA-KN-8433-11A-01R-2315-07	BPTF|2186	2311.3728
TCGA-KN-8433-11A-01R-2315-07	BPY2|9083	0
TCGA-KN-8433-11A-01R-2315-07	BRAF|673	140.9643
TCGA-KN-8433-11A-01R-2315-07	BRAP|8315	430.254
TCGA-KN-8433-11A-01R-2315-07	BRCA1|672	58.1524
TCGA-KN-8433-11A-01R-2315-07	BRCA2|675	9.5694
TCGA-KN-8433-11A-01R-2315-07	BRCC3|79184	492.0869
TCGA-KN-8433-11A-01R-2315-07	BRD1|23774	723.5922
TCGA-KN-8433-11A-01R-2315-07	BRD2|6046	5614.2805
TCGA-KN-8433-11A-01R-2315-07	BRD3|8019	752.385
TCGA-KN-8433-11A-01R-2315-07	BRD4|23476	1503.4965
TCGA-KN-8433-11A-01R-2315-07	BRD7P3|23629	0
TCGA-KN-8433-11A-01R-2315-07	BRD7|29117	1112.2562
TCGA-KN-8433-11A-01R-2315-07	BRD8|10902	836.2164
TCGA-KN-8433-11A-01R-2315-07	BRD9|65980	488.7744
TCGA-KN-8433-11A-01R-2315-07	BRDT|676	0
TCGA-KN-8433-11A-01R-2315-07	BREA2|286076	1.4722
TCGA-KN-8433-11A-01R-2315-07	BRE|9577	862.6794
TCGA-KN-8433-11A-01R-2315-07	BRF1|2972	716.9672
TCGA-KN-8433-11A-01R-2315-07	BRF2|55290	263.894
TCGA-KN-8433-11A-01R-2315-07	BRI3BP|140707	87.2286
TCGA-KN-8433-11A-01R-2315-07	BRI3|25798	1401.1778
TCGA-KN-8433-11A-01R-2315-07	BRIP1|83990	2.9444
TCGA-KN-8433-11A-01R-2315-07	BRIX1|55299	416.2679
TCGA-KN-8433-11A-01R-2315-07	BRMS1L|84312	297.0188
TCGA-KN-8433-11A-01R-2315-07	BRMS1|25855	757.085
TCGA-KN-8433-11A-01R-2315-07	BRP44L|51660	4069.9301
TCGA-KN-8433-11A-01R-2315-07	BRP44|25874	2847.6261
TCGA-KN-8433-11A-01R-2315-07	BRPF1|7862	519.3228
TCGA-KN-8433-11A-01R-2315-07	BRPF3|27154	1439.4553
TCGA-KN-8433-11A-01R-2315-07	BRS3|680	0
TCGA-KN-8433-11A-01R-2315-07	BRSK1|84446	18.4026
TCGA-KN-8433-11A-01R-2315-07	BRSK2|9024	1.8403
TCGA-KN-8433-11A-01R-2315-07	BRWD1|54014	1235.5539
TCGA-KN-8433-11A-01R-2315-07	BRWD3|254065	144.2768
TCGA-KN-8433-11A-01R-2315-07	BSCL2|26580	2400.2429
TCGA-KN-8433-11A-01R-2315-07	BSDC1|55108	1954.3614
TCGA-KN-8433-11A-01R-2315-07	BSG|682	19578.5793
TCGA-KN-8433-11A-01R-2315-07	BSND|7809	1034.965
TCGA-KN-8433-11A-01R-2315-07	BSN|8927	35.7011
TCGA-KN-8433-11A-01R-2315-07	BSPH1|100131137	0
TCGA-KN-8433-11A-01R-2315-07	BSPRY|54836	599.9264
TCGA-KN-8433-11A-01R-2315-07	BST1|683	181.0821
TCGA-KN-8433-11A-01R-2315-07	BST2|684	1175.9293
TCGA-KN-8433-11A-01R-2315-07	BSX|390259	0
TCGA-KN-8433-11A-01R-2315-07	BTAF1|9044	640.7803
TCGA-KN-8433-11A-01R-2315-07	BTBD10|84280	391.6084
TCGA-KN-8433-11A-01R-2315-07	BTBD11|121551	428.4137
TCGA-KN-8433-11A-01R-2315-07	BTBD12|84464	141.7004
TCGA-KN-8433-11A-01R-2315-07	BTBD16|118663	.7361
TCGA-KN-8433-11A-01R-2315-07	BTBD17|388419	0
TCGA-KN-8433-11A-01R-2315-07	BTBD18|643376	.7361
TCGA-KN-8433-11A-01R-2315-07	BTBD19|149478	14.7221
TCGA-KN-8433-11A-01R-2315-07	BTBD1|53339	1436.5109
TCGA-KN-8433-11A-01R-2315-07	BTBD2|55643	1902.466
TCGA-KN-8433-11A-01R-2315-07	BTBD3|22903	747.8837
TCGA-KN-8433-11A-01R-2315-07	BTBD6|90135	776.2238
TCGA-KN-8433-11A-01R-2315-07	BTBD7|55727	892.8966
TCGA-KN-8433-11A-01R-2315-07	BTBD8|284697	10.3055
TCGA-KN-8433-11A-01R-2315-07	BTBD9|114781	706.6618
TCGA-KN-8433-11A-01R-2315-07	BTC|685	90.541
TCGA-KN-8433-11A-01R-2315-07	BTD|686	692.3077
TCGA-KN-8433-11A-01R-2315-07	BTF3L1|690	0
TCGA-KN-8433-11A-01R-2315-07	BTF3L4|91408	683.4744
TCGA-KN-8433-11A-01R-2315-07	BTF3|689	5863.8204
TCGA-KN-8433-11A-01R-2315-07	BTG1|694	3335.2963
TCGA-KN-8433-11A-01R-2315-07	BTG2|7832	24995.9514
TCGA-KN-8433-11A-01R-2315-07	BTG3|10950	935.5907
TCGA-KN-8433-11A-01R-2315-07	BTG4|54766	.3681
TCGA-KN-8433-11A-01R-2315-07	BTK|695	9.2013
TCGA-KN-8433-11A-01R-2315-07	BTLA|151888	2.9444
TCGA-KN-8433-11A-01R-2315-07	BTN1A1|696	.3681
TCGA-KN-8433-11A-01R-2315-07	BTN2A1|11120	614.2805
TCGA-KN-8433-11A-01R-2315-07	BTN2A2|10385	248.8038
TCGA-KN-8433-11A-01R-2315-07	BTN2A3|54718	13.986
TCGA-KN-8433-11A-01R-2315-07	BTN3A1|11119	523.3714
TCGA-KN-8433-11A-01R-2315-07	BTN3A2|11118	640.4122
TCGA-KN-8433-11A-01R-2315-07	BTN3A3|10384	324.2547
TCGA-KN-8433-11A-01R-2315-07	BTNL2|56244	0
TCGA-KN-8433-11A-01R-2315-07	BTNL3|10917	.3681
TCGA-KN-8433-11A-01R-2315-07	BTNL8|79908	2.2083
TCGA-KN-8433-11A-01R-2315-07	BTNL9|153579	148.3254
TCGA-KN-8433-11A-01R-2315-07	BTRC|8945	569.0099
TCGA-KN-8433-11A-01R-2315-07	BUB1B|701	10.3055
TCGA-KN-8433-11A-01R-2315-07	BUB1|699	7.7291
TCGA-KN-8433-11A-01R-2315-07	BUB3|9184	1246.9636
TCGA-KN-8433-11A-01R-2315-07	BUD13|84811	333.8241
TCGA-KN-8433-11A-01R-2315-07	BUD31|8896	1136.6691
TCGA-KN-8433-11A-01R-2315-07	BVES|11149	137.2838
TCGA-KN-8433-11A-01R-2315-07	BYSL|705	234.8178
TCGA-KN-8433-11A-01R-2315-07	BZRAP1|9256	754.5086
TCGA-KN-8433-11A-01R-2315-07	BZW1|9689	2878.9106
TCGA-KN-8433-11A-01R-2315-07	BZW2|28969	747.1476
TCGA-KN-8433-11A-01R-2315-07	C10orf105|414152	2.2083
TCGA-KN-8433-11A-01R-2315-07	C10orf107|219621	52.2635
TCGA-KN-8433-11A-01R-2315-07	C10orf108|414235	131.0269
TCGA-KN-8433-11A-01R-2315-07	C10orf10|11067	1602.8708
TCGA-KN-8433-11A-01R-2315-07	C10orf110|55853	3.1653
TCGA-KN-8433-11A-01R-2315-07	C10orf111|221060	6.625
TCGA-KN-8433-11A-01R-2315-07	C10orf113|387638	0
TCGA-KN-8433-11A-01R-2315-07	C10orf114|399726	134.7074
TCGA-KN-8433-11A-01R-2315-07	C10orf116|10974	2684.8436
TCGA-KN-8433-11A-01R-2315-07	C10orf118|55088	1019.1388
TCGA-KN-8433-11A-01R-2315-07	C10orf119|79892	1089.4369
TCGA-KN-8433-11A-01R-2315-07	C10orf11|83938	101.9507
TCGA-KN-8433-11A-01R-2315-07	C10orf120|399814	0
TCGA-KN-8433-11A-01R-2315-07	C10orf122|387718	0
TCGA-KN-8433-11A-01R-2315-07	C10orf125|282969	414.4277
TCGA-KN-8433-11A-01R-2315-07	C10orf128|170371	8.0972
TCGA-KN-8433-11A-01R-2315-07	C10orf129|142827	0
TCGA-KN-8433-11A-01R-2315-07	C10orf12|26148	109.1829
TCGA-KN-8433-11A-01R-2315-07	C10orf131|100127889	.7361
TCGA-KN-8433-11A-01R-2315-07	C10orf137|26098	261.3176
TCGA-KN-8433-11A-01R-2315-07	C10orf140|387640	39.8344
TCGA-KN-8433-11A-01R-2315-07	C10orf18|54906	841.7372
TCGA-KN-8433-11A-01R-2315-07	C10orf25|220979	38.2775
TCGA-KN-8433-11A-01R-2315-07	C10orf26|54838	1349.0946
TCGA-KN-8433-11A-01R-2315-07	C10orf27|219793	.3681
TCGA-KN-8433-11A-01R-2315-07	C10orf28|27291	297.7549
TCGA-KN-8433-11A-01R-2315-07	C10orf2|56652	175.5613
TCGA-KN-8433-11A-01R-2315-07	C10orf32|119032	1043.0622
TCGA-KN-8433-11A-01R-2315-07	C10orf35|219738	241.4428
TCGA-KN-8433-11A-01R-2315-07	C10orf40|283025	0
TCGA-KN-8433-11A-01R-2315-07	C10orf41|100131213	248.0236
TCGA-KN-8433-11A-01R-2315-07	C10orf46|143384	980.1251
TCGA-KN-8433-11A-01R-2315-07	C10orf47|254427	348.1781
TCGA-KN-8433-11A-01R-2315-07	C10orf4|118924	382.4071
TCGA-KN-8433-11A-01R-2315-07	C10orf50|645528	0
TCGA-KN-8433-11A-01R-2315-07	C10orf53|282966	0
TCGA-KN-8433-11A-01R-2315-07	C10orf54|64115	397.1292
TCGA-KN-8433-11A-01R-2315-07	C10orf55|414236	68.5867
TCGA-KN-8433-11A-01R-2315-07	C10orf57|80195	786.1391
TCGA-KN-8433-11A-01R-2315-07	C10orf58|84293	3659.1829
TCGA-KN-8433-11A-01R-2315-07	C10orf62|414157	2.9444
TCGA-KN-8433-11A-01R-2315-07	C10orf67|256815	20.979
TCGA-KN-8433-11A-01R-2315-07	C10orf68|79741	2.9444
TCGA-KN-8433-11A-01R-2315-07	C10orf71|118461	1.1042
TCGA-KN-8433-11A-01R-2315-07	C10orf72|196740	447.1844
TCGA-KN-8433-11A-01R-2315-07	C10orf75|90271	61.0968
TCGA-KN-8433-11A-01R-2315-07	C10orf76|79591	479.9411
TCGA-KN-8433-11A-01R-2315-07	C10orf78|119392	110.0478
TCGA-KN-8433-11A-01R-2315-07	C10orf79|80217	121.4575
TCGA-KN-8433-11A-01R-2315-07	C10orf81|79949	.3681
TCGA-KN-8433-11A-01R-2315-07	C10orf82|143379	82.4439
TCGA-KN-8433-11A-01R-2315-07	C10orf84|63877	748.6198
TCGA-KN-8433-11A-01R-2315-07	C10orf88|80007	149.0615
TCGA-KN-8433-11A-01R-2315-07	C10orf90|118611	1.8403
TCGA-KN-8433-11A-01R-2315-07	C10orf91|170393	0
TCGA-KN-8433-11A-01R-2315-07	C10orf93|255352	28.7081
TCGA-KN-8433-11A-01R-2315-07	C10orf95|79946	13.9198
TCGA-KN-8433-11A-01R-2315-07	C10orf96|374355	0
TCGA-KN-8433-11A-01R-2315-07	C10orf99|387695	0
TCGA-KN-8433-11A-01R-2315-07	C11orf10|746	899.5215
TCGA-KN-8433-11A-01R-2315-07	C11orf16|56673	3.3125
TCGA-KN-8433-11A-01R-2315-07	C11orf17|56672	288.9216
TCGA-KN-8433-11A-01R-2315-07	C11orf1|64776	600.2687
TCGA-KN-8433-11A-01R-2315-07	C11orf20|25858	4.4166
TCGA-KN-8433-11A-01R-2315-07	C11orf21|29125	3.6805
TCGA-KN-8433-11A-01R-2315-07	C11orf24|53838	589.6209
TCGA-KN-8433-11A-01R-2315-07	C11orf2|738	2613.9124
TCGA-KN-8433-11A-01R-2315-07	C11orf30|56946	329.7755
TCGA-KN-8433-11A-01R-2315-07	C11orf31|280636	914.6117
TCGA-KN-8433-11A-01R-2315-07	C11orf34|349633	0
TCGA-KN-8433-11A-01R-2315-07	C11orf35|256329	64.24
TCGA-KN-8433-11A-01R-2315-07	C11orf36|283303	0
TCGA-KN-8433-11A-01R-2315-07	C11orf40|143501	0
TCGA-KN-8433-11A-01R-2315-07	C11orf41|25758	110.4159
TCGA-KN-8433-11A-01R-2315-07	C11orf42|160298	1.4722
TCGA-KN-8433-11A-01R-2315-07	C11orf45|219833	96.0618
TCGA-KN-8433-11A-01R-2315-07	C11orf46|120534	527.788
TCGA-KN-8433-11A-01R-2315-07	C11orf48|79081	398.8738
TCGA-KN-8433-11A-01R-2315-07	C11orf49|79096	648.8774
TCGA-KN-8433-11A-01R-2315-07	C11orf51|25906	513.7983
TCGA-KN-8433-11A-01R-2315-07	C11orf52|91894	781.6268
TCGA-KN-8433-11A-01R-2315-07	C11orf53|341032	.7361
TCGA-KN-8433-11A-01R-2315-07	C11orf54|28970	8669.4884
TCGA-KN-8433-11A-01R-2315-07	C11orf57|55216	846.1538
TCGA-KN-8433-11A-01R-2315-07	C11orf58|10944	3178.5057
TCGA-KN-8433-11A-01R-2315-07	C11orf59|55004	1789.4737
TCGA-KN-8433-11A-01R-2315-07	C11orf61|79684	215.6791
TCGA-KN-8433-11A-01R-2315-07	C11orf63|79864	274.5675
TCGA-KN-8433-11A-01R-2315-07	C11orf64|283197	0
TCGA-KN-8433-11A-01R-2315-07	C11orf65|160140	18.4026
TCGA-KN-8433-11A-01R-2315-07	C11orf66|220004	26.1318
TCGA-KN-8433-11A-01R-2315-07	C11orf67|28971	332.8708
TCGA-KN-8433-11A-01R-2315-07	C11orf68|83638	998.5278
TCGA-KN-8433-11A-01R-2315-07	C11orf70|85016	44.9025
TCGA-KN-8433-11A-01R-2315-07	C11orf71|54494	794.6264
TCGA-KN-8433-11A-01R-2315-07	C11orf73|51501	206.8458
TCGA-KN-8433-11A-01R-2315-07	C11orf74|119710	238.4983
TCGA-KN-8433-11A-01R-2315-07	C11orf75|56935	471.4759
TCGA-KN-8433-11A-01R-2315-07	C11orf80|79703	241.0747
TCGA-KN-8433-11A-01R-2315-07	C11orf82|220042	6.625
TCGA-KN-8433-11A-01R-2315-07	C11orf83|790955	422.8929
TCGA-KN-8433-11A-01R-2315-07	C11orf84|144097	277.1439
TCGA-KN-8433-11A-01R-2315-07	C11orf85|283129	14.7221
TCGA-KN-8433-11A-01R-2315-07	C11orf86|254439	9.5694
TCGA-KN-8433-11A-01R-2315-07	C11orf87|399947	0
TCGA-KN-8433-11A-01R-2315-07	C11orf88|399949	1.1042
TCGA-KN-8433-11A-01R-2315-07	C11orf90|387804	2.5764
TCGA-KN-8433-11A-01R-2315-07	C11orf92|399948	576.5918
TCGA-KN-8433-11A-01R-2315-07	C11orf93|120376	74.862
TCGA-KN-8433-11A-01R-2315-07	C11orf94|143678	0
TCGA-KN-8433-11A-01R-2315-07	C11orf95|65998	911.2992
TCGA-KN-8433-11A-01R-2315-07	C11orf9|745	616.4888
TCGA-KN-8433-11A-01R-2315-07	C12orf10|60314	839.1608
TCGA-KN-8433-11A-01R-2315-07	C12orf11|55726	345.9698
TCGA-KN-8433-11A-01R-2315-07	C12orf12|196477	0
TCGA-KN-8433-11A-01R-2315-07	C12orf23|90488	2113.3603
TCGA-KN-8433-11A-01R-2315-07	C12orf24|29902	57.7843
TCGA-KN-8433-11A-01R-2315-07	C12orf26|84190	132.131
TCGA-KN-8433-11A-01R-2315-07	C12orf27|283460	43.0622
TCGA-KN-8433-11A-01R-2315-07	C12orf29|91298	397.2249
TCGA-KN-8433-11A-01R-2315-07	C12orf32|83695	369.8933
TCGA-KN-8433-11A-01R-2315-07	C12orf34|84915	523.0033
TCGA-KN-8433-11A-01R-2315-07	C12orf35|55196	476.2606
TCGA-KN-8433-11A-01R-2315-07	C12orf36|283422	2.2083
TCGA-KN-8433-11A-01R-2315-07	C12orf39|80763	106.3673
TCGA-KN-8433-11A-01R-2315-07	C12orf40|283461	0
TCGA-KN-8433-11A-01R-2315-07	C12orf41|54934	558.7045
TCGA-KN-8433-11A-01R-2315-07	C12orf42|374470	0
TCGA-KN-8433-11A-01R-2315-07	C12orf43|64897	255.4288
TCGA-KN-8433-11A-01R-2315-07	C12orf44|60673	1023.1873
TCGA-KN-8433-11A-01R-2315-07	C12orf45|121053	80.6036
TCGA-KN-8433-11A-01R-2315-07	C12orf47|51275	239.0173
TCGA-KN-8433-11A-01R-2315-07	C12orf48|55010	22.0832
TCGA-KN-8433-11A-01R-2315-07	C12orf49|79794	803.8278
TCGA-KN-8433-11A-01R-2315-07	C12orf4|57102	265.7343
TCGA-KN-8433-11A-01R-2315-07	C12orf50|160419	0
TCGA-KN-8433-11A-01R-2315-07	C12orf51|283450	1160.1031
TCGA-KN-8433-11A-01R-2315-07	C12orf52|84934	602.8708
TCGA-KN-8433-11A-01R-2315-07	C12orf53|196500	12.8819
TCGA-KN-8433-11A-01R-2315-07	C12orf54|121273	.3681
TCGA-KN-8433-11A-01R-2315-07	C12orf56|115749	11.4096
TCGA-KN-8433-11A-01R-2315-07	C12orf57|113246	1336.7685
TCGA-KN-8433-11A-01R-2315-07	C12orf59|120939	8661.7593
TCGA-KN-8433-11A-01R-2315-07	C12orf5|57103	214.2068
TCGA-KN-8433-11A-01R-2315-07	C12orf60|144608	41.59
TCGA-KN-8433-11A-01R-2315-07	C12orf61|283416	17.2985
TCGA-KN-8433-11A-01R-2315-07	C12orf62|84987	962.4586
TCGA-KN-8433-11A-01R-2315-07	C12orf63|374467	2.5764
TCGA-KN-8433-11A-01R-2315-07	C12orf65|91574	309.9006
TCGA-KN-8433-11A-01R-2315-07	C12orf66|144577	145.3809
TCGA-KN-8433-11A-01R-2315-07	C12orf68|387856	30.5484
TCGA-KN-8433-11A-01R-2315-07	C12orf69|440087	37.5414
TCGA-KN-8433-11A-01R-2315-07	C12orf70|341346	.3681
TCGA-KN-8433-11A-01R-2315-07	C12orf71|728858	0
TCGA-KN-8433-11A-01R-2315-07	C12orf72|254013	105.2632
TCGA-KN-8433-11A-01R-2315-07	C12orf73|728568	135.8116
TCGA-KN-8433-11A-01R-2315-07	C12orf74|338809	6.625
TCGA-KN-8433-11A-01R-2315-07	C12orf75|387882	962.4586
TCGA-KN-8433-11A-01R-2315-07	C12orf76|400073	136.9157
TCGA-KN-8433-11A-01R-2315-07	C12orf77|196415	0
TCGA-KN-8433-11A-01R-2315-07	C13orf15|28984	377.2543
TCGA-KN-8433-11A-01R-2315-07	C13orf16|121793	.7361
TCGA-KN-8433-11A-01R-2315-07	C13orf18|80183	10.6735
TCGA-KN-8433-11A-01R-2315-07	C13orf1|57213	380.1987
TCGA-KN-8433-11A-01R-2315-07	C13orf23|80209	843.2094
TCGA-KN-8433-11A-01R-2315-07	C13orf26|122046	0
TCGA-KN-8433-11A-01R-2315-07	C13orf27|93081	257.6371
TCGA-KN-8433-11A-01R-2315-07	C13orf28|122258	0
TCGA-KN-8433-11A-01R-2315-07	C13orf29|283487	120.3533
TCGA-KN-8433-11A-01R-2315-07	C13orf30|144809	.3681
TCGA-KN-8433-11A-01R-2315-07	C13orf31|144811	234.8178
TCGA-KN-8433-11A-01R-2315-07	C13orf33|84935	92.0132
TCGA-KN-8433-11A-01R-2315-07	C13orf34|79866	34.2473
TCGA-KN-8433-11A-01R-2315-07	C13orf35|400165	.7361
TCGA-KN-8433-11A-01R-2315-07	C13orf36|400120	3.6805
TCGA-KN-8433-11A-01R-2315-07	C13orf37|440145	311.0048
TCGA-KN-8433-11A-01R-2315-07	C13orf38|728591	13.986
TCGA-KN-8433-11A-01R-2315-07	C13orf39|196541	0
TCGA-KN-8433-11A-01R-2315-07	C14orf101|54916	513.802
TCGA-KN-8433-11A-01R-2315-07	C14orf102|55051	268.6787
TCGA-KN-8433-11A-01R-2315-07	C14orf104|55172	298.859
TCGA-KN-8433-11A-01R-2315-07	C14orf105|55195	1987.4862
TCGA-KN-8433-11A-01R-2315-07	C14orf106|55320	166.728
TCGA-KN-8433-11A-01R-2315-07	C14orf109|26175	450.4969
TCGA-KN-8433-11A-01R-2315-07	C14orf115|55237	0
TCGA-KN-8433-11A-01R-2315-07	C14orf118|55668	280.0883
TCGA-KN-8433-11A-01R-2315-07	C14orf119|55017	799.4111
TCGA-KN-8433-11A-01R-2315-07	C14orf126|112487	221.9139
TCGA-KN-8433-11A-01R-2315-07	C14orf128|84837	100.1104
TCGA-KN-8433-11A-01R-2315-07	C14orf129|51527	523.7394
TCGA-KN-8433-11A-01R-2315-07	C14orf132|56967	420.6846
TCGA-KN-8433-11A-01R-2315-07	C14orf135|64430	981.5974
TCGA-KN-8433-11A-01R-2315-07	C14orf138|79609	121.4575
TCGA-KN-8433-11A-01R-2315-07	C14orf139|79686	45.6386
TCGA-KN-8433-11A-01R-2315-07	C14orf142|84520	285.9772
TCGA-KN-8433-11A-01R-2315-07	C14orf143|90141	52.2635
TCGA-KN-8433-11A-01R-2315-07	C14orf145|145508	43.4303
TCGA-KN-8433-11A-01R-2315-07	C14orf147|171546	1207.9499
TCGA-KN-8433-11A-01R-2315-07	C14orf148|122945	12.8819
TCGA-KN-8433-11A-01R-2315-07	C14orf149|112849	205.7416
TCGA-KN-8433-11A-01R-2315-07	C14orf153|84334	412.2194
TCGA-KN-8433-11A-01R-2315-07	C14orf156|81892	446.0802
TCGA-KN-8433-11A-01R-2315-07	C14orf159|80017	2224.8804
TCGA-KN-8433-11A-01R-2315-07	C14orf162|56936	0
TCGA-KN-8433-11A-01R-2315-07	C14orf165|414767	0
TCGA-KN-8433-11A-01R-2315-07	C14orf166B|145497	0
TCGA-KN-8433-11A-01R-2315-07	C14orf166|51637	1369.8933
TCGA-KN-8433-11A-01R-2315-07	C14orf167|55449	1149.0983
TCGA-KN-8433-11A-01R-2315-07	C14orf169|79697	242.5469
TCGA-KN-8433-11A-01R-2315-07	C14orf174|161394	53.7357
TCGA-KN-8433-11A-01R-2315-07	C14orf176|643382	5.8888
TCGA-KN-8433-11A-01R-2315-07	C14orf177|283598	0
TCGA-KN-8433-11A-01R-2315-07	C14orf178|283579	1.1042
TCGA-KN-8433-11A-01R-2315-07	C14orf179|112752	308.0604
TCGA-KN-8433-11A-01R-2315-07	C14orf180|400258	14.7221
TCGA-KN-8433-11A-01R-2315-07	C14orf181|400223	52.9996
TCGA-KN-8433-11A-01R-2315-07	C14orf182|283551	.7361
TCGA-KN-8433-11A-01R-2315-07	C14orf183|196913	0
TCGA-KN-8433-11A-01R-2315-07	C14orf184|650662	0
TCGA-KN-8433-11A-01R-2315-07	C14orf19|280655	2.2083
TCGA-KN-8433-11A-01R-2315-07	C14orf1|11161	827.0151
TCGA-KN-8433-11A-01R-2315-07	C14orf21|161424	268.6787
TCGA-KN-8433-11A-01R-2315-07	C14orf23|387978	0
TCGA-KN-8433-11A-01R-2315-07	C14orf28|122525	74.3467
TCGA-KN-8433-11A-01R-2315-07	C14orf2|9556	970.5558
TCGA-KN-8433-11A-01R-2315-07	C14orf33|100129075	59.9926
TCGA-KN-8433-11A-01R-2315-07	C14orf34|645687	0
TCGA-KN-8433-11A-01R-2315-07	C14orf37|145407	516.0103
TCGA-KN-8433-11A-01R-2315-07	C14orf39|317761	0
TCGA-KN-8433-11A-01R-2315-07	C14orf43|91748	1152.3739
TCGA-KN-8433-11A-01R-2315-07	C14orf45|80127	272.1384
TCGA-KN-8433-11A-01R-2315-07	C14orf48|256369	0
TCGA-KN-8433-11A-01R-2315-07	C14orf49|161176	39.0136
TCGA-KN-8433-11A-01R-2315-07	C14orf4|64207	2266.1023
TCGA-KN-8433-11A-01R-2315-07	C14orf50|145376	43.4303
TCGA-KN-8433-11A-01R-2315-07	C14orf53|440184	.3681
TCGA-KN-8433-11A-01R-2315-07	C14orf64|388011	132.131
TCGA-KN-8433-11A-01R-2315-07	C14orf68|283600	19.1388
TCGA-KN-8433-11A-01R-2315-07	C14orf70|283601	0
TCGA-KN-8433-11A-01R-2315-07	C14orf72|145200	.7361
TCGA-KN-8433-11A-01R-2315-07	C14orf73|91828	158.6308
TCGA-KN-8433-11A-01R-2315-07	C14orf79|122616	344.4976
TCGA-KN-8433-11A-01R-2315-07	C14orf80|283643	65.5134
TCGA-KN-8433-11A-01R-2315-07	C14orf86|283592	0
TCGA-KN-8433-11A-01R-2315-07	C14orf93|60686	217.5193
TCGA-KN-8433-11A-01R-2315-07	C15orf17|57184	1426.5734
TCGA-KN-8433-11A-01R-2315-07	C15orf21|283651	25.0276
TCGA-KN-8433-11A-01R-2315-07	C15orf23|90417	176.2974
TCGA-KN-8433-11A-01R-2315-07	C15orf24|56851	1151.2698
TCGA-KN-8433-11A-01R-2315-07	C15orf26|161502	.7361
TCGA-KN-8433-11A-01R-2315-07	C15orf27|123591	57.0482
TCGA-KN-8433-11A-01R-2315-07	C15orf28|80035	1.4722
TCGA-KN-8433-11A-01R-2315-07	C15orf29|79768	302.5396
TCGA-KN-8433-11A-01R-2315-07	C15orf2|23742	7.3611
TCGA-KN-8433-11A-01R-2315-07	C15orf32|145858	0
TCGA-KN-8433-11A-01R-2315-07	C15orf33|196951	94.1369
TCGA-KN-8433-11A-01R-2315-07	C15orf34|80072	7.7291
TCGA-KN-8433-11A-01R-2315-07	C15orf37|283687	117.6187
TCGA-KN-8433-11A-01R-2315-07	C15orf38|348110	323.5149
TCGA-KN-8433-11A-01R-2315-07	C15orf39|56905	435.4067
TCGA-KN-8433-11A-01R-2315-07	C15orf40|123207	363.6842
TCGA-KN-8433-11A-01R-2315-07	C15orf41|84529	136.9157
TCGA-KN-8433-11A-01R-2315-07	C15orf42|90381	2.5948
TCGA-KN-8433-11A-01R-2315-07	C15orf43|145645	0
TCGA-KN-8433-11A-01R-2315-07	C15orf44|81556	874.4939
TCGA-KN-8433-11A-01R-2315-07	C15orf48|84419	36.8053
TCGA-KN-8433-11A-01R-2315-07	C15orf50|414926	1.4722
TCGA-KN-8433-11A-01R-2315-07	C15orf51|196968	8.4652
TCGA-KN-8433-11A-01R-2315-07	C15orf52|388115	251.0121
TCGA-KN-8433-11A-01R-2315-07	C15orf53|400359	0
TCGA-KN-8433-11A-01R-2315-07	C15orf54|400360	.3681
TCGA-KN-8433-11A-01R-2315-07	C15orf55|256646	0
TCGA-KN-8433-11A-01R-2315-07	C15orf56|644809	39.0136
TCGA-KN-8433-11A-01R-2315-07	C15orf57|90416	574.2768
TCGA-KN-8433-11A-01R-2315-07	C15orf58|390637	40.8539
TCGA-KN-8433-11A-01R-2315-07	C15orf59|388135	158.2628
TCGA-KN-8433-11A-01R-2315-07	C15orf5|81698	1.1042
TCGA-KN-8433-11A-01R-2315-07	C15orf60|283677	0
TCGA-KN-8433-11A-01R-2315-07	C15orf61|145853	126.6102
TCGA-KN-8433-11A-01R-2315-07	C15orf62|643338	14.3541
TCGA-KN-8433-11A-01R-2315-07	C15orf63|25764	559.1461
TCGA-KN-8433-11A-01R-2315-07	C16orf11|146325	595.1417
TCGA-KN-8433-11A-01R-2315-07	C16orf13|84326	603.6069
TCGA-KN-8433-11A-01R-2315-07	C16orf3|750	1.4722
TCGA-KN-8433-11A-01R-2315-07	C16orf42|115939	828.5388
TCGA-KN-8433-11A-01R-2315-07	C16orf45|89927	560.1767
TCGA-KN-8433-11A-01R-2315-07	C16orf46|123775	48.951
TCGA-KN-8433-11A-01R-2315-07	C16orf48|84080	580.7876
TCGA-KN-8433-11A-01R-2315-07	C16orf52|730094	380.9349
TCGA-KN-8433-11A-01R-2315-07	C16orf53|79447	899.5583
TCGA-KN-8433-11A-01R-2315-07	C16orf54|283897	9.9374
TCGA-KN-8433-11A-01R-2315-07	C16orf55|124045	147.2212
TCGA-KN-8433-11A-01R-2315-07	C16orf57|79650	549.8712
TCGA-KN-8433-11A-01R-2315-07	C16orf58|64755	2364.7111
TCGA-KN-8433-11A-01R-2315-07	C16orf59|80178	10.6735
TCGA-KN-8433-11A-01R-2315-07	C16orf5|29965	2596.982
TCGA-KN-8433-11A-01R-2315-07	C16orf61|56942	521.1667
TCGA-KN-8433-11A-01R-2315-07	C16orf62|57020	1197.6445
TCGA-KN-8433-11A-01R-2315-07	C16orf63|123811	727.2727
TCGA-KN-8433-11A-01R-2315-07	C16orf68|79091	130.2908
TCGA-KN-8433-11A-01R-2315-07	C16orf70|80262	374.4424
TCGA-KN-8433-11A-01R-2315-07	C16orf71|146562	21.3471
TCGA-KN-8433-11A-01R-2315-07	C16orf72|29035	1246.2275
TCGA-KN-8433-11A-01R-2315-07	C16orf73|254528	3.3493
TCGA-KN-8433-11A-01R-2315-07	C16orf74|404550	24.2915
TCGA-KN-8433-11A-01R-2315-07	C16orf75|116028	79.8675
TCGA-KN-8433-11A-01R-2315-07	C16orf78|123970	0
TCGA-KN-8433-11A-01R-2315-07	C16orf79|283870	28.8333
TCGA-KN-8433-11A-01R-2315-07	C16orf7|9605	466.1612
TCGA-KN-8433-11A-01R-2315-07	C16orf80|29105	574.8988
TCGA-KN-8433-11A-01R-2315-07	C16orf81|283860	.3681
TCGA-KN-8433-11A-01R-2315-07	C16orf82|162083	0
TCGA-KN-8433-11A-01R-2315-07	C16orf86|388284	149.4295
TCGA-KN-8433-11A-01R-2315-07	C16orf87|388272	200.5889
TCGA-KN-8433-11A-01R-2315-07	C16orf88|400506	150.1656
TCGA-KN-8433-11A-01R-2315-07	C16orf89|146556	3720.2797
TCGA-KN-8433-11A-01R-2315-07	C16orf90|646174	.7361
TCGA-KN-8433-11A-01R-2315-07	C16orf91|283951	245.1233
TCGA-KN-8433-11A-01R-2315-07	C16orf92|146378	.2098
TCGA-KN-8433-11A-01R-2315-07	C16orf93|90835	55.576
TCGA-KN-8433-11A-01R-2315-07	C17orf100|388327	98.6382
TCGA-KN-8433-11A-01R-2315-07	C17orf101|79701	368.399
[truncated: 18,532 more rows]
