# Supplementary material for: Dysfunctional miRNA-Mediated Regulation in Chromophobe Renal Cell Carcinoma
Source: PLoS One. 2016 Jun 3;11(6):e0156324. doi: 10.1371/journal.pone.0156324 (PMC4892590; doi:10.1371/journal.pone.0156324)
Supplement: S2 File — (ZIP) [file pone.0156324.s002.zip › S2_File mRNA expression profile downloaded from TCGA/control/unc.edu__IlluminaHiSeq_RNASeqV2__TCGA-KN-8434-11A-01R-2315-07__expression_rsem_gene_normalized.txt]

barcode	gene_id	normalized_count
TCGA-KN-8434-11A-01R-2315-07	?|100130426	.3449
TCGA-KN-8434-11A-01R-2315-07	?|100133144	.9934
TCGA-KN-8434-11A-01R-2315-07	?|100134869	8.3201
TCGA-KN-8434-11A-01R-2315-07	?|10357	89.0928
TCGA-KN-8434-11A-01R-2315-07	?|10431	953.4322
TCGA-KN-8434-11A-01R-2315-07	?|136542	0
TCGA-KN-8434-11A-01R-2315-07	?|155060	114.1773
TCGA-KN-8434-11A-01R-2315-07	?|26823	.3449
TCGA-KN-8434-11A-01R-2315-07	?|280660	0
TCGA-KN-8434-11A-01R-2315-07	?|317712	0
TCGA-KN-8434-11A-01R-2315-07	?|340602	1.3798
TCGA-KN-8434-11A-01R-2315-07	?|388795	1.0348
TCGA-KN-8434-11A-01R-2315-07	?|390284	25.526
TCGA-KN-8434-11A-01R-2315-07	?|391343	0
TCGA-KN-8434-11A-01R-2315-07	?|391714	.3449
TCGA-KN-8434-11A-01R-2315-07	?|404770	0
TCGA-KN-8434-11A-01R-2315-07	?|441362	0
TCGA-KN-8434-11A-01R-2315-07	?|442388	0
TCGA-KN-8434-11A-01R-2315-07	?|553137	8.2787
TCGA-KN-8434-11A-01R-2315-07	?|57714	431.5281
TCGA-KN-8434-11A-01R-2315-07	?|645851	23.4564
TCGA-KN-8434-11A-01R-2315-07	?|652919	12.5043
TCGA-KN-8434-11A-01R-2315-07	?|653553	545.7054
TCGA-KN-8434-11A-01R-2315-07	?|728045	0
TCGA-KN-8434-11A-01R-2315-07	?|728603	.6899
TCGA-KN-8434-11A-01R-2315-07	?|728788	1.3798
TCGA-KN-8434-11A-01R-2315-07	?|729884	2.4146
TCGA-KN-8434-11A-01R-2315-07	?|8225	969.6447
TCGA-KN-8434-11A-01R-2315-07	?|90288	31.0452
TCGA-KN-8434-11A-01R-2315-07	A1BG|1	57.6061
TCGA-KN-8434-11A-01R-2315-07	A1CF|29974	160.0552
TCGA-KN-8434-11A-01R-2315-07	A2BP1|54715	28.6306
TCGA-KN-8434-11A-01R-2315-07	A2LD1|87769	2420.9796
TCGA-KN-8434-11A-01R-2315-07	A2ML1|144568	.6899
TCGA-KN-8434-11A-01R-2315-07	A2M|2	14784.3118
TCGA-KN-8434-11A-01R-2315-07	A4GALT|53947	984.8224
TCGA-KN-8434-11A-01R-2315-07	A4GNT|51146	6.554
TCGA-KN-8434-11A-01R-2315-07	AAA1|404744	3.4495
TCGA-KN-8434-11A-01R-2315-07	AAAS|8086	644.0152
TCGA-KN-8434-11A-01R-2315-07	AACSL|729522	9.6585
TCGA-KN-8434-11A-01R-2315-07	AACS|65985	871.3349
TCGA-KN-8434-11A-01R-2315-07	AADACL2|344752	0
TCGA-KN-8434-11A-01R-2315-07	AADACL3|126767	0
TCGA-KN-8434-11A-01R-2315-07	AADACL4|343066	5.1742
TCGA-KN-8434-11A-01R-2315-07	AADAC|13	0
TCGA-KN-8434-11A-01R-2315-07	AADAT|51166	139.7033
TCGA-KN-8434-11A-01R-2315-07	AAGAB|79719	1019.317
TCGA-KN-8434-11A-01R-2315-07	AAK1|22848	1293.8944
TCGA-KN-8434-11A-01R-2315-07	AAMP|14	2840.6347
TCGA-KN-8434-11A-01R-2315-07	AANAT|15	.3449
TCGA-KN-8434-11A-01R-2315-07	AARS2|57505	396.3367
TCGA-KN-8434-11A-01R-2315-07	AARSD1|80755	478.7858
TCGA-KN-8434-11A-01R-2315-07	AARS|16	3231.8041
TCGA-KN-8434-11A-01R-2315-07	AASDHPPT|60496	996.1676
TCGA-KN-8434-11A-01R-2315-07	AASDH|132949	303.8979
TCGA-KN-8434-11A-01R-2315-07	AASS|10157	687.1335
TCGA-KN-8434-11A-01R-2315-07	AATF|26574	868.2304
TCGA-KN-8434-11A-01R-2315-07	AATK|9625	65.5398
TCGA-KN-8434-11A-01R-2315-07	ABAT|18	5073.1287
TCGA-KN-8434-11A-01R-2315-07	ABCA10|10349	25.871
TCGA-KN-8434-11A-01R-2315-07	ABCA11P|79963	114.8948
TCGA-KN-8434-11A-01R-2315-07	ABCA12|26154	3.7944
TCGA-KN-8434-11A-01R-2315-07	ABCA13|154664	43.1183
TCGA-KN-8434-11A-01R-2315-07	ABCA17P|650655	8.6237
TCGA-KN-8434-11A-01R-2315-07	ABCA1|19	530.1276
TCGA-KN-8434-11A-01R-2315-07	ABCA2|20	2330.8037
TCGA-KN-8434-11A-01R-2315-07	ABCA3|21	615.0397
TCGA-KN-8434-11A-01R-2315-07	ABCA4|24	107.6233
TCGA-KN-8434-11A-01R-2315-07	ABCA5|23461	739.9103
TCGA-KN-8434-11A-01R-2315-07	ABCA6|23460	100.0345
TCGA-KN-8434-11A-01R-2315-07	ABCA7|10347	324.9396
TCGA-KN-8434-11A-01R-2315-07	ABCA8|10351	553.9841
TCGA-KN-8434-11A-01R-2315-07	ABCA9|10350	66.2297
TCGA-KN-8434-11A-01R-2315-07	ABCB10|23456	402.8976
TCGA-KN-8434-11A-01R-2315-07	ABCB11|8647	0
TCGA-KN-8434-11A-01R-2315-07	ABCB1|5243	2776.8196
TCGA-KN-8434-11A-01R-2315-07	ABCB4|5244	43.4633
TCGA-KN-8434-11A-01R-2315-07	ABCB5|340273	1.0348
TCGA-KN-8434-11A-01R-2315-07	ABCB6|10058	436.7161
TCGA-KN-8434-11A-01R-2315-07	ABCB7|22	457.744
TCGA-KN-8434-11A-01R-2315-07	ABCB8|11194	919.9724
TCGA-KN-8434-11A-01R-2315-07	ABCB9|23457	157.2715
TCGA-KN-8434-11A-01R-2315-07	ABCC10|89845	374.9569
TCGA-KN-8434-11A-01R-2315-07	ABCC11|85320	2.7596
TCGA-KN-8434-11A-01R-2315-07	ABCC12|94160	0
TCGA-KN-8434-11A-01R-2315-07	ABCC13|150000	0
TCGA-KN-8434-11A-01R-2315-07	ABCC1|4363	744.0497
TCGA-KN-8434-11A-01R-2315-07	ABCC2|1244	482.2353
TCGA-KN-8434-11A-01R-2315-07	ABCC3|8714	444.2911
TCGA-KN-8434-11A-01R-2315-07	ABCC4|10257	1378.7513
TCGA-KN-8434-11A-01R-2315-07	ABCC5|10057	997.9303
TCGA-KN-8434-11A-01R-2315-07	ABCC6P1|653190	111.4177
TCGA-KN-8434-11A-01R-2315-07	ABCC6P2|730013	212.1421
TCGA-KN-8434-11A-01R-2315-07	ABCC6|368	1433.2528
TCGA-KN-8434-11A-01R-2315-07	ABCC8|6833	3.1045
TCGA-KN-8434-11A-01R-2315-07	ABCC9|10060	220.0759
TCGA-KN-8434-11A-01R-2315-07	ABCD1|215	274.5774
TCGA-KN-8434-11A-01R-2315-07	ABCD2|225	19.662
TCGA-KN-8434-11A-01R-2315-07	ABCD3|5825	2347.7061
TCGA-KN-8434-11A-01R-2315-07	ABCD4|5826	967.575
TCGA-KN-8434-11A-01R-2315-07	ABCE1|6059	865.1259
TCGA-KN-8434-11A-01R-2315-07	ABCF1|23	1419.11
TCGA-KN-8434-11A-01R-2315-07	ABCF2|10061	1153.1563
TCGA-KN-8434-11A-01R-2315-07	ABCF3|55324	1374.9569
TCGA-KN-8434-11A-01R-2315-07	ABCG1|9619	560.5381
TCGA-KN-8434-11A-01R-2315-07	ABCG2|9429	142.4629
TCGA-KN-8434-11A-01R-2315-07	ABCG4|64137	6.209
TCGA-KN-8434-11A-01R-2315-07	ABCG5|64240	14.1428
TCGA-KN-8434-11A-01R-2315-07	ABCG8|64241	15.1776
TCGA-KN-8434-11A-01R-2315-07	ABHD10|55347	1736.4608
TCGA-KN-8434-11A-01R-2315-07	ABHD11|83451	648.1545
TCGA-KN-8434-11A-01R-2315-07	ABHD12B|145447	5.5191
TCGA-KN-8434-11A-01R-2315-07	ABHD12|26090	1575.3708
TCGA-KN-8434-11A-01R-2315-07	ABHD13|84945	368.058
TCGA-KN-8434-11A-01R-2315-07	ABHD14A|25864	987.6406
TCGA-KN-8434-11A-01R-2315-07	ABHD14B|84836	4282.1663
TCGA-KN-8434-11A-01R-2315-07	ABHD15|116236	453.2597
TCGA-KN-8434-11A-01R-2315-07	ABHD1|84696	30.7002
TCGA-KN-8434-11A-01R-2315-07	ABHD2|11057	3656.0883
TCGA-KN-8434-11A-01R-2315-07	ABHD3|171586	337.3577
TCGA-KN-8434-11A-01R-2315-07	ABHD4|63874	1745.7744
TCGA-KN-8434-11A-01R-2315-07	ABHD5|51099	518.1097
TCGA-KN-8434-11A-01R-2315-07	ABHD6|57406	818.9031
TCGA-KN-8434-11A-01R-2315-07	ABHD8|79575	432.563
TCGA-KN-8434-11A-01R-2315-07	ABI1|10006	1274.8913
TCGA-KN-8434-11A-01R-2315-07	ABI2|10152	1671.9558
TCGA-KN-8434-11A-01R-2315-07	ABI3BP|25890	684.3739
TCGA-KN-8434-11A-01R-2315-07	ABI3|51225	320.8003
TCGA-KN-8434-11A-01R-2315-07	ABL1|25	2039.3239
TCGA-KN-8434-11A-01R-2315-07	ABL2|27	488.4443
TCGA-KN-8434-11A-01R-2315-07	ABLIM1|3983	5109.0031
TCGA-KN-8434-11A-01R-2315-07	ABLIM2|84448	260.7796
TCGA-KN-8434-11A-01R-2315-07	ABLIM3|22885	446.3608
TCGA-KN-8434-11A-01R-2315-07	ABO|28	289.7551
TCGA-KN-8434-11A-01R-2315-07	ABP1|26	10317.6958
TCGA-KN-8434-11A-01R-2315-07	ABRA|137735	.3449
TCGA-KN-8434-11A-01R-2315-07	ABR|29	1127.6302
TCGA-KN-8434-11A-01R-2315-07	ABT1|29777	448.0855
TCGA-KN-8434-11A-01R-2315-07	ABTB1|80325	819.9379
TCGA-KN-8434-11A-01R-2315-07	ABTB2|25841	1053.8117
TCGA-KN-8434-11A-01R-2315-07	ACAA1|30	5546.0504
TCGA-KN-8434-11A-01R-2315-07	ACAA2|10449	7548.8099
TCGA-KN-8434-11A-01R-2315-07	ACACA|31	721.9731
TCGA-KN-8434-11A-01R-2315-07	ACACB|32	1668.1614
TCGA-KN-8434-11A-01R-2315-07	ACAD10|80724	1655.0535
TCGA-KN-8434-11A-01R-2315-07	ACAD11|84129	2382.5285
TCGA-KN-8434-11A-01R-2315-07	ACAD8|27034	1398.0683
TCGA-KN-8434-11A-01R-2315-07	ACAD9|28976	1026.5574
TCGA-KN-8434-11A-01R-2315-07	ACADL|33	645.395
TCGA-KN-8434-11A-01R-2315-07	ACADM|34	5581.9248
TCGA-KN-8434-11A-01R-2315-07	ACADSB|36	5845.8089
TCGA-KN-8434-11A-01R-2315-07	ACADS|35	1856.8472
TCGA-KN-8434-11A-01R-2315-07	ACADVL|37	8978.8513
TCGA-KN-8434-11A-01R-2315-07	ACAN|176	28.6306
TCGA-KN-8434-11A-01R-2315-07	ACAP1|9744	36.2194
TCGA-KN-8434-11A-01R-2315-07	ACAP2|23527	702.3111
TCGA-KN-8434-11A-01R-2315-07	ACAP3|116983	529.8655
TCGA-KN-8434-11A-01R-2315-07	ACAT1|38	12222.4905
TCGA-KN-8434-11A-01R-2315-07	ACAT2|39	428.9617
TCGA-KN-8434-11A-01R-2315-07	ACBD3|64746	906.1745
TCGA-KN-8434-11A-01R-2315-07	ACBD4|79777	824.0773
TCGA-KN-8434-11A-01R-2315-07	ACBD5|91452	1903.415
TCGA-KN-8434-11A-01R-2315-07	ACBD6|84320	406.0021
TCGA-KN-8434-11A-01R-2315-07	ACBD7|414149	34.8396
TCGA-KN-8434-11A-01R-2315-07	ACCN1|40	24.4912
TCGA-KN-8434-11A-01R-2315-07	ACCN2|41	23.4564
TCGA-KN-8434-11A-01R-2315-07	ACCN3|9311	4.1394
TCGA-KN-8434-11A-01R-2315-07	ACCN4|55515	.3449
TCGA-KN-8434-11A-01R-2315-07	ACCN5|51802	0
TCGA-KN-8434-11A-01R-2315-07	ACCSL|390110	0
TCGA-KN-8434-11A-01R-2315-07	ACCS|84680	200.4139
TCGA-KN-8434-11A-01R-2315-07	ACD|65057	302.5181
TCGA-KN-8434-11A-01R-2315-07	ACE2|59272	1761.297
TCGA-KN-8434-11A-01R-2315-07	ACER1|125981	0
TCGA-KN-8434-11A-01R-2315-07	ACER2|340485	43.4633
TCGA-KN-8434-11A-01R-2315-07	ACER3|55331	284.5809
TCGA-KN-8434-11A-01R-2315-07	ACE|1636	840.6347
TCGA-KN-8434-11A-01R-2315-07	ACHE|43	58.296
TCGA-KN-8434-11A-01R-2315-07	ACIN1|22985	2031.7351
TCGA-KN-8434-11A-01R-2315-07	ACLY|47	2819.248
TCGA-KN-8434-11A-01R-2315-07	ACMSD|130013	2147.6371
TCGA-KN-8434-11A-01R-2315-07	ACN9|57001	373.2321
TCGA-KN-8434-11A-01R-2315-07	ACO1|48	3703.001
TCGA-KN-8434-11A-01R-2315-07	ACO2|50	8729.0583
TCGA-KN-8434-11A-01R-2315-07	ACOT11|26027	1326.7334
TCGA-KN-8434-11A-01R-2315-07	ACOT12|134526	67.2646
TCGA-KN-8434-11A-01R-2315-07	ACOT13|55856	1519.3446
TCGA-KN-8434-11A-01R-2315-07	ACOT1|641371	2175.9814
TCGA-KN-8434-11A-01R-2315-07	ACOT2|10965	1004.0807
TCGA-KN-8434-11A-01R-2315-07	ACOT4|122970	424.6292
TCGA-KN-8434-11A-01R-2315-07	ACOT6|641372	32.7699
TCGA-KN-8434-11A-01R-2315-07	ACOT7|11332	1985.5122
TCGA-KN-8434-11A-01R-2315-07	ACOT8|10005	653.7082
TCGA-KN-8434-11A-01R-2315-07	ACOT9|23597	384.6154
TCGA-KN-8434-11A-01R-2315-07	ACOX1|51	2620.6209
TCGA-KN-8434-11A-01R-2315-07	ACOX2|8309	1773.3701
TCGA-KN-8434-11A-01R-2315-07	ACOX3|8310	291.1349
TCGA-KN-8434-11A-01R-2315-07	ACOXL|55289	.6899
TCGA-KN-8434-11A-01R-2315-07	ACP1|52	1822.6975
TCGA-KN-8434-11A-01R-2315-07	ACP2|53	1218.3477
TCGA-KN-8434-11A-01R-2315-07	ACP5|54	2236.6333
TCGA-KN-8434-11A-01R-2315-07	ACP6|51205	368.4029
TCGA-KN-8434-11A-01R-2315-07	ACPL2|92370	230.0793
TCGA-KN-8434-11A-01R-2315-07	ACPP|55	1542.6009
TCGA-KN-8434-11A-01R-2315-07	ACPT|93650	0
TCGA-KN-8434-11A-01R-2315-07	ACRBP|84519	22.0766
TCGA-KN-8434-11A-01R-2315-07	ACRC|93953	8.6237
TCGA-KN-8434-11A-01R-2315-07	ACRV1|56	0
TCGA-KN-8434-11A-01R-2315-07	ACR|49	5.8641
TCGA-KN-8434-11A-01R-2315-07	ACSBG1|23205	5.8641
TCGA-KN-8434-11A-01R-2315-07	ACSBG2|81616	37.2542
TCGA-KN-8434-11A-01R-2315-07	ACSF2|80221	6172.8182
TCGA-KN-8434-11A-01R-2315-07	ACSF3|197322	695.7572
TCGA-KN-8434-11A-01R-2315-07	ACSL1|2180	7684.3739
TCGA-KN-8434-11A-01R-2315-07	ACSL3|2181	1858.227
TCGA-KN-8434-11A-01R-2315-07	ACSL4|2182	4435.6675
TCGA-KN-8434-11A-01R-2315-07	ACSL5|51703	435.6675
TCGA-KN-8434-11A-01R-2315-07	ACSL6|23305	130.7347
TCGA-KN-8434-11A-01R-2315-07	ACSM1|116285	14.4878
TCGA-KN-8434-11A-01R-2315-07	ACSM2A|123876	6656.4333
TCGA-KN-8434-11A-01R-2315-07	ACSM2B|348158	8022.0766
TCGA-KN-8434-11A-01R-2315-07	ACSM3|6296	2192.049
TCGA-KN-8434-11A-01R-2315-07	ACSM4|341392	0
TCGA-KN-8434-11A-01R-2315-07	ACSM5|54988	770.6106
TCGA-KN-8434-11A-01R-2315-07	ACSS1|84532	3402.8976
TCGA-KN-8434-11A-01R-2315-07	ACSS2|55902	2414.2808
TCGA-KN-8434-11A-01R-2315-07	ACSS3|79611	1094.5154
TCGA-KN-8434-11A-01R-2315-07	ACTA1|58	12.4181
TCGA-KN-8434-11A-01R-2315-07	ACTA2|59	2341.1797
TCGA-KN-8434-11A-01R-2315-07	ACTBL2|345651	.6899
TCGA-KN-8434-11A-01R-2315-07	ACTB|60	43988.2718
TCGA-KN-8434-11A-01R-2315-07	ACTC1|70	15.1776
TCGA-KN-8434-11A-01R-2315-07	ACTG1|71	37810.2794
TCGA-KN-8434-11A-01R-2315-07	ACTG2|72	5.8641
TCGA-KN-8434-11A-01R-2315-07	ACTL6A|86	597.4474
TCGA-KN-8434-11A-01R-2315-07	ACTL6B|51412	0
TCGA-KN-8434-11A-01R-2315-07	ACTL7A|10881	0
TCGA-KN-8434-11A-01R-2315-07	ACTL7B|10880	0
TCGA-KN-8434-11A-01R-2315-07	ACTL8|81569	.3449
TCGA-KN-8434-11A-01R-2315-07	ACTL9|284382	0
TCGA-KN-8434-11A-01R-2315-07	ACTN1|87	1079.6826
TCGA-KN-8434-11A-01R-2315-07	ACTN2|88	17.5923
TCGA-KN-8434-11A-01R-2315-07	ACTN3|89	.6899
TCGA-KN-8434-11A-01R-2315-07	ACTN4|81	14458.3443
TCGA-KN-8434-11A-01R-2315-07	ACTR10|55860	1214.9017
TCGA-KN-8434-11A-01R-2315-07	ACTR1A|10121	2286.6506
TCGA-KN-8434-11A-01R-2315-07	ACTR1B|10120	1904.1049
TCGA-KN-8434-11A-01R-2315-07	ACTR2|10097	3874.4395
TCGA-KN-8434-11A-01R-2315-07	ACTR3B|57180	213.8669
TCGA-KN-8434-11A-01R-2315-07	ACTR3C|653857	128.6651
TCGA-KN-8434-11A-01R-2315-07	ACTR3|10096	2444.2911
TCGA-KN-8434-11A-01R-2315-07	ACTR5|79913	178.3374
TCGA-KN-8434-11A-01R-2315-07	ACTR6|64431	452.2249
TCGA-KN-8434-11A-01R-2315-07	ACTR8|93973	578.8203
TCGA-KN-8434-11A-01R-2315-07	ACTRT1|139741	0
TCGA-KN-8434-11A-01R-2315-07	ACTRT2|140625	0
TCGA-KN-8434-11A-01R-2315-07	ACVR1B|91	3421.5247
TCGA-KN-8434-11A-01R-2315-07	ACVR1C|130399	29.3205
TCGA-KN-8434-11A-01R-2315-07	ACVR1|90	845.8089
TCGA-KN-8434-11A-01R-2315-07	ACVR2A|92	364.6085
TCGA-KN-8434-11A-01R-2315-07	ACVR2B|93	305.6226
TCGA-KN-8434-11A-01R-2315-07	ACVRL1|94	679.8896
TCGA-KN-8434-11A-01R-2315-07	ACY1|95	12762.6181
TCGA-KN-8434-11A-01R-2315-07	ACY3|91703	1651.2591
TCGA-KN-8434-11A-01R-2315-07	ACYP1|97	75.5433
TCGA-KN-8434-11A-01R-2315-07	ACYP2|98	148.327
TCGA-KN-8434-11A-01R-2315-07	ADAD1|132612	0
TCGA-KN-8434-11A-01R-2315-07	ADAD2|161931	1.3798
TCGA-KN-8434-11A-01R-2315-07	ADAL|161823	310.1069
TCGA-KN-8434-11A-01R-2315-07	ADAM10|102	1374.9569
TCGA-KN-8434-11A-01R-2315-07	ADAM11|4185	8.6237
TCGA-KN-8434-11A-01R-2315-07	ADAM12|8038	17.5923
TCGA-KN-8434-11A-01R-2315-07	ADAM15|8751	816.8334
TCGA-KN-8434-11A-01R-2315-07	ADAM17|6868	334.2532
TCGA-KN-8434-11A-01R-2315-07	ADAM18|8749	0
TCGA-KN-8434-11A-01R-2315-07	ADAM19|8728	62.7803
TCGA-KN-8434-11A-01R-2315-07	ADAM20|8748	.3449
TCGA-KN-8434-11A-01R-2315-07	ADAM21P1|145241	.6899
TCGA-KN-8434-11A-01R-2315-07	ADAM21|8747	3.4495
TCGA-KN-8434-11A-01R-2315-07	ADAM22|53616	103.484
TCGA-KN-8434-11A-01R-2315-07	ADAM23|8745	49.6723
TCGA-KN-8434-11A-01R-2315-07	ADAM28|10863	77.268
TCGA-KN-8434-11A-01R-2315-07	ADAM29|11086	.3449
TCGA-KN-8434-11A-01R-2315-07	ADAM2|2515	.3449
TCGA-KN-8434-11A-01R-2315-07	ADAM30|11085	0
TCGA-KN-8434-11A-01R-2315-07	ADAM32|203102	0
TCGA-KN-8434-11A-01R-2315-07	ADAM33|80332	34.4947
TCGA-KN-8434-11A-01R-2315-07	ADAM3A|1587	0
TCGA-KN-8434-11A-01R-2315-07	ADAM5P|255926	0
TCGA-KN-8434-11A-01R-2315-07	ADAM6|8755	6528.1752
TCGA-KN-8434-11A-01R-2315-07	ADAM7|8756	.6899
TCGA-KN-8434-11A-01R-2315-07	ADAM8|101	68.9893
TCGA-KN-8434-11A-01R-2315-07	ADAM9|8754	1842.0145
TCGA-KN-8434-11A-01R-2315-07	ADAMDEC1|27299	2.7596
TCGA-KN-8434-11A-01R-2315-07	ADAMTS10|81794	93.8255
TCGA-KN-8434-11A-01R-2315-07	ADAMTS12|81792	10.3484
TCGA-KN-8434-11A-01R-2315-07	ADAMTS13|11093	105.5536
TCGA-KN-8434-11A-01R-2315-07	ADAMTS14|140766	1.0348
TCGA-KN-8434-11A-01R-2315-07	ADAMTS15|170689	361.8489
TCGA-KN-8434-11A-01R-2315-07	ADAMTS16|170690	648.8444
TCGA-KN-8434-11A-01R-2315-07	ADAMTS17|170691	69.6792
TCGA-KN-8434-11A-01R-2315-07	ADAMTS18|170692	15.1776
TCGA-KN-8434-11A-01R-2315-07	ADAMTS19|171019	43.1183
TCGA-KN-8434-11A-01R-2315-07	ADAMTS1|9510	1437.0473
TCGA-KN-8434-11A-01R-2315-07	ADAMTS20|80070	0
TCGA-KN-8434-11A-01R-2315-07	ADAMTS2|9509	23.1114
TCGA-KN-8434-11A-01R-2315-07	ADAMTS3|9508	31.3901
TCGA-KN-8434-11A-01R-2315-07	ADAMTS4|9507	66.2297
TCGA-KN-8434-11A-01R-2315-07	ADAMTS5|11096	332.1835
TCGA-KN-8434-11A-01R-2315-07	ADAMTS6|11174	28.9755
TCGA-KN-8434-11A-01R-2315-07	ADAMTS7|11173	41.7385
TCGA-KN-8434-11A-01R-2315-07	ADAMTS8|11095	34.8396
TCGA-KN-8434-11A-01R-2315-07	ADAMTS9|56999	654.3636
TCGA-KN-8434-11A-01R-2315-07	ADAMTSL1|92949	550.1897
TCGA-KN-8434-11A-01R-2315-07	ADAMTSL2|9719	1009.6585
TCGA-KN-8434-11A-01R-2315-07	ADAMTSL3|57188	383.2356
TCGA-KN-8434-11A-01R-2315-07	ADAMTSL4|54507	145.9124
TCGA-KN-8434-11A-01R-2315-07	ADAMTSL5|339366	20.0069
TCGA-KN-8434-11A-01R-2315-07	ADAP1|11033	797.5854
TCGA-KN-8434-11A-01R-2315-07	ADAP2|55803	106.9334
TCGA-KN-8434-11A-01R-2315-07	ADARB1|104	372.1973
TCGA-KN-8434-11A-01R-2315-07	ADARB2|105	5.5191
TCGA-KN-8434-11A-01R-2315-07	ADAR|103	5641.6006
TCGA-KN-8434-11A-01R-2315-07	ADAT1|23536	288.3753
TCGA-KN-8434-11A-01R-2315-07	ADAT2|134637	53.1218
TCGA-KN-8434-11A-01R-2315-07	ADAT3|113179	56.9162
TCGA-KN-8434-11A-01R-2315-07	ADA|100	22.4215
TCGA-KN-8434-11A-01R-2315-07	ADCK1|57143	201.4488
TCGA-KN-8434-11A-01R-2315-07	ADCK2|90956	531.9076
TCGA-KN-8434-11A-01R-2315-07	ADCK4|79934	770.2656
TCGA-KN-8434-11A-01R-2315-07	ADCK5|203054	142.4629
TCGA-KN-8434-11A-01R-2315-07	ADCY10|55811	1.0348
TCGA-KN-8434-11A-01R-2315-07	ADCY1|107	248.3615
TCGA-KN-8434-11A-01R-2315-07	ADCY2|108	11.0383
TCGA-KN-8434-11A-01R-2315-07	ADCY3|109	273.1908
TCGA-KN-8434-11A-01R-2315-07	ADCY4|196883	272.1628
TCGA-KN-8434-11A-01R-2315-07	ADCY5|111	444.2911
TCGA-KN-8434-11A-01R-2315-07	ADCY6|112	2050.7071
TCGA-KN-8434-11A-01R-2315-07	ADCY7|113	160.7451
TCGA-KN-8434-11A-01R-2315-07	ADCY8|114	14.1428
TCGA-KN-8434-11A-01R-2315-07	ADCY9|115	1079.6826
TCGA-KN-8434-11A-01R-2315-07	ADCYAP1R1|117	.3449
TCGA-KN-8434-11A-01R-2315-07	ADCYAP1|116	23.4564
TCGA-KN-8434-11A-01R-2315-07	ADC|113451	164.5395
TCGA-KN-8434-11A-01R-2315-07	ADD1|118	5899.2756
TCGA-KN-8434-11A-01R-2315-07	ADD2|119	2.4146
TCGA-KN-8434-11A-01R-2315-07	ADD3|120	4881.6833
TCGA-KN-8434-11A-01R-2315-07	ADH1A|124	17.9372
TCGA-KN-8434-11A-01R-2315-07	ADH1B|125	1818.2132
TCGA-KN-8434-11A-01R-2315-07	ADH1C|126	617.4543
TCGA-KN-8434-11A-01R-2315-07	ADH4|127	6.8989
TCGA-KN-8434-11A-01R-2315-07	ADH5|128	6005.8641
TCGA-KN-8434-11A-01R-2315-07	ADH6|130	1461.5385
TCGA-KN-8434-11A-01R-2315-07	ADH7|131	0
TCGA-KN-8434-11A-01R-2315-07	ADHFE1|137872	585.0293
TCGA-KN-8434-11A-01R-2315-07	ADI1|55256	7742.3249
TCGA-KN-8434-11A-01R-2315-07	ADIG|149685	0
TCGA-KN-8434-11A-01R-2315-07	ADIPOQ|9370	0
TCGA-KN-8434-11A-01R-2315-07	ADIPOR1|51094	2505.0017
TCGA-KN-8434-11A-01R-2315-07	ADIPOR2|79602	1792.3422
TCGA-KN-8434-11A-01R-2315-07	ADK|132	482.2353
TCGA-KN-8434-11A-01R-2315-07	ADM2|79924	564.3325
TCGA-KN-8434-11A-01R-2315-07	ADM|133	581.9248
TCGA-KN-8434-11A-01R-2315-07	ADNP2|22850	622.6285
TCGA-KN-8434-11A-01R-2315-07	ADNP|23394	1751.9834
TCGA-KN-8434-11A-01R-2315-07	ADORA1|134	316.316
TCGA-KN-8434-11A-01R-2315-07	ADORA2A|135	144.2773
TCGA-KN-8434-11A-01R-2315-07	ADORA2B|136	13.4529
TCGA-KN-8434-11A-01R-2315-07	ADORA3|140	14.4878
TCGA-KN-8434-11A-01R-2315-07	ADO|84890	605.3812
TCGA-KN-8434-11A-01R-2315-07	ADPGK|83440	750.5519
TCGA-KN-8434-11A-01R-2315-07	ADPRHL1|113622	37.2542
TCGA-KN-8434-11A-01R-2315-07	ADPRHL2|54936	646.0849
TCGA-KN-8434-11A-01R-2315-07	ADPRH|141	241.4626
TCGA-KN-8434-11A-01R-2315-07	ADRA1A|148	7.9338
TCGA-KN-8434-11A-01R-2315-07	ADRA1B|147	85.2018
TCGA-KN-8434-11A-01R-2315-07	ADRA1D|146	16.5574
TCGA-KN-8434-11A-01R-2315-07	ADRA2A|150	133.1494
TCGA-KN-8434-11A-01R-2315-07	ADRA2B|151	161.09
TCGA-KN-8434-11A-01R-2315-07	ADRA2C|152	620.5588
TCGA-KN-8434-11A-01R-2315-07	ADRB1|153	66.2297
TCGA-KN-8434-11A-01R-2315-07	ADRB2|154	41.7385
TCGA-KN-8434-11A-01R-2315-07	ADRB3|155	.3449
TCGA-KN-8434-11A-01R-2315-07	ADRBK1|156	1166.6092
TCGA-KN-8434-11A-01R-2315-07	ADRBK2|157	240.4277
TCGA-KN-8434-11A-01R-2315-07	ADRM1|11047	1517.7647
TCGA-KN-8434-11A-01R-2315-07	ADSL|158	869.9552
TCGA-KN-8434-11A-01R-2315-07	ADSSL1|122622	345.2915
TCGA-KN-8434-11A-01R-2315-07	ADSS|159	1110.7278
TCGA-KN-8434-11A-01R-2315-07	AEBP1|165	2018.2822
TCGA-KN-8434-11A-01R-2315-07	AEBP2|121536	822.3525
TCGA-KN-8434-11A-01R-2315-07	AEN|64782	232.8389
TCGA-KN-8434-11A-01R-2315-07	AES|166	9126.2504
TCGA-KN-8434-11A-01R-2315-07	AFAP1L1|134265	309.762
TCGA-KN-8434-11A-01R-2315-07	AFAP1L2|84632	1346.3263
TCGA-KN-8434-11A-01R-2315-07	AFAP1|60312	471.8765
TCGA-KN-8434-11A-01R-2315-07	AFARP1|246182	55.8813
TCGA-KN-8434-11A-01R-2315-07	AFF1|4299	3761.6419
TCGA-KN-8434-11A-01R-2315-07	AFF2|2334	13.7979
TCGA-KN-8434-11A-01R-2315-07	AFF3|3899	74.8534
TCGA-KN-8434-11A-01R-2315-07	AFF4|27125	2275.6123
TCGA-KN-8434-11A-01R-2315-07	AFG3L1|172	134.5291
TCGA-KN-8434-11A-01R-2315-07	AFG3L2|10939	2736.9921
TCGA-KN-8434-11A-01R-2315-07	AFMID|125061	2109.693
TCGA-KN-8434-11A-01R-2315-07	AFM|173	809.5895
TCGA-KN-8434-11A-01R-2315-07	AFP|174	62.4353
TCGA-KN-8434-11A-01R-2315-07	AFTPH|54812	2481.2004
TCGA-KN-8434-11A-01R-2315-07	AG2|387763	405.6571
TCGA-KN-8434-11A-01R-2315-07	AGAP11|119385	45.5364
TCGA-KN-8434-11A-01R-2315-07	AGAP1|116987	465.6778
TCGA-KN-8434-11A-01R-2315-07	AGAP2|116986	15.3536
TCGA-KN-8434-11A-01R-2315-07	AGAP3|116988	828.9065
TCGA-KN-8434-11A-01R-2315-07	AGAP4|119016	135.564
TCGA-KN-8434-11A-01R-2315-07	AGAP5|729092	27.1887
TCGA-KN-8434-11A-01R-2315-07	AGAP6|414189	49.3274
TCGA-KN-8434-11A-01R-2315-07	AGAP7|653268	1.7247
TCGA-KN-8434-11A-01R-2315-07	AGAP8|728404	10.0034
TCGA-KN-8434-11A-01R-2315-07	AGA|175	505.3467
TCGA-KN-8434-11A-01R-2315-07	AGBL1|123624	0
TCGA-KN-8434-11A-01R-2315-07	AGBL2|79841	17.5923
TCGA-KN-8434-11A-01R-2315-07	AGBL3|340351	23.1114
TCGA-KN-8434-11A-01R-2315-07	AGBL4|84871	72.0938
TCGA-KN-8434-11A-01R-2315-07	AGBL5|60509	1259.4274
TCGA-KN-8434-11A-01R-2315-07	AGER|177	18.9721
TCGA-KN-8434-11A-01R-2315-07	AGFG1|3267	1264.574
TCGA-KN-8434-11A-01R-2315-07	AGFG2|3268	582.2697
TCGA-KN-8434-11A-01R-2315-07	AGGF1|55109	867.5405
TCGA-KN-8434-11A-01R-2315-07	AGK|55750	661.2625
TCGA-KN-8434-11A-01R-2315-07	AGL|178	1130.7347
TCGA-KN-8434-11A-01R-2315-07	AGMAT|79814	6004.4843
TCGA-KN-8434-11A-01R-2315-07	AGPAT1|10554	2611.0728
TCGA-KN-8434-11A-01R-2315-07	AGPAT2|10555	2165.5743
TCGA-KN-8434-11A-01R-2315-07	AGPAT3|56894	4763.3667
TCGA-KN-8434-11A-01R-2315-07	AGPAT4|56895	458.089
TCGA-KN-8434-11A-01R-2315-07	AGPAT5|55326	649.1894
TCGA-KN-8434-11A-01R-2315-07	AGPAT6|137964	1568.8168
TCGA-KN-8434-11A-01R-2315-07	AGPAT9|84803	2760.6071
TCGA-KN-8434-11A-01R-2315-07	AGPHD1|123688	135.9089
TCGA-KN-8434-11A-01R-2315-07	AGPS|8540	1072.4388
TCGA-KN-8434-11A-01R-2315-07	AGR2|10551	116.247
TCGA-KN-8434-11A-01R-2315-07	AGR3|155465	8.6237
TCGA-KN-8434-11A-01R-2315-07	AGRN|375790	10686.7885
TCGA-KN-8434-11A-01R-2315-07	AGRP|181	14.1428
TCGA-KN-8434-11A-01R-2315-07	AGTPBP1|23287	344.2566
TCGA-KN-8434-11A-01R-2315-07	AGTR1|185	295.9641
TCGA-KN-8434-11A-01R-2315-07	AGTR2|186	4.8293
TCGA-KN-8434-11A-01R-2315-07	AGTRAP|57085	1190.7554
TCGA-KN-8434-11A-01R-2315-07	AGT|183	1402.2077
TCGA-KN-8434-11A-01R-2315-07	AGXT2L1|64850	96.585
TCGA-KN-8434-11A-01R-2315-07	AGXT2L2|85007	545.3984
TCGA-KN-8434-11A-01R-2315-07	AGXT2|64902	4224.9051
TCGA-KN-8434-11A-01R-2315-07	AGXT|189	781.6488
TCGA-KN-8434-11A-01R-2315-07	AHCTF1|25909	933.0804
TCGA-KN-8434-11A-01R-2315-07	AHCYL1|10768	5487.4095
TCGA-KN-8434-11A-01R-2315-07	AHCYL2|23382	1763.0217
TCGA-KN-8434-11A-01R-2315-07	AHCY|191	7683.684
TCGA-KN-8434-11A-01R-2315-07	AHDC1|27245	1115.2121
TCGA-KN-8434-11A-01R-2315-07	AHI1|54806	285.2708
TCGA-KN-8434-11A-01R-2315-07	AHNAK2|113146	59.6758
TCGA-KN-8434-11A-01R-2315-07	AHNAK|79026	18952.0524
TCGA-KN-8434-11A-01R-2315-07	AHRR|57491	9.3136
TCGA-KN-8434-11A-01R-2315-07	AHR|196	555.7089
TCGA-KN-8434-11A-01R-2315-07	AHSA1|10598	1885.8227
TCGA-KN-8434-11A-01R-2315-07	AHSA2|130872	176.9576
TCGA-KN-8434-11A-01R-2315-07	AHSG|197	1.0348
TCGA-KN-8434-11A-01R-2315-07	AHSP|51327	0
TCGA-KN-8434-11A-01R-2315-07	AICDA|57379	.6899
TCGA-KN-8434-11A-01R-2315-07	AIDA|64853	671.0038
TCGA-KN-8434-11A-01R-2315-07	AIF1L|83543	21610.9003
TCGA-KN-8434-11A-01R-2315-07	AIF1|199	598.8272
TCGA-KN-8434-11A-01R-2315-07	AIFM1|9131	3536.0469
TCGA-KN-8434-11A-01R-2315-07	AIFM2|84883	397.7234
TCGA-KN-8434-11A-01R-2315-07	AIFM3|150209	31.3004
TCGA-KN-8434-11A-01R-2315-07	AIG1|51390	1678.5098
TCGA-KN-8434-11A-01R-2315-07	AIM1L|55057	2.7596
TCGA-KN-8434-11A-01R-2315-07	AIM1|202	1200.4139
TCGA-KN-8434-11A-01R-2315-07	AIM2|9447	.6899
TCGA-KN-8434-11A-01R-2315-07	AIMP1|9255	1040.8141
TCGA-KN-8434-11A-01R-2315-07	AIMP2|7965	597.9234
TCGA-KN-8434-11A-01R-2315-07	AIPL1|23746	0
TCGA-KN-8434-11A-01R-2315-07	AIP|9049	1571.9214
TCGA-KN-8434-11A-01R-2315-07	AIRE|326	1.0348
TCGA-KN-8434-11A-01R-2315-07	AJAP1|55966	316.316
TCGA-KN-8434-11A-01R-2315-07	AK1|203	695.7572
TCGA-KN-8434-11A-01R-2315-07	AK2|204	3643.6702
TCGA-KN-8434-11A-01R-2315-07	AK3L1|205	2275.2673
TCGA-KN-8434-11A-01R-2315-07	AK3|50808	4084.5119
TCGA-KN-8434-11A-01R-2315-07	AK5|26289	33.4598
TCGA-KN-8434-11A-01R-2315-07	AK7|122481	147.2922
TCGA-KN-8434-11A-01R-2315-07	AKAP10|11216	465.3329
TCGA-KN-8434-11A-01R-2315-07	AKAP11|11215	1421.1797
TCGA-KN-8434-11A-01R-2315-07	AKAP12|9590	1503.6219
TCGA-KN-8434-11A-01R-2315-07	AKAP13|11214	1759.9172
TCGA-KN-8434-11A-01R-2315-07	AKAP14|158798	0
TCGA-KN-8434-11A-01R-2315-07	AKAP1|8165	2014.4878
TCGA-KN-8434-11A-01R-2315-07	AKAP2|11217	1411.6971
TCGA-KN-8434-11A-01R-2315-07	AKAP3|10566	103.139
TCGA-KN-8434-11A-01R-2315-07	AKAP4|8852	9.6585
TCGA-KN-8434-11A-01R-2315-07	AKAP5|9495	120.3863
TCGA-KN-8434-11A-01R-2315-07	AKAP6|9472	313.5564
TCGA-KN-8434-11A-01R-2315-07	AKAP7|9465	204.8982
TCGA-KN-8434-11A-01R-2315-07	AKAP8L|26993	574.336
TCGA-KN-8434-11A-01R-2315-07	AKAP8|10270	614.3498
TCGA-KN-8434-11A-01R-2315-07	AKAP9|10142	2355.9848
TCGA-KN-8434-11A-01R-2315-07	AKD1|221264	164.1945
TCGA-KN-8434-11A-01R-2315-07	AKIRIN1|79647	1522.9389
TCGA-KN-8434-11A-01R-2315-07	AKIRIN2|55122	555.7089
TCGA-KN-8434-11A-01R-2315-07	AKNAD1|254268	.3449
TCGA-KN-8434-11A-01R-2315-07	AKNA|80709	317.0059
TCGA-KN-8434-11A-01R-2315-07	AKR1A1|10327	6430.8382
TCGA-KN-8434-11A-01R-2315-07	AKR1B10|57016	32.425
TCGA-KN-8434-11A-01R-2315-07	AKR1B15|441282	0
TCGA-KN-8434-11A-01R-2315-07	AKR1B1|231	2288.7202
TCGA-KN-8434-11A-01R-2315-07	AKR1C1|1645	643.3253
TCGA-KN-8434-11A-01R-2315-07	AKR1C2|1646	134.8741
TCGA-KN-8434-11A-01R-2315-07	AKR1C3|8644	2483.2701
TCGA-KN-8434-11A-01R-2315-07	AKR1C4|1109	2.0697
TCGA-KN-8434-11A-01R-2315-07	AKR1CL1|340811	0
TCGA-KN-8434-11A-01R-2315-07	AKR1D1|6718	0
TCGA-KN-8434-11A-01R-2315-07	AKR1E2|83592	9.6585
TCGA-KN-8434-11A-01R-2315-07	AKR7A2|8574	2804.7603
TCGA-KN-8434-11A-01R-2315-07	AKR7A3|22977	2631.5971
TCGA-KN-8434-11A-01R-2315-07	AKR7L|246181	138.3236
TCGA-KN-8434-11A-01R-2315-07	AKT1S1|84335	1155.9158
TCGA-KN-8434-11A-01R-2315-07	AKT1|207	2792.6871
TCGA-KN-8434-11A-01R-2315-07	AKT2|208	2687.1335
TCGA-KN-8434-11A-01R-2315-07	AKT3|10000	1074.1635
TCGA-KN-8434-11A-01R-2315-07	AKTIP|64400	1070.3484
TCGA-KN-8434-11A-01R-2315-07	ALAD|210	4223.1804
TCGA-KN-8434-11A-01R-2315-07	ALAS1|211	1363.2287
TCGA-KN-8434-11A-01R-2315-07	ALAS2|212	2.4146
TCGA-KN-8434-11A-01R-2315-07	ALB|213	10576.0607
TCGA-KN-8434-11A-01R-2315-07	ALCAM|214	960.6761
TCGA-KN-8434-11A-01R-2315-07	ALDH16A1|126133	792.3422
TCGA-KN-8434-11A-01R-2315-07	ALDH18A1|5832	1125.2156
TCGA-KN-8434-11A-01R-2315-07	ALDH1A1|216	9910.3139
TCGA-KN-8434-11A-01R-2315-07	ALDH1A2|8854	1146.6023
TCGA-KN-8434-11A-01R-2315-07	ALDH1A3|220	249.2204
TCGA-KN-8434-11A-01R-2315-07	ALDH1B1|219	2697.1369
TCGA-KN-8434-11A-01R-2315-07	ALDH1L1|10840	7296.999
TCGA-KN-8434-11A-01R-2315-07	ALDH1L2|160428	23.4564
TCGA-KN-8434-11A-01R-2315-07	ALDH2|217	12744.0497
TCGA-KN-8434-11A-01R-2315-07	ALDH3A1|218	17.5923
TCGA-KN-8434-11A-01R-2315-07	ALDH3A2|224	6915.4881
TCGA-KN-8434-11A-01R-2315-07	ALDH3B1|221	1257.3301
TCGA-KN-8434-11A-01R-2315-07	ALDH3B2|222	38.979
TCGA-KN-8434-11A-01R-2315-07	ALDH4A1|8659	12043.1183
TCGA-KN-8434-11A-01R-2315-07	ALDH5A1|7915	1774.7499
TCGA-KN-8434-11A-01R-2315-07	ALDH6A1|4329	7157.5716
TCGA-KN-8434-11A-01R-2315-07	ALDH7A1|501	2786.823
TCGA-KN-8434-11A-01R-2315-07	ALDH8A1|64577	2838.2201
TCGA-KN-8434-11A-01R-2315-07	ALDH9A1|223	4359.7792
TCGA-KN-8434-11A-01R-2315-07	ALDOA|226	20153.5012
TCGA-KN-8434-11A-01R-2315-07	ALDOB|229	126840.2277
TCGA-KN-8434-11A-01R-2315-07	ALDOC|230	217.3163
TCGA-KN-8434-11A-01R-2315-07	ALG10B|144245	301.4833
TCGA-KN-8434-11A-01R-2315-07	ALG10|84920	63.1252
TCGA-KN-8434-11A-01R-2315-07	ALG11|440138	14.4878
TCGA-KN-8434-11A-01R-2315-07	ALG12|79087	796.8265
TCGA-KN-8434-11A-01R-2315-07	ALG13|79868	432.9079
TCGA-KN-8434-11A-01R-2315-07	ALG14|199857	218.3512
TCGA-KN-8434-11A-01R-2315-07	ALG1L2|644974	0
TCGA-KN-8434-11A-01R-2315-07	ALG1L|200810	5.6537
TCGA-KN-8434-11A-01R-2315-07	ALG1|56052	567.4612
TCGA-KN-8434-11A-01R-2315-07	ALG2|85365	895.1363
TCGA-KN-8434-11A-01R-2315-07	ALG3|10195	493.9634
TCGA-KN-8434-11A-01R-2315-07	ALG5|29880	661.2625
TCGA-KN-8434-11A-01R-2315-07	ALG6|29929	170.4036
TCGA-KN-8434-11A-01R-2315-07	ALG8|79053	515.0052
TCGA-KN-8434-11A-01R-2315-07	ALG9|79796	447.7406
TCGA-KN-8434-11A-01R-2315-07	ALKBH1|8846	207.6578
TCGA-KN-8434-11A-01R-2315-07	ALKBH2|121642	209.0376
TCGA-KN-8434-11A-01R-2315-07	ALKBH3|221120	256.2953
TCGA-KN-8434-11A-01R-2315-07	ALKBH4|54784	373.7047
TCGA-KN-8434-11A-01R-2315-07	ALKBH5|54890	2861.3315
TCGA-KN-8434-11A-01R-2315-07	ALKBH6|84964	114.8672
TCGA-KN-8434-11A-01R-2315-07	ALKBH7|84266	1370.1276
TCGA-KN-8434-11A-01R-2315-07	ALKBH8|91801	240.7727
TCGA-KN-8434-11A-01R-2315-07	ALK|238	1.0348
TCGA-KN-8434-11A-01R-2315-07	ALLC|55821	9.3136
TCGA-KN-8434-11A-01R-2315-07	ALMS1P|200420	6.554
TCGA-KN-8434-11A-01R-2315-07	ALMS1|7840	438.772
TCGA-KN-8434-11A-01R-2315-07	ALOX12B|242	3.1045
TCGA-KN-8434-11A-01R-2315-07	ALOX12P2|245	37.9441
TCGA-KN-8434-11A-01R-2315-07	ALOX12|239	5.1811
TCGA-KN-8434-11A-01R-2315-07	ALOX15B|247	0
TCGA-KN-8434-11A-01R-2315-07	ALOX15|246	.3449
TCGA-KN-8434-11A-01R-2315-07	ALOX5AP|241	97.6199
TCGA-KN-8434-11A-01R-2315-07	ALOX5|240	117.9717
TCGA-KN-8434-11A-01R-2315-07	ALOXE3|59344	.3449
TCGA-KN-8434-11A-01R-2315-07	ALPI|248	57.2611
TCGA-KN-8434-11A-01R-2315-07	ALPK1|80216	313.2115
TCGA-KN-8434-11A-01R-2315-07	ALPK2|115701	611.9352
TCGA-KN-8434-11A-01R-2315-07	ALPK3|57538	1233.8737
TCGA-KN-8434-11A-01R-2315-07	ALPL|249	2677.8199
TCGA-KN-8434-11A-01R-2315-07	ALPPL2|251	0
TCGA-KN-8434-11A-01R-2315-07	ALPP|250	0
TCGA-KN-8434-11A-01R-2315-07	ALS2CL|259173	1615.3846
TCGA-KN-8434-11A-01R-2315-07	ALS2CR11|151254	1.0348
TCGA-KN-8434-11A-01R-2315-07	ALS2CR12|130540	10.6933
TCGA-KN-8434-11A-01R-2315-07	ALS2CR4|65062	446.0159
TCGA-KN-8434-11A-01R-2315-07	ALS2CR8|79800	192.4802
TCGA-KN-8434-11A-01R-2315-07	ALS2|57679	632.6319
TCGA-KN-8434-11A-01R-2315-07	ALX1|8092	21.3867
TCGA-KN-8434-11A-01R-2315-07	ALX3|257	18.2822
TCGA-KN-8434-11A-01R-2315-07	ALX4|60529	5.8641
TCGA-KN-8434-11A-01R-2315-07	AMAC1L2|83650	1.0348
TCGA-KN-8434-11A-01R-2315-07	AMAC1L3|643664	0
TCGA-KN-8434-11A-01R-2315-07	AMAC1|146861	0
TCGA-KN-8434-11A-01R-2315-07	AMACR|23600	2395.3087
TCGA-KN-8434-11A-01R-2315-07	AMBN|258	0
TCGA-KN-8434-11A-01R-2315-07	AMBP|259	256.6402
TCGA-KN-8434-11A-01R-2315-07	AMBRA1|55626	891.6868
TCGA-KN-8434-11A-01R-2315-07	AMD1|262	2223.1804
TCGA-KN-8434-11A-01R-2315-07	AMDHD1|144193	243.1873
TCGA-KN-8434-11A-01R-2315-07	AMDHD2|51005	467.6854
TCGA-KN-8434-11A-01R-2315-07	AMELX|265	0
TCGA-KN-8434-11A-01R-2315-07	AMELY|266	0
TCGA-KN-8434-11A-01R-2315-07	AMFR|267	5194.8948
TCGA-KN-8434-11A-01R-2315-07	AMHR2|269	1.3798
TCGA-KN-8434-11A-01R-2315-07	AMH|268	1.7247
TCGA-KN-8434-11A-01R-2315-07	AMICA1|120425	93.8255
TCGA-KN-8434-11A-01R-2315-07	AMIGO1|57463	291.8248
TCGA-KN-8434-11A-01R-2315-07	AMIGO2|347902	586.0642
TCGA-KN-8434-11A-01R-2315-07	AMIGO3|386724	47.6026
TCGA-KN-8434-11A-01R-2315-07	AMMECR1L|83607	555.7089
TCGA-KN-8434-11A-01R-2315-07	AMMECR1|9949	307.6923
TCGA-KN-8434-11A-01R-2315-07	AMN1|196394	252.1559
TCGA-KN-8434-11A-01R-2315-07	AMN|81693	2899.6206
TCGA-KN-8434-11A-01R-2315-07	AMOTL1|154810	872.7147
TCGA-KN-8434-11A-01R-2315-07	AMOTL2|51421	3082.7872
TCGA-KN-8434-11A-01R-2315-07	AMOT|154796	1217.6613
TCGA-KN-8434-11A-01R-2315-07	AMPD1|270	3.4495
TCGA-KN-8434-11A-01R-2315-07	AMPD2|271	1035.5295
TCGA-KN-8434-11A-01R-2315-07	AMPD3|272	408.0717
TCGA-KN-8434-11A-01R-2315-07	AMPH|273	183.8565
TCGA-KN-8434-11A-01R-2315-07	AMTN|401138	0
TCGA-KN-8434-11A-01R-2315-07	AMT|275	1235.2397
TCGA-KN-8434-11A-01R-2315-07	AMY1A|276	2.7596
TCGA-KN-8434-11A-01R-2315-07	AMY2A|279	.6899
TCGA-KN-8434-11A-01R-2315-07	AMY2B|280	142.0662
TCGA-KN-8434-11A-01R-2315-07	AMZ1|155185	2.4146
TCGA-KN-8434-11A-01R-2315-07	AMZ2P1|201283	133.1494
TCGA-KN-8434-11A-01R-2315-07	AMZ2|51321	1323.2149
TCGA-KN-8434-11A-01R-2315-07	ANAPC10|10393	120.3863
TCGA-KN-8434-11A-01R-2315-07	ANAPC11|51529	1264.9189
TCGA-KN-8434-11A-01R-2315-07	ANAPC13|25847	1946.3677
TCGA-KN-8434-11A-01R-2315-07	ANAPC16|119504	3065.8848
TCGA-KN-8434-11A-01R-2315-07	ANAPC1|64682	416.3505
TCGA-KN-8434-11A-01R-2315-07	ANAPC2|29882	815.7986
TCGA-KN-8434-11A-01R-2315-07	ANAPC4|29945	327.0093
TCGA-KN-8434-11A-01R-2315-07	ANAPC5|51433	2190.0655
TCGA-KN-8434-11A-01R-2315-07	ANAPC7|51434	791.6523
TCGA-KN-8434-11A-01R-2315-07	ANGEL1|23357	553.6392
TCGA-KN-8434-11A-01R-2315-07	ANGEL2|90806	482.5802
TCGA-KN-8434-11A-01R-2315-07	ANGPT1|284	426.3539
TCGA-KN-8434-11A-01R-2315-07	ANGPT2|285	71.059
TCGA-KN-8434-11A-01R-2315-07	ANGPT4|51378	0
TCGA-KN-8434-11A-01R-2315-07	ANGPTL1|9068	693.3425
TCGA-KN-8434-11A-01R-2315-07	ANGPTL2|23452	530.8727
TCGA-KN-8434-11A-01R-2315-07	ANGPTL3|27329	1251.811
TCGA-KN-8434-11A-01R-2315-07	ANGPTL4|51129	163.1597
TCGA-KN-8434-11A-01R-2315-07	ANGPTL5|253935	.3449
TCGA-KN-8434-11A-01R-2315-07	ANGPTL6|83854	5.8089
TCGA-KN-8434-11A-01R-2315-07	ANGPTL7|10218	18.6271
TCGA-KN-8434-11A-01R-2315-07	ANG|283	279.2342
TCGA-KN-8434-11A-01R-2315-07	ANK1|286	28.6306
TCGA-KN-8434-11A-01R-2315-07	ANK2|287	6857.1921
TCGA-KN-8434-11A-01R-2315-07	ANK3|288	3248.3615
TCGA-KN-8434-11A-01R-2315-07	ANKAR|150709	32.7699
TCGA-KN-8434-11A-01R-2315-07	ANKDD1A|348094	51.742
TCGA-KN-8434-11A-01R-2315-07	ANKFN1|162282	1.0348
TCGA-KN-8434-11A-01R-2315-07	ANKFY1|51479	1586.7541
TCGA-KN-8434-11A-01R-2315-07	ANKHD1-EIF4EBP3|404734	894.2256
TCGA-KN-8434-11A-01R-2315-07	ANKHD1|54882	1443.5185
TCGA-KN-8434-11A-01R-2315-07	ANKH|56172	1360.1242
TCGA-KN-8434-11A-01R-2315-07	ANKIB1|54467	1688.8582
TCGA-KN-8434-11A-01R-2315-07	ANKK1|255239	3.7944
TCGA-KN-8434-11A-01R-2315-07	ANKLE1|126549	2.0697
TCGA-KN-8434-11A-01R-2315-07	ANKLE2|23141	949.6378
TCGA-KN-8434-11A-01R-2315-07	ANKMY1|51281	145.2225
TCGA-KN-8434-11A-01R-2315-07	ANKMY2|57037	585.7192
TCGA-KN-8434-11A-01R-2315-07	ANKRA2|57763	191.4453
TCGA-KN-8434-11A-01R-2315-07	ANKRD10|55608	1228.2822
TCGA-KN-8434-11A-01R-2315-07	ANKRD11|29123	2358.0304
TCGA-KN-8434-11A-01R-2315-07	ANKRD12|23253	929.286
TCGA-KN-8434-11A-01R-2315-07	ANKRD13A|88455	1177.9924
TCGA-KN-8434-11A-01R-2315-07	ANKRD13B|124930	35.8744
TCGA-KN-8434-11A-01R-2315-07	ANKRD13C|81573	547.4301
TCGA-KN-8434-11A-01R-2315-07	ANKRD13D|338692	262.1594
TCGA-KN-8434-11A-01R-2315-07	ANKRD16|54522	149.3377
TCGA-KN-8434-11A-01R-2315-07	ANKRD17|26057	2243.1873
TCGA-KN-8434-11A-01R-2315-07	ANKRD19|138649	80.7175
TCGA-KN-8434-11A-01R-2315-07	ANKRD1|27063	14.1428
TCGA-KN-8434-11A-01R-2315-07	ANKRD20A3|441425	13.7979
TCGA-KN-8434-11A-01R-2315-07	ANKRD20A4|728747	2.0697
TCGA-KN-8434-11A-01R-2315-07	ANKRD20B|729171	8.9686
TCGA-KN-8434-11A-01R-2315-07	ANKRD22|118932	235.2535
TCGA-KN-8434-11A-01R-2315-07	ANKRD23|200539	14.1428
TCGA-KN-8434-11A-01R-2315-07	ANKRD24|170961	58.6409
TCGA-KN-8434-11A-01R-2315-07	ANKRD26P1|124149	0
TCGA-KN-8434-11A-01R-2315-07	ANKRD26|22852	130.7347
TCGA-KN-8434-11A-01R-2315-07	ANKRD27|84079	706.1056
TCGA-KN-8434-11A-01R-2315-07	ANKRD28|23243	993.446
TCGA-KN-8434-11A-01R-2315-07	ANKRD29|147463	100.0345
TCGA-KN-8434-11A-01R-2315-07	ANKRD2|26287	264.574
TCGA-KN-8434-11A-01R-2315-07	ANKRD30A|91074	.3449
TCGA-KN-8434-11A-01R-2315-07	ANKRD30B|374860	1.7247
TCGA-KN-8434-11A-01R-2315-07	ANKRD31|256006	2.4146
TCGA-KN-8434-11A-01R-2315-07	ANKRD32|84250	72.4388
TCGA-KN-8434-11A-01R-2315-07	ANKRD33|341405	1.0348
TCGA-KN-8434-11A-01R-2315-07	ANKRD34A|284615	7.9338
TCGA-KN-8434-11A-01R-2315-07	ANKRD34B|340120	10.6933
TCGA-KN-8434-11A-01R-2315-07	ANKRD34C|390616	4.8293
TCGA-KN-8434-11A-01R-2315-07	ANKRD35|148741	13.7979
TCGA-KN-8434-11A-01R-2315-07	ANKRD36BP1|84832	83.1321
TCGA-KN-8434-11A-01R-2315-07	ANKRD36B|57730	7.5888
TCGA-KN-8434-11A-01R-2315-07	ANKRD36|375248	38.2891
TCGA-KN-8434-11A-01R-2315-07	ANKRD37|353322	100.9417
TCGA-KN-8434-11A-01R-2315-07	ANKRD39|51239	124.5257
TCGA-KN-8434-11A-01R-2315-07	ANKRD40|91369	1107.9683
TCGA-KN-8434-11A-01R-2315-07	ANKRD42|338699	397.7234
TCGA-KN-8434-11A-01R-2315-07	ANKRD43|134548	513.2804
TCGA-KN-8434-11A-01R-2315-07	ANKRD44|91526	64.505
TCGA-KN-8434-11A-01R-2315-07	ANKRD45|339416	62.7803
TCGA-KN-8434-11A-01R-2315-07	ANKRD46|157567	1057.4439
TCGA-KN-8434-11A-01R-2315-07	ANKRD49|54851	206.9679
TCGA-KN-8434-11A-01R-2315-07	ANKRD50|57182	409.7965
TCGA-KN-8434-11A-01R-2315-07	ANKRD52|283373	1296.3091
TCGA-KN-8434-11A-01R-2315-07	ANKRD53|79998	14.4878
TCGA-KN-8434-11A-01R-2315-07	ANKRD54|129138	606.416
TCGA-KN-8434-11A-01R-2315-07	ANKRD55|79722	8.6237
TCGA-KN-8434-11A-01R-2315-07	ANKRD56|345079	326.6644
TCGA-KN-8434-11A-01R-2315-07	ANKRD57|65124	838.91
TCGA-KN-8434-11A-01R-2315-07	ANKRD58|347454	10.0034
TCGA-KN-8434-11A-01R-2315-07	ANKRD5|63926	134.1842
TCGA-KN-8434-11A-01R-2315-07	ANKRD6|22881	450.0793
TCGA-KN-8434-11A-01R-2315-07	ANKRD7|56311	4.8293
TCGA-KN-8434-11A-01R-2315-07	ANKRD9|122416	203.5185
TCGA-KN-8434-11A-01R-2315-07	ANKS1A|23294	1342.5319
TCGA-KN-8434-11A-01R-2315-07	ANKS1B|56899	133.8393
TCGA-KN-8434-11A-01R-2315-07	ANKS3|124401	462.9182
TCGA-KN-8434-11A-01R-2315-07	ANKS4B|257629	499.4826
TCGA-KN-8434-11A-01R-2315-07	ANKS6|203286	793.377
TCGA-KN-8434-11A-01R-2315-07	ANKZF1|55139	469.8172
TCGA-KN-8434-11A-01R-2315-07	ANLN|54443	10.0034
TCGA-KN-8434-11A-01R-2315-07	ANO10|55129	1176.2677
TCGA-KN-8434-11A-01R-2315-07	ANO1|55107	192.1352
TCGA-KN-8434-11A-01R-2315-07	ANO2|57101	11.0383
TCGA-KN-8434-11A-01R-2315-07	ANO3|63982	53.1218
TCGA-KN-8434-11A-01R-2315-07	ANO4|121601	6.554
TCGA-KN-8434-11A-01R-2315-07	ANO5|203859	502.2422
TCGA-KN-8434-11A-01R-2315-07	ANO6|196527	2620.5588
TCGA-KN-8434-11A-01R-2315-07	ANO7|50636	22.0766
TCGA-KN-8434-11A-01R-2315-07	ANO8|57719	230.4243
TCGA-KN-8434-11A-01R-2315-07	ANO9|338440	170.0586
TCGA-KN-8434-11A-01R-2315-07	ANP32A|8125	2552.6043
TCGA-KN-8434-11A-01R-2315-07	ANP32B|10541	1681.9593
TCGA-KN-8434-11A-01R-2315-07	ANP32C|23520	12.0731
TCGA-KN-8434-11A-01R-2315-07	ANP32D|23519	.6899
TCGA-KN-8434-11A-01R-2315-07	ANP32E|81611	1340.1173
TCGA-KN-8434-11A-01R-2315-07	ANPEP|290	11262.5043
TCGA-KN-8434-11A-01R-2315-07	ANTXR1|84168	654.7085
TCGA-KN-8434-11A-01R-2315-07	ANTXR2|118429	646.7747
TCGA-KN-8434-11A-01R-2315-07	ANTXRL|195977	0
TCGA-KN-8434-11A-01R-2315-07	ANUBL1|93550	120.0414
TCGA-KN-8434-11A-01R-2315-07	ANXA10|11199	.3449
TCGA-KN-8434-11A-01R-2315-07	ANXA11|311	6762.6768
TCGA-KN-8434-11A-01R-2315-07	ANXA13|312	270.0931
TCGA-KN-8434-11A-01R-2315-07	ANXA1|301	760.2622
TCGA-KN-8434-11A-01R-2315-07	ANXA2P1|303	83.4771
TCGA-KN-8434-11A-01R-2315-07	ANXA2P2|304	1805.4502
TCGA-KN-8434-11A-01R-2315-07	ANXA2P3|305	25.526
TCGA-KN-8434-11A-01R-2315-07	ANXA2|302	3833.0459
TCGA-KN-8434-11A-01R-2315-07	ANXA3|306	672.3008
TCGA-KN-8434-11A-01R-2315-07	ANXA4|307	4100.0345
TCGA-KN-8434-11A-01R-2315-07	ANXA5|308	4306.3125
TCGA-KN-8434-11A-01R-2315-07	ANXA6|309	2896.516
TCGA-KN-8434-11A-01R-2315-07	ANXA7|310	3902.7251
TCGA-KN-8434-11A-01R-2315-07	ANXA8L1|728113	0
TCGA-KN-8434-11A-01R-2315-07	ANXA8L2|244	.3449
TCGA-KN-8434-11A-01R-2315-07	ANXA8|653145	.3449
TCGA-KN-8434-11A-01R-2315-07	ANXA9|8416	703.001
TCGA-KN-8434-11A-01R-2315-07	AOAH|313	43.1183
TCGA-KN-8434-11A-01R-2315-07	AOC2|314	11.7282
TCGA-KN-8434-11A-01R-2315-07	AOC3|8639	719.9034
TCGA-KN-8434-11A-01R-2315-07	AOX1|316	3408.4167
TCGA-KN-8434-11A-01R-2315-07	AOX2P|344454	0
TCGA-KN-8434-11A-01R-2315-07	AP1AR|55435	545.7054
TCGA-KN-8434-11A-01R-2315-07	AP1B1|162	2716.109
TCGA-KN-8434-11A-01R-2315-07	AP1G1|164	2744.0497
TCGA-KN-8434-11A-01R-2315-07	AP1G2|8906	620.4415
TCGA-KN-8434-11A-01R-2315-07	AP1M1|8907	1320.8003
TCGA-KN-8434-11A-01R-2315-07	AP1M2|10053	2000.6899
TCGA-KN-8434-11A-01R-2315-07	AP1S1|1174	1707.4853
TCGA-KN-8434-11A-01R-2315-07	AP1S2|8905	332.8734
TCGA-KN-8434-11A-01R-2315-07	AP1S3|130340	463.6081
TCGA-KN-8434-11A-01R-2315-07	AP2A1|160	1523.1252
TCGA-KN-8434-11A-01R-2315-07	AP2A2|161	3157.9855
TCGA-KN-8434-11A-01R-2315-07	AP2B1|163	6899.6206
TCGA-KN-8434-11A-01R-2315-07	AP2M1|1173	6301.8282
TCGA-KN-8434-11A-01R-2315-07	AP2S1|1175	988.6168
TCGA-KN-8434-11A-01R-2315-07	AP3B1|8546	1426.3539
TCGA-KN-8434-11A-01R-2315-07	AP3B2|8120	37.9441
TCGA-KN-8434-11A-01R-2315-07	AP3D1|8943	3529.148
TCGA-KN-8434-11A-01R-2315-07	AP3M1|26985	1145.9124
TCGA-KN-8434-11A-01R-2315-07	AP3M2|10947	567.0921
TCGA-KN-8434-11A-01R-2315-07	AP3S1|1176	545.7054
TCGA-KN-8434-11A-01R-2315-07	AP3S2|10239	2818.465
TCGA-KN-8434-11A-01R-2315-07	AP4B1|10717	265.5985
TCGA-KN-8434-11A-01R-2315-07	AP4E1|23431	200.069
TCGA-KN-8434-11A-01R-2315-07	AP4M1|9179	243.3736
TCGA-KN-8434-11A-01R-2315-07	AP4S1|11154	108.6582
TCGA-KN-8434-11A-01R-2315-07	APAF1|317	318.3857
TCGA-KN-8434-11A-01R-2315-07	APBA1|320	242.4974
TCGA-KN-8434-11A-01R-2315-07	APBA2|321	19.317
TCGA-KN-8434-11A-01R-2315-07	APBA3|9546	336.6678
TCGA-KN-8434-11A-01R-2315-07	APBB1IP|54518	152.1214
TCGA-KN-8434-11A-01R-2315-07	APBB1|322	1573.3011
TCGA-KN-8434-11A-01R-2315-07	APBB2|323	1644.7051
TCGA-KN-8434-11A-01R-2315-07	APBB3|10307	269.4032
TCGA-KN-8434-11A-01R-2315-07	APC2|10297	4.198
TCGA-KN-8434-11A-01R-2315-07	APCDD1L|164284	499.8275
TCGA-KN-8434-11A-01R-2315-07	APCDD1|147495	259.0548
TCGA-KN-8434-11A-01R-2315-07	APCS|325	.3449
TCGA-KN-8434-11A-01R-2315-07	APC|324	641.6006
TCGA-KN-8434-11A-01R-2315-07	APEH|327	3778.8893
TCGA-KN-8434-11A-01R-2315-07	APEX1|328	2386.3401
TCGA-KN-8434-11A-01R-2315-07	APEX2|27301	541.5661
TCGA-KN-8434-11A-01R-2315-07	APH1A|51107	4183.1666
TCGA-KN-8434-11A-01R-2315-07	APH1B|83464	490.169
TCGA-KN-8434-11A-01R-2315-07	API5|8539	2321.1452
TCGA-KN-8434-11A-01R-2315-07	APIP|51074	538.8996
TCGA-KN-8434-11A-01R-2315-07	APITD1|378708	691.0245
TCGA-KN-8434-11A-01R-2315-07	APLF|200558	47.9476
TCGA-KN-8434-11A-01R-2315-07	APLNR|187	935.495
TCGA-KN-8434-11A-01R-2315-07	APLN|8862	545.7054
TCGA-KN-8434-11A-01R-2315-07	APLP1|333	147.6371
TCGA-KN-8434-11A-01R-2315-07	APLP2|334	24145.9124
TCGA-KN-8434-11A-01R-2315-07	APOA1BP|128240	1993.1011
TCGA-KN-8434-11A-01R-2315-07	APOA1|335	4.4843
TCGA-KN-8434-11A-01R-2315-07	APOA2|336	.6899
TCGA-KN-8434-11A-01R-2315-07	APOA4|337	0
TCGA-KN-8434-11A-01R-2315-07	APOA5|116519	.6899
TCGA-KN-8434-11A-01R-2315-07	APOB48R|55911	50.3622
TCGA-KN-8434-11A-01R-2315-07	APOBEC1|339	0
TCGA-KN-8434-11A-01R-2315-07	APOBEC2|10930	2.4146
TCGA-KN-8434-11A-01R-2315-07	APOBEC3A|200315	12.763
TCGA-KN-8434-11A-01R-2315-07	APOBEC3B|9582	41.7385
TCGA-KN-8434-11A-01R-2315-07	APOBEC3C|27350	92.1007
TCGA-KN-8434-11A-01R-2315-07	APOBEC3D|140564	32.08
TCGA-KN-8434-11A-01R-2315-07	APOBEC3F|200316	101.7592
TCGA-KN-8434-11A-01R-2315-07	APOBEC3G|60489	139.0135
TCGA-KN-8434-11A-01R-2315-07	APOBEC3H|164668	1.7247
TCGA-KN-8434-11A-01R-2315-07	APOBEC4|403314	.3449
TCGA-KN-8434-11A-01R-2315-07	APOB|338	15.5226
TCGA-KN-8434-11A-01R-2315-07	APOC1P1|342	.3449
TCGA-KN-8434-11A-01R-2315-07	APOC1|341	112.4526
TCGA-KN-8434-11A-01R-2315-07	APOC2|344	110.7278
TCGA-KN-8434-11A-01R-2315-07	APOC3|345	36.9093
TCGA-KN-8434-11A-01R-2315-07	APOC4|346	0
TCGA-KN-8434-11A-01R-2315-07	APOD|347	720.9383
TCGA-KN-8434-11A-01R-2315-07	APOE|348	24023.1114
TCGA-KN-8434-11A-01R-2315-07	APOF|319	1.3798
TCGA-KN-8434-11A-01R-2315-07	APOH|350	230.0793
TCGA-KN-8434-11A-01R-2315-07	APOL1|8542	1446.7058
TCGA-KN-8434-11A-01R-2315-07	APOL2|23780	792.6871
TCGA-KN-8434-11A-01R-2315-07	APOL3|80833	589.1687
TCGA-KN-8434-11A-01R-2315-07	APOL4|80832	427.0438
TCGA-KN-8434-11A-01R-2315-07	APOL5|80831	.6899
TCGA-KN-8434-11A-01R-2315-07	APOL6|80830	741.2901
TCGA-KN-8434-11A-01R-2315-07	APOLD1|81575	536.178
TCGA-KN-8434-11A-01R-2315-07	APOM|55937	2249.1376
TCGA-KN-8434-11A-01R-2315-07	APOOL|139322	339.0824
TCGA-KN-8434-11A-01R-2315-07	APOO|79135	532.2525
TCGA-KN-8434-11A-01R-2315-07	APPBP2|10513	1020.0069
TCGA-KN-8434-11A-01R-2315-07	APPL1|26060	1246.9817
TCGA-KN-8434-11A-01R-2315-07	APPL2|55198	782.6837
TCGA-KN-8434-11A-01R-2315-07	APP|351	39512.9355
TCGA-KN-8434-11A-01R-2315-07	APRT|353	1389.4446
TCGA-KN-8434-11A-01R-2315-07	APTX|54840	472.9217
TCGA-KN-8434-11A-01R-2315-07	AQP10|89872	0
TCGA-KN-8434-11A-01R-2315-07	AQP11|282679	116.247
TCGA-KN-8434-11A-01R-2315-07	AQP12A|375318	0
TCGA-KN-8434-11A-01R-2315-07	AQP12B|653437	0
TCGA-KN-8434-11A-01R-2315-07	AQP1|358	31959.7068
TCGA-KN-8434-11A-01R-2315-07	AQP2|359	51491.5488
TCGA-KN-8434-11A-01R-2315-07	AQP3|360	6501.2073
TCGA-KN-8434-11A-01R-2315-07	AQP4|361	569.1618
TCGA-KN-8434-11A-01R-2315-07	AQP5|362	19.662
TCGA-KN-8434-11A-01R-2315-07	AQP6|363	1897.2059
TCGA-KN-8434-11A-01R-2315-07	AQP7P1|375719	146.2573
TCGA-KN-8434-11A-01R-2315-07	AQP7P3|441432	18.2822
TCGA-KN-8434-11A-01R-2315-07	AQP7|364	430.8382
TCGA-KN-8434-11A-01R-2315-07	AQP8|343	0
TCGA-KN-8434-11A-01R-2315-07	AQP9|366	13.4529
TCGA-KN-8434-11A-01R-2315-07	AQPEP|206338	2.0697
TCGA-KN-8434-11A-01R-2315-07	AQR|9716	702.6561
TCGA-KN-8434-11A-01R-2315-07	ARAF|369	1713.6944
TCGA-KN-8434-11A-01R-2315-07	ARAP1|116985	2586.0469
TCGA-KN-8434-11A-01R-2315-07	ARAP2|116984	332.5285
TCGA-KN-8434-11A-01R-2315-07	ARAP3|64411	442.2215
TCGA-KN-8434-11A-01R-2315-07	ARCN1|372	3272.8527
TCGA-KN-8434-11A-01R-2315-07	ARC|23237	22.7665
TCGA-KN-8434-11A-01R-2315-07	AREG|374	4.8293
TCGA-KN-8434-11A-01R-2315-07	ARF1|375	9477.406
TCGA-KN-8434-11A-01R-2315-07	ARF3|377	6151.0866
TCGA-KN-8434-11A-01R-2315-07	ARF4|378	2988.6168
TCGA-KN-8434-11A-01R-2315-07	ARF5|381	2537.3439
TCGA-KN-8434-11A-01R-2315-07	ARF6|382	2647.1197
TCGA-KN-8434-11A-01R-2315-07	ARFGAP1|55738	982.4077
TCGA-KN-8434-11A-01R-2315-07	ARFGAP2|84364	2387.03
TCGA-KN-8434-11A-01R-2315-07	ARFGAP3|26286	1389.7896
TCGA-KN-8434-11A-01R-2315-07	ARFGEF1|10565	1861.4488
TCGA-KN-8434-11A-01R-2315-07	ARFGEF2|10564	1975.5088
TCGA-KN-8434-11A-01R-2315-07	ARFIP1|27236	1111.7627
TCGA-KN-8434-11A-01R-2315-07	ARFIP2|23647	1192.4802
TCGA-KN-8434-11A-01R-2315-07	ARFRP1|10139	961.021
TCGA-KN-8434-11A-01R-2315-07	ARG1|383	0
TCGA-KN-8434-11A-01R-2315-07	ARG2|384	2035.219
TCGA-KN-8434-11A-01R-2315-07	ARGFXP2|503640	.3449
TCGA-KN-8434-11A-01R-2315-07	ARGFX|503582	0
TCGA-KN-8434-11A-01R-2315-07	ARGLU1|55082	1065.1949
TCGA-KN-8434-11A-01R-2315-07	ARHGAP10|79658	268.7133
TCGA-KN-8434-11A-01R-2315-07	ARHGAP11A|9824	23.4564
TCGA-KN-8434-11A-01R-2315-07	ARHGAP11B|89839	1.059
TCGA-KN-8434-11A-01R-2315-07	ARHGAP12|94134	813.3839
TCGA-KN-8434-11A-01R-2315-07	ARHGAP15|55843	25.526
TCGA-KN-8434-11A-01R-2315-07	ARHGAP17|55114	731.9765
TCGA-KN-8434-11A-01R-2315-07	ARHGAP18|93663	2223.5254
TCGA-KN-8434-11A-01R-2315-07	ARHGAP19|84986	440.4967
TCGA-KN-8434-11A-01R-2315-07	ARHGAP1|392	2264.9189
TCGA-KN-8434-11A-01R-2315-07	ARHGAP20|57569	13.4529
TCGA-KN-8434-11A-01R-2315-07	ARHGAP21|57584	1127.9752
TCGA-KN-8434-11A-01R-2315-07	ARHGAP22|58504	18.9721
TCGA-KN-8434-11A-01R-2315-07	ARHGAP23|57636	824.4222
TCGA-KN-8434-11A-01R-2315-07	ARHGAP24|83478	5430.1483
TCGA-KN-8434-11A-01R-2315-07	ARHGAP25|9938	168.6789
TCGA-KN-8434-11A-01R-2315-07	ARHGAP26|23092	342.8769
TCGA-KN-8434-11A-01R-2315-07	ARHGAP27|201176	465.6778
TCGA-KN-8434-11A-01R-2315-07	ARHGAP28|79822	568.8168
TCGA-KN-8434-11A-01R-2315-07	ARHGAP29|9411	2537.4267
TCGA-KN-8434-11A-01R-2315-07	ARHGAP30|257106	125.2156
TCGA-KN-8434-11A-01R-2315-07	ARHGAP31|57514	545.7054
TCGA-KN-8434-11A-01R-2315-07	ARHGAP32|9743	637.8061
TCGA-KN-8434-11A-01R-2315-07	ARHGAP33|115703	172.8182
TCGA-KN-8434-11A-01R-2315-07	ARHGAP36|158763	.3449
TCGA-KN-8434-11A-01R-2315-07	ARHGAP39|80728	245.6019
TCGA-KN-8434-11A-01R-2315-07	ARHGAP42|143872	206.9576
TCGA-KN-8434-11A-01R-2315-07	ARHGAP4|393	577.0956
TCGA-KN-8434-11A-01R-2315-07	ARHGAP5|394	2452.9148
TCGA-KN-8434-11A-01R-2315-07	ARHGAP6|395	667.8165
TCGA-KN-8434-11A-01R-2315-07	ARHGAP8|23779	409.3929
TCGA-KN-8434-11A-01R-2315-07	ARHGAP9|64333	43.4633
TCGA-KN-8434-11A-01R-2315-07	ARHGDIA|396	4984.8224
TCGA-KN-8434-11A-01R-2315-07	ARHGDIB|397	1198.3443
TCGA-KN-8434-11A-01R-2315-07	ARHGDIG|398	.3449
TCGA-KN-8434-11A-01R-2315-07	ARHGEF10L|55160	2208.0028
TCGA-KN-8434-11A-01R-2315-07	ARHGEF10|9639	556.0538
TCGA-KN-8434-11A-01R-2315-07	ARHGEF11|9826	1049.3274
TCGA-KN-8434-11A-01R-2315-07	ARHGEF12|23365	7850.2932
TCGA-KN-8434-11A-01R-2315-07	ARHGEF15|22899	589.8586
TCGA-KN-8434-11A-01R-2315-07	ARHGEF16|27237	784.0635
TCGA-KN-8434-11A-01R-2315-07	ARHGEF17|9828	2271.8179
TCGA-KN-8434-11A-01R-2315-07	ARHGEF18|23370	2000.3449
TCGA-KN-8434-11A-01R-2315-07	ARHGEF19|128272	175.2328
TCGA-KN-8434-11A-01R-2315-07	ARHGEF1|9138	1040.0138
TCGA-KN-8434-11A-01R-2315-07	ARHGEF2|9181	884.098
TCGA-KN-8434-11A-01R-2315-07	ARHGEF33|100271715	18.6271
TCGA-KN-8434-11A-01R-2315-07	ARHGEF35|445328	452.5699
TCGA-KN-8434-11A-01R-2315-07	ARHGEF37|389337	741.98
TCGA-KN-8434-11A-01R-2315-07	ARHGEF38|54848	20.3518
TCGA-KN-8434-11A-01R-2315-07	ARHGEF3|50650	1868.9203
TCGA-KN-8434-11A-01R-2315-07	ARHGEF4|50649	50.3622
TCGA-KN-8434-11A-01R-2315-07	ARHGEF5|7984	581.2349
TCGA-KN-8434-11A-01R-2315-07	ARHGEF6|9459	369.0928
TCGA-KN-8434-11A-01R-2315-07	ARHGEF7|8874	1247.3267
TCGA-KN-8434-11A-01R-2315-07	ARHGEF9|23229	863.7461
TCGA-KN-8434-11A-01R-2315-07	ARID1A|8289	2041.3936
TCGA-KN-8434-11A-01R-2315-07	ARID1B|57492	1672.3008
TCGA-KN-8434-11A-01R-2315-07	ARID2|196528	600.207
TCGA-KN-8434-11A-01R-2315-07	ARID3A|1820	104.5188
TCGA-KN-8434-11A-01R-2315-07	ARID3B|10620	121.0762
TCGA-KN-8434-11A-01R-2315-07	ARID3C|138715	.3449
TCGA-KN-8434-11A-01R-2315-07	ARID4A|5926	486.7196
TCGA-KN-8434-11A-01R-2315-07	ARID4B|51742	754.0531
TCGA-KN-8434-11A-01R-2315-07	ARID5A|10865	290.1
TCGA-KN-8434-11A-01R-2315-07	ARID5B|84159	2276.6471
TCGA-KN-8434-11A-01R-2315-07	ARIH1|25820	1140.0483
TCGA-KN-8434-11A-01R-2315-07	ARIH2|10425	1389.5136
TCGA-KN-8434-11A-01R-2315-07	ARL10|285598	39.3239
TCGA-KN-8434-11A-01R-2315-07	ARL11|115761	10.3484
TCGA-KN-8434-11A-01R-2315-07	ARL13A|392509	.3449
TCGA-KN-8434-11A-01R-2315-07	ARL13B|200894	280.0966
TCGA-KN-8434-11A-01R-2315-07	ARL14|80117	4.1394
TCGA-KN-8434-11A-01R-2315-07	ARL15|54622	676.4402
TCGA-KN-8434-11A-01R-2315-07	ARL16|339231	692.9976
TCGA-KN-8434-11A-01R-2315-07	ARL17A|51326	80.0034
TCGA-KN-8434-11A-01R-2315-07	ARL17B|641522	4.298
TCGA-KN-8434-11A-01R-2315-07	ARL1|400	2540.8762
TCGA-KN-8434-11A-01R-2315-07	ARL2BP|23568	1488.0993
TCGA-KN-8434-11A-01R-2315-07	ARL2|402	2612.625
TCGA-KN-8434-11A-01R-2315-07	ARL3|403	1174.198
TCGA-KN-8434-11A-01R-2315-07	ARL4A|10124	146.2573
TCGA-KN-8434-11A-01R-2315-07	ARL4C|10123	454.9845
TCGA-KN-8434-11A-01R-2315-07	ARL4D|379	1284.2359
TCGA-KN-8434-11A-01R-2315-07	ARL5A|26225	1048.9824
TCGA-KN-8434-11A-01R-2315-07	ARL5B|221079	131.7696
TCGA-KN-8434-11A-01R-2315-07	ARL5C|390790	0
TCGA-KN-8434-11A-01R-2315-07	ARL6IP1|23204	5440.8417
TCGA-KN-8434-11A-01R-2315-07	ARL6IP4|51329	3647.8096
TCGA-KN-8434-11A-01R-2315-07	ARL6IP5|10550	2768.5409
TCGA-KN-8434-11A-01R-2315-07	ARL6IP6|151188	176.9576
TCGA-KN-8434-11A-01R-2315-07	ARL6|84100	157.9855
TCGA-KN-8434-11A-01R-2315-07	ARL8A|127829	1010.3484
TCGA-KN-8434-11A-01R-2315-07	ARL8B|55207	2098.3098
TCGA-KN-8434-11A-01R-2315-07	ARL9|132946	.3449
TCGA-KN-8434-11A-01R-2315-07	ARMC10|83787	571.6385
TCGA-KN-8434-11A-01R-2315-07	ARMC1|55156	628.1476
TCGA-KN-8434-11A-01R-2315-07	ARMC2|84071	56.9162
TCGA-KN-8434-11A-01R-2315-07	ARMC3|219681	15.8675
TCGA-KN-8434-11A-01R-2315-07	ARMC4|55130	3.4495
TCGA-KN-8434-11A-01R-2315-07	ARMC5|79798	360.8141
TCGA-KN-8434-11A-01R-2315-07	ARMC6|93436	710.5312
TCGA-KN-8434-11A-01R-2315-07	ARMC7|79637	610.5554
TCGA-KN-8434-11A-01R-2315-07	ARMC8|25852	608.1407
TCGA-KN-8434-11A-01R-2315-07	ARMC9|80210	243.5323
TCGA-KN-8434-11A-01R-2315-07	ARMCX1|51309	602.2766
TCGA-KN-8434-11A-01R-2315-07	ARMCX2|9823	1414.2808
TCGA-KN-8434-11A-01R-2315-07	ARMCX3|51566	1847.1887
TCGA-KN-8434-11A-01R-2315-07	ARMCX5|64860	359.7792
TCGA-KN-8434-11A-01R-2315-07	ARMCX6|54470	265.6088
TCGA-KN-8434-11A-01R-2315-07	ARMS2|387715	0
TCGA-KN-8434-11A-01R-2315-07	ARNT2|9915	3120.0414
TCGA-KN-8434-11A-01R-2315-07	ARNTL2|56938	4.8293
TCGA-KN-8434-11A-01R-2315-07	ARNTL|406	148.327
TCGA-KN-8434-11A-01R-2315-07	ARNT|405	1172.8182
TCGA-KN-8434-11A-01R-2315-07	ARPC1A|10552	1937.2197
TCGA-KN-8434-11A-01R-2315-07	ARPC1B|10095	1067.6095
TCGA-KN-8434-11A-01R-2315-07	ARPC2|10109	2829.2515
TCGA-KN-8434-11A-01R-2315-07	ARPC3|10094	2391.1694
TCGA-KN-8434-11A-01R-2315-07	ARPC4|10093	3468.4305
TCGA-KN-8434-11A-01R-2315-07	ARPC5L|81873	561.573
TCGA-KN-8434-11A-01R-2315-07	ARPC5|10092	1948.9479
TCGA-KN-8434-11A-01R-2315-07	ARPM1|84517	76.2332
TCGA-KN-8434-11A-01R-2315-07	ARPP19|10776	4184.8913
TCGA-KN-8434-11A-01R-2315-07	ARPP21|10777	6.554
TCGA-KN-8434-11A-01R-2315-07	ARR3|407	0
TCGA-KN-8434-11A-01R-2315-07	ARRB1|408	360.1242
TCGA-KN-8434-11A-01R-2315-07	ARRB2|409	413.5909
TCGA-KN-8434-11A-01R-2315-07	ARRDC1|92714	724.7327
TCGA-KN-8434-11A-01R-2315-07	ARRDC2|27106	498.1028
TCGA-KN-8434-11A-01R-2315-07	ARRDC3|57561	3443.9462
TCGA-KN-8434-11A-01R-2315-07	ARRDC4|91947	1366.6782
TCGA-KN-8434-11A-01R-2315-07	ARRDC5|645432	0
TCGA-KN-8434-11A-01R-2315-07	ARSA|410	687.4784
TCGA-KN-8434-11A-01R-2315-07	ARSB|411	904.7948
TCGA-KN-8434-11A-01R-2315-07	ARSD|414	5455.6744
TCGA-KN-8434-11A-01R-2315-07	ARSE|415	1556.7437
TCGA-KN-8434-11A-01R-2315-07	ARSF|416	289.4101
TCGA-KN-8434-11A-01R-2315-07	ARSG|22901	194.5498
TCGA-KN-8434-11A-01R-2315-07	ARSH|347527	0
TCGA-KN-8434-11A-01R-2315-07	ARSI|340075	36.5643
TCGA-KN-8434-11A-01R-2315-07	ARSJ|79642	273.8875
TCGA-KN-8434-11A-01R-2315-07	ARSK|153642	330.8037
TCGA-KN-8434-11A-01R-2315-07	ART1|417	2.7596
TCGA-KN-8434-11A-01R-2315-07	ART3|419	2.4146
TCGA-KN-8434-11A-01R-2315-07	ART4|420	25.871
TCGA-KN-8434-11A-01R-2315-07	ART5|116969	26.2159
TCGA-KN-8434-11A-01R-2315-07	ARTN|9048	23.8013
TCGA-KN-8434-11A-01R-2315-07	ARV1|64801	503.277
TCGA-KN-8434-11A-01R-2315-07	ARVCF|421	389.4446
TCGA-KN-8434-11A-01R-2315-07	ARX|170302	1.3798
TCGA-KN-8434-11A-01R-2315-07	AR|367	77.613
TCGA-KN-8434-11A-01R-2315-07	AS3MT|57412	721.6281
TCGA-KN-8434-11A-01R-2315-07	ASAH1|427	7547.0852
TCGA-KN-8434-11A-01R-2315-07	ASAH2B|653308	3.1045
TCGA-KN-8434-11A-01R-2315-07	ASAH2|56624	4.4843
TCGA-KN-8434-11A-01R-2315-07	ASAM|79827	50.7071
TCGA-KN-8434-11A-01R-2315-07	ASAP1IT1|29065	0
TCGA-KN-8434-11A-01R-2315-07	ASAP1|50807	421.1797
TCGA-KN-8434-11A-01R-2315-07	ASAP2|8853	2419.7999
TCGA-KN-8434-11A-01R-2315-07	ASAP3|55616	784.4084
TCGA-KN-8434-11A-01R-2315-07	ASB10|136371	4.1394
TCGA-KN-8434-11A-01R-2315-07	ASB11|140456	.6899
TCGA-KN-8434-11A-01R-2315-07	ASB12|142689	7.5888
TCGA-KN-8434-11A-01R-2315-07	ASB13|79754	1866.5057
TCGA-KN-8434-11A-01R-2315-07	ASB14|142686	9.3136
TCGA-KN-8434-11A-01R-2315-07	ASB15|142685	130.0448
TCGA-KN-8434-11A-01R-2315-07	ASB16|92591	47.4715
TCGA-KN-8434-11A-01R-2315-07	ASB17|127247	3.4495
TCGA-KN-8434-11A-01R-2315-07	ASB18|401036	0
TCGA-KN-8434-11A-01R-2315-07	ASB1|51665	516.8334
TCGA-KN-8434-11A-01R-2315-07	ASB2|51676	20.0069
TCGA-KN-8434-11A-01R-2315-07	ASB3|51130	286.9955
TCGA-KN-8434-11A-01R-2315-07	ASB4|51666	1.7247
TCGA-KN-8434-11A-01R-2315-07	ASB5|140458	40.0138
TCGA-KN-8434-11A-01R-2315-07	ASB6|140459	989.4929
TCGA-KN-8434-11A-01R-2315-07	ASB7|140460	399.1031
TCGA-KN-8434-11A-01R-2315-07	ASB8|140461	1154.1911
TCGA-KN-8434-11A-01R-2315-07	ASB9|140462	407.7268
TCGA-KN-8434-11A-01R-2315-07	ASCC1|51008	472.9217
TCGA-KN-8434-11A-01R-2315-07	ASCC2|84164	1039.6689
TCGA-KN-8434-11A-01R-2315-07	ASCC3|10973	484.6499
TCGA-KN-8434-11A-01R-2315-07	ASCL1|429	0
TCGA-KN-8434-11A-01R-2315-07	ASCL2|430	24.8362
TCGA-KN-8434-11A-01R-2315-07	ASCL3|56676	0
TCGA-KN-8434-11A-01R-2315-07	ASCL4|121549	11.7282
TCGA-KN-8434-11A-01R-2315-07	ASF1A|25842	453.9496
TCGA-KN-8434-11A-01R-2315-07	ASF1B|55723	14.1428
TCGA-KN-8434-11A-01R-2315-07	ASFMR1|100126270	2.425
TCGA-KN-8434-11A-01R-2315-07	ASGR1|432	10.6933
TCGA-KN-8434-11A-01R-2315-07	ASGR2|433	23.8013
TCGA-KN-8434-11A-01R-2315-07	ASH1L|55870	1811.0141
TCGA-KN-8434-11A-01R-2315-07	ASH2L|9070	973.0942
TCGA-KN-8434-11A-01R-2315-07	ASIP|434	1.0348
TCGA-KN-8434-11A-01R-2315-07	ASL|435	2065.8848
TCGA-KN-8434-11A-01R-2315-07	ASMTL|8623	948.5719
TCGA-KN-8434-11A-01R-2315-07	ASMT|438	0
TCGA-KN-8434-11A-01R-2315-07	ASNA1|439	2030.7002
TCGA-KN-8434-11A-01R-2315-07	ASNSD1|54529	1064.1601
TCGA-KN-8434-11A-01R-2315-07	ASNS|440	208.6927
TCGA-KN-8434-11A-01R-2315-07	ASPA|443	446.7058
TCGA-KN-8434-11A-01R-2315-07	ASPDH|554235	889.2722
TCGA-KN-8434-11A-01R-2315-07	ASPG|374569	195.5847
TCGA-KN-8434-11A-01R-2315-07	ASPHD1|253982	27.2508
TCGA-KN-8434-11A-01R-2315-07	ASPHD2|57168	159.0204
TCGA-KN-8434-11A-01R-2315-07	ASPH|444	2614.5947
TCGA-KN-8434-11A-01R-2315-07	ASPM|259266	2.7596
TCGA-KN-8434-11A-01R-2315-07	ASPN|54829	169.0238
TCGA-KN-8434-11A-01R-2315-07	ASPRV1|151516	122.2215
TCGA-KN-8434-11A-01R-2315-07	ASPSCR1|79058	688.8582
TCGA-KN-8434-11A-01R-2315-07	ASRGL1|80150	1899.2756
TCGA-KN-8434-11A-01R-2315-07	ASS1|445	37490.514
TCGA-KN-8434-11A-01R-2315-07	ASTE1|28990	148.1373
TCGA-KN-8434-11A-01R-2315-07	ASTL|431705	0
TCGA-KN-8434-11A-01R-2315-07	ASTN1|460	13.4529
TCGA-KN-8434-11A-01R-2315-07	ASTN2|23245	259.7447
TCGA-KN-8434-11A-01R-2315-07	ASXL1|171023	1349.4308
TCGA-KN-8434-11A-01R-2315-07	ASXL2|55252	643.3253
TCGA-KN-8434-11A-01R-2315-07	ASXL3|80816	104.1739
TCGA-KN-8434-11A-01R-2315-07	ASZ1|136991	0
TCGA-KN-8434-11A-01R-2315-07	ATAD1|84896	1061.0555
TCGA-KN-8434-11A-01R-2315-07	ATAD2B|54454	185.5812
TCGA-KN-8434-11A-01R-2315-07	ATAD2|29028	71.7489
TCGA-KN-8434-11A-01R-2315-07	ATAD3A|55210	413.5909
TCGA-KN-8434-11A-01R-2315-07	ATAD3B|83858	167.2991
TCGA-KN-8434-11A-01R-2315-07	ATAD3C|219293	252.8458
TCGA-KN-8434-11A-01R-2315-07	ATAD5|79915	10.0034
TCGA-KN-8434-11A-01R-2315-07	ATCAY|85300	1.3798
TCGA-KN-8434-11A-01R-2315-07	ATE1|11101	369.4377
TCGA-KN-8434-11A-01R-2315-07	ATF1|466	379.4412
TCGA-KN-8434-11A-01R-2315-07	ATF2|1386	566.7472
TCGA-KN-8434-11A-01R-2315-07	ATF3|467	539.8413
TCGA-KN-8434-11A-01R-2315-07	ATF4|468	3699.8965
TCGA-KN-8434-11A-01R-2315-07	ATF5|22809	657.1231
TCGA-KN-8434-11A-01R-2315-07	ATF6B|1388	1968.9548
TCGA-KN-8434-11A-01R-2315-07	ATF6|22926	1467.0576
TCGA-KN-8434-11A-01R-2315-07	ATF7IP2|80063	127.6302
TCGA-KN-8434-11A-01R-2315-07	ATF7IP|55729	578.8203
TCGA-KN-8434-11A-01R-2315-07	ATF7|11016	1068.2546
TCGA-KN-8434-11A-01R-2315-07	ATG10|83734	105.5536
TCGA-KN-8434-11A-01R-2315-07	ATG12|9140	241.8075
TCGA-KN-8434-11A-01R-2315-07	ATG16L1|55054	484.6499
TCGA-KN-8434-11A-01R-2315-07	ATG16L2|89849	218.4132
TCGA-KN-8434-11A-01R-2315-07	ATG2A|23130	946.1883
TCGA-KN-8434-11A-01R-2315-07	ATG2B|55102	976.5436
TCGA-KN-8434-11A-01R-2315-07	ATG3|64422	763.3667
TCGA-KN-8434-11A-01R-2315-07	ATG4A|115201	405.6571
TCGA-KN-8434-11A-01R-2315-07	ATG4B|23192	1005.1742
TCGA-KN-8434-11A-01R-2315-07	ATG4C|84938	208.6927
TCGA-KN-8434-11A-01R-2315-07	ATG4D|84971	694.098
TCGA-KN-8434-11A-01R-2315-07	ATG5|9474	792.3422
TCGA-KN-8434-11A-01R-2315-07	ATG7|10533	669.1376
TCGA-KN-8434-11A-01R-2315-07	ATG9A|79065	1461.5247
TCGA-KN-8434-11A-01R-2315-07	ATG9B|285973	2.6733
TCGA-KN-8434-11A-01R-2315-07	ATHL1|80162	380.476
TCGA-KN-8434-11A-01R-2315-07	ATIC|471	1381.8558
TCGA-KN-8434-11A-01R-2315-07	ATL1|51062	186.2711
TCGA-KN-8434-11A-01R-2315-07	ATL2|64225	939.2894
TCGA-KN-8434-11A-01R-2315-07	ATL3|25923	203.1735
TCGA-KN-8434-11A-01R-2315-07	ATMIN|23300	1413.9358
TCGA-KN-8434-11A-01R-2315-07	ATM|472	908.5892
TCGA-KN-8434-11A-01R-2315-07	ATN1|1822	3660.9176
TCGA-KN-8434-11A-01R-2315-07	ATOH1|474	0
TCGA-KN-8434-11A-01R-2315-07	ATOH7|220202	5.5191
TCGA-KN-8434-11A-01R-2315-07	ATOH8|84913	457.744
TCGA-KN-8434-11A-01R-2315-07	ATOX1|475	1255.9503
TCGA-KN-8434-11A-01R-2315-07	ATP10A|57194	371.1625
TCGA-KN-8434-11A-01R-2315-07	ATP10B|23120	6.209
TCGA-KN-8434-11A-01R-2315-07	ATP10D|57205	1020.6968
TCGA-KN-8434-11A-01R-2315-07	ATP11A|23250	1744.7396
TCGA-KN-8434-11A-01R-2315-07	ATP11B|23200	949.6378
TCGA-KN-8434-11A-01R-2315-07	ATP11C|286410	505.6916
TCGA-KN-8434-11A-01R-2315-07	ATP12A|479	453.6047
TCGA-KN-8434-11A-01R-2315-07	ATP13A1|57130	1330.4588
TCGA-KN-8434-11A-01R-2315-07	ATP13A2|23400	805.4502
TCGA-KN-8434-11A-01R-2315-07	ATP13A3|79572	2157.2956
TCGA-KN-8434-11A-01R-2315-07	ATP13A4|84239	10.3484
TCGA-KN-8434-11A-01R-2315-07	ATP13A5|344905	5.1742
TCGA-KN-8434-11A-01R-2315-07	ATP1A1|476	87133.4115
TCGA-KN-8434-11A-01R-2315-07	ATP1A2|477	178.3374
TCGA-KN-8434-11A-01R-2315-07	ATP1A3|478	3.4495
TCGA-KN-8434-11A-01R-2315-07	ATP1A4|480	.3449
TCGA-KN-8434-11A-01R-2315-07	ATP1B1|481	46769.3963
TCGA-KN-8434-11A-01R-2315-07	ATP1B2|482	692.3077
TCGA-KN-8434-11A-01R-2315-07	ATP1B3|483	2602.9665
TCGA-KN-8434-11A-01R-2315-07	ATP1B4|23439	0
TCGA-KN-8434-11A-01R-2315-07	ATP2A1|487	5.8641
TCGA-KN-8434-11A-01R-2315-07	ATP2A2|488	3946.5333
TCGA-KN-8434-11A-01R-2315-07	ATP2A3|489	433.5978
TCGA-KN-8434-11A-01R-2315-07	ATP2B1|490	969.6447
TCGA-KN-8434-11A-01R-2315-07	ATP2B2|491	18.2822
TCGA-KN-8434-11A-01R-2315-07	ATP2B3|492	22.4215
TCGA-KN-8434-11A-01R-2315-07	ATP2B4|493	1612.2801
TCGA-KN-8434-11A-01R-2315-07	ATP2C1|27032	2771.8351
TCGA-KN-8434-11A-01R-2315-07	ATP2C2|9914	132.8044
TCGA-KN-8434-11A-01R-2315-07	ATP4A|495	0
TCGA-KN-8434-11A-01R-2315-07	ATP4B|496	8.9686
TCGA-KN-8434-11A-01R-2315-07	ATP5A1|498	24463.2632
TCGA-KN-8434-11A-01R-2315-07	ATP5B|506	26714.3843
TCGA-KN-8434-11A-01R-2315-07	ATP5C1|509	5310.4519
TCGA-KN-8434-11A-01R-2315-07	ATP5D|513	2345.6364
TCGA-KN-8434-11A-01R-2315-07	ATP5EP2|432369	129.01
TCGA-KN-8434-11A-01R-2315-07	ATP5E|514	3401.8627
TCGA-KN-8434-11A-01R-2315-07	ATP5F1|515	4884.098
TCGA-KN-8434-11A-01R-2315-07	ATP5G1|516	1585.7192
TCGA-KN-8434-11A-01R-2315-07	ATP5G2|517	5549.1549
TCGA-KN-8434-11A-01R-2315-07	ATP5G3|518	6833.7358
TCGA-KN-8434-11A-01R-2315-07	ATP5H|10476	3225.2501
TCGA-KN-8434-11A-01R-2315-07	ATP5I|521	1697.8268
TCGA-KN-8434-11A-01R-2315-07	ATP5J2|9551	1618.8341
TCGA-KN-8434-11A-01R-2315-07	ATP5J|522	2843.7668
TCGA-KN-8434-11A-01R-2315-07	ATP5L2|267020	4.8293
TCGA-KN-8434-11A-01R-2315-07	ATP5L|10632	4189.7206
TCGA-KN-8434-11A-01R-2315-07	ATP5O|539	4032.7699
TCGA-KN-8434-11A-01R-2315-07	ATP5SL|55101	1277.682
TCGA-KN-8434-11A-01R-2315-07	ATP5S|27109	202.1387
TCGA-KN-8434-11A-01R-2315-07	ATP6AP1L|92270	31.3901
TCGA-KN-8434-11A-01R-2315-07	ATP6AP1|537	5105.2087
TCGA-KN-8434-11A-01R-2315-07	ATP6AP2|10159	6598.4822
TCGA-KN-8434-11A-01R-2315-07	ATP6V0A1|535	1979.6482
TCGA-KN-8434-11A-01R-2315-07	ATP6V0A2|23545	246.9817
TCGA-KN-8434-11A-01R-2315-07	ATP6V0A4|50617	6050.8865
TCGA-KN-8434-11A-01R-2315-07	ATP6V0B|533	4911.3487
TCGA-KN-8434-11A-01R-2315-07	ATP6V0C|527	6059.6723
TCGA-KN-8434-11A-01R-2315-07	ATP6V0D1|9114	3372.5423
TCGA-KN-8434-11A-01R-2315-07	ATP6V0D2|245972	5374.267
TCGA-KN-8434-11A-01R-2315-07	ATP6V0E1|8992	5129.3549
TCGA-KN-8434-11A-01R-2315-07	ATP6V0E2|155066	2017.437
TCGA-KN-8434-11A-01R-2315-07	ATP6V1A|523	7413.2459
TCGA-KN-8434-11A-01R-2315-07	ATP6V1B1|525	8141.773
TCGA-KN-8434-11A-01R-2315-07	ATP6V1B2|526	4923.0769
TCGA-KN-8434-11A-01R-2315-07	ATP6V1C1|528	2126.5954
TCGA-KN-8434-11A-01R-2315-07	ATP6V1C2|245973	1366.0228
TCGA-KN-8434-11A-01R-2315-07	ATP6V1D|51382	2215.5916
TCGA-KN-8434-11A-01R-2315-07	ATP6V1E1|529	4301.8282
TCGA-KN-8434-11A-01R-2315-07	ATP6V1E2|90423	50.0172
TCGA-KN-8434-11A-01R-2315-07	ATP6V1F|9296	3795.6226
TCGA-KN-8434-11A-01R-2315-07	ATP6V1G1|9550	2859.2618
TCGA-KN-8434-11A-01R-2315-07	ATP6V1G2|534	72.0938
TCGA-KN-8434-11A-01R-2315-07	ATP6V1G3|127124	519.4895
TCGA-KN-8434-11A-01R-2315-07	ATP6V1H|51606	2606.761
TCGA-KN-8434-11A-01R-2315-07	ATP7A|538	390.4795
TCGA-KN-8434-11A-01R-2315-07	ATP7B|540	330.8037
TCGA-KN-8434-11A-01R-2315-07	ATP8A1|10396	770.2656
TCGA-KN-8434-11A-01R-2315-07	ATP8A2|51761	20.3518
TCGA-KN-8434-11A-01R-2315-07	ATP8B1|5205	1220.6278
TCGA-KN-8434-11A-01R-2315-07	ATP8B2|57198	449.4653
TCGA-KN-8434-11A-01R-2315-07	ATP8B3|148229	8.6237
TCGA-KN-8434-11A-01R-2315-07	ATP8B4|79895	111.4177
TCGA-KN-8434-11A-01R-2315-07	ATP8B5P|158381	42.4284
TCGA-KN-8434-11A-01R-2315-07	ATP9A|10079	1581.2349
TCGA-KN-8434-11A-01R-2315-07	ATP9B|374868	648.1545
TCGA-KN-8434-11A-01R-2315-07	ATPAF1|64756	2804.2256
TCGA-KN-8434-11A-01R-2315-07	ATPAF2|91647	524.6637
TCGA-KN-8434-11A-01R-2315-07	ATPBD4|89978	160.7451
TCGA-KN-8434-11A-01R-2315-07	ATPIF1|93974	4877.199
TCGA-KN-8434-11A-01R-2315-07	ATRIP|84126	137.4508
TCGA-KN-8434-11A-01R-2315-07	ATRNL1|26033	138.3236
TCGA-KN-8434-11A-01R-2315-07	ATRN|8455	2618.1442
TCGA-KN-8434-11A-01R-2315-07	ATRX|546	1614.3498
TCGA-KN-8434-11A-01R-2315-07	ATR|545	438.0821
TCGA-KN-8434-11A-01R-2315-07	ATXN10|25814	2001.3798
TCGA-KN-8434-11A-01R-2315-07	ATXN1L|342371	1923.1218
TCGA-KN-8434-11A-01R-2315-07	ATXN1|6310	673.6806
TCGA-KN-8434-11A-01R-2315-07	ATXN2L|11273	1299.7585
TCGA-KN-8434-11A-01R-2315-07	ATXN2|6311	704.0359
TCGA-KN-8434-11A-01R-2315-07	ATXN3L|92552	0
TCGA-KN-8434-11A-01R-2315-07	ATXN3|4287	320.4553
TCGA-KN-8434-11A-01R-2315-07	ATXN7L1|222255	270.0931
TCGA-KN-8434-11A-01R-2315-07	ATXN7L2|127002	65.1949
TCGA-KN-8434-11A-01R-2315-07	ATXN7L3B|552889	3896.516
TCGA-KN-8434-11A-01R-2315-07	ATXN7L3|56970	940.3242
TCGA-KN-8434-11A-01R-2315-07	ATXN7|6314	485.6847
TCGA-KN-8434-11A-01R-2315-07	ATXN8OS|6315	0
TCGA-KN-8434-11A-01R-2315-07	AUH|549	1342.187
TCGA-KN-8434-11A-01R-2315-07	AUP1|550	2039.6033
TCGA-KN-8434-11A-01R-2315-07	AURKAIP1|54998	2414.9707
TCGA-KN-8434-11A-01R-2315-07	AURKAPS1|6791	2.4146
TCGA-KN-8434-11A-01R-2315-07	AURKA|6790	41.7385
TCGA-KN-8434-11A-01R-2315-07	AURKB|9212	2.4146
TCGA-KN-8434-11A-01R-2315-07	AURKC|6795	12.4181
TCGA-KN-8434-11A-01R-2315-07	AUTS2|26053	757.8475
TCGA-KN-8434-11A-01R-2315-07	AVEN|57099	70.0241
TCGA-KN-8434-11A-01R-2315-07	AVIL|10677	24.8362
TCGA-KN-8434-11A-01R-2315-07	AVL9|23080	199.0341
TCGA-KN-8434-11A-01R-2315-07	AVPI1|60370	281.4764
TCGA-KN-8434-11A-01R-2315-07	AVPR1A|552	218.6961
TCGA-KN-8434-11A-01R-2315-07	AVPR1B|553	2.7596
TCGA-KN-8434-11A-01R-2315-07	AVPR2|554	300.1035
TCGA-KN-8434-11A-01R-2315-07	AVP|551	6.209
TCGA-KN-8434-11A-01R-2315-07	AWAT1|158833	0
TCGA-KN-8434-11A-01R-2315-07	AWAT2|158835	0
TCGA-KN-8434-11A-01R-2315-07	AXIN1|8312	582.6147
TCGA-KN-8434-11A-01R-2315-07	AXIN2|8313	120.3863
TCGA-KN-8434-11A-01R-2315-07	AXL|558	582.6147
TCGA-KN-8434-11A-01R-2315-07	AZGP1|563	4680.9245
TCGA-KN-8434-11A-01R-2315-07	AZI1|22994	192.4802
TCGA-KN-8434-11A-01R-2315-07	AZI2|64343	1052.4319
TCGA-KN-8434-11A-01R-2315-07	AZIN1|51582	1995.5157
TCGA-KN-8434-11A-01R-2315-07	AZU1|566	0
TCGA-KN-8434-11A-01R-2315-07	B2M|567	27156.6057
TCGA-KN-8434-11A-01R-2315-07	B3GALNT1|8706	871.6799
TCGA-KN-8434-11A-01R-2315-07	B3GALNT2|148789	404.2842
TCGA-KN-8434-11A-01R-2315-07	B3GALT1|8708	1.3798
TCGA-KN-8434-11A-01R-2315-07	B3GALT2|8707	74.1635
TCGA-KN-8434-11A-01R-2315-07	B3GALT4|8705	282.8562
TCGA-KN-8434-11A-01R-2315-07	B3GALT5|10317	5.8641
TCGA-KN-8434-11A-01R-2315-07	B3GALT6|126792	402.2077
TCGA-KN-8434-11A-01R-2315-07	B3GALTL|145173	523.2839
TCGA-KN-8434-11A-01R-2315-07	B3GAT1|27087	18.2822
TCGA-KN-8434-11A-01R-2315-07	B3GAT2|135152	2.1111
TCGA-KN-8434-11A-01R-2315-07	B3GAT3|26229	961.7109
TCGA-KN-8434-11A-01R-2315-07	B3GNT1|11041	1684.029
TCGA-KN-8434-11A-01R-2315-07	B3GNT2|10678	993.791
TCGA-KN-8434-11A-01R-2315-07	B3GNT3|10331	84.167
TCGA-KN-8434-11A-01R-2315-07	B3GNT4|79369	54.5016
TCGA-KN-8434-11A-01R-2315-07	B3GNT5|84002	118.3167
TCGA-KN-8434-11A-01R-2315-07	B3GNT6|192134	0
TCGA-KN-8434-11A-01R-2315-07	B3GNT7|93010	90.7209
TCGA-KN-8434-11A-01R-2315-07	B3GNT8|374907	152.1214
TCGA-KN-8434-11A-01R-2315-07	B3GNT9|84752	476.5505
TCGA-KN-8434-11A-01R-2315-07	B3GNTL1|146712	40.169
TCGA-KN-8434-11A-01R-2315-07	B4GALNT1|2583	13.6702
TCGA-KN-8434-11A-01R-2315-07	B4GALNT2|124872	75.8882
TCGA-KN-8434-11A-01R-2315-07	B4GALNT3|283358	525.6985
TCGA-KN-8434-11A-01R-2315-07	B4GALNT4|338707	2.4146
TCGA-KN-8434-11A-01R-2315-07	B4GALT1|2683	4566.4022
TCGA-KN-8434-11A-01R-2315-07	B4GALT2|8704	715.4191
TCGA-KN-8434-11A-01R-2315-07	B4GALT3|8703	820.2829
TCGA-KN-8434-11A-01R-2315-07	B4GALT4|8702	551.9145
TCGA-KN-8434-11A-01R-2315-07	B4GALT5|9334	1716.7989
TCGA-KN-8434-11A-01R-2315-07	B4GALT6|9331	180.407
TCGA-KN-8434-11A-01R-2315-07	B4GALT7|11285	641.6006
TCGA-KN-8434-11A-01R-2315-07	B9D1|27077	397.8924
TCGA-KN-8434-11A-01R-2315-07	B9D2|80776	215.9296
TCGA-KN-8434-11A-01R-2315-07	BAALC|79870	85.2018
TCGA-KN-8434-11A-01R-2315-07	BAAT|570	3.7944
TCGA-KN-8434-11A-01R-2315-07	BACE1|23621	1436.7023
TCGA-KN-8434-11A-01R-2315-07	BACE2|25825	1804.7603
TCGA-KN-8434-11A-01R-2315-07	BACH1|571	732.6664
TCGA-KN-8434-11A-01R-2315-07	BACH2|60468	96.93
TCGA-KN-8434-11A-01R-2315-07	BAD|572	1376.2642
TCGA-KN-8434-11A-01R-2315-07	BAG1|573	2603.1356
TCGA-KN-8434-11A-01R-2315-07	BAG2|9532	155.9158
TCGA-KN-8434-11A-01R-2315-07	BAG3|9531	1427.0438
TCGA-KN-8434-11A-01R-2315-07	BAG4|9530	216.6264
TCGA-KN-8434-11A-01R-2315-07	BAG5|9529	1172.1283
TCGA-KN-8434-11A-01R-2315-07	BAGE2|85319	4.474
TCGA-KN-8434-11A-01R-2315-07	BAGE|574	0
TCGA-KN-8434-11A-01R-2315-07	BAHCC1|57597	585.7192
TCGA-KN-8434-11A-01R-2315-07	BAHD1|22893	1107.9683
TCGA-KN-8434-11A-01R-2315-07	BAI1|575	60.0207
TCGA-KN-8434-11A-01R-2315-07	BAI2|576	98.6547
TCGA-KN-8434-11A-01R-2315-07	BAI3|577	15.1776
TCGA-KN-8434-11A-01R-2315-07	BAIAP2L1|55971	517.7647
TCGA-KN-8434-11A-01R-2315-07	BAIAP2L2|80115	333.2184
TCGA-KN-8434-11A-01R-2315-07	BAIAP2|10458	1154.1911
TCGA-KN-8434-11A-01R-2315-07	BAIAP3|8938	479.4895
TCGA-KN-8434-11A-01R-2315-07	BAK1|578	394.6188
TCGA-KN-8434-11A-01R-2315-07	BAMBI|25805	552.9493
TCGA-KN-8434-11A-01R-2315-07	BANF1|8815	1814.0738
TCGA-KN-8434-11A-01R-2315-07	BANF2|140836	1.0348
TCGA-KN-8434-11A-01R-2315-07	BANK1|55024	103.8289
TCGA-KN-8434-11A-01R-2315-07	BANP|54971	276.9921
TCGA-KN-8434-11A-01R-2315-07	BAP1|8314	2272.1628
TCGA-KN-8434-11A-01R-2315-07	BARD1|580	25.1811
TCGA-KN-8434-11A-01R-2315-07	BARHL1|56751	0
TCGA-KN-8434-11A-01R-2315-07	BARHL2|343472	0
TCGA-KN-8434-11A-01R-2315-07	BARX1|56033	0
TCGA-KN-8434-11A-01R-2315-07	BARX2|8538	271.128
TCGA-KN-8434-11A-01R-2315-07	BASE|317716	0
TCGA-KN-8434-11A-01R-2315-07	BASP1|10409	158.3305
TCGA-KN-8434-11A-01R-2315-07	BAT1|7919	3246.2918
TCGA-KN-8434-11A-01R-2315-07	BAT2L1|84726	4305.5812
TCGA-KN-8434-11A-01R-2315-07	BAT2L2|23215	2400.138
TCGA-KN-8434-11A-01R-2315-07	BAT2|7916	4777.8544
TCGA-KN-8434-11A-01R-2315-07	BAT3|7917	4016.8161
TCGA-KN-8434-11A-01R-2315-07	BAT4|7918	659.1928
TCGA-KN-8434-11A-01R-2315-07	BAT5|7920	1095.8951
TCGA-KN-8434-11A-01R-2315-07	BATF2|116071	194.8948
TCGA-KN-8434-11A-01R-2315-07	BATF3|55509	16.9024
TCGA-KN-8434-11A-01R-2315-07	BATF|10538	6.209
TCGA-KN-8434-11A-01R-2315-07	BAX|581	502.2422
TCGA-KN-8434-11A-01R-2315-07	BAZ1A|11177	187.9959
TCGA-KN-8434-11A-01R-2315-07	BAZ1B|9031	1347.7061
TCGA-KN-8434-11A-01R-2315-07	BAZ2A|11176	2011.2246
TCGA-KN-8434-11A-01R-2315-07	BAZ2B|29994	647.3232
TCGA-KN-8434-11A-01R-2315-07	BBC3|27113	91.0659
TCGA-KN-8434-11A-01R-2315-07	BBOX1|8424	6040.7037
TCGA-KN-8434-11A-01R-2315-07	BBS10|79738	456.0193
TCGA-KN-8434-11A-01R-2315-07	BBS12|166379	456.7092
TCGA-KN-8434-11A-01R-2315-07	BBS1|582	2158.3305
TCGA-KN-8434-11A-01R-2315-07	BBS2|583	1380.476
TCGA-KN-8434-11A-01R-2315-07	BBS4|585	618.4891
TCGA-KN-8434-11A-01R-2315-07	BBS5|129880	256.8886
TCGA-KN-8434-11A-01R-2315-07	BBS7|55212	254.5705
TCGA-KN-8434-11A-01R-2315-07	BBS9|27241	334.5981
TCGA-KN-8434-11A-01R-2315-07	BBX|56987	1907.5543
TCGA-KN-8434-11A-01R-2315-07	BCAM|4059	16913.7634
TCGA-KN-8434-11A-01R-2315-07	BCAN|63827	2.7596
TCGA-KN-8434-11A-01R-2315-07	BCAP29|55973	788.8927
TCGA-KN-8434-11A-01R-2315-07	BCAP31|10134	3955.8468
TCGA-KN-8434-11A-01R-2315-07	BCAR1|9564	2550.5347
TCGA-KN-8434-11A-01R-2315-07	BCAR3|8412	1224.167
TCGA-KN-8434-11A-01R-2315-07	BCAR4|400500	0
TCGA-KN-8434-11A-01R-2315-07	BCAS1|8537	51.397
TCGA-KN-8434-11A-01R-2315-07	BCAS2|10286	724.5843
TCGA-KN-8434-11A-01R-2315-07	BCAS3|54828	773.7151
TCGA-KN-8434-11A-01R-2315-07	BCAS4|55653	466.7127
TCGA-KN-8434-11A-01R-2315-07	BCAT1|586	184.2014
TCGA-KN-8434-11A-01R-2315-07	BCAT2|587	990.6864
TCGA-KN-8434-11A-01R-2315-07	BCCIP|56647	1314.3187
TCGA-KN-8434-11A-01R-2315-07	BCDIN3D|144233	198.6099
TCGA-KN-8434-11A-01R-2315-07	BCHE|590	47.2577
TCGA-KN-8434-11A-01R-2315-07	BCKDHA|593	2649.8793
TCGA-KN-8434-11A-01R-2315-07	BCKDHB|594	951.7075
TCGA-KN-8434-11A-01R-2315-07	BCKDK|10295	1377.0266
TCGA-KN-8434-11A-01R-2315-07	BCL10|8915	344.9465
TCGA-KN-8434-11A-01R-2315-07	BCL11A|53335	17.2473
TCGA-KN-8434-11A-01R-2315-07	BCL11B|64919	59.6758
TCGA-KN-8434-11A-01R-2315-07	BCL2A1|597	12.763
TCGA-KN-8434-11A-01R-2315-07	BCL2L10|10017	60.0207
TCGA-KN-8434-11A-01R-2315-07	BCL2L11|10018	904.7948
TCGA-KN-8434-11A-01R-2315-07	BCL2L12|83596	126.5402
TCGA-KN-8434-11A-01R-2315-07	BCL2L13|23786	2013.7979
TCGA-KN-8434-11A-01R-2315-07	BCL2L14|79370	24.1463
TCGA-KN-8434-11A-01R-2315-07	BCL2L15|440603	28.6306
TCGA-KN-8434-11A-01R-2315-07	BCL2L1|598	5410.1414
TCGA-KN-8434-11A-01R-2315-07	BCL2L2|599	1770.8727
TCGA-KN-8434-11A-01R-2315-07	BCL2|596	1205.2432
TCGA-KN-8434-11A-01R-2315-07	BCL3|602	415.3156
TCGA-KN-8434-11A-01R-2315-07	BCL6B|255877	289.4101
TCGA-KN-8434-11A-01R-2315-07	BCL6|604	413.9358
TCGA-KN-8434-11A-01R-2315-07	BCL7A|605	1083.822
TCGA-KN-8434-11A-01R-2315-07	BCL7B|9275	1154.536
TCGA-KN-8434-11A-01R-2315-07	BCL7C|9274	1084.8568
TCGA-KN-8434-11A-01R-2315-07	BCL8|606	1.3798
TCGA-KN-8434-11A-01R-2315-07	BCL9L|283149	896.1711
TCGA-KN-8434-11A-01R-2315-07	BCL9|607	828.2166
TCGA-KN-8434-11A-01R-2315-07	BCLAF1|9774	2450.5002
TCGA-KN-8434-11A-01R-2315-07	BCMO1|53630	82.0973
TCGA-KN-8434-11A-01R-2315-07	BCO2|83875	44.4981
TCGA-KN-8434-11A-01R-2315-07	BCORL1|63035	337.7027
TCGA-KN-8434-11A-01R-2315-07	BCORL2|286554	0
TCGA-KN-8434-11A-01R-2315-07	BCOR|54880	909.624
TCGA-KN-8434-11A-01R-2315-07	BCR|613	2521.9041
TCGA-KN-8434-11A-01R-2315-07	BCS1L|617	431.5281
TCGA-KN-8434-11A-01R-2315-07	BCYRN1|618	0
TCGA-KN-8434-11A-01R-2315-07	BDH1|622	1070.0241
TCGA-KN-8434-11A-01R-2315-07	BDH2|56898	4944.4636
TCGA-KN-8434-11A-01R-2315-07	BDKRB1|623	57.6061
TCGA-KN-8434-11A-01R-2315-07	BDKRB2|624	1404.9672
TCGA-KN-8434-11A-01R-2315-07	BDNFOS|497258	158.3063
TCGA-KN-8434-11A-01R-2315-07	BDNF|627	10.7175
TCGA-KN-8434-11A-01R-2315-07	BDP1|55814	576.7506
TCGA-KN-8434-11A-01R-2315-07	BEAN|146227	6.554
TCGA-KN-8434-11A-01R-2315-07	BECN1|8678	1500.0172
TCGA-KN-8434-11A-01R-2315-07	BEGAIN|57596	14.1428
TCGA-KN-8434-11A-01R-2315-07	BEND2|139105	.6899
TCGA-KN-8434-11A-01R-2315-07	BEND3|57673	70.0241
TCGA-KN-8434-11A-01R-2315-07	BEND4|389206	2.7596
TCGA-KN-8434-11A-01R-2315-07	BEND5|79656	366.3332
TCGA-KN-8434-11A-01R-2315-07	BEND6|221336	15.1776
TCGA-KN-8434-11A-01R-2315-07	BEND7|222389	759.5723
TCGA-KN-8434-11A-01R-2315-07	BEST1|7439	17.2473
TCGA-KN-8434-11A-01R-2315-07	BEST2|54831	0
TCGA-KN-8434-11A-01R-2315-07	BEST3|144453	7.2439
TCGA-KN-8434-11A-01R-2315-07	BEST4|266675	8.2787
TCGA-KN-8434-11A-01R-2315-07	BET1L|51272	2085.8917
TCGA-KN-8434-11A-01R-2315-07	BET1|10282	548.465
TCGA-KN-8434-11A-01R-2315-07	BET3L|100128327	2.0697
TCGA-KN-8434-11A-01R-2315-07	BEX1|55859	161.435
TCGA-KN-8434-11A-01R-2315-07	BEX2|84707	1214.2118
TCGA-KN-8434-11A-01R-2315-07	BEX4|56271	2430.4933
TCGA-KN-8434-11A-01R-2315-07	BEX5|340542	364.6085
TCGA-KN-8434-11A-01R-2315-07	BEYLA|497634	0
TCGA-KN-8434-11A-01R-2315-07	BFAR|51283	1235.2535
TCGA-KN-8434-11A-01R-2315-07	BFSP1|631	34.1497
TCGA-KN-8434-11A-01R-2315-07	BFSP2|8419	10.6933
TCGA-KN-8434-11A-01R-2315-07	BGLAP|632	57.0197
TCGA-KN-8434-11A-01R-2315-07	BGN|633	5513.9703
TCGA-KN-8434-11A-01R-2315-07	BHLHA15|168620	.6899
TCGA-KN-8434-11A-01R-2315-07	BHLHB9|80823	293.5495
TCGA-KN-8434-11A-01R-2315-07	BHLHE22|27319	17.2473
TCGA-KN-8434-11A-01R-2315-07	BHLHE23|128408	0
TCGA-KN-8434-11A-01R-2315-07	BHLHE40|8553	3263.1942
TCGA-KN-8434-11A-01R-2315-07	BHLHE41|79365	169.3687
TCGA-KN-8434-11A-01R-2315-07	BHMT2|23743	8453.6047
TCGA-KN-8434-11A-01R-2315-07	BHMT|635	19968.9548
TCGA-KN-8434-11A-01R-2315-07	BICC1|80114	934.1152
TCGA-KN-8434-11A-01R-2315-07	BICD1|636	146.6023
TCGA-KN-8434-11A-01R-2315-07	BICD2|23299	896.1711
TCGA-KN-8434-11A-01R-2315-07	BID|637	188.8996
TCGA-KN-8434-11A-01R-2315-07	BIK|638	52.7768
TCGA-KN-8434-11A-01R-2315-07	BIN1|274	2620.5588
TCGA-KN-8434-11A-01R-2315-07	BIN2|51411	62.7803
TCGA-KN-8434-11A-01R-2315-07	BIN3|55909	464.298
TCGA-KN-8434-11A-01R-2315-07	BIRC2|329	1299.7585
TCGA-KN-8434-11A-01R-2315-07	BIRC3|330	262.5043
TCGA-KN-8434-11A-01R-2315-07	BIRC5|332	9.931
TCGA-KN-8434-11A-01R-2315-07	BIRC6|57448	1718.5236
TCGA-KN-8434-11A-01R-2315-07	BIRC7|79444	2.7596
TCGA-KN-8434-11A-01R-2315-07	BIRC8|112401	0
TCGA-KN-8434-11A-01R-2315-07	BIVM|54841	943.7358
TCGA-KN-8434-11A-01R-2315-07	BLCAP|10904	2589.8586
TCGA-KN-8434-11A-01R-2315-07	BLID|414899	0
TCGA-KN-8434-11A-01R-2315-07	BLK|640	1.0348
TCGA-KN-8434-11A-01R-2315-07	BLMH|642	882.7182
TCGA-KN-8434-11A-01R-2315-07	BLM|641	7.5888
TCGA-KN-8434-11A-01R-2315-07	BLNK|29760	614.6947
TCGA-KN-8434-11A-01R-2315-07	BLOC1S1|2647	1736.5712
TCGA-KN-8434-11A-01R-2315-07	BLOC1S2|282991	658.158
TCGA-KN-8434-11A-01R-2315-07	BLOC1S3|388552	185.9262
TCGA-KN-8434-11A-01R-2315-07	BLVRA|644	747.1542
TCGA-KN-8434-11A-01R-2315-07	BLVRB|645	1553.2942
TCGA-KN-8434-11A-01R-2315-07	BLZF1|8548	470.1621
TCGA-KN-8434-11A-01R-2315-07	BMF|90427	756.4677
TCGA-KN-8434-11A-01R-2315-07	BMI1|648	1279.2204
TCGA-KN-8434-11A-01R-2315-07	BMP10|27302	0
TCGA-KN-8434-11A-01R-2315-07	BMP15|9210	0
TCGA-KN-8434-11A-01R-2315-07	BMP1|649	276.6471
TCGA-KN-8434-11A-01R-2315-07	BMP2K|55589	190.7554
TCGA-KN-8434-11A-01R-2315-07	BMP2|650	233.5288
TCGA-KN-8434-11A-01R-2315-07	BMP3|651	4.4843
TCGA-KN-8434-11A-01R-2315-07	BMP4|652	359.4343
TCGA-KN-8434-11A-01R-2315-07	BMP5|653	59.3308
TCGA-KN-8434-11A-01R-2315-07	BMP6|654	647.9407
TCGA-KN-8434-11A-01R-2315-07	BMP7|655	704.7258
TCGA-KN-8434-11A-01R-2315-07	BMP8A|353500	42.4284
TCGA-KN-8434-11A-01R-2315-07	BMP8B|656	20.3518
TCGA-KN-8434-11A-01R-2315-07	BMPER|168667	8.9686
TCGA-KN-8434-11A-01R-2315-07	BMPR1A|657	513.9703
TCGA-KN-8434-11A-01R-2315-07	BMPR1B|658	510.5209
TCGA-KN-8434-11A-01R-2315-07	BMPR2|659	2261.4695
TCGA-KN-8434-11A-01R-2315-07	BMS1P4|729096	21.1038
TCGA-KN-8434-11A-01R-2315-07	BMS1P5|399761	42.7734
TCGA-KN-8434-11A-01R-2315-07	BMS1|9790	804.4153
TCGA-KN-8434-11A-01R-2315-07	BMX|660	3.1045
TCGA-KN-8434-11A-01R-2315-07	BNC1|646	5.8641
TCGA-KN-8434-11A-01R-2315-07	BNC2|54796	396.3436
TCGA-KN-8434-11A-01R-2315-07	BNIP1|662	218.0062
TCGA-KN-8434-11A-01R-2315-07	BNIP2|663	495.6882
TCGA-KN-8434-11A-01R-2315-07	BNIP3L|665	2442.9113
TCGA-KN-8434-11A-01R-2315-07	BNIP3|664	1993.791
TCGA-KN-8434-11A-01R-2315-07	BNIPL|149428	140.3932
TCGA-KN-8434-11A-01R-2315-07	BOC|91653	311.1418
TCGA-KN-8434-11A-01R-2315-07	BOD1L|259282	1044.1532
TCGA-KN-8434-11A-01R-2315-07	BOD1|91272	851.673
TCGA-KN-8434-11A-01R-2315-07	BOK|666	1673.6806
TCGA-KN-8434-11A-01R-2315-07	BOLA1|51027	436.0124
TCGA-KN-8434-11A-01R-2315-07	BOLA2|552900	636.5505
TCGA-KN-8434-11A-01R-2315-07	BOLA3|388962	301.4833
TCGA-KN-8434-11A-01R-2315-07	BOLL|66037	0
TCGA-KN-8434-11A-01R-2315-07	BOP1|23246	176.2677
TCGA-KN-8434-11A-01R-2315-07	BPESC1|60467	0
TCGA-KN-8434-11A-01R-2315-07	BPGM|669	999.6551
TCGA-KN-8434-11A-01R-2315-07	BPHL|670	1940.3242
TCGA-KN-8434-11A-01R-2315-07	BPIL1|80341	0
TCGA-KN-8434-11A-01R-2315-07	BPIL2|254240	0
TCGA-KN-8434-11A-01R-2315-07	BPIL3|128859	0
TCGA-KN-8434-11A-01R-2315-07	BPI|671	59.3308
TCGA-KN-8434-11A-01R-2315-07	BPNT1|10380	872.0248
TCGA-KN-8434-11A-01R-2315-07	BPTF|2186	1405.3122
TCGA-KN-8434-11A-01R-2315-07	BPY2|9083	0
TCGA-KN-8434-11A-01R-2315-07	BRAF|673	120.0414
TCGA-KN-8434-11A-01R-2315-07	BRAP|8315	424.6292
TCGA-KN-8434-11A-01R-2315-07	BRCA1|672	48.9824
TCGA-KN-8434-11A-01R-2315-07	BRCA2|675	9.6585
TCGA-KN-8434-11A-01R-2315-07	BRCC3|79184	555.3639
TCGA-KN-8434-11A-01R-2315-07	BRD1|23774	725.0776
TCGA-KN-8434-11A-01R-2315-07	BRD2|6046	4136.9438
TCGA-KN-8434-11A-01R-2315-07	BRD3|8019	776.8058
TCGA-KN-8434-11A-01R-2315-07	BRD4|23476	1409.4515
TCGA-KN-8434-11A-01R-2315-07	BRD7P3|23629	.6899
TCGA-KN-8434-11A-01R-2315-07	BRD7|29117	1046.2228
TCGA-KN-8434-11A-01R-2315-07	BRD8|10902	1085.2018
TCGA-KN-8434-11A-01R-2315-07	BRD9|65980	525.3536
TCGA-KN-8434-11A-01R-2315-07	BRDT|676	0
TCGA-KN-8434-11A-01R-2315-07	BREA2|286076	1.7247
TCGA-KN-8434-11A-01R-2315-07	BRE|9577	979.5309
TCGA-KN-8434-11A-01R-2315-07	BRF1|2972	761.297
TCGA-KN-8434-11A-01R-2315-07	BRF2|55290	305.2777
TCGA-KN-8434-11A-01R-2315-07	BRI3BP|140707	105.2087
TCGA-KN-8434-11A-01R-2315-07	BRI3|25798	2313.5564
TCGA-KN-8434-11A-01R-2315-07	BRIP1|83990	3.1045
TCGA-KN-8434-11A-01R-2315-07	BRIX1|55299	292.8596
TCGA-KN-8434-11A-01R-2315-07	BRMS1L|84312	304.9327
TCGA-KN-8434-11A-01R-2315-07	BRMS1|25855	876.8541
TCGA-KN-8434-11A-01R-2315-07	BRP44L|51660	3599.5171
TCGA-KN-8434-11A-01R-2315-07	BRP44|25874	2728.1821
TCGA-KN-8434-11A-01R-2315-07	BRPF1|7862	420.8348
TCGA-KN-8434-11A-01R-2315-07	BRPF3|27154	1706.4505
TCGA-KN-8434-11A-01R-2315-07	BRS3|680	.3449
TCGA-KN-8434-11A-01R-2315-07	BRSK1|84446	16.9024
TCGA-KN-8434-11A-01R-2315-07	BRSK2|9024	3.7944
TCGA-KN-8434-11A-01R-2315-07	BRWD1|54014	969.2998
TCGA-KN-8434-11A-01R-2315-07	BRWD3|254065	113.4874
TCGA-KN-8434-11A-01R-2315-07	BSCL2|26580	2271.1763
TCGA-KN-8434-11A-01R-2315-07	BSDC1|55108	2063.4702
TCGA-KN-8434-11A-01R-2315-07	BSG|682	20512.2456
TCGA-KN-8434-11A-01R-2315-07	BSND|7809	607.4508
TCGA-KN-8434-11A-01R-2315-07	BSN|8927	48.9824
TCGA-KN-8434-11A-01R-2315-07	BSPH1|100131137	0
TCGA-KN-8434-11A-01R-2315-07	BSPRY|54836	582.6147
TCGA-KN-8434-11A-01R-2315-07	BST1|683	185.9262
TCGA-KN-8434-11A-01R-2315-07	BST2|684	1645.7399
TCGA-KN-8434-11A-01R-2315-07	BSX|390259	0
TCGA-KN-8434-11A-01R-2315-07	BTAF1|9044	484.6499
TCGA-KN-8434-11A-01R-2315-07	BTBD10|84280	386.6851
TCGA-KN-8434-11A-01R-2315-07	BTBD11|121551	414.2808
TCGA-KN-8434-11A-01R-2315-07	BTBD12|84464	140.0483
TCGA-KN-8434-11A-01R-2315-07	BTBD16|118663	1.7247
TCGA-KN-8434-11A-01R-2315-07	BTBD17|388419	0
TCGA-KN-8434-11A-01R-2315-07	BTBD18|643376	1.3798
TCGA-KN-8434-11A-01R-2315-07	BTBD19|149478	16.2125
TCGA-KN-8434-11A-01R-2315-07	BTBD1|53339	1447.0507
TCGA-KN-8434-11A-01R-2315-07	BTBD2|55643	2394.2739
TCGA-KN-8434-11A-01R-2315-07	BTBD3|22903	844.4291
TCGA-KN-8434-11A-01R-2315-07	BTBD6|90135	1211.1073
TCGA-KN-8434-11A-01R-2315-07	BTBD7|55727	967.575
TCGA-KN-8434-11A-01R-2315-07	BTBD8|284697	8.2787
TCGA-KN-8434-11A-01R-2315-07	BTBD9|114781	728.872
TCGA-KN-8434-11A-01R-2315-07	BTC|685	86.2366
TCGA-KN-8434-11A-01R-2315-07	BTD|686	864.0911
TCGA-KN-8434-11A-01R-2315-07	BTF3L1|690	.3449
TCGA-KN-8434-11A-01R-2315-07	BTF3L4|91408	707.4853
TCGA-KN-8434-11A-01R-2315-07	BTF3|689	5516.385
TCGA-KN-8434-11A-01R-2315-07	BTG1|694	3611.5902
TCGA-KN-8434-11A-01R-2315-07	BTG2|7832	3638.841
TCGA-KN-8434-11A-01R-2315-07	BTG3|10950	741.2901
TCGA-KN-8434-11A-01R-2315-07	BTG4|54766	0
TCGA-KN-8434-11A-01R-2315-07	BTK|695	22.4215
TCGA-KN-8434-11A-01R-2315-07	BTLA|151888	2.7596
TCGA-KN-8434-11A-01R-2315-07	BTN1A1|696	.3449
TCGA-KN-8434-11A-01R-2315-07	BTN2A1|11120	506.3815
TCGA-KN-8434-11A-01R-2315-07	BTN2A2|10385	215.2466
TCGA-KN-8434-11A-01R-2315-07	BTN2A3|54718	16.2125
TCGA-KN-8434-11A-01R-2315-07	BTN3A1|11119	448.7754
TCGA-KN-8434-11A-01R-2315-07	BTN3A2|11118	703.6909
TCGA-KN-8434-11A-01R-2315-07	BTN3A3|10384	420.4898
TCGA-KN-8434-11A-01R-2315-07	BTNL2|56244	1.0348
TCGA-KN-8434-11A-01R-2315-07	BTNL3|10917	2.7596
TCGA-KN-8434-11A-01R-2315-07	BTNL8|79908	5.5191
TCGA-KN-8434-11A-01R-2315-07	BTNL9|153579	261.8144
TCGA-KN-8434-11A-01R-2315-07	BTRC|8945	714.3843
TCGA-KN-8434-11A-01R-2315-07	BUB1B|701	9.3136
TCGA-KN-8434-11A-01R-2315-07	BUB1|699	3.1045
TCGA-KN-8434-11A-01R-2315-07	BUB3|9184	1215.9365
TCGA-KN-8434-11A-01R-2315-07	BUD13|84811	328.3891
TCGA-KN-8434-11A-01R-2315-07	BUD31|8896	1101.7385
TCGA-KN-8434-11A-01R-2315-07	BVES|11149	50.0172
TCGA-KN-8434-11A-01R-2315-07	BYSL|705	207.6578
TCGA-KN-8434-11A-01R-2315-07	BZRAP1|9256	640.2208
TCGA-KN-8434-11A-01R-2315-07	BZW1|9689	2557.4336
TCGA-KN-8434-11A-01R-2315-07	BZW2|28969	659.8827
TCGA-KN-8434-11A-01R-2315-07	C10orf105|414152	4.4843
TCGA-KN-8434-11A-01R-2315-07	C10orf107|219621	26.9058
TCGA-KN-8434-11A-01R-2315-07	C10orf108|414235	90.376
TCGA-KN-8434-11A-01R-2315-07	C10orf10|11067	1507.7613
TCGA-KN-8434-11A-01R-2315-07	C10orf110|55853	2.7665
TCGA-KN-8434-11A-01R-2315-07	C10orf111|221060	5.1742
TCGA-KN-8434-11A-01R-2315-07	C10orf113|387638	0
TCGA-KN-8434-11A-01R-2315-07	C10orf114|399726	290.1
TCGA-KN-8434-11A-01R-2315-07	C10orf116|10974	2640.4139
TCGA-KN-8434-11A-01R-2315-07	C10orf118|55088	776.1297
TCGA-KN-8434-11A-01R-2315-07	C10orf119|79892	1074.8534
TCGA-KN-8434-11A-01R-2315-07	C10orf11|83938	133.1494
TCGA-KN-8434-11A-01R-2315-07	C10orf120|399814	0
TCGA-KN-8434-11A-01R-2315-07	C10orf122|387718	0
TCGA-KN-8434-11A-01R-2315-07	C10orf125|282969	473.6116
TCGA-KN-8434-11A-01R-2315-07	C10orf128|170371	12.763
TCGA-KN-8434-11A-01R-2315-07	C10orf129|142827	0
TCGA-KN-8434-11A-01R-2315-07	C10orf12|26148	76.9127
TCGA-KN-8434-11A-01R-2315-07	C10orf131|100127889	1.3798
TCGA-KN-8434-11A-01R-2315-07	C10orf137|26098	228.6996
TCGA-KN-8434-11A-01R-2315-07	C10orf140|387640	130.7347
TCGA-KN-8434-11A-01R-2315-07	C10orf18|54906	791.6523
TCGA-KN-8434-11A-01R-2315-07	C10orf25|220979	68.2994
TCGA-KN-8434-11A-01R-2315-07	C10orf26|54838	1434.812
TCGA-KN-8434-11A-01R-2315-07	C10orf27|219793	.6899
TCGA-KN-8434-11A-01R-2315-07	C10orf28|27291	290.445
TCGA-KN-8434-11A-01R-2315-07	C10orf2|56652	219.7309
TCGA-KN-8434-11A-01R-2315-07	C10orf32|119032	1189.0307
TCGA-KN-8434-11A-01R-2315-07	C10orf35|219738	131.4246
TCGA-KN-8434-11A-01R-2315-07	C10orf40|283025	0
TCGA-KN-8434-11A-01R-2315-07	C10orf41|100131213	416.6368
TCGA-KN-8434-11A-01R-2315-07	C10orf46|143384	907.8993
TCGA-KN-8434-11A-01R-2315-07	C10orf47|254427	327.0093
TCGA-KN-8434-11A-01R-2315-07	C10orf4|118924	284.5809
TCGA-KN-8434-11A-01R-2315-07	C10orf50|645528	.3449
TCGA-KN-8434-11A-01R-2315-07	C10orf53|282966	.3449
TCGA-KN-8434-11A-01R-2315-07	C10orf54|64115	790.2725
TCGA-KN-8434-11A-01R-2315-07	C10orf55|414236	51.8317
TCGA-KN-8434-11A-01R-2315-07	C10orf57|80195	715.4191
TCGA-KN-8434-11A-01R-2315-07	C10orf58|84293	2589.5136
TCGA-KN-8434-11A-01R-2315-07	C10orf62|414157	6.209
TCGA-KN-8434-11A-01R-2315-07	C10orf67|256815	48.6375
TCGA-KN-8434-11A-01R-2315-07	C10orf68|79741	4.4843
TCGA-KN-8434-11A-01R-2315-07	C10orf71|118461	14.1428
TCGA-KN-8434-11A-01R-2315-07	C10orf72|196740	745.0845
TCGA-KN-8434-11A-01R-2315-07	C10orf75|90271	86.2366
TCGA-KN-8434-11A-01R-2315-07	C10orf76|79591	677.8199
TCGA-KN-8434-11A-01R-2315-07	C10orf78|119392	117.9717
TCGA-KN-8434-11A-01R-2315-07	C10orf79|80217	79.6826
TCGA-KN-8434-11A-01R-2315-07	C10orf81|79949	9.6585
TCGA-KN-8434-11A-01R-2315-07	C10orf82|143379	32.08
TCGA-KN-8434-11A-01R-2315-07	C10orf84|63877	767.851
TCGA-KN-8434-11A-01R-2315-07	C10orf88|80007	132.1145
TCGA-KN-8434-11A-01R-2315-07	C10orf90|118611	2.7596
TCGA-KN-8434-11A-01R-2315-07	C10orf91|170393	.3449
TCGA-KN-8434-11A-01R-2315-07	C10orf93|255352	36.5643
TCGA-KN-8434-11A-01R-2315-07	C10orf95|79946	6.0435
TCGA-KN-8434-11A-01R-2315-07	C10orf96|374355	0
TCGA-KN-8434-11A-01R-2315-07	C10orf99|387695	.6899
TCGA-KN-8434-11A-01R-2315-07	C11orf10|746	858.227
TCGA-KN-8434-11A-01R-2315-07	C11orf16|56673	5.1742
TCGA-KN-8434-11A-01R-2315-07	C11orf17|56672	322.1801
TCGA-KN-8434-11A-01R-2315-07	C11orf1|64776	643.6495
TCGA-KN-8434-11A-01R-2315-07	C11orf20|25858	2.5802
TCGA-KN-8434-11A-01R-2315-07	C11orf21|29125	4.1394
TCGA-KN-8434-11A-01R-2315-07	C11orf24|53838	416.3505
TCGA-KN-8434-11A-01R-2315-07	C11orf2|738	2908.2442
TCGA-KN-8434-11A-01R-2315-07	C11orf30|56946	301.1383
TCGA-KN-8434-11A-01R-2315-07	C11orf31|280636	1218.0062
TCGA-KN-8434-11A-01R-2315-07	C11orf34|349633	.6899
TCGA-KN-8434-11A-01R-2315-07	C11orf35|256329	93.4771
TCGA-KN-8434-11A-01R-2315-07	C11orf36|283303	.3449
TCGA-KN-8434-11A-01R-2315-07	C11orf40|143501	0
TCGA-KN-8434-11A-01R-2315-07	C11orf41|25758	85.2018
TCGA-KN-8434-11A-01R-2315-07	C11orf42|160298	2.4146
TCGA-KN-8434-11A-01R-2315-07	C11orf45|219833	89.3412
TCGA-KN-8434-11A-01R-2315-07	C11orf46|120534	699.5516
TCGA-KN-8434-11A-01R-2315-07	C11orf48|79081	456.961
TCGA-KN-8434-11A-01R-2315-07	C11orf49|79096	654.3636
TCGA-KN-8434-11A-01R-2315-07	C11orf51|25906	582.6699
TCGA-KN-8434-11A-01R-2315-07	C11orf52|91894	755.9952
TCGA-KN-8434-11A-01R-2315-07	C11orf53|341032	5.8641
TCGA-KN-8434-11A-01R-2315-07	C11orf54|28970	10733.3563
TCGA-KN-8434-11A-01R-2315-07	C11orf57|55216	862.0214
TCGA-KN-8434-11A-01R-2315-07	C11orf58|10944	3275.2673
TCGA-KN-8434-11A-01R-2315-07	C11orf59|55004	2333.5633
TCGA-KN-8434-11A-01R-2315-07	C11orf61|79684	182.4767
TCGA-KN-8434-11A-01R-2315-07	C11orf63|79864	238.703
TCGA-KN-8434-11A-01R-2315-07	C11orf64|283197	0
TCGA-KN-8434-11A-01R-2315-07	C11orf65|160140	12.4181
TCGA-KN-8434-11A-01R-2315-07	C11orf66|220004	12.763
TCGA-KN-8434-11A-01R-2315-07	C11orf67|28971	327.3543
TCGA-KN-8434-11A-01R-2315-07	C11orf68|83638	1073.8186
TCGA-KN-8434-11A-01R-2315-07	C11orf70|85016	33.8048
TCGA-KN-8434-11A-01R-2315-07	C11orf71|54494	622.6285
TCGA-KN-8434-11A-01R-2315-07	C11orf73|51501	216.2815
TCGA-KN-8434-11A-01R-2315-07	C11orf74|119710	250.7761
TCGA-KN-8434-11A-01R-2315-07	C11orf75|56935	543.6357
TCGA-KN-8434-11A-01R-2315-07	C11orf80|79703	417.0404
TCGA-KN-8434-11A-01R-2315-07	C11orf82|220042	7.9338
TCGA-KN-8434-11A-01R-2315-07	C11orf83|790955	563.9876
TCGA-KN-8434-11A-01R-2315-07	C11orf84|144097	187.9959
TCGA-KN-8434-11A-01R-2315-07	C11orf85|283129	8.6237
TCGA-KN-8434-11A-01R-2315-07	C11orf86|254439	13.108
TCGA-KN-8434-11A-01R-2315-07	C11orf87|399947	1.0348
TCGA-KN-8434-11A-01R-2315-07	C11orf88|399949	0
TCGA-KN-8434-11A-01R-2315-07	C11orf90|387804	3.7944
TCGA-KN-8434-11A-01R-2315-07	C11orf92|399948	493.4081
TCGA-KN-8434-11A-01R-2315-07	C11orf93|120376	98.8651
TCGA-KN-8434-11A-01R-2315-07	C11orf94|143678	.3449
TCGA-KN-8434-11A-01R-2315-07	C11orf95|65998	742.6699
TCGA-KN-8434-11A-01R-2315-07	C11orf9|745	722.663
TCGA-KN-8434-11A-01R-2315-07	C12orf10|60314	1024.8362
TCGA-KN-8434-11A-01R-2315-07	C12orf11|55726	307.3474
TCGA-KN-8434-11A-01R-2315-07	C12orf12|196477	0
TCGA-KN-8434-11A-01R-2315-07	C12orf23|90488	1446.3608
TCGA-KN-8434-11A-01R-2315-07	C12orf24|29902	67.6095
TCGA-KN-8434-11A-01R-2315-07	C12orf26|84190	138.6685
TCGA-KN-8434-11A-01R-2315-07	C12orf27|283460	77.613
TCGA-KN-8434-11A-01R-2315-07	C12orf29|91298	407.713
TCGA-KN-8434-11A-01R-2315-07	C12orf32|83695	416.3505
TCGA-KN-8434-11A-01R-2315-07	C12orf34|84915	498.1028
TCGA-KN-8434-11A-01R-2315-07	C12orf35|55196	517.4198
TCGA-KN-8434-11A-01R-2315-07	C12orf36|283422	0
TCGA-KN-8434-11A-01R-2315-07	C12orf39|80763	111.4177
TCGA-KN-8434-11A-01R-2315-07	C12orf40|283461	0
TCGA-KN-8434-11A-01R-2315-07	C12orf41|54934	579.1652
TCGA-KN-8434-11A-01R-2315-07	C12orf42|374470	1.0348
TCGA-KN-8434-11A-01R-2315-07	C12orf43|64897	259.3998
TCGA-KN-8434-11A-01R-2315-07	C12orf44|60673	826.1469
TCGA-KN-8434-11A-01R-2315-07	C12orf45|121053	59.6758
TCGA-KN-8434-11A-01R-2315-07	C12orf47|51275	246.8334
TCGA-KN-8434-11A-01R-2315-07	C12orf48|55010	30.3553
TCGA-KN-8434-11A-01R-2315-07	C12orf49|79794	920.6623
TCGA-KN-8434-11A-01R-2315-07	C12orf4|57102	281.1314
TCGA-KN-8434-11A-01R-2315-07	C12orf50|160419	0
TCGA-KN-8434-11A-01R-2315-07	C12orf51|283450	1108.3132
TCGA-KN-8434-11A-01R-2315-07	C12orf52|84934	601.5868
TCGA-KN-8434-11A-01R-2315-07	C12orf53|196500	8.2787
TCGA-KN-8434-11A-01R-2315-07	C12orf54|121273	.3449
TCGA-KN-8434-11A-01R-2315-07	C12orf56|115749	41.0486
TCGA-KN-8434-11A-01R-2315-07	C12orf57|113246	1701.9662
TCGA-KN-8434-11A-01R-2315-07	C12orf59|120939	8914.1083
TCGA-KN-8434-11A-01R-2315-07	C12orf5|57103	164.8844
TCGA-KN-8434-11A-01R-2315-07	C12orf60|144608	51.742
TCGA-KN-8434-11A-01R-2315-07	C12orf61|283416	11.0383
TCGA-KN-8434-11A-01R-2315-07	C12orf62|84987	1297.3439
TCGA-KN-8434-11A-01R-2315-07	C12orf63|374467	2.7596
TCGA-KN-8434-11A-01R-2315-07	C12orf65|91574	305.2777
TCGA-KN-8434-11A-01R-2315-07	C12orf66|144577	126.2504
TCGA-KN-8434-11A-01R-2315-07	C12orf68|387856	15.8675
TCGA-KN-8434-11A-01R-2315-07	C12orf69|440087	85.5467
TCGA-KN-8434-11A-01R-2315-07	C12orf70|341346	0
TCGA-KN-8434-11A-01R-2315-07	C12orf71|728858	.3449
TCGA-KN-8434-11A-01R-2315-07	C12orf72|254013	132.4595
TCGA-KN-8434-11A-01R-2315-07	C12orf73|728568	131.7696
TCGA-KN-8434-11A-01R-2315-07	C12orf74|338809	5.8641
TCGA-KN-8434-11A-01R-2315-07	C12orf75|387882	1174.8879
TCGA-KN-8434-11A-01R-2315-07	C12orf76|400073	171.0935
TCGA-KN-8434-11A-01R-2315-07	C12orf77|196415	0
TCGA-KN-8434-11A-01R-2315-07	C13orf15|28984	418.0752
TCGA-KN-8434-11A-01R-2315-07	C13orf16|121793	1.0348
TCGA-KN-8434-11A-01R-2315-07	C13orf18|80183	15.1776
TCGA-KN-8434-11A-01R-2315-07	C13orf1|57213	312.1766
TCGA-KN-8434-11A-01R-2315-07	C13orf23|80209	572.9562
TCGA-KN-8434-11A-01R-2315-07	C13orf26|122046	0
TCGA-KN-8434-11A-01R-2315-07	C13orf27|93081	250.7761
TCGA-KN-8434-11A-01R-2315-07	C13orf28|122258	0
TCGA-KN-8434-11A-01R-2315-07	C13orf29|283487	61.4005
TCGA-KN-8434-11A-01R-2315-07	C13orf30|144809	0
TCGA-KN-8434-11A-01R-2315-07	C13orf31|144811	170.0586
TCGA-KN-8434-11A-01R-2315-07	C13orf33|84935	75.5433
TCGA-KN-8434-11A-01R-2315-07	C13orf34|79866	34.5705
TCGA-KN-8434-11A-01R-2315-07	C13orf35|400165	8.2787
TCGA-KN-8434-11A-01R-2315-07	C13orf36|400120	5.8641
TCGA-KN-8434-11A-01R-2315-07	C13orf37|440145	300.7934
TCGA-KN-8434-11A-01R-2315-07	C13orf38|728591	13.4702
TCGA-KN-8434-11A-01R-2315-07	C13orf39|196541	0
TCGA-KN-8434-11A-01R-2315-07	C14orf101|54916	583.9945
TCGA-KN-8434-11A-01R-2315-07	C14orf102|55051	330.1138
TCGA-KN-8434-11A-01R-2315-07	C14orf104|55172	341.842
TCGA-KN-8434-11A-01R-2315-07	C14orf105|55195	1885.8227
TCGA-KN-8434-11A-01R-2315-07	C14orf106|55320	115.902
TCGA-KN-8434-11A-01R-2315-07	C14orf109|26175	443.9462
TCGA-KN-8434-11A-01R-2315-07	C14orf115|55237	.3449
TCGA-KN-8434-11A-01R-2315-07	C14orf118|55668	195.2397
TCGA-KN-8434-11A-01R-2315-07	C14orf119|55017	874.4395
TCGA-KN-8434-11A-01R-2315-07	C14orf126|112487	286.1159
TCGA-KN-8434-11A-01R-2315-07	C14orf128|84837	109.3481
TCGA-KN-8434-11A-01R-2315-07	C14orf129|51527	431.8731
TCGA-KN-8434-11A-01R-2315-07	C14orf132|56967	490.169
TCGA-KN-8434-11A-01R-2315-07	C14orf135|64430	1147.2922
TCGA-KN-8434-11A-01R-2315-07	C14orf138|79609	73.1287
TCGA-KN-8434-11A-01R-2315-07	C14orf139|79686	41.7385
TCGA-KN-8434-11A-01R-2315-07	C14orf142|84520	361.159
TCGA-KN-8434-11A-01R-2315-07	C14orf143|90141	65.1949
TCGA-KN-8434-11A-01R-2315-07	C14orf145|145508	38.2891
TCGA-KN-8434-11A-01R-2315-07	C14orf147|171546	947.9131
TCGA-KN-8434-11A-01R-2315-07	C14orf148|122945	7.5888
TCGA-KN-8434-11A-01R-2315-07	C14orf149|112849	215.5916
TCGA-KN-8434-11A-01R-2315-07	C14orf153|84334	543.6392
TCGA-KN-8434-11A-01R-2315-07	C14orf156|81892	516.7299
TCGA-KN-8434-11A-01R-2315-07	C14orf159|80017	2231.4591
TCGA-KN-8434-11A-01R-2315-07	C14orf162|56936	0
TCGA-KN-8434-11A-01R-2315-07	C14orf165|414767	.3449
TCGA-KN-8434-11A-01R-2315-07	C14orf166B|145497	0
TCGA-KN-8434-11A-01R-2315-07	C14orf166|51637	1541.5661
TCGA-KN-8434-11A-01R-2315-07	C14orf167|55449	1623.5943
TCGA-KN-8434-11A-01R-2315-07	C14orf169|79697	205.9331
TCGA-KN-8434-11A-01R-2315-07	C14orf174|161394	63.8151
TCGA-KN-8434-11A-01R-2315-07	C14orf176|643382	10.0034
TCGA-KN-8434-11A-01R-2315-07	C14orf177|283598	0
TCGA-KN-8434-11A-01R-2315-07	C14orf178|283579	1.3798
TCGA-KN-8434-11A-01R-2315-07	C14orf179|112752	386.6851
TCGA-KN-8434-11A-01R-2315-07	C14orf180|400258	22.0766
TCGA-KN-8434-11A-01R-2315-07	C14orf181|400223	51.0521
TCGA-KN-8434-11A-01R-2315-07	C14orf182|283551	.6899
TCGA-KN-8434-11A-01R-2315-07	C14orf183|196913	0
TCGA-KN-8434-11A-01R-2315-07	C14orf184|650662	0
TCGA-KN-8434-11A-01R-2315-07	C14orf19|280655	22.7665
TCGA-KN-8434-11A-01R-2315-07	C14orf1|11161	1006.209
TCGA-KN-8434-11A-01R-2315-07	C14orf21|161424	226.2849
TCGA-KN-8434-11A-01R-2315-07	C14orf23|387978	0
TCGA-KN-8434-11A-01R-2315-07	C14orf28|122525	80.7175
TCGA-KN-8434-11A-01R-2315-07	C14orf2|9556	1102.4491
TCGA-KN-8434-11A-01R-2315-07	C14orf33|100129075	67.6095
TCGA-KN-8434-11A-01R-2315-07	C14orf34|645687	.6899
TCGA-KN-8434-11A-01R-2315-07	C14orf37|145407	945.6261
TCGA-KN-8434-11A-01R-2315-07	C14orf39|317761	0
TCGA-KN-8434-11A-01R-2315-07	C14orf43|91748	832.011
TCGA-KN-8434-11A-01R-2315-07	C14orf45|80127	268.4374
TCGA-KN-8434-11A-01R-2315-07	C14orf48|256369	0
TCGA-KN-8434-11A-01R-2315-07	C14orf49|161176	29.3205
TCGA-KN-8434-11A-01R-2315-07	C14orf4|64207	2197.6544
TCGA-KN-8434-11A-01R-2315-07	C14orf50|145376	45.188
TCGA-KN-8434-11A-01R-2315-07	C14orf53|440184	.6899
TCGA-KN-8434-11A-01R-2315-07	C14orf64|388011	130.3898
TCGA-KN-8434-11A-01R-2315-07	C14orf68|283600	20.6968
TCGA-KN-8434-11A-01R-2315-07	C14orf70|283601	0
TCGA-KN-8434-11A-01R-2315-07	C14orf72|145200	2.7596
TCGA-KN-8434-11A-01R-2315-07	C14orf73|91828	153.1563
TCGA-KN-8434-11A-01R-2315-07	C14orf79|122616	369.0928
TCGA-KN-8434-11A-01R-2315-07	C14orf80|283643	70.3691
TCGA-KN-8434-11A-01R-2315-07	C14orf86|283592	0
TCGA-KN-8434-11A-01R-2315-07	C14orf93|60686	249.0514
TCGA-KN-8434-11A-01R-2315-07	C15orf17|57184	1238.703
TCGA-KN-8434-11A-01R-2315-07	C15orf21|283651	31.3901
TCGA-KN-8434-11A-01R-2315-07	C15orf23|90417	110.7278
TCGA-KN-8434-11A-01R-2315-07	C15orf24|56851	1316.6609
TCGA-KN-8434-11A-01R-2315-07	C15orf26|161502	1.7247
TCGA-KN-8434-11A-01R-2315-07	C15orf27|123591	116.9369
TCGA-KN-8434-11A-01R-2315-07	C15orf28|80035	1.0348
TCGA-KN-8434-11A-01R-2315-07	C15orf29|79768	224.2152
TCGA-KN-8434-11A-01R-2315-07	C15orf2|23742	4.4843
TCGA-KN-8434-11A-01R-2315-07	C15orf32|145858	0
TCGA-KN-8434-11A-01R-2315-07	C15orf33|196951	67.7992
TCGA-KN-8434-11A-01R-2315-07	C15orf34|80072	16.9024
TCGA-KN-8434-11A-01R-2315-07	C15orf37|283687	72.7975
TCGA-KN-8434-11A-01R-2315-07	C15orf38|348110	364.0117
TCGA-KN-8434-11A-01R-2315-07	C15orf39|56905	333.5633
TCGA-KN-8434-11A-01R-2315-07	C15orf40|123207	387.237
TCGA-KN-8434-11A-01R-2315-07	C15orf41|84529	116.247
TCGA-KN-8434-11A-01R-2315-07	C15orf42|90381	3.8634
TCGA-KN-8434-11A-01R-2315-07	C15orf43|145645	0
TCGA-KN-8434-11A-01R-2315-07	C15orf44|81556	892.0317
TCGA-KN-8434-11A-01R-2315-07	C15orf48|84419	44.843
TCGA-KN-8434-11A-01R-2315-07	C15orf50|414926	0
TCGA-KN-8434-11A-01R-2315-07	C15orf51|196968	6.209
TCGA-KN-8434-11A-01R-2315-07	C15orf52|388115	320.4553
TCGA-KN-8434-11A-01R-2315-07	C15orf53|400359	0
TCGA-KN-8434-11A-01R-2315-07	C15orf54|400360	0
TCGA-KN-8434-11A-01R-2315-07	C15orf55|256646	.3449
TCGA-KN-8434-11A-01R-2315-07	C15orf56|644809	47.9476
TCGA-KN-8434-11A-01R-2315-07	C15orf57|90416	428.9652
TCGA-KN-8434-11A-01R-2315-07	C15orf58|390637	52.0869
TCGA-KN-8434-11A-01R-2315-07	C15orf59|388135	413.9358
TCGA-KN-8434-11A-01R-2315-07	C15orf5|81698	.3449
TCGA-KN-8434-11A-01R-2315-07	C15orf60|283677	0
TCGA-KN-8434-11A-01R-2315-07	C15orf61|145853	181.4419
TCGA-KN-8434-11A-01R-2315-07	C15orf62|643338	18.9721
TCGA-KN-8434-11A-01R-2315-07	C15orf63|25764	633.8358
TCGA-KN-8434-11A-01R-2315-07	C16orf11|146325	717.4888
TCGA-KN-8434-11A-01R-2315-07	C16orf13|84326	740.2553
TCGA-KN-8434-11A-01R-2315-07	C16orf3|750	2.0697
TCGA-KN-8434-11A-01R-2315-07	C16orf42|115939	1059.662
TCGA-KN-8434-11A-01R-2315-07	C16orf45|89927	858.227
TCGA-KN-8434-11A-01R-2315-07	C16orf46|123775	59.3308
TCGA-KN-8434-11A-01R-2315-07	C16orf48|84080	517.7647
TCGA-KN-8434-11A-01R-2315-07	C16orf52|730094	340.1173
TCGA-KN-8434-11A-01R-2315-07	C16orf53|79447	915.94
TCGA-KN-8434-11A-01R-2315-07	C16orf54|283897	32.08
TCGA-KN-8434-11A-01R-2315-07	C16orf55|124045	159.3653
TCGA-KN-8434-11A-01R-2315-07	C16orf57|79650	583.3046
TCGA-KN-8434-11A-01R-2315-07	C16orf58|64755	2836.7747
TCGA-KN-8434-11A-01R-2315-07	C16orf59|80178	11.0383
TCGA-KN-8434-11A-01R-2315-07	C16orf5|29965	2275.6123
TCGA-KN-8434-11A-01R-2315-07	C16orf61|56942	511.6523
TCGA-KN-8434-11A-01R-2315-07	C16orf62|57020	1275.2673
TCGA-KN-8434-11A-01R-2315-07	C16orf63|123811	764.7465
TCGA-KN-8434-11A-01R-2315-07	C16orf68|79091	139.0135
TCGA-KN-8434-11A-01R-2315-07	C16orf70|80262	515.5536
TCGA-KN-8434-11A-01R-2315-07	C16orf71|146562	45.5329
TCGA-KN-8434-11A-01R-2315-07	C16orf72|29035	846.8437
TCGA-KN-8434-11A-01R-2315-07	C16orf73|254528	4.8844
TCGA-KN-8434-11A-01R-2315-07	C16orf74|404550	40.3587
TCGA-KN-8434-11A-01R-2315-07	C16orf75|116028	39.3239
TCGA-KN-8434-11A-01R-2315-07	C16orf78|123970	0
TCGA-KN-8434-11A-01R-2315-07	C16orf79|283870	30.5657
TCGA-KN-8434-11A-01R-2315-07	C16orf7|9605	533.5254
TCGA-KN-8434-11A-01R-2315-07	C16orf80|29105	530.1828
TCGA-KN-8434-11A-01R-2315-07	C16orf81|283860	.6899
TCGA-KN-8434-11A-01R-2315-07	C16orf82|162083	0
TCGA-KN-8434-11A-01R-2315-07	C16orf86|388284	141.773
TCGA-KN-8434-11A-01R-2315-07	C16orf87|388272	157.6406
TCGA-KN-8434-11A-01R-2315-07	C16orf88|400506	192.8251
TCGA-KN-8434-11A-01R-2315-07	C16orf89|146556	3250.4312
TCGA-KN-8434-11A-01R-2315-07	C16orf90|646174	0
TCGA-KN-8434-11A-01R-2315-07	C16orf91|283951	218.0062
TCGA-KN-8434-11A-01R-2315-07	C16orf92|146378	0
TCGA-KN-8434-11A-01R-2315-07	C16orf93|90835	49.6723
TCGA-KN-8434-11A-01R-2315-07	C17orf100|388327	64.8499
TCGA-KN-8434-11A-01R-2315-07	C17orf101|79701	388.0648
[truncated: 18,532 more rows]
