# Supplementary material for: Dysfunctional miRNA-Mediated Regulation in Chromophobe Renal Cell Carcinoma
Source: PLoS One. 2016 Jun 3;11(6):e0156324. doi: 10.1371/journal.pone.0156324 (PMC4892590; doi:10.1371/journal.pone.0156324)
Supplement: S2 File — (ZIP) [file pone.0156324.s002.zip › S2_File mRNA expression profile downloaded from TCGA/control/unc.edu__IlluminaHiSeq_RNASeqV2__TCGA-KN-8435-11A-01R-2315-07__expression_rsem_gene_normalized.txt]

barcode	gene_id	normalized_count
TCGA-KN-8435-11A-01R-2315-07	?|100130426	0
TCGA-KN-8435-11A-01R-2315-07	?|100133144	6.4548
TCGA-KN-8435-11A-01R-2315-07	?|100134869	6.8381
TCGA-KN-8435-11A-01R-2315-07	?|10357	79.3403
TCGA-KN-8435-11A-01R-2315-07	?|10431	759.5524
TCGA-KN-8435-11A-01R-2315-07	?|136542	0
TCGA-KN-8435-11A-01R-2315-07	?|155060	146.5315
TCGA-KN-8435-11A-01R-2315-07	?|26823	0
TCGA-KN-8435-11A-01R-2315-07	?|280660	0
TCGA-KN-8435-11A-01R-2315-07	?|317712	0
TCGA-KN-8435-11A-01R-2315-07	?|340602	.3091
TCGA-KN-8435-11A-01R-2315-07	?|388795	1.2366
TCGA-KN-8435-11A-01R-2315-07	?|390284	22.5671
TCGA-KN-8435-11A-01R-2315-07	?|391343	0
TCGA-KN-8435-11A-01R-2315-07	?|391714	.3091
TCGA-KN-8435-11A-01R-2315-07	?|404770	0
TCGA-KN-8435-11A-01R-2315-07	?|441362	0
TCGA-KN-8435-11A-01R-2315-07	?|442388	0
TCGA-KN-8435-11A-01R-2315-07	?|553137	169.4077
TCGA-KN-8435-11A-01R-2315-07	?|57714	743.168
TCGA-KN-8435-11A-01R-2315-07	?|645851	5.2553
TCGA-KN-8435-11A-01R-2315-07	?|652919	34.9326
TCGA-KN-8435-11A-01R-2315-07	?|653553	314.7026
TCGA-KN-8435-11A-01R-2315-07	?|728045	0
TCGA-KN-8435-11A-01R-2315-07	?|728603	0
TCGA-KN-8435-11A-01R-2315-07	?|728788	.6183
TCGA-KN-8435-11A-01R-2315-07	?|729884	.3091
TCGA-KN-8435-11A-01R-2315-07	?|8225	844.8745
TCGA-KN-8435-11A-01R-2315-07	?|90288	39.5697
TCGA-KN-8435-11A-01R-2315-07	A1BG|1	24.2766
TCGA-KN-8435-11A-01R-2315-07	A1CF|29974	249.1653
TCGA-KN-8435-11A-01R-2315-07	A2BP1|54715	11.4381
TCGA-KN-8435-11A-01R-2315-07	A2LD1|87769	1119.9487
TCGA-KN-8435-11A-01R-2315-07	A2ML1|144568	.3091
TCGA-KN-8435-11A-01R-2315-07	A2M|2	32606.1797
TCGA-KN-8435-11A-01R-2315-07	A4GALT|53947	937.6159
TCGA-KN-8435-11A-01R-2315-07	A4GNT|51146	8.0376
TCGA-KN-8435-11A-01R-2315-07	AAA1|404744	7.1102
TCGA-KN-8435-11A-01R-2315-07	AAAS|8086	546.8653
TCGA-KN-8435-11A-01R-2315-07	AACSL|729522	2.7822
TCGA-KN-8435-11A-01R-2315-07	AACS|65985	726.4746
TCGA-KN-8435-11A-01R-2315-07	AADACL2|344752	0
TCGA-KN-8435-11A-01R-2315-07	AADACL3|126767	0
TCGA-KN-8435-11A-01R-2315-07	AADACL4|343066	2.164
TCGA-KN-8435-11A-01R-2315-07	AADAC|13	0
TCGA-KN-8435-11A-01R-2315-07	AADAT|51166	149.3137
TCGA-KN-8435-11A-01R-2315-07	AAGAB|79719	909.7935
TCGA-KN-8435-11A-01R-2315-07	AAK1|22848	1501.1747
TCGA-KN-8435-11A-01R-2315-07	AAMP|14	2409.7317
TCGA-KN-8435-11A-01R-2315-07	AANAT|15	.6183
TCGA-KN-8435-11A-01R-2315-07	AARS2|57505	415.7846
TCGA-KN-8435-11A-01R-2315-07	AARSD1|80755	394.1511
TCGA-KN-8435-11A-01R-2315-07	AARS|16	3162.1739
TCGA-KN-8435-11A-01R-2315-07	AASDHPPT|60496	1027.8162
TCGA-KN-8435-11A-01R-2315-07	AASDH|132949	291.5172
TCGA-KN-8435-11A-01R-2315-07	AASS|10157	1023.8655
TCGA-KN-8435-11A-01R-2315-07	AATF|26574	795.4124
TCGA-KN-8435-11A-01R-2315-07	AATK|9625	58.118
TCGA-KN-8435-11A-01R-2315-07	ABAT|18	7988.1291
TCGA-KN-8435-11A-01R-2315-07	ABCA10|10349	29.3681
TCGA-KN-8435-11A-01R-2315-07	ABCA11P|79963	106.3559
TCGA-KN-8435-11A-01R-2315-07	ABCA12|26154	7.1102
TCGA-KN-8435-11A-01R-2315-07	ABCA13|154664	65.5373
TCGA-KN-8435-11A-01R-2315-07	ABCA17P|650655	6.1828
TCGA-KN-8435-11A-01R-2315-07	ABCA1|19	1005.8767
TCGA-KN-8435-11A-01R-2315-07	ABCA2|20	2012.7983
TCGA-KN-8435-11A-01R-2315-07	ABCA3|21	814.579
TCGA-KN-8435-11A-01R-2315-07	ABCA4|24	260.2943
TCGA-KN-8435-11A-01R-2315-07	ABCA5|23461	454.7422
TCGA-KN-8435-11A-01R-2315-07	ABCA6|23460	212.0688
TCGA-KN-8435-11A-01R-2315-07	ABCA7|10347	321.5036
TCGA-KN-8435-11A-01R-2315-07	ABCA8|10351	699.8887
TCGA-KN-8435-11A-01R-2315-07	ABCA9|10350	132.3111
TCGA-KN-8435-11A-01R-2315-07	ABCB10|23456	419.1913
TCGA-KN-8435-11A-01R-2315-07	ABCB11|8647	0
TCGA-KN-8435-11A-01R-2315-07	ABCB1|5243	2781.3157
TCGA-KN-8435-11A-01R-2315-07	ABCB4|5244	73.5749
TCGA-KN-8435-11A-01R-2315-07	ABCB5|340273	0
TCGA-KN-8435-11A-01R-2315-07	ABCB6|10058	459.8275
TCGA-KN-8435-11A-01R-2315-07	ABCB7|22	399.4065
TCGA-KN-8435-11A-01R-2315-07	ABCB8|11194	887.8447
TCGA-KN-8435-11A-01R-2315-07	ABCB9|23457	140.4229
TCGA-KN-8435-11A-01R-2315-07	ABCC10|89845	385.4952
TCGA-KN-8435-11A-01R-2315-07	ABCC11|85320	1.2366
TCGA-KN-8435-11A-01R-2315-07	ABCC12|94160	0
TCGA-KN-8435-11A-01R-2315-07	ABCC13|150000	4.0188
TCGA-KN-8435-11A-01R-2315-07	ABCC1|4363	961.4196
TCGA-KN-8435-11A-01R-2315-07	ABCC2|1244	1005.6263
TCGA-KN-8435-11A-01R-2315-07	ABCC3|8714	955.5459
TCGA-KN-8435-11A-01R-2315-07	ABCC4|10257	1595.771
TCGA-KN-8435-11A-01R-2315-07	ABCC5|10057	928.9601
TCGA-KN-8435-11A-01R-2315-07	ABCC6P1|653190	132.6203
TCGA-KN-8435-11A-01R-2315-07	ABCC6P2|730013	187.956
TCGA-KN-8435-11A-01R-2315-07	ABCC6|368	1554.3465
TCGA-KN-8435-11A-01R-2315-07	ABCC8|6833	8.3467
TCGA-KN-8435-11A-01R-2315-07	ABCC9|10060	806.5414
TCGA-KN-8435-11A-01R-2315-07	ABCD1|215	322.7402
TCGA-KN-8435-11A-01R-2315-07	ABCD2|225	25.6585
TCGA-KN-8435-11A-01R-2315-07	ABCD3|5825	2206.6279
TCGA-KN-8435-11A-01R-2315-07	ABCD4|5826	1225.7327
TCGA-KN-8435-11A-01R-2315-07	ABCE1|6059	932.6697
TCGA-KN-8435-11A-01R-2315-07	ABCF1|23	1513.5402
TCGA-KN-8435-11A-01R-2315-07	ABCF2|10061	1091.2576
TCGA-KN-8435-11A-01R-2315-07	ABCF3|55324	1217.3859
TCGA-KN-8435-11A-01R-2315-07	ABCG1|9619	563.5588
TCGA-KN-8435-11A-01R-2315-07	ABCG2|9429	242.9826
TCGA-KN-8435-11A-01R-2315-07	ABCG4|64137	10.2016
TCGA-KN-8435-11A-01R-2315-07	ABCG5|64240	5.2553
TCGA-KN-8435-11A-01R-2315-07	ABCG8|64241	6.1828
TCGA-KN-8435-11A-01R-2315-07	ABHD10|55347	1296.8344
TCGA-KN-8435-11A-01R-2315-07	ABHD11|83451	634.3514
TCGA-KN-8435-11A-01R-2315-07	ABHD12B|145447	5.5645
TCGA-KN-8435-11A-01R-2315-07	ABHD12|26090	1189.8726
TCGA-KN-8435-11A-01R-2315-07	ABHD13|84945	416.0999
TCGA-KN-8435-11A-01R-2315-07	ABHD14A|25864	562.415
TCGA-KN-8435-11A-01R-2315-07	ABHD14B|84836	3446.8901
TCGA-KN-8435-11A-01R-2315-07	ABHD15|116236	551.1933
TCGA-KN-8435-11A-01R-2315-07	ABHD1|84696	10.8198
TCGA-KN-8435-11A-01R-2315-07	ABHD2|11057	3878.756
TCGA-KN-8435-11A-01R-2315-07	ABHD3|171586	319.0305
TCGA-KN-8435-11A-01R-2315-07	ABHD4|63874	1429.1455
TCGA-KN-8435-11A-01R-2315-07	ABHD5|51099	528.0079
TCGA-KN-8435-11A-01R-2315-07	ABHD6|57406	908.8661
TCGA-KN-8435-11A-01R-2315-07	ABHD8|79575	420.4278
TCGA-KN-8435-11A-01R-2315-07	ABI1|10006	1278.9044
TCGA-KN-8435-11A-01R-2315-07	ABI2|10152	1767.0335
TCGA-KN-8435-11A-01R-2315-07	ABI3BP|25890	1027.5751
TCGA-KN-8435-11A-01R-2315-07	ABI3|51225	240.2003
TCGA-KN-8435-11A-01R-2315-07	ABL1|25	2497.836
TCGA-KN-8435-11A-01R-2315-07	ABL2|27	607.7655
TCGA-KN-8435-11A-01R-2315-07	ABLIM1|3983	5870.533
TCGA-KN-8435-11A-01R-2315-07	ABLIM2|84448	157.6604
TCGA-KN-8435-11A-01R-2315-07	ABLIM3|22885	660.6282
TCGA-KN-8435-11A-01R-2315-07	ABO|28	400.3339
TCGA-KN-8435-11A-01R-2315-07	ABP1|26	7074.0077
TCGA-KN-8435-11A-01R-2315-07	ABRA|137735	1.8548
TCGA-KN-8435-11A-01R-2315-07	ABR|29	1354.6433
TCGA-KN-8435-11A-01R-2315-07	ABT1|29777	402.807
TCGA-KN-8435-11A-01R-2315-07	ABTB1|80325	609.3112
TCGA-KN-8435-11A-01R-2315-07	ABTB2|25841	690.6146
TCGA-KN-8435-11A-01R-2315-07	ACAA1|30	4099.7898
TCGA-KN-8435-11A-01R-2315-07	ACAA2|10449	6447.6938
TCGA-KN-8435-11A-01R-2315-07	ACACA|31	882.8985
TCGA-KN-8435-11A-01R-2315-07	ACACB|32	1542.2901
TCGA-KN-8435-11A-01R-2315-07	ACAD10|80724	1578.7684
TCGA-KN-8435-11A-01R-2315-07	ACAD11|84129	2203.4253
TCGA-KN-8435-11A-01R-2315-07	ACAD8|27034	1173.1792
TCGA-KN-8435-11A-01R-2315-07	ACAD9|28976	871.4542
TCGA-KN-8435-11A-01R-2315-07	ACADL|33	481.3281
TCGA-KN-8435-11A-01R-2315-07	ACADM|34	4416.6564
TCGA-KN-8435-11A-01R-2315-07	ACADSB|36	4740.0148
TCGA-KN-8435-11A-01R-2315-07	ACADS|35	1367.3179
TCGA-KN-8435-11A-01R-2315-07	ACADVL|37	7591.1494
TCGA-KN-8435-11A-01R-2315-07	ACAN|176	92.1232
TCGA-KN-8435-11A-01R-2315-07	ACAP1|9744	76.6663
TCGA-KN-8435-11A-01R-2315-07	ACAP2|23527	916.9037
TCGA-KN-8435-11A-01R-2315-07	ACAP3|116983	537.1058
TCGA-KN-8435-11A-01R-2315-07	ACAT1|38	7398.6027
TCGA-KN-8435-11A-01R-2315-07	ACAT2|39	403.7344
TCGA-KN-8435-11A-01R-2315-07	ACBD3|64746	981.8227
TCGA-KN-8435-11A-01R-2315-07	ACBD4|79777	550.2659
TCGA-KN-8435-11A-01R-2315-07	ACBD5|91452	1947.261
TCGA-KN-8435-11A-01R-2315-07	ACBD6|84320	341.5976
TCGA-KN-8435-11A-01R-2315-07	ACBD7|414149	33.0778
TCGA-KN-8435-11A-01R-2315-07	ACCN1|40	40.4971
TCGA-KN-8435-11A-01R-2315-07	ACCN2|41	32.4595
TCGA-KN-8435-11A-01R-2315-07	ACCN3|9311	3.0914
TCGA-KN-8435-11A-01R-2315-07	ACCN4|55515	1.2366
TCGA-KN-8435-11A-01R-2315-07	ACCN5|51802	0
TCGA-KN-8435-11A-01R-2315-07	ACCSL|390110	0
TCGA-KN-8435-11A-01R-2315-07	ACCS|84680	193.5205
TCGA-KN-8435-11A-01R-2315-07	ACD|65057	273.2781
TCGA-KN-8435-11A-01R-2315-07	ACE2|59272	1924.3848
TCGA-KN-8435-11A-01R-2315-07	ACER1|125981	.3091
TCGA-KN-8435-11A-01R-2315-07	ACER2|340485	99.5425
TCGA-KN-8435-11A-01R-2315-07	ACER3|55331	397.5516
TCGA-KN-8435-11A-01R-2315-07	ACE|1636	1569.4943
TCGA-KN-8435-11A-01R-2315-07	ACHE|43	44.2068
TCGA-KN-8435-11A-01R-2315-07	ACIN1|22985	2350.068
TCGA-KN-8435-11A-01R-2315-07	ACLY|47	4585.4458
TCGA-KN-8435-11A-01R-2315-07	ACMSD|130013	1705.8211
TCGA-KN-8435-11A-01R-2315-07	ACN9|57001	289.3533
TCGA-KN-8435-11A-01R-2315-07	ACO1|48	5174.663
TCGA-KN-8435-11A-01R-2315-07	ACO2|50	8193.5823
TCGA-KN-8435-11A-01R-2315-07	ACOT11|26027	1234.4936
TCGA-KN-8435-11A-01R-2315-07	ACOT12|134526	50.6987
TCGA-KN-8435-11A-01R-2315-07	ACOT13|55856	1210.1026
TCGA-KN-8435-11A-01R-2315-07	ACOT1|641371	1896.2532
TCGA-KN-8435-11A-01R-2315-07	ACOT2|10965	1271.4851
TCGA-KN-8435-11A-01R-2315-07	ACOT4|122970	255.9664
TCGA-KN-8435-11A-01R-2315-07	ACOT6|641372	14.8386
TCGA-KN-8435-11A-01R-2315-07	ACOT7|11332	1516.3225
TCGA-KN-8435-11A-01R-2315-07	ACOT8|10005	423.8995
TCGA-KN-8435-11A-01R-2315-07	ACOT9|23597	395.0785
TCGA-KN-8435-11A-01R-2315-07	ACOX1|51	2847.3352
TCGA-KN-8435-11A-01R-2315-07	ACOX2|8309	1316.6193
TCGA-KN-8435-11A-01R-2315-07	ACOX3|8310	353.0357
TCGA-KN-8435-11A-01R-2315-07	ACOXL|55289	5.5645
TCGA-KN-8435-11A-01R-2315-07	ACP1|52	1588.3517
TCGA-KN-8435-11A-01R-2315-07	ACP2|53	1196.9828
TCGA-KN-8435-11A-01R-2315-07	ACP5|54	2762.4583
TCGA-KN-8435-11A-01R-2315-07	ACP6|51205	419.8096
TCGA-KN-8435-11A-01R-2315-07	ACPL2|92370	371.8932
TCGA-KN-8435-11A-01R-2315-07	ACPP|55	574.9969
TCGA-KN-8435-11A-01R-2315-07	ACPT|93650	0
TCGA-KN-8435-11A-01R-2315-07	ACRBP|84519	32.7686
TCGA-KN-8435-11A-01R-2315-07	ACRC|93953	8.965
TCGA-KN-8435-11A-01R-2315-07	ACRV1|56	.6183
TCGA-KN-8435-11A-01R-2315-07	ACR|49	5.8736
TCGA-KN-8435-11A-01R-2315-07	ACSBG1|23205	6.801
TCGA-KN-8435-11A-01R-2315-07	ACSBG2|81616	11.7472
TCGA-KN-8435-11A-01R-2315-07	ACSF2|80221	3794.0522
TCGA-KN-8435-11A-01R-2315-07	ACSF3|197322	611.4752
TCGA-KN-8435-11A-01R-2315-07	ACSL1|2180	7696.921
TCGA-KN-8435-11A-01R-2315-07	ACSL3|2181	1847.4094
TCGA-KN-8435-11A-01R-2315-07	ACSL4|2182	4831.5197
TCGA-KN-8435-11A-01R-2315-07	ACSL5|51703	481.3281
TCGA-KN-8435-11A-01R-2315-07	ACSL6|23305	139.4213
TCGA-KN-8435-11A-01R-2315-07	ACSM1|116285	10.2016
TCGA-KN-8435-11A-01R-2315-07	ACSM2A|123876	6930.5676
TCGA-KN-8435-11A-01R-2315-07	ACSM2B|348158	6200.0742
TCGA-KN-8435-11A-01R-2315-07	ACSM3|6296	1523.6985
TCGA-KN-8435-11A-01R-2315-07	ACSM4|341392	0
TCGA-KN-8435-11A-01R-2315-07	ACSM5|54988	528.3171
TCGA-KN-8435-11A-01R-2315-07	ACSS1|84532	2413.7505
TCGA-KN-8435-11A-01R-2315-07	ACSS2|55902	2713.6144
TCGA-KN-8435-11A-01R-2315-07	ACSS3|79611	1115.3703
TCGA-KN-8435-11A-01R-2315-07	ACTA1|58	11.4381
TCGA-KN-8435-11A-01R-2315-07	ACTA2|59	4409.1165
TCGA-KN-8435-11A-01R-2315-07	ACTBL2|345651	1.5457
TCGA-KN-8435-11A-01R-2315-07	ACTB|60	45277.606
TCGA-KN-8435-11A-01R-2315-07	ACTC1|70	10.2016
TCGA-KN-8435-11A-01R-2315-07	ACTG1|71	34859.9604
TCGA-KN-8435-11A-01R-2315-07	ACTG2|72	24.4219
TCGA-KN-8435-11A-01R-2315-07	ACTL6A|86	568.8141
TCGA-KN-8435-11A-01R-2315-07	ACTL6B|51412	0
TCGA-KN-8435-11A-01R-2315-07	ACTL7A|10881	0
TCGA-KN-8435-11A-01R-2315-07	ACTL7B|10880	0
TCGA-KN-8435-11A-01R-2315-07	ACTL8|81569	0
TCGA-KN-8435-11A-01R-2315-07	ACTL9|284382	0
TCGA-KN-8435-11A-01R-2315-07	ACTN1|87	2195.4989
TCGA-KN-8435-11A-01R-2315-07	ACTN2|88	11.4381
TCGA-KN-8435-11A-01R-2315-07	ACTN3|89	0
TCGA-KN-8435-11A-01R-2315-07	ACTN4|81	15469.0893
TCGA-KN-8435-11A-01R-2315-07	ACTR10|55860	1009.336
TCGA-KN-8435-11A-01R-2315-07	ACTR1A|10121	2278.0388
TCGA-KN-8435-11A-01R-2315-07	ACTR1B|10120	1782.4904
TCGA-KN-8435-11A-01R-2315-07	ACTR2|10097	4310.9311
TCGA-KN-8435-11A-01R-2315-07	ACTR3B|57180	197.8484
TCGA-KN-8435-11A-01R-2315-07	ACTR3C|653857	96.4511
TCGA-KN-8435-11A-01R-2315-07	ACTR3|10096	2623.3461
TCGA-KN-8435-11A-01R-2315-07	ACTR5|79913	152.7142
TCGA-KN-8435-11A-01R-2315-07	ACTR6|64431	409.2989
TCGA-KN-8435-11A-01R-2315-07	ACTR8|93973	525.5348
TCGA-KN-8435-11A-01R-2315-07	ACTRT1|139741	0
TCGA-KN-8435-11A-01R-2315-07	ACTRT2|140625	0
TCGA-KN-8435-11A-01R-2315-07	ACVR1B|91	3238.531
TCGA-KN-8435-11A-01R-2315-07	ACVR1C|130399	29.6773
TCGA-KN-8435-11A-01R-2315-07	ACVR1|90	999.1344
TCGA-KN-8435-11A-01R-2315-07	ACVR2A|92	364.1647
TCGA-KN-8435-11A-01R-2315-07	ACVR2B|93	291.8264
TCGA-KN-8435-11A-01R-2315-07	ACVRL1|94	772.5362
TCGA-KN-8435-11A-01R-2315-07	ACY1|95	10805.5212
TCGA-KN-8435-11A-01R-2315-07	ACY3|91703	1221.4047
TCGA-KN-8435-11A-01R-2315-07	ACYP1|97	60.5911
TCGA-KN-8435-11A-01R-2315-07	ACYP2|98	125.2009
TCGA-KN-8435-11A-01R-2315-07	ADAD1|132612	0
TCGA-KN-8435-11A-01R-2315-07	ADAD2|161931	2.164
TCGA-KN-8435-11A-01R-2315-07	ADAL|161823	311.9204
TCGA-KN-8435-11A-01R-2315-07	ADAM10|102	2190.2436
TCGA-KN-8435-11A-01R-2315-07	ADAM11|4185	4.0188
TCGA-KN-8435-11A-01R-2315-07	ADAM12|8038	93.0506
TCGA-KN-8435-11A-01R-2315-07	ADAM15|8751	1164.5573
TCGA-KN-8435-11A-01R-2315-07	ADAM17|6868	454.1239
TCGA-KN-8435-11A-01R-2315-07	ADAM18|8749	0
TCGA-KN-8435-11A-01R-2315-07	ADAM19|8728	125.2009
TCGA-KN-8435-11A-01R-2315-07	ADAM20|8748	.6183
TCGA-KN-8435-11A-01R-2315-07	ADAM21P1|145241	1.5457
TCGA-KN-8435-11A-01R-2315-07	ADAM21|8747	3.4005
TCGA-KN-8435-11A-01R-2315-07	ADAM22|53616	133.5477
TCGA-KN-8435-11A-01R-2315-07	ADAM23|8745	17.93
TCGA-KN-8435-11A-01R-2315-07	ADAM28|10863	200.0124
TCGA-KN-8435-11A-01R-2315-07	ADAM29|11086	.3091
TCGA-KN-8435-11A-01R-2315-07	ADAM2|2515	0
TCGA-KN-8435-11A-01R-2315-07	ADAM30|11085	0
TCGA-KN-8435-11A-01R-2315-07	ADAM32|203102	4.0188
TCGA-KN-8435-11A-01R-2315-07	ADAM33|80332	32.7686
TCGA-KN-8435-11A-01R-2315-07	ADAM3A|1587	0
TCGA-KN-8435-11A-01R-2315-07	ADAM5P|255926	0
TCGA-KN-8435-11A-01R-2315-07	ADAM6|8755	13689.5264
TCGA-KN-8435-11A-01R-2315-07	ADAM7|8756	.3091
TCGA-KN-8435-11A-01R-2315-07	ADAM8|101	136.9482
TCGA-KN-8435-11A-01R-2315-07	ADAM9|8754	2891.0597
TCGA-KN-8435-11A-01R-2315-07	ADAMDEC1|27299	3.4005
TCGA-KN-8435-11A-01R-2315-07	ADAMTS10|81794	199.7032
TCGA-KN-8435-11A-01R-2315-07	ADAMTS12|81792	43.8976
TCGA-KN-8435-11A-01R-2315-07	ADAMTS13|11093	88.1044
TCGA-KN-8435-11A-01R-2315-07	ADAMTS14|140766	3.0914
TCGA-KN-8435-11A-01R-2315-07	ADAMTS15|170689	267.7136
TCGA-KN-8435-11A-01R-2315-07	ADAMTS16|170690	725.8563
TCGA-KN-8435-11A-01R-2315-07	ADAMTS17|170691	46.6799
TCGA-KN-8435-11A-01R-2315-07	ADAMTS18|170692	21.3305
TCGA-KN-8435-11A-01R-2315-07	ADAMTS19|171019	26.895
TCGA-KN-8435-11A-01R-2315-07	ADAMTS1|9510	3160.0099
TCGA-KN-8435-11A-01R-2315-07	ADAMTS20|80070	0
TCGA-KN-8435-11A-01R-2315-07	ADAMTS2|9509	138.803
TCGA-KN-8435-11A-01R-2315-07	ADAMTS3|9508	68.6287
TCGA-KN-8435-11A-01R-2315-07	ADAMTS4|9507	194.757
TCGA-KN-8435-11A-01R-2315-07	ADAMTS5|11096	485.0377
TCGA-KN-8435-11A-01R-2315-07	ADAMTS6|11174	38.6423
TCGA-KN-8435-11A-01R-2315-07	ADAMTS7|11173	89.9592
TCGA-KN-8435-11A-01R-2315-07	ADAMTS8|11095	56.2631
TCGA-KN-8435-11A-01R-2315-07	ADAMTS9|56999	977.1856
TCGA-KN-8435-11A-01R-2315-07	ADAMTSL1|92949	349.9444
TCGA-KN-8435-11A-01R-2315-07	ADAMTSL2|9719	1562.0749
TCGA-KN-8435-11A-01R-2315-07	ADAMTSL3|57188	739.4584
TCGA-KN-8435-11A-01R-2315-07	ADAMTSL4|54507	125.8192
TCGA-KN-8435-11A-01R-2315-07	ADAMTSL5|339366	17.6209
TCGA-KN-8435-11A-01R-2315-07	ADAP1|11033	580.5954
TCGA-KN-8435-11A-01R-2315-07	ADAP2|55803	231.5445
TCGA-KN-8435-11A-01R-2315-07	ADARB1|104	489.9839
TCGA-KN-8435-11A-01R-2315-07	ADARB2|105	6.801
TCGA-KN-8435-11A-01R-2315-07	ADAR|103	6373.5007
TCGA-KN-8435-11A-01R-2315-07	ADAT1|23536	328.3047
TCGA-KN-8435-11A-01R-2315-07	ADAT2|134637	54.7174
TCGA-KN-8435-11A-01R-2315-07	ADAT3|113179	66.1556
TCGA-KN-8435-11A-01R-2315-07	ADA|100	58.7362
TCGA-KN-8435-11A-01R-2315-07	ADCK1|57143	231.8536
TCGA-KN-8435-11A-01R-2315-07	ADCK2|90956	450.7234
TCGA-KN-8435-11A-01R-2315-07	ADCK4|79934	626.0047
TCGA-KN-8435-11A-01R-2315-07	ADCK5|203054	114.3811
TCGA-KN-8435-11A-01R-2315-07	ADCY10|55811	1.5457
TCGA-KN-8435-11A-01R-2315-07	ADCY1|107	252.5658
TCGA-KN-8435-11A-01R-2315-07	ADCY2|108	19.1666
TCGA-KN-8435-11A-01R-2315-07	ADCY3|109	654.5351
TCGA-KN-8435-11A-01R-2315-07	ADCY4|196883	435.5756
TCGA-KN-8435-11A-01R-2315-07	ADCY5|111	525.2257
TCGA-KN-8435-11A-01R-2315-07	ADCY6|112	2288.8587
TCGA-KN-8435-11A-01R-2315-07	ADCY7|113	267.0953
TCGA-KN-8435-11A-01R-2315-07	ADCY8|114	5.5645
TCGA-KN-8435-11A-01R-2315-07	ADCY9|115	1531.4703
TCGA-KN-8435-11A-01R-2315-07	ADCYAP1R1|117	0
TCGA-KN-8435-11A-01R-2315-07	ADCYAP1|116	60.5911
TCGA-KN-8435-11A-01R-2315-07	ADC|113451	136.6391
TCGA-KN-8435-11A-01R-2315-07	ADD1|118	6213.058
TCGA-KN-8435-11A-01R-2315-07	ADD2|119	5.5645
TCGA-KN-8435-11A-01R-2315-07	ADD3|120	4952.0836
TCGA-KN-8435-11A-01R-2315-07	ADH1A|124	38.3331
TCGA-KN-8435-11A-01R-2315-07	ADH1B|125	3784.778
TCGA-KN-8435-11A-01R-2315-07	ADH1C|126	238.0364
TCGA-KN-8435-11A-01R-2315-07	ADH4|127	6.4919
TCGA-KN-8435-11A-01R-2315-07	ADH5|128	4697.3538
TCGA-KN-8435-11A-01R-2315-07	ADH6|130	1437.8014
TCGA-KN-8435-11A-01R-2315-07	ADH7|131	0
TCGA-KN-8435-11A-01R-2315-07	ADHFE1|137872	347.7804
TCGA-KN-8435-11A-01R-2315-07	ADI1|55256	5429.3929
TCGA-KN-8435-11A-01R-2315-07	ADIG|149685	1.8548
TCGA-KN-8435-11A-01R-2315-07	ADIPOQ|9370	0
TCGA-KN-8435-11A-01R-2315-07	ADIPOR1|51094	2428.28
TCGA-KN-8435-11A-01R-2315-07	ADIPOR2|79602	1552.4917
TCGA-KN-8435-11A-01R-2315-07	ADK|132	387.6592
TCGA-KN-8435-11A-01R-2315-07	ADM2|79924	882.2802
TCGA-KN-8435-11A-01R-2315-07	ADM|133	414.8634
TCGA-KN-8435-11A-01R-2315-07	ADNP2|22850	616.1123
TCGA-KN-8435-11A-01R-2315-07	ADNP|23394	1902.1269
TCGA-KN-8435-11A-01R-2315-07	ADORA1|134	328.3047
TCGA-KN-8435-11A-01R-2315-07	ADORA2A|135	220.128
TCGA-KN-8435-11A-01R-2315-07	ADORA2B|136	14.5295
TCGA-KN-8435-11A-01R-2315-07	ADORA3|140	52.8626
TCGA-KN-8435-11A-01R-2315-07	ADO|84890	697.1065
TCGA-KN-8435-11A-01R-2315-07	ADPGK|83440	775.0495
TCGA-KN-8435-11A-01R-2315-07	ADPRHL1|113622	26.895
TCGA-KN-8435-11A-01R-2315-07	ADPRHL2|54936	600.3462
TCGA-KN-8435-11A-01R-2315-07	ADPRH|141	299.864
TCGA-KN-8435-11A-01R-2315-07	ADRA1A|148	20.094
TCGA-KN-8435-11A-01R-2315-07	ADRA1B|147	83.7764
TCGA-KN-8435-11A-01R-2315-07	ADRA1D|146	7.4193
TCGA-KN-8435-11A-01R-2315-07	ADRA2A|150	365.0921
TCGA-KN-8435-11A-01R-2315-07	ADRA2B|151	120.5639
TCGA-KN-8435-11A-01R-2315-07	ADRA2C|152	466.1803
TCGA-KN-8435-11A-01R-2315-07	ADRB1|153	21.9488
TCGA-KN-8435-11A-01R-2315-07	ADRB2|154	41.7336
TCGA-KN-8435-11A-01R-2315-07	ADRB3|155	0
TCGA-KN-8435-11A-01R-2315-07	ADRBK1|156	1477.3711
TCGA-KN-8435-11A-01R-2315-07	ADRBK2|157	352.4175
TCGA-KN-8435-11A-01R-2315-07	ADRM1|11047	1248.6089
TCGA-KN-8435-11A-01R-2315-07	ADSL|158	766.0443
TCGA-KN-8435-11A-01R-2315-07	ADSSL1|122622	371.8932
TCGA-KN-8435-11A-01R-2315-07	ADSS|159	1105.4779
TCGA-KN-8435-11A-01R-2315-07	AEBP1|165	6560.5292
TCGA-KN-8435-11A-01R-2315-07	AEBP2|121536	719.0553
TCGA-KN-8435-11A-01R-2315-07	AEN|64782	221.3429
TCGA-KN-8435-11A-01R-2315-07	AES|166	6557.4379
TCGA-KN-8435-11A-01R-2315-07	AFAP1L1|134265	392.6054
TCGA-KN-8435-11A-01R-2315-07	AFAP1L2|84632	1437.4923
TCGA-KN-8435-11A-01R-2315-07	AFAP1|60312	912.5572
TCGA-KN-8435-11A-01R-2315-07	AFARP1|246182	37.7149
TCGA-KN-8435-11A-01R-2315-07	AFF1|4299	5696.7973
TCGA-KN-8435-11A-01R-2315-07	AFF2|2334	39.2605
TCGA-KN-8435-11A-01R-2315-07	AFF3|3899	141.2761
TCGA-KN-8435-11A-01R-2315-07	AFF4|27125	3119.5128
TCGA-KN-8435-11A-01R-2315-07	AFG3L1|172	145.9132
TCGA-KN-8435-11A-01R-2315-07	AFG3L2|10939	2595.9132
TCGA-KN-8435-11A-01R-2315-07	AFMID|125061	1478.2985
TCGA-KN-8435-11A-01R-2315-07	AFM|173	877.334
TCGA-KN-8435-11A-01R-2315-07	AFP|174	17.93
TCGA-KN-8435-11A-01R-2315-07	AFTPH|54812	2320.0816
TCGA-KN-8435-11A-01R-2315-07	AG2|387763	806.5414
TCGA-KN-8435-11A-01R-2315-07	AGAP11|119385	69.2593
TCGA-KN-8435-11A-01R-2315-07	AGAP1|116987	591.3812
TCGA-KN-8435-11A-01R-2315-07	AGAP2|116986	44.4664
TCGA-KN-8435-11A-01R-2315-07	AGAP3|116988	729.566
TCGA-KN-8435-11A-01R-2315-07	AGAP4|119016	138.803
TCGA-KN-8435-11A-01R-2315-07	AGAP5|729092	26.8146
TCGA-KN-8435-11A-01R-2315-07	AGAP6|414189	36.7874
TCGA-KN-8435-11A-01R-2315-07	AGAP7|653268	2.7822
TCGA-KN-8435-11A-01R-2315-07	AGAP8|728404	20.4031
TCGA-KN-8435-11A-01R-2315-07	AGA|175	392.9146
TCGA-KN-8435-11A-01R-2315-07	AGBL1|123624	0
TCGA-KN-8435-11A-01R-2315-07	AGBL2|79841	12.0564
TCGA-KN-8435-11A-01R-2315-07	AGBL3|340351	17.6209
TCGA-KN-8435-11A-01R-2315-07	AGBL4|84871	64.919
TCGA-KN-8435-11A-01R-2315-07	AGBL5|60509	1197.9288
TCGA-KN-8435-11A-01R-2315-07	AGER|177	21.0214
TCGA-KN-8435-11A-01R-2315-07	AGFG1|3267	1557.1287
TCGA-KN-8435-11A-01R-2315-07	AGFG2|3268	685.3592
TCGA-KN-8435-11A-01R-2315-07	AGGF1|55109	937.9251
TCGA-KN-8435-11A-01R-2315-07	AGK|55750	595.7092
TCGA-KN-8435-11A-01R-2315-07	AGL|178	1320.0198
TCGA-KN-8435-11A-01R-2315-07	AGMAT|79814	4964.4491
TCGA-KN-8435-11A-01R-2315-07	AGPAT1|10554	2575.6523
TCGA-KN-8435-11A-01R-2315-07	AGPAT2|10555	1240.2621
TCGA-KN-8435-11A-01R-2315-07	AGPAT3|56894	6658.8352
TCGA-KN-8435-11A-01R-2315-07	AGPAT4|56895	356.4363
TCGA-KN-8435-11A-01R-2315-07	AGPAT5|55326	822.3074
TCGA-KN-8435-11A-01R-2315-07	AGPAT6|137964	1806.6032
TCGA-KN-8435-11A-01R-2315-07	AGPAT9|84803	3263.8803
TCGA-KN-8435-11A-01R-2315-07	AGPHD1|123688	113.7628
TCGA-KN-8435-11A-01R-2315-07	AGPS|8540	1292.8156
TCGA-KN-8435-11A-01R-2315-07	AGR2|10551	187.3377
TCGA-KN-8435-11A-01R-2315-07	AGR3|155465	11.7472
TCGA-KN-8435-11A-01R-2315-07	AGRN|375790	12271.8561
TCGA-KN-8435-11A-01R-2315-07	AGRP|181	4.3279
TCGA-KN-8435-11A-01R-2315-07	AGTPBP1|23287	420.1187
TCGA-KN-8435-11A-01R-2315-07	AGTR1|185	337.2697
TCGA-KN-8435-11A-01R-2315-07	AGTR2|186	23.1854
TCGA-KN-8435-11A-01R-2315-07	AGTRAP|57085	1102.6957
TCGA-KN-8435-11A-01R-2315-07	AGT|183	950.9089
TCGA-KN-8435-11A-01R-2315-07	AGXT2L1|64850	70.1744
TCGA-KN-8435-11A-01R-2315-07	AGXT2L2|85007	496.6613
TCGA-KN-8435-11A-01R-2315-07	AGXT2|64902	4758.8723
TCGA-KN-8435-11A-01R-2315-07	AGXT|189	663.1013
TCGA-KN-8435-11A-01R-2315-07	AHCTF1|25909	1064.9808
TCGA-KN-8435-11A-01R-2315-07	AHCYL1|10768	5775.0093
TCGA-KN-8435-11A-01R-2315-07	AHCYL2|23382	1605.9725
TCGA-KN-8435-11A-01R-2315-07	AHCY|191	6010.5725
TCGA-KN-8435-11A-01R-2315-07	AHDC1|27245	1147.2116
TCGA-KN-8435-11A-01R-2315-07	AHI1|54806	301.4097
TCGA-KN-8435-11A-01R-2315-07	AHNAK2|113146	229.3805
TCGA-KN-8435-11A-01R-2315-07	AHNAK|79026	27677.4422
TCGA-KN-8435-11A-01R-2315-07	AHRR|57491	14.2204
TCGA-KN-8435-11A-01R-2315-07	AHR|196	1186.7813
TCGA-KN-8435-11A-01R-2315-07	AHSA1|10598	1284.778
TCGA-KN-8435-11A-01R-2315-07	AHSA2|130872	236.1815
TCGA-KN-8435-11A-01R-2315-07	AHSG|197	2.164
TCGA-KN-8435-11A-01R-2315-07	AHSP|51327	0
TCGA-KN-8435-11A-01R-2315-07	AICDA|57379	1.2366
TCGA-KN-8435-11A-01R-2315-07	AIDA|64853	728.4129
TCGA-KN-8435-11A-01R-2315-07	AIF1L|83543	16660.3809
TCGA-KN-8435-11A-01R-2315-07	AIF1|199	367.2561
TCGA-KN-8435-11A-01R-2315-07	AIFM1|9131	3819.7106
TCGA-KN-8435-11A-01R-2315-07	AIFM2|84883	409.9172
TCGA-KN-8435-11A-01R-2315-07	AIFM3|150209	13.6144
TCGA-KN-8435-11A-01R-2315-07	AIG1|51390	1600.4081
TCGA-KN-8435-11A-01R-2315-07	AIM1L|55057	3.7097
TCGA-KN-8435-11A-01R-2315-07	AIM1|202	1495.6102
TCGA-KN-8435-11A-01R-2315-07	AIM2|9447	9.5833
TCGA-KN-8435-11A-01R-2315-07	AIMP1|9255	912.1584
TCGA-KN-8435-11A-01R-2315-07	AIMP2|7965	474.9011
TCGA-KN-8435-11A-01R-2315-07	AIPL1|23746	0
TCGA-KN-8435-11A-01R-2315-07	AIP|9049	1090.9484
TCGA-KN-8435-11A-01R-2315-07	AIRE|326	3.0914
TCGA-KN-8435-11A-01R-2315-07	AJAP1|55966	342.2159
TCGA-KN-8435-11A-01R-2315-07	AK1|203	576.8517
TCGA-KN-8435-11A-01R-2315-07	AK2|204	2724.4343
TCGA-KN-8435-11A-01R-2315-07	AK3L1|205	2885.4952
TCGA-KN-8435-11A-01R-2315-07	AK3|50808	3574.8733
TCGA-KN-8435-11A-01R-2315-07	AK5|26289	30.9138
TCGA-KN-8435-11A-01R-2315-07	AK7|122481	174.0448
TCGA-KN-8435-11A-01R-2315-07	AKAP10|11216	506.9865
TCGA-KN-8435-11A-01R-2315-07	AKAP11|11215	1825.4606
TCGA-KN-8435-11A-01R-2315-07	AKAP12|9590	3798.071
TCGA-KN-8435-11A-01R-2315-07	AKAP13|11214	2511.7472
TCGA-KN-8435-11A-01R-2315-07	AKAP14|158798	.3091
TCGA-KN-8435-11A-01R-2315-07	AKAP1|8165	1482.3173
TCGA-KN-8435-11A-01R-2315-07	AKAP2|11217	1749.1251
TCGA-KN-8435-11A-01R-2315-07	AKAP3|10566	51.9352
TCGA-KN-8435-11A-01R-2315-07	AKAP4|8852	1.5457
TCGA-KN-8435-11A-01R-2315-07	AKAP5|9495	263.0765
TCGA-KN-8435-11A-01R-2315-07	AKAP6|9472	310.0655
TCGA-KN-8435-11A-01R-2315-07	AKAP7|9465	195.9936
TCGA-KN-8435-11A-01R-2315-07	AKAP8L|26993	641.1525
TCGA-KN-8435-11A-01R-2315-07	AKAP8|10270	718.7461
TCGA-KN-8435-11A-01R-2315-07	AKAP9|10142	2304.6247
TCGA-KN-8435-11A-01R-2315-07	AKD1|221264	128.2923
TCGA-KN-8435-11A-01R-2315-07	AKIRIN1|79647	1465.0056
TCGA-KN-8435-11A-01R-2315-07	AKIRIN2|55122	574.0695
TCGA-KN-8435-11A-01R-2315-07	AKNAD1|254268	.3091
TCGA-KN-8435-11A-01R-2315-07	AKNA|80709	568.505
TCGA-KN-8435-11A-01R-2315-07	AKR1A1|10327	5978.113
TCGA-KN-8435-11A-01R-2315-07	AKR1B10|57016	63.3733
TCGA-KN-8435-11A-01R-2315-07	AKR1B15|441282	0
TCGA-KN-8435-11A-01R-2315-07	AKR1B1|231	3022.4434
TCGA-KN-8435-11A-01R-2315-07	AKR1C1|1645	860.9497
TCGA-KN-8435-11A-01R-2315-07	AKR1C2|1646	114.6902
TCGA-KN-8435-11A-01R-2315-07	AKR1C3|8644	2267.8373
TCGA-KN-8435-11A-01R-2315-07	AKR1C4|1109	1.8548
TCGA-KN-8435-11A-01R-2315-07	AKR1CL1|340811	.3091
TCGA-KN-8435-11A-01R-2315-07	AKR1D1|6718	0
TCGA-KN-8435-11A-01R-2315-07	AKR1E2|83592	19.4757
TCGA-KN-8435-11A-01R-2315-07	AKR7A2|8574	2216.8295
TCGA-KN-8435-11A-01R-2315-07	AKR7A3|22977	1925.6214
TCGA-KN-8435-11A-01R-2315-07	AKR7L|246181	98.6151
TCGA-KN-8435-11A-01R-2315-07	AKT1S1|84335	986.7689
TCGA-KN-8435-11A-01R-2315-07	AKT1|207	2609.1258
TCGA-KN-8435-11A-01R-2315-07	AKT2|208	2712.687
TCGA-KN-8435-11A-01R-2315-07	AKT3|10000	1094.349
TCGA-KN-8435-11A-01R-2315-07	AKTIP|64400	797.0199
TCGA-KN-8435-11A-01R-2315-07	ALAD|210	3787.5603
TCGA-KN-8435-11A-01R-2315-07	ALAS1|211	1303.3263
TCGA-KN-8435-11A-01R-2315-07	ALAS2|212	1.2366
TCGA-KN-8435-11A-01R-2315-07	ALB|213	9122.0477
TCGA-KN-8435-11A-01R-2315-07	ALCAM|214	1331.4579
TCGA-KN-8435-11A-01R-2315-07	ALDH16A1|126133	983.0592
TCGA-KN-8435-11A-01R-2315-07	ALDH18A1|5832	1273.6491
TCGA-KN-8435-11A-01R-2315-07	ALDH1A1|216	7932.1751
TCGA-KN-8435-11A-01R-2315-07	ALDH1A2|8854	1110.4241
TCGA-KN-8435-11A-01R-2315-07	ALDH1A3|220	548.7016
TCGA-KN-8435-11A-01R-2315-07	ALDH1B1|219	2522.8762
TCGA-KN-8435-11A-01R-2315-07	ALDH1L1|10840	5479.1641
TCGA-KN-8435-11A-01R-2315-07	ALDH1L2|160428	69.5561
TCGA-KN-8435-11A-01R-2315-07	ALDH2|217	9706.6279
TCGA-KN-8435-11A-01R-2315-07	ALDH3A1|218	14.5295
TCGA-KN-8435-11A-01R-2315-07	ALDH3A2|224	5718.437
TCGA-KN-8435-11A-01R-2315-07	ALDH3B1|221	1243.0444
TCGA-KN-8435-11A-01R-2315-07	ALDH3B2|222	34.9326
TCGA-KN-8435-11A-01R-2315-07	ALDH4A1|8659	11853.9013
TCGA-KN-8435-11A-01R-2315-07	ALDH5A1|7915	1658.526
TCGA-KN-8435-11A-01R-2315-07	ALDH6A1|4329	8463.8123
TCGA-KN-8435-11A-01R-2315-07	ALDH7A1|501	3277.7915
TCGA-KN-8435-11A-01R-2315-07	ALDH8A1|64577	2436.9358
TCGA-KN-8435-11A-01R-2315-07	ALDH9A1|223	4224.6816
TCGA-KN-8435-11A-01R-2315-07	ALDOA|226	16069.927
TCGA-KN-8435-11A-01R-2315-07	ALDOB|229	149207.138
TCGA-KN-8435-11A-01R-2315-07	ALDOC|230	229.3805
TCGA-KN-8435-11A-01R-2315-07	ALG10B|144245	351.1809
TCGA-KN-8435-11A-01R-2315-07	ALG10|84920	83.4673
TCGA-KN-8435-11A-01R-2315-07	ALG11|440138	11.4381
TCGA-KN-8435-11A-01R-2315-07	ALG12|79087	704.8349
TCGA-KN-8435-11A-01R-2315-07	ALG13|79868	413.6268
TCGA-KN-8435-11A-01R-2315-07	ALG14|199857	175.8996
TCGA-KN-8435-11A-01R-2315-07	ALG1L2|644974	0
TCGA-KN-8435-11A-01R-2315-07	ALG1L|200810	11.0115
TCGA-KN-8435-11A-01R-2315-07	ALG1|56052	566.6409
TCGA-KN-8435-11A-01R-2315-07	ALG2|85365	883.8259
TCGA-KN-8435-11A-01R-2315-07	ALG3|10195	465.8712
TCGA-KN-8435-11A-01R-2315-07	ALG5|29880	532.9541
TCGA-KN-8435-11A-01R-2315-07	ALG6|29929	193.8296
TCGA-KN-8435-11A-01R-2315-07	ALG8|79053	469.5808
TCGA-KN-8435-11A-01R-2315-07	ALG9|79796	456.9061
TCGA-KN-8435-11A-01R-2315-07	ALKBH1|8846	201.2489
TCGA-KN-8435-11A-01R-2315-07	ALKBH2|121642	164.1523
TCGA-KN-8435-11A-01R-2315-07	ALKBH3|221120	222.2703
TCGA-KN-8435-11A-01R-2315-07	ALKBH4|54784	316.0659
TCGA-KN-8435-11A-01R-2315-07	ALKBH5|54890	2761.4876
TCGA-KN-8435-11A-01R-2315-07	ALKBH6|84964	91.1957
TCGA-KN-8435-11A-01R-2315-07	ALKBH7|84266	1059.1072
TCGA-KN-8435-11A-01R-2315-07	ALKBH8|91801	229.9988
TCGA-KN-8435-11A-01R-2315-07	ALK|238	.9274
TCGA-KN-8435-11A-01R-2315-07	ALLC|55821	.9274
TCGA-KN-8435-11A-01R-2315-07	ALMS1P|200420	6.4919
TCGA-KN-8435-11A-01R-2315-07	ALMS1|7840	661.8647
TCGA-KN-8435-11A-01R-2315-07	ALOX12B|242	.9274
TCGA-KN-8435-11A-01R-2315-07	ALOX12P2|245	28.4407
TCGA-KN-8435-11A-01R-2315-07	ALOX12|239	5.8891
TCGA-KN-8435-11A-01R-2315-07	ALOX15B|247	.3091
TCGA-KN-8435-11A-01R-2315-07	ALOX15|246	1.5457
TCGA-KN-8435-11A-01R-2315-07	ALOX5AP|241	161.6792
TCGA-KN-8435-11A-01R-2315-07	ALOX5|240	302.3371
TCGA-KN-8435-11A-01R-2315-07	ALOXE3|59344	.3091
TCGA-KN-8435-11A-01R-2315-07	ALPI|248	56.8814
TCGA-KN-8435-11A-01R-2315-07	ALPK1|80216	334.1783
TCGA-KN-8435-11A-01R-2315-07	ALPK2|115701	938.5433
TCGA-KN-8435-11A-01R-2315-07	ALPK3|57538	1017.9918
TCGA-KN-8435-11A-01R-2315-07	ALPL|249	2039.0751
TCGA-KN-8435-11A-01R-2315-07	ALPPL2|251	0
TCGA-KN-8435-11A-01R-2315-07	ALPP|250	0
TCGA-KN-8435-11A-01R-2315-07	ALS2CL|259173	1363.9174
TCGA-KN-8435-11A-01R-2315-07	ALS2CR11|151254	2.7822
TCGA-KN-8435-11A-01R-2315-07	ALS2CR12|130540	8.3467
TCGA-KN-8435-11A-01R-2315-07	ALS2CR4|65062	376.5302
TCGA-KN-8435-11A-01R-2315-07	ALS2CR8|79800	186.7194
TCGA-KN-8435-11A-01R-2315-07	ALS2|57679	817.6703
TCGA-KN-8435-11A-01R-2315-07	ALX1|8092	65.2281
TCGA-KN-8435-11A-01R-2315-07	ALX3|257	21.6397
TCGA-KN-8435-11A-01R-2315-07	ALX4|60529	.3091
TCGA-KN-8435-11A-01R-2315-07	AMAC1L2|83650	.3091
TCGA-KN-8435-11A-01R-2315-07	AMAC1L3|643664	.6183
TCGA-KN-8435-11A-01R-2315-07	AMAC1|146861	0
TCGA-KN-8435-11A-01R-2315-07	AMACR|23600	3963.769
TCGA-KN-8435-11A-01R-2315-07	AMBN|258	0
TCGA-KN-8435-11A-01R-2315-07	AMBP|259	182.3915
TCGA-KN-8435-11A-01R-2315-07	AMBRA1|55626	901.1376
TCGA-KN-8435-11A-01R-2315-07	AMD1|262	2027.9121
TCGA-KN-8435-11A-01R-2315-07	AMDHD1|144193	203.4129
TCGA-KN-8435-11A-01R-2315-07	AMDHD2|51005	406.0437
TCGA-KN-8435-11A-01R-2315-07	AMELX|265	0
TCGA-KN-8435-11A-01R-2315-07	AMELY|266	.6183
TCGA-KN-8435-11A-01R-2315-07	AMFR|267	4963.8308
TCGA-KN-8435-11A-01R-2315-07	AMHR2|269	.9274
TCGA-KN-8435-11A-01R-2315-07	AMH|268	3.0914
TCGA-KN-8435-11A-01R-2315-07	AMICA1|120425	183.628
TCGA-KN-8435-11A-01R-2315-07	AMIGO1|57463	316.8666
TCGA-KN-8435-11A-01R-2315-07	AMIGO2|347902	425.0618
TCGA-KN-8435-11A-01R-2315-07	AMIGO3|386724	55.6449
TCGA-KN-8435-11A-01R-2315-07	AMMECR1L|83607	597.564
TCGA-KN-8435-11A-01R-2315-07	AMMECR1|9949	292.4447
TCGA-KN-8435-11A-01R-2315-07	AMN1|196394	204.6494
TCGA-KN-8435-11A-01R-2315-07	AMN|81693	3177.6308
TCGA-KN-8435-11A-01R-2315-07	AMOTL1|154810	1338.8772
TCGA-KN-8435-11A-01R-2315-07	AMOTL2|51421	3654.0126
TCGA-KN-8435-11A-01R-2315-07	AMOT|154796	1420.7988
TCGA-KN-8435-11A-01R-2315-07	AMPD1|270	9.8924
TCGA-KN-8435-11A-01R-2315-07	AMPD2|271	1016.7553
TCGA-KN-8435-11A-01R-2315-07	AMPD3|272	379.9308
TCGA-KN-8435-11A-01R-2315-07	AMPH|273	88.1044
TCGA-KN-8435-11A-01R-2315-07	AMTN|401138	0
TCGA-KN-8435-11A-01R-2315-07	AMT|275	883.6868
TCGA-KN-8435-11A-01R-2315-07	AMY1A|276	.9274
TCGA-KN-8435-11A-01R-2315-07	AMY2A|279	.9274
TCGA-KN-8435-11A-01R-2315-07	AMY2B|280	142.5436
TCGA-KN-8435-11A-01R-2315-07	AMZ1|155185	2.164
TCGA-KN-8435-11A-01R-2315-07	AMZ2P1|201283	109.1258
TCGA-KN-8435-11A-01R-2315-07	AMZ2|51321	1086.0022
TCGA-KN-8435-11A-01R-2315-07	ANAPC10|10393	109.1258
TCGA-KN-8435-11A-01R-2315-07	ANAPC11|51529	865.5867
TCGA-KN-8435-11A-01R-2315-07	ANAPC13|25847	1833.2725
TCGA-KN-8435-11A-01R-2315-07	ANAPC16|119504	2749.1653
TCGA-KN-8435-11A-01R-2315-07	ANAPC1|64682	517.1881
TCGA-KN-8435-11A-01R-2315-07	ANAPC2|29882	733.2756
TCGA-KN-8435-11A-01R-2315-07	ANAPC4|29945	306.3559
TCGA-KN-8435-11A-01R-2315-07	ANAPC5|51433	1932.1133
TCGA-KN-8435-11A-01R-2315-07	ANAPC7|51434	703.5984
TCGA-KN-8435-11A-01R-2315-07	ANGEL1|23357	615.1849
TCGA-KN-8435-11A-01R-2315-07	ANGEL2|90806	488.7474
TCGA-KN-8435-11A-01R-2315-07	ANGPT1|284	539.446
TCGA-KN-8435-11A-01R-2315-07	ANGPT2|285	251.3293
TCGA-KN-8435-11A-01R-2315-07	ANGPT4|51378	4.6371
TCGA-KN-8435-11A-01R-2315-07	ANGPTL1|9068	378.6942
TCGA-KN-8435-11A-01R-2315-07	ANGPTL2|23452	825.3988
TCGA-KN-8435-11A-01R-2315-07	ANGPTL3|27329	1084.7657
TCGA-KN-8435-11A-01R-2315-07	ANGPTL4|51129	158.897
TCGA-KN-8435-11A-01R-2315-07	ANGPTL5|253935	.3091
TCGA-KN-8435-11A-01R-2315-07	ANGPTL6|83854	6.1518
TCGA-KN-8435-11A-01R-2315-07	ANGPTL7|10218	4.6371
TCGA-KN-8435-11A-01R-2315-07	ANG|283	261.6421
TCGA-KN-8435-11A-01R-2315-07	ANK1|286	61.5185
TCGA-KN-8435-11A-01R-2315-07	ANK2|287	9915.9144
TCGA-KN-8435-11A-01R-2315-07	ANK3|288	3820.0198
TCGA-KN-8435-11A-01R-2315-07	ANKAR|150709	32.1504
TCGA-KN-8435-11A-01R-2315-07	ANKDD1A|348094	62.1368
TCGA-KN-8435-11A-01R-2315-07	ANKFN1|162282	.9274
TCGA-KN-8435-11A-01R-2315-07	ANKFY1|51479	1898.7264
TCGA-KN-8435-11A-01R-2315-07	ANKHD1-EIF4EBP3|404734	830.4223
TCGA-KN-8435-11A-01R-2315-07	ANKHD1|54882	1953.9291
TCGA-KN-8435-11A-01R-2315-07	ANKH|56172	1210.5849
TCGA-KN-8435-11A-01R-2315-07	ANKIB1|54467	1695.3135
TCGA-KN-8435-11A-01R-2315-07	ANKK1|255239	5.2553
TCGA-KN-8435-11A-01R-2315-07	ANKLE1|126549	3.4005
TCGA-KN-8435-11A-01R-2315-07	ANKLE2|23141	1142.2654
TCGA-KN-8435-11A-01R-2315-07	ANKMY1|51281	180.5367
TCGA-KN-8435-11A-01R-2315-07	ANKMY2|57037	532.645
TCGA-KN-8435-11A-01R-2315-07	ANKRA2|57763	219.1789
TCGA-KN-8435-11A-01R-2315-07	ANKRD10|55608	1415.0828
TCGA-KN-8435-11A-01R-2315-07	ANKRD11|29123	2634.7008
TCGA-KN-8435-11A-01R-2315-07	ANKRD12|23253	1315.0736
TCGA-KN-8435-11A-01R-2315-07	ANKRD13A|88455	1209.3483
TCGA-KN-8435-11A-01R-2315-07	ANKRD13B|124930	46.0616
TCGA-KN-8435-11A-01R-2315-07	ANKRD13C|81573	532.3358
TCGA-KN-8435-11A-01R-2315-07	ANKRD13D|338692	300.4823
TCGA-KN-8435-11A-01R-2315-07	ANKRD16|54522	139.5975
TCGA-KN-8435-11A-01R-2315-07	ANKRD17|26057	2757.2029
TCGA-KN-8435-11A-01R-2315-07	ANKRD19|138649	50.3895
TCGA-KN-8435-11A-01R-2315-07	ANKRD1|27063	13.6021
TCGA-KN-8435-11A-01R-2315-07	ANKRD20A3|441425	18.5483
TCGA-KN-8435-11A-01R-2315-07	ANKRD20A4|728747	1.8548
TCGA-KN-8435-11A-01R-2315-07	ANKRD20B|729171	10.5107
TCGA-KN-8435-11A-01R-2315-07	ANKRD22|118932	51.0078
TCGA-KN-8435-11A-01R-2315-07	ANKRD23|200539	20.7123
TCGA-KN-8435-11A-01R-2315-07	ANKRD24|170961	47.6073
TCGA-KN-8435-11A-01R-2315-07	ANKRD26P1|124149	.3091
TCGA-KN-8435-11A-01R-2315-07	ANKRD26|22852	141.8944
TCGA-KN-8435-11A-01R-2315-07	ANKRD27|84079	744.4046
TCGA-KN-8435-11A-01R-2315-07	ANKRD28|23243	1074.255
TCGA-KN-8435-11A-01R-2315-07	ANKRD29|147463	106.6527
TCGA-KN-8435-11A-01R-2315-07	ANKRD2|26287	179.9184
TCGA-KN-8435-11A-01R-2315-07	ANKRD30A|91074	1.2366
TCGA-KN-8435-11A-01R-2315-07	ANKRD30B|374860	.9274
TCGA-KN-8435-11A-01R-2315-07	ANKRD31|256006	4.0188
TCGA-KN-8435-11A-01R-2315-07	ANKRD32|84250	101.3973
TCGA-KN-8435-11A-01R-2315-07	ANKRD33|341405	.3091
TCGA-KN-8435-11A-01R-2315-07	ANKRD34A|284615	22.8762
TCGA-KN-8435-11A-01R-2315-07	ANKRD34B|340120	27.8224
TCGA-KN-8435-11A-01R-2315-07	ANKRD34C|390616	1.5457
TCGA-KN-8435-11A-01R-2315-07	ANKRD35|148741	24.731
TCGA-KN-8435-11A-01R-2315-07	ANKRD36BP1|84832	152.096
TCGA-KN-8435-11A-01R-2315-07	ANKRD36B|57730	9.8924
TCGA-KN-8435-11A-01R-2315-07	ANKRD36|375248	64.919
TCGA-KN-8435-11A-01R-2315-07	ANKRD37|353322	109.7409
TCGA-KN-8435-11A-01R-2315-07	ANKRD39|51239	125.5101
TCGA-KN-8435-11A-01R-2315-07	ANKRD40|91369	1194.5097
TCGA-KN-8435-11A-01R-2315-07	ANKRD42|338699	382.4039
TCGA-KN-8435-11A-01R-2315-07	ANKRD43|134548	430.0111
TCGA-KN-8435-11A-01R-2315-07	ANKRD44|91526	124.2735
TCGA-KN-8435-11A-01R-2315-07	ANKRD45|339416	69.5561
TCGA-KN-8435-11A-01R-2315-07	ANKRD46|157567	782.8088
TCGA-KN-8435-11A-01R-2315-07	ANKRD49|54851	189.5017
TCGA-KN-8435-11A-01R-2315-07	ANKRD50|57182	665.2652
TCGA-KN-8435-11A-01R-2315-07	ANKRD52|283373	1659.1443
TCGA-KN-8435-11A-01R-2315-07	ANKRD53|79998	14.5295
TCGA-KN-8435-11A-01R-2315-07	ANKRD54|129138	431.2477
TCGA-KN-8435-11A-01R-2315-07	ANKRD55|79722	6.801
TCGA-KN-8435-11A-01R-2315-07	ANKRD56|345079	458.1427
TCGA-KN-8435-11A-01R-2315-07	ANKRD57|65124	834.9821
TCGA-KN-8435-11A-01R-2315-07	ANKRD58|347454	22.5671
TCGA-KN-8435-11A-01R-2315-07	ANKRD5|63926	160.4427
TCGA-KN-8435-11A-01R-2315-07	ANKRD6|22881	436.265
TCGA-KN-8435-11A-01R-2315-07	ANKRD7|56311	13.6021
TCGA-KN-8435-11A-01R-2315-07	ANKRD9|122416	204.9586
TCGA-KN-8435-11A-01R-2315-07	ANKS1A|23294	1362.0626
TCGA-KN-8435-11A-01R-2315-07	ANKS1B|56899	103.8704
TCGA-KN-8435-11A-01R-2315-07	ANKS3|124401	395.3877
TCGA-KN-8435-11A-01R-2315-07	ANKS4B|257629	622.6042
TCGA-KN-8435-11A-01R-2315-07	ANKS6|203286	830.0359
TCGA-KN-8435-11A-01R-2315-07	ANKZF1|55139	450.7234
TCGA-KN-8435-11A-01R-2315-07	ANLN|54443	29.3681
TCGA-KN-8435-11A-01R-2315-07	ANO10|55129	982.7501
TCGA-KN-8435-11A-01R-2315-07	ANO1|55107	459.9975
TCGA-KN-8435-11A-01R-2315-07	ANO2|57101	25.0402
TCGA-KN-8435-11A-01R-2315-07	ANO3|63982	76.6663
TCGA-KN-8435-11A-01R-2315-07	ANO4|121601	3.4005
TCGA-KN-8435-11A-01R-2315-07	ANO5|203859	374.6754
TCGA-KN-8435-11A-01R-2315-07	ANO6|196527	3017.4972
TCGA-KN-8435-11A-01R-2315-07	ANO7|50636	13.9112
TCGA-KN-8435-11A-01R-2315-07	ANO8|57719	281.3157
TCGA-KN-8435-11A-01R-2315-07	ANO9|338440	151.4777
TCGA-KN-8435-11A-01R-2315-07	ANP32A|8125	2281.1302
TCGA-KN-8435-11A-01R-2315-07	ANP32B|10541	1404.4145
TCGA-KN-8435-11A-01R-2315-07	ANP32C|23520	11.7472
TCGA-KN-8435-11A-01R-2315-07	ANP32D|23519	1.5457
TCGA-KN-8435-11A-01R-2315-07	ANP32E|81611	1250.7728
TCGA-KN-8435-11A-01R-2315-07	ANPEP|290	20201.2489
TCGA-KN-8435-11A-01R-2315-07	ANTXR1|84168	1739.5202
TCGA-KN-8435-11A-01R-2315-07	ANTXR2|118429	1290.3425
TCGA-KN-8435-11A-01R-2315-07	ANTXRL|195977	.3091
TCGA-KN-8435-11A-01R-2315-07	ANUBL1|93550	136.9482
TCGA-KN-8435-11A-01R-2315-07	ANXA10|11199	0
TCGA-KN-8435-11A-01R-2315-07	ANXA11|311	5143.131
TCGA-KN-8435-11A-01R-2315-07	ANXA13|312	345.9256
TCGA-KN-8435-11A-01R-2315-07	ANXA1|301	1220.7864
TCGA-KN-8435-11A-01R-2315-07	ANXA2P1|303	97.6876
TCGA-KN-8435-11A-01R-2315-07	ANXA2P2|304	2063.8061
TCGA-KN-8435-11A-01R-2315-07	ANXA2P3|305	19.1666
TCGA-KN-8435-11A-01R-2315-07	ANXA2|302	4337.8261
TCGA-KN-8435-11A-01R-2315-07	ANXA3|306	693.7059
TCGA-KN-8435-11A-01R-2315-07	ANXA4|307	4675.7141
TCGA-KN-8435-11A-01R-2315-07	ANXA5|308	4355.7562
TCGA-KN-8435-11A-01R-2315-07	ANXA6|309	3355.3852
TCGA-KN-8435-11A-01R-2315-07	ANXA7|310	3870.7184
TCGA-KN-8435-11A-01R-2315-07	ANXA8L1|728113	0
TCGA-KN-8435-11A-01R-2315-07	ANXA8L2|244	2.164
TCGA-KN-8435-11A-01R-2315-07	ANXA8|653145	1.5457
TCGA-KN-8435-11A-01R-2315-07	ANXA9|8416	539.446
TCGA-KN-8435-11A-01R-2315-07	AOAH|313	136.0208
TCGA-KN-8435-11A-01R-2315-07	AOC2|314	16.6935
TCGA-KN-8435-11A-01R-2315-07	AOC3|8639	1414.9252
TCGA-KN-8435-11A-01R-2315-07	AOX1|316	7039.3842
TCGA-KN-8435-11A-01R-2315-07	AOX2P|344454	0
TCGA-KN-8435-11A-01R-2315-07	AP1AR|55435	666.1927
TCGA-KN-8435-11A-01R-2315-07	AP1B1|162	2877.1485
TCGA-KN-8435-11A-01R-2315-07	AP1G1|164	3507.4811
TCGA-KN-8435-11A-01R-2315-07	AP1G2|8906	630.8922
TCGA-KN-8435-11A-01R-2315-07	AP1M1|8907	1620.8112
TCGA-KN-8435-11A-01R-2315-07	AP1M2|10053	1542.9084
TCGA-KN-8435-11A-01R-2315-07	AP1S1|1174	846.4202
TCGA-KN-8435-11A-01R-2315-07	AP1S2|8905	256.5846
TCGA-KN-8435-11A-01R-2315-07	AP1S3|130340	388.8958
TCGA-KN-8435-11A-01R-2315-07	AP2A1|160	1767.2004
TCGA-KN-8435-11A-01R-2315-07	AP2A2|161	2791.8264
TCGA-KN-8435-11A-01R-2315-07	AP2B1|163	7102.7575
TCGA-KN-8435-11A-01R-2315-07	AP2M1|1173	6311.3639
TCGA-KN-8435-11A-01R-2315-07	AP2S1|1175	831.2724
TCGA-KN-8435-11A-01R-2315-07	AP3B1|8546	1645.8514
TCGA-KN-8435-11A-01R-2315-07	AP3B2|8120	33.3869
TCGA-KN-8435-11A-01R-2315-07	AP3D1|8943	3675.3431
TCGA-KN-8435-11A-01R-2315-07	AP3M1|26985	1098.3678
TCGA-KN-8435-11A-01R-2315-07	AP3M2|10947	603.1285
TCGA-KN-8435-11A-01R-2315-07	AP3S1|1176	543.1557
TCGA-KN-8435-11A-01R-2315-07	AP3S2|10239	1829.6
TCGA-KN-8435-11A-01R-2315-07	AP4B1|10717	245.7772
TCGA-KN-8435-11A-01R-2315-07	AP4E1|23431	293.6812
TCGA-KN-8435-11A-01R-2315-07	AP4M1|9179	265.7691
TCGA-KN-8435-11A-01R-2315-07	AP4S1|11154	87.7952
TCGA-KN-8435-11A-01R-2315-07	APAF1|317	405.5892
TCGA-KN-8435-11A-01R-2315-07	APBA1|320	247.9288
TCGA-KN-8435-11A-01R-2315-07	APBA2|321	23.1854
TCGA-KN-8435-11A-01R-2315-07	APBA3|9546	322.1219
TCGA-KN-8435-11A-01R-2315-07	APBB1IP|54518	273.2781
TCGA-KN-8435-11A-01R-2315-07	APBB1|322	1292.1974
TCGA-KN-8435-11A-01R-2315-07	APBB2|323	1658.2169
TCGA-KN-8435-11A-01R-2315-07	APBB3|10307	243.6008
TCGA-KN-8435-11A-01R-2315-07	APC2|10297	4.0559
TCGA-KN-8435-11A-01R-2315-07	APCDD1L|164284	109.4349
TCGA-KN-8435-11A-01R-2315-07	APCDD1|147495	583.0345
TCGA-KN-8435-11A-01R-2315-07	APCS|325	4.9462
TCGA-KN-8435-11A-01R-2315-07	APC|324	1022.3198
TCGA-KN-8435-11A-01R-2315-07	APEH|327	3219.9827
TCGA-KN-8435-11A-01R-2315-07	APEX1|328	2163.9669
TCGA-KN-8435-11A-01R-2315-07	APEX2|27301	493.6936
TCGA-KN-8435-11A-01R-2315-07	APH1A|51107	3923.2719
TCGA-KN-8435-11A-01R-2315-07	APH1B|83464	493.6936
TCGA-KN-8435-11A-01R-2315-07	API5|8539	2334.9202
TCGA-KN-8435-11A-01R-2315-07	APIP|51074	410.8353
TCGA-KN-8435-11A-01R-2315-07	APITD1|378708	543.369
TCGA-KN-8435-11A-01R-2315-07	APLF|200558	56.8814
TCGA-KN-8435-11A-01R-2315-07	APLNR|187	614.2575
TCGA-KN-8435-11A-01R-2315-07	APLN|8862	559.2309
TCGA-KN-8435-11A-01R-2315-07	APLP1|333	129.5289
TCGA-KN-8435-11A-01R-2315-07	APLP2|334	25014.8386
TCGA-KN-8435-11A-01R-2315-07	APOA1BP|128240	1569.8034
TCGA-KN-8435-11A-01R-2315-07	APOA1|335	7.4193
TCGA-KN-8435-11A-01R-2315-07	APOA2|336	0
TCGA-KN-8435-11A-01R-2315-07	APOA4|337	0
TCGA-KN-8435-11A-01R-2315-07	APOA5|116519	.3091
TCGA-KN-8435-11A-01R-2315-07	APOB48R|55911	110.9806
TCGA-KN-8435-11A-01R-2315-07	APOBEC1|339	0
TCGA-KN-8435-11A-01R-2315-07	APOBEC2|10930	2.7822
TCGA-KN-8435-11A-01R-2315-07	APOBEC3A|200315	12.6747
TCGA-KN-8435-11A-01R-2315-07	APOBEC3B|9582	22.8762
TCGA-KN-8435-11A-01R-2315-07	APOBEC3C|27350	140.6578
TCGA-KN-8435-11A-01R-2315-07	APOBEC3D|140564	53.79
TCGA-KN-8435-11A-01R-2315-07	APOBEC3F|200316	121.4913
TCGA-KN-8435-11A-01R-2315-07	APOBEC3G|60489	137.5665
TCGA-KN-8435-11A-01R-2315-07	APOBEC3H|164668	2.4731
TCGA-KN-8435-11A-01R-2315-07	APOBEC4|403314	.6183
TCGA-KN-8435-11A-01R-2315-07	APOB|338	20.4031
TCGA-KN-8435-11A-01R-2315-07	APOC1P1|342	0
TCGA-KN-8435-11A-01R-2315-07	APOC1|341	35.86
TCGA-KN-8435-11A-01R-2315-07	APOC2|344	141.8944
TCGA-KN-8435-11A-01R-2315-07	APOC3|345	10.2016
TCGA-KN-8435-11A-01R-2315-07	APOC4|346	0
TCGA-KN-8435-11A-01R-2315-07	APOD|347	244.8374
TCGA-KN-8435-11A-01R-2315-07	APOE|348	27007.8521
TCGA-KN-8435-11A-01R-2315-07	APOF|319	.6183
TCGA-KN-8435-11A-01R-2315-07	APOH|350	226.9074
TCGA-KN-8435-11A-01R-2315-07	APOL1|8542	1995.1774
TCGA-KN-8435-11A-01R-2315-07	APOL2|23780	655.0637
TCGA-KN-8435-11A-01R-2315-07	APOL3|80833	697.4156
TCGA-KN-8435-11A-01R-2315-07	APOL4|80832	106.9618
TCGA-KN-8435-11A-01R-2315-07	APOL5|80831	0
TCGA-KN-8435-11A-01R-2315-07	APOL6|80830	1051.6879
TCGA-KN-8435-11A-01R-2315-07	APOLD1|81575	1245.8266
TCGA-KN-8435-11A-01R-2315-07	APOM|55937	1688.565
TCGA-KN-8435-11A-01R-2315-07	APOOL|139322	334.1783
TCGA-KN-8435-11A-01R-2315-07	APOO|79135	430.6294
TCGA-KN-8435-11A-01R-2315-07	APPBP2|10513	1106.4053
TCGA-KN-8435-11A-01R-2315-07	APPL1|26060	1469.6426
TCGA-KN-8435-11A-01R-2315-07	APPL2|55198	561.3948
TCGA-KN-8435-11A-01R-2315-07	APP|351	41771.6706
TCGA-KN-8435-11A-01R-2315-07	APRT|353	1237.1708
TCGA-KN-8435-11A-01R-2315-07	APTX|54840	444.5406
TCGA-KN-8435-11A-01R-2315-07	AQP10|89872	.6183
TCGA-KN-8435-11A-01R-2315-07	AQP11|282679	196.3027
TCGA-KN-8435-11A-01R-2315-07	AQP12A|375318	0
TCGA-KN-8435-11A-01R-2315-07	AQP12B|653437	0
TCGA-KN-8435-11A-01R-2315-07	AQP1|358	39947.6227
TCGA-KN-8435-11A-01R-2315-07	AQP2|359	44165.6362
TCGA-KN-8435-11A-01R-2315-07	AQP3|360	7268.4555
TCGA-KN-8435-11A-01R-2315-07	AQP4|361	169.0986
TCGA-KN-8435-11A-01R-2315-07	AQP5|362	11.4381
TCGA-KN-8435-11A-01R-2315-07	AQP6|363	1971.6829
TCGA-KN-8435-11A-01R-2315-07	AQP7P1|375719	76.3571
TCGA-KN-8435-11A-01R-2315-07	AQP7P3|441432	23.4945
TCGA-KN-8435-11A-01R-2315-07	AQP7|364	426.3015
TCGA-KN-8435-11A-01R-2315-07	AQP8|343	0
TCGA-KN-8435-11A-01R-2315-07	AQP9|366	16.6935
TCGA-KN-8435-11A-01R-2315-07	AQPEP|206338	2.164
TCGA-KN-8435-11A-01R-2315-07	AQR|9716	894.0275
TCGA-KN-8435-11A-01R-2315-07	ARAF|369	1421.4171
TCGA-KN-8435-11A-01R-2315-07	ARAP1|116985	2610.9682
TCGA-KN-8435-11A-01R-2315-07	ARAP2|116984	375.6028
TCGA-KN-8435-11A-01R-2315-07	ARAP3|64411	594.7817
TCGA-KN-8435-11A-01R-2315-07	ARCN1|372	3475.3308
TCGA-KN-8435-11A-01R-2315-07	ARC|23237	171.2625
TCGA-KN-8435-11A-01R-2315-07	AREG|374	21.0214
TCGA-KN-8435-11A-01R-2315-07	ARF1|375	7982.2555
TCGA-KN-8435-11A-01R-2315-07	ARF3|377	6288.4877
TCGA-KN-8435-11A-01R-2315-07	ARF4|378	2779.1517
TCGA-KN-8435-11A-01R-2315-07	ARF5|381	1923.4574
TCGA-KN-8435-11A-01R-2315-07	ARF6|382	2586.5587
TCGA-KN-8435-11A-01R-2315-07	ARFGAP1|55738	1069.3088
TCGA-KN-8435-11A-01R-2315-07	ARFGAP2|84364	2037.2202
TCGA-KN-8435-11A-01R-2315-07	ARFGAP3|26286	1509.8306
TCGA-KN-8435-11A-01R-2315-07	ARFGEF1|10565	2369.3675
TCGA-KN-8435-11A-01R-2315-07	ARFGEF2|10564	2600.4699
TCGA-KN-8435-11A-01R-2315-07	ARFIP1|27236	945.0352
TCGA-KN-8435-11A-01R-2315-07	ARFIP2|23647	954.0002
TCGA-KN-8435-11A-01R-2315-07	ARFRP1|10139	761.4072
TCGA-KN-8435-11A-01R-2315-07	ARG1|383	1.5457
TCGA-KN-8435-11A-01R-2315-07	ARG2|384	1872.9721
TCGA-KN-8435-11A-01R-2315-07	ARGFXP2|503640	.3091
TCGA-KN-8435-11A-01R-2315-07	ARGFX|503582	0
TCGA-KN-8435-11A-01R-2315-07	ARGLU1|55082	1239.0256
TCGA-KN-8435-11A-01R-2315-07	ARHGAP10|79658	312.8478
TCGA-KN-8435-11A-01R-2315-07	ARHGAP11A|9824	39.5697
TCGA-KN-8435-11A-01R-2315-07	ARHGAP11B|89839	1.8548
TCGA-KN-8435-11A-01R-2315-07	ARHGAP12|94134	913.5032
TCGA-KN-8435-11A-01R-2315-07	ARHGAP15|55843	86.5587
TCGA-KN-8435-11A-01R-2315-07	ARHGAP17|55114	820.1434
TCGA-KN-8435-11A-01R-2315-07	ARHGAP18|93663	1517.2499
TCGA-KN-8435-11A-01R-2315-07	ARHGAP19|84986	338.8154
TCGA-KN-8435-11A-01R-2315-07	ARHGAP1|392	2373.2534
TCGA-KN-8435-11A-01R-2315-07	ARHGAP20|57569	31.5321
TCGA-KN-8435-11A-01R-2315-07	ARHGAP21|57584	1323.1112
TCGA-KN-8435-11A-01R-2315-07	ARHGAP22|58504	29.9864
TCGA-KN-8435-11A-01R-2315-07	ARHGAP23|57636	942.253
TCGA-KN-8435-11A-01R-2315-07	ARHGAP24|83478	4378.3232
TCGA-KN-8435-11A-01R-2315-07	ARHGAP25|9938	255.9664
TCGA-KN-8435-11A-01R-2315-07	ARHGAP26|23092	562.6314
TCGA-KN-8435-11A-01R-2315-07	ARHGAP27|201176	679.4732
TCGA-KN-8435-11A-01R-2315-07	ARHGAP28|79822	481.0189
TCGA-KN-8435-11A-01R-2315-07	ARHGAP29|9411	3350.7481
TCGA-KN-8435-11A-01R-2315-07	ARHGAP30|257106	328.3047
TCGA-KN-8435-11A-01R-2315-07	ARHGAP31|57514	946.5809
TCGA-KN-8435-11A-01R-2315-07	ARHGAP32|9743	825.0897
TCGA-KN-8435-11A-01R-2315-07	ARHGAP33|115703	153.3325
TCGA-KN-8435-11A-01R-2315-07	ARHGAP36|158763	.6183
TCGA-KN-8435-11A-01R-2315-07	ARHGAP39|80728	221.9612
TCGA-KN-8435-11A-01R-2315-07	ARHGAP42|143872	391.3689
TCGA-KN-8435-11A-01R-2315-07	ARHGAP4|393	605.6016
TCGA-KN-8435-11A-01R-2315-07	ARHGAP5|394	2814.7026
TCGA-KN-8435-11A-01R-2315-07	ARHGAP6|395	554.2847
TCGA-KN-8435-11A-01R-2315-07	ARHGAP8|23779	329.3959
TCGA-KN-8435-11A-01R-2315-07	ARHGAP9|64333	94.9054
TCGA-KN-8435-11A-01R-2315-07	ARHGDIA|396	4414.8015
TCGA-KN-8435-11A-01R-2315-07	ARHGDIB|397	1643.0691
TCGA-KN-8435-11A-01R-2315-07	ARHGDIG|398	0
TCGA-KN-8435-11A-01R-2315-07	ARHGEF10L|55160	2095.9565
TCGA-KN-8435-11A-01R-2315-07	ARHGEF10|9639	572.2147
TCGA-KN-8435-11A-01R-2315-07	ARHGEF11|9826	1172.5609
TCGA-KN-8435-11A-01R-2315-07	ARHGEF12|23365	9064.8572
TCGA-KN-8435-11A-01R-2315-07	ARHGEF15|22899	625.3864
TCGA-KN-8435-11A-01R-2315-07	ARHGEF16|27237	758.0067
TCGA-KN-8435-11A-01R-2315-07	ARHGEF17|9828	2870.6566
TCGA-KN-8435-11A-01R-2315-07	ARHGEF18|23370	1863.4846
TCGA-KN-8435-11A-01R-2315-07	ARHGEF19|128272	131.6928
TCGA-KN-8435-11A-01R-2315-07	ARHGEF1|9138	1201.6199
TCGA-KN-8435-11A-01R-2315-07	ARHGEF2|9181	1111.3516
TCGA-KN-8435-11A-01R-2315-07	ARHGEF33|100271715	16.6935
TCGA-KN-8435-11A-01R-2315-07	ARHGEF35|445328	935.1428
TCGA-KN-8435-11A-01R-2315-07	ARHGEF37|389337	696.7973
TCGA-KN-8435-11A-01R-2315-07	ARHGEF38|54848	29.059
TCGA-KN-8435-11A-01R-2315-07	ARHGEF3|50650	1442.4385
TCGA-KN-8435-11A-01R-2315-07	ARHGEF4|50649	17.3117
TCGA-KN-8435-11A-01R-2315-07	ARHGEF5|7984	847.6567
TCGA-KN-8435-11A-01R-2315-07	ARHGEF6|9459	539.1369
TCGA-KN-8435-11A-01R-2315-07	ARHGEF7|8874	1140.7197
TCGA-KN-8435-11A-01R-2315-07	ARHGEF9|23229	840.2374
TCGA-KN-8435-11A-01R-2315-07	ARID1A|8289	2454.5567
TCGA-KN-8435-11A-01R-2315-07	ARID1B|57492	1881.4146
TCGA-KN-8435-11A-01R-2315-07	ARID2|196528	791.0845
TCGA-KN-8435-11A-01R-2315-07	ARID3A|1820	153.6416
TCGA-KN-8435-11A-01R-2315-07	ARID3B|10620	127.3649
TCGA-KN-8435-11A-01R-2315-07	ARID3C|138715	0
TCGA-KN-8435-11A-01R-2315-07	ARID4A|5926	637.1337
TCGA-KN-8435-11A-01R-2315-07	ARID4B|51742	973.139
TCGA-KN-8435-11A-01R-2315-07	ARID5A|10865	349.6352
TCGA-KN-8435-11A-01R-2315-07	ARID5B|84159	2677.4453
TCGA-KN-8435-11A-01R-2315-07	ARIH1|25820	1281.9958
TCGA-KN-8435-11A-01R-2315-07	ARIH2|10425	1264.7552
TCGA-KN-8435-11A-01R-2315-07	ARL10|285598	44.5159
TCGA-KN-8435-11A-01R-2315-07	ARL11|115761	20.7123
TCGA-KN-8435-11A-01R-2315-07	ARL13A|392509	.6183
TCGA-KN-8435-11A-01R-2315-07	ARL13B|200894	318.1031
TCGA-KN-8435-11A-01R-2315-07	ARL14|80117	5.8736
TCGA-KN-8435-11A-01R-2315-07	ARL15|54622	611.1661
TCGA-KN-8435-11A-01R-2315-07	ARL16|339231	389.8232
TCGA-KN-8435-11A-01R-2315-07	ARL17A|51326	62.3686
TCGA-KN-8435-11A-01R-2315-07	ARL17B|641522	3.586
TCGA-KN-8435-11A-01R-2315-07	ARL1|400	2253.3078
TCGA-KN-8435-11A-01R-2315-07	ARL2BP|23568	1273.9582
TCGA-KN-8435-11A-01R-2315-07	ARL2|402	1911.0919
TCGA-KN-8435-11A-01R-2315-07	ARL3|403	782.4286
TCGA-KN-8435-11A-01R-2315-07	ARL4A|10124	131.0746
TCGA-KN-8435-11A-01R-2315-07	ARL4C|10123	811.4876
TCGA-KN-8435-11A-01R-2315-07	ARL4D|379	644.8621
TCGA-KN-8435-11A-01R-2315-07	ARL5A|26225	1093.4215
TCGA-KN-8435-11A-01R-2315-07	ARL5B|221079	194.757
TCGA-KN-8435-11A-01R-2315-07	ARL5C|390790	.3091
TCGA-KN-8435-11A-01R-2315-07	ARL6IP1|23204	4386.9791
TCGA-KN-8435-11A-01R-2315-07	ARL6IP4|51329	2401.6941
TCGA-KN-8435-11A-01R-2315-07	ARL6IP5|10550	3412.8849
TCGA-KN-8435-11A-01R-2315-07	ARL6IP6|151188	195.0662
TCGA-KN-8435-11A-01R-2315-07	ARL6|84100	119.3273
TCGA-KN-8435-11A-01R-2315-07	ARL8A|127829	996.3522
TCGA-KN-8435-11A-01R-2315-07	ARL8B|55207	2115.123
TCGA-KN-8435-11A-01R-2315-07	ARL9|132946	0
TCGA-KN-8435-11A-01R-2315-07	ARMC10|83787	531.6032
TCGA-KN-8435-11A-01R-2315-07	ARMC1|55156	624.1499
TCGA-KN-8435-11A-01R-2315-07	ARMC2|84071	49.7712
TCGA-KN-8435-11A-01R-2315-07	ARMC3|219681	27.8224
TCGA-KN-8435-11A-01R-2315-07	ARMC4|55130	3.7097
TCGA-KN-8435-11A-01R-2315-07	ARMC5|79798	326.4499
TCGA-KN-8435-11A-01R-2315-07	ARMC6|93436	617.5498
TCGA-KN-8435-11A-01R-2315-07	ARMC7|79637	617.9671
TCGA-KN-8435-11A-01R-2315-07	ARMC8|25852	710.7085
TCGA-KN-8435-11A-01R-2315-07	ARMC9|80210	276.6786
TCGA-KN-8435-11A-01R-2315-07	ARMCX1|51309	512.2419
TCGA-KN-8435-11A-01R-2315-07	ARMCX2|9823	1255.7191
TCGA-KN-8435-11A-01R-2315-07	ARMCX3|51566	1885.1243
TCGA-KN-8435-11A-01R-2315-07	ARMCX5|64860	337.5788
TCGA-KN-8435-11A-01R-2315-07	ARMCX6|54470	236.7998
TCGA-KN-8435-11A-01R-2315-07	ARMS2|387715	.3091
TCGA-KN-8435-11A-01R-2315-07	ARNT2|9915	2516.0752
TCGA-KN-8435-11A-01R-2315-07	ARNTL2|56938	26.5859
TCGA-KN-8435-11A-01R-2315-07	ARNTL|406	167.5529
TCGA-KN-8435-11A-01R-2315-07	ARNT|405	1358.0438
TCGA-KN-8435-11A-01R-2315-07	ARPC1A|10552	1578.1501
TCGA-KN-8435-11A-01R-2315-07	ARPC1B|10095	1584.9512
TCGA-KN-8435-11A-01R-2315-07	ARPC2|10109	2929.3929
TCGA-KN-8435-11A-01R-2315-07	ARPC3|10094	2215.2838
TCGA-KN-8435-11A-01R-2315-07	ARPC4|10093	2656.1889
TCGA-KN-8435-11A-01R-2315-07	ARPC5L|81873	506.6774
TCGA-KN-8435-11A-01R-2315-07	ARPC5|10092	1880.4872
TCGA-KN-8435-11A-01R-2315-07	ARPM1|84517	70.1744
TCGA-KN-8435-11A-01R-2315-07	ARPP19|10776	3649.9938
TCGA-KN-8435-11A-01R-2315-07	ARPP21|10777	6.801
TCGA-KN-8435-11A-01R-2315-07	ARR3|407	0
TCGA-KN-8435-11A-01R-2315-07	ARRB1|408	464.3255
TCGA-KN-8435-11A-01R-2315-07	ARRB2|409	497.7124
TCGA-KN-8435-11A-01R-2315-07	ARRDC1|92714	686.9049
TCGA-KN-8435-11A-01R-2315-07	ARRDC2|27106	560.1583
TCGA-KN-8435-11A-01R-2315-07	ARRDC3|57561	3655.2492
TCGA-KN-8435-11A-01R-2315-07	ARRDC4|91947	1147.8299
TCGA-KN-8435-11A-01R-2315-07	ARRDC5|645432	.6183
TCGA-KN-8435-11A-01R-2315-07	ARSA|410	701.1253
TCGA-KN-8435-11A-01R-2315-07	ARSB|411	1117.8435
TCGA-KN-8435-11A-01R-2315-07	ARSD|414	3134.9697
TCGA-KN-8435-11A-01R-2315-07	ARSE|415	1100.8409
TCGA-KN-8435-11A-01R-2315-07	ARSF|416	119.9456
TCGA-KN-8435-11A-01R-2315-07	ARSG|22901	163.5341
TCGA-KN-8435-11A-01R-2315-07	ARSH|347527	.3091
TCGA-KN-8435-11A-01R-2315-07	ARSI|340075	49.4621
TCGA-KN-8435-11A-01R-2315-07	ARSJ|79642	369.7292
TCGA-KN-8435-11A-01R-2315-07	ARSK|153642	305.4285
TCGA-KN-8435-11A-01R-2315-07	ART1|417	2.7822
TCGA-KN-8435-11A-01R-2315-07	ART3|419	2.164
TCGA-KN-8435-11A-01R-2315-07	ART4|420	52.2443
TCGA-KN-8435-11A-01R-2315-07	ART5|116969	7.1102
TCGA-KN-8435-11A-01R-2315-07	ARTN|9048	29.3681
TCGA-KN-8435-11A-01R-2315-07	ARV1|64801	364.783
TCGA-KN-8435-11A-01R-2315-07	ARVCF|421	600.9645
TCGA-KN-8435-11A-01R-2315-07	ARX|170302	0
TCGA-KN-8435-11A-01R-2315-07	AR|367	210.8322
TCGA-KN-8435-11A-01R-2315-07	AS3MT|57412	442.6858
TCGA-KN-8435-11A-01R-2315-07	ASAH1|427	9111.2279
TCGA-KN-8435-11A-01R-2315-07	ASAH2B|653308	17.93
TCGA-KN-8435-11A-01R-2315-07	ASAH2|56624	3.4005
TCGA-KN-8435-11A-01R-2315-07	ASAM|79827	89.3409
TCGA-KN-8435-11A-01R-2315-07	ASAP1IT1|29065	0
TCGA-KN-8435-11A-01R-2315-07	ASAP1|50807	737.2944
TCGA-KN-8435-11A-01R-2315-07	ASAP2|8853	2302.7699
TCGA-KN-8435-11A-01R-2315-07	ASAP3|55616	834.6729
TCGA-KN-8435-11A-01R-2315-07	ASB10|136371	3.4005
TCGA-KN-8435-11A-01R-2315-07	ASB11|140456	.3091
TCGA-KN-8435-11A-01R-2315-07	ASB12|142689	3.7097
TCGA-KN-8435-11A-01R-2315-07	ASB13|79754	2048.9675
TCGA-KN-8435-11A-01R-2315-07	ASB14|142686	4.0188
TCGA-KN-8435-11A-01R-2315-07	ASB15|142685	153.3325
TCGA-KN-8435-11A-01R-2315-07	ASB16|92591	22.9721
TCGA-KN-8435-11A-01R-2315-07	ASB17|127247	1.5457
TCGA-KN-8435-11A-01R-2315-07	ASB18|401036	1.2366
TCGA-KN-8435-11A-01R-2315-07	ASB1|51665	651.487
TCGA-KN-8435-11A-01R-2315-07	ASB2|51676	36.1692
TCGA-KN-8435-11A-01R-2315-07	ASB3|51130	246.0739
TCGA-KN-8435-11A-01R-2315-07	ASB4|51666	4.6371
TCGA-KN-8435-11A-01R-2315-07	ASB5|140458	11.129
TCGA-KN-8435-11A-01R-2315-07	ASB6|140459	841.9779
TCGA-KN-8435-11A-01R-2315-07	ASB7|140460	443.6132
TCGA-KN-8435-11A-01R-2315-07	ASB8|140461	999.4436
TCGA-KN-8435-11A-01R-2315-07	ASB9|140462	340.9793
TCGA-KN-8435-11A-01R-2315-07	ASCC1|51008	468.9625
TCGA-KN-8435-11A-01R-2315-07	ASCC2|84164	925.5595
TCGA-KN-8435-11A-01R-2315-07	ASCC3|10973	602.2011
TCGA-KN-8435-11A-01R-2315-07	ASCL1|429	0
TCGA-KN-8435-11A-01R-2315-07	ASCL2|430	27.8224
TCGA-KN-8435-11A-01R-2315-07	ASCL3|56676	1.2366
TCGA-KN-8435-11A-01R-2315-07	ASCL4|121549	4.9462
TCGA-KN-8435-11A-01R-2315-07	ASF1A|25842	390.1323
TCGA-KN-8435-11A-01R-2315-07	ASF1B|55723	22.2579
TCGA-KN-8435-11A-01R-2315-07	ASFMR1|100126270	1.2366
TCGA-KN-8435-11A-01R-2315-07	ASGR1|432	8.0376
TCGA-KN-8435-11A-01R-2315-07	ASGR2|433	46.6799
TCGA-KN-8435-11A-01R-2315-07	ASH1L|55870	2355.9787
TCGA-KN-8435-11A-01R-2315-07	ASH2L|9070	958.6373
TCGA-KN-8435-11A-01R-2315-07	ASIP|434	1.5457
TCGA-KN-8435-11A-01R-2315-07	ASL|435	1744.7756
TCGA-KN-8435-11A-01R-2315-07	ASMTL|8623	824.7527
TCGA-KN-8435-11A-01R-2315-07	ASMT|438	.3091
TCGA-KN-8435-11A-01R-2315-07	ASNA1|439	1854.8287
TCGA-KN-8435-11A-01R-2315-07	ASNSD1|54529	878.5705
TCGA-KN-8435-11A-01R-2315-07	ASNS|440	158.5879
TCGA-KN-8435-11A-01R-2315-07	ASPA|443	376.5302
TCGA-KN-8435-11A-01R-2315-07	ASPDH|554235	581.4888
TCGA-KN-8435-11A-01R-2315-07	ASPG|374569	711.9451
TCGA-KN-8435-11A-01R-2315-07	ASPHD1|253982	65.2281
TCGA-KN-8435-11A-01R-2315-07	ASPHD2|57168	171.2625
TCGA-KN-8435-11A-01R-2315-07	ASPH|444	3169.1418
TCGA-KN-8435-11A-01R-2315-07	ASPM|259266	9.5833
TCGA-KN-8435-11A-01R-2315-07	ASPN|54829	409.2989
TCGA-KN-8435-11A-01R-2315-07	ASPRV1|151516	96.9735
TCGA-KN-8435-11A-01R-2315-07	ASPSCR1|79058	545.3196
TCGA-KN-8435-11A-01R-2315-07	ASRGL1|80150	1817.7322
TCGA-KN-8435-11A-01R-2315-07	ASS1|445	33335.6003
TCGA-KN-8435-11A-01R-2315-07	ASTE1|28990	169.9054
TCGA-KN-8435-11A-01R-2315-07	ASTL|431705	0
TCGA-KN-8435-11A-01R-2315-07	ASTN1|460	21.9488
TCGA-KN-8435-11A-01R-2315-07	ASTN2|23245	249.4745
TCGA-KN-8435-11A-01R-2315-07	ASXL1|171023	1418.3257
TCGA-KN-8435-11A-01R-2315-07	ASXL2|55252	979.6587
TCGA-KN-8435-11A-01R-2315-07	ASXL3|80816	82.5399
TCGA-KN-8435-11A-01R-2315-07	ASZ1|136991	0
TCGA-KN-8435-11A-01R-2315-07	ATAD1|84896	1155.8674
TCGA-KN-8435-11A-01R-2315-07	ATAD2B|54454	255.6572
TCGA-KN-8435-11A-01R-2315-07	ATAD2|29028	130.4563
TCGA-KN-8435-11A-01R-2315-07	ATAD3A|55210	413.6268
TCGA-KN-8435-11A-01R-2315-07	ATAD3B|83858	162.9158
TCGA-KN-8435-11A-01R-2315-07	ATAD3C|219293	174.0448
TCGA-KN-8435-11A-01R-2315-07	ATAD5|79915	17.0026
TCGA-KN-8435-11A-01R-2315-07	ATCAY|85300	4.3279
TCGA-KN-8435-11A-01R-2315-07	ATE1|11101	475.1453
TCGA-KN-8435-11A-01R-2315-07	ATF1|466	364.1647
TCGA-KN-8435-11A-01R-2315-07	ATF2|1386	635.8971
TCGA-KN-8435-11A-01R-2315-07	ATF3|467	2045.2578
TCGA-KN-8435-11A-01R-2315-07	ATF4|468	3014.4058
TCGA-KN-8435-11A-01R-2315-07	ATF5|22809	602.8193
TCGA-KN-8435-11A-01R-2315-07	ATF6B|1388	1902.436
TCGA-KN-8435-11A-01R-2315-07	ATF6|22926	1715.0983
TCGA-KN-8435-11A-01R-2315-07	ATF7IP2|80063	70.1744
TCGA-KN-8435-11A-01R-2315-07	ATF7IP|55729	813.3424
TCGA-KN-8435-11A-01R-2315-07	ATF7|11016	1300.8749
TCGA-KN-8435-11A-01R-2315-07	ATG10|83734	138.1847
TCGA-KN-8435-11A-01R-2315-07	ATG12|9140	268.9502
TCGA-KN-8435-11A-01R-2315-07	ATG16L1|55054	481.9463
TCGA-KN-8435-11A-01R-2315-07	ATG16L2|89849	221.278
TCGA-KN-8435-11A-01R-2315-07	ATG2A|23130	960.183
TCGA-KN-8435-11A-01R-2315-07	ATG2B|55102	1218.0042
TCGA-KN-8435-11A-01R-2315-07	ATG3|64422	685.3592
TCGA-KN-8435-11A-01R-2315-07	ATG4A|115201	374.0571
TCGA-KN-8435-11A-01R-2315-07	ATG4B|23192	857.5492
TCGA-KN-8435-11A-01R-2315-07	ATG4C|84938	214.851
TCGA-KN-8435-11A-01R-2315-07	ATG4D|84971	603.0821
TCGA-KN-8435-11A-01R-2315-07	ATG5|9474	685.3592
TCGA-KN-8435-11A-01R-2315-07	ATG7|10533	564.7675
TCGA-KN-8435-11A-01R-2315-07	ATG9A|79065	1554.5165
TCGA-KN-8435-11A-01R-2315-07	ATG9B|285973	4.3774
TCGA-KN-8435-11A-01R-2315-07	ATHL1|80162	581.7979
TCGA-KN-8435-11A-01R-2315-07	ATIC|471	1117.2252
TCGA-KN-8435-11A-01R-2315-07	ATL1|51062	190.7382
TCGA-KN-8435-11A-01R-2315-07	ATL2|64225	939.1616
TCGA-KN-8435-11A-01R-2315-07	ATL3|25923	367.5652
TCGA-KN-8435-11A-01R-2315-07	ATMIN|23300	1529.6154
TCGA-KN-8435-11A-01R-2315-07	ATM|472	1169.1604
TCGA-KN-8435-11A-01R-2315-07	ATN1|1822	4220.3537
TCGA-KN-8435-11A-01R-2315-07	ATOH1|474	0
TCGA-KN-8435-11A-01R-2315-07	ATOH7|220202	5.8736
TCGA-KN-8435-11A-01R-2315-07	ATOH8|84913	287.1893
TCGA-KN-8435-11A-01R-2315-07	ATOX1|475	831.8907
TCGA-KN-8435-11A-01R-2315-07	ATP10A|57194	362.619
TCGA-KN-8435-11A-01R-2315-07	ATP10B|23120	8.0376
TCGA-KN-8435-11A-01R-2315-07	ATP10D|57205	1256.3373
TCGA-KN-8435-11A-01R-2315-07	ATP11A|23250	3010.0779
TCGA-KN-8435-11A-01R-2315-07	ATP11B|23200	1217.6951
TCGA-KN-8435-11A-01R-2315-07	ATP11C|286410	760.7889
TCGA-KN-8435-11A-01R-2315-07	ATP12A|479	115.3085
TCGA-KN-8435-11A-01R-2315-07	ATP13A1|57130	1264.6841
TCGA-KN-8435-11A-01R-2315-07	ATP13A2|23400	867.7507
TCGA-KN-8435-11A-01R-2315-07	ATP13A3|79572	2873.4389
TCGA-KN-8435-11A-01R-2315-07	ATP13A4|84239	22.2579
TCGA-KN-8435-11A-01R-2315-07	ATP13A5|344905	1.2366
TCGA-KN-8435-11A-01R-2315-07	ATP1A1|476	69263.5619
TCGA-KN-8435-11A-01R-2315-07	ATP1A2|477	215.7784
TCGA-KN-8435-11A-01R-2315-07	ATP1A3|478	2.7822
TCGA-KN-8435-11A-01R-2315-07	ATP1A4|480	0
TCGA-KN-8435-11A-01R-2315-07	ATP1B1|481	42439.5264
TCGA-KN-8435-11A-01R-2315-07	ATP1B2|482	524.6074
TCGA-KN-8435-11A-01R-2315-07	ATP1B3|483	1820.5144
TCGA-KN-8435-11A-01R-2315-07	ATP1B4|23439	0
TCGA-KN-8435-11A-01R-2315-07	ATP2A1|487	2.4731
TCGA-KN-8435-11A-01R-2315-07	ATP2A2|488	4490.2312
TCGA-KN-8435-11A-01R-2315-07	ATP2A3|489	566.0319
TCGA-KN-8435-11A-01R-2315-07	ATP2B1|490	1106.0962
TCGA-KN-8435-11A-01R-2315-07	ATP2B2|491	19.7848
TCGA-KN-8435-11A-01R-2315-07	ATP2B3|492	26.5859
TCGA-KN-8435-11A-01R-2315-07	ATP2B4|493	2245.2702
TCGA-KN-8435-11A-01R-2315-07	ATP2C1|27032	2560.7116
TCGA-KN-8435-11A-01R-2315-07	ATP2C2|9914	81.6125
TCGA-KN-8435-11A-01R-2315-07	ATP4A|495	0
TCGA-KN-8435-11A-01R-2315-07	ATP4B|496	7.4193
TCGA-KN-8435-11A-01R-2315-07	ATP5A1|498	20124.5827
TCGA-KN-8435-11A-01R-2315-07	ATP5B|506	22464.14
TCGA-KN-8435-11A-01R-2315-07	ATP5C1|509	4360.0841
TCGA-KN-8435-11A-01R-2315-07	ATP5D|513	1598.5532
TCGA-KN-8435-11A-01R-2315-07	ATP5EP2|432369	103.8704
TCGA-KN-8435-11A-01R-2315-07	ATP5E|514	2454.8658
TCGA-KN-8435-11A-01R-2315-07	ATP5F1|515	3701.6199
TCGA-KN-8435-11A-01R-2315-07	ATP5G1|516	1318.7832
TCGA-KN-8435-11A-01R-2315-07	ATP5G2|517	3765.3023
TCGA-KN-8435-11A-01R-2315-07	ATP5G3|518	5537.5912
TCGA-KN-8435-11A-01R-2315-07	ATP5H|10476	2223.6305
TCGA-KN-8435-11A-01R-2315-07	ATP5I|521	1077.3062
TCGA-KN-8435-11A-01R-2315-07	ATP5J2|9551	1213.9854
TCGA-KN-8435-11A-01R-2315-07	ATP5J|522	1912.4737
TCGA-KN-8435-11A-01R-2315-07	ATP5L2|267020	1.5457
TCGA-KN-8435-11A-01R-2315-07	ATP5L|10632	2932.1751
TCGA-KN-8435-11A-01R-2315-07	ATP5O|539	2983.492
TCGA-KN-8435-11A-01R-2315-07	ATP5SL|55101	1154.94
TCGA-KN-8435-11A-01R-2315-07	ATP5S|27109	186.7194
TCGA-KN-8435-11A-01R-2315-07	ATP6AP1L|92270	56.2631
TCGA-KN-8435-11A-01R-2315-07	ATP6AP1|537	4465.8093
TCGA-KN-8435-11A-01R-2315-07	ATP6AP2|10159	4737.8509
TCGA-KN-8435-11A-01R-2315-07	ATP6V0A1|535	2750.711
TCGA-KN-8435-11A-01R-2315-07	ATP6V0A2|23545	376.8394
TCGA-KN-8435-11A-01R-2315-07	ATP6V0A4|50617	3592.7445
TCGA-KN-8435-11A-01R-2315-07	ATP6V0B|533	2846.2347
TCGA-KN-8435-11A-01R-2315-07	ATP6V0C|527	5813.6021
TCGA-KN-8435-11A-01R-2315-07	ATP6V0D1|9114	2856.1271
TCGA-KN-8435-11A-01R-2315-07	ATP6V0D2|245972	2041.5482
TCGA-KN-8435-11A-01R-2315-07	ATP6V0E1|8992	4025.2875
TCGA-KN-8435-11A-01R-2315-07	ATP6V0E2|155066	2430.2924
TCGA-KN-8435-11A-01R-2315-07	ATP6V1A|523	6307.036
TCGA-KN-8435-11A-01R-2315-07	ATP6V1B1|525	4249.7218
TCGA-KN-8435-11A-01R-2315-07	ATP6V1B2|526	4770.9287
TCGA-KN-8435-11A-01R-2315-07	ATP6V1C1|528	2304.9338
TCGA-KN-8435-11A-01R-2315-07	ATP6V1C2|245973	617.9207
TCGA-KN-8435-11A-01R-2315-07	ATP6V1D|51382	2246.1976
TCGA-KN-8435-11A-01R-2315-07	ATP6V1E1|529	3520.4649
TCGA-KN-8435-11A-01R-2315-07	ATP6V1E2|90423	50.0804
TCGA-KN-8435-11A-01R-2315-07	ATP6V1F|9296	2531.699
TCGA-KN-8435-11A-01R-2315-07	ATP6V1G1|9550	2240.6331
TCGA-KN-8435-11A-01R-2315-07	ATP6V1G2|534	63.0642
TCGA-KN-8435-11A-01R-2315-07	ATP6V1G3|127124	147.4589
TCGA-KN-8435-11A-01R-2315-07	ATP6V1H|51606	1897.7989
TCGA-KN-8435-11A-01R-2315-07	ATP7A|538	537.9003
TCGA-KN-8435-11A-01R-2315-07	ATP7B|540	372.5114
TCGA-KN-8435-11A-01R-2315-07	ATP8A1|10396	635.2788
TCGA-KN-8435-11A-01R-2315-07	ATP8A2|51761	20.094
TCGA-KN-8435-11A-01R-2315-07	ATP8B1|5205	1076.4066
TCGA-KN-8435-11A-01R-2315-07	ATP8B2|57198	699.5796
TCGA-KN-8435-11A-01R-2315-07	ATP8B3|148229	12.9838
TCGA-KN-8435-11A-01R-2315-07	ATP8B4|79895	143.131
TCGA-KN-8435-11A-01R-2315-07	ATP8B5P|158381	31.5321
TCGA-KN-8435-11A-01R-2315-07	ATP9A|10079	2002.5968
TCGA-KN-8435-11A-01R-2315-07	ATP9B|374868	600.9645
TCGA-KN-8435-11A-01R-2315-07	ATPAF1|64756	2108.5044
TCGA-KN-8435-11A-01R-2315-07	ATPAF2|91647	388.7103
TCGA-KN-8435-11A-01R-2315-07	ATPBD4|89978	138.803
TCGA-KN-8435-11A-01R-2315-07	ATPIF1|93974	3299.7403
TCGA-KN-8435-11A-01R-2315-07	ATRIP|84126	117.0366
TCGA-KN-8435-11A-01R-2315-07	ATRNL1|26033	281.6248
TCGA-KN-8435-11A-01R-2315-07	ATRN|8455	3367.1324
TCGA-KN-8435-11A-01R-2315-07	ATRX|546	2074.3168
TCGA-KN-8435-11A-01R-2315-07	ATR|545	589.2173
TCGA-KN-8435-11A-01R-2315-07	ATXN10|25814	1982.1936
TCGA-KN-8435-11A-01R-2315-07	ATXN1L|342371	2811.7163
TCGA-KN-8435-11A-01R-2315-07	ATXN1|6310	825.0897
TCGA-KN-8435-11A-01R-2315-07	ATXN2L|11273	1571.6582
TCGA-KN-8435-11A-01R-2315-07	ATXN2|6311	782.7377
TCGA-KN-8435-11A-01R-2315-07	ATXN3L|92552	0
TCGA-KN-8435-11A-01R-2315-07	ATXN3|4287	328.3047
TCGA-KN-8435-11A-01R-2315-07	ATXN7L1|222255	275.1329
TCGA-KN-8435-11A-01R-2315-07	ATXN7L2|127002	66.4647
TCGA-KN-8435-11A-01R-2315-07	ATXN7L3B|552889	3171.1389
TCGA-KN-8435-11A-01R-2315-07	ATXN7L3|56970	1151.8486
TCGA-KN-8435-11A-01R-2315-07	ATXN7|6314	617.3488
TCGA-KN-8435-11A-01R-2315-07	ATXN8OS|6315	0
TCGA-KN-8435-11A-01R-2315-07	AUH|549	964.5109
TCGA-KN-8435-11A-01R-2315-07	AUP1|550	1764.7397
TCGA-KN-8435-11A-01R-2315-07	AURKAIP1|54998	1501.793
TCGA-KN-8435-11A-01R-2315-07	AURKAPS1|6791	2.7822
TCGA-KN-8435-11A-01R-2315-07	AURKA|6790	65.8464
TCGA-KN-8435-11A-01R-2315-07	AURKB|9212	2.7822
TCGA-KN-8435-11A-01R-2315-07	AURKC|6795	10.8198
TCGA-KN-8435-11A-01R-2315-07	AUTS2|26053	751.2056
TCGA-KN-8435-11A-01R-2315-07	AVEN|57099	85.013
TCGA-KN-8435-11A-01R-2315-07	AVIL|10677	17.93
TCGA-KN-8435-11A-01R-2315-07	AVL9|23080	304.1919
TCGA-KN-8435-11A-01R-2315-07	AVPI1|60370	292.7538
TCGA-KN-8435-11A-01R-2315-07	AVPR1A|552	134.1659
TCGA-KN-8435-11A-01R-2315-07	AVPR1B|553	3.0914
TCGA-KN-8435-11A-01R-2315-07	AVPR2|554	191.3565
TCGA-KN-8435-11A-01R-2315-07	AVP|551	4.9462
TCGA-KN-8435-11A-01R-2315-07	AWAT1|158833	0
TCGA-KN-8435-11A-01R-2315-07	AWAT2|158835	0
TCGA-KN-8435-11A-01R-2315-07	AXIN1|8312	587.3624
TCGA-KN-8435-11A-01R-2315-07	AXIN2|8313	214.5419
TCGA-KN-8435-11A-01R-2315-07	AXL|558	735.4396
TCGA-KN-8435-11A-01R-2315-07	AZGP1|563	4152.6524
TCGA-KN-8435-11A-01R-2315-07	AZI1|22994	180.8458
TCGA-KN-8435-11A-01R-2315-07	AZI2|64343	961.1104
TCGA-KN-8435-11A-01R-2315-07	AZIN1|51582	2132.7439
TCGA-KN-8435-11A-01R-2315-07	AZU1|566	1.2366
TCGA-KN-8435-11A-01R-2315-07	B2M|567	24618.2144
TCGA-KN-8435-11A-01R-2315-07	B3GALNT1|8706	863.1136
TCGA-KN-8435-11A-01R-2315-07	B3GALNT2|148789	430.9416
TCGA-KN-8435-11A-01R-2315-07	B3GALT1|8708	.9274
TCGA-KN-8435-11A-01R-2315-07	B3GALT2|8707	51.3169
TCGA-KN-8435-11A-01R-2315-07	B3GALT4|8705	245.4557
TCGA-KN-8435-11A-01R-2315-07	B3GALT5|10317	22.2579
TCGA-KN-8435-11A-01R-2315-07	B3GALT6|126792	379.9308
TCGA-KN-8435-11A-01R-2315-07	B3GALTL|145173	342.2159
TCGA-KN-8435-11A-01R-2315-07	B3GAT1|27087	26.2767
TCGA-KN-8435-11A-01R-2315-07	B3GAT2|135152	1.2829
TCGA-KN-8435-11A-01R-2315-07	B3GAT3|26229	648.5718
TCGA-KN-8435-11A-01R-2315-07	B3GNT1|11041	1490.664
TCGA-KN-8435-11A-01R-2315-07	B3GNT2|10678	1137.6283
TCGA-KN-8435-11A-01R-2315-07	B3GNT3|10331	173.1173
TCGA-KN-8435-11A-01R-2315-07	B3GNT4|79369	77.2845
TCGA-KN-8435-11A-01R-2315-07	B3GNT5|84002	211.7596
TCGA-KN-8435-11A-01R-2315-07	B3GNT6|192134	.3091
TCGA-KN-8435-11A-01R-2315-07	B3GNT7|93010	100.779
TCGA-KN-8435-11A-01R-2315-07	B3GNT8|374907	130.4563
TCGA-KN-8435-11A-01R-2315-07	B3GNT9|84752	516.8851
TCGA-KN-8435-11A-01R-2315-07	B3GNTL1|146712	44.3706
TCGA-KN-8435-11A-01R-2315-07	B4GALNT1|2583	14.5635
TCGA-KN-8435-11A-01R-2315-07	B4GALNT2|124872	292.7538
TCGA-KN-8435-11A-01R-2315-07	B4GALNT3|283358	340.3611
TCGA-KN-8435-11A-01R-2315-07	B4GALNT4|338707	11.7472
TCGA-KN-8435-11A-01R-2315-07	B4GALT1|2683	5351.1809
TCGA-KN-8435-11A-01R-2315-07	B4GALT2|8704	674.2302
TCGA-KN-8435-11A-01R-2315-07	B4GALT3|8703	751.2056
TCGA-KN-8435-11A-01R-2315-07	B4GALT4|8702	650.1175
TCGA-KN-8435-11A-01R-2315-07	B4GALT5|9334	2259.1814
TCGA-KN-8435-11A-01R-2315-07	B4GALT6|9331	154.2599
TCGA-KN-8435-11A-01R-2315-07	B4GALT7|11285	536.6638
TCGA-KN-8435-11A-01R-2315-07	B9D1|27077	264.548
TCGA-KN-8435-11A-01R-2315-07	B9D2|80776	152.3587
TCGA-KN-8435-11A-01R-2315-07	BAALC|79870	54.4083
TCGA-KN-8435-11A-01R-2315-07	BAAT|570	2.4731
TCGA-KN-8435-11A-01R-2315-07	BACE1|23621	1528.3789
TCGA-KN-8435-11A-01R-2315-07	BACE2|25825	1195.128
TCGA-KN-8435-11A-01R-2315-07	BACH1|571	889.0812
TCGA-KN-8435-11A-01R-2315-07	BACH2|60468	95.2145
TCGA-KN-8435-11A-01R-2315-07	BAD|572	932.8181
TCGA-KN-8435-11A-01R-2315-07	BAG1|573	2245.873
TCGA-KN-8435-11A-01R-2315-07	BAG2|9532	182.3915
TCGA-KN-8435-11A-01R-2315-07	BAG3|9531	2007.543
TCGA-KN-8435-11A-01R-2315-07	BAG4|9530	229.6896
TCGA-KN-8435-11A-01R-2315-07	BAG5|9529	1340.1138
TCGA-KN-8435-11A-01R-2315-07	BAGE2|85319	1.4159
TCGA-KN-8435-11A-01R-2315-07	BAGE|574	0
TCGA-KN-8435-11A-01R-2315-07	BAHCC1|57597	809.0145
TCGA-KN-8435-11A-01R-2315-07	BAHD1|22893	1084.4565
TCGA-KN-8435-11A-01R-2315-07	BAI1|575	19.4757
TCGA-KN-8435-11A-01R-2315-07	BAI2|576	92.7414
TCGA-KN-8435-11A-01R-2315-07	BAI3|577	53.1718
TCGA-KN-8435-11A-01R-2315-07	BAIAP2L1|55971	417.6456
TCGA-KN-8435-11A-01R-2315-07	BAIAP2L2|80115	370.6566
TCGA-KN-8435-11A-01R-2315-07	BAIAP2|10458	942.8713
TCGA-KN-8435-11A-01R-2315-07	BAIAP3|8938	411.0733
TCGA-KN-8435-11A-01R-2315-07	BAK1|578	387.6592
TCGA-KN-8435-11A-01R-2315-07	BAMBI|25805	572.8329
TCGA-KN-8435-11A-01R-2315-07	BANF1|8815	1338.8772
TCGA-KN-8435-11A-01R-2315-07	BANF2|140836	0
TCGA-KN-8435-11A-01R-2315-07	BANK1|55024	106.3435
TCGA-KN-8435-11A-01R-2315-07	BANP|54971	219.4881
TCGA-KN-8435-11A-01R-2315-07	BAP1|8314	2081.7361
TCGA-KN-8435-11A-01R-2315-07	BARD1|580	53.4809
TCGA-KN-8435-11A-01R-2315-07	BARHL1|56751	.3091
TCGA-KN-8435-11A-01R-2315-07	BARHL2|343472	0
TCGA-KN-8435-11A-01R-2315-07	BARX1|56033	.6183
TCGA-KN-8435-11A-01R-2315-07	BARX2|8538	138.1847
TCGA-KN-8435-11A-01R-2315-07	BASE|317716	0
TCGA-KN-8435-11A-01R-2315-07	BASP1|10409	314.0843
TCGA-KN-8435-11A-01R-2315-07	BAT1|7919	2838.5062
TCGA-KN-8435-11A-01R-2315-07	BAT2L1|84726	5554.8226
TCGA-KN-8435-11A-01R-2315-07	BAT2L2|23215	3575.8007
TCGA-KN-8435-11A-01R-2315-07	BAT2|7916	5536.6638
TCGA-KN-8435-11A-01R-2315-07	BAT3|7917	3884.5771
TCGA-KN-8435-11A-01R-2315-07	BAT4|7918	520.9008
TCGA-KN-8435-11A-01R-2315-07	BAT5|7920	1005.008
TCGA-KN-8435-11A-01R-2315-07	BATF2|116071	180.8458
TCGA-KN-8435-11A-01R-2315-07	BATF3|55509	21.0214
TCGA-KN-8435-11A-01R-2315-07	BATF|10538	11.7472
TCGA-KN-8435-11A-01R-2315-07	BAX|581	491.5296
TCGA-KN-8435-11A-01R-2315-07	BAZ1A|11177	321.5036
TCGA-KN-8435-11A-01R-2315-07	BAZ1B|9031	1556.5104
TCGA-KN-8435-11A-01R-2315-07	BAZ2A|11176	2623.5254
TCGA-KN-8435-11A-01R-2315-07	BAZ2B|29994	828.1718
TCGA-KN-8435-11A-01R-2315-07	BBC3|27113	103.5613
TCGA-KN-8435-11A-01R-2315-07	BBOX1|8424	5561.3948
TCGA-KN-8435-11A-01R-2315-07	BBS10|79738	486.8925
TCGA-KN-8435-11A-01R-2315-07	BBS12|166379	452.8874
TCGA-KN-8435-11A-01R-2315-07	BBS1|582	2210.3376
TCGA-KN-8435-11A-01R-2315-07	BBS2|583	1284.1598
TCGA-KN-8435-11A-01R-2315-07	BBS4|585	559.2309
TCGA-KN-8435-11A-01R-2315-07	BBS5|129880	284.7162
TCGA-KN-8435-11A-01R-2315-07	BBS7|55212	264.3131
TCGA-KN-8435-11A-01R-2315-07	BBS9|27241	318.1031
TCGA-KN-8435-11A-01R-2315-07	BBX|56987	2394.5839
TCGA-KN-8435-11A-01R-2315-07	BCAM|4059	15335.4149
TCGA-KN-8435-11A-01R-2315-07	BCAN|63827	8.0376
TCGA-KN-8435-11A-01R-2315-07	BCAP29|55973	720.9101
TCGA-KN-8435-11A-01R-2315-07	BCAP31|10134	3932.8552
TCGA-KN-8435-11A-01R-2315-07	BCAR1|9564	2752.875
TCGA-KN-8435-11A-01R-2315-07	BCAR3|8412	881.9278
TCGA-KN-8435-11A-01R-2315-07	BCAR4|400500	0
TCGA-KN-8435-11A-01R-2315-07	BCAS1|8537	97.3785
TCGA-KN-8435-11A-01R-2315-07	BCAS2|10286	585.1737
TCGA-KN-8435-11A-01R-2315-07	BCAS3|54828	702.9801
TCGA-KN-8435-11A-01R-2315-07	BCAS4|55653	481.3281
TCGA-KN-8435-11A-01R-2315-07	BCAT1|586	122.4187
TCGA-KN-8435-11A-01R-2315-07	BCAT2|587	720.601
TCGA-KN-8435-11A-01R-2315-07	BCCIP|56647	1080.1533
TCGA-KN-8435-11A-01R-2315-07	BCDIN3D|144233	132.3575
TCGA-KN-8435-11A-01R-2315-07	BCHE|590	291.8264
TCGA-KN-8435-11A-01R-2315-07	BCKDHA|593	1940.4167
TCGA-KN-8435-11A-01R-2315-07	BCKDHB|594	808.3962
TCGA-KN-8435-11A-01R-2315-07	BCKDK|10295	1187.7087
TCGA-KN-8435-11A-01R-2315-07	BCL10|8915	360.4551
TCGA-KN-8435-11A-01R-2315-07	BCL11A|53335	26.2767
TCGA-KN-8435-11A-01R-2315-07	BCL11B|64919	76.9754
TCGA-KN-8435-11A-01R-2315-07	BCL2A1|597	13.6021
TCGA-KN-8435-11A-01R-2315-07	BCL2L10|10017	48.2255
TCGA-KN-8435-11A-01R-2315-07	BCL2L11|10018	985.5323
TCGA-KN-8435-11A-01R-2315-07	BCL2L12|83596	124.8856
TCGA-KN-8435-11A-01R-2315-07	BCL2L13|23786	1789.9097
TCGA-KN-8435-11A-01R-2315-07	BCL2L14|79370	3.7097
TCGA-KN-8435-11A-01R-2315-07	BCL2L15|440603	113.4537
TCGA-KN-8435-11A-01R-2315-07	BCL2L1|598	4134.7224
TCGA-KN-8435-11A-01R-2315-07	BCL2L2|599	1796.5686
TCGA-KN-8435-11A-01R-2315-07	BCL2|596	1194.2006
TCGA-KN-8435-11A-01R-2315-07	BCL3|602	598.1823
TCGA-KN-8435-11A-01R-2315-07	BCL6B|255877	370.0383
TCGA-KN-8435-11A-01R-2315-07	BCL6|604	817.0521
TCGA-KN-8435-11A-01R-2315-07	BCL7A|605	900.2102
TCGA-KN-8435-11A-01R-2315-07	BCL7B|9275	995.4248
TCGA-KN-8435-11A-01R-2315-07	BCL7C|9274	697.7247
TCGA-KN-8435-11A-01R-2315-07	BCL8|606	5.5645
TCGA-KN-8435-11A-01R-2315-07	BCL9L|283149	1283.2231
TCGA-KN-8435-11A-01R-2315-07	BCL9|607	947.5083
TCGA-KN-8435-11A-01R-2315-07	BCLAF1|9774	2881.4764
TCGA-KN-8435-11A-01R-2315-07	BCMO1|53630	78.5211
TCGA-KN-8435-11A-01R-2315-07	BCO2|83875	25.3493
TCGA-KN-8435-11A-01R-2315-07	BCORL1|63035	468.9625
TCGA-KN-8435-11A-01R-2315-07	BCORL2|286554	1.2366
TCGA-KN-8435-11A-01R-2315-07	BCOR|54880	1197.9102
TCGA-KN-8435-11A-01R-2315-07	BCR|613	2582.2307
TCGA-KN-8435-11A-01R-2315-07	BCS1L|617	362.4212
TCGA-KN-8435-11A-01R-2315-07	BCYRN1|618	0
TCGA-KN-8435-11A-01R-2315-07	BDH1|622	754.9153
TCGA-KN-8435-11A-01R-2315-07	BDH2|56898	4529.1826
TCGA-KN-8435-11A-01R-2315-07	BDKRB1|623	33.0778
TCGA-KN-8435-11A-01R-2315-07	BDKRB2|624	1300.2349
TCGA-KN-8435-11A-01R-2315-07	BDNFOS|497258	62.2573
TCGA-KN-8435-11A-01R-2315-07	BDNF|627	14.7181
TCGA-KN-8435-11A-01R-2315-07	BDP1|55814	887.5356
TCGA-KN-8435-11A-01R-2315-07	BEAN|146227	12.0564
TCGA-KN-8435-11A-01R-2315-07	BECN1|8678	1543.2206
TCGA-KN-8435-11A-01R-2315-07	BEGAIN|57596	17.3117
TCGA-KN-8435-11A-01R-2315-07	BEND2|139105	0
TCGA-KN-8435-11A-01R-2315-07	BEND3|57673	91.1957
TCGA-KN-8435-11A-01R-2315-07	BEND4|389206	4.6371
TCGA-KN-8435-11A-01R-2315-07	BEND5|79656	258.7486
TCGA-KN-8435-11A-01R-2315-07	BEND6|221336	30.6047
TCGA-KN-8435-11A-01R-2315-07	BEND7|222389	991.0968
TCGA-KN-8435-11A-01R-2315-07	BEST1|7439	34.9357
TCGA-KN-8435-11A-01R-2315-07	BEST2|54831	0
TCGA-KN-8435-11A-01R-2315-07	BEST3|144453	6.801
TCGA-KN-8435-11A-01R-2315-07	BEST4|266675	12.0564
TCGA-KN-8435-11A-01R-2315-07	BET1L|51272	2021.4542
TCGA-KN-8435-11A-01R-2315-07	BET1|10282	396.0059
TCGA-KN-8435-11A-01R-2315-07	BET3L|100128327	3.0914
TCGA-KN-8435-11A-01R-2315-07	BEX1|55859	156.4239
TCGA-KN-8435-11A-01R-2315-07	BEX2|84707	669.284
TCGA-KN-8435-11A-01R-2315-07	BEX4|56271	1681.7114
TCGA-KN-8435-11A-01R-2315-07	BEX5|340542	213.9236
TCGA-KN-8435-11A-01R-2315-07	BEYLA|497634	0
TCGA-KN-8435-11A-01R-2315-07	BFAR|51283	1140.7197
TCGA-KN-8435-11A-01R-2315-07	BFSP1|631	46.989
TCGA-KN-8435-11A-01R-2315-07	BFSP2|8419	4.3279
TCGA-KN-8435-11A-01R-2315-07	BGLAP|632	18.5483
TCGA-KN-8435-11A-01R-2315-07	BGN|633	13244.7137
TCGA-KN-8435-11A-01R-2315-07	BHLHA15|168620	3.4005
TCGA-KN-8435-11A-01R-2315-07	BHLHB9|80823	260.2943
TCGA-KN-8435-11A-01R-2315-07	BHLHE22|27319	12.3655
TCGA-KN-8435-11A-01R-2315-07	BHLHE23|128408	0
TCGA-KN-8435-11A-01R-2315-07	BHLHE40|8553	4507.8521
TCGA-KN-8435-11A-01R-2315-07	BHLHE41|79365	281.3157
TCGA-KN-8435-11A-01R-2315-07	BHMT2|23743	8719.859
TCGA-KN-8435-11A-01R-2315-07	BHMT|635	16617.7198
TCGA-KN-8435-11A-01R-2315-07	BICC1|80114	1445.839
TCGA-KN-8435-11A-01R-2315-07	BICD1|636	181.1549
TCGA-KN-8435-11A-01R-2315-07	BICD2|23299	1049.8331
TCGA-KN-8435-11A-01R-2315-07	BID|637	197.1065
TCGA-KN-8435-11A-01R-2315-07	BIK|638	34.3143
TCGA-KN-8435-11A-01R-2315-07	BIN1|274	1829.1703
TCGA-KN-8435-11A-01R-2315-07	BIN2|51411	113.1446
TCGA-KN-8435-11A-01R-2315-07	BIN3|55909	363.2373
TCGA-KN-8435-11A-01R-2315-07	BIRC2|329	1346.2965
TCGA-KN-8435-11A-01R-2315-07	BIRC3|330	431.866
TCGA-KN-8435-11A-01R-2315-07	BIRC5|332	2.6122
TCGA-KN-8435-11A-01R-2315-07	BIRC6|57448	2413.7505
TCGA-KN-8435-11A-01R-2315-07	BIRC7|79444	5.2553
TCGA-KN-8435-11A-01R-2315-07	BIRC8|112401	0
TCGA-KN-8435-11A-01R-2315-07	BIVM|54841	948.1266
TCGA-KN-8435-11A-01R-2315-07	BLCAP|10904	2177.8781
TCGA-KN-8435-11A-01R-2315-07	BLID|414899	0
TCGA-KN-8435-11A-01R-2315-07	BLK|640	9.8924
TCGA-KN-8435-11A-01R-2315-07	BLMH|642	792.0119
TCGA-KN-8435-11A-01R-2315-07	BLM|641	15.1478
TCGA-KN-8435-11A-01R-2315-07	BLNK|29760	421.6644
TCGA-KN-8435-11A-01R-2315-07	BLOC1S1|2647	1165.9082
TCGA-KN-8435-11A-01R-2315-07	BLOC1S2|282991	535.4272
TCGA-KN-8435-11A-01R-2315-07	BLOC1S3|388552	199.3941
TCGA-KN-8435-11A-01R-2315-07	BLVRA|644	607.7655
TCGA-KN-8435-11A-01R-2315-07	BLVRB|645	1126.1902
TCGA-KN-8435-11A-01R-2315-07	BLZF1|8548	468.6534
TCGA-KN-8435-11A-01R-2315-07	BMF|90427	776.2458
TCGA-KN-8435-11A-01R-2315-07	BMI1|648	1126.1191
TCGA-KN-8435-11A-01R-2315-07	BMP10|27302	0
TCGA-KN-8435-11A-01R-2315-07	BMP15|9210	0
TCGA-KN-8435-11A-01R-2315-07	BMP1|649	421.9735
TCGA-KN-8435-11A-01R-2315-07	BMP2K|55589	283.7888
TCGA-KN-8435-11A-01R-2315-07	BMP2|650	358.6002
TCGA-KN-8435-11A-01R-2315-07	BMP3|651	18.2391
TCGA-KN-8435-11A-01R-2315-07	BMP4|652	262.4583
TCGA-KN-8435-11A-01R-2315-07	BMP5|653	48.2255
TCGA-KN-8435-11A-01R-2315-07	BMP6|654	383.1643
TCGA-KN-8435-11A-01R-2315-07	BMP7|655	357.3637
TCGA-KN-8435-11A-01R-2315-07	BMP8A|353500	90.2683
TCGA-KN-8435-11A-01R-2315-07	BMP8B|656	43.5885
TCGA-KN-8435-11A-01R-2315-07	BMPER|168667	6.4919
TCGA-KN-8435-11A-01R-2315-07	BMPR1A|657	568.8141
TCGA-KN-8435-11A-01R-2315-07	BMPR1B|658	542.8465
TCGA-KN-8435-11A-01R-2315-07	BMPR2|659	3201.4344
TCGA-KN-8435-11A-01R-2315-07	BMS1P4|729096	19.5561
TCGA-KN-8435-11A-01R-2315-07	BMS1P5|399761	50.3895
TCGA-KN-8435-11A-01R-2315-07	BMS1|9790	928.0326
TCGA-KN-8435-11A-01R-2315-07	BMX|660	4.3279
TCGA-KN-8435-11A-01R-2315-07	BNC1|646	7.4193
TCGA-KN-8435-11A-01R-2315-07	BNC2|54796	711.3268
TCGA-KN-8435-11A-01R-2315-07	BNIP1|662	156.4239
TCGA-KN-8435-11A-01R-2315-07	BNIP2|663	558.6126
TCGA-KN-8435-11A-01R-2315-07	BNIP3L|665	3019.6612
TCGA-KN-8435-11A-01R-2315-07	BNIP3|664	1813.0951
TCGA-KN-8435-11A-01R-2315-07	BNIPL|149428	16.0752
TCGA-KN-8435-11A-01R-2315-07	BOC|91653	394.4602
TCGA-KN-8435-11A-01R-2315-07	BOD1L|259282	1474.2797
TCGA-KN-8435-11A-01R-2315-07	BOD1|91272	643.3164
TCGA-KN-8435-11A-01R-2315-07	BOK|666	1208.7301
TCGA-KN-8435-11A-01R-2315-07	BOLA1|51027	294.9178
TCGA-KN-8435-11A-01R-2315-07	BOLA2|552900	544.485
TCGA-KN-8435-11A-01R-2315-07	BOLA3|388962	263.3857
TCGA-KN-8435-11A-01R-2315-07	BOLL|66037	.3091
TCGA-KN-8435-11A-01R-2315-07	BOP1|23246	187.6468
TCGA-KN-8435-11A-01R-2315-07	BPESC1|60467	0
TCGA-KN-8435-11A-01R-2315-07	BPGM|669	928.0326
TCGA-KN-8435-11A-01R-2315-07	BPHL|670	2263.2002
TCGA-KN-8435-11A-01R-2315-07	BPIL1|80341	0
TCGA-KN-8435-11A-01R-2315-07	BPIL2|254240	0
TCGA-KN-8435-11A-01R-2315-07	BPIL3|128859	0
TCGA-KN-8435-11A-01R-2315-07	BPI|671	36.7874
TCGA-KN-8435-11A-01R-2315-07	BPNT1|10380	814.579
TCGA-KN-8435-11A-01R-2315-07	BPTF|2186	1701.1871
TCGA-KN-8435-11A-01R-2315-07	BPY2|9083	1.5457
TCGA-KN-8435-11A-01R-2315-07	BRAF|673	158.897
TCGA-KN-8435-11A-01R-2315-07	BRAP|8315	442.6858
TCGA-KN-8435-11A-01R-2315-07	BRCA1|672	72.9566
TCGA-KN-8435-11A-01R-2315-07	BRCA2|675	22.2579
TCGA-KN-8435-11A-01R-2315-07	BRCC3|79184	542.5374
TCGA-KN-8435-11A-01R-2315-07	BRD1|23774	778.1007
TCGA-KN-8435-11A-01R-2315-07	BRD2|6046	4765.6733
TCGA-KN-8435-11A-01R-2315-07	BRD3|8019	876.2953
TCGA-KN-8435-11A-01R-2315-07	BRD4|23476	1325.8934
TCGA-KN-8435-11A-01R-2315-07	BRD7P3|23629	1.2366
TCGA-KN-8435-11A-01R-2315-07	BRD7|29117	1072.091
TCGA-KN-8435-11A-01R-2315-07	BRD8|10902	988.3146
TCGA-KN-8435-11A-01R-2315-07	BRD9|65980	455.9787
TCGA-KN-8435-11A-01R-2315-07	BRDT|676	0
TCGA-KN-8435-11A-01R-2315-07	BREA2|286076	4.9462
TCGA-KN-8435-11A-01R-2315-07	BRE|9577	868.9038
TCGA-KN-8435-11A-01R-2315-07	BRF1|2972	677.1547
TCGA-KN-8435-11A-01R-2315-07	BRF2|55290	256.5846
TCGA-KN-8435-11A-01R-2315-07	BRI3BP|140707	136.3299
TCGA-KN-8435-11A-01R-2315-07	BRI3|25798	1812.786
TCGA-KN-8435-11A-01R-2315-07	BRIP1|83990	8.965
TCGA-KN-8435-11A-01R-2315-07	BRIX1|55299	294.2995
TCGA-KN-8435-11A-01R-2315-07	BRMS1L|84312	264.6222
TCGA-KN-8435-11A-01R-2315-07	BRMS1|25855	663.1013
TCGA-KN-8435-11A-01R-2315-07	BRP44L|51660	1787.1275
TCGA-KN-8435-11A-01R-2315-07	BRP44|25874	1937.6778
TCGA-KN-8435-11A-01R-2315-07	BRPF1|7862	496.4758
TCGA-KN-8435-11A-01R-2315-07	BRPF3|27154	2118.8327
TCGA-KN-8435-11A-01R-2315-07	BRS3|680	.3091
TCGA-KN-8435-11A-01R-2315-07	BRSK1|84446	43.5885
TCGA-KN-8435-11A-01R-2315-07	BRSK2|9024	5.2553
TCGA-KN-8435-11A-01R-2315-07	BRWD1|54014	1026.9568
TCGA-KN-8435-11A-01R-2315-07	BRWD3|254065	196.921
TCGA-KN-8435-11A-01R-2315-07	BSCL2|26580	1975.0556
TCGA-KN-8435-11A-01R-2315-07	BSDC1|55108	1937.3686
TCGA-KN-8435-11A-01R-2315-07	BSG|682	13678.1254
TCGA-KN-8435-11A-01R-2315-07	BSND|7809	472.3631
TCGA-KN-8435-11A-01R-2315-07	BSN|8927	59.3545
TCGA-KN-8435-11A-01R-2315-07	BSPH1|100131137	0
TCGA-KN-8435-11A-01R-2315-07	BSPRY|54836	474.527
TCGA-KN-8435-11A-01R-2315-07	BST1|683	295.2269
TCGA-KN-8435-11A-01R-2315-07	BST2|684	983.6775
TCGA-KN-8435-11A-01R-2315-07	BSX|390259	0
TCGA-KN-8435-11A-01R-2315-07	BTAF1|9044	634.3514
TCGA-KN-8435-11A-01R-2315-07	BTBD10|84280	424.1375
TCGA-KN-8435-11A-01R-2315-07	BTBD11|121551	349.9444
TCGA-KN-8435-11A-01R-2315-07	BTBD12|84464	161.061
TCGA-KN-8435-11A-01R-2315-07	BTBD16|118663	1.2366
TCGA-KN-8435-11A-01R-2315-07	BTBD17|388419	0
TCGA-KN-8435-11A-01R-2315-07	BTBD18|643376	.9274
TCGA-KN-8435-11A-01R-2315-07	BTBD19|149478	27.2042
TCGA-KN-8435-11A-01R-2315-07	BTBD1|53339	1534.8708
TCGA-KN-8435-11A-01R-2315-07	BTBD2|55643	2050.204
TCGA-KN-8435-11A-01R-2315-07	BTBD3|22903	984.9141
TCGA-KN-8435-11A-01R-2315-07	BTBD6|90135	970.6937
TCGA-KN-8435-11A-01R-2315-07	BTBD7|55727	1271.176
TCGA-KN-8435-11A-01R-2315-07	BTBD8|284697	14.5295
TCGA-KN-8435-11A-01R-2315-07	BTBD9|114781	801.9043
TCGA-KN-8435-11A-01R-2315-07	BTC|685	72.9566
TCGA-KN-8435-11A-01R-2315-07	BTD|686	967.9115
TCGA-KN-8435-11A-01R-2315-07	BTF3L1|690	.6183
TCGA-KN-8435-11A-01R-2315-07	BTF3L4|91408	634.6606
TCGA-KN-8435-11A-01R-2315-07	BTF3|689	4312.4768
TCGA-KN-8435-11A-01R-2315-07	BTG1|694	2931.5568
TCGA-KN-8435-11A-01R-2315-07	BTG2|7832	5032.4595
TCGA-KN-8435-11A-01R-2315-07	BTG3|10950	366.0195
TCGA-KN-8435-11A-01R-2315-07	BTG4|54766	0
TCGA-KN-8435-11A-01R-2315-07	BTK|695	57.8088
TCGA-KN-8435-11A-01R-2315-07	BTLA|151888	8.965
TCGA-KN-8435-11A-01R-2315-07	BTN1A1|696	.6183
TCGA-KN-8435-11A-01R-2315-07	BTN2A1|11120	661.2464
TCGA-KN-8435-11A-01R-2315-07	BTN2A2|10385	259.0577
TCGA-KN-8435-11A-01R-2315-07	BTN2A3|54718	21.9488
TCGA-KN-8435-11A-01R-2315-07	BTN3A1|11119	517.8064
TCGA-KN-8435-11A-01R-2315-07	BTN3A2|11118	728.6386
TCGA-KN-8435-11A-01R-2315-07	BTN3A3|10384	324.9042
TCGA-KN-8435-11A-01R-2315-07	BTNL2|56244	1.2366
TCGA-KN-8435-11A-01R-2315-07	BTNL3|10917	1.5457
TCGA-KN-8435-11A-01R-2315-07	BTNL8|79908	2.164
TCGA-KN-8435-11A-01R-2315-07	BTNL9|153579	379.9308
TCGA-KN-8435-11A-01R-2315-07	BTRC|8945	707.308
TCGA-KN-8435-11A-01R-2315-07	BUB1B|701	15.4569
TCGA-KN-8435-11A-01R-2315-07	BUB1|699	12.0564
TCGA-KN-8435-11A-01R-2315-07	BUB3|9184	1094.9672
TCGA-KN-8435-11A-01R-2315-07	BUD13|84811	309.4473
TCGA-KN-8435-11A-01R-2315-07	BUD31|8896	796.4851
TCGA-KN-8435-11A-01R-2315-07	BVES|11149	56.5723
TCGA-KN-8435-11A-01R-2315-07	BYSL|705	200.3215
TCGA-KN-8435-11A-01R-2315-07	BZRAP1|9256	570.3598
TCGA-KN-8435-11A-01R-2315-07	BZW1|9689	2463.5217
TCGA-KN-8435-11A-01R-2315-07	BZW2|28969	462.1615
TCGA-KN-8435-11A-01R-2315-07	C10orf105|414152	11.4381
TCGA-KN-8435-11A-01R-2315-07	C10orf107|219621	53.4809
TCGA-KN-8435-11A-01R-2315-07	C10orf108|414235	101.3973
TCGA-KN-8435-11A-01R-2315-07	C10orf10|11067	1009.6451
TCGA-KN-8435-11A-01R-2315-07	C10orf110|55853	2.8966
TCGA-KN-8435-11A-01R-2315-07	C10orf111|221060	5.2553
TCGA-KN-8435-11A-01R-2315-07	C10orf113|387638	0
TCGA-KN-8435-11A-01R-2315-07	C10orf114|399726	201.8672
TCGA-KN-8435-11A-01R-2315-07	C10orf116|10974	1430.8458
TCGA-KN-8435-11A-01R-2315-07	C10orf118|55088	925.2504
TCGA-KN-8435-11A-01R-2315-07	C10orf119|79892	1140.4105
TCGA-KN-8435-11A-01R-2315-07	C10orf11|83938	98.3059
TCGA-KN-8435-11A-01R-2315-07	C10orf120|399814	0
TCGA-KN-8435-11A-01R-2315-07	C10orf122|387718	0
TCGA-KN-8435-11A-01R-2315-07	C10orf125|282969	415.7908
TCGA-KN-8435-11A-01R-2315-07	C10orf128|170371	21.6397
TCGA-KN-8435-11A-01R-2315-07	C10orf129|142827	0
TCGA-KN-8435-11A-01R-2315-07	C10orf12|26148	97.1343
TCGA-KN-8435-11A-01R-2315-07	C10orf131|100127889	.6183
TCGA-KN-8435-11A-01R-2315-07	C10orf137|26098	262.4583
TCGA-KN-8435-11A-01R-2315-07	C10orf140|387640	97.3785
TCGA-KN-8435-11A-01R-2315-07	C10orf18|54906	1021.7015
TCGA-KN-8435-11A-01R-2315-07	C10orf25|220979	50.8161
TCGA-KN-8435-11A-01R-2315-07	C10orf26|54838	1408.9217
TCGA-KN-8435-11A-01R-2315-07	C10orf27|219793	2.4731
TCGA-KN-8435-11A-01R-2315-07	C10orf28|27291	302.9554
TCGA-KN-8435-11A-01R-2315-07	C10orf2|56652	208.6682
TCGA-KN-8435-11A-01R-2315-07	C10orf32|119032	882.5893
TCGA-KN-8435-11A-01R-2315-07	C10orf35|219738	140.967
TCGA-KN-8435-11A-01R-2315-07	C10orf40|283025	0
TCGA-KN-8435-11A-01R-2315-07	C10orf41|100131213	248.0432
TCGA-KN-8435-11A-01R-2315-07	C10orf46|143384	1055.0884
TCGA-KN-8435-11A-01R-2315-07	C10orf47|254427	340.9793
TCGA-KN-8435-11A-01R-2315-07	C10orf4|118924	295.536
TCGA-KN-8435-11A-01R-2315-07	C10orf50|645528	0
TCGA-KN-8435-11A-01R-2315-07	C10orf53|282966	.6183
TCGA-KN-8435-11A-01R-2315-07	C10orf54|64115	1014.9005
TCGA-KN-8435-11A-01R-2315-07	C10orf55|414236	26.7497
TCGA-KN-8435-11A-01R-2315-07	C10orf57|80195	635.588
TCGA-KN-8435-11A-01R-2315-07	C10orf58|84293	2860.4551
TCGA-KN-8435-11A-01R-2315-07	C10orf62|414157	4.0188
TCGA-KN-8435-11A-01R-2315-07	C10orf67|256815	38.9514
TCGA-KN-8435-11A-01R-2315-07	C10orf68|79741	5.3852
TCGA-KN-8435-11A-01R-2315-07	C10orf71|118461	4.6371
TCGA-KN-8435-11A-01R-2315-07	C10orf72|196740	1354.025
TCGA-KN-8435-11A-01R-2315-07	C10orf75|90271	53.1718
TCGA-KN-8435-11A-01R-2315-07	C10orf76|79591	543.1557
TCGA-KN-8435-11A-01R-2315-07	C10orf78|119392	92.7414
TCGA-KN-8435-11A-01R-2315-07	C10orf79|80217	91.5049
TCGA-KN-8435-11A-01R-2315-07	C10orf81|79949	68.3195
TCGA-KN-8435-11A-01R-2315-07	C10orf82|143379	27.8224
TCGA-KN-8435-11A-01R-2315-07	C10orf84|63877	608.3838
TCGA-KN-8435-11A-01R-2315-07	C10orf88|80007	136.6391
TCGA-KN-8435-11A-01R-2315-07	C10orf90|118611	4.0188
TCGA-KN-8435-11A-01R-2315-07	C10orf91|170393	.3091
TCGA-KN-8435-11A-01R-2315-07	C10orf93|255352	38.9514
TCGA-KN-8435-11A-01R-2315-07	C10orf95|79946	11.4196
TCGA-KN-8435-11A-01R-2315-07	C10orf96|374355	0
TCGA-KN-8435-11A-01R-2315-07	C10orf99|387695	.6183
TCGA-KN-8435-11A-01R-2315-07	C11orf10|746	704.5258
TCGA-KN-8435-11A-01R-2315-07	C11orf16|56673	6.4919
TCGA-KN-8435-11A-01R-2315-07	C11orf17|56672	278.2243
TCGA-KN-8435-11A-01R-2315-07	C11orf1|64776	388.1971
TCGA-KN-8435-11A-01R-2315-07	C11orf20|25858	1.5457
TCGA-KN-8435-11A-01R-2315-07	C11orf21|29125	11.4381
TCGA-KN-8435-11A-01R-2315-07	C11orf24|53838	519.0429
TCGA-KN-8435-11A-01R-2315-07	C11orf2|738	2457.9572
TCGA-KN-8435-11A-01R-2315-07	C11orf30|56946	405.2801
TCGA-KN-8435-11A-01R-2315-07	C11orf31|280636	721.2192
TCGA-KN-8435-11A-01R-2315-07	C11orf34|349633	.3091
TCGA-KN-8435-11A-01R-2315-07	C11orf35|256329	55.5645
TCGA-KN-8435-11A-01R-2315-07	C11orf36|283303	.3091
TCGA-KN-8435-11A-01R-2315-07	C11orf40|143501	0
TCGA-KN-8435-11A-01R-2315-07	C11orf41|25758	74.1931
TCGA-KN-8435-11A-01R-2315-07	C11orf42|160298	1.8548
TCGA-KN-8435-11A-01R-2315-07	C11orf45|219833	91.5049
TCGA-KN-8435-11A-01R-2315-07	C11orf46|120534	559.8491
TCGA-KN-8435-11A-01R-2315-07	C11orf48|79081	358.5137
TCGA-KN-8435-11A-01R-2315-07	C11orf49|79096	562.3222
TCGA-KN-8435-11A-01R-2315-07	C11orf51|25906	468.2113
TCGA-KN-8435-11A-01R-2315-07	C11orf52|91894	556.9711
TCGA-KN-8435-11A-01R-2315-07	C11orf53|341032	2.4731
TCGA-KN-8435-11A-01R-2315-07	C11orf54|28970	7877.1485
TCGA-KN-8435-11A-01R-2315-07	C11orf57|55216	790.157
TCGA-KN-8435-11A-01R-2315-07	C11orf58|10944	2667.862
TCGA-KN-8435-11A-01R-2315-07	C11orf59|55004	1995.1774
TCGA-KN-8435-11A-01R-2315-07	C11orf61|79684	171.8808
TCGA-KN-8435-11A-01R-2315-07	C11orf63|79864	294.9178
TCGA-KN-8435-11A-01R-2315-07	C11orf64|283197	0
TCGA-KN-8435-11A-01R-2315-07	C11orf65|160140	9.5833
TCGA-KN-8435-11A-01R-2315-07	C11orf66|220004	18.8574
TCGA-KN-8435-11A-01R-2315-07	C11orf67|28971	218.8698
TCGA-KN-8435-11A-01R-2315-07	C11orf68|83638	779.6463
TCGA-KN-8435-11A-01R-2315-07	C11orf70|85016	30.9138
TCGA-KN-8435-11A-01R-2315-07	C11orf71|54494	455.0513
TCGA-KN-8435-11A-01R-2315-07	C11orf73|51501	218.2515
TCGA-KN-8435-11A-01R-2315-07	C11orf74|119710	156.4239
TCGA-KN-8435-11A-01R-2315-07	C11orf75|56935	426.6106
TCGA-KN-8435-11A-01R-2315-07	C11orf80|79703	280.6974
TCGA-KN-8435-11A-01R-2315-07	C11orf82|220042	18.2391
TCGA-KN-8435-11A-01R-2315-07	C11orf83|790955	306.665
TCGA-KN-8435-11A-01R-2315-07	C11orf84|144097	238.3455
TCGA-KN-8435-11A-01R-2315-07	C11orf85|283129	7.4193
TCGA-KN-8435-11A-01R-2315-07	C11orf86|254439	5.2553
TCGA-KN-8435-11A-01R-2315-07	C11orf87|399947	.3091
TCGA-KN-8435-11A-01R-2315-07	C11orf88|399949	.9274
TCGA-KN-8435-11A-01R-2315-07	C11orf90|387804	6.4919
TCGA-KN-8435-11A-01R-2315-07	C11orf92|399948	291.0134
TCGA-KN-8435-11A-01R-2315-07	C11orf93|120376	88.6083
TCGA-KN-8435-11A-01R-2315-07	C11orf94|143678	0
TCGA-KN-8435-11A-01R-2315-07	C11orf95|65998	941.9439
TCGA-KN-8435-11A-01R-2315-07	C11orf9|745	1154.0126
TCGA-KN-8435-11A-01R-2315-07	C12orf10|60314	760.4798
TCGA-KN-8435-11A-01R-2315-07	C12orf11|55726	372.5114
TCGA-KN-8435-11A-01R-2315-07	C12orf12|196477	0
TCGA-KN-8435-11A-01R-2315-07	C12orf23|90488	1339.1863
TCGA-KN-8435-11A-01R-2315-07	C12orf24|29902	62.4459
TCGA-KN-8435-11A-01R-2315-07	C12orf26|84190	115.3085
TCGA-KN-8435-11A-01R-2315-07	C12orf27|283460	46.6799
TCGA-KN-8435-11A-01R-2315-07	C12orf29|91298	345.4
TCGA-KN-8435-11A-01R-2315-07	C12orf32|83695	410.8446
TCGA-KN-8435-11A-01R-2315-07	C12orf34|84915	501.422
TCGA-KN-8435-11A-01R-2315-07	C12orf35|55196	831.2724
TCGA-KN-8435-11A-01R-2315-07	C12orf36|283422	11.129
TCGA-KN-8435-11A-01R-2315-07	C12orf39|80763	92.7414
TCGA-KN-8435-11A-01R-2315-07	C12orf40|283461	.3091
TCGA-KN-8435-11A-01R-2315-07	C12orf41|54934	493.3844
TCGA-KN-8435-11A-01R-2315-07	C12orf42|374470	.6183
TCGA-KN-8435-11A-01R-2315-07	C12orf43|64897	237.7272
TCGA-KN-8435-11A-01R-2315-07	C12orf44|60673	708.5446
TCGA-KN-8435-11A-01R-2315-07	C12orf45|121053	65.2281
TCGA-KN-8435-11A-01R-2315-07	C12orf47|51275	209.5864
TCGA-KN-8435-11A-01R-2315-07	C12orf48|55010	40.188
TCGA-KN-8435-11A-01R-2315-07	C12orf49|79794	892.1726
TCGA-KN-8435-11A-01R-2315-07	C12orf4|57102	289.9716
TCGA-KN-8435-11A-01R-2315-07	C12orf50|160419	0
TCGA-KN-8435-11A-01R-2315-07	C12orf51|283450	1428.2181
TCGA-KN-8435-11A-01R-2315-07	C12orf52|84934	635.8971
TCGA-KN-8435-11A-01R-2315-07	C12orf53|196500	18.8574
TCGA-KN-8435-11A-01R-2315-07	C12orf54|121273	.3091
TCGA-KN-8435-11A-01R-2315-07	C12orf56|115749	19.4757
TCGA-KN-8435-11A-01R-2315-07	C12orf57|113246	934.8337
TCGA-KN-8435-11A-01R-2315-07	C12orf59|120939	5833.4364
TCGA-KN-8435-11A-01R-2315-07	C12orf5|57103	313.4661
TCGA-KN-8435-11A-01R-2315-07	C12orf60|144608	34.9326
TCGA-KN-8435-11A-01R-2315-07	C12orf61|283416	10.5107
TCGA-KN-8435-11A-01R-2315-07	C12orf62|84987	903.9199
TCGA-KN-8435-11A-01R-2315-07	C12orf63|374467	5.2553
TCGA-KN-8435-11A-01R-2315-07	C12orf65|91574	284.4071
TCGA-KN-8435-11A-01R-2315-07	C12orf66|144577	131.3837
TCGA-KN-8435-11A-01R-2315-07	C12orf68|387856	19.4757
TCGA-KN-8435-11A-01R-2315-07	C12orf69|440087	71.72
TCGA-KN-8435-11A-01R-2315-07	C12orf70|341346	.9274
TCGA-KN-8435-11A-01R-2315-07	C12orf71|728858	0
TCGA-KN-8435-11A-01R-2315-07	C12orf72|254013	120.5639
TCGA-KN-8435-11A-01R-2315-07	C12orf73|728568	89.6501
TCGA-KN-8435-11A-01R-2315-07	C12orf74|338809	5.8736
TCGA-KN-8435-11A-01R-2315-07	C12orf75|387882	1038.0858
TCGA-KN-8435-11A-01R-2315-07	C12orf76|400073	137.2573
TCGA-KN-8435-11A-01R-2315-07	C12orf77|196415	0
TCGA-KN-8435-11A-01R-2315-07	C13orf15|28984	366.947
TCGA-KN-8435-11A-01R-2315-07	C13orf16|121793	.3091
TCGA-KN-8435-11A-01R-2315-07	C13orf18|80183	40.4971
TCGA-KN-8435-11A-01R-2315-07	C13orf1|57213	340.6702
TCGA-KN-8435-11A-01R-2315-07	C13orf23|80209	672.6846
TCGA-KN-8435-11A-01R-2315-07	C13orf26|122046	0
TCGA-KN-8435-11A-01R-2315-07	C13orf27|93081	219.7972
TCGA-KN-8435-11A-01R-2315-07	C13orf28|122258	0
TCGA-KN-8435-11A-01R-2315-07	C13orf29|283487	68.9378
TCGA-KN-8435-11A-01R-2315-07	C13orf30|144809	2.164
TCGA-KN-8435-11A-01R-2315-07	C13orf31|144811	239.582
TCGA-KN-8435-11A-01R-2315-07	C13orf33|84935	71.4109
TCGA-KN-8435-11A-01R-2315-07	C13orf34|79866	45.1373
TCGA-KN-8435-11A-01R-2315-07	C13orf35|400165	2.4731
TCGA-KN-8435-11A-01R-2315-07	C13orf36|400120	4.6371
TCGA-KN-8435-11A-01R-2315-07	C13orf37|440145	258.1303
TCGA-KN-8435-11A-01R-2315-07	C13orf38|728591	10.5725
TCGA-KN-8435-11A-01R-2315-07	C13orf39|196541	0
TCGA-KN-8435-11A-01R-2315-07	C14orf101|54916	529.8627
TCGA-KN-8435-11A-01R-2315-07	C14orf102|55051	359.2185
TCGA-KN-8435-11A-01R-2315-07	C14orf104|55172	306.9742
TCGA-KN-8435-11A-01R-2315-07	C14orf105|55195	1733.3375
TCGA-KN-8435-11A-01R-2315-07	C14orf106|55320	250.711
TCGA-KN-8435-11A-01R-2315-07	C14orf109|26175	374.0571
TCGA-KN-8435-11A-01R-2315-07	C14orf115|55237	0
TCGA-KN-8435-11A-01R-2315-07	C14orf118|55668	192.9022
TCGA-KN-8435-11A-01R-2315-07	C14orf119|55017	808.0871
TCGA-KN-8435-11A-01R-2315-07	C14orf126|112487	262.18
TCGA-KN-8435-11A-01R-2315-07	C14orf128|84837	96.7602
TCGA-KN-8435-11A-01R-2315-07	C14orf129|51527	471.4356
TCGA-KN-8435-11A-01R-2315-07	C14orf132|56967	487.82
TCGA-KN-8435-11A-01R-2315-07	C14orf135|64430	1052.3062
TCGA-KN-8435-11A-01R-2315-07	C14orf138|79609	73.2657
TCGA-KN-8435-11A-01R-2315-07	C14orf139|79686	37.4057
TCGA-KN-8435-11A-01R-2315-07	C14orf142|84520	272.969
TCGA-KN-8435-11A-01R-2315-07	C14orf143|90141	54.4083
TCGA-KN-8435-11A-01R-2315-07	C14orf145|145508	57.8088
TCGA-KN-8435-11A-01R-2315-07	C14orf147|171546	817.0521
TCGA-KN-8435-11A-01R-2315-07	C14orf148|122945	8.0376
TCGA-KN-8435-11A-01R-2315-07	C14orf149|112849	231.2353
TCGA-KN-8435-11A-01R-2315-07	C14orf153|84334	409.608
TCGA-KN-8435-11A-01R-2315-07	C14orf156|81892	343.1433
TCGA-KN-8435-11A-01R-2315-07	C14orf159|80017	1840.9175
TCGA-KN-8435-11A-01R-2315-07	C14orf162|56936	0
TCGA-KN-8435-11A-01R-2315-07	C14orf165|414767	0
TCGA-KN-8435-11A-01R-2315-07	C14orf166B|145497	0
TCGA-KN-8435-11A-01R-2315-07	C14orf166|51637	1137.01
TCGA-KN-8435-11A-01R-2315-07	C14orf167|55449	1417.1943
TCGA-KN-8435-11A-01R-2315-07	C14orf169|79697	257.2029
TCGA-KN-8435-11A-01R-2315-07	C14orf174|161394	59.9728
TCGA-KN-8435-11A-01R-2315-07	C14orf176|643382	4.3279
TCGA-KN-8435-11A-01R-2315-07	C14orf177|283598	0
TCGA-KN-8435-11A-01R-2315-07	C14orf178|283579	.9274
TCGA-KN-8435-11A-01R-2315-07	C14orf179|112752	306.0467
TCGA-KN-8435-11A-01R-2315-07	C14orf180|400258	26.2767
TCGA-KN-8435-11A-01R-2315-07	C14orf181|400223	44.825
TCGA-KN-8435-11A-01R-2315-07	C14orf182|283551	2.164
TCGA-KN-8435-11A-01R-2315-07	C14orf183|196913	0
TCGA-KN-8435-11A-01R-2315-07	C14orf184|650662	.6183
TCGA-KN-8435-11A-01R-2315-07	C14orf19|280655	22.8762
TCGA-KN-8435-11A-01R-2315-07	C14orf1|11161	821.9983
TCGA-KN-8435-11A-01R-2315-07	C14orf21|161424	288.1167
TCGA-KN-8435-11A-01R-2315-07	C14orf23|387978	0
TCGA-KN-8435-11A-01R-2315-07	C14orf28|122525	77.5937
TCGA-KN-8435-11A-01R-2315-07	C14orf2|9556	779.0281
TCGA-KN-8435-11A-01R-2315-07	C14orf33|100129075	52.8626
TCGA-KN-8435-11A-01R-2315-07	C14orf34|645687	0
TCGA-KN-8435-11A-01R-2315-07	C14orf37|145407	788.3022
TCGA-KN-8435-11A-01R-2315-07	C14orf39|317761	0
TCGA-KN-8435-11A-01R-2315-07	C14orf43|91748	1167.3056
TCGA-KN-8435-11A-01R-2315-07	C14orf45|80127	272.1219
TCGA-KN-8435-11A-01R-2315-07	C14orf48|256369	.3091
TCGA-KN-8435-11A-01R-2315-07	C14orf49|161176	36.1692
TCGA-KN-8435-11A-01R-2315-07	C14orf4|64207	2508.0376
TCGA-KN-8435-11A-01R-2315-07	C14orf50|145376	32.1504
TCGA-KN-8435-11A-01R-2315-07	C14orf53|440184	.3091
TCGA-KN-8435-11A-01R-2315-07	C14orf64|388011	85.6313
TCGA-KN-8435-11A-01R-2315-07	C14orf68|283600	21.3305
TCGA-KN-8435-11A-01R-2315-07	C14orf70|283601	0
TCGA-KN-8435-11A-01R-2315-07	C14orf72|145200	1.5457
TCGA-KN-8435-11A-01R-2315-07	C14orf73|91828	134.1659
TCGA-KN-8435-11A-01R-2315-07	C14orf79|122616	320.2671
TCGA-KN-8435-11A-01R-2315-07	C14orf80|283643	51.6261
TCGA-KN-8435-11A-01R-2315-07	C14orf86|283592	0
TCGA-KN-8435-11A-01R-2315-07	C14orf93|60686	185.792
TCGA-KN-8435-11A-01R-2315-07	C15orf17|57184	1123.0988
TCGA-KN-8435-11A-01R-2315-07	C15orf21|283651	24.1128
TCGA-KN-8435-11A-01R-2315-07	C15orf23|90417	110.0532
TCGA-KN-8435-11A-01R-2315-07	C15orf24|56851	1126.4993
TCGA-KN-8435-11A-01R-2315-07	C15orf26|161502	.3091
TCGA-KN-8435-11A-01R-2315-07	C15orf27|123591	60.2819
TCGA-KN-8435-11A-01R-2315-07	C15orf28|80035	2.164
TCGA-KN-8435-11A-01R-2315-07	C15orf29|79768	234.6358
TCGA-KN-8435-11A-01R-2315-07	C15orf2|23742	7.4193
TCGA-KN-8435-11A-01R-2315-07	C15orf32|145858	0
TCGA-KN-8435-11A-01R-2315-07	C15orf33|196951	59.5864
TCGA-KN-8435-11A-01R-2315-07	C15orf34|80072	17.0026
TCGA-KN-8435-11A-01R-2315-07	C15orf37|283687	98.7696
TCGA-KN-8435-11A-01R-2315-07	C15orf38|348110	395.8854
TCGA-KN-8435-11A-01R-2315-07	C15orf39|56905	599.1097
TCGA-KN-8435-11A-01R-2315-07	C15orf40|123207	298.6274
TCGA-KN-8435-11A-01R-2315-07	C15orf41|84529	119.0182
TCGA-KN-8435-11A-01R-2315-07	C15orf42|90381	6.2693
TCGA-KN-8435-11A-01R-2315-07	C15orf43|145645	0
TCGA-KN-8435-11A-01R-2315-07	C15orf44|81556	826.0171
TCGA-KN-8435-11A-01R-2315-07	C15orf48|84419	56.8814
TCGA-KN-8435-11A-01R-2315-07	C15orf50|414926	1.8548
TCGA-KN-8435-11A-01R-2315-07	C15orf51|196968	18.5483
TCGA-KN-8435-11A-01R-2315-07	C15orf52|388115	344.689
TCGA-KN-8435-11A-01R-2315-07	C15orf53|400359	0
TCGA-KN-8435-11A-01R-2315-07	C15orf54|400360	.3091
TCGA-KN-8435-11A-01R-2315-07	C15orf55|256646	.3091
TCGA-KN-8435-11A-01R-2315-07	C15orf56|644809	33.6961
TCGA-KN-8435-11A-01R-2315-07	C15orf57|90416	424.4806
TCGA-KN-8435-11A-01R-2315-07	C15orf58|390637	53.4809
TCGA-KN-8435-11A-01R-2315-07	C15orf59|388135	173.1173
TCGA-KN-8435-11A-01R-2315-07	C15orf5|81698	.3091
TCGA-KN-8435-11A-01R-2315-07	C15orf60|283677	.3091
TCGA-KN-8435-11A-01R-2315-07	C15orf61|145853	115.6177
TCGA-KN-8435-11A-01R-2315-07	C15orf62|643338	33.0778
TCGA-KN-8435-11A-01R-2315-07	C15orf63|25764	415.2374
TCGA-KN-8435-11A-01R-2315-07	C16orf11|146325	253.8024
TCGA-KN-8435-11A-01R-2315-07	C16orf13|84326	494.3119
TCGA-KN-8435-11A-01R-2315-07	C16orf3|750	2.4731
TCGA-KN-8435-11A-01R-2315-07	C16orf42|115939	798.8933
TCGA-KN-8435-11A-01R-2315-07	C16orf45|89927	766.9717
TCGA-KN-8435-11A-01R-2315-07	C16orf46|123775	49.153
TCGA-KN-8435-11A-01R-2315-07	C16orf48|84080	393.842
TCGA-KN-8435-11A-01R-2315-07	C16orf52|730094	306.0467
TCGA-KN-8435-11A-01R-2315-07	C16orf53|79447	680.107
TCGA-KN-8435-11A-01R-2315-07	C16orf54|283897	37.0966
TCGA-KN-8435-11A-01R-2315-07	C16orf55|124045	156.1148
TCGA-KN-8435-11A-01R-2315-07	C16orf57|79650	664.9561
TCGA-KN-8435-11A-01R-2315-07	C16orf58|64755	2480.2244
TCGA-KN-8435-11A-01R-2315-07	C16orf59|80178	15.1478
TCGA-KN-8435-11A-01R-2315-07	C16orf5|29965	1894.7076
TCGA-KN-8435-11A-01R-2315-07	C16orf61|56942	375.7172
TCGA-KN-8435-11A-01R-2315-07	C16orf62|57020	1322.1838
TCGA-KN-8435-11A-01R-2315-07	C16orf63|123811	663.4104
TCGA-KN-8435-11A-01R-2315-07	C16orf68|79091	124.5827
TCGA-KN-8435-11A-01R-2315-07	C16orf70|80262	508.6961
TCGA-KN-8435-11A-01R-2315-07	C16orf71|146562	36.7874
TCGA-KN-8435-11A-01R-2315-07	C16orf72|29035	920.3042
TCGA-KN-8435-11A-01R-2315-07	C16orf73|254528	9.0979
TCGA-KN-8435-11A-01R-2315-07	C16orf74|404550	29.6773
TCGA-KN-8435-11A-01R-2315-07	C16orf75|116028	87.7952
TCGA-KN-8435-11A-01R-2315-07	C16orf78|123970	0
TCGA-KN-8435-11A-01R-2315-07	C16orf79|283870	20.6473
TCGA-KN-8435-11A-01R-2315-07	C16orf7|9605	389.4337
TCGA-KN-8435-11A-01R-2315-07	C16orf80|29105	502.6586
TCGA-KN-8435-11A-01R-2315-07	C16orf81|283860	.3091
TCGA-KN-8435-11A-01R-2315-07	C16orf82|162083	0
TCGA-KN-8435-11A-01R-2315-07	C16orf86|388284	131.3837
TCGA-KN-8435-11A-01R-2315-07	C16orf87|388272	172.4991
TCGA-KN-8435-11A-01R-2315-07	C16orf88|400506	211.7596
TCGA-KN-8435-11A-01R-2315-07	C16orf89|146556	1473.9706
TCGA-KN-8435-11A-01R-2315-07	C16orf90|646174	0
TCGA-KN-8435-11A-01R-2315-07	C16orf91|283951	166.6254
TCGA-KN-8435-11A-01R-2315-07	C16orf92|146378	0
TCGA-KN-8435-11A-01R-2315-07	C16orf93|90835	47.2981
TCGA-KN-8435-11A-01R-2315-07	C17orf100|388327	61.5185
TCGA-KN-8435-11A-01R-2315-07	C17orf101|79701	369.924
[truncated: 18,532 more rows]
