# Supplementary material for: Dysfunctional miRNA-Mediated Regulation in Chromophobe Renal Cell Carcinoma
Source: PLoS One. 2016 Jun 3;11(6):e0156324. doi: 10.1371/journal.pone.0156324 (PMC4892590; doi:10.1371/journal.pone.0156324)
Supplement: S2 File — (ZIP) [file pone.0156324.s002.zip › S2_File mRNA expression profile downloaded from TCGA/control/unc.edu__IlluminaHiSeq_RNASeqV2__TCGA-KN-8436-11A-01R-2315-07__expression_rsem_gene_normalized.txt]

barcode	gene_id	normalized_count
TCGA-KN-8436-11A-01R-2315-07	?|100130426	0
TCGA-KN-8436-11A-01R-2315-07	?|100133144	2.0853
TCGA-KN-8436-11A-01R-2315-07	?|100134869	13.2644
TCGA-KN-8436-11A-01R-2315-07	?|10357	104.449
TCGA-KN-8436-11A-01R-2315-07	?|10431	673.5141
TCGA-KN-8436-11A-01R-2315-07	?|136542	0
TCGA-KN-8436-11A-01R-2315-07	?|155060	183.4474
TCGA-KN-8436-11A-01R-2315-07	?|26823	0
TCGA-KN-8436-11A-01R-2315-07	?|280660	0
TCGA-KN-8436-11A-01R-2315-07	?|317712	0
TCGA-KN-8436-11A-01R-2315-07	?|340602	2.2463
TCGA-KN-8436-11A-01R-2315-07	?|388795	0
TCGA-KN-8436-11A-01R-2315-07	?|390284	23.9605
TCGA-KN-8436-11A-01R-2315-07	?|391343	0
TCGA-KN-8436-11A-01R-2315-07	?|391714	0
TCGA-KN-8436-11A-01R-2315-07	?|404770	0
TCGA-KN-8436-11A-01R-2315-07	?|441362	0
TCGA-KN-8436-11A-01R-2315-07	?|442388	0
TCGA-KN-8436-11A-01R-2315-07	?|553137	290.8952
TCGA-KN-8436-11A-01R-2315-07	?|57714	557.4555
TCGA-KN-8436-11A-01R-2315-07	?|645851	5.2414
TCGA-KN-8436-11A-01R-2315-07	?|652919	0
TCGA-KN-8436-11A-01R-2315-07	?|653553	469.1013
TCGA-KN-8436-11A-01R-2315-07	?|728045	0
TCGA-KN-8436-11A-01R-2315-07	?|728603	0
TCGA-KN-8436-11A-01R-2315-07	?|728788	.3744
TCGA-KN-8436-11A-01R-2315-07	?|729884	0
TCGA-KN-8436-11A-01R-2315-07	?|8225	760.3709
TCGA-KN-8436-11A-01R-2315-07	?|90288	43.4284
TCGA-KN-8436-11A-01R-2315-07	A1BG|1	57.8945
TCGA-KN-8436-11A-01R-2315-07	A1CF|29974	6.3645
TCGA-KN-8436-11A-01R-2315-07	A2BP1|54715	16.0984
TCGA-KN-8436-11A-01R-2315-07	A2LD1|87769	181.0364
TCGA-KN-8436-11A-01R-2315-07	A2ML1|144568	0
TCGA-KN-8436-11A-01R-2315-07	A2M|2	21001.3571
TCGA-KN-8436-11A-01R-2315-07	A4GALT|53947	742.0261
TCGA-KN-8436-11A-01R-2315-07	A4GNT|51146	5.2414
TCGA-KN-8436-11A-01R-2315-07	AAA1|404744	0
TCGA-KN-8436-11A-01R-2315-07	AAAS|8086	638.3222
TCGA-KN-8436-11A-01R-2315-07	AACSL|729522	9.7339
TCGA-KN-8436-11A-01R-2315-07	AACS|65985	1152.7237
TCGA-KN-8436-11A-01R-2315-07	AADACL2|344752	0
TCGA-KN-8436-11A-01R-2315-07	AADACL3|126767	0
TCGA-KN-8436-11A-01R-2315-07	AADACL4|343066	.3744
TCGA-KN-8436-11A-01R-2315-07	AADAC|13	0
TCGA-KN-8436-11A-01R-2315-07	AADAT|51166	113.4379
TCGA-KN-8436-11A-01R-2315-07	AAGAB|79719	1008.9608
TCGA-KN-8436-11A-01R-2315-07	AAK1|22848	1303.2255
TCGA-KN-8436-11A-01R-2315-07	AAMP|14	3007.0403
TCGA-KN-8436-11A-01R-2315-07	AANAT|15	.7488
TCGA-KN-8436-11A-01R-2315-07	AARS2|57505	479.5802
TCGA-KN-8436-11A-01R-2315-07	AARSD1|80755	448.8846
TCGA-KN-8436-11A-01R-2315-07	AARS|16	3562.9983
TCGA-KN-8436-11A-01R-2315-07	AASDHPPT|60496	786.952
TCGA-KN-8436-11A-01R-2315-07	AASDH|132949	372.1362
TCGA-KN-8436-11A-01R-2315-07	AASS|10157	442.5201
TCGA-KN-8436-11A-01R-2315-07	AATF|26574	759.6221
TCGA-KN-8436-11A-01R-2315-07	AATK|9625	50.1673
TCGA-KN-8436-11A-01R-2315-07	ABAT|18	695.6027
TCGA-KN-8436-11A-01R-2315-07	ABCA10|10349	9.3596
TCGA-KN-8436-11A-01R-2315-07	ABCA11P|79963	126.1107
TCGA-KN-8436-11A-01R-2315-07	ABCA12|26154	4.4926
TCGA-KN-8436-11A-01R-2315-07	ABCA13|154664	239.9792
TCGA-KN-8436-11A-01R-2315-07	ABCA17P|650655	11.9802
TCGA-KN-8436-11A-01R-2315-07	ABCA1|19	627.042
TCGA-KN-8436-11A-01R-2315-07	ABCA2|20	2287.4771
TCGA-KN-8436-11A-01R-2315-07	ABCA3|21	1647.6574
TCGA-KN-8436-11A-01R-2315-07	ABCA4|24	2642.0173
TCGA-KN-8436-11A-01R-2315-07	ABCA5|23461	461.988
TCGA-KN-8436-11A-01R-2315-07	ABCA6|23460	71.1327
TCGA-KN-8436-11A-01R-2315-07	ABCA7|10347	341.0625
TCGA-KN-8436-11A-01R-2315-07	ABCA8|10351	110.4428
TCGA-KN-8436-11A-01R-2315-07	ABCA9|10350	39.6845
TCGA-KN-8436-11A-01R-2315-07	ABCB10|23456	368.018
TCGA-KN-8436-11A-01R-2315-07	ABCB11|8647	.3744
TCGA-KN-8436-11A-01R-2315-07	ABCB1|5243	1599.3621
TCGA-KN-8436-11A-01R-2315-07	ABCB4|5244	23.2117
TCGA-KN-8436-11A-01R-2315-07	ABCB5|340273	.7488
TCGA-KN-8436-11A-01R-2315-07	ABCB6|10058	219.9497
TCGA-KN-8436-11A-01R-2315-07	ABCB7|22	320.8458
TCGA-KN-8436-11A-01R-2315-07	ABCB8|11194	876.4294
TCGA-KN-8436-11A-01R-2315-07	ABCB9|23457	144.3731
TCGA-KN-8436-11A-01R-2315-07	ABCC10|89845	453.7516
TCGA-KN-8436-11A-01R-2315-07	ABCC11|85320	2.2463
TCGA-KN-8436-11A-01R-2315-07	ABCC12|94160	0
TCGA-KN-8436-11A-01R-2315-07	ABCC13|150000	0
TCGA-KN-8436-11A-01R-2315-07	ABCC1|4363	1075.6009
TCGA-KN-8436-11A-01R-2315-07	ABCC2|1244	25.0836
TCGA-KN-8436-11A-01R-2315-07	ABCC3|8714	240.7279
TCGA-KN-8436-11A-01R-2315-07	ABCC4|10257	814.6563
TCGA-KN-8436-11A-01R-2315-07	ABCC5|10057	1257.9252
TCGA-KN-8436-11A-01R-2315-07	ABCC6P1|653190	22.8373
TCGA-KN-8436-11A-01R-2315-07	ABCC6P2|730013	49.7929
TCGA-KN-8436-11A-01R-2315-07	ABCC6|368	500.9238
TCGA-KN-8436-11A-01R-2315-07	ABCC8|6833	1.4975
TCGA-KN-8436-11A-01R-2315-07	ABCC9|10060	491.1898
TCGA-KN-8436-11A-01R-2315-07	ABCD1|215	398.7174
TCGA-KN-8436-11A-01R-2315-07	ABCD2|225	2.9951
TCGA-KN-8436-11A-01R-2315-07	ABCD3|5825	1825.1147
TCGA-KN-8436-11A-01R-2315-07	ABCD4|5826	683.2481
TCGA-KN-8436-11A-01R-2315-07	ABCE1|6059	829.2572
TCGA-KN-8436-11A-01R-2315-07	ABCF1|23	1571.2834
TCGA-KN-8436-11A-01R-2315-07	ABCF2|10061	1221.2357
TCGA-KN-8436-11A-01R-2315-07	ABCF3|55324	1474.3183
TCGA-KN-8436-11A-01R-2315-07	ABCG1|9619	993.9855
TCGA-KN-8436-11A-01R-2315-07	ABCG2|9429	193.5558
TCGA-KN-8436-11A-01R-2315-07	ABCG4|64137	41.9308
TCGA-KN-8436-11A-01R-2315-07	ABCG5|64240	5.9901
TCGA-KN-8436-11A-01R-2315-07	ABCG8|64241	11.6059
TCGA-KN-8436-11A-01R-2315-07	ABHD10|55347	973.0201
TCGA-KN-8436-11A-01R-2315-07	ABHD11|83451	691.4845
TCGA-KN-8436-11A-01R-2315-07	ABHD12B|145447	0
TCGA-KN-8436-11A-01R-2315-07	ABHD12|26090	2552.9143
TCGA-KN-8436-11A-01R-2315-07	ABHD13|84945	427.1704
TCGA-KN-8436-11A-01R-2315-07	ABHD14A|25864	580.1806
TCGA-KN-8436-11A-01R-2315-07	ABHD14B|84836	3116.7343
TCGA-KN-8436-11A-01R-2315-07	ABHD15|116236	429.0423
TCGA-KN-8436-11A-01R-2315-07	ABHD1|84696	22.463
TCGA-KN-8436-11A-01R-2315-07	ABHD2|11057	3061.7001
TCGA-KN-8436-11A-01R-2315-07	ABHD3|171586	317.102
TCGA-KN-8436-11A-01R-2315-07	ABHD4|63874	1624.4457
TCGA-KN-8436-11A-01R-2315-07	ABHD5|51099	688.115
TCGA-KN-8436-11A-01R-2315-07	ABHD6|57406	377.0032
TCGA-KN-8436-11A-01R-2315-07	ABHD8|79575	566.8151
TCGA-KN-8436-11A-01R-2315-07	ABI1|10006	1110.9501
TCGA-KN-8436-11A-01R-2315-07	ABI2|10152	1898.8681
TCGA-KN-8436-11A-01R-2315-07	ABI3BP|25890	863.3261
TCGA-KN-8436-11A-01R-2315-07	ABI3|51225	447.7615
TCGA-KN-8436-11A-01R-2315-07	ABL1|25	1978.9859
TCGA-KN-8436-11A-01R-2315-07	ABL2|27	563.4457
TCGA-KN-8436-11A-01R-2315-07	ABLIM1|3983	5987.125
TCGA-KN-8436-11A-01R-2315-07	ABLIM2|84448	72.6302
TCGA-KN-8436-11A-01R-2315-07	ABLIM3|22885	105.9502
TCGA-KN-8436-11A-01R-2315-07	ABO|28	369.8899
TCGA-KN-8436-11A-01R-2315-07	ABP1|26	4869.2188
TCGA-KN-8436-11A-01R-2315-07	ABRA|137735	6.3645
TCGA-KN-8436-11A-01R-2315-07	ABR|29	920.6066
TCGA-KN-8436-11A-01R-2315-07	ABT1|29777	436.1556
TCGA-KN-8436-11A-01R-2315-07	ABTB1|80325	669.3959
TCGA-KN-8436-11A-01R-2315-07	ABTB2|25841	1486.2985
TCGA-KN-8436-11A-01R-2315-07	ACAA1|30	1837.8437
TCGA-KN-8436-11A-01R-2315-07	ACAA2|10449	5255.5816
TCGA-KN-8436-11A-01R-2315-07	ACACA|31	1435.7569
TCGA-KN-8436-11A-01R-2315-07	ACACB|32	3706.0124
TCGA-KN-8436-11A-01R-2315-07	ACAD10|80724	1121.65
TCGA-KN-8436-11A-01R-2315-07	ACAD11|84129	732.236
TCGA-KN-8436-11A-01R-2315-07	ACAD8|27034	846.4788
TCGA-KN-8436-11A-01R-2315-07	ACAD9|28976	886.1596
TCGA-KN-8436-11A-01R-2315-07	ACADL|33	463.8599
TCGA-KN-8436-11A-01R-2315-07	ACADM|34	2542.0572
TCGA-KN-8436-11A-01R-2315-07	ACADSB|36	2451.4566
TCGA-KN-8436-11A-01R-2315-07	ACADS|35	1016.0741
TCGA-KN-8436-11A-01R-2315-07	ACADVL|37	7587.0898
TCGA-KN-8436-11A-01R-2315-07	ACAN|176	60.65
TCGA-KN-8436-11A-01R-2315-07	ACAP1|9744	33.32
TCGA-KN-8436-11A-01R-2315-07	ACAP2|23527	641.6916
TCGA-KN-8436-11A-01R-2315-07	ACAP3|116983	585.1973
TCGA-KN-8436-11A-01R-2315-07	ACAT1|38	5436.4083
TCGA-KN-8436-11A-01R-2315-07	ACAT2|39	307.6638
TCGA-KN-8436-11A-01R-2315-07	ACBD3|64746	826.6366
TCGA-KN-8436-11A-01R-2315-07	ACBD4|79777	489.3179
TCGA-KN-8436-11A-01R-2315-07	ACBD5|91452	1853.9422
TCGA-KN-8436-11A-01R-2315-07	ACBD6|84320	350.0476
TCGA-KN-8436-11A-01R-2315-07	ACBD7|414149	52.0392
TCGA-KN-8436-11A-01R-2315-07	ACCN1|40	48.2953
TCGA-KN-8436-11A-01R-2315-07	ACCN2|41	16.4728
TCGA-KN-8436-11A-01R-2315-07	ACCN3|9311	7.4877
TCGA-KN-8436-11A-01R-2315-07	ACCN4|55515	.7488
TCGA-KN-8436-11A-01R-2315-07	ACCN5|51802	0
TCGA-KN-8436-11A-01R-2315-07	ACCSL|390110	.7488
TCGA-KN-8436-11A-01R-2315-07	ACCS|84680	228.7477
TCGA-KN-8436-11A-01R-2315-07	ACD|65057	334.698
TCGA-KN-8436-11A-01R-2315-07	ACE2|59272	161.7332
TCGA-KN-8436-11A-01R-2315-07	ACER1|125981	0
TCGA-KN-8436-11A-01R-2315-07	ACER2|340485	128.0388
TCGA-KN-8436-11A-01R-2315-07	ACER3|55331	247.8412
TCGA-KN-8436-11A-01R-2315-07	ACE|1636	93.2212
TCGA-KN-8436-11A-01R-2315-07	ACHE|43	54.2855
TCGA-KN-8436-11A-01R-2315-07	ACIN1|22985	2454.8261
TCGA-KN-8436-11A-01R-2315-07	ACLY|47	2438.3532
TCGA-KN-8436-11A-01R-2315-07	ACMSD|130013	138.1471
TCGA-KN-8436-11A-01R-2315-07	ACN9|57001	265.0628
TCGA-KN-8436-11A-01R-2315-07	ACO1|48	1651.7756
TCGA-KN-8436-11A-01R-2315-07	ACO2|50	6632.1636
TCGA-KN-8436-11A-01R-2315-07	ACOT11|26027	1652.3933
TCGA-KN-8436-11A-01R-2315-07	ACOT12|134526	22.463
TCGA-KN-8436-11A-01R-2315-07	ACOT13|55856	711.8135
TCGA-KN-8436-11A-01R-2315-07	ACOT1|641371	909.3751
TCGA-KN-8436-11A-01R-2315-07	ACOT2|10965	436.9044
TCGA-KN-8436-11A-01R-2315-07	ACOT4|122970	126.5413
TCGA-KN-8436-11A-01R-2315-07	ACOT6|641372	9.7339
TCGA-KN-8436-11A-01R-2315-07	ACOT7|11332	304.7474
TCGA-KN-8436-11A-01R-2315-07	ACOT8|10005	641.9687
TCGA-KN-8436-11A-01R-2315-07	ACOT9|23597	444.0176
TCGA-KN-8436-11A-01R-2315-07	ACOX1|51	1608.3472
TCGA-KN-8436-11A-01R-2315-07	ACOX2|8309	203.6641
TCGA-KN-8436-11A-01R-2315-07	ACOX3|8310	366.5205
TCGA-KN-8436-11A-01R-2315-07	ACOXL|55289	7.1133
TCGA-KN-8436-11A-01R-2315-07	ACP1|52	1607.5985
TCGA-KN-8436-11A-01R-2315-07	ACP2|53	1098.4383
TCGA-KN-8436-11A-01R-2315-07	ACP5|54	116.8073
TCGA-KN-8436-11A-01R-2315-07	ACP6|51205	356.0378
TCGA-KN-8436-11A-01R-2315-07	ACPL2|92370	353.4171
TCGA-KN-8436-11A-01R-2315-07	ACPP|55	1552.9386
TCGA-KN-8436-11A-01R-2315-07	ACPT|93650	0
TCGA-KN-8436-11A-01R-2315-07	ACRBP|84519	17.2216
TCGA-KN-8436-11A-01R-2315-07	ACRC|93953	14.9753
TCGA-KN-8436-11A-01R-2315-07	ACRV1|56	0
TCGA-KN-8436-11A-01R-2315-07	ACR|49	4.867
TCGA-KN-8436-11A-01R-2315-07	ACSBG1|23205	9.7339
TCGA-KN-8436-11A-01R-2315-07	ACSBG2|81616	4.1182
TCGA-KN-8436-11A-01R-2315-07	ACSF2|80221	426.4217
TCGA-KN-8436-11A-01R-2315-07	ACSF3|197322	451.1309
TCGA-KN-8436-11A-01R-2315-07	ACSL1|2180	10356.1688
TCGA-KN-8436-11A-01R-2315-07	ACSL3|2181	2271.753
TCGA-KN-8436-11A-01R-2315-07	ACSL4|2182	2569.7615
TCGA-KN-8436-11A-01R-2315-07	ACSL5|51703	543.229
TCGA-KN-8436-11A-01R-2315-07	ACSL6|23305	89.8518
TCGA-KN-8436-11A-01R-2315-07	ACSM1|116285	6.7389
TCGA-KN-8436-11A-01R-2315-07	ACSM2A|123876	634.5783
TCGA-KN-8436-11A-01R-2315-07	ACSM2B|348158	232.4915
TCGA-KN-8436-11A-01R-2315-07	ACSM3|6296	890.3602
TCGA-KN-8436-11A-01R-2315-07	ACSM4|341392	0
TCGA-KN-8436-11A-01R-2315-07	ACSM5|54988	68.512
TCGA-KN-8436-11A-01R-2315-07	ACSS1|84532	3942.2478
TCGA-KN-8436-11A-01R-2315-07	ACSS2|55902	1206.6348
TCGA-KN-8436-11A-01R-2315-07	ACSS3|79611	735.2872
TCGA-KN-8436-11A-01R-2315-07	ACTA1|58	19.0935
TCGA-KN-8436-11A-01R-2315-07	ACTA2|59	4615.2078
TCGA-KN-8436-11A-01R-2315-07	ACTBL2|345651	11.9802
TCGA-KN-8436-11A-01R-2315-07	ACTB|60	85118.1083
TCGA-KN-8436-11A-01R-2315-07	ACTC1|70	47.1722
TCGA-KN-8436-11A-01R-2315-07	ACTG1|71	68433.3814
TCGA-KN-8436-11A-01R-2315-07	ACTG2|72	309.6143
TCGA-KN-8436-11A-01R-2315-07	ACTL6A|86	709.8292
TCGA-KN-8436-11A-01R-2315-07	ACTL6B|51412	0
TCGA-KN-8436-11A-01R-2315-07	ACTL7A|10881	0
TCGA-KN-8436-11A-01R-2315-07	ACTL7B|10880	0
TCGA-KN-8436-11A-01R-2315-07	ACTL8|81569	0
TCGA-KN-8436-11A-01R-2315-07	ACTL9|284382	0
TCGA-KN-8436-11A-01R-2315-07	ACTN1|87	2500.5007
TCGA-KN-8436-11A-01R-2315-07	ACTN2|88	19.4679
TCGA-KN-8436-11A-01R-2315-07	ACTN3|89	.7488
TCGA-KN-8436-11A-01R-2315-07	ACTN4|81	15342.1688
TCGA-KN-8436-11A-01R-2315-07	ACTR10|55860	1164.3296
TCGA-KN-8436-11A-01R-2315-07	ACTR1A|10121	2664.4803
TCGA-KN-8436-11A-01R-2315-07	ACTR1B|10120	2093.1726
TCGA-KN-8436-11A-01R-2315-07	ACTR2|10097	4026.4838
TCGA-KN-8436-11A-01R-2315-07	ACTR3B|57180	229.1221
TCGA-KN-8436-11A-01R-2315-07	ACTR3C|653857	176.7085
TCGA-KN-8436-11A-01R-2315-07	ACTR3|10096	2427.8705
TCGA-KN-8436-11A-01R-2315-07	ACTR5|79913	136.2752
TCGA-KN-8436-11A-01R-2315-07	ACTR6|64431	459.3673
TCGA-KN-8436-11A-01R-2315-07	ACTR8|93973	465.3575
TCGA-KN-8436-11A-01R-2315-07	ACTRT1|139741	0
TCGA-KN-8436-11A-01R-2315-07	ACTRT2|140625	0
TCGA-KN-8436-11A-01R-2315-07	ACVR1B|91	3185.9951
TCGA-KN-8436-11A-01R-2315-07	ACVR1C|130399	11.2315
TCGA-KN-8436-11A-01R-2315-07	ACVR1|90	710.578
TCGA-KN-8436-11A-01R-2315-07	ACVR2A|92	394.5992
TCGA-KN-8436-11A-01R-2315-07	ACVR2B|93	441.7714
TCGA-KN-8436-11A-01R-2315-07	ACVRL1|94	941.9464
TCGA-KN-8436-11A-01R-2315-07	ACY1|95	1274.5104
TCGA-KN-8436-11A-01R-2315-07	ACY3|91703	143.3885
TCGA-KN-8436-11A-01R-2315-07	ACYP1|97	134.0289
TCGA-KN-8436-11A-01R-2315-07	ACYP2|98	158.7382
TCGA-KN-8436-11A-01R-2315-07	ADAD1|132612	0
TCGA-KN-8436-11A-01R-2315-07	ADAD2|161931	1.8719
TCGA-KN-8436-11A-01R-2315-07	ADAL|161823	425.6729
TCGA-KN-8436-11A-01R-2315-07	ADAM10|102	2148.5812
TCGA-KN-8436-11A-01R-2315-07	ADAM11|4185	1.8719
TCGA-KN-8436-11A-01R-2315-07	ADAM12|8038	9.7339
TCGA-KN-8436-11A-01R-2315-07	ADAM15|8751	1610.294
TCGA-KN-8436-11A-01R-2315-07	ADAM17|6868	400.5893
TCGA-KN-8436-11A-01R-2315-07	ADAM18|8749	0
TCGA-KN-8436-11A-01R-2315-07	ADAM19|8728	81.6154
TCGA-KN-8436-11A-01R-2315-07	ADAM20|8748	.7488
TCGA-KN-8436-11A-01R-2315-07	ADAM21P1|145241	1.4975
TCGA-KN-8436-11A-01R-2315-07	ADAM21|8747	6.7389
TCGA-KN-8436-11A-01R-2315-07	ADAM22|53616	139.6447
TCGA-KN-8436-11A-01R-2315-07	ADAM23|8745	50.916
TCGA-KN-8436-11A-01R-2315-07	ADAM28|10863	26.2068
TCGA-KN-8436-11A-01R-2315-07	ADAM29|11086	0
TCGA-KN-8436-11A-01R-2315-07	ADAM2|2515	.3744
TCGA-KN-8436-11A-01R-2315-07	ADAM30|11085	0
TCGA-KN-8436-11A-01R-2315-07	ADAM32|203102	2.9951
TCGA-KN-8436-11A-01R-2315-07	ADAM33|80332	23.9605
TCGA-KN-8436-11A-01R-2315-07	ADAM3A|1587	0
TCGA-KN-8436-11A-01R-2315-07	ADAM5P|255926	0
TCGA-KN-8436-11A-01R-2315-07	ADAM6|8755	1733.215
TCGA-KN-8436-11A-01R-2315-07	ADAM7|8756	0
TCGA-KN-8436-11A-01R-2315-07	ADAM8|101	60.2756
TCGA-KN-8436-11A-01R-2315-07	ADAM9|8754	1837.8437
TCGA-KN-8436-11A-01R-2315-07	ADAMDEC1|27299	0
TCGA-KN-8436-11A-01R-2315-07	ADAMTS10|81794	91.7237
TCGA-KN-8436-11A-01R-2315-07	ADAMTS12|81792	17.2216
TCGA-KN-8436-11A-01R-2315-07	ADAMTS13|11093	156.8663
TCGA-KN-8436-11A-01R-2315-07	ADAMTS14|140766	27.3299
TCGA-KN-8436-11A-01R-2315-07	ADAMTS15|170689	340.3137
TCGA-KN-8436-11A-01R-2315-07	ADAMTS16|170690	171.4672
TCGA-KN-8436-11A-01R-2315-07	ADAMTS17|170691	40.8077
TCGA-KN-8436-11A-01R-2315-07	ADAMTS18|170692	14.9753
TCGA-KN-8436-11A-01R-2315-07	ADAMTS19|171019	.3744
TCGA-KN-8436-11A-01R-2315-07	ADAMTS1|9510	2281.487
TCGA-KN-8436-11A-01R-2315-07	ADAMTS20|80070	0
TCGA-KN-8436-11A-01R-2315-07	ADAMTS2|9509	44.9259
TCGA-KN-8436-11A-01R-2315-07	ADAMTS3|9508	32.1969
TCGA-KN-8436-11A-01R-2315-07	ADAMTS4|9507	204.0385
TCGA-KN-8436-11A-01R-2315-07	ADAMTS5|11096	250.4619
TCGA-KN-8436-11A-01R-2315-07	ADAMTS6|11174	91.7237
TCGA-KN-8436-11A-01R-2315-07	ADAMTS7|11173	62.1475
TCGA-KN-8436-11A-01R-2315-07	ADAMTS8|11095	80.4922
TCGA-KN-8436-11A-01R-2315-07	ADAMTS9|56999	414.4414
TCGA-KN-8436-11A-01R-2315-07	ADAMTSL1|92949	131.7826
TCGA-KN-8436-11A-01R-2315-07	ADAMTSL2|9719	1445.8652
TCGA-KN-8436-11A-01R-2315-07	ADAMTSL3|57188	455.2491
TCGA-KN-8436-11A-01R-2315-07	ADAMTSL4|54507	108.5709
TCGA-KN-8436-11A-01R-2315-07	ADAMTSL5|339366	29.5762
TCGA-KN-8436-11A-01R-2315-07	ADAP1|11033	916.8178
TCGA-KN-8436-11A-01R-2315-07	ADAP2|55803	54.6598
TCGA-KN-8436-11A-01R-2315-07	ADARB1|104	737.5335
TCGA-KN-8436-11A-01R-2315-07	ADARB2|105	4.4926
TCGA-KN-8436-11A-01R-2315-07	ADAR|103	6428.8963
TCGA-KN-8436-11A-01R-2315-07	ADAT1|23536	352.2939
TCGA-KN-8436-11A-01R-2315-07	ADAT2|134637	66.6401
TCGA-KN-8436-11A-01R-2315-07	ADAT3|113179	74.5021
TCGA-KN-8436-11A-01R-2315-07	ADA|100	50.1673
TCGA-KN-8436-11A-01R-2315-07	ADCK1|57143	204.7872
TCGA-KN-8436-11A-01R-2315-07	ADCK2|90956	892.1535
TCGA-KN-8436-11A-01R-2315-07	ADCK4|79934	817.277
TCGA-KN-8436-11A-01R-2315-07	ADCK5|203054	151.9993
TCGA-KN-8436-11A-01R-2315-07	ADCY10|55811	3.3694
TCGA-KN-8436-11A-01R-2315-07	ADCY1|107	177.8317
TCGA-KN-8436-11A-01R-2315-07	ADCY2|108	9.3596
TCGA-KN-8436-11A-01R-2315-07	ADCY3|109	690.0843
TCGA-KN-8436-11A-01R-2315-07	ADCY4|196883	485.1997
TCGA-KN-8436-11A-01R-2315-07	ADCY5|111	1323.0678
TCGA-KN-8436-11A-01R-2315-07	ADCY6|112	3259.7485
TCGA-KN-8436-11A-01R-2315-07	ADCY7|113	99.5857
TCGA-KN-8436-11A-01R-2315-07	ADCY8|114	.3744
TCGA-KN-8436-11A-01R-2315-07	ADCY9|115	1154.2213
TCGA-KN-8436-11A-01R-2315-07	ADCYAP1R1|117	0
TCGA-KN-8436-11A-01R-2315-07	ADCYAP1|116	4.867
TCGA-KN-8436-11A-01R-2315-07	ADC|113451	140.3934
TCGA-KN-8436-11A-01R-2315-07	ADD1|118	7029.7803
TCGA-KN-8436-11A-01R-2315-07	ADD2|119	1.4975
TCGA-KN-8436-11A-01R-2315-07	ADD3|120	2595.9683
TCGA-KN-8436-11A-01R-2315-07	ADH1A|124	6.7389
TCGA-KN-8436-11A-01R-2315-07	ADH1B|125	1670.1203
TCGA-KN-8436-11A-01R-2315-07	ADH1C|126	452.6284
TCGA-KN-8436-11A-01R-2315-07	ADH4|127	6.3645
TCGA-KN-8436-11A-01R-2315-07	ADH5|128	4089.3801
TCGA-KN-8436-11A-01R-2315-07	ADH6|130	59.5268
TCGA-KN-8436-11A-01R-2315-07	ADH7|131	0
TCGA-KN-8436-11A-01R-2315-07	ADHFE1|137872	354.5402
TCGA-KN-8436-11A-01R-2315-07	ADI1|55256	2910.824
TCGA-KN-8436-11A-01R-2315-07	ADIG|149685	1.1231
TCGA-KN-8436-11A-01R-2315-07	ADIPOQ|9370	8.9852
TCGA-KN-8436-11A-01R-2315-07	ADIPOR1|51094	3213.6994
TCGA-KN-8436-11A-01R-2315-07	ADIPOR2|79602	1952.4048
TCGA-KN-8436-11A-01R-2315-07	ADK|132	638.3222
TCGA-KN-8436-11A-01R-2315-07	ADM2|79924	94.7188
TCGA-KN-8436-11A-01R-2315-07	ADM|133	983.5028
TCGA-KN-8436-11A-01R-2315-07	ADNP2|22850	582.5392
TCGA-KN-8436-11A-01R-2315-07	ADNP|23394	1895.873
TCGA-KN-8436-11A-01R-2315-07	ADORA1|134	156.8663
TCGA-KN-8436-11A-01R-2315-07	ADORA2A|135	320.0746
TCGA-KN-8436-11A-01R-2315-07	ADORA2B|136	40.4333
TCGA-KN-8436-11A-01R-2315-07	ADORA3|140	22.0886
TCGA-KN-8436-11A-01R-2315-07	ADO|84890	664.9033
TCGA-KN-8436-11A-01R-2315-07	ADPGK|83440	744.6917
TCGA-KN-8436-11A-01R-2315-07	ADPRHL1|113622	62.1475
TCGA-KN-8436-11A-01R-2315-07	ADPRHL2|54936	533.4951
TCGA-KN-8436-11A-01R-2315-07	ADPRH|141	403.9587
TCGA-KN-8436-11A-01R-2315-07	ADRA1A|148	14.2265
TCGA-KN-8436-11A-01R-2315-07	ADRA1B|147	70.3839
TCGA-KN-8436-11A-01R-2315-07	ADRA1D|146	4.867
TCGA-KN-8436-11A-01R-2315-07	ADRA2A|150	96.2163
TCGA-KN-8436-11A-01R-2315-07	ADRA2B|151	131.0339
TCGA-KN-8436-11A-01R-2315-07	ADRA2C|152	865.5723
TCGA-KN-8436-11A-01R-2315-07	ADRB1|153	113.8123
TCGA-KN-8436-11A-01R-2315-07	ADRB2|154	96.2163
TCGA-KN-8436-11A-01R-2315-07	ADRB3|155	3.3694
TCGA-KN-8436-11A-01R-2315-07	ADRBK1|156	1913.469
TCGA-KN-8436-11A-01R-2315-07	ADRBK2|157	119.8024
TCGA-KN-8436-11A-01R-2315-07	ADRM1|11047	1530.4757
TCGA-KN-8436-11A-01R-2315-07	ADSL|158	563.82
TCGA-KN-8436-11A-01R-2315-07	ADSSL1|122622	204.4128
TCGA-KN-8436-11A-01R-2315-07	ADSS|159	1463.4612
TCGA-KN-8436-11A-01R-2315-07	AEBP1|165	3711.2538
TCGA-KN-8436-11A-01R-2315-07	AEBP2|121536	635.3271
TCGA-KN-8436-11A-01R-2315-07	AEN|64782	263.9397
TCGA-KN-8436-11A-01R-2315-07	AES|166	9542.6356
TCGA-KN-8436-11A-01R-2315-07	AFAP1L1|134265	375.5057
TCGA-KN-8436-11A-01R-2315-07	AFAP1L2|84632	3840.4157
TCGA-KN-8436-11A-01R-2315-07	AFAP1|60312	724.4152
TCGA-KN-8436-11A-01R-2315-07	AFARP1|246182	9.3596
TCGA-KN-8436-11A-01R-2315-07	AFF1|4299	4488.4718
TCGA-KN-8436-11A-01R-2315-07	AFF2|2334	39.6845
TCGA-KN-8436-11A-01R-2315-07	AFF3|3899	235.4866
TCGA-KN-8436-11A-01R-2315-07	AFF4|27125	2637.8991
TCGA-KN-8436-11A-01R-2315-07	AFG3L1|172	166.6002
TCGA-KN-8436-11A-01R-2315-07	AFG3L2|10939	2466.4132
TCGA-KN-8436-11A-01R-2315-07	AFMID|125061	1680.2287
TCGA-KN-8436-11A-01R-2315-07	AFM|173	7.862
TCGA-KN-8436-11A-01R-2315-07	AFP|174	1.4975
TCGA-KN-8436-11A-01R-2315-07	AFTPH|54812	1945.6659
TCGA-KN-8436-11A-01R-2315-07	AG2|387763	944.9414
TCGA-KN-8436-11A-01R-2315-07	AGAP11|119385	62.5331
TCGA-KN-8436-11A-01R-2315-07	AGAP1|116987	406.9538
TCGA-KN-8436-11A-01R-2315-07	AGAP2|116986	22.2159
TCGA-KN-8436-11A-01R-2315-07	AGAP3|116988	756.2527
TCGA-KN-8436-11A-01R-2315-07	AGAP4|119016	95.8419
TCGA-KN-8436-11A-01R-2315-07	AGAP5|729092	45.4313
TCGA-KN-8436-11A-01R-2315-07	AGAP6|414189	62.1475
TCGA-KN-8436-11A-01R-2315-07	AGAP7|653268	2.9951
TCGA-KN-8436-11A-01R-2315-07	AGAP8|728404	9.7339
TCGA-KN-8436-11A-01R-2315-07	AGA|175	608.7459
TCGA-KN-8436-11A-01R-2315-07	AGBL1|123624	0
TCGA-KN-8436-11A-01R-2315-07	AGBL2|79841	19.0935
TCGA-KN-8436-11A-01R-2315-07	AGBL3|340351	19.8423
TCGA-KN-8436-11A-01R-2315-07	AGBL4|84871	32.9457
TCGA-KN-8436-11A-01R-2315-07	AGBL5|60509	1251.965
TCGA-KN-8436-11A-01R-2315-07	AGER|177	28.0787
TCGA-KN-8436-11A-01R-2315-07	AGFG1|3267	1317.8264
TCGA-KN-8436-11A-01R-2315-07	AGFG2|3268	3558.5057
TCGA-KN-8436-11A-01R-2315-07	AGGF1|55109	771.9767
TCGA-KN-8436-11A-01R-2315-07	AGK|55750	660.7851
TCGA-KN-8436-11A-01R-2315-07	AGL|178	1247.4425
TCGA-KN-8436-11A-01R-2315-07	AGMAT|79814	183.8218
TCGA-KN-8436-11A-01R-2315-07	AGPAT1|10554	2928.8355
TCGA-KN-8436-11A-01R-2315-07	AGPAT2|10555	2196.1278
TCGA-KN-8436-11A-01R-2315-07	AGPAT3|56894	2569.0127
TCGA-KN-8436-11A-01R-2315-07	AGPAT4|56895	575.8003
TCGA-KN-8436-11A-01R-2315-07	AGPAT5|55326	655.1694
TCGA-KN-8436-11A-01R-2315-07	AGPAT6|137964	1457.8455
TCGA-KN-8436-11A-01R-2315-07	AGPAT9|84803	2511.3578
TCGA-KN-8436-11A-01R-2315-07	AGPHD1|123688	56.9061
TCGA-KN-8436-11A-01R-2315-07	AGPS|8540	730.7946
TCGA-KN-8436-11A-01R-2315-07	AGR2|10551	40.0589
TCGA-KN-8436-11A-01R-2315-07	AGR3|155465	7.4877
TCGA-KN-8436-11A-01R-2315-07	AGRN|375790	12699.4289
TCGA-KN-8436-11A-01R-2315-07	AGRP|181	10.1083
TCGA-KN-8436-11A-01R-2315-07	AGTPBP1|23287	413.6927
TCGA-KN-8436-11A-01R-2315-07	AGTR1|185	159.4869
TCGA-KN-8436-11A-01R-2315-07	AGTR2|186	2.2463
TCGA-KN-8436-11A-01R-2315-07	AGTRAP|57085	766.361
TCGA-KN-8436-11A-01R-2315-07	AGT|183	137.3984
TCGA-KN-8436-11A-01R-2315-07	AGXT2L1|64850	5.9901
TCGA-KN-8436-11A-01R-2315-07	AGXT2L2|85007	422.6105
TCGA-KN-8436-11A-01R-2315-07	AGXT2|64902	131.7826
TCGA-KN-8436-11A-01R-2315-07	AGXT|189	17.2216
TCGA-KN-8436-11A-01R-2315-07	AHCTF1|25909	958.4192
TCGA-KN-8436-11A-01R-2315-07	AHCYL1|10768	5243.227
TCGA-KN-8436-11A-01R-2315-07	AHCYL2|23382	1123.8963
TCGA-KN-8436-11A-01R-2315-07	AHCY|191	2126.867
TCGA-KN-8436-11A-01R-2315-07	AHDC1|27245	1896.9961
TCGA-KN-8436-11A-01R-2315-07	AHI1|54806	381.4958
TCGA-KN-8436-11A-01R-2315-07	AHNAK2|113146	68.1376
TCGA-KN-8436-11A-01R-2315-07	AHNAK|79026	38966.1053
TCGA-KN-8436-11A-01R-2315-07	AHRR|57491	102.5808
TCGA-KN-8436-11A-01R-2315-07	AHR|196	796.3116
TCGA-KN-8436-11A-01R-2315-07	AHSA1|10598	1635.3028
TCGA-KN-8436-11A-01R-2315-07	AHSA2|130872	208.1567
TCGA-KN-8436-11A-01R-2315-07	AHSG|197	7.1133
TCGA-KN-8436-11A-01R-2315-07	AHSP|51327	5.2414
TCGA-KN-8436-11A-01R-2315-07	AICDA|57379	0
TCGA-KN-8436-11A-01R-2315-07	AIDA|64853	952.1633
TCGA-KN-8436-11A-01R-2315-07	AIF1L|83543	38922.3025
TCGA-KN-8436-11A-01R-2315-07	AIF1|199	116.0586
TCGA-KN-8436-11A-01R-2315-07	AIFM1|9131	1795.9129
TCGA-KN-8436-11A-01R-2315-07	AIFM2|84883	490.8155
TCGA-KN-8436-11A-01R-2315-07	AIFM3|150209	11.0555
TCGA-KN-8436-11A-01R-2315-07	AIG1|51390	1155.3444
TCGA-KN-8436-11A-01R-2315-07	AIM1L|55057	3.7438
TCGA-KN-8436-11A-01R-2315-07	AIM1|202	1279.265
TCGA-KN-8436-11A-01R-2315-07	AIM2|9447	1.8719
TCGA-KN-8436-11A-01R-2315-07	AIMP1|9255	1042.0151
TCGA-KN-8436-11A-01R-2315-07	AIMP2|7965	505.9892
TCGA-KN-8436-11A-01R-2315-07	AIPL1|23746	0
TCGA-KN-8436-11A-01R-2315-07	AIP|9049	1667.4997
TCGA-KN-8436-11A-01R-2315-07	AIRE|326	0
TCGA-KN-8436-11A-01R-2315-07	AJAP1|55966	334.698
TCGA-KN-8436-11A-01R-2315-07	AK1|203	1147.4824
TCGA-KN-8436-11A-01R-2315-07	AK2|204	2417.3878
TCGA-KN-8436-11A-01R-2315-07	AK3L1|205	257.5752
TCGA-KN-8436-11A-01R-2315-07	AK3|50808	4862.8543
TCGA-KN-8436-11A-01R-2315-07	AK5|26289	22.8373
TCGA-KN-8436-11A-01R-2315-07	AK7|122481	222.7576
TCGA-KN-8436-11A-01R-2315-07	AKAP10|11216	451.8797
TCGA-KN-8436-11A-01R-2315-07	AKAP11|11215	1812.0113
TCGA-KN-8436-11A-01R-2315-07	AKAP12|9590	3820.1991
TCGA-KN-8436-11A-01R-2315-07	AKAP13|11214	1897.7449
TCGA-KN-8436-11A-01R-2315-07	AKAP14|158798	0
TCGA-KN-8436-11A-01R-2315-07	AKAP1|8165	2077.8229
TCGA-KN-8436-11A-01R-2315-07	AKAP2|11217	1533.0439
TCGA-KN-8436-11A-01R-2315-07	AKAP3|10566	149.753
TCGA-KN-8436-11A-01R-2315-07	AKAP4|8852	2.2463
TCGA-KN-8436-11A-01R-2315-07	AKAP5|9495	265.8116
TCGA-KN-8436-11A-01R-2315-07	AKAP6|9472	429.7911
TCGA-KN-8436-11A-01R-2315-07	AKAP7|9465	166.2258
TCGA-KN-8436-11A-01R-2315-07	AKAP8L|26993	1104.8028
TCGA-KN-8436-11A-01R-2315-07	AKAP8|10270	659.2876
TCGA-KN-8436-11A-01R-2315-07	AKAP9|10142	3896.1987
TCGA-KN-8436-11A-01R-2315-07	AKD1|221264	204.7872
TCGA-KN-8436-11A-01R-2315-07	AKIRIN1|79647	1591.1256
TCGA-KN-8436-11A-01R-2315-07	AKIRIN2|55122	527.8793
TCGA-KN-8436-11A-01R-2315-07	AKNAD1|254268	2.9951
TCGA-KN-8436-11A-01R-2315-07	AKNA|80709	574.3028
TCGA-KN-8436-11A-01R-2315-07	AKR1A1|10327	1324.9397
TCGA-KN-8436-11A-01R-2315-07	AKR1B10|57016	.3744
TCGA-KN-8436-11A-01R-2315-07	AKR1B15|441282	.3744
TCGA-KN-8436-11A-01R-2315-07	AKR1B1|231	30452.2728
TCGA-KN-8436-11A-01R-2315-07	AKR1C1|1645	4899.5438
TCGA-KN-8436-11A-01R-2315-07	AKR1C2|1646	317.4764
TCGA-KN-8436-11A-01R-2315-07	AKR1C3|8644	749.8882
TCGA-KN-8436-11A-01R-2315-07	AKR1C4|1109	.7488
TCGA-KN-8436-11A-01R-2315-07	AKR1CL1|340811	.3744
TCGA-KN-8436-11A-01R-2315-07	AKR1D1|6718	0
TCGA-KN-8436-11A-01R-2315-07	AKR1E2|83592	31.8225
TCGA-KN-8436-11A-01R-2315-07	AKR7A2|8574	1494.535
TCGA-KN-8436-11A-01R-2315-07	AKR7A3|22977	417.4365
TCGA-KN-8436-11A-01R-2315-07	AKR7L|246181	94.7188
TCGA-KN-8436-11A-01R-2315-07	AKT1S1|84335	1182.2999
TCGA-KN-8436-11A-01R-2315-07	AKT1|207	3824.6916
TCGA-KN-8436-11A-01R-2315-07	AKT2|208	4374.6595
TCGA-KN-8436-11A-01R-2315-07	AKT3|10000	1215.2456
TCGA-KN-8436-11A-01R-2315-07	AKTIP|64400	1092.261
TCGA-KN-8436-11A-01R-2315-07	ALAD|210	1717.6669
TCGA-KN-8436-11A-01R-2315-07	ALAS1|211	1101.0589
TCGA-KN-8436-11A-01R-2315-07	ALAS2|212	8.9852
TCGA-KN-8436-11A-01R-2315-07	ALB|213	39.3102
TCGA-KN-8436-11A-01R-2315-07	ALCAM|214	896.6461
TCGA-KN-8436-11A-01R-2315-07	ALDH16A1|126133	806.4199
TCGA-KN-8436-11A-01R-2315-07	ALDH18A1|5832	1288.999
TCGA-KN-8436-11A-01R-2315-07	ALDH1A1|216	8385.0449
TCGA-KN-8436-11A-01R-2315-07	ALDH1A2|8854	752.1344
TCGA-KN-8436-11A-01R-2315-07	ALDH1A3|220	2268.7205
TCGA-KN-8436-11A-01R-2315-07	ALDH1B1|219	698.9721
TCGA-KN-8436-11A-01R-2315-07	ALDH1L1|10840	1559.3031
TCGA-KN-8436-11A-01R-2315-07	ALDH1L2|160428	35.5663
TCGA-KN-8436-11A-01R-2315-07	ALDH2|217	4346.2065
TCGA-KN-8436-11A-01R-2315-07	ALDH3A1|218	17.2216
TCGA-KN-8436-11A-01R-2315-07	ALDH3A2|224	4015.2523
TCGA-KN-8436-11A-01R-2315-07	ALDH3B1|221	141.5166
TCGA-KN-8436-11A-01R-2315-07	ALDH3B2|222	95.0932
TCGA-KN-8436-11A-01R-2315-07	ALDH4A1|8659	1878.6514
TCGA-KN-8436-11A-01R-2315-07	ALDH5A1|7915	1008.5865
TCGA-KN-8436-11A-01R-2315-07	ALDH6A1|4329	1247.2441
TCGA-KN-8436-11A-01R-2315-07	ALDH7A1|501	1664.1302
TCGA-KN-8436-11A-01R-2315-07	ALDH8A1|64577	775.3462
TCGA-KN-8436-11A-01R-2315-07	ALDH9A1|223	3246.2707
TCGA-KN-8436-11A-01R-2315-07	ALDOA|226	27043.8945
TCGA-KN-8436-11A-01R-2315-07	ALDOB|229	3433.0876
TCGA-KN-8436-11A-01R-2315-07	ALDOC|230	624.8444
TCGA-KN-8436-11A-01R-2315-07	ALG10B|144245	455.2491
TCGA-KN-8436-11A-01R-2315-07	ALG10|84920	98.4626
TCGA-KN-8436-11A-01R-2315-07	ALG11|440138	13.1034
TCGA-KN-8436-11A-01R-2315-07	ALG12|79087	979.3846
TCGA-KN-8436-11A-01R-2315-07	ALG13|79868	393.476
TCGA-KN-8436-11A-01R-2315-07	ALG14|199857	157.9894
TCGA-KN-8436-11A-01R-2315-07	ALG1L2|644974	0
TCGA-KN-8436-11A-01R-2315-07	ALG1L|200810	4.691
TCGA-KN-8436-11A-01R-2315-07	ALG1|56052	607.2933
TCGA-KN-8436-11A-01R-2315-07	ALG2|85365	924.7248
TCGA-KN-8436-11A-01R-2315-07	ALG3|10195	561.9481
TCGA-KN-8436-11A-01R-2315-07	ALG5|29880	533.1207
TCGA-KN-8436-11A-01R-2315-07	ALG6|29929	238.1073
TCGA-KN-8436-11A-01R-2315-07	ALG8|79053	647.3073
TCGA-KN-8436-11A-01R-2315-07	ALG9|79796	538.7364
TCGA-KN-8436-11A-01R-2315-07	ALKBH1|8846	184.1962
TCGA-KN-8436-11A-01R-2315-07	ALKBH2|121642	144.1373
TCGA-KN-8436-11A-01R-2315-07	ALKBH3|221120	286.777
TCGA-KN-8436-11A-01R-2315-07	ALKBH4|54784	270.7909
TCGA-KN-8436-11A-01R-2315-07	ALKBH5|54890	2669.7067
TCGA-KN-8436-11A-01R-2315-07	ALKBH6|84964	88.7287
TCGA-KN-8436-11A-01R-2315-07	ALKBH7|84266	908.6263
TCGA-KN-8436-11A-01R-2315-07	ALKBH8|91801	191.6838
TCGA-KN-8436-11A-01R-2315-07	ALK|238	.3744
TCGA-KN-8436-11A-01R-2315-07	ALLC|55821	1.1231
TCGA-KN-8436-11A-01R-2315-07	ALMS1P|200420	8.2364
TCGA-KN-8436-11A-01R-2315-07	ALMS1|7840	546.5985
TCGA-KN-8436-11A-01R-2315-07	ALOX12B|242	1.4975
TCGA-KN-8436-11A-01R-2315-07	ALOX12P2|245	43.4284
TCGA-KN-8436-11A-01R-2315-07	ALOX12|239	8.2439
TCGA-KN-8436-11A-01R-2315-07	ALOX15B|247	2.9951
TCGA-KN-8436-11A-01R-2315-07	ALOX15|246	.3744
TCGA-KN-8436-11A-01R-2315-07	ALOX5AP|241	98.0882
TCGA-KN-8436-11A-01R-2315-07	ALOX5|240	104.4527
TCGA-KN-8436-11A-01R-2315-07	ALOXE3|59344	2.9951
TCGA-KN-8436-11A-01R-2315-07	ALPI|248	3.3694
TCGA-KN-8436-11A-01R-2315-07	ALPK1|80216	370.2643
TCGA-KN-8436-11A-01R-2315-07	ALPK2|115701	215.6443
TCGA-KN-8436-11A-01R-2315-07	ALPK3|57538	1066.2414
TCGA-KN-8436-11A-01R-2315-07	ALPL|249	776.0949
TCGA-KN-8436-11A-01R-2315-07	ALPPL2|251	0
TCGA-KN-8436-11A-01R-2315-07	ALPP|250	.3744
TCGA-KN-8436-11A-01R-2315-07	ALS2CL|259173	581.7904
TCGA-KN-8436-11A-01R-2315-07	ALS2CR11|151254	3.3694
TCGA-KN-8436-11A-01R-2315-07	ALS2CR12|130540	14.9753
TCGA-KN-8436-11A-01R-2315-07	ALS2CR4|65062	491.5642
TCGA-KN-8436-11A-01R-2315-07	ALS2CR8|79800	272.1761
TCGA-KN-8436-11A-01R-2315-07	ALS2|57679	615.1105
TCGA-KN-8436-11A-01R-2315-07	ALX1|8092	60.65
TCGA-KN-8436-11A-01R-2315-07	ALX3|257	24.7092
TCGA-KN-8436-11A-01R-2315-07	ALX4|60529	.7488
TCGA-KN-8436-11A-01R-2315-07	AMAC1L2|83650	2.6207
TCGA-KN-8436-11A-01R-2315-07	AMAC1L3|643664	0
TCGA-KN-8436-11A-01R-2315-07	AMAC1|146861	0
TCGA-KN-8436-11A-01R-2315-07	AMACR|23600	1209.2555
TCGA-KN-8436-11A-01R-2315-07	AMBN|258	0
TCGA-KN-8436-11A-01R-2315-07	AMBP|259	201.4178
TCGA-KN-8436-11A-01R-2315-07	AMBRA1|55626	914.9908
TCGA-KN-8436-11A-01R-2315-07	AMD1|262	2659.3887
TCGA-KN-8436-11A-01R-2315-07	AMDHD1|144193	41.9308
TCGA-KN-8436-11A-01R-2315-07	AMDHD2|51005	185.9371
TCGA-KN-8436-11A-01R-2315-07	AMELX|265	0
TCGA-KN-8436-11A-01R-2315-07	AMELY|266	2.9951
TCGA-KN-8436-11A-01R-2315-07	AMFR|267	10340.0703
TCGA-KN-8436-11A-01R-2315-07	AMHR2|269	0
TCGA-KN-8436-11A-01R-2315-07	AMH|268	3.3694
TCGA-KN-8436-11A-01R-2315-07	AMICA1|120425	50.916
TCGA-KN-8436-11A-01R-2315-07	AMIGO1|57463	380.3726
TCGA-KN-8436-11A-01R-2315-07	AMIGO2|347902	426.7961
TCGA-KN-8436-11A-01R-2315-07	AMIGO3|386724	73.0046
TCGA-KN-8436-11A-01R-2315-07	AMMECR1L|83607	609.1203
TCGA-KN-8436-11A-01R-2315-07	AMMECR1|9949	341.4368
TCGA-KN-8436-11A-01R-2315-07	AMN1|196394	290.5208
TCGA-KN-8436-11A-01R-2315-07	AMN|81693	311.1119
TCGA-KN-8436-11A-01R-2315-07	AMOTL1|154810	615.4848
TCGA-KN-8436-11A-01R-2315-07	AMOTL2|51421	3439.4521
TCGA-KN-8436-11A-01R-2315-07	AMOT|154796	840.4887
TCGA-KN-8436-11A-01R-2315-07	AMPD1|270	.3744
TCGA-KN-8436-11A-01R-2315-07	AMPD2|271	1886.8878
TCGA-KN-8436-11A-01R-2315-07	AMPD3|272	417.4365
TCGA-KN-8436-11A-01R-2315-07	AMPH|273	390.1066
TCGA-KN-8436-11A-01R-2315-07	AMTN|401138	0
TCGA-KN-8436-11A-01R-2315-07	AMT|275	768.495
TCGA-KN-8436-11A-01R-2315-07	AMY1A|276	3.7438
TCGA-KN-8436-11A-01R-2315-07	AMY2A|279	1.4975
TCGA-KN-8436-11A-01R-2315-07	AMY2B|280	151.4677
TCGA-KN-8436-11A-01R-2315-07	AMZ1|155185	2.6207
TCGA-KN-8436-11A-01R-2315-07	AMZ2P1|201283	163.9795
TCGA-KN-8436-11A-01R-2315-07	AMZ2|51321	1174.8123
TCGA-KN-8436-11A-01R-2315-07	ANAPC10|10393	119.8024
TCGA-KN-8436-11A-01R-2315-07	ANAPC11|51529	1181.5512
TCGA-KN-8436-11A-01R-2315-07	ANAPC13|25847	2285.0698
TCGA-KN-8436-11A-01R-2315-07	ANAPC16|119504	4206.1874
TCGA-KN-8436-11A-01R-2315-07	ANAPC1|64682	460.8649
TCGA-KN-8436-11A-01R-2315-07	ANAPC2|29882	922.8529
TCGA-KN-8436-11A-01R-2315-07	ANAPC4|29945	315.6044
TCGA-KN-8436-11A-01R-2315-07	ANAPC5|51433	2134.729
TCGA-KN-8436-11A-01R-2315-07	ANAPC7|51434	786.5776
TCGA-KN-8436-11A-01R-2315-07	ANGEL1|23357	820.6464
TCGA-KN-8436-11A-01R-2315-07	ANGEL2|90806	435.7812
TCGA-KN-8436-11A-01R-2315-07	ANGPT1|284	235.1122
TCGA-KN-8436-11A-01R-2315-07	ANGPT2|285	990.6161
TCGA-KN-8436-11A-01R-2315-07	ANGPT4|51378	2.9951
TCGA-KN-8436-11A-01R-2315-07	ANGPTL1|9068	737.1591
TCGA-KN-8436-11A-01R-2315-07	ANGPTL2|23452	1668.9972
TCGA-KN-8436-11A-01R-2315-07	ANGPTL3|27329	171.4672
TCGA-KN-8436-11A-01R-2315-07	ANGPTL4|51129	148.6299
TCGA-KN-8436-11A-01R-2315-07	ANGPTL5|253935	.3744
TCGA-KN-8436-11A-01R-2315-07	ANGPTL6|83854	46.2812
TCGA-KN-8436-11A-01R-2315-07	ANGPTL7|10218	10.4827
TCGA-KN-8436-11A-01R-2315-07	ANG|283	143.2163
TCGA-KN-8436-11A-01R-2315-07	ANK1|286	30.6994
TCGA-KN-8436-11A-01R-2315-07	ANK2|287	6698.8261
TCGA-KN-8436-11A-01R-2315-07	ANK3|288	2379.2008
TCGA-KN-8436-11A-01R-2315-07	ANKAR|150709	20.9654
TCGA-KN-8436-11A-01R-2315-07	ANKDD1A|348094	32.9457
TCGA-KN-8436-11A-01R-2315-07	ANKFN1|162282	0
TCGA-KN-8436-11A-01R-2315-07	ANKFY1|51479	1737.1348
TCGA-KN-8436-11A-01R-2315-07	ANKHD1-EIF4EBP3|404734	1185.0666
TCGA-KN-8436-11A-01R-2315-07	ANKHD1|54882	1304.8204
TCGA-KN-8436-11A-01R-2315-07	ANKH|56172	1567.9139
TCGA-KN-8436-11A-01R-2315-07	ANKIB1|54467	1010.084
TCGA-KN-8436-11A-01R-2315-07	ANKK1|255239	2.9951
TCGA-KN-8436-11A-01R-2315-07	ANKLE1|126549	5.6157
TCGA-KN-8436-11A-01R-2315-07	ANKLE2|23141	1409.9245
TCGA-KN-8436-11A-01R-2315-07	ANKMY1|51281	189.8119
TCGA-KN-8436-11A-01R-2315-07	ANKMY2|57037	652.1743
TCGA-KN-8436-11A-01R-2315-07	ANKRA2|57763	261.6934
TCGA-KN-8436-11A-01R-2315-07	ANKRD10|55608	931.2016
TCGA-KN-8436-11A-01R-2315-07	ANKRD11|29123	2696.1231
TCGA-KN-8436-11A-01R-2315-07	ANKRD12|23253	986.1235
TCGA-KN-8436-11A-01R-2315-07	ANKRD13A|88455	1353.0184
TCGA-KN-8436-11A-01R-2315-07	ANKRD13B|124930	60.2756
TCGA-KN-8436-11A-01R-2315-07	ANKRD13C|81573	430.5399
TCGA-KN-8436-11A-01R-2315-07	ANKRD13D|338692	511.7809
TCGA-KN-8436-11A-01R-2315-07	ANKRD16|54522	143.7629
TCGA-KN-8436-11A-01R-2315-07	ANKRD17|26057	2361.2304
TCGA-KN-8436-11A-01R-2315-07	ANKRD19|138649	44.5515
TCGA-KN-8436-11A-01R-2315-07	ANKRD1|27063	19.8423
TCGA-KN-8436-11A-01R-2315-07	ANKRD20A3|441425	5.9901
TCGA-KN-8436-11A-01R-2315-07	ANKRD20A4|728747	0
TCGA-KN-8436-11A-01R-2315-07	ANKRD20B|729171	6.7389
TCGA-KN-8436-11A-01R-2315-07	ANKRD22|118932	85.7336
TCGA-KN-8436-11A-01R-2315-07	ANKRD23|200539	40.4333
TCGA-KN-8436-11A-01R-2315-07	ANKRD24|170961	69.2608
TCGA-KN-8436-11A-01R-2315-07	ANKRD26P1|124149	.3744
TCGA-KN-8436-11A-01R-2315-07	ANKRD26|22852	194.6789
TCGA-KN-8436-11A-01R-2315-07	ANKRD27|84079	719.9376
TCGA-KN-8436-11A-01R-2315-07	ANKRD28|23243	1056.133
TCGA-KN-8436-11A-01R-2315-07	ANKRD29|147463	139.6447
TCGA-KN-8436-11A-01R-2315-07	ANKRD2|26287	1044.9016
TCGA-KN-8436-11A-01R-2315-07	ANKRD30A|91074	0
TCGA-KN-8436-11A-01R-2315-07	ANKRD30B|374860	0
TCGA-KN-8436-11A-01R-2315-07	ANKRD31|256006	3.7438
TCGA-KN-8436-11A-01R-2315-07	ANKRD32|84250	48.6697
TCGA-KN-8436-11A-01R-2315-07	ANKRD33|341405	.3744
TCGA-KN-8436-11A-01R-2315-07	ANKRD34A|284615	30.6994
TCGA-KN-8436-11A-01R-2315-07	ANKRD34B|340120	34.8176
TCGA-KN-8436-11A-01R-2315-07	ANKRD34C|390616	0
TCGA-KN-8436-11A-01R-2315-07	ANKRD35|148741	23.9605
TCGA-KN-8436-11A-01R-2315-07	ANKRD36BP1|84832	93.5956
TCGA-KN-8436-11A-01R-2315-07	ANKRD36B|57730	18.7191
TCGA-KN-8436-11A-01R-2315-07	ANKRD36|375248	116.8073
TCGA-KN-8436-11A-01R-2315-07	ANKRD37|353322	154.3804
TCGA-KN-8436-11A-01R-2315-07	ANKRD39|51239	103.3296
TCGA-KN-8436-11A-01R-2315-07	ANKRD40|91369	1002.9707
TCGA-KN-8436-11A-01R-2315-07	ANKRD42|338699	399.8405
TCGA-KN-8436-11A-01R-2315-07	ANKRD43|134548	454.5004
TCGA-KN-8436-11A-01R-2315-07	ANKRD44|91526	68.512
TCGA-KN-8436-11A-01R-2315-07	ANKRD45|339416	89.4774
TCGA-KN-8436-11A-01R-2315-07	ANKRD46|157567	843.6373
TCGA-KN-8436-11A-01R-2315-07	ANKRD49|54851	196.9252
TCGA-KN-8436-11A-01R-2315-07	ANKRD50|57182	518.1454
TCGA-KN-8436-11A-01R-2315-07	ANKRD52|283373	1899.6168
TCGA-KN-8436-11A-01R-2315-07	ANKRD53|79998	21.7142
TCGA-KN-8436-11A-01R-2315-07	ANKRD54|129138	622.9725
TCGA-KN-8436-11A-01R-2315-07	ANKRD55|79722	1.4975
TCGA-KN-8436-11A-01R-2315-07	ANKRD56|345079	572.0565
TCGA-KN-8436-11A-01R-2315-07	ANKRD57|65124	822.144
TCGA-KN-8436-11A-01R-2315-07	ANKRD58|347454	58.7781
TCGA-KN-8436-11A-01R-2315-07	ANKRD5|63926	171.8416
TCGA-KN-8436-11A-01R-2315-07	ANKRD6|22881	471.2914
TCGA-KN-8436-11A-01R-2315-07	ANKRD7|56311	5.2414
TCGA-KN-8436-11A-01R-2315-07	ANKRD9|122416	296.8853
TCGA-KN-8436-11A-01R-2315-07	ANKS1A|23294	1227.2258
TCGA-KN-8436-11A-01R-2315-07	ANKS1B|56899	22.463
TCGA-KN-8436-11A-01R-2315-07	ANKS3|124401	571.6821
TCGA-KN-8436-11A-01R-2315-07	ANKS4B|257629	23.5861
TCGA-KN-8436-11A-01R-2315-07	ANKS6|203286	941.1976
TCGA-KN-8436-11A-01R-2315-07	ANKZF1|55139	533.1207
TCGA-KN-8436-11A-01R-2315-07	ANLN|54443	32.9457
TCGA-KN-8436-11A-01R-2315-07	ANO10|55129	1210.0042
TCGA-KN-8436-11A-01R-2315-07	ANO1|55107	200.2946
TCGA-KN-8436-11A-01R-2315-07	ANO2|57101	47.921
TCGA-KN-8436-11A-01R-2315-07	ANO3|63982	22.8373
TCGA-KN-8436-11A-01R-2315-07	ANO4|121601	2.6207
TCGA-KN-8436-11A-01R-2315-07	ANO5|203859	418.5596
TCGA-KN-8436-11A-01R-2315-07	ANO6|196527	3497.107
TCGA-KN-8436-11A-01R-2315-07	ANO7|50636	41.9308
TCGA-KN-8436-11A-01R-2315-07	ANO8|57719	379.2495
TCGA-KN-8436-11A-01R-2315-07	ANO9|338440	97.3395
TCGA-KN-8436-11A-01R-2315-07	ANP32A|8125	2697.4259
TCGA-KN-8436-11A-01R-2315-07	ANP32B|10541	1820.6221
TCGA-KN-8436-11A-01R-2315-07	ANP32C|23520	9.7339
TCGA-KN-8436-11A-01R-2315-07	ANP32D|23519	1.8719
TCGA-KN-8436-11A-01R-2315-07	ANP32E|81611	1840.09
TCGA-KN-8436-11A-01R-2315-07	ANPEP|290	577.6722
TCGA-KN-8436-11A-01R-2315-07	ANTXR1|84168	601.2583
TCGA-KN-8436-11A-01R-2315-07	ANTXR2|118429	798.1835
TCGA-KN-8436-11A-01R-2315-07	ANTXRL|195977	0
TCGA-KN-8436-11A-01R-2315-07	ANUBL1|93550	137.7728
TCGA-KN-8436-11A-01R-2315-07	ANXA10|11199	0
TCGA-KN-8436-11A-01R-2315-07	ANXA11|311	9106.48
TCGA-KN-8436-11A-01R-2315-07	ANXA13|312	18.3447
TCGA-KN-8436-11A-01R-2315-07	ANXA1|301	954.6754
TCGA-KN-8436-11A-01R-2315-07	ANXA2P1|303	81.9898
TCGA-KN-8436-11A-01R-2315-07	ANXA2P2|304	2529.7026
TCGA-KN-8436-11A-01R-2315-07	ANXA2P3|305	19.8423
TCGA-KN-8436-11A-01R-2315-07	ANXA2|302	6258.9267
TCGA-KN-8436-11A-01R-2315-07	ANXA3|306	1154.2213
TCGA-KN-8436-11A-01R-2315-07	ANXA4|307	2905.957
TCGA-KN-8436-11A-01R-2315-07	ANXA5|308	5914.1204
TCGA-KN-8436-11A-01R-2315-07	ANXA6|309	2541.6828
TCGA-KN-8436-11A-01R-2315-07	ANXA7|310	3773.0269
TCGA-KN-8436-11A-01R-2315-07	ANXA8L1|728113	0
TCGA-KN-8436-11A-01R-2315-07	ANXA8L2|244	0
TCGA-KN-8436-11A-01R-2315-07	ANXA8|653145	1.1231
TCGA-KN-8436-11A-01R-2315-07	ANXA9|8416	720.6863
TCGA-KN-8436-11A-01R-2315-07	AOAH|313	23.9605
TCGA-KN-8436-11A-01R-2315-07	AOC2|314	55.0342
TCGA-KN-8436-11A-01R-2315-07	AOC3|8639	1032.5469
TCGA-KN-8436-11A-01R-2315-07	AOX1|316	534.6182
TCGA-KN-8436-11A-01R-2315-07	AOX2P|344454	0
TCGA-KN-8436-11A-01R-2315-07	AP1AR|55435	457.4954
TCGA-KN-8436-11A-01R-2315-07	AP1B1|162	2917.9372
TCGA-KN-8436-11A-01R-2315-07	AP1G1|164	2806.7456
TCGA-KN-8436-11A-01R-2315-07	AP1G2|8906	677.4227
TCGA-KN-8436-11A-01R-2315-07	AP1M1|8907	1127.6401
TCGA-KN-8436-11A-01R-2315-07	AP1M2|10053	1998.8282
TCGA-KN-8436-11A-01R-2315-07	AP1S1|1174	958.0448
TCGA-KN-8436-11A-01R-2315-07	AP1S2|8905	289.7721
TCGA-KN-8436-11A-01R-2315-07	AP1S3|130340	710.2036
TCGA-KN-8436-11A-01R-2315-07	AP2A1|160	1650.338
TCGA-KN-8436-11A-01R-2315-07	AP2A2|161	3041.4835
TCGA-KN-8436-11A-01R-2315-07	AP2B1|163	7883.7467
TCGA-KN-8436-11A-01R-2315-07	AP2M1|1173	8045.48
TCGA-KN-8436-11A-01R-2315-07	AP2S1|1175	966.2812
TCGA-KN-8436-11A-01R-2315-07	AP3B1|8546	1672.741
TCGA-KN-8436-11A-01R-2315-07	AP3B2|8120	33.32
TCGA-KN-8436-11A-01R-2315-07	AP3D1|8943	3373.1864
TCGA-KN-8436-11A-01R-2315-07	AP3M1|26985	1140.7435
TCGA-KN-8436-11A-01R-2315-07	AP3M2|10947	575.8003
TCGA-KN-8436-11A-01R-2315-07	AP3S1|1176	451.5053
TCGA-KN-8436-11A-01R-2315-07	AP3S2|10239	2591.4083
TCGA-KN-8436-11A-01R-2315-07	AP4B1|10717	258.4812
TCGA-KN-8436-11A-01R-2315-07	AP4E1|23431	302.1267
TCGA-KN-8436-11A-01R-2315-07	AP4M1|9179	261.9367
TCGA-KN-8436-11A-01R-2315-07	AP4S1|11154	109.6941
TCGA-KN-8436-11A-01R-2315-07	APAF1|317	323.8409
TCGA-KN-8436-11A-01R-2315-07	APBA1|320	113.4379
TCGA-KN-8436-11A-01R-2315-07	APBA2|321	80.4922
TCGA-KN-8436-11A-01R-2315-07	APBA3|9546	309.9887
TCGA-KN-8436-11A-01R-2315-07	APBB1IP|54518	62.8963
TCGA-KN-8436-11A-01R-2315-07	APBB1|322	1449.6091
TCGA-KN-8436-11A-01R-2315-07	APBB2|323	1625.1944
TCGA-KN-8436-11A-01R-2315-07	APBB3|10307	261.6934
TCGA-KN-8436-11A-01R-2315-07	APC2|10297	6.0313
TCGA-KN-8436-11A-01R-2315-07	APCDD1L|164284	172.5903
TCGA-KN-8436-11A-01R-2315-07	APCDD1|147495	768.2329
TCGA-KN-8436-11A-01R-2315-07	APCS|325	57.6549
TCGA-KN-8436-11A-01R-2315-07	APC|324	751.0113
TCGA-KN-8436-11A-01R-2315-07	APEH|327	2981.2079
TCGA-KN-8436-11A-01R-2315-07	APEX1|328	1762.2184
TCGA-KN-8436-11A-01R-2315-07	APEX2|27301	513.2784
TCGA-KN-8436-11A-01R-2315-07	APH1A|51107	4178.8575
TCGA-KN-8436-11A-01R-2315-07	APH1B|83464	862.2029
TCGA-KN-8436-11A-01R-2315-07	API5|8539	2387.8116
TCGA-KN-8436-11A-01R-2315-07	APIP|51074	694.2998
TCGA-KN-8436-11A-01R-2315-07	APITD1|378708	499.0968
TCGA-KN-8436-11A-01R-2315-07	APLF|200558	50.916
TCGA-KN-8436-11A-01R-2315-07	APLNR|187	131.7826
TCGA-KN-8436-11A-01R-2315-07	APLN|8862	214.8956
TCGA-KN-8436-11A-01R-2315-07	APLP1|333	55.4086
TCGA-KN-8436-11A-01R-2315-07	APLP2|334	31989.4873
TCGA-KN-8436-11A-01R-2315-07	APOA1BP|128240	2147.458
TCGA-KN-8436-11A-01R-2315-07	APOA1|335	1.8719
TCGA-KN-8436-11A-01R-2315-07	APOA2|336	.3744
TCGA-KN-8436-11A-01R-2315-07	APOA4|337	0
TCGA-KN-8436-11A-01R-2315-07	APOA5|116519	.3744
TCGA-KN-8436-11A-01R-2315-07	APOB48R|55911	57.2805
TCGA-KN-8436-11A-01R-2315-07	APOBEC1|339	0
TCGA-KN-8436-11A-01R-2315-07	APOBEC2|10930	4.1182
TCGA-KN-8436-11A-01R-2315-07	APOBEC3A|200315	10.4041
TCGA-KN-8436-11A-01R-2315-07	APOBEC3B|9582	14.3052
TCGA-KN-8436-11A-01R-2315-07	APOBEC3C|27350	77.8716
TCGA-KN-8436-11A-01R-2315-07	APOBEC3D|140564	32.1969
TCGA-KN-8436-11A-01R-2315-07	APOBEC3F|200316	114.9354
TCGA-KN-8436-11A-01R-2315-07	APOBEC3G|60489	107.8222
TCGA-KN-8436-11A-01R-2315-07	APOBEC3H|164668	2.6207
TCGA-KN-8436-11A-01R-2315-07	APOBEC4|403314	.7488
TCGA-KN-8436-11A-01R-2315-07	APOB|338	10.4827
TCGA-KN-8436-11A-01R-2315-07	APOC1P1|342	0
TCGA-KN-8436-11A-01R-2315-07	APOC1|341	6.3645
TCGA-KN-8436-11A-01R-2315-07	APOC2|344	4.867
TCGA-KN-8436-11A-01R-2315-07	APOC3|345	0
TCGA-KN-8436-11A-01R-2315-07	APOC4|346	0
TCGA-KN-8436-11A-01R-2315-07	APOD|347	472.4707
TCGA-KN-8436-11A-01R-2315-07	APOE|348	852.8433
TCGA-KN-8436-11A-01R-2315-07	APOF|319	2.6207
TCGA-KN-8436-11A-01R-2315-07	APOH|350	3.7438
TCGA-KN-8436-11A-01R-2315-07	APOL1|8542	1573.904
TCGA-KN-8436-11A-01R-2315-07	APOL2|23780	717.6913
TCGA-KN-8436-11A-01R-2315-07	APOL3|80833	746.5187
TCGA-KN-8436-11A-01R-2315-07	APOL4|80832	71.1327
TCGA-KN-8436-11A-01R-2315-07	APOL5|80831	0
TCGA-KN-8436-11A-01R-2315-07	APOL6|80830	580.6673
TCGA-KN-8436-11A-01R-2315-07	APOLD1|81575	1528.2294
TCGA-KN-8436-11A-01R-2315-07	APOM|55937	140.0191
TCGA-KN-8436-11A-01R-2315-07	APOOL|139322	282.6588
TCGA-KN-8436-11A-01R-2315-07	APOO|79135	567.5639
TCGA-KN-8436-11A-01R-2315-07	APPBP2|10513	763.7403
TCGA-KN-8436-11A-01R-2315-07	APPL1|26060	1437.2544
TCGA-KN-8436-11A-01R-2315-07	APPL2|55198	802.6761
TCGA-KN-8436-11A-01R-2315-07	APP|351	77319.7208
TCGA-KN-8436-11A-01R-2315-07	APRT|353	1108.5466
TCGA-KN-8436-11A-01R-2315-07	APTX|54840	514.7759
TCGA-KN-8436-11A-01R-2315-07	AQP10|89872	1.1231
TCGA-KN-8436-11A-01R-2315-07	AQP11|282679	26.5812
TCGA-KN-8436-11A-01R-2315-07	AQP12A|375318	0
TCGA-KN-8436-11A-01R-2315-07	AQP12B|653437	0
TCGA-KN-8436-11A-01R-2315-07	AQP1|358	31822.0523
TCGA-KN-8436-11A-01R-2315-07	AQP2|359	96432.6963
TCGA-KN-8436-11A-01R-2315-07	AQP3|360	19213.31
TCGA-KN-8436-11A-01R-2315-07	AQP4|361	44.1771
TCGA-KN-8436-11A-01R-2315-07	AQP5|362	98.0882
TCGA-KN-8436-11A-01R-2315-07	AQP6|363	4425.2012
TCGA-KN-8436-11A-01R-2315-07	AQP7P1|375719	16.0984
TCGA-KN-8436-11A-01R-2315-07	AQP7P3|441432	.7488
TCGA-KN-8436-11A-01R-2315-07	AQP7|364	304.373
TCGA-KN-8436-11A-01R-2315-07	AQP8|343	.7488
TCGA-KN-8436-11A-01R-2315-07	AQP9|366	26.2068
TCGA-KN-8436-11A-01R-2315-07	AQPEP|206338	1.4975
TCGA-KN-8436-11A-01R-2315-07	AQR|9716	833.7498
TCGA-KN-8436-11A-01R-2315-07	ARAF|369	1841.9619
TCGA-KN-8436-11A-01R-2315-07	ARAP1|116985	2845.6702
TCGA-KN-8436-11A-01R-2315-07	ARAP2|116984	357.9097
TCGA-KN-8436-11A-01R-2315-07	ARAP3|64411	808.6662
TCGA-KN-8436-11A-01R-2315-07	ARCN1|372	3023.5131
TCGA-KN-8436-11A-01R-2315-07	ARC|23237	359.4072
TCGA-KN-8436-11A-01R-2315-07	AREG|374	25.458
TCGA-KN-8436-11A-01R-2315-07	ARF1|375	9625.7485
TCGA-KN-8436-11A-01R-2315-07	ARF3|377	6416.1673
TCGA-KN-8436-11A-01R-2315-07	ARF4|378	2995.8088
TCGA-KN-8436-11A-01R-2315-07	ARF5|381	2715.2877
TCGA-KN-8436-11A-01R-2315-07	ARF6|382	3142.1923
TCGA-KN-8436-11A-01R-2315-07	ARFGAP1|55738	1374.7326
TCGA-KN-8436-11A-01R-2315-07	ARFGAP2|84364	2562.6482
TCGA-KN-8436-11A-01R-2315-07	ARFGAP3|26286	1396.8211
TCGA-KN-8436-11A-01R-2315-07	ARFGEF1|10565	1864.5709
TCGA-KN-8436-11A-01R-2315-07	ARFGEF2|10564	2424.1267
TCGA-KN-8436-11A-01R-2315-07	ARFIP1|27236	1120.1524
TCGA-KN-8436-11A-01R-2315-07	ARFIP2|23647	1253.807
TCGA-KN-8436-11A-01R-2315-07	ARFRP1|10139	1023.1874
TCGA-KN-8436-11A-01R-2315-07	ARG1|383	0
TCGA-KN-8436-11A-01R-2315-07	ARG2|384	5783.5021
TCGA-KN-8436-11A-01R-2315-07	ARGFXP2|503640	.3744
TCGA-KN-8436-11A-01R-2315-07	ARGFX|503582	0
TCGA-KN-8436-11A-01R-2315-07	ARGLU1|55082	1614.3374
TCGA-KN-8436-11A-01R-2315-07	ARHGAP10|79658	237.7329
TCGA-KN-8436-11A-01R-2315-07	ARHGAP11A|9824	27.7043
TCGA-KN-8436-11A-01R-2315-07	ARHGAP11B|89839	1.8719
TCGA-KN-8436-11A-01R-2315-07	ARHGAP12|94134	665.6521
TCGA-KN-8436-11A-01R-2315-07	ARHGAP15|55843	30.6994
TCGA-KN-8436-11A-01R-2315-07	ARHGAP17|55114	759.9965
TCGA-KN-8436-11A-01R-2315-07	ARHGAP18|93663	2056.8575
TCGA-KN-8436-11A-01R-2315-07	ARHGAP19|84986	271.8017
TCGA-KN-8436-11A-01R-2315-07	ARHGAP1|392	2547.2985
TCGA-KN-8436-11A-01R-2315-07	ARHGAP20|57569	13.4778
TCGA-KN-8436-11A-01R-2315-07	ARHGAP21|57584	1032.1726
TCGA-KN-8436-11A-01R-2315-07	ARHGAP22|58504	9.3596
TCGA-KN-8436-11A-01R-2315-07	ARHGAP23|57636	723.307
TCGA-KN-8436-11A-01R-2315-07	ARHGAP24|83478	4938.1052
TCGA-KN-8436-11A-01R-2315-07	ARHGAP25|9938	167.7234
TCGA-KN-8436-11A-01R-2315-07	ARHGAP26|23092	445.8896
TCGA-KN-8436-11A-01R-2315-07	ARHGAP27|201176	733.771
TCGA-KN-8436-11A-01R-2315-07	ARHGAP28|79822	112.6891
TCGA-KN-8436-11A-01R-2315-07	ARHGAP29|9411	3472.3977
TCGA-KN-8436-11A-01R-2315-07	ARHGAP30|257106	157.615
TCGA-KN-8436-11A-01R-2315-07	ARHGAP31|57514	780.9619
TCGA-KN-8436-11A-01R-2315-07	ARHGAP32|9743	514.4016
TCGA-KN-8436-11A-01R-2315-07	ARHGAP33|115703	153.4968
TCGA-KN-8436-11A-01R-2315-07	ARHGAP36|158763	.7488
TCGA-KN-8436-11A-01R-2315-07	ARHGAP39|80728	230.994
TCGA-KN-8436-11A-01R-2315-07	ARHGAP42|143872	162.7366
TCGA-KN-8436-11A-01R-2315-07	ARHGAP4|393	950.5572
TCGA-KN-8436-11A-01R-2315-07	ARHGAP5|394	2729.9972
TCGA-KN-8436-11A-01R-2315-07	ARHGAP6|395	485.1997
TCGA-KN-8436-11A-01R-2315-07	ARHGAP8|23779	607.4131
TCGA-KN-8436-11A-01R-2315-07	ARHGAP9|64333	53.9111
TCGA-KN-8436-11A-01R-2315-07	ARHGDIA|396	5451.3836
TCGA-KN-8436-11A-01R-2315-07	ARHGDIB|397	1530.8501
TCGA-KN-8436-11A-01R-2315-07	ARHGDIG|398	0
TCGA-KN-8436-11A-01R-2315-07	ARHGEF10L|55160	1845.3314
TCGA-KN-8436-11A-01R-2315-07	ARHGEF10|9639	848.7251
TCGA-KN-8436-11A-01R-2315-07	ARHGEF11|9826	1443.6189
TCGA-KN-8436-11A-01R-2315-07	ARHGEF12|23365	9973.1755
TCGA-KN-8436-11A-01R-2315-07	ARHGEF15|22899	752.5088
TCGA-KN-8436-11A-01R-2315-07	ARHGEF16|27237	1233.216
TCGA-KN-8436-11A-01R-2315-07	ARHGEF17|9828	3294.566
TCGA-KN-8436-11A-01R-2315-07	ARHGEF18|23370	3178.1331
TCGA-KN-8436-11A-01R-2315-07	ARHGEF19|128272	223.132
TCGA-KN-8436-11A-01R-2315-07	ARHGEF1|9138	1421.9047
TCGA-KN-8436-11A-01R-2315-07	ARHGEF2|9181	1530.8501
TCGA-KN-8436-11A-01R-2315-07	ARHGEF33|100271715	22.463
TCGA-KN-8436-11A-01R-2315-07	ARHGEF35|445328	962.163
TCGA-KN-8436-11A-01R-2315-07	ARHGEF37|389337	714.6962
TCGA-KN-8436-11A-01R-2315-07	ARHGEF38|54848	27.3299
TCGA-KN-8436-11A-01R-2315-07	ARHGEF3|50650	874.5575
TCGA-KN-8436-11A-01R-2315-07	ARHGEF4|50649	24.7092
TCGA-KN-8436-11A-01R-2315-07	ARHGEF5|7984	993.6112
TCGA-KN-8436-11A-01R-2315-07	ARHGEF6|9459	330.2054
TCGA-KN-8436-11A-01R-2315-07	ARHGEF7|8874	1116.783
TCGA-KN-8436-11A-01R-2315-07	ARHGEF9|23229	549.5935
TCGA-KN-8436-11A-01R-2315-07	ARID1A|8289	2114.5124
TCGA-KN-8436-11A-01R-2315-07	ARID1B|57492	1626.692
TCGA-KN-8436-11A-01R-2315-07	ARID2|196528	666.7752
TCGA-KN-8436-11A-01R-2315-07	ARID3A|1820	78.2459
TCGA-KN-8436-11A-01R-2315-07	ARID3B|10620	78.6203
TCGA-KN-8436-11A-01R-2315-07	ARID3C|138715	0
TCGA-KN-8436-11A-01R-2315-07	ARID4A|5926	491.1898
TCGA-KN-8436-11A-01R-2315-07	ARID4B|51742	807.9174
TCGA-KN-8436-11A-01R-2315-07	ARID5A|10865	411.4464
TCGA-KN-8436-11A-01R-2315-07	ARID5B|84159	1617.7068
TCGA-KN-8436-11A-01R-2315-07	ARIH1|25820	1386.3384
TCGA-KN-8436-11A-01R-2315-07	ARIH2|10425	1588.505
TCGA-KN-8436-11A-01R-2315-07	ARL10|285598	53.1623
TCGA-KN-8436-11A-01R-2315-07	ARL11|115761	8.2364
TCGA-KN-8436-11A-01R-2315-07	ARL13A|392509	.7488
TCGA-KN-8436-11A-01R-2315-07	ARL13B|200894	272.1761
TCGA-KN-8436-11A-01R-2315-07	ARL14|80117	2.2463
TCGA-KN-8436-11A-01R-2315-07	ARL15|54622	749.8882
TCGA-KN-8436-11A-01R-2315-07	ARL16|339231	591.5244
TCGA-KN-8436-11A-01R-2315-07	ARL17A|51326	83.959
TCGA-KN-8436-11A-01R-2315-07	ARL17B|641522	1.7184
TCGA-KN-8436-11A-01R-2315-07	ARL1|400	2466.0575
TCGA-KN-8436-11A-01R-2315-07	ARL2BP|23568	1298.7329
TCGA-KN-8436-11A-01R-2315-07	ARL2|402	2348.8758
TCGA-KN-8436-11A-01R-2315-07	ARL3|403	1059.8769
TCGA-KN-8436-11A-01R-2315-07	ARL4A|10124	196.5508
TCGA-KN-8436-11A-01R-2315-07	ARL4C|10123	438.7763
TCGA-KN-8436-11A-01R-2315-07	ARL4D|379	2326.0385
TCGA-KN-8436-11A-01R-2315-07	ARL5A|26225	1020.1923
TCGA-KN-8436-11A-01R-2315-07	ARL5B|221079	146.3836
TCGA-KN-8436-11A-01R-2315-07	ARL5C|390790	.3744
TCGA-KN-8436-11A-01R-2315-07	ARL6IP1|23204	7192.6366
TCGA-KN-8436-11A-01R-2315-07	ARL6IP4|51329	2641.2686
TCGA-KN-8436-11A-01R-2315-07	ARL6IP5|10550	2862.903
TCGA-KN-8436-11A-01R-2315-07	ARL6IP6|151188	208.1567
TCGA-KN-8436-11A-01R-2315-07	ARL6|84100	135.1521
TCGA-KN-8436-11A-01R-2315-07	ARL8A|127829	1045.2759
TCGA-KN-8436-11A-01R-2315-07	ARL8B|55207	2115.6355
TCGA-KN-8436-11A-01R-2315-07	ARL9|132946	.7488
TCGA-KN-8436-11A-01R-2315-07	ARMC10|83787	567.1184
TCGA-KN-8436-11A-01R-2315-07	ARMC1|55156	570.9333
TCGA-KN-8436-11A-01R-2315-07	ARMC2|84071	59.1524
TCGA-KN-8436-11A-01R-2315-07	ARMC3|219681	8.6108
TCGA-KN-8436-11A-01R-2315-07	ARMC4|55130	2.6207
TCGA-KN-8436-11A-01R-2315-07	ARMC5|79798	339.1905
TCGA-KN-8436-11A-01R-2315-07	ARMC6|93436	811.5976
TCGA-KN-8436-11A-01R-2315-07	ARMC7|79637	1272.9005
TCGA-KN-8436-11A-01R-2315-07	ARMC8|25852	703.0903
TCGA-KN-8436-11A-01R-2315-07	ARMC9|80210	272.5505
TCGA-KN-8436-11A-01R-2315-07	ARMCX1|51309	559.3275
TCGA-KN-8436-11A-01R-2315-07	ARMCX2|9823	2506.1165
TCGA-KN-8436-11A-01R-2315-07	ARMCX3|51566	2102.5321
TCGA-KN-8436-11A-01R-2315-07	ARMCX5|64860	396.4711
TCGA-KN-8436-11A-01R-2315-07	ARMCX6|54470	230.994
TCGA-KN-8436-11A-01R-2315-07	ARMS2|387715	.3744
TCGA-KN-8436-11A-01R-2315-07	ARNT2|9915	2691.8102
TCGA-KN-8436-11A-01R-2315-07	ARNTL2|56938	20.591
TCGA-KN-8436-11A-01R-2315-07	ARNTL|406	266.5603
TCGA-KN-8436-11A-01R-2315-07	ARNT|405	1225.3539
TCGA-KN-8436-11A-01R-2315-07	ARPC1A|10552	1885.686
TCGA-KN-8436-11A-01R-2315-07	ARPC1B|10095	2412.9739
TCGA-KN-8436-11A-01R-2315-07	ARPC2|10109	3375.807
TCGA-KN-8436-11A-01R-2315-07	ARPC3|10094	2343.6345
TCGA-KN-8436-11A-01R-2315-07	ARPC4|10093	2779.3633
TCGA-KN-8436-11A-01R-2315-07	ARPC5L|81873	717.3169
TCGA-KN-8436-11A-01R-2315-07	ARPC5|10092	1891.7548
TCGA-KN-8436-11A-01R-2315-07	ARPM1|84517	140.7678
TCGA-KN-8436-11A-01R-2315-07	ARPP19|10776	4042.2079
TCGA-KN-8436-11A-01R-2315-07	ARPP21|10777	7.1133
TCGA-KN-8436-11A-01R-2315-07	ARR3|407	0
TCGA-KN-8436-11A-01R-2315-07	ARRB1|408	646.933
TCGA-KN-8436-11A-01R-2315-07	ARRB2|409	358.6584
TCGA-KN-8436-11A-01R-2315-07	ARRDC1|92714	1122.3987
TCGA-KN-8436-11A-01R-2315-07	ARRDC2|27106	560.0762
TCGA-KN-8436-11A-01R-2315-07	ARRDC3|57561	5827.638
TCGA-KN-8436-11A-01R-2315-07	ARRDC4|91947	1469.0769
TCGA-KN-8436-11A-01R-2315-07	ARRDC5|645432	1.4975
TCGA-KN-8436-11A-01R-2315-07	ARSA|410	493.4361
TCGA-KN-8436-11A-01R-2315-07	ARSB|411	550.3423
TCGA-KN-8436-11A-01R-2315-07	ARSD|414	4640.8455
TCGA-KN-8436-11A-01R-2315-07	ARSE|415	490.0667
TCGA-KN-8436-11A-01R-2315-07	ARSF|416	7.1133
TCGA-KN-8436-11A-01R-2315-07	ARSG|22901	93.97
TCGA-KN-8436-11A-01R-2315-07	ARSH|347527	1.8719
TCGA-KN-8436-11A-01R-2315-07	ARSI|340075	3.7438
TCGA-KN-8436-11A-01R-2315-07	ARSJ|79642	326.4615
TCGA-KN-8436-11A-01R-2315-07	ARSK|153642	423.0522
TCGA-KN-8436-11A-01R-2315-07	ART1|417	1.4975
TCGA-KN-8436-11A-01R-2315-07	ART3|419	1.1231
TCGA-KN-8436-11A-01R-2315-07	ART4|420	16.0984
TCGA-KN-8436-11A-01R-2315-07	ART5|116969	12.729
TCGA-KN-8436-11A-01R-2315-07	ARTN|9048	25.8324
TCGA-KN-8436-11A-01R-2315-07	ARV1|64801	458.2442
TCGA-KN-8436-11A-01R-2315-07	ARVCF|421	272.9248
TCGA-KN-8436-11A-01R-2315-07	ARX|170302	.3744
TCGA-KN-8436-11A-01R-2315-07	AR|367	44.5515
TCGA-KN-8436-11A-01R-2315-07	AS3MT|57412	287.5258
TCGA-KN-8436-11A-01R-2315-07	ASAH1|427	9428.449
TCGA-KN-8436-11A-01R-2315-07	ASAH2B|653308	14.6009
TCGA-KN-8436-11A-01R-2315-07	ASAH2|56624	4.4926
TCGA-KN-8436-11A-01R-2315-07	ASAM|79827	77.8716
TCGA-KN-8436-11A-01R-2315-07	ASAP1IT1|29065	0
TCGA-KN-8436-11A-01R-2315-07	ASAP1|50807	584.7855
TCGA-KN-8436-11A-01R-2315-07	ASAP2|8853	2324.1666
TCGA-KN-8436-11A-01R-2315-07	ASAP3|55616	690.3613
TCGA-KN-8436-11A-01R-2315-07	ASB10|136371	0
TCGA-KN-8436-11A-01R-2315-07	ASB11|140456	.3744
TCGA-KN-8436-11A-01R-2315-07	ASB12|142689	5.2526
TCGA-KN-8436-11A-01R-2315-07	ASB13|79754	1275.1468
TCGA-KN-8436-11A-01R-2315-07	ASB14|142686	5.9901
TCGA-KN-8436-11A-01R-2315-07	ASB15|142685	1.8719
TCGA-KN-8436-11A-01R-2315-07	ASB16|92591	31.4556
TCGA-KN-8436-11A-01R-2315-07	ASB17|127247	.3744
TCGA-KN-8436-11A-01R-2315-07	ASB18|401036	1.8719
TCGA-KN-8436-11A-01R-2315-07	ASB1|51665	588.8138
TCGA-KN-8436-11A-01R-2315-07	ASB2|51676	20.591
TCGA-KN-8436-11A-01R-2315-07	ASB3|51130	252.3338
TCGA-KN-8436-11A-01R-2315-07	ASB4|51666	1.8719
TCGA-KN-8436-11A-01R-2315-07	ASB5|140458	7.1133
TCGA-KN-8436-11A-01R-2315-07	ASB6|140459	1182.6331
TCGA-KN-8436-11A-01R-2315-07	ASB7|140460	299.8804
TCGA-KN-8436-11A-01R-2315-07	ASB8|140461	863.7004
TCGA-KN-8436-11A-01R-2315-07	ASB9|140462	140.3934
TCGA-KN-8436-11A-01R-2315-07	ASCC1|51008	646.1842
TCGA-KN-8436-11A-01R-2315-07	ASCC2|84164	894.0254
TCGA-KN-8436-11A-01R-2315-07	ASCC3|10973	488.9435
TCGA-KN-8436-11A-01R-2315-07	ASCL1|429	.3744
TCGA-KN-8436-11A-01R-2315-07	ASCL2|430	92.0981
TCGA-KN-8436-11A-01R-2315-07	ASCL3|56676	0
TCGA-KN-8436-11A-01R-2315-07	ASCL4|121549	2.9951
TCGA-KN-8436-11A-01R-2315-07	ASF1A|25842	450.3822
TCGA-KN-8436-11A-01R-2315-07	ASF1B|55723	42.3052
TCGA-KN-8436-11A-01R-2315-07	ASFMR1|100126270	3.3732
TCGA-KN-8436-11A-01R-2315-07	ASGR1|432	5.9901
TCGA-KN-8436-11A-01R-2315-07	ASGR2|433	3.3694
TCGA-KN-8436-11A-01R-2315-07	ASH1L|55870	2256.336
TCGA-KN-8436-11A-01R-2315-07	ASH2L|9070	894.0254
TCGA-KN-8436-11A-01R-2315-07	ASIP|434	.7488
TCGA-KN-8436-11A-01R-2315-07	ASL|435	801.9273
TCGA-KN-8436-11A-01R-2315-07	ASMTL|8623	820.6464
TCGA-KN-8436-11A-01R-2315-07	ASMT|438	.7488
TCGA-KN-8436-11A-01R-2315-07	ASNA1|439	1849.8239
TCGA-KN-8436-11A-01R-2315-07	ASNSD1|54529	859.2078
TCGA-KN-8436-11A-01R-2315-07	ASNS|440	339.9393
TCGA-KN-8436-11A-01R-2315-07	ASPA|443	193.9301
TCGA-KN-8436-11A-01R-2315-07	ASPDH|554235	31.0737
TCGA-KN-8436-11A-01R-2315-07	ASPG|374569	10.1083
TCGA-KN-8436-11A-01R-2315-07	ASPHD1|253982	6.3645
TCGA-KN-8436-11A-01R-2315-07	ASPHD2|57168	301.0035
TCGA-KN-8436-11A-01R-2315-07	ASPH|444	3420.8452
TCGA-KN-8436-11A-01R-2315-07	ASPM|259266	7.4877
TCGA-KN-8436-11A-01R-2315-07	ASPN|54829	196.5508
TCGA-KN-8436-11A-01R-2315-07	ASPRV1|151516	74.4572
TCGA-KN-8436-11A-01R-2315-07	ASPSCR1|79058	522.2636
TCGA-KN-8436-11A-01R-2315-07	ASRGL1|80150	1406.5551
TCGA-KN-8436-11A-01R-2315-07	ASS1|445	2172.5417
TCGA-KN-8436-11A-01R-2315-07	ASTE1|28990	158.566
TCGA-KN-8436-11A-01R-2315-07	ASTL|431705	1.1231
TCGA-KN-8436-11A-01R-2315-07	ASTN1|460	3.7438
TCGA-KN-8436-11A-01R-2315-07	ASTN2|23245	423.801
TCGA-KN-8436-11A-01R-2315-07	ASXL1|171023	1298.3585
TCGA-KN-8436-11A-01R-2315-07	ASXL2|55252	615.8592
TCGA-KN-8436-11A-01R-2315-07	ASXL3|80816	133.2802
TCGA-KN-8436-11A-01R-2315-07	ASZ1|136991	0
TCGA-KN-8436-11A-01R-2315-07	ATAD1|84896	1313.7082
TCGA-KN-8436-11A-01R-2315-07	ATAD2B|54454	230.6196
TCGA-KN-8436-11A-01R-2315-07	ATAD2|29028	152.3737
TCGA-KN-8436-11A-01R-2315-07	ATAD3A|55210	569.8102
TCGA-KN-8436-11A-01R-2315-07	ATAD3B|83858	186.0681
TCGA-KN-8436-11A-01R-2315-07	ATAD3C|219293	323.4665
TCGA-KN-8436-11A-01R-2315-07	ATAD5|79915	17.9704
TCGA-KN-8436-11A-01R-2315-07	ATCAY|85300	0
TCGA-KN-8436-11A-01R-2315-07	ATE1|11101	366.1461
TCGA-KN-8436-11A-01R-2315-07	ATF1|466	357.1609
TCGA-KN-8436-11A-01R-2315-07	ATF2|1386	583.2879
TCGA-KN-8436-11A-01R-2315-07	ATF3|467	3841.1645
TCGA-KN-8436-11A-01R-2315-07	ATF4|468	2969.9764
TCGA-KN-8436-11A-01R-2315-07	ATF5|22809	610.6179
TCGA-KN-8436-11A-01R-2315-07	ATF6B|1388	2139.7869
TCGA-KN-8436-11A-01R-2315-07	ATF6|22926	1837.4693
TCGA-KN-8436-11A-01R-2315-07	ATF7IP2|80063	143.0141
TCGA-KN-8436-11A-01R-2315-07	ATF7IP|55729	786.2033
TCGA-KN-8436-11A-01R-2315-07	ATF7|11016	1330.8437
TCGA-KN-8436-11A-01R-2315-07	ATG10|83734	128.7876
TCGA-KN-8436-11A-01R-2315-07	ATG12|9140	335.8211
TCGA-KN-8436-11A-01R-2315-07	ATG16L1|55054	450.7565
TCGA-KN-8436-11A-01R-2315-07	ATG16L2|89849	219.1148
TCGA-KN-8436-11A-01R-2315-07	ATG2A|23130	900.0155
TCGA-KN-8436-11A-01R-2315-07	ATG2B|55102	1031.7982
TCGA-KN-8436-11A-01R-2315-07	ATG3|64422	752.5088
TCGA-KN-8436-11A-01R-2315-07	ATG4A|115201	468.7269
TCGA-KN-8436-11A-01R-2315-07	ATG4B|23192	1205.1373
TCGA-KN-8436-11A-01R-2315-07	ATG4C|84938	187.5656
TCGA-KN-8436-11A-01R-2315-07	ATG4D|84971	632.5829
TCGA-KN-8436-11A-01R-2315-07	ATG5|9474	745.0212
TCGA-KN-8436-11A-01R-2315-07	ATG7|10533	608.4427
TCGA-KN-8436-11A-01R-2315-07	ATG9A|79065	1703.6276
TCGA-KN-8436-11A-01R-2315-07	ATG9B|285973	6.1586
TCGA-KN-8436-11A-01R-2315-07	ATHL1|80162	911.247
TCGA-KN-8436-11A-01R-2315-07	ATIC|471	971.897
TCGA-KN-8436-11A-01R-2315-07	ATL1|51062	170.344
TCGA-KN-8436-11A-01R-2315-07	ATL2|64225	499.4263
TCGA-KN-8436-11A-01R-2315-07	ATL3|25923	244.4718
TCGA-KN-8436-11A-01R-2315-07	ATMIN|23300	1138.1228
TCGA-KN-8436-11A-01R-2315-07	ATM|472	1348.5258
TCGA-KN-8436-11A-01R-2315-07	ATN1|1822	5565.5703
TCGA-KN-8436-11A-01R-2315-07	ATOH1|474	0
TCGA-KN-8436-11A-01R-2315-07	ATOH7|220202	2.2463
TCGA-KN-8436-11A-01R-2315-07	ATOH8|84913	848.3508
TCGA-KN-8436-11A-01R-2315-07	ATOX1|475	730.0459
TCGA-KN-8436-11A-01R-2315-07	ATP10A|57194	97.7138
TCGA-KN-8436-11A-01R-2315-07	ATP10B|23120	26.2068
TCGA-KN-8436-11A-01R-2315-07	ATP10D|57205	1241.4524
TCGA-KN-8436-11A-01R-2315-07	ATP11A|23250	2284.1076
TCGA-KN-8436-11A-01R-2315-07	ATP11B|23200	1290.1221
TCGA-KN-8436-11A-01R-2315-07	ATP11C|286410	725.1789
TCGA-KN-8436-11A-01R-2315-07	ATP12A|479	302.5011
TCGA-KN-8436-11A-01R-2315-07	ATP13A1|57130	1648.7805
TCGA-KN-8436-11A-01R-2315-07	ATP13A2|23400	1049.0198
TCGA-KN-8436-11A-01R-2315-07	ATP13A3|79572	2232.8172
TCGA-KN-8436-11A-01R-2315-07	ATP13A4|84239	20.591
TCGA-KN-8436-11A-01R-2315-07	ATP13A5|344905	7.4877
TCGA-KN-8436-11A-01R-2315-07	ATP1A1|476	136098.4476
TCGA-KN-8436-11A-01R-2315-07	ATP1A2|477	174.0879
TCGA-KN-8436-11A-01R-2315-07	ATP1A3|478	20.9654
TCGA-KN-8436-11A-01R-2315-07	ATP1A4|480	0
TCGA-KN-8436-11A-01R-2315-07	ATP1B1|481	69579.9616
TCGA-KN-8436-11A-01R-2315-07	ATP1B2|482	309.9887
TCGA-KN-8436-11A-01R-2315-07	ATP1B3|483	3223.8077
TCGA-KN-8436-11A-01R-2315-07	ATP1B4|23439	0
TCGA-KN-8436-11A-01R-2315-07	ATP2A1|487	2.6207
TCGA-KN-8436-11A-01R-2315-07	ATP2A2|488	4507.9397
TCGA-KN-8436-11A-01R-2315-07	ATP2A3|489	1588.8793
TCGA-KN-8436-11A-01R-2315-07	ATP2B1|490	713.1987
TCGA-KN-8436-11A-01R-2315-07	ATP2B2|491	73.379
TCGA-KN-8436-11A-01R-2315-07	ATP2B3|492	17.2216
TCGA-KN-8436-11A-01R-2315-07	ATP2B4|493	1610.5935
TCGA-KN-8436-11A-01R-2315-07	ATP2C1|27032	2994.4835
TCGA-KN-8436-11A-01R-2315-07	ATP2C2|9914	20.591
TCGA-KN-8436-11A-01R-2315-07	ATP4A|495	.3744
TCGA-KN-8436-11A-01R-2315-07	ATP4B|496	7.1133
TCGA-KN-8436-11A-01R-2315-07	ATP5A1|498	22048.5087
TCGA-KN-8436-11A-01R-2315-07	ATP5B|506	27927.4372
TCGA-KN-8436-11A-01R-2315-07	ATP5C1|509	4462.2651
TCGA-KN-8436-11A-01R-2315-07	ATP5D|513	2314.4326
TCGA-KN-8436-11A-01R-2315-07	ATP5EP2|432369	98.837
TCGA-KN-8436-11A-01R-2315-07	ATP5E|514	3577.9736
TCGA-KN-8436-11A-01R-2315-07	ATP5F1|515	3875.6077
TCGA-KN-8436-11A-01R-2315-07	ATP5G1|516	1624.8201
TCGA-KN-8436-11A-01R-2315-07	ATP5G2|517	4508.6885
TCGA-KN-8436-11A-01R-2315-07	ATP5G3|518	6352.5223
TCGA-KN-8436-11A-01R-2315-07	ATP5H|10476	2751.7114
TCGA-KN-8436-11A-01R-2315-07	ATP5I|521	1619.4664
TCGA-KN-8436-11A-01R-2315-07	ATP5J2|9551	1688.0907
TCGA-KN-8436-11A-01R-2315-07	ATP5J|522	2387.2425
TCGA-KN-8436-11A-01R-2315-07	ATP5L2|267020	2.9951
TCGA-KN-8436-11A-01R-2315-07	ATP5L|10632	3869.6175
TCGA-KN-8436-11A-01R-2315-07	ATP5O|539	3945.2428
TCGA-KN-8436-11A-01R-2315-07	ATP5SL|55101	1306.9693
TCGA-KN-8436-11A-01R-2315-07	ATP5S|27109	172.9647
TCGA-KN-8436-11A-01R-2315-07	ATP6AP1L|92270	94.3444
TCGA-KN-8436-11A-01R-2315-07	ATP6AP1|537	7534.0735
TCGA-KN-8436-11A-01R-2315-07	ATP6AP2|10159	5116.6857
TCGA-KN-8436-11A-01R-2315-07	ATP6V0A1|535	1308.8412
TCGA-KN-8436-11A-01R-2315-07	ATP6V0A2|23545	207.4079
TCGA-KN-8436-11A-01R-2315-07	ATP6V0A4|50617	3906.9285
TCGA-KN-8436-11A-01R-2315-07	ATP6V0B|533	4431.1913
TCGA-KN-8436-11A-01R-2315-07	ATP6V0C|527	5560.5685
TCGA-KN-8436-11A-01R-2315-07	ATP6V0D1|9114	3143.6899
TCGA-KN-8436-11A-01R-2315-07	ATP6V0D2|245972	1272.9005
TCGA-KN-8436-11A-01R-2315-07	ATP6V0E1|8992	4229.3991
TCGA-KN-8436-11A-01R-2315-07	ATP6V0E2|155066	1708.3598
TCGA-KN-8436-11A-01R-2315-07	ATP6V1A|523	6855.6924
TCGA-KN-8436-11A-01R-2315-07	ATP6V1B1|525	1762.9672
TCGA-KN-8436-11A-01R-2315-07	ATP6V1B2|526	1875.282
TCGA-KN-8436-11A-01R-2315-07	ATP6V1C1|528	1757.3515
TCGA-KN-8436-11A-01R-2315-07	ATP6V1C2|245973	704.0899
TCGA-KN-8436-11A-01R-2315-07	ATP6V1D|51382	2111.8917
TCGA-KN-8436-11A-01R-2315-07	ATP6V1E1|529	4063.5477
TCGA-KN-8436-11A-01R-2315-07	ATP6V1E2|90423	68.1376
TCGA-KN-8436-11A-01R-2315-07	ATP6V1F|9296	3560.0444
TCGA-KN-8436-11A-01R-2315-07	ATP6V1G1|9550	2776.4206
TCGA-KN-8436-11A-01R-2315-07	ATP6V1G2|534	40.9687
TCGA-KN-8436-11A-01R-2315-07	ATP6V1G3|127124	128.0388
TCGA-KN-8436-11A-01R-2315-07	ATP6V1H|51606	2648.7562
TCGA-KN-8436-11A-01R-2315-07	ATP7A|538	495.3081
TCGA-KN-8436-11A-01R-2315-07	ATP7B|540	300.2548
TCGA-KN-8436-11A-01R-2315-07	ATP8A1|10396	490.4411
TCGA-KN-8436-11A-01R-2315-07	ATP8A2|51761	20.2167
TCGA-KN-8436-11A-01R-2315-07	ATP8B1|5205	1140.6948
TCGA-KN-8436-11A-01R-2315-07	ATP8B2|57198	446.2639
TCGA-KN-8436-11A-01R-2315-07	ATP8B3|148229	7.1133
TCGA-KN-8436-11A-01R-2315-07	ATP8B4|79895	54.2855
TCGA-KN-8436-11A-01R-2315-07	ATP8B5P|158381	33.32
TCGA-KN-8436-11A-01R-2315-07	ATP9A|10079	2468.6782
TCGA-KN-8436-11A-01R-2315-07	ATP9B|374868	540.6083
TCGA-KN-8436-11A-01R-2315-07	ATPAF1|64756	2194.7762
TCGA-KN-8436-11A-01R-2315-07	ATPAF2|91647	340.6881
TCGA-KN-8436-11A-01R-2315-07	ATPBD4|89978	148.2555
TCGA-KN-8436-11A-01R-2315-07	ATPIF1|93974	3700.771
TCGA-KN-8436-11A-01R-2315-07	ATRIP|84126	167.1618
TCGA-KN-8436-11A-01R-2315-07	ATRNL1|26033	185.3193
TCGA-KN-8436-11A-01R-2315-07	ATRN|8455	3284.0833
TCGA-KN-8436-11A-01R-2315-07	ATRX|546	2129.1133
TCGA-KN-8436-11A-01R-2315-07	ATR|545	473.5939
TCGA-KN-8436-11A-01R-2315-07	ATXN10|25814	2955.3755
TCGA-KN-8436-11A-01R-2315-07	ATXN1L|342371	1390.5427
TCGA-KN-8436-11A-01R-2315-07	ATXN1|6310	468.7269
TCGA-KN-8436-11A-01R-2315-07	ATXN2L|11273	1800.7798
TCGA-KN-8436-11A-01R-2315-07	ATXN2|6311	709.0805
TCGA-KN-8436-11A-01R-2315-07	ATXN3L|92552	0
TCGA-KN-8436-11A-01R-2315-07	ATXN3|4287	342.1856
TCGA-KN-8436-11A-01R-2315-07	ATXN7L1|222255	162.8564
TCGA-KN-8436-11A-01R-2315-07	ATXN7L2|127002	93.97
TCGA-KN-8436-11A-01R-2315-07	ATXN7L3B|552889	3539.7866
TCGA-KN-8436-11A-01R-2315-07	ATXN7L3|56970	1501.2738
TCGA-KN-8436-11A-01R-2315-07	ATXN7|6314	627.8395
TCGA-KN-8436-11A-01R-2315-07	ATXN8OS|6315	0
TCGA-KN-8436-11A-01R-2315-07	AUH|549	940.0745
TCGA-KN-8436-11A-01R-2315-07	AUP1|550	2152.9727
TCGA-KN-8436-11A-01R-2315-07	AURKAIP1|54998	1964.7594
TCGA-KN-8436-11A-01R-2315-07	AURKAPS1|6791	7.4877
TCGA-KN-8436-11A-01R-2315-07	AURKA|6790	50.5416
TCGA-KN-8436-11A-01R-2315-07	AURKB|9212	8.6108
TCGA-KN-8436-11A-01R-2315-07	AURKC|6795	8.9852
TCGA-KN-8436-11A-01R-2315-07	AUTS2|26053	953.1779
TCGA-KN-8436-11A-01R-2315-07	AVEN|57099	65.1426
TCGA-KN-8436-11A-01R-2315-07	AVIL|10677	22.8373
TCGA-KN-8436-11A-01R-2315-07	AVL9|23080	199.5459
TCGA-KN-8436-11A-01R-2315-07	AVPI1|60370	522.2636
TCGA-KN-8436-11A-01R-2315-07	AVPR1A|552	39.6845
TCGA-KN-8436-11A-01R-2315-07	AVPR1B|553	7.1133
TCGA-KN-8436-11A-01R-2315-07	AVPR2|554	599.3864
TCGA-KN-8436-11A-01R-2315-07	AVP|551	0
TCGA-KN-8436-11A-01R-2315-07	AWAT1|158833	0
TCGA-KN-8436-11A-01R-2315-07	AWAT2|158835	0
TCGA-KN-8436-11A-01R-2315-07	AXIN1|8312	539.4852
TCGA-KN-8436-11A-01R-2315-07	AXIN2|8313	211.5261
TCGA-KN-8436-11A-01R-2315-07	AXL|558	503.9188
TCGA-KN-8436-11A-01R-2315-07	AZGP1|563	180.4524
TCGA-KN-8436-11A-01R-2315-07	AZI1|22994	187.5656
TCGA-KN-8436-11A-01R-2315-07	AZI2|64343	954.6754
TCGA-KN-8436-11A-01R-2315-07	AZIN1|51582	2327.536
TCGA-KN-8436-11A-01R-2315-07	AZU1|566	0
TCGA-KN-8436-11A-01R-2315-07	B2M|567	22537.4523
TCGA-KN-8436-11A-01R-2315-07	B3GALNT1|8706	653.2975
TCGA-KN-8436-11A-01R-2315-07	B3GALNT2|148789	467.9781
TCGA-KN-8436-11A-01R-2315-07	B3GALT1|8708	.3744
TCGA-KN-8436-11A-01R-2315-07	B3GALT2|8707	16.8472
TCGA-KN-8436-11A-01R-2315-07	B3GALT4|8705	464.9831
TCGA-KN-8436-11A-01R-2315-07	B3GALT5|10317	10.4827
TCGA-KN-8436-11A-01R-2315-07	B3GALT6|126792	500.9238
TCGA-KN-8436-11A-01R-2315-07	B3GALTL|145173	613.9873
TCGA-KN-8436-11A-01R-2315-07	B3GAT1|27087	90.2262
TCGA-KN-8436-11A-01R-2315-07	B3GAT2|135152	5.4098
TCGA-KN-8436-11A-01R-2315-07	B3GAT3|26229	1069.6108
TCGA-KN-8436-11A-01R-2315-07	B3GNT1|11041	1492.2887
TCGA-KN-8436-11A-01R-2315-07	B3GNT2|10678	1106.3003
TCGA-KN-8436-11A-01R-2315-07	B3GNT3|10331	1308.4668
TCGA-KN-8436-11A-01R-2315-07	B3GNT4|79369	6.7389
TCGA-KN-8436-11A-01R-2315-07	B3GNT5|84002	215.2699
TCGA-KN-8436-11A-01R-2315-07	B3GNT6|192134	.7488
TCGA-KN-8436-11A-01R-2315-07	B3GNT7|93010	65.8913
TCGA-KN-8436-11A-01R-2315-07	B3GNT8|374907	268.4323
TCGA-KN-8436-11A-01R-2315-07	B3GNT9|84752	405.0781
TCGA-KN-8436-11A-01R-2315-07	B3GNTL1|146712	42.762
TCGA-KN-8436-11A-01R-2315-07	B4GALNT1|2583	11.6059
TCGA-KN-8436-11A-01R-2315-07	B4GALNT2|124872	747.6419
TCGA-KN-8436-11A-01R-2315-07	B4GALNT3|283358	894.0254
TCGA-KN-8436-11A-01R-2315-07	B4GALNT4|338707	1.1231
TCGA-KN-8436-11A-01R-2315-07	B4GALT1|2683	5849.7266
TCGA-KN-8436-11A-01R-2315-07	B4GALT2|8704	917.9859
TCGA-KN-8436-11A-01R-2315-07	B4GALT3|8703	950.9316
TCGA-KN-8436-11A-01R-2315-07	B4GALT4|8702	454.8747
TCGA-KN-8436-11A-01R-2315-07	B4GALT5|9334	1533.8451
TCGA-KN-8436-11A-01R-2315-07	B4GALT6|9331	318.9739
TCGA-KN-8436-11A-01R-2315-07	B4GALT7|11285	536.1157
TCGA-KN-8436-11A-01R-2315-07	B9D1|27077	290.9027
TCGA-KN-8436-11A-01R-2315-07	B9D2|80776	149.3786
TCGA-KN-8436-11A-01R-2315-07	BAALC|79870	81.241
TCGA-KN-8436-11A-01R-2315-07	BAAT|570	2.9951
TCGA-KN-8436-11A-01R-2315-07	BACE1|23621	1377.3532
TCGA-KN-8436-11A-01R-2315-07	BACE2|25825	2642.3917
TCGA-KN-8436-11A-01R-2315-07	BACH1|571	710.2036
TCGA-KN-8436-11A-01R-2315-07	BACH2|60468	41.9308
TCGA-KN-8436-11A-01R-2315-07	BAD|572	1257.3749
TCGA-KN-8436-11A-01R-2315-07	BAG1|573	5373.4746
TCGA-KN-8436-11A-01R-2315-07	BAG2|9532	141.5166
TCGA-KN-8436-11A-01R-2315-07	BAG3|9531	2114.138
TCGA-KN-8436-11A-01R-2315-07	BAG4|9530	254.9545
TCGA-KN-8436-11A-01R-2315-07	BAG5|9529	1343.2844
TCGA-KN-8436-11A-01R-2315-07	BAGE2|85319	29.6773
TCGA-KN-8436-11A-01R-2315-07	BAGE|574	1.8944
TCGA-KN-8436-11A-01R-2315-07	BAHCC1|57597	797.0603
TCGA-KN-8436-11A-01R-2315-07	BAHD1|22893	1420.0328
TCGA-KN-8436-11A-01R-2315-07	BAI1|575	31.0737
TCGA-KN-8436-11A-01R-2315-07	BAI2|576	64.3938
TCGA-KN-8436-11A-01R-2315-07	BAI3|577	74.1277
TCGA-KN-8436-11A-01R-2315-07	BAIAP2L1|55971	707.8076
TCGA-KN-8436-11A-01R-2315-07	BAIAP2L2|80115	56.5318
TCGA-KN-8436-11A-01R-2315-07	BAIAP2|10458	1199.5215
TCGA-KN-8436-11A-01R-2315-07	BAIAP3|8938	575.044
TCGA-KN-8436-11A-01R-2315-07	BAK1|578	792.9421
TCGA-KN-8436-11A-01R-2315-07	BAMBI|25805	833.0011
TCGA-KN-8436-11A-01R-2315-07	BANF1|8815	1820.2477
TCGA-KN-8436-11A-01R-2315-07	BANF2|140836	0
TCGA-KN-8436-11A-01R-2315-07	BANK1|55024	119.428
TCGA-KN-8436-11A-01R-2315-07	BANP|54971	257.5752
TCGA-KN-8436-11A-01R-2315-07	BAP1|8314	2138.8472
TCGA-KN-8436-11A-01R-2315-07	BARD1|580	45.6747
TCGA-KN-8436-11A-01R-2315-07	BARHL1|56751	0
TCGA-KN-8436-11A-01R-2315-07	BARHL2|343472	0
TCGA-KN-8436-11A-01R-2315-07	BARX1|56033	.3744
TCGA-KN-8436-11A-01R-2315-07	BARX2|8538	179.3292
TCGA-KN-8436-11A-01R-2315-07	BASE|317716	0
TCGA-KN-8436-11A-01R-2315-07	BASP1|10409	198.0483
TCGA-KN-8436-11A-01R-2315-07	BAT1|7919	3404.0991
TCGA-KN-8436-11A-01R-2315-07	BAT2L1|84726	6310.3182
TCGA-KN-8436-11A-01R-2315-07	BAT2L2|23215	3220.4383
TCGA-KN-8436-11A-01R-2315-07	BAT2|7916	7361.8575
TCGA-KN-8436-11A-01R-2315-07	BAT3|7917	4660.6878
TCGA-KN-8436-11A-01R-2315-07	BAT4|7918	571.6821
TCGA-KN-8436-11A-01R-2315-07	BAT5|7920	1110.7929
TCGA-KN-8436-11A-01R-2315-07	BATF2|116071	147.1323
TCGA-KN-8436-11A-01R-2315-07	BATF3|55509	10.4827
TCGA-KN-8436-11A-01R-2315-07	BATF|10538	2.9951
TCGA-KN-8436-11A-01R-2315-07	BAX|581	479.2096
TCGA-KN-8436-11A-01R-2315-07	BAZ1A|11177	269.181
TCGA-KN-8436-11A-01R-2315-07	BAZ1B|9031	1455.2248
TCGA-KN-8436-11A-01R-2315-07	BAZ2A|11176	2236.7894
TCGA-KN-8436-11A-01R-2315-07	BAZ2B|29994	637.5771
TCGA-KN-8436-11A-01R-2315-07	BBC3|27113	128.7876
TCGA-KN-8436-11A-01R-2315-07	BBOX1|8424	352.6683
TCGA-KN-8436-11A-01R-2315-07	BBS10|79738	420.8059
TCGA-KN-8436-11A-01R-2315-07	BBS12|166379	350.7964
TCGA-KN-8436-11A-01R-2315-07	BBS1|582	2057.2319
TCGA-KN-8436-11A-01R-2315-07	BBS2|583	1476.1902
TCGA-KN-8436-11A-01R-2315-07	BBS4|585	517.3966
TCGA-KN-8436-11A-01R-2315-07	BBS5|129880	281.925
TCGA-KN-8436-11A-01R-2315-07	BBS7|55212	342.56
TCGA-KN-8436-11A-01R-2315-07	BBS9|27241	371.0131
TCGA-KN-8436-11A-01R-2315-07	BBX|56987	1792.169
TCGA-KN-8436-11A-01R-2315-07	BCAM|4059	27311.9523
TCGA-KN-8436-11A-01R-2315-07	BCAN|63827	14.6009
TCGA-KN-8436-11A-01R-2315-07	BCAP29|55973	922.4785
TCGA-KN-8436-11A-01R-2315-07	BCAP31|10134	4985.2774
TCGA-KN-8436-11A-01R-2315-07	BCAR1|9564	2490.3924
TCGA-KN-8436-11A-01R-2315-07	BCAR3|8412	1025.677
TCGA-KN-8436-11A-01R-2315-07	BCAR4|400500	0
TCGA-KN-8436-11A-01R-2315-07	BCAS1|8537	550.3423
TCGA-KN-8436-11A-01R-2315-07	BCAS2|10286	670.8972
TCGA-KN-8436-11A-01R-2315-07	BCAS3|54828	736.036
TCGA-KN-8436-11A-01R-2315-07	BCAS4|55653	609.1203
TCGA-KN-8436-11A-01R-2315-07	BCAT1|586	83.1129
TCGA-KN-8436-11A-01R-2315-07	BCAT2|587	895.1486
TCGA-KN-8436-11A-01R-2315-07	BCCIP|56647	1580.0626
TCGA-KN-8436-11A-01R-2315-07	BCDIN3D|144233	141.1684
TCGA-KN-8436-11A-01R-2315-07	BCHE|590	31.8225
TCGA-KN-8436-11A-01R-2315-07	BCKDHA|593	2312.9351
TCGA-KN-8436-11A-01R-2315-07	BCKDHB|594	633.4552
TCGA-KN-8436-11A-01R-2315-07	BCKDK|10295	1318.5752
TCGA-KN-8436-11A-01R-2315-07	BCL10|8915	399.8405
TCGA-KN-8436-11A-01R-2315-07	BCL11A|53335	33.6944
TCGA-KN-8436-11A-01R-2315-07	BCL11B|64919	61.0243
TCGA-KN-8436-11A-01R-2315-07	BCL2A1|597	12.3546
TCGA-KN-8436-11A-01R-2315-07	BCL2L10|10017	75.2509
TCGA-KN-8436-11A-01R-2315-07	BCL2L11|10018	1359.0085
TCGA-KN-8436-11A-01R-2315-07	BCL2L12|83596	145.2978
TCGA-KN-8436-11A-01R-2315-07	BCL2L13|23786	1835.5974
TCGA-KN-8436-11A-01R-2315-07	BCL2L14|79370	23.5861
TCGA-KN-8436-11A-01R-2315-07	BCL2L15|440603	88.3543
TCGA-KN-8436-11A-01R-2315-07	BCL2L1|598	4297.9111
TCGA-KN-8436-11A-01R-2315-07	BCL2L2|599	1736.3524
TCGA-KN-8436-11A-01R-2315-07	BCL2|596	1015.6997
TCGA-KN-8436-11A-01R-2315-07	BCL3|602	630.4601
TCGA-KN-8436-11A-01R-2315-07	BCL6B|255877	589.2781
TCGA-KN-8436-11A-01R-2315-07	BCL6|604	1961.7643
TCGA-KN-8436-11A-01R-2315-07	BCL7A|605	1466.8306
TCGA-KN-8436-11A-01R-2315-07	BCL7B|9275	1128.3889
TCGA-KN-8436-11A-01R-2315-07	BCL7C|9274	1335.7968
TCGA-KN-8436-11A-01R-2315-07	BCL8|606	2.6207
TCGA-KN-8436-11A-01R-2315-07	BCL9L|283149	861.4504
TCGA-KN-8436-11A-01R-2315-07	BCL9|607	891.4047
TCGA-KN-8436-11A-01R-2315-07	BCLAF1|9774	3749.0664
TCGA-KN-8436-11A-01R-2315-07	BCMO1|53630	19.4679
TCGA-KN-8436-11A-01R-2315-07	BCO2|83875	16.8472
TCGA-KN-8436-11A-01R-2315-07	BCORL1|63035	585.5342
TCGA-KN-8436-11A-01R-2315-07	BCORL2|286554	.7488
TCGA-KN-8436-11A-01R-2315-07	BCOR|54880	1603.8546
TCGA-KN-8436-11A-01R-2315-07	BCR|613	3020.518
TCGA-KN-8436-11A-01R-2315-07	BCS1L|617	413.7488
TCGA-KN-8436-11A-01R-2315-07	BCYRN1|618	0
TCGA-KN-8436-11A-01R-2315-07	BDH1|622	593.7706
TCGA-KN-8436-11A-01R-2315-07	BDH2|56898	2254.5314
TCGA-KN-8436-11A-01R-2315-07	BDKRB1|623	104.8271
TCGA-KN-8436-11A-01R-2315-07	BDKRB2|624	1630.0614
TCGA-KN-8436-11A-01R-2315-07	BDNFOS|497258	102.6931
TCGA-KN-8436-11A-01R-2315-07	BDNF|627	20.4787
TCGA-KN-8436-11A-01R-2315-07	BDP1|55814	853.9665
TCGA-KN-8436-11A-01R-2315-07	BEAN|146227	4.4926
TCGA-KN-8436-11A-01R-2315-07	BECN1|8678	1853.8111
TCGA-KN-8436-11A-01R-2315-07	BEGAIN|57596	5.6157
TCGA-KN-8436-11A-01R-2315-07	BEND2|139105	0
TCGA-KN-8436-11A-01R-2315-07	BEND3|57673	116.0586
TCGA-KN-8436-11A-01R-2315-07	BEND4|389206	4.867
TCGA-KN-8436-11A-01R-2315-07	BEND5|79656	213.0236
TCGA-KN-8436-11A-01R-2315-07	BEND6|221336	8.2364
TCGA-KN-8436-11A-01R-2315-07	BEND7|222389	521.8892
TCGA-KN-8436-11A-01R-2315-07	BEST1|7439	32.5713
TCGA-KN-8436-11A-01R-2315-07	BEST2|54831	0
TCGA-KN-8436-11A-01R-2315-07	BEST3|144453	1.1231
TCGA-KN-8436-11A-01R-2315-07	BEST4|266675	13.1034
TCGA-KN-8436-11A-01R-2315-07	BET1L|51272	2132.1084
TCGA-KN-8436-11A-01R-2315-07	BET1|10282	583.2879
TCGA-KN-8436-11A-01R-2315-07	BET3L|100128327	.7488
TCGA-KN-8436-11A-01R-2315-07	BEX1|55859	58.0293
TCGA-KN-8436-11A-01R-2315-07	BEX2|84707	620.7262
TCGA-KN-8436-11A-01R-2315-07	BEX4|56271	1797.036
TCGA-KN-8436-11A-01R-2315-07	BEX5|340542	221.2601
TCGA-KN-8436-11A-01R-2315-07	BEYLA|497634	0
TCGA-KN-8436-11A-01R-2315-07	BFAR|51283	1070.734
TCGA-KN-8436-11A-01R-2315-07	BFSP1|631	130.2851
TCGA-KN-8436-11A-01R-2315-07	BFSP2|8419	2.2463
TCGA-KN-8436-11A-01R-2315-07	BGLAP|632	31.5754
TCGA-KN-8436-11A-01R-2315-07	BGN|633	8948.4906
TCGA-KN-8436-11A-01R-2315-07	BHLHA15|168620	3.3694
TCGA-KN-8436-11A-01R-2315-07	BHLHB9|80823	253.8313
TCGA-KN-8436-11A-01R-2315-07	BHLHE22|27319	9.3596
TCGA-KN-8436-11A-01R-2315-07	BHLHE23|128408	0
TCGA-KN-8436-11A-01R-2315-07	BHLHE40|8553	6609.7231
TCGA-KN-8436-11A-01R-2315-07	BHLHE41|79365	989.1186
TCGA-KN-8436-11A-01R-2315-07	BHMT2|23743	2269.8811
TCGA-KN-8436-11A-01R-2315-07	BHMT|635	1043.404
TCGA-KN-8436-11A-01R-2315-07	BICC1|80114	1113.0392
TCGA-KN-8436-11A-01R-2315-07	BICD1|636	118.6793
TCGA-KN-8436-11A-01R-2315-07	BICD2|23299	1084.2117
TCGA-KN-8436-11A-01R-2315-07	BID|637	149.315
TCGA-KN-8436-11A-01R-2315-07	BIK|638	26.2068
TCGA-KN-8436-11A-01R-2315-07	BIN1|274	775.7205
TCGA-KN-8436-11A-01R-2315-07	BIN2|51411	58.0293
TCGA-KN-8436-11A-01R-2315-07	BIN3|55909	365.0229
TCGA-KN-8436-11A-01R-2315-07	BIRC2|329	1150.103
TCGA-KN-8436-11A-01R-2315-07	BIRC3|330	362.0279
TCGA-KN-8436-11A-01R-2315-07	BIRC5|332	6.694
TCGA-KN-8436-11A-01R-2315-07	BIRC6|57448	2308.4425
TCGA-KN-8436-11A-01R-2315-07	BIRC7|79444	1.1231
TCGA-KN-8436-11A-01R-2315-07	BIRC8|112401	0
TCGA-KN-8436-11A-01R-2315-07	BIVM|54841	947.5172
TCGA-KN-8436-11A-01R-2315-07	BLCAP|10904	3036.6165
TCGA-KN-8436-11A-01R-2315-07	BLID|414899	0
TCGA-KN-8436-11A-01R-2315-07	BLK|640	4.1182
TCGA-KN-8436-11A-01R-2315-07	BLMH|642	552.5886
TCGA-KN-8436-11A-01R-2315-07	BLM|641	15.3497
TCGA-KN-8436-11A-01R-2315-07	BLNK|29760	610.6179
TCGA-KN-8436-11A-01R-2315-07	BLOC1S1|2647	1091.3025
TCGA-KN-8436-11A-01R-2315-07	BLOC1S2|282991	594.5194
TCGA-KN-8436-11A-01R-2315-07	BLOC1S3|388552	208.1567
TCGA-KN-8436-11A-01R-2315-07	BLVRA|644	572.4308
TCGA-KN-8436-11A-01R-2315-07	BLVRB|645	1076.7241
TCGA-KN-8436-11A-01R-2315-07	BLZF1|8548	401.338
TCGA-KN-8436-11A-01R-2315-07	BMF|90427	1803.4005
TCGA-KN-8436-11A-01R-2315-07	BMI1|648	1142.9898
TCGA-KN-8436-11A-01R-2315-07	BMP10|27302	0
TCGA-KN-8436-11A-01R-2315-07	BMP15|9210	0
TCGA-KN-8436-11A-01R-2315-07	BMP1|649	286.0282
TCGA-KN-8436-11A-01R-2315-07	BMP2K|55589	138.5215
TCGA-KN-8436-11A-01R-2315-07	BMP2|650	150.5018
TCGA-KN-8436-11A-01R-2315-07	BMP3|651	9.7339
TCGA-KN-8436-11A-01R-2315-07	BMP4|652	332.826
TCGA-KN-8436-11A-01R-2315-07	BMP5|653	2.9951
TCGA-KN-8436-11A-01R-2315-07	BMP6|654	1658.7578
TCGA-KN-8436-11A-01R-2315-07	BMP7|655	213.7724
TCGA-KN-8436-11A-01R-2315-07	BMP8A|353500	68.1376
TCGA-KN-8436-11A-01R-2315-07	BMP8B|656	17.9704
TCGA-KN-8436-11A-01R-2315-07	BMPER|168667	5.9901
TCGA-KN-8436-11A-01R-2315-07	BMPR1A|657	669.0215
TCGA-KN-8436-11A-01R-2315-07	BMPR1B|658	975.2664
TCGA-KN-8436-11A-01R-2315-07	BMPR2|659	2891.7305
TCGA-KN-8436-11A-01R-2315-07	BMS1P4|729096	32.4402
TCGA-KN-8436-11A-01R-2315-07	BMS1P5|399761	71.8814
TCGA-KN-8436-11A-01R-2315-07	BMS1|9790	1059.1281
TCGA-KN-8436-11A-01R-2315-07	BMX|660	18.3447
TCGA-KN-8436-11A-01R-2315-07	BNC1|646	17.2216
TCGA-KN-8436-11A-01R-2315-07	BNC2|54796	125.7925
TCGA-KN-8436-11A-01R-2315-07	BNIP1|662	162.1076
TCGA-KN-8436-11A-01R-2315-07	BNIP2|663	666.0265
TCGA-KN-8436-11A-01R-2315-07	BNIP3L|665	2114.138
TCGA-KN-8436-11A-01R-2315-07	BNIP3|664	1439.8751
TCGA-KN-8436-11A-01R-2315-07	BNIPL|149428	97.3395
TCGA-KN-8436-11A-01R-2315-07	BOC|91653	922.8529
TCGA-KN-8436-11A-01R-2315-07	BOD1L|259282	1436.88
TCGA-KN-8436-11A-01R-2315-07	BOD1|91272	527.1306
TCGA-KN-8436-11A-01R-2315-07	BOK|666	536.4901
TCGA-KN-8436-11A-01R-2315-07	BOLA1|51027	377.0032
TCGA-KN-8436-11A-01R-2315-07	BOLA2|552900	685.2772
TCGA-KN-8436-11A-01R-2315-07	BOLA3|388962	269.9298
TCGA-KN-8436-11A-01R-2315-07	BOLL|66037	1.1231
TCGA-KN-8436-11A-01R-2315-07	BOP1|23246	76.374
TCGA-KN-8436-11A-01R-2315-07	BPESC1|60467	0
TCGA-KN-8436-11A-01R-2315-07	BPGM|669	883.5427
TCGA-KN-8436-11A-01R-2315-07	BPHL|670	589.6524
TCGA-KN-8436-11A-01R-2315-07	BPIL1|80341	0
TCGA-KN-8436-11A-01R-2315-07	BPIL2|254240	0
TCGA-KN-8436-11A-01R-2315-07	BPIL3|128859	0
TCGA-KN-8436-11A-01R-2315-07	BPI|671	4.4926
TCGA-KN-8436-11A-01R-2315-07	BPNT1|10380	848.3508
TCGA-KN-8436-11A-01R-2315-07	BPTF|2186	1558.18
TCGA-KN-8436-11A-01R-2315-07	BPY2|9083	0
TCGA-KN-8436-11A-01R-2315-07	BRAF|673	149.3786
TCGA-KN-8436-11A-01R-2315-07	BRAP|8315	399.8405
TCGA-KN-8436-11A-01R-2315-07	BRCA1|672	64.3938
TCGA-KN-8436-11A-01R-2315-07	BRCA2|675	24.7092
TCGA-KN-8436-11A-01R-2315-07	BRCC3|79184	498.6775
TCGA-KN-8436-11A-01R-2315-07	BRD1|23774	697.4746
TCGA-KN-8436-11A-01R-2315-07	BRD2|6046	6419.1624
TCGA-KN-8436-11A-01R-2315-07	BRD3|8019	876.3808
TCGA-KN-8436-11A-01R-2315-07	BRD4|23476	1643.5392
TCGA-KN-8436-11A-01R-2315-07	BRD7P3|23629	.7488
TCGA-KN-8436-11A-01R-2315-07	BRD7|29117	1165.4527
TCGA-KN-8436-11A-01R-2315-07	BRD8|10902	1134.7534
TCGA-KN-8436-11A-01R-2315-07	BRD9|65980	560.0762
TCGA-KN-8436-11A-01R-2315-07	BRDT|676	0
TCGA-KN-8436-11A-01R-2315-07	BREA2|286076	3.7438
TCGA-KN-8436-11A-01R-2315-07	BRE|9577	931.9429
TCGA-KN-8436-11A-01R-2315-07	BRF1|2972	765.3539
TCGA-KN-8436-11A-01R-2315-07	BRF2|55290	298.7572
TCGA-KN-8436-11A-01R-2315-07	BRI3BP|140707	152.7481
TCGA-KN-8436-11A-01R-2315-07	BRI3|25798	1455.7489
TCGA-KN-8436-11A-01R-2315-07	BRIP1|83990	2.6207
TCGA-KN-8436-11A-01R-2315-07	BRIX1|55299	340.6881
TCGA-KN-8436-11A-01R-2315-07	BRMS1L|84312	266.9347
TCGA-KN-8436-11A-01R-2315-07	BRMS1|25855	864.0748
TCGA-KN-8436-11A-01R-2315-07	BRP44L|51660	2728.4997
TCGA-KN-8436-11A-01R-2315-07	BRP44|25874	1811.6369
TCGA-KN-8436-11A-01R-2315-07	BRPF1|7862	493.0618
TCGA-KN-8436-11A-01R-2315-07	BRPF3|27154	1313.3338
TCGA-KN-8436-11A-01R-2315-07	BRS3|680	.7488
TCGA-KN-8436-11A-01R-2315-07	BRSK1|84446	30.6994
TCGA-KN-8436-11A-01R-2315-07	BRSK2|9024	8.9852
TCGA-KN-8436-11A-01R-2315-07	BRWD1|54014	1325.6884
TCGA-KN-8436-11A-01R-2315-07	BRWD3|254065	144.1373
TCGA-KN-8436-11A-01R-2315-07	BSCL2|26580	2750.0828
TCGA-KN-8436-11A-01R-2315-07	BSDC1|55108	2798.5092
TCGA-KN-8436-11A-01R-2315-07	BSG|682	20855.7261
TCGA-KN-8436-11A-01R-2315-07	BSND|7809	943.4439
TCGA-KN-8436-11A-01R-2315-07	BSN|8927	32.1969
TCGA-KN-8436-11A-01R-2315-07	BSPH1|100131137	0
TCGA-KN-8436-11A-01R-2315-07	BSPRY|54836	706.0854
TCGA-KN-8436-11A-01R-2315-07	BST1|683	51.6648
TCGA-KN-8436-11A-01R-2315-07	BST2|684	977.8871
TCGA-KN-8436-11A-01R-2315-07	BSX|390259	0
TCGA-KN-8436-11A-01R-2315-07	BTAF1|9044	506.1651
TCGA-KN-8436-11A-01R-2315-07	BTBD10|84280	414.8158
TCGA-KN-8436-11A-01R-2315-07	BTBD11|121551	570.1846
TCGA-KN-8436-11A-01R-2315-07	BTBD12|84464	175.5854
TCGA-KN-8436-11A-01R-2315-07	BTBD16|118663	2.2463
TCGA-KN-8436-11A-01R-2315-07	BTBD17|388419	0
TCGA-KN-8436-11A-01R-2315-07	BTBD18|643376	.7488
TCGA-KN-8436-11A-01R-2315-07	BTBD19|149478	15.7241
TCGA-KN-8436-11A-01R-2315-07	BTBD1|53339	1775.3218
TCGA-KN-8436-11A-01R-2315-07	BTBD2|55643	1972.247
TCGA-KN-8436-11A-01R-2315-07	BTBD3|22903	906.7544
TCGA-KN-8436-11A-01R-2315-07	BTBD6|90135	860.5893
TCGA-KN-8436-11A-01R-2315-07	BTBD7|55727	910.1239
TCGA-KN-8436-11A-01R-2315-07	BTBD8|284697	13.4778
TCGA-KN-8436-11A-01R-2315-07	BTBD9|114781	667.8984
TCGA-KN-8436-11A-01R-2315-07	BTC|685	91.3493
TCGA-KN-8436-11A-01R-2315-07	BTD|686	658.9132
TCGA-KN-8436-11A-01R-2315-07	BTF3L1|690	.7488
TCGA-KN-8436-11A-01R-2315-07	BTF3L4|91408	613.6129
TCGA-KN-8436-11A-01R-2315-07	BTF3|689	5120.0551
TCGA-KN-8436-11A-01R-2315-07	BTG1|694	6271.2813
TCGA-KN-8436-11A-01R-2315-07	BTG2|7832	19547.2592
TCGA-KN-8436-11A-01R-2315-07	BTG3|10950	648.0561
TCGA-KN-8436-11A-01R-2315-07	BTG4|54766	.3744
TCGA-KN-8436-11A-01R-2315-07	BTK|695	13.8522
TCGA-KN-8436-11A-01R-2315-07	BTLA|151888	3.3694
TCGA-KN-8436-11A-01R-2315-07	BTN1A1|696	.3744
TCGA-KN-8436-11A-01R-2315-07	BTN2A1|11120	624.47
TCGA-KN-8436-11A-01R-2315-07	BTN2A2|10385	230.2452
TCGA-KN-8436-11A-01R-2315-07	BTN2A3|54718	31.0737
TCGA-KN-8436-11A-01R-2315-07	BTN3A1|11119	317.102
TCGA-KN-8436-11A-01R-2315-07	BTN3A2|11118	494.1849
TCGA-KN-8436-11A-01R-2315-07	BTN3A3|10384	277.0431
TCGA-KN-8436-11A-01R-2315-07	BTNL2|56244	1.1231
TCGA-KN-8436-11A-01R-2315-07	BTNL3|10917	2.2463
TCGA-KN-8436-11A-01R-2315-07	BTNL8|79908	.7488
TCGA-KN-8436-11A-01R-2315-07	BTNL9|153579	739.7798
TCGA-KN-8436-11A-01R-2315-07	BTRC|8945	559.7018
TCGA-KN-8436-11A-01R-2315-07	BUB1B|701	35.9931
TCGA-KN-8436-11A-01R-2315-07	BUB1|699	5.2414
TCGA-KN-8436-11A-01R-2315-07	BUB3|9184	1448.4859
TCGA-KN-8436-11A-01R-2315-07	BUD13|84811	320.097
TCGA-KN-8436-11A-01R-2315-07	BUD31|8896	1262.5488
TCGA-KN-8436-11A-01R-2315-07	BVES|11149	429.4167
TCGA-KN-8436-11A-01R-2315-07	BYSL|705	196.5508
TCGA-KN-8436-11A-01R-2315-07	BZRAP1|9256	844.2325
TCGA-KN-8436-11A-01R-2315-07	BZW1|9689	2579.8698
TCGA-KN-8436-11A-01R-2315-07	BZW2|28969	735.6616
TCGA-KN-8436-11A-01R-2315-07	C10orf105|414152	5.2414
TCGA-KN-8436-11A-01R-2315-07	C10orf107|219621	25.458
TCGA-KN-8436-11A-01R-2315-07	C10orf108|414235	125.0438
TCGA-KN-8436-11A-01R-2315-07	C10orf10|11067	1958.3949
TCGA-KN-8436-11A-01R-2315-07	C10orf110|55853	2.718
TCGA-KN-8436-11A-01R-2315-07	C10orf111|221060	7.4877
TCGA-KN-8436-11A-01R-2315-07	C10orf113|387638	.7488
TCGA-KN-8436-11A-01R-2315-07	C10orf114|399726	117.1817
TCGA-KN-8436-11A-01R-2315-07	C10orf116|10974	1161.7201
TCGA-KN-8436-11A-01R-2315-07	C10orf118|55088	1020.5667
TCGA-KN-8436-11A-01R-2315-07	C10orf119|79892	984.2516
TCGA-KN-8436-11A-01R-2315-07	C10orf11|83938	46.7978
TCGA-KN-8436-11A-01R-2315-07	C10orf120|399814	0
TCGA-KN-8436-11A-01R-2315-07	C10orf122|387718	0
TCGA-KN-8436-11A-01R-2315-07	C10orf125|282969	71.8814
TCGA-KN-8436-11A-01R-2315-07	C10orf128|170371	19.4679
TCGA-KN-8436-11A-01R-2315-07	C10orf129|142827	.7488
TCGA-KN-8436-11A-01R-2315-07	C10orf12|26148	159.1987
TCGA-KN-8436-11A-01R-2315-07	C10orf131|100127889	.7488
TCGA-KN-8436-11A-01R-2315-07	C10orf137|26098	245.2205
TCGA-KN-8436-11A-01R-2315-07	C10orf140|387640	65.5244
TCGA-KN-8436-11A-01R-2315-07	C10orf18|54906	954.301
TCGA-KN-8436-11A-01R-2315-07	C10orf25|220979	86.108
TCGA-KN-8436-11A-01R-2315-07	C10orf26|54838	1241.4337
TCGA-KN-8436-11A-01R-2315-07	C10orf27|219793	.3744
TCGA-KN-8436-11A-01R-2315-07	C10orf28|27291	353.4171
TCGA-KN-8436-11A-01R-2315-07	C10orf2|56652	263.1909
TCGA-KN-8436-11A-01R-2315-07	C10orf32|119032	1044.5272
TCGA-KN-8436-11A-01R-2315-07	C10orf35|219738	238.1073
TCGA-KN-8436-11A-01R-2315-07	C10orf40|283025	0
TCGA-KN-8436-11A-01R-2315-07	C10orf41|100131213	311.928
TCGA-KN-8436-11A-01R-2315-07	C10orf46|143384	776.8437
TCGA-KN-8436-11A-01R-2315-07	C10orf47|254427	870.4393
TCGA-KN-8436-11A-01R-2315-07	C10orf4|118924	268.8066
TCGA-KN-8436-11A-01R-2315-07	C10orf50|645528	.3744
TCGA-KN-8436-11A-01R-2315-07	C10orf53|282966	0
TCGA-KN-8436-11A-01R-2315-07	C10orf54|64115	824.7647
TCGA-KN-8436-11A-01R-2315-07	C10orf55|414236	149.1802
TCGA-KN-8436-11A-01R-2315-07	C10orf57|80195	680.253
TCGA-KN-8436-11A-01R-2315-07	C10orf58|84293	4821.2979
TCGA-KN-8436-11A-01R-2315-07	C10orf62|414157	1.8719
TCGA-KN-8436-11A-01R-2315-07	C10orf67|256815	17.2216
TCGA-KN-8436-11A-01R-2315-07	C10orf68|79741	3.785
TCGA-KN-8436-11A-01R-2315-07	C10orf71|118461	.3744
TCGA-KN-8436-11A-01R-2315-07	C10orf72|196740	279.2893
TCGA-KN-8436-11A-01R-2315-07	C10orf75|90271	70.0095
TCGA-KN-8436-11A-01R-2315-07	C10orf76|79591	752.5088
TCGA-KN-8436-11A-01R-2315-07	C10orf78|119392	163.6052
TCGA-KN-8436-11A-01R-2315-07	C10orf79|80217	141.891
TCGA-KN-8436-11A-01R-2315-07	C10orf81|79949	25.458
TCGA-KN-8436-11A-01R-2315-07	C10orf82|143379	57.6549
TCGA-KN-8436-11A-01R-2315-07	C10orf84|63877	672.0166
TCGA-KN-8436-11A-01R-2315-07	C10orf88|80007	142.6397
TCGA-KN-8436-11A-01R-2315-07	C10orf90|118611	1.8719
TCGA-KN-8436-11A-01R-2315-07	C10orf91|170393	.3744
TCGA-KN-8436-11A-01R-2315-07	C10orf93|255352	17.9704
TCGA-KN-8436-11A-01R-2315-07	C10orf95|79946	51.53
TCGA-KN-8436-11A-01R-2315-07	C10orf96|374355	0
TCGA-KN-8436-11A-01R-2315-07	C10orf99|387695	.7488
TCGA-KN-8436-11A-01R-2315-07	C11orf10|746	828.1341
TCGA-KN-8436-11A-01R-2315-07	C11orf16|56673	14.9753
TCGA-KN-8436-11A-01R-2315-07	C11orf17|56672	403.21
TCGA-KN-8436-11A-01R-2315-07	C11orf1|64776	533.7384
TCGA-KN-8436-11A-01R-2315-07	C11orf20|25858	5.2414
TCGA-KN-8436-11A-01R-2315-07	C11orf21|29125	2.6207
TCGA-KN-8436-11A-01R-2315-07	C11orf24|53838	430.5399
TCGA-KN-8436-11A-01R-2315-07	C11orf2|738	2699.2978
TCGA-KN-8436-11A-01R-2315-07	C11orf30|56946	284.5307
TCGA-KN-8436-11A-01R-2315-07	C11orf31|280636	754.7551
TCGA-KN-8436-11A-01R-2315-07	C11orf34|349633	0
TCGA-KN-8436-11A-01R-2315-07	C11orf35|256329	83.4386
TCGA-KN-8436-11A-01R-2315-07	C11orf36|283303	.7488
TCGA-KN-8436-11A-01R-2315-07	C11orf40|143501	0
TCGA-KN-8436-11A-01R-2315-07	C11orf41|25758	352.6683
TCGA-KN-8436-11A-01R-2315-07	C11orf42|160298	1.4975
TCGA-KN-8436-11A-01R-2315-07	C11orf45|219833	203.2897
TCGA-KN-8436-11A-01R-2315-07	C11orf46|120534	596.3913
TCGA-KN-8436-11A-01R-2315-07	C11orf48|79081	446.4324
TCGA-KN-8436-11A-01R-2315-07	C11orf49|79096	732.6666
TCGA-KN-8436-11A-01R-2315-07	C11orf51|25906	544.8052
TCGA-KN-8436-11A-01R-2315-07	C11orf52|91894	841.406
TCGA-KN-8436-11A-01R-2315-07	C11orf53|341032	40.8077
TCGA-KN-8436-11A-01R-2315-07	C11orf54|28970	2548.4217
TCGA-KN-8436-11A-01R-2315-07	C11orf57|55216	765.6122
TCGA-KN-8436-11A-01R-2315-07	C11orf58|10944	2835.1987
TCGA-KN-8436-11A-01R-2315-07	C11orf59|55004	2033.2714
TCGA-KN-8436-11A-01R-2315-07	C11orf61|79684	288.6489
TCGA-KN-8436-11A-01R-2315-07	C11orf63|79864	201.0434
TCGA-KN-8436-11A-01R-2315-07	C11orf64|283197	0
TCGA-KN-8436-11A-01R-2315-07	C11orf65|160140	12.3546
TCGA-KN-8436-11A-01R-2315-07	C11orf66|220004	10.4827
TCGA-KN-8436-11A-01R-2315-07	C11orf67|28971	397.9686
TCGA-KN-8436-11A-01R-2315-07	C11orf68|83638	1272.5261
TCGA-KN-8436-11A-01R-2315-07	C11orf70|85016	51.2904
TCGA-KN-8436-11A-01R-2315-07	C11orf71|54494	701.9672
TCGA-KN-8436-11A-01R-2315-07	C11orf73|51501	259.4471
TCGA-KN-8436-11A-01R-2315-07	C11orf74|119710	287.9001
TCGA-KN-8436-11A-01R-2315-07	C11orf75|56935	374.7569
TCGA-KN-8436-11A-01R-2315-07	C11orf80|79703	475.4658
TCGA-KN-8436-11A-01R-2315-07	C11orf82|220042	19.0935
TCGA-KN-8436-11A-01R-2315-07	C11orf83|790955	455.5112
TCGA-KN-8436-11A-01R-2315-07	C11orf84|144097	230.2452
TCGA-KN-8436-11A-01R-2315-07	C11orf85|283129	1.8719
TCGA-KN-8436-11A-01R-2315-07	C11orf86|254439	0
TCGA-KN-8436-11A-01R-2315-07	C11orf87|399947	.7488
TCGA-KN-8436-11A-01R-2315-07	C11orf88|399949	.7488
TCGA-KN-8436-11A-01R-2315-07	C11orf90|387804	.3744
TCGA-KN-8436-11A-01R-2315-07	C11orf92|399948	897.5746
TCGA-KN-8436-11A-01R-2315-07	C11orf93|120376	163.7998
TCGA-KN-8436-11A-01R-2315-07	C11orf94|143678	.3744
TCGA-KN-8436-11A-01R-2315-07	C11orf95|65998	624.8444
TCGA-KN-8436-11A-01R-2315-07	C11orf9|745	822.144
TCGA-KN-8436-11A-01R-2315-07	C12orf10|60314	831.8779
TCGA-KN-8436-11A-01R-2315-07	C12orf11|55726	257.5752
TCGA-KN-8436-11A-01R-2315-07	C12orf12|196477	0
TCGA-KN-8436-11A-01R-2315-07	C12orf23|90488	1297.9841
TCGA-KN-8436-11A-01R-2315-07	C12orf24|29902	80.8666
TCGA-KN-8436-11A-01R-2315-07	C12orf26|84190	114.9354
TCGA-KN-8436-11A-01R-2315-07	C12orf27|283460	62.5219
TCGA-KN-8436-11A-01R-2315-07	C12orf29|91298	304.2944
TCGA-KN-8436-11A-01R-2315-07	C12orf32|83695	454.8747
TCGA-KN-8436-11A-01R-2315-07	C12orf34|84915	716.9425
TCGA-KN-8436-11A-01R-2315-07	C12orf35|55196	583.2879
TCGA-KN-8436-11A-01R-2315-07	C12orf36|283422	48.6697
TCGA-KN-8436-11A-01R-2315-07	C12orf39|80763	141.891
TCGA-KN-8436-11A-01R-2315-07	C12orf40|283461	0
TCGA-KN-8436-11A-01R-2315-07	C12orf41|54934	493.4361
TCGA-KN-8436-11A-01R-2315-07	C12orf42|374470	.3744
TCGA-KN-8436-11A-01R-2315-07	C12orf43|64897	275.9199
TCGA-KN-8436-11A-01R-2315-07	C12orf44|60673	1013.4534
TCGA-KN-8436-11A-01R-2315-07	C12orf45|121053	67.0145
TCGA-KN-8436-11A-01R-2315-07	C12orf47|51275	293.0516
TCGA-KN-8436-11A-01R-2315-07	C12orf48|55010	28.4531
TCGA-KN-8436-11A-01R-2315-07	C12orf49|79794	807.1687
TCGA-KN-8436-11A-01R-2315-07	C12orf4|57102	309.2399
TCGA-KN-8436-11A-01R-2315-07	C12orf50|160419	0
TCGA-KN-8436-11A-01R-2315-07	C12orf51|283450	1970.7495
TCGA-KN-8436-11A-01R-2315-07	C12orf52|84934	618.4799
TCGA-KN-8436-11A-01R-2315-07	C12orf53|196500	17.596
TCGA-KN-8436-11A-01R-2315-07	C12orf54|121273	.7488
TCGA-KN-8436-11A-01R-2315-07	C12orf56|115749	5.2414
TCGA-KN-8436-11A-01R-2315-07	C12orf57|113246	1630.8102
TCGA-KN-8436-11A-01R-2315-07	C12orf59|120939	1202.1422
TCGA-KN-8436-11A-01R-2315-07	C12orf5|57103	247.8412
TCGA-KN-8436-11A-01R-2315-07	C12orf60|144608	64.7682
TCGA-KN-8436-11A-01R-2315-07	C12orf61|283416	32.1969
TCGA-KN-8436-11A-01R-2315-07	C12orf62|84987	993.9855
TCGA-KN-8436-11A-01R-2315-07	C12orf63|374467	4.1182
TCGA-KN-8436-11A-01R-2315-07	C12orf65|91574	347.0526
TCGA-KN-8436-11A-01R-2315-07	C12orf66|144577	108.9453
TCGA-KN-8436-11A-01R-2315-07	C12orf68|387856	48.2953
TCGA-KN-8436-11A-01R-2315-07	C12orf69|440087	22.463
TCGA-KN-8436-11A-01R-2315-07	C12orf70|341346	.3744
TCGA-KN-8436-11A-01R-2315-07	C12orf71|728858	.7488
TCGA-KN-8436-11A-01R-2315-07	C12orf72|254013	120.5512
TCGA-KN-8436-11A-01R-2315-07	C12orf73|728568	146.3836
TCGA-KN-8436-11A-01R-2315-07	C12orf74|338809	8.9852
TCGA-KN-8436-11A-01R-2315-07	C12orf75|387882	1147.4824
TCGA-KN-8436-11A-01R-2315-07	C12orf76|400073	199.5459
TCGA-KN-8436-11A-01R-2315-07	C12orf77|196415	0
TCGA-KN-8436-11A-01R-2315-07	C13orf15|28984	1058.3793
TCGA-KN-8436-11A-01R-2315-07	C13orf16|121793	2.6207
TCGA-KN-8436-11A-01R-2315-07	C13orf18|80183	19.4679
TCGA-KN-8436-11A-01R-2315-07	C13orf1|57213	274.4224
TCGA-KN-8436-11A-01R-2315-07	C13orf23|80209	633.4552
TCGA-KN-8436-11A-01R-2315-07	C13orf26|122046	.7488
TCGA-KN-8436-11A-01R-2315-07	C13orf27|93081	156.8663
TCGA-KN-8436-11A-01R-2315-07	C13orf28|122258	0
TCGA-KN-8436-11A-01R-2315-07	C13orf29|283487	155.7431
TCGA-KN-8436-11A-01R-2315-07	C13orf30|144809	0
TCGA-KN-8436-11A-01R-2315-07	C13orf31|144811	232.8659
TCGA-KN-8436-11A-01R-2315-07	C13orf33|84935	198.7971
TCGA-KN-8436-11A-01R-2315-07	C13orf34|79866	36.39
TCGA-KN-8436-11A-01R-2315-07	C13orf35|400165	.7488
TCGA-KN-8436-11A-01R-2315-07	C13orf36|400120	2.2463
TCGA-KN-8436-11A-01R-2315-07	C13orf37|440145	309.2399
TCGA-KN-8436-11A-01R-2315-07	C13orf38|728591	7.4727
TCGA-KN-8436-11A-01R-2315-07	C13orf39|196541	0
TCGA-KN-8436-11A-01R-2315-07	C14orf101|54916	597.8889
TCGA-KN-8436-11A-01R-2315-07	C14orf102|55051	291.2696
TCGA-KN-8436-11A-01R-2315-07	C14orf104|55172	238.4817
TCGA-KN-8436-11A-01R-2315-07	C14orf105|55195	1727.0265
TCGA-KN-8436-11A-01R-2315-07	C14orf106|55320	196.1764
TCGA-KN-8436-11A-01R-2315-07	C14orf109|26175	561.9481
TCGA-KN-8436-11A-01R-2315-07	C14orf115|55237	0
TCGA-KN-8436-11A-01R-2315-07	C14orf118|55668	223.8807
TCGA-KN-8436-11A-01R-2315-07	C14orf119|55017	809.7894
TCGA-KN-8436-11A-01R-2315-07	C14orf126|112487	237.5756
TCGA-KN-8436-11A-01R-2315-07	C14orf128|84837	150.5018
TCGA-KN-8436-11A-01R-2315-07	C14orf129|51527	375.88
TCGA-KN-8436-11A-01R-2315-07	C14orf132|56967	1145.2361
TCGA-KN-8436-11A-01R-2315-07	C14orf135|64430	949.8084
TCGA-KN-8436-11A-01R-2315-07	C14orf138|79609	117.9305
TCGA-KN-8436-11A-01R-2315-07	C14orf139|79686	28.4531
TCGA-KN-8436-11A-01R-2315-07	C14orf142|84520	462.3624
TCGA-KN-8436-11A-01R-2315-07	C14orf143|90141	52.0392
TCGA-KN-8436-11A-01R-2315-07	C14orf145|145508	70.0095
TCGA-KN-8436-11A-01R-2315-07	C14orf147|171546	1002.222
TCGA-KN-8436-11A-01R-2315-07	C14orf148|122945	11.9802
TCGA-KN-8436-11A-01R-2315-07	C14orf149|112849	86.4824
TCGA-KN-8436-11A-01R-2315-07	C14orf153|84334	393.2701
TCGA-KN-8436-11A-01R-2315-07	C14orf156|81892	363.8998
TCGA-KN-8436-11A-01R-2315-07	C14orf159|80017	2145.2117
TCGA-KN-8436-11A-01R-2315-07	C14orf162|56936	1.1231
TCGA-KN-8436-11A-01R-2315-07	C14orf165|414767	0
TCGA-KN-8436-11A-01R-2315-07	C14orf166B|145497	0
TCGA-KN-8436-11A-01R-2315-07	C14orf166|51637	1318.5752
TCGA-KN-8436-11A-01R-2315-07	C14orf167|55449	633.3504
TCGA-KN-8436-11A-01R-2315-07	C14orf169|79697	260.5702
TCGA-KN-8436-11A-01R-2315-07	C14orf174|161394	89.103
TCGA-KN-8436-11A-01R-2315-07	C14orf176|643382	16.8472
TCGA-KN-8436-11A-01R-2315-07	C14orf177|283598	0
TCGA-KN-8436-11A-01R-2315-07	C14orf178|283579	.7488
TCGA-KN-8436-11A-01R-2315-07	C14orf179|112752	260.1958
TCGA-KN-8436-11A-01R-2315-07	C14orf180|400258	15.7241
TCGA-KN-8436-11A-01R-2315-07	C14orf181|400223	149.753
TCGA-KN-8436-11A-01R-2315-07	C14orf182|283551	4.867
TCGA-KN-8436-11A-01R-2315-07	C14orf183|196913	0
TCGA-KN-8436-11A-01R-2315-07	C14orf184|650662	0
TCGA-KN-8436-11A-01R-2315-07	C14orf19|280655	14.2265
TCGA-KN-8436-11A-01R-2315-07	C14orf1|11161	993.2368
TCGA-KN-8436-11A-01R-2315-07	C14orf21|161424	278.5406
TCGA-KN-8436-11A-01R-2315-07	C14orf23|387978	.3744
TCGA-KN-8436-11A-01R-2315-07	C14orf28|122525	73.0046
TCGA-KN-8436-11A-01R-2315-07	C14orf2|9556	987.2467
TCGA-KN-8436-11A-01R-2315-07	C14orf33|100129075	68.1376
TCGA-KN-8436-11A-01R-2315-07	C14orf34|645687	0
TCGA-KN-8436-11A-01R-2315-07	C14orf37|145407	428.5931
TCGA-KN-8436-11A-01R-2315-07	C14orf39|317761	0
TCGA-KN-8436-11A-01R-2315-07	C14orf43|91748	1400.1906
TCGA-KN-8436-11A-01R-2315-07	C14orf45|80127	209.8526
TCGA-KN-8436-11A-01R-2315-07	C14orf48|256369	0
TCGA-KN-8436-11A-01R-2315-07	C14orf49|161176	31.4481
TCGA-KN-8436-11A-01R-2315-07	C14orf4|64207	4971.0509
TCGA-KN-8436-11A-01R-2315-07	C14orf50|145376	135.9008
TCGA-KN-8436-11A-01R-2315-07	C14orf53|440184	0
TCGA-KN-8436-11A-01R-2315-07	C14orf64|388011	76.374
TCGA-KN-8436-11A-01R-2315-07	C14orf68|283600	1.4975
TCGA-KN-8436-11A-01R-2315-07	C14orf70|283601	0
TCGA-KN-8436-11A-01R-2315-07	C14orf72|145200	2.9951
TCGA-KN-8436-11A-01R-2315-07	C14orf73|91828	16.4728
TCGA-KN-8436-11A-01R-2315-07	C14orf79|122616	404.3331
TCGA-KN-8436-11A-01R-2315-07	C14orf80|283643	81.6154
TCGA-KN-8436-11A-01R-2315-07	C14orf86|283592	0
TCGA-KN-8436-11A-01R-2315-07	C14orf93|60686	321.969
TCGA-KN-8436-11A-01R-2315-07	C15orf17|57184	1672.3666
TCGA-KN-8436-11A-01R-2315-07	C15orf21|283651	19.4679
TCGA-KN-8436-11A-01R-2315-07	C15orf23|90417	117.5561
TCGA-KN-8436-11A-01R-2315-07	C15orf24|56851	1406.9294
TCGA-KN-8436-11A-01R-2315-07	C15orf26|161502	2.2463
TCGA-KN-8436-11A-01R-2315-07	C15orf27|123591	125.7925
TCGA-KN-8436-11A-01R-2315-07	C15orf28|80035	1.4975
TCGA-KN-8436-11A-01R-2315-07	C15orf29|79768	258.3239
TCGA-KN-8436-11A-01R-2315-07	C15orf2|23742	10.4827
TCGA-KN-8436-11A-01R-2315-07	C15orf32|145858	0
TCGA-KN-8436-11A-01R-2315-07	C15orf33|196951	92.2628
TCGA-KN-8436-11A-01R-2315-07	C15orf34|80072	48.2953
TCGA-KN-8436-11A-01R-2315-07	C15orf37|283687	90.5369
TCGA-KN-8436-11A-01R-2315-07	C15orf38|348110	305.5635
TCGA-KN-8436-11A-01R-2315-07	C15orf39|56905	894.0254
TCGA-KN-8436-11A-01R-2315-07	C15orf40|123207	342.56
TCGA-KN-8436-11A-01R-2315-07	C15orf41|84529	130.2851
TCGA-KN-8436-11A-01R-2315-07	C15orf42|90381	5.6419
TCGA-KN-8436-11A-01R-2315-07	C15orf43|145645	0
TCGA-KN-8436-11A-01R-2315-07	C15orf44|81556	878.3014
TCGA-KN-8436-11A-01R-2315-07	C15orf48|84419	5.9901
TCGA-KN-8436-11A-01R-2315-07	C15orf50|414926	0
TCGA-KN-8436-11A-01R-2315-07	C15orf51|196968	13.8522
TCGA-KN-8436-11A-01R-2315-07	C15orf52|388115	509.5346
TCGA-KN-8436-11A-01R-2315-07	C15orf53|400359	0
TCGA-KN-8436-11A-01R-2315-07	C15orf54|400360	.3744
TCGA-KN-8436-11A-01R-2315-07	C15orf55|256646	0
TCGA-KN-8436-11A-01R-2315-07	C15orf56|644809	122.4231
TCGA-KN-8436-11A-01R-2315-07	C15orf57|90416	634.3537
TCGA-KN-8436-11A-01R-2315-07	C15orf58|390637	59.9012
TCGA-KN-8436-11A-01R-2315-07	C15orf59|388135	143.7629
TCGA-KN-8436-11A-01R-2315-07	C15orf5|81698	.3744
TCGA-KN-8436-11A-01R-2315-07	C15orf60|283677	0
TCGA-KN-8436-11A-01R-2315-07	C15orf61|145853	99.2114
TCGA-KN-8436-11A-01R-2315-07	C15orf62|643338	78.2459
TCGA-KN-8436-11A-01R-2315-07	C15orf63|25764	546.3177
TCGA-KN-8436-11A-01R-2315-07	C16orf11|146325	613.6129
TCGA-KN-8436-11A-01R-2315-07	C16orf13|84326	594.5194
TCGA-KN-8436-11A-01R-2315-07	C16orf3|750	2.2463
TCGA-KN-8436-11A-01R-2315-07	C16orf42|115939	992.8699
TCGA-KN-8436-11A-01R-2315-07	C16orf45|89927	453.0028
TCGA-KN-8436-11A-01R-2315-07	C16orf46|123775	80.1179
TCGA-KN-8436-11A-01R-2315-07	C16orf48|84080	563.0713
TCGA-KN-8436-11A-01R-2315-07	C16orf52|730094	277.4174
TCGA-KN-8436-11A-01R-2315-07	C16orf53|79447	1042.4756
TCGA-KN-8436-11A-01R-2315-07	C16orf54|283897	13.1034
TCGA-KN-8436-11A-01R-2315-07	C16orf55|124045	224.2551
TCGA-KN-8436-11A-01R-2315-07	C16orf57|79650	927.7198
TCGA-KN-8436-11A-01R-2315-07	C16orf58|64755	2166.705
TCGA-KN-8436-11A-01R-2315-07	C16orf59|80178	17.596
TCGA-KN-8436-11A-01R-2315-07	C16orf5|29965	1883.5184
TCGA-KN-8436-11A-01R-2315-07	C16orf61|56942	480.2317
TCGA-KN-8436-11A-01R-2315-07	C16orf62|57020	1281.8857
TCGA-KN-8436-11A-01R-2315-07	C16orf63|123811	566.8151
TCGA-KN-8436-11A-01R-2315-07	C16orf68|79091	132.5314
TCGA-KN-8436-11A-01R-2315-07	C16orf70|80262	248.5076
TCGA-KN-8436-11A-01R-2315-07	C16orf71|146562	21.7142
TCGA-KN-8436-11A-01R-2315-07	C16orf72|29035	756.627
TCGA-KN-8436-11A-01R-2315-07	C16orf73|254528	3.4705
TCGA-KN-8436-11A-01R-2315-07	C16orf74|404550	18.7191
TCGA-KN-8436-11A-01R-2315-07	C16orf75|116028	98.4626
TCGA-KN-8436-11A-01R-2315-07	C16orf78|123970	0
TCGA-KN-8436-11A-01R-2315-07	C16orf79|283870	50.9647
TCGA-KN-8436-11A-01R-2315-07	C16orf7|9605	609.8242
TCGA-KN-8436-11A-01R-2315-07	C16orf80|29105	509.1602
TCGA-KN-8436-11A-01R-2315-07	C16orf81|283860	1.8719
TCGA-KN-8436-11A-01R-2315-07	C16orf82|162083	0
TCGA-KN-8436-11A-01R-2315-07	C16orf86|388284	211.9005
TCGA-KN-8436-11A-01R-2315-07	C16orf87|388272	97.3395
TCGA-KN-8436-11A-01R-2315-07	C16orf88|400506	191.6838
TCGA-KN-8436-11A-01R-2315-07	C16orf89|146556	2153.4482
TCGA-KN-8436-11A-01R-2315-07	C16orf90|646174	.7488
TCGA-KN-8436-11A-01R-2315-07	C16orf91|283951	217.8906
TCGA-KN-8436-11A-01R-2315-07	C16orf92|146378	0
TCGA-KN-8436-11A-01R-2315-07	C16orf93|90835	52.4136
TCGA-KN-8436-11A-01R-2315-07	C17orf100|388327	95.8419
TCGA-KN-8436-11A-01R-2315-07	C17orf101|79701	359.7441
[truncated: 18,532 more rows]
