# Supplementary material for: Dysfunctional miRNA-Mediated Regulation in Chromophobe Renal Cell Carcinoma
Source: PLoS One. 2016 Jun 3;11(6):e0156324. doi: 10.1371/journal.pone.0156324 (PMC4892590; doi:10.1371/journal.pone.0156324)
Supplement: S2 File — (ZIP) [file pone.0156324.s002.zip › S2_File mRNA expression profile downloaded from TCGA/control/unc.edu__IlluminaHiSeq_RNASeqV2__TCGA-KN-8437-11A-01R-2315-07__expression_rsem_gene_normalized.txt]

barcode	gene_id	normalized_count
TCGA-KN-8437-11A-01R-2315-07	?|100130426	0
TCGA-KN-8437-11A-01R-2315-07	?|100133144	4.6397
TCGA-KN-8437-11A-01R-2315-07	?|100134869	12.3555
TCGA-KN-8437-11A-01R-2315-07	?|10357	89.4324
TCGA-KN-8437-11A-01R-2315-07	?|10431	399.0483
TCGA-KN-8437-11A-01R-2315-07	?|136542	0
TCGA-KN-8437-11A-01R-2315-07	?|155060	255.6084
TCGA-KN-8437-11A-01R-2315-07	?|26823	.6798
TCGA-KN-8437-11A-01R-2315-07	?|280660	0
TCGA-KN-8437-11A-01R-2315-07	?|317712	0
TCGA-KN-8437-11A-01R-2315-07	?|340602	1.0197
TCGA-KN-8437-11A-01R-2315-07	?|388795	1.3596
TCGA-KN-8437-11A-01R-2315-07	?|390284	20.0544
TCGA-KN-8437-11A-01R-2315-07	?|391343	0
TCGA-KN-8437-11A-01R-2315-07	?|391714	.3399
TCGA-KN-8437-11A-01R-2315-07	?|404770	0
TCGA-KN-8437-11A-01R-2315-07	?|441362	0
TCGA-KN-8437-11A-01R-2315-07	?|442388	0
TCGA-KN-8437-11A-01R-2315-07	?|553137	14.6159
TCGA-KN-8437-11A-01R-2315-07	?|57714	773.2835
TCGA-KN-8437-11A-01R-2315-07	?|645851	7.4779
TCGA-KN-8437-11A-01R-2315-07	?|652919	3.433
TCGA-KN-8437-11A-01R-2315-07	?|653553	501.3596
TCGA-KN-8437-11A-01R-2315-07	?|728045	0
TCGA-KN-8437-11A-01R-2315-07	?|728603	0
TCGA-KN-8437-11A-01R-2315-07	?|728788	.6798
TCGA-KN-8437-11A-01R-2315-07	?|729884	2.3793
TCGA-KN-8437-11A-01R-2315-07	?|8225	808.6336
TCGA-KN-8437-11A-01R-2315-07	?|90288	47.9266
TCGA-KN-8437-11A-01R-2315-07	A1BG|1	154.7349
TCGA-KN-8437-11A-01R-2315-07	A1CF|29974	6.1183
TCGA-KN-8437-11A-01R-2315-07	A2BP1|54715	3.0591
TCGA-KN-8437-11A-01R-2315-07	A2LD1|87769	77.7532
TCGA-KN-8437-11A-01R-2315-07	A2ML1|144568	.3399
TCGA-KN-8437-11A-01R-2315-07	A2M|2	61822.6886
TCGA-KN-8437-11A-01R-2315-07	A4GALT|53947	1542.828
TCGA-KN-8437-11A-01R-2315-07	A4GNT|51146	1.3596
TCGA-KN-8437-11A-01R-2315-07	AAA1|404744	.3399
TCGA-KN-8437-11A-01R-2315-07	AAAS|8086	524.8131
TCGA-KN-8437-11A-01R-2315-07	AACSL|729522	2.0394
TCGA-KN-8437-11A-01R-2315-07	AACS|65985	437.4575
TCGA-KN-8437-11A-01R-2315-07	AADACL2|344752	0
TCGA-KN-8437-11A-01R-2315-07	AADACL3|126767	0
TCGA-KN-8437-11A-01R-2315-07	AADACL4|343066	5.0986
TCGA-KN-8437-11A-01R-2315-07	AADAC|13	0
TCGA-KN-8437-11A-01R-2315-07	AADAT|51166	53.705
TCGA-KN-8437-11A-01R-2315-07	AAGAB|79719	762.4065
TCGA-KN-8437-11A-01R-2315-07	AAK1|22848	1215.4997
TCGA-KN-8437-11A-01R-2315-07	AAMP|14	2180.1496
TCGA-KN-8437-11A-01R-2315-07	AANAT|15	1.0197
TCGA-KN-8437-11A-01R-2315-07	AARS2|57505	535.9755
TCGA-KN-8437-11A-01R-2315-07	AARSD1|80755	423.5214
TCGA-KN-8437-11A-01R-2315-07	AARS|16	2476.8865
TCGA-KN-8437-11A-01R-2315-07	AASDHPPT|60496	670.9721
TCGA-KN-8437-11A-01R-2315-07	AASDH|132949	259.3474
TCGA-KN-8437-11A-01R-2315-07	AASS|10157	883.7525
TCGA-KN-8437-11A-01R-2315-07	AATF|26574	807.274
TCGA-KN-8437-11A-01R-2315-07	AATK|9625	105.3705
TCGA-KN-8437-11A-01R-2315-07	ABAT|18	467.0292
TCGA-KN-8437-11A-01R-2315-07	ABCA10|10349	84.9762
TCGA-KN-8437-11A-01R-2315-07	ABCA11P|79963	100.6866
TCGA-KN-8437-11A-01R-2315-07	ABCA12|26154	24.8131
TCGA-KN-8437-11A-01R-2315-07	ABCA13|154664	128.484
TCGA-KN-8437-11A-01R-2315-07	ABCA17P|650655	7.8178
TCGA-KN-8437-11A-01R-2315-07	ABCA1|19	448.3073
TCGA-KN-8437-11A-01R-2315-07	ABCA2|20	2553.0252
TCGA-KN-8437-11A-01R-2315-07	ABCA3|21	1475.1869
TCGA-KN-8437-11A-01R-2315-07	ABCA4|24	155.6764
TCGA-KN-8437-11A-01R-2315-07	ABCA5|23461	556.0843
TCGA-KN-8437-11A-01R-2315-07	ABCA6|23460	448.6744
TCGA-KN-8437-11A-01R-2315-07	ABCA7|10347	259.3474
TCGA-KN-8437-11A-01R-2315-07	ABCA8|10351	1721.278
TCGA-KN-8437-11A-01R-2315-07	ABCA9|10350	281.1013
TCGA-KN-8437-11A-01R-2315-07	ABCB10|23456	457.5119
TCGA-KN-8437-11A-01R-2315-07	ABCB11|8647	.3399
TCGA-KN-8437-11A-01R-2315-07	ABCB1|5243	852.8212
TCGA-KN-8437-11A-01R-2315-07	ABCB4|5244	44.5275
TCGA-KN-8437-11A-01R-2315-07	ABCB5|340273	.3399
TCGA-KN-8437-11A-01R-2315-07	ABCB6|10058	310.3671
TCGA-KN-8437-11A-01R-2315-07	ABCB7|22	321.2101
TCGA-KN-8437-11A-01R-2315-07	ABCB8|11194	567.6411
TCGA-KN-8437-11A-01R-2315-07	ABCB9|23457	175.8294
TCGA-KN-8437-11A-01R-2315-07	ABCC10|89845	505.4385
TCGA-KN-8437-11A-01R-2315-07	ABCC11|85320	1.3596
TCGA-KN-8437-11A-01R-2315-07	ABCC12|94160	0
TCGA-KN-8437-11A-01R-2315-07	ABCC13|150000	.3399
TCGA-KN-8437-11A-01R-2315-07	ABCC1|4363	934.3984
TCGA-KN-8437-11A-01R-2315-07	ABCC2|1244	18.3549
TCGA-KN-8437-11A-01R-2315-07	ABCC3|8714	596.1931
TCGA-KN-8437-11A-01R-2315-07	ABCC4|10257	1279.0619
TCGA-KN-8437-11A-01R-2315-07	ABCC5|10057	822.5697
TCGA-KN-8437-11A-01R-2315-07	ABCC6P1|653190	4.7587
TCGA-KN-8437-11A-01R-2315-07	ABCC6P2|730013	20.0544
TCGA-KN-8437-11A-01R-2315-07	ABCC6|368	77.4983
TCGA-KN-8437-11A-01R-2315-07	ABCC8|6833	70.3603
TCGA-KN-8437-11A-01R-2315-07	ABCC9|10060	1660.775
TCGA-KN-8437-11A-01R-2315-07	ABCD1|215	378.654
TCGA-KN-8437-11A-01R-2315-07	ABCD2|225	34.3304
TCGA-KN-8437-11A-01R-2315-07	ABCD3|5825	1134.9422
TCGA-KN-8437-11A-01R-2315-07	ABCD4|5826	807.274
TCGA-KN-8437-11A-01R-2315-07	ABCE1|6059	888.8511
TCGA-KN-8437-11A-01R-2315-07	ABCF1|23	1475.8668
TCGA-KN-8437-11A-01R-2315-07	ABCF2|10061	1095.8532
TCGA-KN-8437-11A-01R-2315-07	ABCF3|55324	1027.8722
TCGA-KN-8437-11A-01R-2315-07	ABCG1|9619	491.8423
TCGA-KN-8437-11A-01R-2315-07	ABCG2|9429	596.1931
TCGA-KN-8437-11A-01R-2315-07	ABCG4|64137	5.0986
TCGA-KN-8437-11A-01R-2315-07	ABCG5|64240	3.739
TCGA-KN-8437-11A-01R-2315-07	ABCG8|64241	.6798
TCGA-KN-8437-11A-01R-2315-07	ABHD10|55347	532.9708
TCGA-KN-8437-11A-01R-2315-07	ABHD11|83451	685.588
TCGA-KN-8437-11A-01R-2315-07	ABHD12B|145447	2.3793
TCGA-KN-8437-11A-01R-2315-07	ABHD12|26090	1167.5731
TCGA-KN-8437-11A-01R-2315-07	ABHD13|84945	487.4235
TCGA-KN-8437-11A-01R-2315-07	ABHD14A|25864	410.0884
TCGA-KN-8437-11A-01R-2315-07	ABHD14B|84836	2198.5044
TCGA-KN-8437-11A-01R-2315-07	ABHD15|116236	413.3243
TCGA-KN-8437-11A-01R-2315-07	ABHD1|84696	8.8375
TCGA-KN-8437-11A-01R-2315-07	ABHD2|11057	4494.5615
TCGA-KN-8437-11A-01R-2315-07	ABHD3|171586	333.7865
TCGA-KN-8437-11A-01R-2315-07	ABHD4|63874	1302.5153
TCGA-KN-8437-11A-01R-2315-07	ABHD5|51099	502.0394
TCGA-KN-8437-11A-01R-2315-07	ABHD6|57406	256.6281
TCGA-KN-8437-11A-01R-2315-07	ABHD8|79575	340.2447
TCGA-KN-8437-11A-01R-2315-07	ABI1|10006	1419.1027
TCGA-KN-8437-11A-01R-2315-07	ABI2|10152	1686.2678
TCGA-KN-8437-11A-01R-2315-07	ABI3BP|25890	3178.45
TCGA-KN-8437-11A-01R-2315-07	ABI3|51225	330.3875
TCGA-KN-8437-11A-01R-2315-07	ABL1|25	3064.242
TCGA-KN-8437-11A-01R-2315-07	ABL2|27	889.5309
TCGA-KN-8437-11A-01R-2315-07	ABLIM1|3983	5278.0421
TCGA-KN-8437-11A-01R-2315-07	ABLIM2|84448	136.9816
TCGA-KN-8437-11A-01R-2315-07	ABLIM3|22885	516.9952
TCGA-KN-8437-11A-01R-2315-07	ABO|28	247.7906
TCGA-KN-8437-11A-01R-2315-07	ABP1|26	4286.5398
TCGA-KN-8437-11A-01R-2315-07	ABRA|137735	11.2169
TCGA-KN-8437-11A-01R-2315-07	ABR|29	2339.9048
TCGA-KN-8437-11A-01R-2315-07	ABT1|29777	664.8538
TCGA-KN-8437-11A-01R-2315-07	ABTB1|80325	1088.7152
TCGA-KN-8437-11A-01R-2315-07	ABTB2|25841	607.4099
TCGA-KN-8437-11A-01R-2315-07	ACAA1|30	1059.4833
TCGA-KN-8437-11A-01R-2315-07	ACAA2|10449	2363.6982
TCGA-KN-8437-11A-01R-2315-07	ACACA|31	742.0122
TCGA-KN-8437-11A-01R-2315-07	ACACB|32	2274.6431
TCGA-KN-8437-11A-01R-2315-07	ACAD10|80724	593.8137
TCGA-KN-8437-11A-01R-2315-07	ACAD11|84129	516.1523
TCGA-KN-8437-11A-01R-2315-07	ACAD8|27034	478.2461
TCGA-KN-8437-11A-01R-2315-07	ACAD9|28976	758.4194
TCGA-KN-8437-11A-01R-2315-07	ACADL|33	227.3963
TCGA-KN-8437-11A-01R-2315-07	ACADM|34	1027.1924
TCGA-KN-8437-11A-01R-2315-07	ACADSB|36	781.1013
TCGA-KN-8437-11A-01R-2315-07	ACADS|35	554.3848
TCGA-KN-8437-11A-01R-2315-07	ACADVL|37	5896.2576
TCGA-KN-8437-11A-01R-2315-07	ACAN|176	447.3148
TCGA-KN-8437-11A-01R-2315-07	ACAP1|9744	181.1693
TCGA-KN-8437-11A-01R-2315-07	ACAP2|23527	1056.7641
TCGA-KN-8437-11A-01R-2315-07	ACAP3|116983	837.7294
TCGA-KN-8437-11A-01R-2315-07	ACAT1|38	1553.3651
TCGA-KN-8437-11A-01R-2315-07	ACAT2|39	223.3413
TCGA-KN-8437-11A-01R-2315-07	ACBD3|64746	1220.2583
TCGA-KN-8437-11A-01R-2315-07	ACBD4|79777	504.0789
TCGA-KN-8437-11A-01R-2315-07	ACBD5|91452	784.5003
TCGA-KN-8437-11A-01R-2315-07	ACBD6|84320	383.7525
TCGA-KN-8437-11A-01R-2315-07	ACBD7|414149	58.8035
TCGA-KN-8437-11A-01R-2315-07	ACCN1|40	13.9361
TCGA-KN-8437-11A-01R-2315-07	ACCN2|41	52.6852
TCGA-KN-8437-11A-01R-2315-07	ACCN3|9311	11.5568
TCGA-KN-8437-11A-01R-2315-07	ACCN4|55515	4.0789
TCGA-KN-8437-11A-01R-2315-07	ACCN5|51802	.3399
TCGA-KN-8437-11A-01R-2315-07	ACCSL|390110	0
TCGA-KN-8437-11A-01R-2315-07	ACCS|84680	295.7172
TCGA-KN-8437-11A-01R-2315-07	ACD|65057	483.0048
TCGA-KN-8437-11A-01R-2315-07	ACE2|59272	131.5432
TCGA-KN-8437-11A-01R-2315-07	ACER1|125981	2.0394
TCGA-KN-8437-11A-01R-2315-07	ACER2|340485	70.3603
TCGA-KN-8437-11A-01R-2315-07	ACER3|55331	378.3141
TCGA-KN-8437-11A-01R-2315-07	ACE|1636	180.4895
TCGA-KN-8437-11A-01R-2315-07	ACHE|43	205.9823
TCGA-KN-8437-11A-01R-2315-07	ACIN1|22985	2982.6649
TCGA-KN-8437-11A-01R-2315-07	ACLY|47	2194.7655
TCGA-KN-8437-11A-01R-2315-07	ACMSD|130013	226.7165
TCGA-KN-8437-11A-01R-2315-07	ACN9|57001	168.5928
TCGA-KN-8437-11A-01R-2315-07	ACO1|48	1117.947
TCGA-KN-8437-11A-01R-2315-07	ACO2|50	2832.308
TCGA-KN-8437-11A-01R-2315-07	ACOT11|26027	240.1122
TCGA-KN-8437-11A-01R-2315-07	ACOT12|134526	1.6995
TCGA-KN-8437-11A-01R-2315-07	ACOT13|55856	369.4663
TCGA-KN-8437-11A-01R-2315-07	ACOT1|641371	442.2162
TCGA-KN-8437-11A-01R-2315-07	ACOT2|10965	319.1706
TCGA-KN-8437-11A-01R-2315-07	ACOT4|122970	60.1632
TCGA-KN-8437-11A-01R-2315-07	ACOT6|641372	1.0197
TCGA-KN-8437-11A-01R-2315-07	ACOT7|11332	327.3283
TCGA-KN-8437-11A-01R-2315-07	ACOT8|10005	301.9409
TCGA-KN-8437-11A-01R-2315-07	ACOT9|23597	602.6513
TCGA-KN-8437-11A-01R-2315-07	ACOX1|51	1072.8416
TCGA-KN-8437-11A-01R-2315-07	ACOX2|8309	284.1604
TCGA-KN-8437-11A-01R-2315-07	ACOX3|8310	256.968
TCGA-KN-8437-11A-01R-2315-07	ACOXL|55289	8.4976
TCGA-KN-8437-11A-01R-2315-07	ACP1|52	1036.0299
TCGA-KN-8437-11A-01R-2315-07	ACP2|53	768.8613
TCGA-KN-8437-11A-01R-2315-07	ACP5|54	384.7723
TCGA-KN-8437-11A-01R-2315-07	ACP6|51205	280.4215
TCGA-KN-8437-11A-01R-2315-07	ACPL2|92370	364.378
TCGA-KN-8437-11A-01R-2315-07	ACPP|55	3237.9334
TCGA-KN-8437-11A-01R-2315-07	ACPT|93650	0
TCGA-KN-8437-11A-01R-2315-07	ACRBP|84519	33.3107
TCGA-KN-8437-11A-01R-2315-07	ACRC|93953	28.552
TCGA-KN-8437-11A-01R-2315-07	ACRV1|56	0
TCGA-KN-8437-11A-01R-2315-07	ACR|49	6.4582
TCGA-KN-8437-11A-01R-2315-07	ACSBG1|23205	9.1774
TCGA-KN-8437-11A-01R-2315-07	ACSBG2|81616	.6798
TCGA-KN-8437-11A-01R-2315-07	ACSF2|80221	318.8307
TCGA-KN-8437-11A-01R-2315-07	ACSF3|197322	490.1428
TCGA-KN-8437-11A-01R-2315-07	ACSL1|2180	1675.3909
TCGA-KN-8437-11A-01R-2315-07	ACSL3|2181	1930.6594
TCGA-KN-8437-11A-01R-2315-07	ACSL4|2182	6280.4215
TCGA-KN-8437-11A-01R-2315-07	ACSL5|51703	890.5506
TCGA-KN-8437-11A-01R-2315-07	ACSL6|23305	19.3746
TCGA-KN-8437-11A-01R-2315-07	ACSM1|116285	21.7539
TCGA-KN-8437-11A-01R-2315-07	ACSM2A|123876	375.5948
TCGA-KN-8437-11A-01R-2315-07	ACSM2B|348158	194.0857
TCGA-KN-8437-11A-01R-2315-07	ACSM3|6296	485.9279
TCGA-KN-8437-11A-01R-2315-07	ACSM4|341392	0
TCGA-KN-8437-11A-01R-2315-07	ACSM5|54988	54.7247
TCGA-KN-8437-11A-01R-2315-07	ACSS1|84532	1245.4113
TCGA-KN-8437-11A-01R-2315-07	ACSS2|55902	1059.1434
TCGA-KN-8437-11A-01R-2315-07	ACSS3|79611	538.4092
TCGA-KN-8437-11A-01R-2315-07	ACTA1|58	8.8375
TCGA-KN-8437-11A-01R-2315-07	ACTA2|59	25812.104
TCGA-KN-8437-11A-01R-2315-07	ACTBL2|345651	1.6995
TCGA-KN-8437-11A-01R-2315-07	ACTB|60	68869.1366
TCGA-KN-8437-11A-01R-2315-07	ACTC1|70	240.6526
TCGA-KN-8437-11A-01R-2315-07	ACTG1|71	54392.93
TCGA-KN-8437-11A-01R-2315-07	ACTG2|72	620.6662
TCGA-KN-8437-11A-01R-2315-07	ACTL6A|86	655.3365
TCGA-KN-8437-11A-01R-2315-07	ACTL6B|51412	0
TCGA-KN-8437-11A-01R-2315-07	ACTL7A|10881	0
TCGA-KN-8437-11A-01R-2315-07	ACTL7B|10880	.3399
TCGA-KN-8437-11A-01R-2315-07	ACTL8|81569	0
TCGA-KN-8437-11A-01R-2315-07	ACTL9|284382	0
TCGA-KN-8437-11A-01R-2315-07	ACTN1|87	4569.6805
TCGA-KN-8437-11A-01R-2315-07	ACTN2|88	4.7587
TCGA-KN-8437-11A-01R-2315-07	ACTN3|89	3.0591
TCGA-KN-8437-11A-01R-2315-07	ACTN4|81	15630.9619
TCGA-KN-8437-11A-01R-2315-07	ACTR10|55860	1039.7689
TCGA-KN-8437-11A-01R-2315-07	ACTR1A|10121	2562.2026
TCGA-KN-8437-11A-01R-2315-07	ACTR1B|10120	1821.55
TCGA-KN-8437-11A-01R-2315-07	ACTR2|10097	4022.4337
TCGA-KN-8437-11A-01R-2315-07	ACTR3B|57180	139.7009
TCGA-KN-8437-11A-01R-2315-07	ACTR3C|653857	47.9266
TCGA-KN-8437-11A-01R-2315-07	ACTR3|10096	2983.3447
TCGA-KN-8437-11A-01R-2315-07	ACTR5|79913	205.9823
TCGA-KN-8437-11A-01R-2315-07	ACTR6|64431	419.4426
TCGA-KN-8437-11A-01R-2315-07	ACTR8|93973	509.1774
TCGA-KN-8437-11A-01R-2315-07	ACTRT1|139741	0
TCGA-KN-8437-11A-01R-2315-07	ACTRT2|140625	0
TCGA-KN-8437-11A-01R-2315-07	ACVR1B|91	2227.0564
TCGA-KN-8437-11A-01R-2315-07	ACVR1C|130399	36.3698
TCGA-KN-8437-11A-01R-2315-07	ACVR1|90	731.8151
TCGA-KN-8437-11A-01R-2315-07	ACVR2A|92	363.3583
TCGA-KN-8437-11A-01R-2315-07	ACVR2B|93	347.7226
TCGA-KN-8437-11A-01R-2315-07	ACVRL1|94	2222.2978
TCGA-KN-8437-11A-01R-2315-07	ACY1|95	503.9157
TCGA-KN-8437-11A-01R-2315-07	ACY3|91703	81.9171
TCGA-KN-8437-11A-01R-2315-07	ACYP1|97	108.4296
TCGA-KN-8437-11A-01R-2315-07	ACYP2|98	123.7254
TCGA-KN-8437-11A-01R-2315-07	ADAD1|132612	.3399
TCGA-KN-8437-11A-01R-2315-07	ADAD2|161931	7.1312
TCGA-KN-8437-11A-01R-2315-07	ADAL|161823	149.898
TCGA-KN-8437-11A-01R-2315-07	ADAM10|102	2060.5031
TCGA-KN-8437-11A-01R-2315-07	ADAM11|4185	11.8967
TCGA-KN-8437-11A-01R-2315-07	ADAM12|8038	68.6608
TCGA-KN-8437-11A-01R-2315-07	ADAM15|8751	3223.7865
TCGA-KN-8437-11A-01R-2315-07	ADAM17|6868	614.5479
TCGA-KN-8437-11A-01R-2315-07	ADAM18|8749	0
TCGA-KN-8437-11A-01R-2315-07	ADAM19|8728	226.0367
TCGA-KN-8437-11A-01R-2315-07	ADAM20|8748	3.0591
TCGA-KN-8437-11A-01R-2315-07	ADAM21P1|145241	.6798
TCGA-KN-8437-11A-01R-2315-07	ADAM21|8747	4.4188
TCGA-KN-8437-11A-01R-2315-07	ADAM22|53616	292.6581
TCGA-KN-8437-11A-01R-2315-07	ADAM23|8745	35.3501
TCGA-KN-8437-11A-01R-2315-07	ADAM28|10863	87.0156
TCGA-KN-8437-11A-01R-2315-07	ADAM29|11086	2.0394
TCGA-KN-8437-11A-01R-2315-07	ADAM2|2515	0
TCGA-KN-8437-11A-01R-2315-07	ADAM30|11085	0
TCGA-KN-8437-11A-01R-2315-07	ADAM32|203102	3.399
TCGA-KN-8437-11A-01R-2315-07	ADAM33|80332	309.8165
TCGA-KN-8437-11A-01R-2315-07	ADAM3A|1587	0
TCGA-KN-8437-11A-01R-2315-07	ADAM5P|255926	0
TCGA-KN-8437-11A-01R-2315-07	ADAM6|8755	160879.1876
TCGA-KN-8437-11A-01R-2315-07	ADAM7|8756	0
TCGA-KN-8437-11A-01R-2315-07	ADAM8|101	354.1808
TCGA-KN-8437-11A-01R-2315-07	ADAM9|8754	2171.9918
TCGA-KN-8437-11A-01R-2315-07	ADAMDEC1|27299	4.0789
TCGA-KN-8437-11A-01R-2315-07	ADAMTS10|81794	384.0925
TCGA-KN-8437-11A-01R-2315-07	ADAMTS12|81792	64.5819
TCGA-KN-8437-11A-01R-2315-07	ADAMTS13|11093	118.2869
TCGA-KN-8437-11A-01R-2315-07	ADAMTS14|140766	16.6553
TCGA-KN-8437-11A-01R-2315-07	ADAMTS15|170689	67.3012
TCGA-KN-8437-11A-01R-2315-07	ADAMTS16|170690	200.2039
TCGA-KN-8437-11A-01R-2315-07	ADAMTS17|170691	32.291
TCGA-KN-8437-11A-01R-2315-07	ADAMTS18|170692	10.1971
TCGA-KN-8437-11A-01R-2315-07	ADAMTS19|171019	34.6703
TCGA-KN-8437-11A-01R-2315-07	ADAMTS1|9510	4124.4052
TCGA-KN-8437-11A-01R-2315-07	ADAMTS20|80070	0
TCGA-KN-8437-11A-01R-2315-07	ADAMTS2|9509	212.1006
TCGA-KN-8437-11A-01R-2315-07	ADAMTS3|9508	113.1883
TCGA-KN-8437-11A-01R-2315-07	ADAMTS4|9507	322.2298
TCGA-KN-8437-11A-01R-2315-07	ADAMTS5|11096	504.7587
TCGA-KN-8437-11A-01R-2315-07	ADAMTS6|11174	131.2033
TCGA-KN-8437-11A-01R-2315-07	ADAMTS7|11173	180.1496
TCGA-KN-8437-11A-01R-2315-07	ADAMTS8|11095	50.3059
TCGA-KN-8437-11A-01R-2315-07	ADAMTS9|56999	1095.5133
TCGA-KN-8437-11A-01R-2315-07	ADAMTSL1|92949	1558.1237
TCGA-KN-8437-11A-01R-2315-07	ADAMTSL2|9719	1234.5343
TCGA-KN-8437-11A-01R-2315-07	ADAMTSL3|57188	1190.6866
TCGA-KN-8437-11A-01R-2315-07	ADAMTSL4|54507	313.3923
TCGA-KN-8437-11A-01R-2315-07	ADAMTSL5|339366	237.5935
TCGA-KN-8437-11A-01R-2315-07	ADAP1|11033	709.7791
TCGA-KN-8437-11A-01R-2315-07	ADAP2|55803	167.2332
TCGA-KN-8437-11A-01R-2315-07	ADARB1|104	923.5214
TCGA-KN-8437-11A-01R-2315-07	ADARB2|105	4.7587
TCGA-KN-8437-11A-01R-2315-07	ADAR|103	6546.9069
TCGA-KN-8437-11A-01R-2315-07	ADAT1|23536	232.4949
TCGA-KN-8437-11A-01R-2315-07	ADAT2|134637	94.8334
TCGA-KN-8437-11A-01R-2315-07	ADAT3|113179	105.0306
TCGA-KN-8437-11A-01R-2315-07	ADA|100	70.0204
TCGA-KN-8437-11A-01R-2315-07	ADCK1|57143	104.3508
TCGA-KN-8437-11A-01R-2315-07	ADCK2|90956	810.3331
TCGA-KN-8437-11A-01R-2315-07	ADCK4|79934	714.14
TCGA-KN-8437-11A-01R-2315-07	ADCK5|203054	130.5235
TCGA-KN-8437-11A-01R-2315-07	ADCY10|55811	2.0394
TCGA-KN-8437-11A-01R-2315-07	ADCY1|107	579.5377
TCGA-KN-8437-11A-01R-2315-07	ADCY2|108	25.4929
TCGA-KN-8437-11A-01R-2315-07	ADCY3|109	1706.0571
TCGA-KN-8437-11A-01R-2315-07	ADCY4|196883	793.3379
TCGA-KN-8437-11A-01R-2315-07	ADCY5|111	803.535
TCGA-KN-8437-11A-01R-2315-07	ADCY6|112	3342.964
TCGA-KN-8437-11A-01R-2315-07	ADCY7|113	511.8967
TCGA-KN-8437-11A-01R-2315-07	ADCY8|114	0
TCGA-KN-8437-11A-01R-2315-07	ADCY9|115	1199.864
TCGA-KN-8437-11A-01R-2315-07	ADCYAP1R1|117	3.739
TCGA-KN-8437-11A-01R-2315-07	ADCYAP1|116	39.429
TCGA-KN-8437-11A-01R-2315-07	ADC|113451	146.8389
TCGA-KN-8437-11A-01R-2315-07	ADD1|118	7276.6825
TCGA-KN-8437-11A-01R-2315-07	ADD2|119	21.7539
TCGA-KN-8437-11A-01R-2315-07	ADD3|120	2353.501
TCGA-KN-8437-11A-01R-2315-07	ADH1A|124	107.3351
TCGA-KN-8437-11A-01R-2315-07	ADH1B|125	10402.104
TCGA-KN-8437-11A-01R-2315-07	ADH1C|126	508.8375
TCGA-KN-8437-11A-01R-2315-07	ADH4|127	3.0591
TCGA-KN-8437-11A-01R-2315-07	ADH5|128	2936.7777
TCGA-KN-8437-11A-01R-2315-07	ADH6|130	114.8878
TCGA-KN-8437-11A-01R-2315-07	ADH7|131	0
TCGA-KN-8437-11A-01R-2315-07	ADHFE1|137872	174.0313
TCGA-KN-8437-11A-01R-2315-07	ADI1|55256	2234.8742
TCGA-KN-8437-11A-01R-2315-07	ADIG|149685	0
TCGA-KN-8437-11A-01R-2315-07	ADIPOQ|9370	12.2366
TCGA-KN-8437-11A-01R-2315-07	ADIPOR1|51094	2221.9579
TCGA-KN-8437-11A-01R-2315-07	ADIPOR2|79602	2003.739
TCGA-KN-8437-11A-01R-2315-07	ADK|132	246.431
TCGA-KN-8437-11A-01R-2315-07	ADM2|79924	204.2828
TCGA-KN-8437-11A-01R-2315-07	ADM|133	353.1611
TCGA-KN-8437-11A-01R-2315-07	ADNP2|22850	602.6513
TCGA-KN-8437-11A-01R-2315-07	ADNP|23394	2206.6621
TCGA-KN-8437-11A-01R-2315-07	ADORA1|134	60.1632
TCGA-KN-8437-11A-01R-2315-07	ADORA2A|135	412.6309
TCGA-KN-8437-11A-01R-2315-07	ADORA2B|136	6.1183
TCGA-KN-8437-11A-01R-2315-07	ADORA3|140	210.4011
TCGA-KN-8437-11A-01R-2315-07	ADO|84890	701.5636
TCGA-KN-8437-11A-01R-2315-07	ADPGK|83440	832.4099
TCGA-KN-8437-11A-01R-2315-07	ADPRHL1|113622	22.0938
TCGA-KN-8437-11A-01R-2315-07	ADPRHL2|54936	665.5337
TCGA-KN-8437-11A-01R-2315-07	ADPRH|141	440.5167
TCGA-KN-8437-11A-01R-2315-07	ADRA1A|148	46.9069
TCGA-KN-8437-11A-01R-2315-07	ADRA1B|147	88.0354
TCGA-KN-8437-11A-01R-2315-07	ADRA1D|146	23.1135
TCGA-KN-8437-11A-01R-2315-07	ADRA2A|150	636.9816
TCGA-KN-8437-11A-01R-2315-07	ADRA2B|151	250.5099
TCGA-KN-8437-11A-01R-2315-07	ADRA2C|152	730.4555
TCGA-KN-8437-11A-01R-2315-07	ADRB1|153	23.4534
TCGA-KN-8437-11A-01R-2315-07	ADRB2|154	93.8137
TCGA-KN-8437-11A-01R-2315-07	ADRB3|155	6.1183
TCGA-KN-8437-11A-01R-2315-07	ADRBK1|156	2495.5812
TCGA-KN-8437-11A-01R-2315-07	ADRBK2|157	295.3773
TCGA-KN-8437-11A-01R-2315-07	ADRM1|11047	1466.3494
TCGA-KN-8437-11A-01R-2315-07	ADSL|158	653.637
TCGA-KN-8437-11A-01R-2315-07	ADSSL1|122622	133.2427
TCGA-KN-8437-11A-01R-2315-07	ADSS|159	1058.4636
TCGA-KN-8437-11A-01R-2315-07	AEBP1|165	10071.0401
TCGA-KN-8437-11A-01R-2315-07	AEBP2|121536	827.6683
TCGA-KN-8437-11A-01R-2315-07	AEN|64782	338.2053
TCGA-KN-8437-11A-01R-2315-07	AES|166	9905.1666
TCGA-KN-8437-11A-01R-2315-07	AFAP1L1|134265	451.3936
TCGA-KN-8437-11A-01R-2315-07	AFAP1L2|84632	1326.9884
TCGA-KN-8437-11A-01R-2315-07	AFAP1|60312	997.2366
TCGA-KN-8437-11A-01R-2315-07	AFARP1|246182	6.7981
TCGA-KN-8437-11A-01R-2315-07	AFF1|4299	4854.5207
TCGA-KN-8437-11A-01R-2315-07	AFF2|2334	41.4684
TCGA-KN-8437-11A-01R-2315-07	AFF3|3899	466.6893
TCGA-KN-8437-11A-01R-2315-07	AFF4|27125	2951.3936
TCGA-KN-8437-11A-01R-2315-07	AFG3L1|172	234.5343
TCGA-KN-8437-11A-01R-2315-07	AFG3L2|10939	1244.7825
TCGA-KN-8437-11A-01R-2315-07	AFMID|125061	520.0544
TCGA-KN-8437-11A-01R-2315-07	AFM|173	.6798
TCGA-KN-8437-11A-01R-2315-07	AFP|174	.3399
TCGA-KN-8437-11A-01R-2315-07	AFTPH|54812	1689.327
TCGA-KN-8437-11A-01R-2315-07	AG2|387763	2759.0075
TCGA-KN-8437-11A-01R-2315-07	AGAP11|119385	247.913
TCGA-KN-8437-11A-01R-2315-07	AGAP1|116987	361.6587
TCGA-KN-8437-11A-01R-2315-07	AGAP2|116986	110.5201
TCGA-KN-8437-11A-01R-2315-07	AGAP3|116988	1262.0666
TCGA-KN-8437-11A-01R-2315-07	AGAP4|119016	223.3175
TCGA-KN-8437-11A-01R-2315-07	AGAP5|729092	64.7077
TCGA-KN-8437-11A-01R-2315-07	AGAP6|414189	74.7791
TCGA-KN-8437-11A-01R-2315-07	AGAP7|653268	3.399
TCGA-KN-8437-11A-01R-2315-07	AGAP8|728404	42.828
TCGA-KN-8437-11A-01R-2315-07	AGA|175	275.3229
TCGA-KN-8437-11A-01R-2315-07	AGBL1|123624	0
TCGA-KN-8437-11A-01R-2315-07	AGBL2|79841	18.015
TCGA-KN-8437-11A-01R-2315-07	AGBL3|340351	8.1577
TCGA-KN-8437-11A-01R-2315-07	AGBL4|84871	19.0347
TCGA-KN-8437-11A-01R-2315-07	AGBL5|60509	902.4847
TCGA-KN-8437-11A-01R-2315-07	AGER|177	101.6315
TCGA-KN-8437-11A-01R-2315-07	AGFG1|3267	1521.0741
TCGA-KN-8437-11A-01R-2315-07	AGFG2|3268	953.433
TCGA-KN-8437-11A-01R-2315-07	AGGF1|55109	730.1156
TCGA-KN-8437-11A-01R-2315-07	AGK|55750	486.7437
TCGA-KN-8437-11A-01R-2315-07	AGL|178	721.9579
TCGA-KN-8437-11A-01R-2315-07	AGMAT|79814	98.9123
TCGA-KN-8437-11A-01R-2315-07	AGPAT1|10554	2374.3746
TCGA-KN-8437-11A-01R-2315-07	AGPAT2|10555	1424.5411
TCGA-KN-8437-11A-01R-2315-07	AGPAT3|56894	1854.8606
TCGA-KN-8437-11A-01R-2315-07	AGPAT4|56895	391.5704
TCGA-KN-8437-11A-01R-2315-07	AGPAT5|55326	503.399
TCGA-KN-8437-11A-01R-2315-07	AGPAT6|137964	1494.9014
TCGA-KN-8437-11A-01R-2315-07	AGPAT9|84803	293.3379
TCGA-KN-8437-11A-01R-2315-07	AGPHD1|123688	37.7294
TCGA-KN-8437-11A-01R-2315-07	AGPS|8540	831.7471
TCGA-KN-8437-11A-01R-2315-07	AGR2|10551	942.896
TCGA-KN-8437-11A-01R-2315-07	AGR3|155465	100.6118
TCGA-KN-8437-11A-01R-2315-07	AGRN|375790	11175.3909
TCGA-KN-8437-11A-01R-2315-07	AGRP|181	.3399
TCGA-KN-8437-11A-01R-2315-07	AGTPBP1|23287	416.7233
TCGA-KN-8437-11A-01R-2315-07	AGTR1|185	1082.9368
TCGA-KN-8437-11A-01R-2315-07	AGTR2|186	26.5126
TCGA-KN-8437-11A-01R-2315-07	AGTRAP|57085	769.8844
TCGA-KN-8437-11A-01R-2315-07	AGT|183	279.0619
TCGA-KN-8437-11A-01R-2315-07	AGXT2L1|64850	1.3596
TCGA-KN-8437-11A-01R-2315-07	AGXT2L2|85007	380.9959
TCGA-KN-8437-11A-01R-2315-07	AGXT2|64902	76.1387
TCGA-KN-8437-11A-01R-2315-07	AGXT|189	1.0197
TCGA-KN-8437-11A-01R-2315-07	AHCTF1|25909	1283.8205
TCGA-KN-8437-11A-01R-2315-07	AHCYL1|10768	3807.274
TCGA-KN-8437-11A-01R-2315-07	AHCYL2|23382	787.8994
TCGA-KN-8437-11A-01R-2315-07	AHCY|191	1826.3086
TCGA-KN-8437-11A-01R-2315-07	AHDC1|27245	1465.3297
TCGA-KN-8437-11A-01R-2315-07	AHI1|54806	339.5649
TCGA-KN-8437-11A-01R-2315-07	AHNAK2|113146	1275.3229
TCGA-KN-8437-11A-01R-2315-07	AHNAK|79026	56840.9041
TCGA-KN-8437-11A-01R-2315-07	AHRR|57491	24.1332
TCGA-KN-8437-11A-01R-2315-07	AHR|196	2287.8994
TCGA-KN-8437-11A-01R-2315-07	AHSA1|10598	1778.722
TCGA-KN-8437-11A-01R-2315-07	AHSA2|130872	506.4582
TCGA-KN-8437-11A-01R-2315-07	AHSG|197	.6798
TCGA-KN-8437-11A-01R-2315-07	AHSP|51327	0
TCGA-KN-8437-11A-01R-2315-07	AICDA|57379	1.3596
TCGA-KN-8437-11A-01R-2315-07	AIDA|64853	1042.3657
TCGA-KN-8437-11A-01R-2315-07	AIF1L|83543	10616.9273
TCGA-KN-8437-11A-01R-2315-07	AIF1|199	343.3039
TCGA-KN-8437-11A-01R-2315-07	AIFM1|9131	713.8001
TCGA-KN-8437-11A-01R-2315-07	AIFM2|84883	318.4908
TCGA-KN-8437-11A-01R-2315-07	AIFM3|150209	17.2876
TCGA-KN-8437-11A-01R-2315-07	AIG1|51390	679.8097
TCGA-KN-8437-11A-01R-2315-07	AIM1L|55057	2.7192
TCGA-KN-8437-11A-01R-2315-07	AIM1|202	1288.9191
TCGA-KN-8437-11A-01R-2315-07	AIM2|9447	30.5914
TCGA-KN-8437-11A-01R-2315-07	AIMP1|9255	862.5187
TCGA-KN-8437-11A-01R-2315-07	AIMP2|7965	283.4058
TCGA-KN-8437-11A-01R-2315-07	AIPL1|23746	.3399
TCGA-KN-8437-11A-01R-2315-07	AIP|9049	1463.6302
TCGA-KN-8437-11A-01R-2315-07	AIRE|326	3.0591
TCGA-KN-8437-11A-01R-2315-07	AJAP1|55966	59.1434
TCGA-KN-8437-11A-01R-2315-07	AK1|203	751.8695
TCGA-KN-8437-11A-01R-2315-07	AK2|204	1659.0755
TCGA-KN-8437-11A-01R-2315-07	AK3L1|205	172.3317
TCGA-KN-8437-11A-01R-2315-07	AK3|50808	2106.7301
TCGA-KN-8437-11A-01R-2315-07	AK5|26289	45.8872
TCGA-KN-8437-11A-01R-2315-07	AK7|122481	128.8239
TCGA-KN-8437-11A-01R-2315-07	AKAP10|11216	510.1971
TCGA-KN-8437-11A-01R-2315-07	AKAP11|11215	1717.879
TCGA-KN-8437-11A-01R-2315-07	AKAP12|9590	5309.9932
TCGA-KN-8437-11A-01R-2315-07	AKAP13|11214	4830.0476
TCGA-KN-8437-11A-01R-2315-07	AKAP14|158798	0
TCGA-KN-8437-11A-01R-2315-07	AKAP1|8165	1579.8776
TCGA-KN-8437-11A-01R-2315-07	AKAP2|11217	2100.1122
TCGA-KN-8437-11A-01R-2315-07	AKAP3|10566	37.0496
TCGA-KN-8437-11A-01R-2315-07	AKAP4|8852	.6798
TCGA-KN-8437-11A-01R-2315-07	AKAP5|9495	251.1897
TCGA-KN-8437-11A-01R-2315-07	AKAP6|9472	250.5099
TCGA-KN-8437-11A-01R-2315-07	AKAP7|9465	179.4697
TCGA-KN-8437-11A-01R-2315-07	AKAP8L|26993	1154.9966
TCGA-KN-8437-11A-01R-2315-07	AKAP8|10270	962.6105
TCGA-KN-8437-11A-01R-2315-07	AKAP9|10142	2106.7301
TCGA-KN-8437-11A-01R-2315-07	AKD1|221264	160.0952
TCGA-KN-8437-11A-01R-2315-07	AKIRIN1|79647	1714.14
TCGA-KN-8437-11A-01R-2315-07	AKIRIN2|55122	768.8647
TCGA-KN-8437-11A-01R-2315-07	AKNAD1|254268	.6798
TCGA-KN-8437-11A-01R-2315-07	AKNA|80709	1316.1115
TCGA-KN-8437-11A-01R-2315-07	AKR1A1|10327	1448.3345
TCGA-KN-8437-11A-01R-2315-07	AKR1B10|57016	2.7192
TCGA-KN-8437-11A-01R-2315-07	AKR1B15|441282	.3399
TCGA-KN-8437-11A-01R-2315-07	AKR1B1|231	1731.1353
TCGA-KN-8437-11A-01R-2315-07	AKR1C1|1645	2205.2107
TCGA-KN-8437-11A-01R-2315-07	AKR1C2|1646	964.6499
TCGA-KN-8437-11A-01R-2315-07	AKR1C3|8644	526.8525
TCGA-KN-8437-11A-01R-2315-07	AKR1C4|1109	.3399
TCGA-KN-8437-11A-01R-2315-07	AKR1CL1|340811	0
TCGA-KN-8437-11A-01R-2315-07	AKR1D1|6718	0
TCGA-KN-8437-11A-01R-2315-07	AKR1E2|83592	22.1856
TCGA-KN-8437-11A-01R-2315-07	AKR7A2|8574	1101.2916
TCGA-KN-8437-11A-01R-2315-07	AKR7A3|22977	69.3406
TCGA-KN-8437-11A-01R-2315-07	AKR7L|246181	14.276
TCGA-KN-8437-11A-01R-2315-07	AKT1S1|84335	995.2413
TCGA-KN-8437-11A-01R-2315-07	AKT1|207	2801.8355
TCGA-KN-8437-11A-01R-2315-07	AKT2|208	2793.6778
TCGA-KN-8437-11A-01R-2315-07	AKT3|10000	1675.3909
TCGA-KN-8437-11A-01R-2315-07	AKTIP|64400	719.881
TCGA-KN-8437-11A-01R-2315-07	ALAD|210	1352.4813
TCGA-KN-8437-11A-01R-2315-07	ALAS1|211	879.3338
TCGA-KN-8437-11A-01R-2315-07	ALAS2|212	3.399
TCGA-KN-8437-11A-01R-2315-07	ALB|213	14.276
TCGA-KN-8437-11A-01R-2315-07	ALCAM|214	1315.7716
TCGA-KN-8437-11A-01R-2315-07	ALDH16A1|126133	769.2046
TCGA-KN-8437-11A-01R-2315-07	ALDH18A1|5832	923.1815
TCGA-KN-8437-11A-01R-2315-07	ALDH1A1|216	4859.2794
TCGA-KN-8437-11A-01R-2315-07	ALDH1A2|8854	4295.7172
TCGA-KN-8437-11A-01R-2315-07	ALDH1A3|220	897.2638
TCGA-KN-8437-11A-01R-2315-07	ALDH1B1|219	453.0931
TCGA-KN-8437-11A-01R-2315-07	ALDH1L1|10840	1006.4582
TCGA-KN-8437-11A-01R-2315-07	ALDH1L2|160428	202.2434
TCGA-KN-8437-11A-01R-2315-07	ALDH2|217	5317.4711
TCGA-KN-8437-11A-01R-2315-07	ALDH3A1|218	7.4779
TCGA-KN-8437-11A-01R-2315-07	ALDH3A2|224	2057.104
TCGA-KN-8437-11A-01R-2315-07	ALDH3B1|221	541.1285
TCGA-KN-8437-11A-01R-2315-07	ALDH3B2|222	25.153
TCGA-KN-8437-11A-01R-2315-07	ALDH4A1|8659	1940.5167
TCGA-KN-8437-11A-01R-2315-07	ALDH5A1|7915	400.4079
TCGA-KN-8437-11A-01R-2315-07	ALDH6A1|4329	627.4813
TCGA-KN-8437-11A-01R-2315-07	ALDH7A1|501	1412.6445
TCGA-KN-8437-11A-01R-2315-07	ALDH8A1|64577	87.0156
TCGA-KN-8437-11A-01R-2315-07	ALDH9A1|223	2210.4011
TCGA-KN-8437-11A-01R-2315-07	ALDOA|226	11836.1659
TCGA-KN-8437-11A-01R-2315-07	ALDOB|229	720.9381
TCGA-KN-8437-11A-01R-2315-07	ALDOC|230	365.0578
TCGA-KN-8437-11A-01R-2315-07	ALG10B|144245	283.8205
TCGA-KN-8437-11A-01R-2315-07	ALG10|84920	70.7002
TCGA-KN-8437-11A-01R-2315-07	ALG11|440138	16.3154
TCGA-KN-8437-11A-01R-2315-07	ALG12|79087	649.2182
TCGA-KN-8437-11A-01R-2315-07	ALG13|79868	461.9307
TCGA-KN-8437-11A-01R-2315-07	ALG14|199857	132.9028
TCGA-KN-8437-11A-01R-2315-07	ALG1L2|644974	0
TCGA-KN-8437-11A-01R-2315-07	ALG1L|200810	9.0109
TCGA-KN-8437-11A-01R-2315-07	ALG1|56052	396.4786
TCGA-KN-8437-11A-01R-2315-07	ALG2|85365	697.1448
TCGA-KN-8437-11A-01R-2315-07	ALG3|10195	419.1027
TCGA-KN-8437-11A-01R-2315-07	ALG5|29880	513.9361
TCGA-KN-8437-11A-01R-2315-07	ALG6|29929	188.6472
TCGA-KN-8437-11A-01R-2315-07	ALG8|79053	452.0734
TCGA-KN-8437-11A-01R-2315-07	ALG9|79796	433.7186
TCGA-KN-8437-11A-01R-2315-07	ALKBH1|8846	266.8253
TCGA-KN-8437-11A-01R-2315-07	ALKBH2|121642	164.8538
TCGA-KN-8437-11A-01R-2315-07	ALKBH3|221120	228.7559
TCGA-KN-8437-11A-01R-2315-07	ALKBH4|54784	338.3209
TCGA-KN-8437-11A-01R-2315-07	ALKBH5|54890	2510.4453
TCGA-KN-8437-11A-01R-2315-07	ALKBH6|84964	111.4888
TCGA-KN-8437-11A-01R-2315-07	ALKBH7|84266	763.4262
TCGA-KN-8437-11A-01R-2315-07	ALKBH8|91801	222.2978
TCGA-KN-8437-11A-01R-2315-07	ALK|238	1.6995
TCGA-KN-8437-11A-01R-2315-07	ALLC|55821	0
TCGA-KN-8437-11A-01R-2315-07	ALMS1P|200420	6.7981
TCGA-KN-8437-11A-01R-2315-07	ALMS1|7840	784.8402
TCGA-KN-8437-11A-01R-2315-07	ALOX12B|242	1.7573
TCGA-KN-8437-11A-01R-2315-07	ALOX12P2|245	37.0496
TCGA-KN-8437-11A-01R-2315-07	ALOX12|239	6.7981
TCGA-KN-8437-11A-01R-2315-07	ALOX15B|247	26.1727
TCGA-KN-8437-11A-01R-2315-07	ALOX15|246	.6798
TCGA-KN-8437-11A-01R-2315-07	ALOX5AP|241	395.9891
TCGA-KN-8437-11A-01R-2315-07	ALOX5|240	385.792
TCGA-KN-8437-11A-01R-2315-07	ALOXE3|59344	5.0986
TCGA-KN-8437-11A-01R-2315-07	ALPI|248	18.3549
TCGA-KN-8437-11A-01R-2315-07	ALPK1|80216	479.2658
TCGA-KN-8437-11A-01R-2315-07	ALPK2|115701	75.7988
TCGA-KN-8437-11A-01R-2315-07	ALPK3|57538	929.2998
TCGA-KN-8437-11A-01R-2315-07	ALPL|249	235.2141
TCGA-KN-8437-11A-01R-2315-07	ALPPL2|251	0
TCGA-KN-8437-11A-01R-2315-07	ALPP|250	0
TCGA-KN-8437-11A-01R-2315-07	ALS2CL|259173	1084.2964
TCGA-KN-8437-11A-01R-2315-07	ALS2CR11|151254	8.4976
TCGA-KN-8437-11A-01R-2315-07	ALS2CR12|130540	2.7192
TCGA-KN-8437-11A-01R-2315-07	ALS2CR4|65062	406.1863
TCGA-KN-8437-11A-01R-2315-07	ALS2CR8|79800	180.8294
TCGA-KN-8437-11A-01R-2315-07	ALS2|57679	673.3515
TCGA-KN-8437-11A-01R-2315-07	ALX1|8092	170.2923
TCGA-KN-8437-11A-01R-2315-07	ALX3|257	35.69
TCGA-KN-8437-11A-01R-2315-07	ALX4|60529	.3399
TCGA-KN-8437-11A-01R-2315-07	AMAC1L2|83650	1.0197
TCGA-KN-8437-11A-01R-2315-07	AMAC1L3|643664	1.0197
TCGA-KN-8437-11A-01R-2315-07	AMAC1|146861	0
TCGA-KN-8437-11A-01R-2315-07	AMACR|23600	702.5833
TCGA-KN-8437-11A-01R-2315-07	AMBN|258	.3399
TCGA-KN-8437-11A-01R-2315-07	AMBP|259	81.5772
TCGA-KN-8437-11A-01R-2315-07	AMBRA1|55626	960.2311
TCGA-KN-8437-11A-01R-2315-07	AMD1|262	2503.739
TCGA-KN-8437-11A-01R-2315-07	AMDHD1|144193	18.015
TCGA-KN-8437-11A-01R-2315-07	AMDHD2|51005	225.7478
TCGA-KN-8437-11A-01R-2315-07	AMELX|265	0
TCGA-KN-8437-11A-01R-2315-07	AMELY|266	0
TCGA-KN-8437-11A-01R-2315-07	AMFR|267	2942.5561
TCGA-KN-8437-11A-01R-2315-07	AMHR2|269	1.0197
TCGA-KN-8437-11A-01R-2315-07	AMH|268	1.6995
TCGA-KN-8437-11A-01R-2315-07	AMICA1|120425	232.8348
TCGA-KN-8437-11A-01R-2315-07	AMIGO1|57463	183.8885
TCGA-KN-8437-11A-01R-2315-07	AMIGO2|347902	398.0286
TCGA-KN-8437-11A-01R-2315-07	AMIGO3|386724	97.5527
TCGA-KN-8437-11A-01R-2315-07	AMMECR1L|83607	956.8321
TCGA-KN-8437-11A-01R-2315-07	AMMECR1|9949	281.7811
TCGA-KN-8437-11A-01R-2315-07	AMN1|196394	252.5493
TCGA-KN-8437-11A-01R-2315-07	AMN|81693	1013.2563
TCGA-KN-8437-11A-01R-2315-07	AMOTL1|154810	2669.6125
TCGA-KN-8437-11A-01R-2315-07	AMOTL2|51421	5187.6275
TCGA-KN-8437-11A-01R-2315-07	AMOT|154796	720.9381
TCGA-KN-8437-11A-01R-2315-07	AMPD1|270	272.2638
TCGA-KN-8437-11A-01R-2315-07	AMPD2|271	898.0286
TCGA-KN-8437-11A-01R-2315-07	AMPD3|272	231.4752
TCGA-KN-8437-11A-01R-2315-07	AMPH|273	59.8232
TCGA-KN-8437-11A-01R-2315-07	AMTN|401138	.3399
TCGA-KN-8437-11A-01R-2315-07	AMT|275	387.3114
TCGA-KN-8437-11A-01R-2315-07	AMY1A|276	5.4385
TCGA-KN-8437-11A-01R-2315-07	AMY2A|279	1.6995
TCGA-KN-8437-11A-01R-2315-07	AMY2B|280	239.3984
TCGA-KN-8437-11A-01R-2315-07	AMZ1|155185	4.7587
TCGA-KN-8437-11A-01R-2315-07	AMZ2P1|201283	178.45
TCGA-KN-8437-11A-01R-2315-07	AMZ2|51321	886.4718
TCGA-KN-8437-11A-01R-2315-07	ANAPC10|10393	109.7893
TCGA-KN-8437-11A-01R-2315-07	ANAPC11|51529	876.6145
TCGA-KN-8437-11A-01R-2315-07	ANAPC13|25847	1104.8097
TCGA-KN-8437-11A-01R-2315-07	ANAPC16|119504	3040.4487
TCGA-KN-8437-11A-01R-2315-07	ANAPC1|64682	544.5275
TCGA-KN-8437-11A-01R-2315-07	ANAPC2|29882	869.1366
TCGA-KN-8437-11A-01R-2315-07	ANAPC4|29945	373.5554
TCGA-KN-8437-11A-01R-2315-07	ANAPC5|51433	1973.4874
TCGA-KN-8437-11A-01R-2315-07	ANAPC7|51434	752.5493
TCGA-KN-8437-11A-01R-2315-07	ANGEL1|23357	708.7016
TCGA-KN-8437-11A-01R-2315-07	ANGEL2|90806	520.0544
TCGA-KN-8437-11A-01R-2315-07	ANGPT1|284	1113.1883
TCGA-KN-8437-11A-01R-2315-07	ANGPT2|285	582.257
TCGA-KN-8437-11A-01R-2315-07	ANGPT4|51378	25.153
TCGA-KN-8437-11A-01R-2315-07	ANGPTL1|9068	1668.2529
TCGA-KN-8437-11A-01R-2315-07	ANGPTL2|23452	904.4867
TCGA-KN-8437-11A-01R-2315-07	ANGPTL3|27329	2.3793
TCGA-KN-8437-11A-01R-2315-07	ANGPTL4|51129	140.3807
TCGA-KN-8437-11A-01R-2315-07	ANGPTL5|253935	.3399
TCGA-KN-8437-11A-01R-2315-07	ANGPTL6|83854	5.1258
TCGA-KN-8437-11A-01R-2315-07	ANGPTL7|10218	27.5323
TCGA-KN-8437-11A-01R-2315-07	ANG|283	218.3549
TCGA-KN-8437-11A-01R-2315-07	ANK1|286	52.0054
TCGA-KN-8437-11A-01R-2315-07	ANK2|287	553.0252
TCGA-KN-8437-11A-01R-2315-07	ANK3|288	2768.1849
TCGA-KN-8437-11A-01R-2315-07	ANKAR|150709	45.5472
TCGA-KN-8437-11A-01R-2315-07	ANKDD1A|348094	121.346
TCGA-KN-8437-11A-01R-2315-07	ANKFN1|162282	1.6995
TCGA-KN-8437-11A-01R-2315-07	ANKFY1|51479	1868.4568
TCGA-KN-8437-11A-01R-2315-07	ANKHD1-EIF4EBP3|404734	835.0476
TCGA-KN-8437-11A-01R-2315-07	ANKHD1|54882	1898.0591
TCGA-KN-8437-11A-01R-2315-07	ANKH|56172	1348.0625
TCGA-KN-8437-11A-01R-2315-07	ANKIB1|54467	1068.3209
TCGA-KN-8437-11A-01R-2315-07	ANKK1|255239	7.8178
TCGA-KN-8437-11A-01R-2315-07	ANKLE1|126549	8.1577
TCGA-KN-8437-11A-01R-2315-07	ANKLE2|23141	1331.7471
TCGA-KN-8437-11A-01R-2315-07	ANKMY1|51281	233.5146
TCGA-KN-8437-11A-01R-2315-07	ANKMY2|57037	476.8865
TCGA-KN-8437-11A-01R-2315-07	ANKRA2|57763	199.1842
TCGA-KN-8437-11A-01R-2315-07	ANKRD10|55608	1748.3345
TCGA-KN-8437-11A-01R-2315-07	ANKRD11|29123	3262.7702
TCGA-KN-8437-11A-01R-2315-07	ANKRD12|23253	1287.5595
TCGA-KN-8437-11A-01R-2315-07	ANKRD13A|88455	1344.6635
TCGA-KN-8437-11A-01R-2315-07	ANKRD13B|124930	76.4786
TCGA-KN-8437-11A-01R-2315-07	ANKRD13C|81573	598.2325
TCGA-KN-8437-11A-01R-2315-07	ANKRD13D|338692	463.2903
TCGA-KN-8437-11A-01R-2315-07	ANKRD16|54522	131.0333
TCGA-KN-8437-11A-01R-2315-07	ANKRD17|26057	2317.4711
TCGA-KN-8437-11A-01R-2315-07	ANKRD19|138649	72.0598
TCGA-KN-8437-11A-01R-2315-07	ANKRD1|27063	8.8375
TCGA-KN-8437-11A-01R-2315-07	ANKRD20A3|441425	5.4385
TCGA-KN-8437-11A-01R-2315-07	ANKRD20A4|728747	.6798
TCGA-KN-8437-11A-01R-2315-07	ANKRD20B|729171	4.7587
TCGA-KN-8437-11A-01R-2315-07	ANKRD22|118932	165.1937
TCGA-KN-8437-11A-01R-2315-07	ANKRD23|200539	47.5867
TCGA-KN-8437-11A-01R-2315-07	ANKRD24|170961	18.6948
TCGA-KN-8437-11A-01R-2315-07	ANKRD26P1|124149	0
TCGA-KN-8437-11A-01R-2315-07	ANKRD26|22852	153.637
TCGA-KN-8437-11A-01R-2315-07	ANKRD27|84079	865.3977
TCGA-KN-8437-11A-01R-2315-07	ANKRD28|23243	1173.0116
TCGA-KN-8437-11A-01R-2315-07	ANKRD29|147463	115.9075
TCGA-KN-8437-11A-01R-2315-07	ANKRD2|26287	16.9952
TCGA-KN-8437-11A-01R-2315-07	ANKRD30A|91074	0
TCGA-KN-8437-11A-01R-2315-07	ANKRD30B|374860	0
TCGA-KN-8437-11A-01R-2315-07	ANKRD31|256006	2.3793
TCGA-KN-8437-11A-01R-2315-07	ANKRD32|84250	98.5724
TCGA-KN-8437-11A-01R-2315-07	ANKRD33|341405	.6798
TCGA-KN-8437-11A-01R-2315-07	ANKRD34A|284615	31.6111
TCGA-KN-8437-11A-01R-2315-07	ANKRD34B|340120	32.9708
TCGA-KN-8437-11A-01R-2315-07	ANKRD34C|390616	2.0394
TCGA-KN-8437-11A-01R-2315-07	ANKRD35|148741	107.07
TCGA-KN-8437-11A-01R-2315-07	ANKRD36BP1|84832	106.3902
TCGA-KN-8437-11A-01R-2315-07	ANKRD36B|57730	30.2515
TCGA-KN-8437-11A-01R-2315-07	ANKRD36|375248	131.8831
TCGA-KN-8437-11A-01R-2315-07	ANKRD37|353322	143.9123
TCGA-KN-8437-11A-01R-2315-07	ANKRD39|51239	102.9912
TCGA-KN-8437-11A-01R-2315-07	ANKRD40|91369	1624.0653
TCGA-KN-8437-11A-01R-2315-07	ANKRD42|338699	372.8756
TCGA-KN-8437-11A-01R-2315-07	ANKRD43|134548	132.9028
TCGA-KN-8437-11A-01R-2315-07	ANKRD44|91526	200.5438
TCGA-KN-8437-11A-01R-2315-07	ANKRD45|339416	62.5425
TCGA-KN-8437-11A-01R-2315-07	ANKRD46|157567	512.8552
TCGA-KN-8437-11A-01R-2315-07	ANKRD49|54851	272.9436
TCGA-KN-8437-11A-01R-2315-07	ANKRD50|57182	780.0816
TCGA-KN-8437-11A-01R-2315-07	ANKRD52|283373	1496.261
TCGA-KN-8437-11A-01R-2315-07	ANKRD53|79998	14.9558
TCGA-KN-8437-11A-01R-2315-07	ANKRD54|129138	552.3453
TCGA-KN-8437-11A-01R-2315-07	ANKRD55|79722	7.4779
TCGA-KN-8437-11A-01R-2315-07	ANKRD56|345079	181.8491
TCGA-KN-8437-11A-01R-2315-07	ANKRD57|65124	666.2135
TCGA-KN-8437-11A-01R-2315-07	ANKRD58|347454	15.2957
TCGA-KN-8437-11A-01R-2315-07	ANKRD5|63926	144.4596
TCGA-KN-8437-11A-01R-2315-07	ANKRD6|22881	603.1203
TCGA-KN-8437-11A-01R-2315-07	ANKRD7|56311	.3399
TCGA-KN-8437-11A-01R-2315-07	ANKRD9|122416	106.3902
TCGA-KN-8437-11A-01R-2315-07	ANKS1A|23294	2256.968
TCGA-KN-8437-11A-01R-2315-07	ANKS1B|56899	42.4881
TCGA-KN-8437-11A-01R-2315-07	ANKS3|124401	486.7437
TCGA-KN-8437-11A-01R-2315-07	ANKS4B|257629	37.3895
TCGA-KN-8437-11A-01R-2315-07	ANKS6|203286	510.1971
TCGA-KN-8437-11A-01R-2315-07	ANKZF1|55139	603.671
TCGA-KN-8437-11A-01R-2315-07	ANLN|54443	30.9313
TCGA-KN-8437-11A-01R-2315-07	ANO10|55129	726.0367
TCGA-KN-8437-11A-01R-2315-07	ANO1|55107	943.9157
TCGA-KN-8437-11A-01R-2315-07	ANO2|57101	43.1679
TCGA-KN-8437-11A-01R-2315-07	ANO3|63982	74.0993
TCGA-KN-8437-11A-01R-2315-07	ANO4|121601	4.7587
TCGA-KN-8437-11A-01R-2315-07	ANO5|203859	90.4147
TCGA-KN-8437-11A-01R-2315-07	ANO6|196527	3162.1346
TCGA-KN-8437-11A-01R-2315-07	ANO7|50636	25.153
TCGA-KN-8437-11A-01R-2315-07	ANO8|57719	313.0523
TCGA-KN-8437-11A-01R-2315-07	ANO9|338440	240.9925
TCGA-KN-8437-11A-01R-2315-07	ANP32A|8125	2062.8824
TCGA-KN-8437-11A-01R-2315-07	ANP32B|10541	2118.2869
TCGA-KN-8437-11A-01R-2315-07	ANP32C|23520	8.4976
TCGA-KN-8437-11A-01R-2315-07	ANP32D|23519	.3399
TCGA-KN-8437-11A-01R-2315-07	ANP32E|81611	1274.983
TCGA-KN-8437-11A-01R-2315-07	ANPEP|290	2138.3413
TCGA-KN-8437-11A-01R-2315-07	ANTXR1|84168	2973.1475
TCGA-KN-8437-11A-01R-2315-07	ANTXR2|118429	2819.1706
TCGA-KN-8437-11A-01R-2315-07	ANTXRL|195977	3.399
TCGA-KN-8437-11A-01R-2315-07	ANUBL1|93550	162.8144
TCGA-KN-8437-11A-01R-2315-07	ANXA10|11199	0
TCGA-KN-8437-11A-01R-2315-07	ANXA11|311	3057.4439
TCGA-KN-8437-11A-01R-2315-07	ANXA13|312	490.4827
TCGA-KN-8437-11A-01R-2315-07	ANXA1|301	5936.0979
TCGA-KN-8437-11A-01R-2315-07	ANXA2P1|303	116.2475
TCGA-KN-8437-11A-01R-2315-07	ANXA2P2|304	3323.9293
TCGA-KN-8437-11A-01R-2315-07	ANXA2P3|305	32.6309
TCGA-KN-8437-11A-01R-2315-07	ANXA2|302	8611.4888
TCGA-KN-8437-11A-01R-2315-07	ANXA3|306	1004.0789
TCGA-KN-8437-11A-01R-2315-07	ANXA4|307	3287.8994
TCGA-KN-8437-11A-01R-2315-07	ANXA5|308	5741.3324
TCGA-KN-8437-11A-01R-2315-07	ANXA6|309	4582.5969
TCGA-KN-8437-11A-01R-2315-07	ANXA7|310	3171.6519
TCGA-KN-8437-11A-01R-2315-07	ANXA8L1|728113	0
TCGA-KN-8437-11A-01R-2315-07	ANXA8L2|244	.3399
TCGA-KN-8437-11A-01R-2315-07	ANXA8|653145	0
TCGA-KN-8437-11A-01R-2315-07	ANXA9|8416	109.4494
TCGA-KN-8437-11A-01R-2315-07	AOAH|313	162.8144
TCGA-KN-8437-11A-01R-2315-07	AOC2|314	25.4929
TCGA-KN-8437-11A-01R-2315-07	AOC3|8639	5456.8321
TCGA-KN-8437-11A-01R-2315-07	AOX1|316	554.3848
TCGA-KN-8437-11A-01R-2315-07	AOX2P|344454	0
TCGA-KN-8437-11A-01R-2315-07	AP1AR|55435	356.2203
TCGA-KN-8437-11A-01R-2315-07	AP1B1|162	2387.4915
TCGA-KN-8437-11A-01R-2315-07	AP1G1|164	2422.8416
TCGA-KN-8437-11A-01R-2315-07	AP1G2|8906	805.554
TCGA-KN-8437-11A-01R-2315-07	AP1M1|8907	1112.8484
TCGA-KN-8437-11A-01R-2315-07	AP1M2|10053	1095.8532
TCGA-KN-8437-11A-01R-2315-07	AP1S1|1174	530.2515
TCGA-KN-8437-11A-01R-2315-07	AP1S2|8905	560.5031
TCGA-KN-8437-11A-01R-2315-07	AP1S3|130340	760.707
TCGA-KN-8437-11A-01R-2315-07	AP2A1|160	1971.6519
TCGA-KN-8437-11A-01R-2315-07	AP2A2|161	2612.1686
TCGA-KN-8437-11A-01R-2315-07	AP2B1|163	7402.1074
TCGA-KN-8437-11A-01R-2315-07	AP2M1|1173	5989.8029
TCGA-KN-8437-11A-01R-2315-07	AP2S1|1175	726.3766
TCGA-KN-8437-11A-01R-2315-07	AP3B1|8546	1302.1754
TCGA-KN-8437-11A-01R-2315-07	AP3B2|8120	28.8919
TCGA-KN-8437-11A-01R-2315-07	AP3D1|8943	2601.9714
TCGA-KN-8437-11A-01R-2315-07	AP3M1|26985	1183.5486
TCGA-KN-8437-11A-01R-2315-07	AP3M2|10947	674.3712
TCGA-KN-8437-11A-01R-2315-07	AP3S1|1176	673.3515
TCGA-KN-8437-11A-01R-2315-07	AP3S2|10239	1537.2094
TCGA-KN-8437-11A-01R-2315-07	AP4B1|10717	391.4922
TCGA-KN-8437-11A-01R-2315-07	AP4E1|23431	289.9388
TCGA-KN-8437-11A-01R-2315-07	AP4M1|9179	308.9259
TCGA-KN-8437-11A-01R-2315-07	AP4S1|11154	98.5724
TCGA-KN-8437-11A-01R-2315-07	APAF1|317	612.1686
TCGA-KN-8437-11A-01R-2315-07	APBA1|320	202.2434
TCGA-KN-8437-11A-01R-2315-07	APBA2|321	67.3012
TCGA-KN-8437-11A-01R-2315-07	APBA3|9546	390.5506
TCGA-KN-8437-11A-01R-2315-07	APBB1IP|54518	327.6683
TCGA-KN-8437-11A-01R-2315-07	APBB1|322	1355.2005
TCGA-KN-8437-11A-01R-2315-07	APBB2|323	2060.843
TCGA-KN-8437-11A-01R-2315-07	APBB3|10307	435.0782
TCGA-KN-8437-11A-01R-2315-07	APC2|10297	16.3732
TCGA-KN-8437-11A-01R-2315-07	APCDD1L|164284	76.1387
TCGA-KN-8437-11A-01R-2315-07	APCDD1|147495	960.2311
TCGA-KN-8437-11A-01R-2315-07	APCS|325	0
TCGA-KN-8437-11A-01R-2315-07	APC|324	928.9599
TCGA-KN-8437-11A-01R-2315-07	APEH|327	1824.6091
TCGA-KN-8437-11A-01R-2315-07	APEX1|328	1739.293
TCGA-KN-8437-11A-01R-2315-07	APEX2|27301	472.8076
TCGA-KN-8437-11A-01R-2315-07	APH1A|51107	4300.4759
TCGA-KN-8437-11A-01R-2315-07	APH1B|83464	625.4249
TCGA-KN-8437-11A-01R-2315-07	API5|8539	2065.9415
TCGA-KN-8437-11A-01R-2315-07	APIP|51074	303.484
TCGA-KN-8437-11A-01R-2315-07	APITD1|378708	223.4466
TCGA-KN-8437-11A-01R-2315-07	APLF|200558	58.1237
TCGA-KN-8437-11A-01R-2315-07	APLNR|187	220.9381
TCGA-KN-8437-11A-01R-2315-07	APLN|8862	88.0354
TCGA-KN-8437-11A-01R-2315-07	APLP1|333	87.0156
TCGA-KN-8437-11A-01R-2315-07	APLP2|334	18908.5656
TCGA-KN-8437-11A-01R-2315-07	APOA1BP|128240	1184.9082
TCGA-KN-8437-11A-01R-2315-07	APOA1|335	5.7784
TCGA-KN-8437-11A-01R-2315-07	APOA2|336	0
TCGA-KN-8437-11A-01R-2315-07	APOA4|337	0
TCGA-KN-8437-11A-01R-2315-07	APOA5|116519	0
TCGA-KN-8437-11A-01R-2315-07	APOB48R|55911	132.9028
TCGA-KN-8437-11A-01R-2315-07	APOBEC1|339	0
TCGA-KN-8437-11A-01R-2315-07	APOBEC2|10930	2.7192
TCGA-KN-8437-11A-01R-2315-07	APOBEC3A|200315	30.2515
TCGA-KN-8437-11A-01R-2315-07	APOBEC3B|9582	147.8586
TCGA-KN-8437-11A-01R-2315-07	APOBEC3C|27350	208.7016
TCGA-KN-8437-11A-01R-2315-07	APOBEC3D|140564	171.312
TCGA-KN-8437-11A-01R-2315-07	APOBEC3F|200316	187.9674
TCGA-KN-8437-11A-01R-2315-07	APOBEC3G|60489	281.4412
TCGA-KN-8437-11A-01R-2315-07	APOBEC3H|164668	5.4385
TCGA-KN-8437-11A-01R-2315-07	APOBEC4|403314	2.7192
TCGA-KN-8437-11A-01R-2315-07	APOB|338	6.7981
TCGA-KN-8437-11A-01R-2315-07	APOC1P1|342	0
TCGA-KN-8437-11A-01R-2315-07	APOC1|341	65.6016
TCGA-KN-8437-11A-01R-2315-07	APOC2|344	5.0986
TCGA-KN-8437-11A-01R-2315-07	APOC3|345	0
TCGA-KN-8437-11A-01R-2315-07	APOC4|346	.6798
TCGA-KN-8437-11A-01R-2315-07	APOD|347	879.3338
TCGA-KN-8437-11A-01R-2315-07	APOE|348	2199.5241
TCGA-KN-8437-11A-01R-2315-07	APOF|319	.6798
TCGA-KN-8437-11A-01R-2315-07	APOH|350	1.0197
TCGA-KN-8437-11A-01R-2315-07	APOL1|8542	3554.3848
TCGA-KN-8437-11A-01R-2315-07	APOL2|23780	807.6139
TCGA-KN-8437-11A-01R-2315-07	APOL3|80833	1825.2889
TCGA-KN-8437-11A-01R-2315-07	APOL4|80832	279.7417
TCGA-KN-8437-11A-01R-2315-07	APOL5|80831	0
TCGA-KN-8437-11A-01R-2315-07	APOL6|80830	1214.8199
TCGA-KN-8437-11A-01R-2315-07	APOLD1|81575	675.3909
TCGA-KN-8437-11A-01R-2315-07	APOM|55937	156.6961
TCGA-KN-8437-11A-01R-2315-07	APOOL|139322	223.3175
TCGA-KN-8437-11A-01R-2315-07	APOO|79135	182.8688
TCGA-KN-8437-11A-01R-2315-07	APPBP2|10513	1147.5187
TCGA-KN-8437-11A-01R-2315-07	APPL1|26060	1499.3202
TCGA-KN-8437-11A-01R-2315-07	APPL2|55198	777.3623
TCGA-KN-8437-11A-01R-2315-07	APP|351	39821.2101
TCGA-KN-8437-11A-01R-2315-07	APRT|353	1036.7097
TCGA-KN-8437-11A-01R-2315-07	APTX|54840	409.5853
TCGA-KN-8437-11A-01R-2315-07	AQP10|89872	1.0197
TCGA-KN-8437-11A-01R-2315-07	AQP11|282679	21.414
TCGA-KN-8437-11A-01R-2315-07	AQP12A|375318	.3399
TCGA-KN-8437-11A-01R-2315-07	AQP12B|653437	0
TCGA-KN-8437-11A-01R-2315-07	AQP1|358	11079.8776
TCGA-KN-8437-11A-01R-2315-07	AQP2|359	16065.2617
TCGA-KN-8437-11A-01R-2315-07	AQP3|360	5104.0109
TCGA-KN-8437-11A-01R-2315-07	AQP4|361	67.3012
TCGA-KN-8437-11A-01R-2315-07	AQP5|362	34.6703
TCGA-KN-8437-11A-01R-2315-07	AQP6|363	189.327
TCGA-KN-8437-11A-01R-2315-07	AQP7P1|375719	21.414
TCGA-KN-8437-11A-01R-2315-07	AQP7P3|441432	2.3793
TCGA-KN-8437-11A-01R-2315-07	AQP7|364	133.2427
TCGA-KN-8437-11A-01R-2315-07	AQP8|343	1.0197
TCGA-KN-8437-11A-01R-2315-07	AQP9|366	41.4684
TCGA-KN-8437-11A-01R-2315-07	AQPEP|206338	1.3596
TCGA-KN-8437-11A-01R-2315-07	AQR|9716	899.7281
TCGA-KN-8437-11A-01R-2315-07	ARAF|369	1546.9069
TCGA-KN-8437-11A-01R-2315-07	ARAP1|116985	2465.5982
TCGA-KN-8437-11A-01R-2315-07	ARAP2|116984	511.5568
TCGA-KN-8437-11A-01R-2315-07	ARAP3|64411	1101.2916
TCGA-KN-8437-11A-01R-2315-07	ARCN1|372	3344.3236
TCGA-KN-8437-11A-01R-2315-07	ARC|23237	221.6179
TCGA-KN-8437-11A-01R-2315-07	AREG|374	180.1496
TCGA-KN-8437-11A-01R-2315-07	ARF1|375	9343.3039
TCGA-KN-8437-11A-01R-2315-07	ARF3|377	5392.5901
TCGA-KN-8437-11A-01R-2315-07	ARF4|378	2787.5595
TCGA-KN-8437-11A-01R-2315-07	ARF5|381	2169.1774
TCGA-KN-8437-11A-01R-2315-07	ARF6|382	3460.9109
TCGA-KN-8437-11A-01R-2315-07	ARFGAP1|55738	1330.7274
TCGA-KN-8437-11A-01R-2315-07	ARFGAP2|84364	1890.8906
TCGA-KN-8437-11A-01R-2315-07	ARFGAP3|26286	1618.6268
TCGA-KN-8437-11A-01R-2315-07	ARFGEF1|10565	2159.7621
TCGA-KN-8437-11A-01R-2315-07	ARFGEF2|10564	1808.6336
TCGA-KN-8437-11A-01R-2315-07	ARFIP1|27236	1012.5765
TCGA-KN-8437-11A-01R-2315-07	ARFIP2|23647	878.3141
TCGA-KN-8437-11A-01R-2315-07	ARFRP1|10139	1037.7294
TCGA-KN-8437-11A-01R-2315-07	ARG1|383	4.4188
TCGA-KN-8437-11A-01R-2315-07	ARG2|384	772.2196
TCGA-KN-8437-11A-01R-2315-07	ARGFXP2|503640	.3399
TCGA-KN-8437-11A-01R-2315-07	ARGFX|503582	.3399
TCGA-KN-8437-11A-01R-2315-07	ARGLU1|55082	2635.622
TCGA-KN-8437-11A-01R-2315-07	ARHGAP10|79658	780.4215
TCGA-KN-8437-11A-01R-2315-07	ARHGAP11A|9824	30.5914
TCGA-KN-8437-11A-01R-2315-07	ARHGAP11B|89839	7.138
TCGA-KN-8437-11A-01R-2315-07	ARHGAP12|94134	680.1496
TCGA-KN-8437-11A-01R-2315-07	ARHGAP15|55843	159.0755
TCGA-KN-8437-11A-01R-2315-07	ARHGAP17|55114	1416.0435
TCGA-KN-8437-11A-01R-2315-07	ARHGAP18|93663	1169.2726
TCGA-KN-8437-11A-01R-2315-07	ARHGAP19|84986	463.9701
TCGA-KN-8437-11A-01R-2315-07	ARHGAP1|392	3512.5765
TCGA-KN-8437-11A-01R-2315-07	ARHGAP20|57569	88.0354
TCGA-KN-8437-11A-01R-2315-07	ARHGAP21|57584	1477.9062
TCGA-KN-8437-11A-01R-2315-07	ARHGAP22|58504	30.9313
TCGA-KN-8437-11A-01R-2315-07	ARHGAP23|57636	1308.9735
TCGA-KN-8437-11A-01R-2315-07	ARHGAP24|83478	1512.9164
TCGA-KN-8437-11A-01R-2315-07	ARHGAP25|9938	480.6254
TCGA-KN-8437-11A-01R-2315-07	ARHGAP26|23092	1340.5846
TCGA-KN-8437-11A-01R-2315-07	ARHGAP27|201176	1003.7016
TCGA-KN-8437-11A-01R-2315-07	ARHGAP28|79822	126.1047
TCGA-KN-8437-11A-01R-2315-07	ARHGAP29|9411	3505.7784
TCGA-KN-8437-11A-01R-2315-07	ARHGAP30|257106	680.1496
TCGA-KN-8437-11A-01R-2315-07	ARHGAP31|57514	1441.5364
TCGA-KN-8437-11A-01R-2315-07	ARHGAP32|9743	584.9762
TCGA-KN-8437-11A-01R-2315-07	ARHGAP33|115703	329.0279
TCGA-KN-8437-11A-01R-2315-07	ARHGAP36|158763	.6798
TCGA-KN-8437-11A-01R-2315-07	ARHGAP39|80728	216.8593
TCGA-KN-8437-11A-01R-2315-07	ARHGAP42|143872	298.7525
TCGA-KN-8437-11A-01R-2315-07	ARHGAP4|393	855.2005
TCGA-KN-8437-11A-01R-2315-07	ARHGAP5|394	2539.0891
TCGA-KN-8437-11A-01R-2315-07	ARHGAP6|395	370.1564
TCGA-KN-8437-11A-01R-2315-07	ARHGAP8|23779	281.8797
TCGA-KN-8437-11A-01R-2315-07	ARHGAP9|64333	178.1101
TCGA-KN-8437-11A-01R-2315-07	ARHGDIA|396	5408.9055
TCGA-KN-8437-11A-01R-2315-07	ARHGDIB|397	2451.7335
TCGA-KN-8437-11A-01R-2315-07	ARHGDIG|398	12.1584
TCGA-KN-8437-11A-01R-2315-07	ARHGEF10L|55160	1460.2311
TCGA-KN-8437-11A-01R-2315-07	ARHGEF10|9639	1085.656
TCGA-KN-8437-11A-01R-2315-07	ARHGEF11|9826	1412.6445
TCGA-KN-8437-11A-01R-2315-07	ARHGEF12|23365	6118.6268
TCGA-KN-8437-11A-01R-2315-07	ARHGEF15|22899	1038.0693
TCGA-KN-8437-11A-01R-2315-07	ARHGEF16|27237	649.5581
TCGA-KN-8437-11A-01R-2315-07	ARHGEF17|9828	3642.0802
TCGA-KN-8437-11A-01R-2315-07	ARHGEF18|23370	1626.1047
TCGA-KN-8437-11A-01R-2315-07	ARHGEF19|128272	261.7267
TCGA-KN-8437-11A-01R-2315-07	ARHGEF1|9138	2012.2366
TCGA-KN-8437-11A-01R-2315-07	ARHGEF2|9181	2226.7165
TCGA-KN-8437-11A-01R-2315-07	ARHGEF33|100271715	29.2318
TCGA-KN-8437-11A-01R-2315-07	ARHGEF35|445328	470.7682
TCGA-KN-8437-11A-01R-2315-07	ARHGEF37|389337	753.569
TCGA-KN-8437-11A-01R-2315-07	ARHGEF38|54848	40.1088
TCGA-KN-8437-11A-01R-2315-07	ARHGEF3|50650	1412.3046
TCGA-KN-8437-11A-01R-2315-07	ARHGEF4|50649	51.6655
TCGA-KN-8437-11A-01R-2315-07	ARHGEF5|7984	626.4446
TCGA-KN-8437-11A-01R-2315-07	ARHGEF6|9459	1053.705
TCGA-KN-8437-11A-01R-2315-07	ARHGEF7|8874	1596.8729
TCGA-KN-8437-11A-01R-2315-07	ARHGEF9|23229	643.4398
TCGA-KN-8437-11A-01R-2315-07	ARID1A|8289	3166.5534
TCGA-KN-8437-11A-01R-2315-07	ARID1B|57492	2245.0714
TCGA-KN-8437-11A-01R-2315-07	ARID2|196528	827.6683
TCGA-KN-8437-11A-01R-2315-07	ARID3A|1820	125.4249
TCGA-KN-8437-11A-01R-2315-07	ARID3B|10620	181.5092
TCGA-KN-8437-11A-01R-2315-07	ARID3C|138715	.3399
TCGA-KN-8437-11A-01R-2315-07	ARID4A|5926	744.7315
TCGA-KN-8437-11A-01R-2315-07	ARID4B|51742	1290.9143
TCGA-KN-8437-11A-01R-2315-07	ARID5A|10865	1502.3793
TCGA-KN-8437-11A-01R-2315-07	ARID5B|84159	3348.4024
TCGA-KN-8437-11A-01R-2315-07	ARIH1|25820	1742.3521
TCGA-KN-8437-11A-01R-2315-07	ARIH2|10425	1534.0891
TCGA-KN-8437-11A-01R-2315-07	ARL10|285598	65.9415
TCGA-KN-8437-11A-01R-2315-07	ARL11|115761	38.7492
TCGA-KN-8437-11A-01R-2315-07	ARL13A|392509	1.3596
TCGA-KN-8437-11A-01R-2315-07	ARL13B|200894	406.5262
TCGA-KN-8437-11A-01R-2315-07	ARL14|80117	62.2026
TCGA-KN-8437-11A-01R-2315-07	ARL15|54622	627.8042
TCGA-KN-8437-11A-01R-2315-07	ARL16|339231	456.8321
TCGA-KN-8437-11A-01R-2315-07	ARL17A|51326	85.4861
TCGA-KN-8437-11A-01R-2315-07	ARL17B|641522	1.8695
TCGA-KN-8437-11A-01R-2315-07	ARL1|400	2027.1924
TCGA-KN-8437-11A-01R-2315-07	ARL2BP|23568	1520.0544
TCGA-KN-8437-11A-01R-2315-07	ARL2|402	1667.9334
TCGA-KN-8437-11A-01R-2315-07	ARL3|403	829.3678
TCGA-KN-8437-11A-01R-2315-07	ARL4A|10124	399.7281
TCGA-KN-8437-11A-01R-2315-07	ARL4C|10123	2034.6703
TCGA-KN-8437-11A-01R-2315-07	ARL4D|379	468.0489
TCGA-KN-8437-11A-01R-2315-07	ARL5A|26225	643.4398
TCGA-KN-8437-11A-01R-2315-07	ARL5B|221079	175.3909
TCGA-KN-8437-11A-01R-2315-07	ARL5C|390790	1.3596
TCGA-KN-8437-11A-01R-2315-07	ARL6IP1|23204	3900.4079
TCGA-KN-8437-11A-01R-2315-07	ARL6IP4|51329	2440.5167
TCGA-KN-8437-11A-01R-2315-07	ARL6IP5|10550	2676.0707
TCGA-KN-8437-11A-01R-2315-07	ARL6IP6|151188	349.4222
TCGA-KN-8437-11A-01R-2315-07	ARL6|84100	96.8729
TCGA-KN-8437-11A-01R-2315-07	ARL8A|127829	1160.4351
TCGA-KN-8437-11A-01R-2315-07	ARL8B|55207	1926.2407
TCGA-KN-8437-11A-01R-2315-07	ARL9|132946	1.0197
TCGA-KN-8437-11A-01R-2315-07	ARMC10|83787	551.1863
TCGA-KN-8437-11A-01R-2315-07	ARMC1|55156	510.537
TCGA-KN-8437-11A-01R-2315-07	ARMC2|84071	69.0007
TCGA-KN-8437-11A-01R-2315-07	ARMC3|219681	7.138
TCGA-KN-8437-11A-01R-2315-07	ARMC4|55130	6.1183
TCGA-KN-8437-11A-01R-2315-07	ARMC5|79798	491.5024
TCGA-KN-8437-11A-01R-2315-07	ARMC6|93436	518.586
TCGA-KN-8437-11A-01R-2315-07	ARMC7|79637	754.9286
TCGA-KN-8437-11A-01R-2315-07	ARMC8|25852	719.9184
TCGA-KN-8437-11A-01R-2315-07	ARMC9|80210	264.7859
TCGA-KN-8437-11A-01R-2315-07	ARMCX1|51309	692.0462
TCGA-KN-8437-11A-01R-2315-07	ARMCX2|9823	1631.5432
TCGA-KN-8437-11A-01R-2315-07	ARMCX3|51566	1857.9198
TCGA-KN-8437-11A-01R-2315-07	ARMCX5|64860	288.9191
TCGA-KN-8437-11A-01R-2315-07	ARMCX6|54470	318.4908
TCGA-KN-8437-11A-01R-2315-07	ARMS2|387715	.3399
TCGA-KN-8437-11A-01R-2315-07	ARNT2|9915	1483.0048
TCGA-KN-8437-11A-01R-2315-07	ARNTL2|56938	50.9857
TCGA-KN-8437-11A-01R-2315-07	ARNTL|406	161.7947
TCGA-KN-8437-11A-01R-2315-07	ARNT|405	1971.7879
TCGA-KN-8437-11A-01R-2315-07	ARPC1A|10552	1942.3487
TCGA-KN-8437-11A-01R-2315-07	ARPC1B|10095	2570.2277
TCGA-KN-8437-11A-01R-2315-07	ARPC2|10109	3464.6499
TCGA-KN-8437-11A-01R-2315-07	ARPC3|10094	2129.1638
TCGA-KN-8437-11A-01R-2315-07	ARPC4|10093	3094.6431
TCGA-KN-8437-11A-01R-2315-07	ARPC5L|81873	574.0993
TCGA-KN-8437-11A-01R-2315-07	ARPC5|10092	2788.2393
TCGA-KN-8437-11A-01R-2315-07	ARPM1|84517	40.4487
TCGA-KN-8437-11A-01R-2315-07	ARPP19|10776	3514.6159
TCGA-KN-8437-11A-01R-2315-07	ARPP21|10777	6.4582
TCGA-KN-8437-11A-01R-2315-07	ARR3|407	.3399
TCGA-KN-8437-11A-01R-2315-07	ARRB1|408	785.5201
TCGA-KN-8437-11A-01R-2315-07	ARRB2|409	612.1686
TCGA-KN-8437-11A-01R-2315-07	ARRDC1|92714	1072.0598
TCGA-KN-8437-11A-01R-2315-07	ARRDC2|27106	1960.9109
TCGA-KN-8437-11A-01R-2315-07	ARRDC3|57561	2883.4126
TCGA-KN-8437-11A-01R-2315-07	ARRDC4|91947	1157.7158
TCGA-KN-8437-11A-01R-2315-07	ARRDC5|645432	3.0591
TCGA-KN-8437-11A-01R-2315-07	ARSA|410	723.6574
TCGA-KN-8437-11A-01R-2315-07	ARSB|411	426.9205
TCGA-KN-8437-11A-01R-2315-07	ARSD|414	3956.1523
TCGA-KN-8437-11A-01R-2315-07	ARSE|415	316.7913
TCGA-KN-8437-11A-01R-2315-07	ARSF|416	3.0591
TCGA-KN-8437-11A-01R-2315-07	ARSG|22901	214.14
TCGA-KN-8437-11A-01R-2315-07	ARSH|347527	.6798
TCGA-KN-8437-11A-01R-2315-07	ARSI|340075	39.7689
TCGA-KN-8437-11A-01R-2315-07	ARSJ|79642	293.6778
TCGA-KN-8437-11A-01R-2315-07	ARSK|153642	277.0224
TCGA-KN-8437-11A-01R-2315-07	ART1|417	3.399
TCGA-KN-8437-11A-01R-2315-07	ART3|419	10.537
TCGA-KN-8437-11A-01R-2315-07	ART4|420	78.1781
TCGA-KN-8437-11A-01R-2315-07	ART5|116969	10.877
TCGA-KN-8437-11A-01R-2315-07	ARTN|9048	17.6751
TCGA-KN-8437-11A-01R-2315-07	ARV1|64801	266.8253
TCGA-KN-8437-11A-01R-2315-07	ARVCF|421	577.8382
TCGA-KN-8437-11A-01R-2315-07	ARX|170302	12.2366
TCGA-KN-8437-11A-01R-2315-07	AR|367	425.2209
TCGA-KN-8437-11A-01R-2315-07	AS3MT|57412	200.5438
TCGA-KN-8437-11A-01R-2315-07	ASAH1|427	5523.1135
TCGA-KN-8437-11A-01R-2315-07	ASAH2B|653308	2.7192
TCGA-KN-8437-11A-01R-2315-07	ASAH2|56624	5.7784
TCGA-KN-8437-11A-01R-2315-07	ASAM|79827	208.0218
TCGA-KN-8437-11A-01R-2315-07	ASAP1IT1|29065	.3399
TCGA-KN-8437-11A-01R-2315-07	ASAP1|50807	1018.3549
TCGA-KN-8437-11A-01R-2315-07	ASAP2|8853	2021.0741
TCGA-KN-8437-11A-01R-2315-07	ASAP3|55616	506.4582
TCGA-KN-8437-11A-01R-2315-07	ASB10|136371	1.6995
TCGA-KN-8437-11A-01R-2315-07	ASB11|140456	.6798
TCGA-KN-8437-11A-01R-2315-07	ASB12|142689	5.7784
TCGA-KN-8437-11A-01R-2315-07	ASB13|79754	689.6669
TCGA-KN-8437-11A-01R-2315-07	ASB14|142686	9.5173
TCGA-KN-8437-11A-01R-2315-07	ASB15|142685	.6798
TCGA-KN-8437-11A-01R-2315-07	ASB16|92591	19.4935
TCGA-KN-8437-11A-01R-2315-07	ASB17|127247	.6798
TCGA-KN-8437-11A-01R-2315-07	ASB18|401036	0
TCGA-KN-8437-11A-01R-2315-07	ASB1|51665	634.9558
TCGA-KN-8437-11A-01R-2315-07	ASB2|51676	143.7797
TCGA-KN-8437-11A-01R-2315-07	ASB3|51130	238.2733
TCGA-KN-8437-11A-01R-2315-07	ASB4|51666	.6798
TCGA-KN-8437-11A-01R-2315-07	ASB5|140458	2.3793
TCGA-KN-8437-11A-01R-2315-07	ASB6|140459	935.843
TCGA-KN-8437-11A-01R-2315-07	ASB7|140460	374.5751
TCGA-KN-8437-11A-01R-2315-07	ASB8|140461	717.5391
TCGA-KN-8437-11A-01R-2315-07	ASB9|140462	74.7791
TCGA-KN-8437-11A-01R-2315-07	ASCC1|51008	609.1094
TCGA-KN-8437-11A-01R-2315-07	ASCC2|84164	1079.5377
TCGA-KN-8437-11A-01R-2315-07	ASCC3|10973	681.5092
TCGA-KN-8437-11A-01R-2315-07	ASCL1|429	1.0197
TCGA-KN-8437-11A-01R-2315-07	ASCL2|430	57.7838
TCGA-KN-8437-11A-01R-2315-07	ASCL3|56676	0
TCGA-KN-8437-11A-01R-2315-07	ASCL4|121549	1.0197
TCGA-KN-8437-11A-01R-2315-07	ASF1A|25842	299.4562
TCGA-KN-8437-11A-01R-2315-07	ASF1B|55723	26.5126
TCGA-KN-8437-11A-01R-2315-07	ASFMR1|100126270	2.3861
TCGA-KN-8437-11A-01R-2315-07	ASGR1|432	11.5568
TCGA-KN-8437-11A-01R-2315-07	ASGR2|433	8.8375
TCGA-KN-8437-11A-01R-2315-07	ASH1L|55870	2464.4392
TCGA-KN-8437-11A-01R-2315-07	ASH2L|9070	932.019
TCGA-KN-8437-11A-01R-2315-07	ASIP|434	1.0197
TCGA-KN-8437-11A-01R-2315-07	ASL|435	899.0483
TCGA-KN-8437-11A-01R-2315-07	ASMTL|8623	884.7281
TCGA-KN-8437-11A-01R-2315-07	ASMT|438	1.0197
TCGA-KN-8437-11A-01R-2315-07	ASNA1|439	1349.4222
TCGA-KN-8437-11A-01R-2315-07	ASNSD1|54529	821.2101
TCGA-KN-8437-11A-01R-2315-07	ASNS|440	304.8946
TCGA-KN-8437-11A-01R-2315-07	ASPA|443	87.6954
TCGA-KN-8437-11A-01R-2315-07	ASPDH|554235	6.4582
TCGA-KN-8437-11A-01R-2315-07	ASPG|374569	59.8232
TCGA-KN-8437-11A-01R-2315-07	ASPHD1|253982	31.6111
TCGA-KN-8437-11A-01R-2315-07	ASPHD2|57168	208.0218
TCGA-KN-8437-11A-01R-2315-07	ASPH|444	3006.1557
TCGA-KN-8437-11A-01R-2315-07	ASPM|259266	12.5765
TCGA-KN-8437-11A-01R-2315-07	ASPN|54829	488.7831
TCGA-KN-8437-11A-01R-2315-07	ASPRV1|151516	132.4235
TCGA-KN-8437-11A-01R-2315-07	ASPSCR1|79058	324.2692
TCGA-KN-8437-11A-01R-2315-07	ASRGL1|80150	454.7927
TCGA-KN-8437-11A-01R-2315-07	ASS1|445	1743.7118
TCGA-KN-8437-11A-01R-2315-07	ASTE1|28990	217.1176
TCGA-KN-8437-11A-01R-2315-07	ASTL|431705	.3399
TCGA-KN-8437-11A-01R-2315-07	ASTN1|460	30.9313
TCGA-KN-8437-11A-01R-2315-07	ASTN2|23245	298.0965
TCGA-KN-8437-11A-01R-2315-07	ASXL1|171023	1859.9592
TCGA-KN-8437-11A-01R-2315-07	ASXL2|55252	881.0333
TCGA-KN-8437-11A-01R-2315-07	ASXL3|80816	82.9368
TCGA-KN-8437-11A-01R-2315-07	ASZ1|136991	0
TCGA-KN-8437-11A-01R-2315-07	ATAD1|84896	1003.399
TCGA-KN-8437-11A-01R-2315-07	ATAD2B|54454	308.9735
TCGA-KN-8437-11A-01R-2315-07	ATAD2|29028	194.4256
TCGA-KN-8437-11A-01R-2315-07	ATAD3A|55210	405.8464
TCGA-KN-8437-11A-01R-2315-07	ATAD3B|83858	315.4317
TCGA-KN-8437-11A-01R-2315-07	ATAD3C|219293	168.2529
TCGA-KN-8437-11A-01R-2315-07	ATAD5|79915	28.8919
TCGA-KN-8437-11A-01R-2315-07	ATCAY|85300	8.4976
TCGA-KN-8437-11A-01R-2315-07	ATE1|11101	304.8946
TCGA-KN-8437-11A-01R-2315-07	ATF1|466	447.3148
TCGA-KN-8437-11A-01R-2315-07	ATF2|1386	688.3073
TCGA-KN-8437-11A-01R-2315-07	ATF3|467	1813.3923
TCGA-KN-8437-11A-01R-2315-07	ATF4|468	5899.3882
TCGA-KN-8437-11A-01R-2315-07	ATF5|22809	591.7743
TCGA-KN-8437-11A-01R-2315-07	ATF6B|1388	2225.9041
TCGA-KN-8437-11A-01R-2315-07	ATF6|22926	1701.2237
TCGA-KN-8437-11A-01R-2315-07	ATF7IP2|80063	89.395
TCGA-KN-8437-11A-01R-2315-07	ATF7IP|55729	780.7614
TCGA-KN-8437-11A-01R-2315-07	ATF7|11016	1745.8804
TCGA-KN-8437-11A-01R-2315-07	ATG10|83734	95.8532
TCGA-KN-8437-11A-01R-2315-07	ATG12|9140	326.9884
TCGA-KN-8437-11A-01R-2315-07	ATG16L1|55054	656.3562
TCGA-KN-8437-11A-01R-2315-07	ATG16L2|89849	556.1829
TCGA-KN-8437-11A-01R-2315-07	ATG2A|23130	838.2053
TCGA-KN-8437-11A-01R-2315-07	ATG2B|55102	1168.5928
TCGA-KN-8437-11A-01R-2315-07	ATG3|64422	631.5432
TCGA-KN-8437-11A-01R-2315-07	ATG4A|115201	305.5744
TCGA-KN-8437-11A-01R-2315-07	ATG4B|23192	1135.9619
TCGA-KN-8437-11A-01R-2315-07	ATG4C|84938	195.7852
TCGA-KN-8437-11A-01R-2315-07	ATG4D|84971	494.2658
TCGA-KN-8437-11A-01R-2315-07	ATG5|9474	729.4358
TCGA-KN-8437-11A-01R-2315-07	ATG7|10533	722.7056
TCGA-KN-8437-11A-01R-2315-07	ATG9A|79065	1530.2175
TCGA-KN-8437-11A-01R-2315-07	ATG9B|285973	12.7974
TCGA-KN-8437-11A-01R-2315-07	ATHL1|80162	2298.7763
TCGA-KN-8437-11A-01R-2315-07	ATIC|471	851.8015
TCGA-KN-8437-11A-01R-2315-07	ATL1|51062	183.8885
TCGA-KN-8437-11A-01R-2315-07	ATL2|64225	731.8151
TCGA-KN-8437-11A-01R-2315-07	ATL3|25923	503.0591
TCGA-KN-8437-11A-01R-2315-07	ATMIN|23300	1411.2848
TCGA-KN-8437-11A-01R-2315-07	ATM|472	1668.5928
TCGA-KN-8437-11A-01R-2315-07	ATN1|1822	5751.1897
TCGA-KN-8437-11A-01R-2315-07	ATOH1|474	0
TCGA-KN-8437-11A-01R-2315-07	ATOH7|220202	3.0591
TCGA-KN-8437-11A-01R-2315-07	ATOH8|84913	900.4079
TCGA-KN-8437-11A-01R-2315-07	ATOX1|475	541.4684
TCGA-KN-8437-11A-01R-2315-07	ATP10A|57194	477.9062
TCGA-KN-8437-11A-01R-2315-07	ATP10B|23120	142.76
TCGA-KN-8437-11A-01R-2315-07	ATP10D|57205	2352.1414
TCGA-KN-8437-11A-01R-2315-07	ATP11A|23250	2574.4392
TCGA-KN-8437-11A-01R-2315-07	ATP11B|23200	1585.9959
TCGA-KN-8437-11A-01R-2315-07	ATP11C|286410	780.0816
TCGA-KN-8437-11A-01R-2315-07	ATP12A|479	182.5289
TCGA-KN-8437-11A-01R-2315-07	ATP13A1|57130	1520.7342
TCGA-KN-8437-11A-01R-2315-07	ATP13A2|23400	984.3644
TCGA-KN-8437-11A-01R-2315-07	ATP13A3|79572	1945.9551
TCGA-KN-8437-11A-01R-2315-07	ATP13A4|84239	125.4249
TCGA-KN-8437-11A-01R-2315-07	ATP13A5|344905	3.0591
TCGA-KN-8437-11A-01R-2315-07	ATP1A1|476	42273.2597
TCGA-KN-8437-11A-01R-2315-07	ATP1A2|477	1097.5527
TCGA-KN-8437-11A-01R-2315-07	ATP1A3|478	4.4188
TCGA-KN-8437-11A-01R-2315-07	ATP1A4|480	3.399
TCGA-KN-8437-11A-01R-2315-07	ATP1B1|481	12472.5697
TCGA-KN-8437-11A-01R-2315-07	ATP1B2|482	668.5928
TCGA-KN-8437-11A-01R-2315-07	ATP1B3|483	2108.4296
TCGA-KN-8437-11A-01R-2315-07	ATP1B4|23439	0
TCGA-KN-8437-11A-01R-2315-07	ATP2A1|487	4.7587
TCGA-KN-8437-11A-01R-2315-07	ATP2A2|488	5489.8029
TCGA-KN-8437-11A-01R-2315-07	ATP2A3|489	1420.1224
TCGA-KN-8437-11A-01R-2315-07	ATP2B1|490	1661.7947
TCGA-KN-8437-11A-01R-2315-07	ATP2B2|491	11.5568
TCGA-KN-8437-11A-01R-2315-07	ATP2B3|492	1.3596
TCGA-KN-8437-11A-01R-2315-07	ATP2B4|493	3415.7036
TCGA-KN-8437-11A-01R-2315-07	ATP2C1|27032	2855.622
TCGA-KN-8437-11A-01R-2315-07	ATP2C2|9914	55.4045
TCGA-KN-8437-11A-01R-2315-07	ATP4A|495	0
TCGA-KN-8437-11A-01R-2315-07	ATP4B|496	.3399
TCGA-KN-8437-11A-01R-2315-07	ATP5A1|498	8052.3453
TCGA-KN-8437-11A-01R-2315-07	ATP5B|506	9686.6077
TCGA-KN-8437-11A-01R-2315-07	ATP5C1|509	1899.7281
TCGA-KN-8437-11A-01R-2315-07	ATP5D|513	1071.38
TCGA-KN-8437-11A-01R-2315-07	ATP5EP2|432369	45.8872
TCGA-KN-8437-11A-01R-2315-07	ATP5E|514	2085.3161
TCGA-KN-8437-11A-01R-2315-07	ATP5F1|515	2213.8001
TCGA-KN-8437-11A-01R-2315-07	ATP5G1|516	671.6519
TCGA-KN-8437-11A-01R-2315-07	ATP5G2|517	3089.395
TCGA-KN-8437-11A-01R-2315-07	ATP5G3|518	2102.6513
TCGA-KN-8437-11A-01R-2315-07	ATP5H|10476	1357.5799
TCGA-KN-8437-11A-01R-2315-07	ATP5I|521	895.588
TCGA-KN-8437-11A-01R-2315-07	ATP5J2|9551	994.1332
TCGA-KN-8437-11A-01R-2315-07	ATP5J|522	1185.2447
TCGA-KN-8437-11A-01R-2315-07	ATP5L2|267020	1.3596
TCGA-KN-8437-11A-01R-2315-07	ATP5L|10632	1969.0687
TCGA-KN-8437-11A-01R-2315-07	ATP5O|539	1913.6642
TCGA-KN-8437-11A-01R-2315-07	ATP5SL|55101	843.6438
TCGA-KN-8437-11A-01R-2315-07	ATP5S|27109	109.1094
TCGA-KN-8437-11A-01R-2315-07	ATP6AP1L|92270	32.291
TCGA-KN-8437-11A-01R-2315-07	ATP6AP1|537	3815.4317
TCGA-KN-8437-11A-01R-2315-07	ATP6AP2|10159	4252.8892
TCGA-KN-8437-11A-01R-2315-07	ATP6V0A1|535	1626.1047
TCGA-KN-8437-11A-01R-2315-07	ATP6V0A2|23545	482.3249
TCGA-KN-8437-11A-01R-2315-07	ATP6V0A4|50617	1606.3732
TCGA-KN-8437-11A-01R-2315-07	ATP6V0B|533	2360.639
TCGA-KN-8437-11A-01R-2315-07	ATP6V0C|527	3917.0632
TCGA-KN-8437-11A-01R-2315-07	ATP6V0D1|9114	1854.8606
TCGA-KN-8437-11A-01R-2315-07	ATP6V0D2|245972	535.69
TCGA-KN-8437-11A-01R-2315-07	ATP6V0E1|8992	4738.6132
TCGA-KN-8437-11A-01R-2315-07	ATP6V0E2|155066	567.5323
TCGA-KN-8437-11A-01R-2315-07	ATP6V1A|523	3258.3277
TCGA-KN-8437-11A-01R-2315-07	ATP6V1B1|525	2129.5037
TCGA-KN-8437-11A-01R-2315-07	ATP6V1B2|526	1845.3433
TCGA-KN-8437-11A-01R-2315-07	ATP6V1C1|528	1174.3712
TCGA-KN-8437-11A-01R-2315-07	ATP6V1C2|245973	249.6533
TCGA-KN-8437-11A-01R-2315-07	ATP6V1D|51382	1169.9524
TCGA-KN-8437-11A-01R-2315-07	ATP6V1E1|529	2508.8375
TCGA-KN-8437-11A-01R-2315-07	ATP6V1E2|90423	29.5717
TCGA-KN-8437-11A-01R-2315-07	ATP6V1F|9296	1595.9211
TCGA-KN-8437-11A-01R-2315-07	ATP6V1G1|9550	1846.0231
TCGA-KN-8437-11A-01R-2315-07	ATP6V1G2|534	34.1434
TCGA-KN-8437-11A-01R-2315-07	ATP6V1G3|127124	58.1237
TCGA-KN-8437-11A-01R-2315-07	ATP6V1H|51606	1031.6111
TCGA-KN-8437-11A-01R-2315-07	ATP7A|538	497.9606
TCGA-KN-8437-11A-01R-2315-07	ATP7B|540	293.6778
TCGA-KN-8437-11A-01R-2315-07	ATP8A1|10396	731.4752
TCGA-KN-8437-11A-01R-2315-07	ATP8A2|51761	7.8178
TCGA-KN-8437-11A-01R-2315-07	ATP8B1|5205	1281.4174
TCGA-KN-8437-11A-01R-2315-07	ATP8B2|57198	2052.0054
TCGA-KN-8437-11A-01R-2315-07	ATP8B3|148229	26.5126
TCGA-KN-8437-11A-01R-2315-07	ATP8B4|79895	159.0755
TCGA-KN-8437-11A-01R-2315-07	ATP8B5P|158381	21.7539
TCGA-KN-8437-11A-01R-2315-07	ATP9A|10079	2759.3474
TCGA-KN-8437-11A-01R-2315-07	ATP9B|374868	707.002
TCGA-KN-8437-11A-01R-2315-07	ATPAF1|64756	951.1693
TCGA-KN-8437-11A-01R-2315-07	ATPAF2|91647	235.6186
TCGA-KN-8437-11A-01R-2315-07	ATPBD4|89978	119.9864
TCGA-KN-8437-11A-01R-2315-07	ATPIF1|93974	1989.123
TCGA-KN-8437-11A-01R-2315-07	ATRIP|84126	200.3943
TCGA-KN-8437-11A-01R-2315-07	ATRNL1|26033	416.7233
TCGA-KN-8437-11A-01R-2315-07	ATRN|8455	2203.603
TCGA-KN-8437-11A-01R-2315-07	ATRX|546	1913.3243
TCGA-KN-8437-11A-01R-2315-07	ATR|545	589.7349
TCGA-KN-8437-11A-01R-2315-07	ATXN10|25814	1700.5438
TCGA-KN-8437-11A-01R-2315-07	ATXN1L|342371	1968.4908
TCGA-KN-8437-11A-01R-2315-07	ATXN1|6310	1248.8103
TCGA-KN-8437-11A-01R-2315-07	ATXN2L|11273	2168.2529
TCGA-KN-8437-11A-01R-2315-07	ATXN2|6311	754.5887
TCGA-KN-8437-11A-01R-2315-07	ATXN3L|92552	0
TCGA-KN-8437-11A-01R-2315-07	ATXN3|4287	449.3542
TCGA-KN-8437-11A-01R-2315-07	ATXN7L1|222255	208.7016
TCGA-KN-8437-11A-01R-2315-07	ATXN7L2|127002	98.5724
TCGA-KN-8437-11A-01R-2315-07	ATXN7L3B|552889	3131.5432
TCGA-KN-8437-11A-01R-2315-07	ATXN7L3|56970	1397.0088
TCGA-KN-8437-11A-01R-2315-07	ATXN7|6314	764.446
TCGA-KN-8437-11A-01R-2315-07	ATXN8OS|6315	.5031
TCGA-KN-8437-11A-01R-2315-07	AUH|549	408.9055
TCGA-KN-8437-11A-01R-2315-07	AUP1|550	2188.5044
TCGA-KN-8437-11A-01R-2315-07	AURKAIP1|54998	1133.5826
TCGA-KN-8437-11A-01R-2315-07	AURKAPS1|6791	11.8967
TCGA-KN-8437-11A-01R-2315-07	AURKA|6790	44.1876
TCGA-KN-8437-11A-01R-2315-07	AURKB|9212	4.4188
TCGA-KN-8437-11A-01R-2315-07	AURKC|6795	7.8178
TCGA-KN-8437-11A-01R-2315-07	AUTS2|26053	518.6948
TCGA-KN-8437-11A-01R-2315-07	AVEN|57099	95.1734
TCGA-KN-8437-11A-01R-2315-07	AVIL|10677	59.1434
TCGA-KN-8437-11A-01R-2315-07	AVL9|23080	205.6424
TCGA-KN-8437-11A-01R-2315-07	AVPI1|60370	348.7424
TCGA-KN-8437-11A-01R-2315-07	AVPR1A|552	256.2882
TCGA-KN-8437-11A-01R-2315-07	AVPR1B|553	4.4188
TCGA-KN-8437-11A-01R-2315-07	AVPR2|554	141.0605
TCGA-KN-8437-11A-01R-2315-07	AVP|551	0
TCGA-KN-8437-11A-01R-2315-07	AWAT1|158833	0
TCGA-KN-8437-11A-01R-2315-07	AWAT2|158835	.3399
TCGA-KN-8437-11A-01R-2315-07	AXIN1|8312	1071.7199
TCGA-KN-8437-11A-01R-2315-07	AXIN2|8313	434.3576
TCGA-KN-8437-11A-01R-2315-07	AXL|558	1722.9776
TCGA-KN-8437-11A-01R-2315-07	AZGP1|563	194.4256
TCGA-KN-8437-11A-01R-2315-07	AZI1|22994	269.8844
TCGA-KN-8437-11A-01R-2315-07	AZI2|64343	1034.6703
TCGA-KN-8437-11A-01R-2315-07	AZIN1|51582	2551.6655
TCGA-KN-8437-11A-01R-2315-07	AZU1|566	.3399
TCGA-KN-8437-11A-01R-2315-07	B2M|567	48849.8538
TCGA-KN-8437-11A-01R-2315-07	B3GALNT1|8706	642.4201
TCGA-KN-8437-11A-01R-2315-07	B3GALNT2|148789	574.2386
TCGA-KN-8437-11A-01R-2315-07	B3GALT1|8708	1.6995
TCGA-KN-8437-11A-01R-2315-07	B3GALT2|8707	66.2814
TCGA-KN-8437-11A-01R-2315-07	B3GALT4|8705	382.053
TCGA-KN-8437-11A-01R-2315-07	B3GALT5|10317	53.705
TCGA-KN-8437-11A-01R-2315-07	B3GALT6|126792	581.5772
TCGA-KN-8437-11A-01R-2315-07	B3GALTL|145173	351.1217
TCGA-KN-8437-11A-01R-2315-07	B3GAT1|27087	44.8674
TCGA-KN-8437-11A-01R-2315-07	B3GAT2|135152	5.3297
TCGA-KN-8437-11A-01R-2315-07	B3GAT3|26229	864.0381
TCGA-KN-8437-11A-01R-2315-07	B3GNT1|11041	1029.2318
TCGA-KN-8437-11A-01R-2315-07	B3GNT2|10678	1020.3943
TCGA-KN-8437-11A-01R-2315-07	B3GNT3|10331	815.4317
TCGA-KN-8437-11A-01R-2315-07	B3GNT4|79369	9.5173
TCGA-KN-8437-11A-01R-2315-07	B3GNT5|84002	212.7804
TCGA-KN-8437-11A-01R-2315-07	B3GNT6|192134	0
TCGA-KN-8437-11A-01R-2315-07	B3GNT7|93010	155.3365
TCGA-KN-8437-11A-01R-2315-07	B3GNT8|374907	205.6424
TCGA-KN-8437-11A-01R-2315-07	B3GNT9|84752	683.9497
TCGA-KN-8437-11A-01R-2315-07	B3GNTL1|146712	48.552
TCGA-KN-8437-11A-01R-2315-07	B4GALNT1|2583	40.2923
TCGA-KN-8437-11A-01R-2315-07	B4GALNT2|124872	200.5438
TCGA-KN-8437-11A-01R-2315-07	B4GALNT3|283358	367.777
TCGA-KN-8437-11A-01R-2315-07	B4GALNT4|338707	87.6954
TCGA-KN-8437-11A-01R-2315-07	B4GALT1|2683	4406.1863
TCGA-KN-8437-11A-01R-2315-07	B4GALT2|8704	589.7349
TCGA-KN-8437-11A-01R-2315-07	B4GALT3|8703	961.9307
TCGA-KN-8437-11A-01R-2315-07	B4GALT4|8702	635.9619
TCGA-KN-8437-11A-01R-2315-07	B4GALT5|9334	2921.8219
TCGA-KN-8437-11A-01R-2315-07	B4GALT6|9331	117.2672
TCGA-KN-8437-11A-01R-2315-07	B4GALT7|11285	496.601
TCGA-KN-8437-11A-01R-2315-07	B9D1|27077	214.7893
TCGA-KN-8437-11A-01R-2315-07	B9D2|80776	171.985
TCGA-KN-8437-11A-01R-2315-07	BAALC|79870	140.3807
TCGA-KN-8437-11A-01R-2315-07	BAAT|570	.3399
TCGA-KN-8437-11A-01R-2315-07	BACE1|23621	1189.6159
TCGA-KN-8437-11A-01R-2315-07	BACE2|25825	950.3739
TCGA-KN-8437-11A-01R-2315-07	BACH1|571	1424.2012
TCGA-KN-8437-11A-01R-2315-07	BACH2|60468	147.1788
TCGA-KN-8437-11A-01R-2315-07	BAD|572	898.8477
TCGA-KN-8437-11A-01R-2315-07	BAG1|573	2416.0877
TCGA-KN-8437-11A-01R-2315-07	BAG2|9532	298.0965
TCGA-KN-8437-11A-01R-2315-07	BAG3|9531	1543.5078
TCGA-KN-8437-11A-01R-2315-07	BAG4|9530	202.9232
TCGA-KN-8437-11A-01R-2315-07	BAG5|9529	1654.9966
TCGA-KN-8437-11A-01R-2315-07	BAGE2|85319	4.3032
TCGA-KN-8437-11A-01R-2315-07	BAGE|574	0
TCGA-KN-8437-11A-01R-2315-07	BAHCC1|57597	1035.3501
TCGA-KN-8437-11A-01R-2315-07	BAHD1|22893	1342.6241
TCGA-KN-8437-11A-01R-2315-07	BAI1|575	51.6655
TCGA-KN-8437-11A-01R-2315-07	BAI2|576	186.6077
TCGA-KN-8437-11A-01R-2315-07	BAI3|577	83.2767
TCGA-KN-8437-11A-01R-2315-07	BAIAP2L1|55971	339.9048
TCGA-KN-8437-11A-01R-2315-07	BAIAP2L2|80115	134.6023
TCGA-KN-8437-11A-01R-2315-07	BAIAP2|10458	1263.0863
TCGA-KN-8437-11A-01R-2315-07	BAIAP3|8938	493.722
TCGA-KN-8437-11A-01R-2315-07	BAK1|578	472.4677
TCGA-KN-8437-11A-01R-2315-07	BAMBI|25805	529.2318
TCGA-KN-8437-11A-01R-2315-07	BANF1|8815	1509.1774
TCGA-KN-8437-11A-01R-2315-07	BANF2|140836	0
TCGA-KN-8437-11A-01R-2315-07	BANK1|55024	133.9225
TCGA-KN-8437-11A-01R-2315-07	BANP|54971	343.9837
TCGA-KN-8437-11A-01R-2315-07	BAP1|8314	1973.1475
TCGA-KN-8437-11A-01R-2315-07	BARD1|580	81.5772
TCGA-KN-8437-11A-01R-2315-07	BARHL1|56751	0
TCGA-KN-8437-11A-01R-2315-07	BARHL2|343472	0
TCGA-KN-8437-11A-01R-2315-07	BARX1|56033	.3399
TCGA-KN-8437-11A-01R-2315-07	BARX2|8538	395.3093
TCGA-KN-8437-11A-01R-2315-07	BASE|317716	0
TCGA-KN-8437-11A-01R-2315-07	BASP1|10409	595.1734
TCGA-KN-8437-11A-01R-2315-07	BAT1|7919	4388.3583
TCGA-KN-8437-11A-01R-2315-07	BAT2L1|84726	6424.3984
TCGA-KN-8437-11A-01R-2315-07	BAT2L2|23215	4206.3222
TCGA-KN-8437-11A-01R-2315-07	BAT2|7916	6748.8103
TCGA-KN-8437-11A-01R-2315-07	BAT3|7917	3966.3494
TCGA-KN-8437-11A-01R-2315-07	BAT4|7918	481.9918
TCGA-KN-8437-11A-01R-2315-07	BAT5|7920	1342.6241
TCGA-KN-8437-11A-01R-2315-07	BATF2|116071	209.3814
TCGA-KN-8437-11A-01R-2315-07	BATF3|55509	79.5377
TCGA-KN-8437-11A-01R-2315-07	BATF|10538	35.69
TCGA-KN-8437-11A-01R-2315-07	BAX|581	413.6642
TCGA-KN-8437-11A-01R-2315-07	BAZ1A|11177	720.5982
TCGA-KN-8437-11A-01R-2315-07	BAZ1B|9031	2482.6649
TCGA-KN-8437-11A-01R-2315-07	BAZ2A|11176	3110.6016
TCGA-KN-8437-11A-01R-2315-07	BAZ2B|29994	1078.688
TCGA-KN-8437-11A-01R-2315-07	BBC3|27113	146.499
TCGA-KN-8437-11A-01R-2315-07	BBOX1|8424	2431.3392
TCGA-KN-8437-11A-01R-2315-07	BBS10|79738	389.191
TCGA-KN-8437-11A-01R-2315-07	BBS12|166379	223.6574
TCGA-KN-8437-11A-01R-2315-07	BBS1|582	1403.467
TCGA-KN-8437-11A-01R-2315-07	BBS2|583	1261.7267
TCGA-KN-8437-11A-01R-2315-07	BBS4|585	503.739
TCGA-KN-8437-11A-01R-2315-07	BBS5|129880	303.535
TCGA-KN-8437-11A-01R-2315-07	BBS7|55212	321.8899
TCGA-KN-8437-11A-01R-2315-07	BBS9|27241	387.4915
TCGA-KN-8437-11A-01R-2315-07	BBX|56987	2070.3603
TCGA-KN-8437-11A-01R-2315-07	BCAM|4059	10841.6044
TCGA-KN-8437-11A-01R-2315-07	BCAN|63827	21.0741
TCGA-KN-8437-11A-01R-2315-07	BCAP29|55973	885.4521
TCGA-KN-8437-11A-01R-2315-07	BCAP31|10134	3958.5316
TCGA-KN-8437-11A-01R-2315-07	BCAR1|9564	3200.5438
TCGA-KN-8437-11A-01R-2315-07	BCAR3|8412	688.9565
TCGA-KN-8437-11A-01R-2315-07	BCAR4|400500	.3399
TCGA-KN-8437-11A-01R-2315-07	BCAS1|8537	319.5105
TCGA-KN-8437-11A-01R-2315-07	BCAS2|10286	508.1985
TCGA-KN-8437-11A-01R-2315-07	BCAS3|54828	641.0605
TCGA-KN-8437-11A-01R-2315-07	BCAS4|55653	802.5153
TCGA-KN-8437-11A-01R-2315-07	BCAT1|586	200.8838
TCGA-KN-8437-11A-01R-2315-07	BCAT2|587	664.8538
TCGA-KN-8437-11A-01R-2315-07	BCCIP|56647	970.0612
TCGA-KN-8437-11A-01R-2315-07	BCDIN3D|144233	172.726
TCGA-KN-8437-11A-01R-2315-07	BCHE|590	195.4453
TCGA-KN-8437-11A-01R-2315-07	BCKDHA|593	1323.9055
TCGA-KN-8437-11A-01R-2315-07	BCKDHB|594	405.8464
TCGA-KN-8437-11A-01R-2315-07	BCKDK|10295	915.0238
TCGA-KN-8437-11A-01R-2315-07	BCL10|8915	417.0632
TCGA-KN-8437-11A-01R-2315-07	BCL11A|53335	47.5867
TCGA-KN-8437-11A-01R-2315-07	BCL11B|64919	98.9123
TCGA-KN-8437-11A-01R-2315-07	BCL2A1|597	36.0299
TCGA-KN-8437-11A-01R-2315-07	BCL2L10|10017	21.0741
TCGA-KN-8437-11A-01R-2315-07	BCL2L11|10018	770.2243
TCGA-KN-8437-11A-01R-2315-07	BCL2L12|83596	173.7695
TCGA-KN-8437-11A-01R-2315-07	BCL2L13|23786	1130.8634
TCGA-KN-8437-11A-01R-2315-07	BCL2L14|79370	2.3793
TCGA-KN-8437-11A-01R-2315-07	BCL2L15|440603	173.0116
TCGA-KN-8437-11A-01R-2315-07	BCL2L1|598	2899.7281
TCGA-KN-8437-11A-01R-2315-07	BCL2L2|599	1695.5438
TCGA-KN-8437-11A-01R-2315-07	BCL2|596	1176.4106
TCGA-KN-8437-11A-01R-2315-07	BCL3|602	1503.399
TCGA-KN-8437-11A-01R-2315-07	BCL6B|255877	1094.4935
TCGA-KN-8437-11A-01R-2315-07	BCL6|604	1521.0741
TCGA-KN-8437-11A-01R-2315-07	BCL7A|605	738.9531
TCGA-KN-8437-11A-01R-2315-07	BCL7B|9275	1204.6227
TCGA-KN-8437-11A-01R-2315-07	BCL7C|9274	943.9157
TCGA-KN-8437-11A-01R-2315-07	BCL8|606	5.4385
TCGA-KN-8437-11A-01R-2315-07	BCL9L|283149	1995.2413
TCGA-KN-8437-11A-01R-2315-07	BCL9|607	991.5024
TCGA-KN-8437-11A-01R-2315-07	BCLAF1|9774	3152.2774
TCGA-KN-8437-11A-01R-2315-07	BCMO1|53630	34.3304
TCGA-KN-8437-11A-01R-2315-07	BCO2|83875	61.1829
TCGA-KN-8437-11A-01R-2315-07	BCORL1|63035	679.8097
TCGA-KN-8437-11A-01R-2315-07	BCORL2|286554	0
TCGA-KN-8437-11A-01R-2315-07	BCOR|54880	1234.5343
TCGA-KN-8437-11A-01R-2315-07	BCR|613	2504.7587
TCGA-KN-8437-11A-01R-2315-07	BCS1L|617	378.7831
TCGA-KN-8437-11A-01R-2315-07	BCYRN1|618	0
TCGA-KN-8437-11A-01R-2315-07	BDH1|622	357.9198
TCGA-KN-8437-11A-01R-2315-07	BDH2|56898	1513.2563
TCGA-KN-8437-11A-01R-2315-07	BDKRB1|623	27.1924
TCGA-KN-8437-11A-01R-2315-07	BDKRB2|624	713.4602
TCGA-KN-8437-11A-01R-2315-07	BDNFOS|497258	99.7179
TCGA-KN-8437-11A-01R-2315-07	BDNF|627	22.6479
TCGA-KN-8437-11A-01R-2315-07	BDP1|55814	1073.7593
TCGA-KN-8437-11A-01R-2315-07	BEAN|146227	15.6356
TCGA-KN-8437-11A-01R-2315-07	BECN1|8678	1352.2604
TCGA-KN-8437-11A-01R-2315-07	BEGAIN|57596	56.7641
TCGA-KN-8437-11A-01R-2315-07	BEND2|139105	0
TCGA-KN-8437-11A-01R-2315-07	BEND3|57673	69.6805
TCGA-KN-8437-11A-01R-2315-07	BEND4|389206	28.552
TCGA-KN-8437-11A-01R-2315-07	BEND5|79656	180.1496
TCGA-KN-8437-11A-01R-2315-07	BEND6|221336	30.2515
TCGA-KN-8437-11A-01R-2315-07	BEND7|222389	456.4922
TCGA-KN-8437-11A-01R-2315-07	BEST1|7439	119.3202
TCGA-KN-8437-11A-01R-2315-07	BEST2|54831	0
TCGA-KN-8437-11A-01R-2315-07	BEST3|144453	.3399
TCGA-KN-8437-11A-01R-2315-07	BEST4|266675	5.0986
TCGA-KN-8437-11A-01R-2315-07	BET1L|51272	1833.4466
TCGA-KN-8437-11A-01R-2315-07	BET1|10282	350.7818
TCGA-KN-8437-11A-01R-2315-07	BET3L|100128327	3.399
TCGA-KN-8437-11A-01R-2315-07	BEX1|55859	96.8729
TCGA-KN-8437-11A-01R-2315-07	BEX2|84707	496.601
TCGA-KN-8437-11A-01R-2315-07	BEX4|56271	1496.601
TCGA-KN-8437-11A-01R-2315-07	BEX5|340542	205.6424
TCGA-KN-8437-11A-01R-2315-07	BEYLA|497634	0
TCGA-KN-8437-11A-01R-2315-07	BFAR|51283	1245.0714
TCGA-KN-8437-11A-01R-2315-07	BFSP1|631	56.0843
TCGA-KN-8437-11A-01R-2315-07	BFSP2|8419	2.7192
TCGA-KN-8437-11A-01R-2315-07	BGLAP|632	40.4487
TCGA-KN-8437-11A-01R-2315-07	BGN|633	8092.4541
TCGA-KN-8437-11A-01R-2315-07	BHLHA15|168620	12.5765
TCGA-KN-8437-11A-01R-2315-07	BHLHB9|80823	153.9769
TCGA-KN-8437-11A-01R-2315-07	BHLHE22|27319	6.7981
TCGA-KN-8437-11A-01R-2315-07	BHLHE23|128408	0
TCGA-KN-8437-11A-01R-2315-07	BHLHE40|8553	5784.5003
TCGA-KN-8437-11A-01R-2315-07	BHLHE41|79365	447.3148
TCGA-KN-8437-11A-01R-2315-07	BHMT2|23743	432.6988
TCGA-KN-8437-11A-01R-2315-07	BHMT|635	193.7458
TCGA-KN-8437-11A-01R-2315-07	BICC1|80114	893.6098
TCGA-KN-8437-11A-01R-2315-07	BICD1|636	133.9225
TCGA-KN-8437-11A-01R-2315-07	BICD2|23299	1380.3535
TCGA-KN-8437-11A-01R-2315-07	BID|637	243.3345
TCGA-KN-8437-11A-01R-2315-07	BIK|638	85.3161
TCGA-KN-8437-11A-01R-2315-07	BIN1|274	1092.794
TCGA-KN-8437-11A-01R-2315-07	BIN2|51411	226.3766
TCGA-KN-8437-11A-01R-2315-07	BIN3|55909	513.5962
TCGA-KN-8437-11A-01R-2315-07	BIRC2|329	1483.3447
TCGA-KN-8437-11A-01R-2315-07	BIRC3|330	2079.5377
TCGA-KN-8437-11A-01R-2315-07	BIRC5|332	3.4602
TCGA-KN-8437-11A-01R-2315-07	BIRC6|57448	2576.4786
TCGA-KN-8437-11A-01R-2315-07	BIRC7|79444	6.1183
TCGA-KN-8437-11A-01R-2315-07	BIRC8|112401	0
TCGA-KN-8437-11A-01R-2315-07	BIVM|54841	638.6812
TCGA-KN-8437-11A-01R-2315-07	BLCAP|10904	1617.6071
TCGA-KN-8437-11A-01R-2315-07	BLID|414899	.3399
TCGA-KN-8437-11A-01R-2315-07	BLK|640	56.4242
TCGA-KN-8437-11A-01R-2315-07	BLMH|642	780.7614
TCGA-KN-8437-11A-01R-2315-07	BLM|641	19.3746
TCGA-KN-8437-11A-01R-2315-07	BLNK|29760	437.7974
TCGA-KN-8437-11A-01R-2315-07	BLOC1S1|2647	993.8953
TCGA-KN-8437-11A-01R-2315-07	BLOC1S2|282991	453.0931
TCGA-KN-8437-11A-01R-2315-07	BLOC1S3|388552	254.2488
TCGA-KN-8437-11A-01R-2315-07	BLVRA|644	720.2583
TCGA-KN-8437-11A-01R-2315-07	BLVRB|645	959.2114
TCGA-KN-8437-11A-01R-2315-07	BLZF1|8548	495.9211
TCGA-KN-8437-11A-01R-2315-07	BMF|90427	527.8722
TCGA-KN-8437-11A-01R-2315-07	BMI1|648	1496.7403
TCGA-KN-8437-11A-01R-2315-07	BMP10|27302	0
TCGA-KN-8437-11A-01R-2315-07	BMP15|9210	0
TCGA-KN-8437-11A-01R-2315-07	BMP1|649	521.0741
TCGA-KN-8437-11A-01R-2315-07	BMP2K|55589	211.0809
TCGA-KN-8437-11A-01R-2315-07	BMP2|650	821.2101
TCGA-KN-8437-11A-01R-2315-07	BMP3|651	105.3705
TCGA-KN-8437-11A-01R-2315-07	BMP4|652	735.2141
TCGA-KN-8437-11A-01R-2315-07	BMP5|653	82.9368
TCGA-KN-8437-11A-01R-2315-07	BMP6|654	518.6846
TCGA-KN-8437-11A-01R-2315-07	BMP7|655	114.5479
TCGA-KN-8437-11A-01R-2315-07	BMP8A|353500	198.8443
TCGA-KN-8437-11A-01R-2315-07	BMP8B|656	87.3555
TCGA-KN-8437-11A-01R-2315-07	BMPER|168667	27.8722
TCGA-KN-8437-11A-01R-2315-07	BMPR1A|657	544.8674
TCGA-KN-8437-11A-01R-2315-07	BMPR1B|658	404.4867
TCGA-KN-8437-11A-01R-2315-07	BMPR2|659	3326.9884
TCGA-KN-8437-11A-01R-2315-07	BMS1P4|729096	29.7859
TCGA-KN-8437-11A-01R-2315-07	BMS1P5|399761	83.6166
TCGA-KN-8437-11A-01R-2315-07	BMS1|9790	1045.8872
TCGA-KN-8437-11A-01R-2315-07	BMX|660	95.1734
TCGA-KN-8437-11A-01R-2315-07	BNC1|646	24.1332
TCGA-KN-8437-11A-01R-2315-07	BNC2|54796	294.0177
TCGA-KN-8437-11A-01R-2315-07	BNIP1|662	153.637
TCGA-KN-8437-11A-01R-2315-07	BNIP2|663	861.9986
TCGA-KN-8437-11A-01R-2315-07	BNIP3L|665	2452.4133
TCGA-KN-8437-11A-01R-2315-07	BNIP3|664	809.9932
TCGA-KN-8437-11A-01R-2315-07	BNIPL|149428	12.9164
TCGA-KN-8437-11A-01R-2315-07	BOC|91653	974.5071
TCGA-KN-8437-11A-01R-2315-07	BOD1L|259282	1854.8606
TCGA-KN-8437-11A-01R-2315-07	BOD1|91272	755.6084
TCGA-KN-8437-11A-01R-2315-07	BOK|666	1070.0204
TCGA-KN-8437-11A-01R-2315-07	BOLA1|51027	234.8742
TCGA-KN-8437-11A-01R-2315-07	BOLA2|552900	544.6261
TCGA-KN-8437-11A-01R-2315-07	BOLA3|388962	149.2182
TCGA-KN-8437-11A-01R-2315-07	BOLL|66037	1.0197
TCGA-KN-8437-11A-01R-2315-07	BOP1|23246	114.8878
TCGA-KN-8437-11A-01R-2315-07	BPESC1|60467	0
TCGA-KN-8437-11A-01R-2315-07	BPGM|669	454.7927
TCGA-KN-8437-11A-01R-2315-07	BPHL|670	403.467
TCGA-KN-8437-11A-01R-2315-07	BPIL1|80341	0
TCGA-KN-8437-11A-01R-2315-07	BPIL2|254240	0
TCGA-KN-8437-11A-01R-2315-07	BPIL3|128859	0
TCGA-KN-8437-11A-01R-2315-07	BPI|671	5.7784
TCGA-KN-8437-11A-01R-2315-07	BPNT1|10380	558.8035
TCGA-KN-8437-11A-01R-2315-07	BPTF|2186	2345.6832
TCGA-KN-8437-11A-01R-2315-07	BPY2|9083	0
TCGA-KN-8437-11A-01R-2315-07	BRAF|673	195.4453
TCGA-KN-8437-11A-01R-2315-07	BRAP|8315	493.2019
TCGA-KN-8437-11A-01R-2315-07	BRCA1|672	88.7152
TCGA-KN-8437-11A-01R-2315-07	BRCA2|675	22.4337
TCGA-KN-8437-11A-01R-2315-07	BRCC3|79184	342.6241
TCGA-KN-8437-11A-01R-2315-07	BRD1|23774	1322.5697
TCGA-KN-8437-11A-01R-2315-07	BRD2|6046	7363.6982
TCGA-KN-8437-11A-01R-2315-07	BRD3|8019	1168.518
TCGA-KN-8437-11A-01R-2315-07	BRD4|23476	1992.862
TCGA-KN-8437-11A-01R-2315-07	BRD7P3|23629	.6798
TCGA-KN-8437-11A-01R-2315-07	BRD7|29117	998.9803
TCGA-KN-8437-11A-01R-2315-07	BRD8|10902	1178.1101
TCGA-KN-8437-11A-01R-2315-07	BRD9|65980	748.8103
TCGA-KN-8437-11A-01R-2315-07	BRDT|676	0
TCGA-KN-8437-11A-01R-2315-07	BREA2|286076	6.4582
TCGA-KN-8437-11A-01R-2315-07	BRE|9577	665.0306
TCGA-KN-8437-11A-01R-2315-07	BRF1|2972	741.0333
TCGA-KN-8437-11A-01R-2315-07	BRF2|55290	381.3732
TCGA-KN-8437-11A-01R-2315-07	BRI3BP|140707	78.8579
TCGA-KN-8437-11A-01R-2315-07	BRI3|25798	1118.9667
TCGA-KN-8437-11A-01R-2315-07	BRIP1|83990	3.0591
TCGA-KN-8437-11A-01R-2315-07	BRIX1|55299	403.8069
TCGA-KN-8437-11A-01R-2315-07	BRMS1L|84312	235.2141
TCGA-KN-8437-11A-01R-2315-07	BRMS1|25855	644.4596
TCGA-KN-8437-11A-01R-2315-07	BRP44L|51660	938.4772
TCGA-KN-8437-11A-01R-2315-07	BRP44|25874	1203.9429
TCGA-KN-8437-11A-01R-2315-07	BRPF1|7862	813.0523
TCGA-KN-8437-11A-01R-2315-07	BRPF3|27154	1341.9443
TCGA-KN-8437-11A-01R-2315-07	BRS3|680	1.0197
TCGA-KN-8437-11A-01R-2315-07	BRSK1|84446	123.7254
TCGA-KN-8437-11A-01R-2315-07	BRSK2|9024	19.0347
TCGA-KN-8437-11A-01R-2315-07	BRWD1|54014	1121.346
TCGA-KN-8437-11A-01R-2315-07	BRWD3|254065	215.1598
TCGA-KN-8437-11A-01R-2315-07	BSCL2|26580	1647.1958
TCGA-KN-8437-11A-01R-2315-07	BSDC1|55108	2176.0707
TCGA-KN-8437-11A-01R-2315-07	BSG|682	11829.7077
TCGA-KN-8437-11A-01R-2315-07	BSND|7809	73.7593
TCGA-KN-8437-11A-01R-2315-07	BSN|8927	67.6411
TCGA-KN-8437-11A-01R-2315-07	BSPH1|100131137	0
TCGA-KN-8437-11A-01R-2315-07	BSPRY|54836	462.9504
TCGA-KN-8437-11A-01R-2315-07	BST1|683	89.395
TCGA-KN-8437-11A-01R-2315-07	BST2|684	3249.83
TCGA-KN-8437-11A-01R-2315-07	BSX|390259	0
TCGA-KN-8437-11A-01R-2315-07	BTAF1|9044	1214.14
TCGA-KN-8437-11A-01R-2315-07	BTBD10|84280	527.1924
TCGA-KN-8437-11A-01R-2315-07	BTBD11|121551	25.8328
TCGA-KN-8437-11A-01R-2315-07	BTBD12|84464	238.9531
TCGA-KN-8437-11A-01R-2315-07	BTBD16|118663	1.6995
TCGA-KN-8437-11A-01R-2315-07	BTBD17|388419	.3399
TCGA-KN-8437-11A-01R-2315-07	BTBD18|643376	2.3793
TCGA-KN-8437-11A-01R-2315-07	BTBD19|149478	52.3453
TCGA-KN-8437-11A-01R-2315-07	BTBD1|53339	1291.2984
TCGA-KN-8437-11A-01R-2315-07	BTBD2|55643	1997.2808
TCGA-KN-8437-11A-01R-2315-07	BTBD3|22903	999.6601
TCGA-KN-8437-11A-01R-2315-07	BTBD6|90135	1161.0945
TCGA-KN-8437-11A-01R-2315-07	BTBD7|55727	1420.8022
TCGA-KN-8437-11A-01R-2315-07	BTBD8|284697	16.3154
TCGA-KN-8437-11A-01R-2315-07	BTBD9|114781	721.278
TCGA-KN-8437-11A-01R-2315-07	BTC|685	70.7002
TCGA-KN-8437-11A-01R-2315-07	BTD|686	517.6751
TCGA-KN-8437-11A-01R-2315-07	BTF3L1|690	0
TCGA-KN-8437-11A-01R-2315-07	BTF3L4|91408	585.3161
TCGA-KN-8437-11A-01R-2315-07	BTF3|689	5292.3182
TCGA-KN-8437-11A-01R-2315-07	BTG1|694	4403.8069
TCGA-KN-8437-11A-01R-2315-07	BTG2|7832	4652.6173
TCGA-KN-8437-11A-01R-2315-07	BTG3|10950	632.9028
TCGA-KN-8437-11A-01R-2315-07	BTG4|54766	0
TCGA-KN-8437-11A-01R-2315-07	BTK|695	181.1693
TCGA-KN-8437-11A-01R-2315-07	BTLA|151888	30.9313
TCGA-KN-8437-11A-01R-2315-07	BTN1A1|696	1.6995
TCGA-KN-8437-11A-01R-2315-07	BTN2A1|11120	961.9307
TCGA-KN-8437-11A-01R-2315-07	BTN2A2|10385	410.605
TCGA-KN-8437-11A-01R-2315-07	BTN2A3|54718	63.2223
TCGA-KN-8437-11A-01R-2315-07	BTN3A1|11119	1085.9959
TCGA-KN-8437-11A-01R-2315-07	BTN3A2|11118	1867.777
TCGA-KN-8437-11A-01R-2315-07	BTN3A3|10384	976.8865
TCGA-KN-8437-11A-01R-2315-07	BTNL2|56244	0
TCGA-KN-8437-11A-01R-2315-07	BTNL3|10917	1.6995
TCGA-KN-8437-11A-01R-2315-07	BTNL8|79908	1.0197
TCGA-KN-8437-11A-01R-2315-07	BTNL9|153579	335.4861
TCGA-KN-8437-11A-01R-2315-07	BTRC|8945	609.4494
TCGA-KN-8437-11A-01R-2315-07	BUB1B|701	10.537
TCGA-KN-8437-11A-01R-2315-07	BUB1|699	17.6751
TCGA-KN-8437-11A-01R-2315-07	BUB3|9184	1117.6071
TCGA-KN-8437-11A-01R-2315-07	BUD13|84811	462.2706
TCGA-KN-8437-11A-01R-2315-07	BUD31|8896	824.4256
TCGA-KN-8437-11A-01R-2315-07	BVES|11149	158.0557
TCGA-KN-8437-11A-01R-2315-07	BYSL|705	269.5445
TCGA-KN-8437-11A-01R-2315-07	BZRAP1|9256	774.3032
TCGA-KN-8437-11A-01R-2315-07	BZW1|9689	2736.5738
TCGA-KN-8437-11A-01R-2315-07	BZW2|28969	596.1931
TCGA-KN-8437-11A-01R-2315-07	C10orf105|414152	19.4562
TCGA-KN-8437-11A-01R-2315-07	C10orf107|219621	15.6356
TCGA-KN-8437-11A-01R-2315-07	C10orf108|414235	106.0503
TCGA-KN-8437-11A-01R-2315-07	C10orf10|11067	4979.9456
TCGA-KN-8437-11A-01R-2315-07	C10orf110|55853	9.4969
TCGA-KN-8437-11A-01R-2315-07	C10orf111|221060	7.4779
TCGA-KN-8437-11A-01R-2315-07	C10orf113|387638	0
TCGA-KN-8437-11A-01R-2315-07	C10orf114|399726	73.4194
TCGA-KN-8437-11A-01R-2315-07	C10orf116|10974	6720.2583
TCGA-KN-8437-11A-01R-2315-07	C10orf118|55088	606.0503
TCGA-KN-8437-11A-01R-2315-07	C10orf119|79892	1461.5908
TCGA-KN-8437-11A-01R-2315-07	C10orf11|83938	45.5472
TCGA-KN-8437-11A-01R-2315-07	C10orf120|399814	0
TCGA-KN-8437-11A-01R-2315-07	C10orf122|387718	0
TCGA-KN-8437-11A-01R-2315-07	C10orf125|282969	96.1931
TCGA-KN-8437-11A-01R-2315-07	C10orf128|170371	57.7838
TCGA-KN-8437-11A-01R-2315-07	C10orf129|142827	.3399
TCGA-KN-8437-11A-01R-2315-07	C10orf12|26148	88.5044
TCGA-KN-8437-11A-01R-2315-07	C10orf131|100127889	2.3793
TCGA-KN-8437-11A-01R-2315-07	C10orf137|26098	375.5948
TCGA-KN-8437-11A-01R-2315-07	C10orf140|387640	55.0408
TCGA-KN-8437-11A-01R-2315-07	C10orf18|54906	1192.726
TCGA-KN-8437-11A-01R-2315-07	C10orf25|220979	82.5969
TCGA-KN-8437-11A-01R-2315-07	C10orf26|54838	2150.6968
TCGA-KN-8437-11A-01R-2315-07	C10orf27|219793	0
TCGA-KN-8437-11A-01R-2315-07	C10orf28|27291	422.5017
TCGA-KN-8437-11A-01R-2315-07	C10orf2|56652	266.1455
TCGA-KN-8437-11A-01R-2315-07	C10orf32|119032	778.722
TCGA-KN-8437-11A-01R-2315-07	C10orf35|219738	85.9959
TCGA-KN-8437-11A-01R-2315-07	C10orf40|283025	0
TCGA-KN-8437-11A-01R-2315-07	C10orf41|100131213	112.2978
TCGA-KN-8437-11A-01R-2315-07	C10orf46|143384	957.8518
TCGA-KN-8437-11A-01R-2315-07	C10orf47|254427	574.7791
TCGA-KN-8437-11A-01R-2315-07	C10orf4|118924	346.0231
TCGA-KN-8437-11A-01R-2315-07	C10orf50|645528	.3399
TCGA-KN-8437-11A-01R-2315-07	C10orf53|282966	0
TCGA-KN-8437-11A-01R-2315-07	C10orf54|64115	1665.1937
TCGA-KN-8437-11A-01R-2315-07	C10orf55|414236	13.6098
TCGA-KN-8437-11A-01R-2315-07	C10orf57|80195	243.3719
TCGA-KN-8437-11A-01R-2315-07	C10orf58|84293	1246.7709
TCGA-KN-8437-11A-01R-2315-07	C10orf62|414157	1.0197
TCGA-KN-8437-11A-01R-2315-07	C10orf67|256815	5.7784
TCGA-KN-8437-11A-01R-2315-07	C10orf68|79741	6.1625
TCGA-KN-8437-11A-01R-2315-07	C10orf71|118461	2.3793
TCGA-KN-8437-11A-01R-2315-07	C10orf72|196740	837.5255
TCGA-KN-8437-11A-01R-2315-07	C10orf75|90271	55.4045
TCGA-KN-8437-11A-01R-2315-07	C10orf76|79591	697.4847
TCGA-KN-8437-11A-01R-2315-07	C10orf78|119392	105.0306
TCGA-KN-8437-11A-01R-2315-07	C10orf79|80217	80.8973
TCGA-KN-8437-11A-01R-2315-07	C10orf81|79949	3.739
TCGA-KN-8437-11A-01R-2315-07	C10orf82|143379	9.8572
TCGA-KN-8437-11A-01R-2315-07	C10orf84|63877	633.2427
TCGA-KN-8437-11A-01R-2315-07	C10orf88|80007	179.4697
TCGA-KN-8437-11A-01R-2315-07	C10orf90|118611	3.0591
TCGA-KN-8437-11A-01R-2315-07	C10orf91|170393	.6798
TCGA-KN-8437-11A-01R-2315-07	C10orf93|255352	22.0938
TCGA-KN-8437-11A-01R-2315-07	C10orf95|79946	17.274
TCGA-KN-8437-11A-01R-2315-07	C10orf96|374355	0
TCGA-KN-8437-11A-01R-2315-07	C10orf99|387695	1.3596
TCGA-KN-8437-11A-01R-2315-07	C11orf10|746	931.3392
TCGA-KN-8437-11A-01R-2315-07	C11orf16|56673	6.7981
TCGA-KN-8437-11A-01R-2315-07	C11orf17|56672	320.5303
TCGA-KN-8437-11A-01R-2315-07	C11orf1|64776	193.2767
TCGA-KN-8437-11A-01R-2315-07	C11orf20|25858	.2583
TCGA-KN-8437-11A-01R-2315-07	C11orf21|29125	16.3154
TCGA-KN-8437-11A-01R-2315-07	C11orf24|53838	702.2434
TCGA-KN-8437-11A-01R-2315-07	C11orf2|738	2788.5792
TCGA-KN-8437-11A-01R-2315-07	C11orf30|56946	487.4235
TCGA-KN-8437-11A-01R-2315-07	C11orf31|280636	862.3385
TCGA-KN-8437-11A-01R-2315-07	C11orf34|349633	0
TCGA-KN-8437-11A-01R-2315-07	C11orf35|256329	50.0306
TCGA-KN-8437-11A-01R-2315-07	C11orf36|283303	0
TCGA-KN-8437-11A-01R-2315-07	C11orf40|143501	0
TCGA-KN-8437-11A-01R-2315-07	C11orf41|25758	102.6513
TCGA-KN-8437-11A-01R-2315-07	C11orf42|160298	4.0789
TCGA-KN-8437-11A-01R-2315-07	C11orf45|219833	136.6417
TCGA-KN-8437-11A-01R-2315-07	C11orf46|120534	568.6608
TCGA-KN-8437-11A-01R-2315-07	C11orf48|79081	357.8348
TCGA-KN-8437-11A-01R-2315-07	C11orf49|79096	545.5472
TCGA-KN-8437-11A-01R-2315-07	C11orf51|25906	312.998
TCGA-KN-8437-11A-01R-2315-07	C11orf52|91894	243.8817
TCGA-KN-8437-11A-01R-2315-07	C11orf53|341032	.6798
TCGA-KN-8437-11A-01R-2315-07	C11orf54|28970	1550.3059
TCGA-KN-8437-11A-01R-2315-07	C11orf57|55216	710.4011
TCGA-KN-8437-11A-01R-2315-07	C11orf58|10944	2839.5649
TCGA-KN-8437-11A-01R-2315-07	C11orf59|55004	1508.4976
TCGA-KN-8437-11A-01R-2315-07	C11orf61|79684	329.7077
TCGA-KN-8437-11A-01R-2315-07	C11orf63|79864	257.308
TCGA-KN-8437-11A-01R-2315-07	C11orf64|283197	0
TCGA-KN-8437-11A-01R-2315-07	C11orf65|160140	6.7981
TCGA-KN-8437-11A-01R-2315-07	C11orf66|220004	32.291
TCGA-KN-8437-11A-01R-2315-07	C11orf67|28971	275.6628
TCGA-KN-8437-11A-01R-2315-07	C11orf68|83638	1367.777
TCGA-KN-8437-11A-01R-2315-07	C11orf70|85016	58.4636
TCGA-KN-8437-11A-01R-2315-07	C11orf71|54494	302.8552
TCGA-KN-8437-11A-01R-2315-07	C11orf73|51501	318.4908
TCGA-KN-8437-11A-01R-2315-07	C11orf74|119710	136.6417
TCGA-KN-8437-11A-01R-2315-07	C11orf75|56935	319.1706
TCGA-KN-8437-11A-01R-2315-07	C11orf80|79703	282.4609
TCGA-KN-8437-11A-01R-2315-07	C11orf82|220042	27.5323
TCGA-KN-8437-11A-01R-2315-07	C11orf83|790955	249.4901
TCGA-KN-8437-11A-01R-2315-07	C11orf84|144097	440.1768
TCGA-KN-8437-11A-01R-2315-07	C11orf85|283129	1.6995
TCGA-KN-8437-11A-01R-2315-07	C11orf86|254439	1.3596
TCGA-KN-8437-11A-01R-2315-07	C11orf87|399947	3.739
TCGA-KN-8437-11A-01R-2315-07	C11orf88|399949	2.0394
TCGA-KN-8437-11A-01R-2315-07	C11orf90|387804	1.6995
TCGA-KN-8437-11A-01R-2315-07	C11orf92|399948	99.5921
TCGA-KN-8437-11A-01R-2315-07	C11orf93|120376	52.0054
TCGA-KN-8437-11A-01R-2315-07	C11orf94|143678	1.3596
TCGA-KN-8437-11A-01R-2315-07	C11orf95|65998	1154.3168
TCGA-KN-8437-11A-01R-2315-07	C11orf9|745	782.121
TCGA-KN-8437-11A-01R-2315-07	C12orf10|60314	705.9823
TCGA-KN-8437-11A-01R-2315-07	C12orf11|55726	365.3977
TCGA-KN-8437-11A-01R-2315-07	C12orf12|196477	0
TCGA-KN-8437-11A-01R-2315-07	C12orf23|90488	1370.1564
TCGA-KN-8437-11A-01R-2315-07	C12orf24|29902	108.7695
TCGA-KN-8437-11A-01R-2315-07	C12orf26|84190	129.8436
TCGA-KN-8437-11A-01R-2315-07	C12orf27|283460	46.9069
TCGA-KN-8437-11A-01R-2315-07	C12orf29|91298	362.3317
TCGA-KN-8437-11A-01R-2315-07	C12orf32|83695	341.9443
TCGA-KN-8437-11A-01R-2315-07	C12orf34|84915	283.4806
TCGA-KN-8437-11A-01R-2315-07	C12orf35|55196	1515.2957
TCGA-KN-8437-11A-01R-2315-07	C12orf36|283422	29.2318
TCGA-KN-8437-11A-01R-2315-07	C12orf39|80763	71.38
TCGA-KN-8437-11A-01R-2315-07	C12orf40|283461	0
TCGA-KN-8437-11A-01R-2315-07	C12orf41|54934	624.0653
TCGA-KN-8437-11A-01R-2315-07	C12orf42|374470	.3399
TCGA-KN-8437-11A-01R-2315-07	C12orf43|64897	291.2984
TCGA-KN-8437-11A-01R-2315-07	C12orf44|60673	986.7437
TCGA-KN-8437-11A-01R-2315-07	C12orf45|121053	75.7988
TCGA-KN-8437-11A-01R-2315-07	C12orf47|51275	273.4126
TCGA-KN-8437-11A-01R-2315-07	C12orf48|55010	27.1924
TCGA-KN-8437-11A-01R-2315-07	C12orf49|79794	567.6411
TCGA-KN-8437-11A-01R-2315-07	C12orf4|57102	309.9932
TCGA-KN-8437-11A-01R-2315-07	C12orf50|160419	0
TCGA-KN-8437-11A-01R-2315-07	C12orf51|283450	1879.3338
TCGA-KN-8437-11A-01R-2315-07	C12orf52|84934	353.8409
TCGA-KN-8437-11A-01R-2315-07	C12orf53|196500	95.8532
TCGA-KN-8437-11A-01R-2315-07	C12orf54|121273	.3399
TCGA-KN-8437-11A-01R-2315-07	C12orf56|115749	6.7981
TCGA-KN-8437-11A-01R-2315-07	C12orf57|113246	2057.104
TCGA-KN-8437-11A-01R-2315-07	C12orf59|120939	1653.2971
TCGA-KN-8437-11A-01R-2315-07	C12orf5|57103	231.1353
TCGA-KN-8437-11A-01R-2315-07	C12orf60|144608	31.2712
TCGA-KN-8437-11A-01R-2315-07	C12orf61|283416	9.1774
TCGA-KN-8437-11A-01R-2315-07	C12orf62|84987	573.7593
TCGA-KN-8437-11A-01R-2315-07	C12orf63|374467	6.1183
TCGA-KN-8437-11A-01R-2315-07	C12orf65|91574	368.4568
TCGA-KN-8437-11A-01R-2315-07	C12orf66|144577	83.2767
TCGA-KN-8437-11A-01R-2315-07	C12orf68|387856	49.966
TCGA-KN-8437-11A-01R-2315-07	C12orf69|440087	20.3943
TCGA-KN-8437-11A-01R-2315-07	C12orf70|341346	1.3596
TCGA-KN-8437-11A-01R-2315-07	C12orf71|728858	0
TCGA-KN-8437-11A-01R-2315-07	C12orf72|254013	72.3997
TCGA-KN-8437-11A-01R-2315-07	C12orf73|728568	89.0551
TCGA-KN-8437-11A-01R-2315-07	C12orf74|338809	10.537
TCGA-KN-8437-11A-01R-2315-07	C12orf75|387882	804.8946
TCGA-KN-8437-11A-01R-2315-07	C12orf76|400073	138.3413
TCGA-KN-8437-11A-01R-2315-07	C12orf77|196415	.3399
TCGA-KN-8437-11A-01R-2315-07	C13orf15|28984	572.0598
TCGA-KN-8437-11A-01R-2315-07	C13orf16|121793	.6798
TCGA-KN-8437-11A-01R-2315-07	C13orf18|80183	72.3997
TCGA-KN-8437-11A-01R-2315-07	C13orf1|57213	219.2386
TCGA-KN-8437-11A-01R-2315-07	C13orf23|80209	666.2135
TCGA-KN-8437-11A-01R-2315-07	C13orf26|122046	0
TCGA-KN-8437-11A-01R-2315-07	C13orf27|93081	150.5778
TCGA-KN-8437-11A-01R-2315-07	C13orf28|122258	0
TCGA-KN-8437-11A-01R-2315-07	C13orf29|283487	122.7056
TCGA-KN-8437-11A-01R-2315-07	C13orf30|144809	1.0197
TCGA-KN-8437-11A-01R-2315-07	C13orf31|144811	184.9082
TCGA-KN-8437-11A-01R-2315-07	C13orf33|84935	133.5826
TCGA-KN-8437-11A-01R-2315-07	C13orf34|79866	52.93
TCGA-KN-8437-11A-01R-2315-07	C13orf35|400165	.3399
TCGA-KN-8437-11A-01R-2315-07	C13orf36|400120	6.4582
TCGA-KN-8437-11A-01R-2315-07	C13orf37|440145	254.5887
TCGA-KN-8437-11A-01R-2315-07	C13orf38|728591	2.0904
TCGA-KN-8437-11A-01R-2315-07	C13orf39|196541	0
TCGA-KN-8437-11A-01R-2315-07	C14orf101|54916	572.7396
TCGA-KN-8437-11A-01R-2315-07	C14orf102|55051	326.6485
TCGA-KN-8437-11A-01R-2315-07	C14orf104|55172	265.8056
TCGA-KN-8437-11A-01R-2315-07	C14orf105|55195	974.5071
TCGA-KN-8437-11A-01R-2315-07	C14orf106|55320	346.363
TCGA-KN-8437-11A-01R-2315-07	C14orf109|26175	267.845
TCGA-KN-8437-11A-01R-2315-07	C14orf115|55237	0
TCGA-KN-8437-11A-01R-2315-07	C14orf118|55668	244.0517
TCGA-KN-8437-11A-01R-2315-07	C14orf119|55017	874.915
TCGA-KN-8437-11A-01R-2315-07	C14orf126|112487	148.1815
TCGA-KN-8437-11A-01R-2315-07	C14orf128|84837	110.4691
TCGA-KN-8437-11A-01R-2315-07	C14orf129|51527	354.1808
TCGA-KN-8437-11A-01R-2315-07	C14orf132|56967	1786.5398
TCGA-KN-8437-11A-01R-2315-07	C14orf135|64430	870.4963
TCGA-KN-8437-11A-01R-2315-07	C14orf138|79609	114.8878
TCGA-KN-8437-11A-01R-2315-07	C14orf139|79686	152.9572
TCGA-KN-8437-11A-01R-2315-07	C14orf142|84520	170.9721
TCGA-KN-8437-11A-01R-2315-07	C14orf143|90141	39.7689
TCGA-KN-8437-11A-01R-2315-07	C14orf145|145508	83.2767
TCGA-KN-8437-11A-01R-2315-07	C14orf147|171546	732.4949
TCGA-KN-8437-11A-01R-2315-07	C14orf148|122945	7.138
TCGA-KN-8437-11A-01R-2315-07	C14orf149|112849	134.2624
TCGA-KN-8437-11A-01R-2315-07	C14orf153|84334	427.5391
TCGA-KN-8437-11A-01R-2315-07	C14orf156|81892	290.2787
TCGA-KN-8437-11A-01R-2315-07	C14orf159|80017	1256.2882
TCGA-KN-8437-11A-01R-2315-07	C14orf162|56936	0
TCGA-KN-8437-11A-01R-2315-07	C14orf165|414767	0
TCGA-KN-8437-11A-01R-2315-07	C14orf166B|145497	.3399
TCGA-KN-8437-11A-01R-2315-07	C14orf166|51637	1230.4555
TCGA-KN-8437-11A-01R-2315-07	C14orf167|55449	580.6254
TCGA-KN-8437-11A-01R-2315-07	C14orf169|79697	258.6676
TCGA-KN-8437-11A-01R-2315-07	C14orf174|161394	43.8477
TCGA-KN-8437-11A-01R-2315-07	C14orf176|643382	4.7587
TCGA-KN-8437-11A-01R-2315-07	C14orf177|283598	0
TCGA-KN-8437-11A-01R-2315-07	C14orf178|283579	.3399
TCGA-KN-8437-11A-01R-2315-07	C14orf179|112752	267.1652
TCGA-KN-8437-11A-01R-2315-07	C14orf180|400258	48.9463
TCGA-KN-8437-11A-01R-2315-07	C14orf181|400223	79.8776
TCGA-KN-8437-11A-01R-2315-07	C14orf182|283551	2.0394
TCGA-KN-8437-11A-01R-2315-07	C14orf183|196913	0
TCGA-KN-8437-11A-01R-2315-07	C14orf184|650662	.6798
TCGA-KN-8437-11A-01R-2315-07	C14orf19|280655	12.2366
TCGA-KN-8437-11A-01R-2315-07	C14orf1|11161	857.5799
TCGA-KN-8437-11A-01R-2315-07	C14orf21|161424	290.6186
TCGA-KN-8437-11A-01R-2315-07	C14orf23|387978	0
TCGA-KN-8437-11A-01R-2315-07	C14orf28|122525	96.533
TCGA-KN-8437-11A-01R-2315-07	C14orf2|9556	511.8967
TCGA-KN-8437-11A-01R-2315-07	C14orf33|100129075	47.9266
TCGA-KN-8437-11A-01R-2315-07	C14orf34|645687	0
TCGA-KN-8437-11A-01R-2315-07	C14orf37|145407	104.0109
TCGA-KN-8437-11A-01R-2315-07	C14orf39|317761	0
TCGA-KN-8437-11A-01R-2315-07	C14orf43|91748	1524.1332
TCGA-KN-8437-11A-01R-2315-07	C14orf45|80127	223.3005
TCGA-KN-8437-11A-01R-2315-07	C14orf48|256369	0
TCGA-KN-8437-11A-01R-2315-07	C14orf49|161176	96.8729
TCGA-KN-8437-11A-01R-2315-07	C14orf4|64207	2434.7383
TCGA-KN-8437-11A-01R-2315-07	C14orf50|145376	23.4534
TCGA-KN-8437-11A-01R-2315-07	C14orf53|440184	0
TCGA-KN-8437-11A-01R-2315-07	C14orf64|388011	41.1285
TCGA-KN-8437-11A-01R-2315-07	C14orf68|283600	1.0197
TCGA-KN-8437-11A-01R-2315-07	C14orf70|283601	0
TCGA-KN-8437-11A-01R-2315-07	C14orf72|145200	4.7587
TCGA-KN-8437-11A-01R-2315-07	C14orf73|91828	67.3012
TCGA-KN-8437-11A-01R-2315-07	C14orf79|122616	312.7124
TCGA-KN-8437-11A-01R-2315-07	C14orf80|283643	180.8294
TCGA-KN-8437-11A-01R-2315-07	C14orf86|283592	0
TCGA-KN-8437-11A-01R-2315-07	C14orf93|60686	228.0761
TCGA-KN-8437-11A-01R-2315-07	C15orf17|57184	1538.7492
TCGA-KN-8437-11A-01R-2315-07	C15orf21|283651	42.4881
TCGA-KN-8437-11A-01R-2315-07	C15orf23|90417	73.4194
TCGA-KN-8437-11A-01R-2315-07	C15orf24|56851	1058.4636
TCGA-KN-8437-11A-01R-2315-07	C15orf26|161502	0
TCGA-KN-8437-11A-01R-2315-07	C15orf27|123591	12.5765
TCGA-KN-8437-11A-01R-2315-07	C15orf28|80035	5.0986
TCGA-KN-8437-11A-01R-2315-07	C15orf29|79768	250.17
TCGA-KN-8437-11A-01R-2315-07	C15orf2|23742	7.4779
TCGA-KN-8437-11A-01R-2315-07	C15orf32|145858	0
TCGA-KN-8437-11A-01R-2315-07	C15orf33|196951	39.3338
TCGA-KN-8437-11A-01R-2315-07	C15orf34|80072	6.1183
TCGA-KN-8437-11A-01R-2315-07	C15orf37|283687	64.7315
TCGA-KN-8437-11A-01R-2315-07	C15orf38|348110	495.0816
TCGA-KN-8437-11A-01R-2315-07	C15orf39|56905	1053.705
TCGA-KN-8437-11A-01R-2315-07	C15orf40|123207	201.5636
TCGA-KN-8437-11A-01R-2315-07	C15orf41|84529	190.0068
TCGA-KN-8437-11A-01R-2315-07	C15orf42|90381	17.1448
TCGA-KN-8437-11A-01R-2315-07	C15orf43|145645	0
TCGA-KN-8437-11A-01R-2315-07	C15orf44|81556	732.8348
TCGA-KN-8437-11A-01R-2315-07	C15orf48|84419	270.2243
TCGA-KN-8437-11A-01R-2315-07	C15orf50|414926	0
TCGA-KN-8437-11A-01R-2315-07	C15orf51|196968	39.7689
TCGA-KN-8437-11A-01R-2315-07	C15orf52|388115	304.5547
TCGA-KN-8437-11A-01R-2315-07	C15orf53|400359	.3399
TCGA-KN-8437-11A-01R-2315-07	C15orf54|400360	0
TCGA-KN-8437-11A-01R-2315-07	C15orf55|256646	.6798
TCGA-KN-8437-11A-01R-2315-07	C15orf56|644809	13.2563
TCGA-KN-8437-11A-01R-2315-07	C15orf57|90416	472.053
TCGA-KN-8437-11A-01R-2315-07	C15orf58|390637	45.5472
TCGA-KN-8437-11A-01R-2315-07	C15orf59|388135	143.7797
TCGA-KN-8437-11A-01R-2315-07	C15orf5|81698	0
TCGA-KN-8437-11A-01R-2315-07	C15orf60|283677	0
TCGA-KN-8437-11A-01R-2315-07	C15orf61|145853	107.4099
TCGA-KN-8437-11A-01R-2315-07	C15orf62|643338	49.6261
TCGA-KN-8437-11A-01R-2315-07	C15orf63|25764	492.947
TCGA-KN-8437-11A-01R-2315-07	C16orf11|146325	157.036
TCGA-KN-8437-11A-01R-2315-07	C16orf13|84326	456.8321
TCGA-KN-8437-11A-01R-2315-07	C16orf3|750	3.0591
TCGA-KN-8437-11A-01R-2315-07	C16orf42|115939	831.2271
TCGA-KN-8437-11A-01R-2315-07	C16orf45|89927	1150.9177
TCGA-KN-8437-11A-01R-2315-07	C16orf46|123775	56.7641
TCGA-KN-8437-11A-01R-2315-07	C16orf48|84080	526.1727
TCGA-KN-8437-11A-01R-2315-07	C16orf52|730094	447.3148
TCGA-KN-8437-11A-01R-2315-07	C16orf53|79447	909.9626
TCGA-KN-8437-11A-01R-2315-07	C16orf54|283897	139.0211
TCGA-KN-8437-11A-01R-2315-07	C16orf55|124045	178.45
TCGA-KN-8437-11A-01R-2315-07	C16orf57|79650	618.6268
TCGA-KN-8437-11A-01R-2315-07	C16orf58|64755	2550.5982
TCGA-KN-8437-11A-01R-2315-07	C16orf59|80178	8.4976
TCGA-KN-8437-11A-01R-2315-07	C16orf5|29965	1226.0367
TCGA-KN-8437-11A-01R-2315-07	C16orf61|56942	279.8402
TCGA-KN-8437-11A-01R-2315-07	C16orf62|57020	1046.567
TCGA-KN-8437-11A-01R-2315-07	C16orf63|123811	650.9177
TCGA-KN-8437-11A-01R-2315-07	C16orf68|79091	198.8443
TCGA-KN-8437-11A-01R-2315-07	C16orf70|80262	431.0605
TCGA-KN-8437-11A-01R-2315-07	C16orf71|146562	13.9361
TCGA-KN-8437-11A-01R-2315-07	C16orf72|29035	1303.1951
TCGA-KN-8437-11A-01R-2315-07	C16orf73|254528	1.0401
TCGA-KN-8437-11A-01R-2315-07	C16orf74|404550	41.1285
TCGA-KN-8437-11A-01R-2315-07	C16orf75|116028	56.7641
TCGA-KN-8437-11A-01R-2315-07	C16orf78|123970	0
TCGA-KN-8437-11A-01R-2315-07	C16orf79|283870	55.4453
TCGA-KN-8437-11A-01R-2315-07	C16orf7|9605	341.8593
TCGA-KN-8437-11A-01R-2315-07	C16orf80|29105	558.4636
TCGA-KN-8437-11A-01R-2315-07	C16orf81|283860	5.0986
TCGA-KN-8437-11A-01R-2315-07	C16orf82|162083	0
TCGA-KN-8437-11A-01R-2315-07	C16orf86|388284	101.2916
TCGA-KN-8437-11A-01R-2315-07	C16orf87|388272	69.0007
TCGA-KN-8437-11A-01R-2315-07	C16orf88|400506	182.5289
TCGA-KN-8437-11A-01R-2315-07	C16orf89|146556	506.4582
TCGA-KN-8437-11A-01R-2315-07	C16orf90|646174	.3399
TCGA-KN-8437-11A-01R-2315-07	C16orf91|283951	174.3712
TCGA-KN-8437-11A-01R-2315-07	C16orf92|146378	0
TCGA-KN-8437-11A-01R-2315-07	C16orf93|90835	52.6852
TCGA-KN-8437-11A-01R-2315-07	C17orf100|388327	77.4983
TCGA-KN-8437-11A-01R-2315-07	C17orf101|79701	447.2944
[truncated: 18,532 more rows]
