# Supplementary material for: Dysfunctional miRNA-Mediated Regulation in Chromophobe Renal Cell Carcinoma
Source: PLoS One. 2016 Jun 3;11(6):e0156324. doi: 10.1371/journal.pone.0156324 (PMC4892590; doi:10.1371/journal.pone.0156324)
Supplement: S2 File — (ZIP) [file pone.0156324.s002.zip › S2_File mRNA expression profile downloaded from TCGA/control/unc.edu__IlluminaHiSeq_RNASeqV2__TCGA-KO-8403-11A-01R-2315-07__expression_rsem_gene_normalized.txt]

barcode	gene_id	normalized_count
TCGA-KO-8403-11A-01R-2315-07	?|100130426	0
TCGA-KO-8403-11A-01R-2315-07	?|100133144	11.9308
TCGA-KO-8403-11A-01R-2315-07	?|100134869	17.5243
TCGA-KO-8403-11A-01R-2315-07	?|10357	107.0561
TCGA-KO-8403-11A-01R-2315-07	?|10431	684.4661
TCGA-KO-8403-11A-01R-2315-07	?|136542	0
TCGA-KO-8403-11A-01R-2315-07	?|155060	237.9737
TCGA-KO-8403-11A-01R-2315-07	?|26823	.8749
TCGA-KO-8403-11A-01R-2315-07	?|280660	0
TCGA-KO-8403-11A-01R-2315-07	?|317712	0
TCGA-KO-8403-11A-01R-2315-07	?|340602	.5833
TCGA-KO-8403-11A-01R-2315-07	?|388795	.8749
TCGA-KO-8403-11A-01R-2315-07	?|390284	9.9156
TCGA-KO-8403-11A-01R-2315-07	?|391343	.2916
TCGA-KO-8403-11A-01R-2315-07	?|391714	0
TCGA-KO-8403-11A-01R-2315-07	?|404770	0
TCGA-KO-8403-11A-01R-2315-07	?|441362	0
TCGA-KO-8403-11A-01R-2315-07	?|442388	0
TCGA-KO-8403-11A-01R-2315-07	?|553137	701.9642
TCGA-KO-8403-11A-01R-2315-07	?|57714	998.848
TCGA-KO-8403-11A-01R-2315-07	?|645851	5.8327
TCGA-KO-8403-11A-01R-2315-07	?|652919	6.8388
TCGA-KO-8403-11A-01R-2315-07	?|653553	282.0105
TCGA-KO-8403-11A-01R-2315-07	?|728045	0
TCGA-KO-8403-11A-01R-2315-07	?|728603	0
TCGA-KO-8403-11A-01R-2315-07	?|728788	1.4582
TCGA-KO-8403-11A-01R-2315-07	?|729884	2.6247
TCGA-KO-8403-11A-01R-2315-07	?|8225	724.7116
TCGA-KO-8403-11A-01R-2315-07	?|90288	42.287
TCGA-KO-8403-11A-01R-2315-07	A1BG|1	40.9776
TCGA-KO-8403-11A-01R-2315-07	A1CF|29974	2.3331
TCGA-KO-8403-11A-01R-2315-07	A2BP1|54715	14.2901
TCGA-KO-8403-11A-01R-2315-07	A2LD1|87769	206.1272
TCGA-KO-8403-11A-01R-2315-07	A2ML1|144568	.2916
TCGA-KO-8403-11A-01R-2315-07	A2M|2	31790.3965
TCGA-KO-8403-11A-01R-2315-07	A4GALT|53947	743.0846
TCGA-KO-8403-11A-01R-2315-07	A4GNT|51146	16.9148
TCGA-KO-8403-11A-01R-2315-07	AAA1|404744	0
TCGA-KO-8403-11A-01R-2315-07	AAAS|8086	741.6264
TCGA-KO-8403-11A-01R-2315-07	AACSL|729522	6.9992
TCGA-KO-8403-11A-01R-2315-07	AACS|65985	1076.1312
TCGA-KO-8403-11A-01R-2315-07	AADACL2|344752	0
TCGA-KO-8403-11A-01R-2315-07	AADACL3|126767	0
TCGA-KO-8403-11A-01R-2315-07	AADACL4|343066	.5833
TCGA-KO-8403-11A-01R-2315-07	AADAC|13	0
TCGA-KO-8403-11A-01R-2315-07	AADAT|51166	130.9439
TCGA-KO-8403-11A-01R-2315-07	AAGAB|79719	892.6931
TCGA-KO-8403-11A-01R-2315-07	AAK1|22848	1807.8421
TCGA-KO-8403-11A-01R-2315-07	AAMP|14	2723.5743
TCGA-KO-8403-11A-01R-2315-07	AANAT|15	.2916
TCGA-KO-8403-11A-01R-2315-07	AARS2|57505	700.2085
TCGA-KO-8403-11A-01R-2315-07	AARSD1|80755	454.6581
TCGA-KO-8403-11A-01R-2315-07	AARS|16	3775.4998
TCGA-KO-8403-11A-01R-2315-07	AASDHPPT|60496	773.9979
TCGA-KO-8403-11A-01R-2315-07	AASDH|132949	378.8332
TCGA-KO-8403-11A-01R-2315-07	AASS|10157	411.4962
TCGA-KO-8403-11A-01R-2315-07	AATF|26574	718.2957
TCGA-KO-8403-11A-01R-2315-07	AATK|9625	64.4512
TCGA-KO-8403-11A-01R-2315-07	ABAT|18	446.784
TCGA-KO-8403-11A-01R-2315-07	ABCA10|10349	17.7897
TCGA-KO-8403-11A-01R-2315-07	ABCA11P|79963	175.421
TCGA-KO-8403-11A-01R-2315-07	ABCA12|26154	5.8327
TCGA-KO-8403-11A-01R-2315-07	ABCA13|154664	240.3068
TCGA-KO-8403-11A-01R-2315-07	ABCA17P|650655	11.0821
TCGA-KO-8403-11A-01R-2315-07	ABCA1|19	703.3144
TCGA-KO-8403-11A-01R-2315-07	ABCA2|20	3315.3006
TCGA-KO-8403-11A-01R-2315-07	ABCA3|21	1363.0995
TCGA-KO-8403-11A-01R-2315-07	ABCA4|24	3399.8746
TCGA-KO-8403-11A-01R-2315-07	ABCA5|23461	523.7755
TCGA-KO-8403-11A-01R-2315-07	ABCA6|23460	114.6123
TCGA-KO-8403-11A-01R-2315-07	ABCA7|10347	323.7143
TCGA-KO-8403-11A-01R-2315-07	ABCA8|10351	135.3184
TCGA-KO-8403-11A-01R-2315-07	ABCA9|10350	86.0322
TCGA-KO-8403-11A-01R-2315-07	ABCB10|23456	505.4025
TCGA-KO-8403-11A-01R-2315-07	ABCB11|8647	.2916
TCGA-KO-8403-11A-01R-2315-07	ABCB1|5243	1912.8305
TCGA-KO-8403-11A-01R-2315-07	ABCB4|5244	14.5817
TCGA-KO-8403-11A-01R-2315-07	ABCB5|340273	.2916
TCGA-KO-8403-11A-01R-2315-07	ABCB6|10058	182.2074
TCGA-KO-8403-11A-01R-2315-07	ABCB7|22	364.5431
TCGA-KO-8403-11A-01R-2315-07	ABCB8|11194	818.0347
TCGA-KO-8403-11A-01R-2315-07	ABCB9|23457	140.0633
TCGA-KO-8403-11A-01R-2315-07	ABCC10|89845	522.609
TCGA-KO-8403-11A-01R-2315-07	ABCC11|85320	9.0407
TCGA-KO-8403-11A-01R-2315-07	ABCC12|94160	0
TCGA-KO-8403-11A-01R-2315-07	ABCC13|150000	0
TCGA-KO-8403-11A-01R-2315-07	ABCC1|4363	1424.0511
TCGA-KO-8403-11A-01R-2315-07	ABCC2|1244	18.0813
TCGA-KO-8403-11A-01R-2315-07	ABCC3|8714	263.0543
TCGA-KO-8403-11A-01R-2315-07	ABCC4|10257	885.6939
TCGA-KO-8403-11A-01R-2315-07	ABCC5|10057	1846.3378
TCGA-KO-8403-11A-01R-2315-07	ABCC6P1|653190	15.165
TCGA-KO-8403-11A-01R-2315-07	ABCC6P2|730013	34.1212
TCGA-KO-8403-11A-01R-2315-07	ABCC6|368	166.5233
TCGA-KO-8403-11A-01R-2315-07	ABCC8|6833	3.7912
TCGA-KO-8403-11A-01R-2315-07	ABCC9|10060	776.3309
TCGA-KO-8403-11A-01R-2315-07	ABCD1|215	379.1248
TCGA-KO-8403-11A-01R-2315-07	ABCD2|225	1.4582
TCGA-KO-8403-11A-01R-2315-07	ABCD3|5825	2046.399
TCGA-KO-8403-11A-01R-2315-07	ABCD4|5826	764.3739
TCGA-KO-8403-11A-01R-2315-07	ABCE1|6059	909.3163
TCGA-KO-8403-11A-01R-2315-07	ABCF1|23	1708.3947
TCGA-KO-8403-11A-01R-2315-07	ABCF2|10061	1240.0297
TCGA-KO-8403-11A-01R-2315-07	ABCF3|55324	1515.041
TCGA-KO-8403-11A-01R-2315-07	ABCG1|9619	1046.3845
TCGA-KO-8403-11A-01R-2315-07	ABCG2|9429	143.7758
TCGA-KO-8403-11A-01R-2315-07	ABCG4|64137	26.8304
TCGA-KO-8403-11A-01R-2315-07	ABCG5|64240	12.2486
TCGA-KO-8403-11A-01R-2315-07	ABCG8|64241	35.2878
TCGA-KO-8403-11A-01R-2315-07	ABHD10|55347	979.0169
TCGA-KO-8403-11A-01R-2315-07	ABHD11|83451	653.8445
TCGA-KO-8403-11A-01R-2315-07	ABHD12B|145447	.5833
TCGA-KO-8403-11A-01R-2315-07	ABHD12|26090	2178.8011
TCGA-KO-8403-11A-01R-2315-07	ABHD13|84945	392.8316
TCGA-KO-8403-11A-01R-2315-07	ABHD14A|25864	412.1349
TCGA-KO-8403-11A-01R-2315-07	ABHD14B|84836	2016.0691
TCGA-KO-8403-11A-01R-2315-07	ABHD15|116236	399.2476
TCGA-KO-8403-11A-01R-2315-07	ABHD1|84696	14.5817
TCGA-KO-8403-11A-01R-2315-07	ABHD2|11057	3335.1317
TCGA-KO-8403-11A-01R-2315-07	ABHD3|171586	366.5845
TCGA-KO-8403-11A-01R-2315-07	ABHD4|63874	1429.8838
TCGA-KO-8403-11A-01R-2315-07	ABHD5|51099	532.5245
TCGA-KO-8403-11A-01R-2315-07	ABHD6|57406	419.3704
TCGA-KO-8403-11A-01R-2315-07	ABHD8|79575	547.3979
TCGA-KO-8403-11A-01R-2315-07	ABI1|10006	1022.5871
TCGA-KO-8403-11A-01R-2315-07	ABI2|10152	1871.71
TCGA-KO-8403-11A-01R-2315-07	ABI3BP|25890	725.0033
TCGA-KO-8403-11A-01R-2315-07	ABI3|51225	400.4141
TCGA-KO-8403-11A-01R-2315-07	ABL1|25	2054.8564
TCGA-KO-8403-11A-01R-2315-07	ABL2|27	688.549
TCGA-KO-8403-11A-01R-2315-07	ABLIM1|3983	6043.541
TCGA-KO-8403-11A-01R-2315-07	ABLIM2|84448	73.2003
TCGA-KO-8403-11A-01R-2315-07	ABLIM3|22885	83.1158
TCGA-KO-8403-11A-01R-2315-07	ABO|28	161.2739
TCGA-KO-8403-11A-01R-2315-07	ABP1|26	578.0195
TCGA-KO-8403-11A-01R-2315-07	ABRA|137735	2.0414
TCGA-KO-8403-11A-01R-2315-07	ABR|29	1355.2254
TCGA-KO-8403-11A-01R-2315-07	ABT1|29777	437.4517
TCGA-KO-8403-11A-01R-2315-07	ABTB1|80325	772.2481
TCGA-KO-8403-11A-01R-2315-07	ABTB2|25841	947.2287
TCGA-KO-8403-11A-01R-2315-07	ACAA1|30	1744.5574
TCGA-KO-8403-11A-01R-2315-07	ACAA2|10449	5225.2147
TCGA-KO-8403-11A-01R-2315-07	ACACA|31	1418.2184
TCGA-KO-8403-11A-01R-2315-07	ACACB|32	5161.0551
TCGA-KO-8403-11A-01R-2315-07	ACAD10|80724	1253.7366
TCGA-KO-8403-11A-01R-2315-07	ACAD11|84129	683.6641
TCGA-KO-8403-11A-01R-2315-07	ACAD8|27034	895.0262
TCGA-KO-8403-11A-01R-2315-07	ACAD9|28976	968.5035
TCGA-KO-8403-11A-01R-2315-07	ACADL|33	552.6473
TCGA-KO-8403-11A-01R-2315-07	ACADM|34	3452.9521
TCGA-KO-8403-11A-01R-2315-07	ACADSB|36	2468.6857
TCGA-KO-8403-11A-01R-2315-07	ACADS|35	1044.6347
TCGA-KO-8403-11A-01R-2315-07	ACADVL|37	11832.1323
TCGA-KO-8403-11A-01R-2315-07	ACAN|176	68.5341
TCGA-KO-8403-11A-01R-2315-07	ACAP1|9744	19.8311
TCGA-KO-8403-11A-01R-2315-07	ACAP2|23527	814.2434
TCGA-KO-8403-11A-01R-2315-07	ACAP3|116983	594.9956
TCGA-KO-8403-11A-01R-2315-07	ACAT1|38	4926.2894
TCGA-KO-8403-11A-01R-2315-07	ACAT2|39	303.0665
TCGA-KO-8403-11A-01R-2315-07	ACBD3|64746	976.6838
TCGA-KO-8403-11A-01R-2315-07	ACBD4|79777	551.1891
TCGA-KO-8403-11A-01R-2315-07	ACBD5|91452	1948.1182
TCGA-KO-8403-11A-01R-2315-07	ACBD6|84320	367.7511
TCGA-KO-8403-11A-01R-2315-07	ACBD7|414149	23.6224
TCGA-KO-8403-11A-01R-2315-07	ACCN1|40	38.2041
TCGA-KO-8403-11A-01R-2315-07	ACCN2|41	28.8718
TCGA-KO-8403-11A-01R-2315-07	ACCN3|9311	4.3745
TCGA-KO-8403-11A-01R-2315-07	ACCN4|55515	0
TCGA-KO-8403-11A-01R-2315-07	ACCN5|51802	.5833
TCGA-KO-8403-11A-01R-2315-07	ACCSL|390110	0
TCGA-KO-8403-11A-01R-2315-07	ACCS|84680	272.3866
TCGA-KO-8403-11A-01R-2315-07	ACD|65057	313.2154
TCGA-KO-8403-11A-01R-2315-07	ACE2|59272	33.8296
TCGA-KO-8403-11A-01R-2315-07	ACER1|125981	0
TCGA-KO-8403-11A-01R-2315-07	ACER2|340485	112.8625
TCGA-KO-8403-11A-01R-2315-07	ACER3|55331	228.6414
TCGA-KO-8403-11A-01R-2315-07	ACE|1636	103.5302
TCGA-KO-8403-11A-01R-2315-07	ACHE|43	50.1611
TCGA-KO-8403-11A-01R-2315-07	ACIN1|22985	2991.0031
TCGA-KO-8403-11A-01R-2315-07	ACLY|47	2636.0839
TCGA-KO-8403-11A-01R-2315-07	ACMSD|130013	128.3192
TCGA-KO-8403-11A-01R-2315-07	ACN9|57001	252.8471
TCGA-KO-8403-11A-01R-2315-07	ACO1|48	1861.2112
TCGA-KO-8403-11A-01R-2315-07	ACO2|50	6120.76
TCGA-KO-8403-11A-01R-2315-07	ACOT11|26027	1554.9308
TCGA-KO-8403-11A-01R-2315-07	ACOT12|134526	39.9539
TCGA-KO-8403-11A-01R-2315-07	ACOT13|55856	655.2589
TCGA-KO-8403-11A-01R-2315-07	ACOT1|641371	948.1036
TCGA-KO-8403-11A-01R-2315-07	ACOT2|10965	608.9328
TCGA-KO-8403-11A-01R-2315-07	ACOT4|122970	83.1158
TCGA-KO-8403-11A-01R-2315-07	ACOT6|641372	9.3323
TCGA-KO-8403-11A-01R-2315-07	ACOT7|11332	193.3537
TCGA-KO-8403-11A-01R-2315-07	ACOT8|10005	689.1293
TCGA-KO-8403-11A-01R-2315-07	ACOT9|23597	419.3704
TCGA-KO-8403-11A-01R-2315-07	ACOX1|51	2010.8605
TCGA-KO-8403-11A-01R-2315-07	ACOX2|8309	132.402
TCGA-KO-8403-11A-01R-2315-07	ACOX3|8310	449.1171
TCGA-KO-8403-11A-01R-2315-07	ACOXL|55289	3.7912
TCGA-KO-8403-11A-01R-2315-07	ACP1|52	1445.9237
TCGA-KO-8403-11A-01R-2315-07	ACP2|53	1118.1265
TCGA-KO-8403-11A-01R-2315-07	ACP5|54	80.4911
TCGA-KO-8403-11A-01R-2315-07	ACP6|51205	616.5153
TCGA-KO-8403-11A-01R-2315-07	ACPL2|92370	349.0865
TCGA-KO-8403-11A-01R-2315-07	ACPP|55	490.5292
TCGA-KO-8403-11A-01R-2315-07	ACPT|93650	0
TCGA-KO-8403-11A-01R-2315-07	ACRBP|84519	20.1228
TCGA-KO-8403-11A-01R-2315-07	ACRC|93953	32.0798
TCGA-KO-8403-11A-01R-2315-07	ACRV1|56	0
TCGA-KO-8403-11A-01R-2315-07	ACR|49	3.4996
TCGA-KO-8403-11A-01R-2315-07	ACSBG1|23205	9.6239
TCGA-KO-8403-11A-01R-2315-07	ACSBG2|81616	1.1665
TCGA-KO-8403-11A-01R-2315-07	ACSF2|80221	282.3022
TCGA-KO-8403-11A-01R-2315-07	ACSF3|197322	626.4308
TCGA-KO-8403-11A-01R-2315-07	ACSL1|2180	13851.7622
TCGA-KO-8403-11A-01R-2315-07	ACSL3|2181	2051.3568
TCGA-KO-8403-11A-01R-2315-07	ACSL4|2182	2346.7825
TCGA-KO-8403-11A-01R-2315-07	ACSL5|51703	426.6612
TCGA-KO-8403-11A-01R-2315-07	ACSL6|23305	102.3637
TCGA-KO-8403-11A-01R-2315-07	ACSM1|116285	9.9156
TCGA-KO-8403-11A-01R-2315-07	ACSM2A|123876	121.0283
TCGA-KO-8403-11A-01R-2315-07	ACSM2B|348158	55.1189
TCGA-KO-8403-11A-01R-2315-07	ACSM3|6296	878.5284
TCGA-KO-8403-11A-01R-2315-07	ACSM4|341392	0
TCGA-KO-8403-11A-01R-2315-07	ACSM5|54988	57.452
TCGA-KO-8403-11A-01R-2315-07	ACSS1|84532	3951.3554
TCGA-KO-8403-11A-01R-2315-07	ACSS2|55902	1115.5018
TCGA-KO-8403-11A-01R-2315-07	ACSS3|79611	720.9204
TCGA-KO-8403-11A-01R-2315-07	ACTA1|58	2.3331
TCGA-KO-8403-11A-01R-2315-07	ACTA2|59	2609.6618
TCGA-KO-8403-11A-01R-2315-07	ACTBL2|345651	2.0414
TCGA-KO-8403-11A-01R-2315-07	ACTB|60	46098.6599
TCGA-KO-8403-11A-01R-2315-07	ACTC1|70	14.5817
TCGA-KO-8403-11A-01R-2315-07	ACTG1|71	31750.5359
TCGA-KO-8403-11A-01R-2315-07	ACTG2|72	83.9907
TCGA-KO-8403-11A-01R-2315-07	ACTL6A|86	810.7438
TCGA-KO-8403-11A-01R-2315-07	ACTL6B|51412	0
TCGA-KO-8403-11A-01R-2315-07	ACTL7A|10881	.2916
TCGA-KO-8403-11A-01R-2315-07	ACTL7B|10880	0
TCGA-KO-8403-11A-01R-2315-07	ACTL8|81569	0
TCGA-KO-8403-11A-01R-2315-07	ACTL9|284382	0
TCGA-KO-8403-11A-01R-2315-07	ACTN1|87	3172.1081
TCGA-KO-8403-11A-01R-2315-07	ACTN2|88	23.0391
TCGA-KO-8403-11A-01R-2315-07	ACTN3|89	.2916
TCGA-KO-8403-11A-01R-2315-07	ACTN4|81	14339.133
TCGA-KO-8403-11A-01R-2315-07	ACTR10|55860	1128.3337
TCGA-KO-8403-11A-01R-2315-07	ACTR1A|10121	2578.6319
TCGA-KO-8403-11A-01R-2315-07	ACTR1B|10120	2170.927
TCGA-KO-8403-11A-01R-2315-07	ACTR2|10097	3707.8406
TCGA-KO-8403-11A-01R-2315-07	ACTR3B|57180	222.8087
TCGA-KO-8403-11A-01R-2315-07	ACTR3C|653857	165.94
TCGA-KO-8403-11A-01R-2315-07	ACTR3|10096	2552.0932
TCGA-KO-8403-11A-01R-2315-07	ACTR5|79913	125.9861
TCGA-KO-8403-11A-01R-2315-07	ACTR6|64431	427.5361
TCGA-KO-8403-11A-01R-2315-07	ACTR8|93973	660.8437
TCGA-KO-8403-11A-01R-2315-07	ACTRT1|139741	0
TCGA-KO-8403-11A-01R-2315-07	ACTRT2|140625	0
TCGA-KO-8403-11A-01R-2315-07	ACVR1B|91	3464.9091
TCGA-KO-8403-11A-01R-2315-07	ACVR1C|130399	6.7076
TCGA-KO-8403-11A-01R-2315-07	ACVR1|90	538.9405
TCGA-KO-8403-11A-01R-2315-07	ACVR2A|92	321.3812
TCGA-KO-8403-11A-01R-2315-07	ACVR2B|93	388.7487
TCGA-KO-8403-11A-01R-2315-07	ACVRL1|94	1023.3453
TCGA-KO-8403-11A-01R-2315-07	ACY1|95	1043.4127
TCGA-KO-8403-11A-01R-2315-07	ACY3|91703	56.5771
TCGA-KO-8403-11A-01R-2315-07	ACYP1|97	52.2026
TCGA-KO-8403-11A-01R-2315-07	ACYP2|98	139.9845
TCGA-KO-8403-11A-01R-2315-07	ADAD1|132612	0
TCGA-KO-8403-11A-01R-2315-07	ADAD2|161931	4.9578
TCGA-KO-8403-11A-01R-2315-07	ADAL|161823	347.045
TCGA-KO-8403-11A-01R-2315-07	ADAM10|102	2954.2571
TCGA-KO-8403-11A-01R-2315-07	ADAM11|4185	4.0829
TCGA-KO-8403-11A-01R-2315-07	ADAM12|8038	18.6646
TCGA-KO-8403-11A-01R-2315-07	ADAM15|8751	1434.3604
TCGA-KO-8403-11A-01R-2315-07	ADAM17|6868	440.368
TCGA-KO-8403-11A-01R-2315-07	ADAM18|8749	0
TCGA-KO-8403-11A-01R-2315-07	ADAM19|8728	73.7835
TCGA-KO-8403-11A-01R-2315-07	ADAM20|8748	1.7498
TCGA-KO-8403-11A-01R-2315-07	ADAM21P1|145241	3.208
TCGA-KO-8403-11A-01R-2315-07	ADAM21|8747	8.749
TCGA-KO-8403-11A-01R-2315-07	ADAM22|53616	242.0566
TCGA-KO-8403-11A-01R-2315-07	ADAM23|8745	16.9148
TCGA-KO-8403-11A-01R-2315-07	ADAM28|10863	37.0376
TCGA-KO-8403-11A-01R-2315-07	ADAM29|11086	0
TCGA-KO-8403-11A-01R-2315-07	ADAM2|2515	0
TCGA-KO-8403-11A-01R-2315-07	ADAM30|11085	0
TCGA-KO-8403-11A-01R-2315-07	ADAM32|203102	2.0414
TCGA-KO-8403-11A-01R-2315-07	ADAM33|80332	54.5356
TCGA-KO-8403-11A-01R-2315-07	ADAM3A|1587	0
TCGA-KO-8403-11A-01R-2315-07	ADAM5P|255926	0
TCGA-KO-8403-11A-01R-2315-07	ADAM6|8755	151.2591
TCGA-KO-8403-11A-01R-2315-07	ADAM7|8756	0
TCGA-KO-8403-11A-01R-2315-07	ADAM8|101	68.5341
TCGA-KO-8403-11A-01R-2315-07	ADAM9|8754	1892.1244
TCGA-KO-8403-11A-01R-2315-07	ADAMDEC1|27299	.2916
TCGA-KO-8403-11A-01R-2315-07	ADAMTS10|81794	129.4857
TCGA-KO-8403-11A-01R-2315-07	ADAMTS12|81792	25.0806
TCGA-KO-8403-11A-01R-2315-07	ADAMTS13|11093	177.6054
TCGA-KO-8403-11A-01R-2315-07	ADAMTS14|140766	2.6247
TCGA-KO-8403-11A-01R-2315-07	ADAMTS15|170689	816.8681
TCGA-KO-8403-11A-01R-2315-07	ADAMTS16|170690	188.6875
TCGA-KO-8403-11A-01R-2315-07	ADAMTS17|170691	80.1995
TCGA-KO-8403-11A-01R-2315-07	ADAMTS18|170692	6.7076
TCGA-KO-8403-11A-01R-2315-07	ADAMTS19|171019	.8749
TCGA-KO-8403-11A-01R-2315-07	ADAMTS1|9510	2005.5702
TCGA-KO-8403-11A-01R-2315-07	ADAMTS20|80070	0
TCGA-KO-8403-11A-01R-2315-07	ADAMTS2|9509	125.9861
TCGA-KO-8403-11A-01R-2315-07	ADAMTS3|9508	48.4113
TCGA-KO-8403-11A-01R-2315-07	ADAMTS4|9507	251.6805
TCGA-KO-8403-11A-01R-2315-07	ADAMTS5|11096	338.8792
TCGA-KO-8403-11A-01R-2315-07	ADAMTS6|11174	158.3575
TCGA-KO-8403-11A-01R-2315-07	ADAMTS7|11173	48.1197
TCGA-KO-8403-11A-01R-2315-07	ADAMTS8|11095	44.9117
TCGA-KO-8403-11A-01R-2315-07	ADAMTS9|56999	600.767
TCGA-KO-8403-11A-01R-2315-07	ADAMTSL1|92949	162.732
TCGA-KO-8403-11A-01R-2315-07	ADAMTSL2|9719	1546.8292
TCGA-KO-8403-11A-01R-2315-07	ADAMTSL3|57188	375.3336
TCGA-KO-8403-11A-01R-2315-07	ADAMTSL4|54507	112.5709
TCGA-KO-8403-11A-01R-2315-07	ADAMTSL5|339366	60.9516
TCGA-KO-8403-11A-01R-2315-07	ADAP1|11033	865.3932
TCGA-KO-8403-11A-01R-2315-07	ADAP2|55803	45.495
TCGA-KO-8403-11A-01R-2315-07	ADARB1|104	836.4076
TCGA-KO-8403-11A-01R-2315-07	ADARB2|105	5.5411
TCGA-KO-8403-11A-01R-2315-07	ADAR|103	6404.5845
TCGA-KO-8403-11A-01R-2315-07	ADAT1|23536	429.2859
TCGA-KO-8403-11A-01R-2315-07	ADAT2|134637	100.0306
TCGA-KO-8403-11A-01R-2315-07	ADAT3|113179	87.782
TCGA-KO-8403-11A-01R-2315-07	ADA|100	46.0782
TCGA-KO-8403-11A-01R-2315-07	ADCK1|57143	267.4288
TCGA-KO-8403-11A-01R-2315-07	ADCK2|90956	765.2488
TCGA-KO-8403-11A-01R-2315-07	ADCK4|79934	750.9587
TCGA-KO-8403-11A-01R-2315-07	ADCK5|203054	176.4389
TCGA-KO-8403-11A-01R-2315-07	ADCY10|55811	5.5411
TCGA-KO-8403-11A-01R-2315-07	ADCY1|107	451.4502
TCGA-KO-8403-11A-01R-2315-07	ADCY2|108	3.208
TCGA-KO-8403-11A-01R-2315-07	ADCY3|109	1000.1079
TCGA-KO-8403-11A-01R-2315-07	ADCY4|196883	414.1209
TCGA-KO-8403-11A-01R-2315-07	ADCY5|111	2166.2608
TCGA-KO-8403-11A-01R-2315-07	ADCY6|112	3074.7022
TCGA-KO-8403-11A-01R-2315-07	ADCY7|113	114.6123
TCGA-KO-8403-11A-01R-2315-07	ADCY8|114	1.1665
TCGA-KO-8403-11A-01R-2315-07	ADCY9|115	1420.5515
TCGA-KO-8403-11A-01R-2315-07	ADCYAP1R1|117	0
TCGA-KO-8403-11A-01R-2315-07	ADCYAP1|116	.8749
TCGA-KO-8403-11A-01R-2315-07	ADC|113451	129.4857
TCGA-KO-8403-11A-01R-2315-07	ADD1|118	6380.0872
TCGA-KO-8403-11A-01R-2315-07	ADD2|119	4.3745
TCGA-KO-8403-11A-01R-2315-07	ADD3|120	3329.8823
TCGA-KO-8403-11A-01R-2315-07	ADH1A|124	52.9871
TCGA-KO-8403-11A-01R-2315-07	ADH1B|125	5201.3007
TCGA-KO-8403-11A-01R-2315-07	ADH1C|126	388.1655
TCGA-KO-8403-11A-01R-2315-07	ADH4|127	21.581
TCGA-KO-8403-11A-01R-2315-07	ADH5|128	3625.308
TCGA-KO-8403-11A-01R-2315-07	ADH6|130	12.2486
TCGA-KO-8403-11A-01R-2315-07	ADH7|131	0
TCGA-KO-8403-11A-01R-2315-07	ADHFE1|137872	475.3642
TCGA-KO-8403-11A-01R-2315-07	ADI1|55256	2848.9771
TCGA-KO-8403-11A-01R-2315-07	ADIG|149685	.8749
TCGA-KO-8403-11A-01R-2315-07	ADIPOQ|9370	32.6631
TCGA-KO-8403-11A-01R-2315-07	ADIPOR1|51094	2777.5266
TCGA-KO-8403-11A-01R-2315-07	ADIPOR2|79602	2092.1857
TCGA-KO-8403-11A-01R-2315-07	ADK|132	491.4041
TCGA-KO-8403-11A-01R-2315-07	ADM2|79924	36.7459
TCGA-KO-8403-11A-01R-2315-07	ADM|133	298.0504
TCGA-KO-8403-11A-01R-2315-07	ADNP2|22850	574.8115
TCGA-KO-8403-11A-01R-2315-07	ADNP|23394	2118.7244
TCGA-KO-8403-11A-01R-2315-07	ADORA1|134	154.5663
TCGA-KO-8403-11A-01R-2315-07	ADORA2A|135	320.5034
TCGA-KO-8403-11A-01R-2315-07	ADORA2B|136	44.0368
TCGA-KO-8403-11A-01R-2315-07	ADORA3|140	17.7897
TCGA-KO-8403-11A-01R-2315-07	ADO|84890	621.473
TCGA-KO-8403-11A-01R-2315-07	ADPGK|83440	700.0802
TCGA-KO-8403-11A-01R-2315-07	ADPRHL1|113622	55.1189
TCGA-KO-8403-11A-01R-2315-07	ADPRHL2|54936	535.1492
TCGA-KO-8403-11A-01R-2315-07	ADPRH|141	430.7441
TCGA-KO-8403-11A-01R-2315-07	ADRA1A|148	2.6247
TCGA-KO-8403-11A-01R-2315-07	ADRA1B|147	53.3691
TCGA-KO-8403-11A-01R-2315-07	ADRA1D|146	5.2494
TCGA-KO-8403-11A-01R-2315-07	ADRA2A|150	268.3037
TCGA-KO-8403-11A-01R-2315-07	ADRA2B|151	165.6484
TCGA-KO-8403-11A-01R-2315-07	ADRA2C|152	888.9019
TCGA-KO-8403-11A-01R-2315-07	ADRB1|153	93.9063
TCGA-KO-8403-11A-01R-2315-07	ADRB2|154	42.8703
TCGA-KO-8403-11A-01R-2315-07	ADRB3|155	4.0829
TCGA-KO-8403-11A-01R-2315-07	ADRBK1|156	1855.0868
TCGA-KO-8403-11A-01R-2315-07	ADRBK2|157	144.3591
TCGA-KO-8403-11A-01R-2315-07	ADRM1|11047	1561.7026
TCGA-KO-8403-11A-01R-2315-07	ADSL|158	594.351
TCGA-KO-8403-11A-01R-2315-07	ADSSL1|122622	237.3905
TCGA-KO-8403-11A-01R-2315-07	ADSS|159	1259.8609
TCGA-KO-8403-11A-01R-2315-07	AEBP1|165	6858.3677
TCGA-KO-8403-11A-01R-2315-07	AEBP2|121536	711.0048
TCGA-KO-8403-11A-01R-2315-07	AEN|64782	295.1341
TCGA-KO-8403-11A-01R-2315-07	AES|166	10165.2109
TCGA-KO-8403-11A-01R-2315-07	AFAP1L1|134265	357.5439
TCGA-KO-8403-11A-01R-2315-07	AFAP1L2|84632	3764.126
TCGA-KO-8403-11A-01R-2315-07	AFAP1|60312	867.8983
TCGA-KO-8403-11A-01R-2315-07	AFARP1|246182	2.3331
TCGA-KO-8403-11A-01R-2315-07	AFF1|4299	4499.9198
TCGA-KO-8403-11A-01R-2315-07	AFF2|2334	31.2049
TCGA-KO-8403-11A-01R-2315-07	AFF3|3899	190.1457
TCGA-KO-8403-11A-01R-2315-07	AFF4|27125	2888.6394
TCGA-KO-8403-11A-01R-2315-07	AFG3L1|172	213.1848
TCGA-KO-8403-11A-01R-2315-07	AFG3L2|10939	2888.2865
TCGA-KO-8403-11A-01R-2315-07	AFMID|125061	1258.6944
TCGA-KO-8403-11A-01R-2315-07	AFM|173	1.4582
TCGA-KO-8403-11A-01R-2315-07	AFP|174	.5833
TCGA-KO-8403-11A-01R-2315-07	AFTPH|54812	2226.3375
TCGA-KO-8403-11A-01R-2315-07	AG2|387763	599.0172
TCGA-KO-8403-11A-01R-2315-07	AGAP11|119385	67.0847
TCGA-KO-8403-11A-01R-2315-07	AGAP1|116987	596.1008
TCGA-KO-8403-11A-01R-2315-07	AGAP2|116986	19.5162
TCGA-KO-8403-11A-01R-2315-07	AGAP3|116988	828.2419
TCGA-KO-8403-11A-01R-2315-07	AGAP4|119016	194.2286
TCGA-KO-8403-11A-01R-2315-07	AGAP5|729092	45.1479
TCGA-KO-8403-11A-01R-2315-07	AGAP6|414189	79.9078
TCGA-KO-8403-11A-01R-2315-07	AGAP7|653268	1.7498
TCGA-KO-8403-11A-01R-2315-07	AGAP8|728404	27.9969
TCGA-KO-8403-11A-01R-2315-07	AGA|175	547.1063
TCGA-KO-8403-11A-01R-2315-07	AGBL1|123624	0
TCGA-KO-8403-11A-01R-2315-07	AGBL2|79841	30.33
TCGA-KO-8403-11A-01R-2315-07	AGBL3|340351	20.4144
TCGA-KO-8403-11A-01R-2315-07	AGBL4|84871	38.2041
TCGA-KO-8403-11A-01R-2315-07	AGBL5|60509	1255.2093
TCGA-KO-8403-11A-01R-2315-07	AGER|177	56.2855
TCGA-KO-8403-11A-01R-2315-07	AGFG1|3267	1220.7819
TCGA-KO-8403-11A-01R-2315-07	AGFG2|3268	2143.2217
TCGA-KO-8403-11A-01R-2315-07	AGGF1|55109	822.9925
TCGA-KO-8403-11A-01R-2315-07	AGK|55750	690.882
TCGA-KO-8403-11A-01R-2315-07	AGL|178	1249.362
TCGA-KO-8403-11A-01R-2315-07	AGMAT|79814	113.4458
TCGA-KO-8403-11A-01R-2315-07	AGPAT1|10554	2689.8847
TCGA-KO-8403-11A-01R-2315-07	AGPAT2|10555	1919.2464
TCGA-KO-8403-11A-01R-2315-07	AGPAT3|56894	2578.0487
TCGA-KO-8403-11A-01R-2315-07	AGPAT4|56895	685.9243
TCGA-KO-8403-11A-01R-2315-07	AGPAT5|55326	761.4576
TCGA-KO-8403-11A-01R-2315-07	AGPAT6|137964	1238.2799
TCGA-KO-8403-11A-01R-2315-07	AGPAT9|84803	1419.9682
TCGA-KO-8403-11A-01R-2315-07	AGPHD1|123688	73.2003
TCGA-KO-8403-11A-01R-2315-07	AGPS|8540	878.9863
TCGA-KO-8403-11A-01R-2315-07	AGR2|10551	23.0391
TCGA-KO-8403-11A-01R-2315-07	AGR3|155465	2.0414
TCGA-KO-8403-11A-01R-2315-07	AGRN|375790	12112.1626
TCGA-KO-8403-11A-01R-2315-07	AGRP|181	8.1658
TCGA-KO-8403-11A-01R-2315-07	AGTPBP1|23287	491.9873
TCGA-KO-8403-11A-01R-2315-07	AGTR1|185	103.8219
TCGA-KO-8403-11A-01R-2315-07	AGTR2|186	.2916
TCGA-KO-8403-11A-01R-2315-07	AGTRAP|57085	595.5176
TCGA-KO-8403-11A-01R-2315-07	AGT|183	97.4059
TCGA-KO-8403-11A-01R-2315-07	AGXT2L1|64850	2.3331
TCGA-KO-8403-11A-01R-2315-07	AGXT2L2|85007	469.2632
TCGA-KO-8403-11A-01R-2315-07	AGXT2|64902	40.8288
TCGA-KO-8403-11A-01R-2315-07	AGXT|189	19.8311
TCGA-KO-8403-11A-01R-2315-07	AHCTF1|25909	1165.663
TCGA-KO-8403-11A-01R-2315-07	AHCYL1|10768	5753.948
TCGA-KO-8403-11A-01R-2315-07	AHCYL2|23382	971.1428
TCGA-KO-8403-11A-01R-2315-07	AHCY|191	1945.7852
TCGA-KO-8403-11A-01R-2315-07	AHDC1|27245	1760.3056
TCGA-KO-8403-11A-01R-2315-07	AHI1|54806	379.9997
TCGA-KO-8403-11A-01R-2315-07	AHNAK2|113146	62.4098
TCGA-KO-8403-11A-01R-2315-07	AHNAK|79026	37000.8312
TCGA-KO-8403-11A-01R-2315-07	AHRR|57491	85.1573
TCGA-KO-8403-11A-01R-2315-07	AHR|196	1032.9693
TCGA-KO-8403-11A-01R-2315-07	AHSA1|10598	1505.4171
TCGA-KO-8403-11A-01R-2315-07	AHSA2|130872	418.2038
TCGA-KO-8403-11A-01R-2315-07	AHSG|197	3.7912
TCGA-KO-8403-11A-01R-2315-07	AHSP|51327	.2916
TCGA-KO-8403-11A-01R-2315-07	AICDA|57379	0
TCGA-KO-8403-11A-01R-2315-07	AIDA|64853	683.0983
TCGA-KO-8403-11A-01R-2315-07	AIF1L|83543	38052.465
TCGA-KO-8403-11A-01R-2315-07	AIF1|199	83.1158
TCGA-KO-8403-11A-01R-2315-07	AIFM1|9131	1662.0248
TCGA-KO-8403-11A-01R-2315-07	AIFM2|84883	364.2514
TCGA-KO-8403-11A-01R-2315-07	AIFM3|150209	5.9581
TCGA-KO-8403-11A-01R-2315-07	AIG1|51390	975.5173
TCGA-KO-8403-11A-01R-2315-07	AIM1L|55057	1.4582
TCGA-KO-8403-11A-01R-2315-07	AIM1|202	1712.1859
TCGA-KO-8403-11A-01R-2315-07	AIM2|9447	.2916
TCGA-KO-8403-11A-01R-2315-07	AIMP1|9255	1031.4703
TCGA-KO-8403-11A-01R-2315-07	AIMP2|7965	467.2072
TCGA-KO-8403-11A-01R-2315-07	AIPL1|23746	0
TCGA-KO-8403-11A-01R-2315-07	AIP|9049	1400.7203
TCGA-KO-8403-11A-01R-2315-07	AIRE|326	.5833
TCGA-KO-8403-11A-01R-2315-07	AJAP1|55966	900.8589
TCGA-KO-8403-11A-01R-2315-07	AK1|203	1065.0491
TCGA-KO-8403-11A-01R-2315-07	AK2|204	2221.3797
TCGA-KO-8403-11A-01R-2315-07	AK3L1|205	145.8172
TCGA-KO-8403-11A-01R-2315-07	AK3|50808	5372.7818
TCGA-KO-8403-11A-01R-2315-07	AK5|26289	22.1642
TCGA-KO-8403-11A-01R-2315-07	AK7|122481	322.5477
TCGA-KO-8403-11A-01R-2315-07	AKAP10|11216	506.5691
TCGA-KO-8403-11A-01R-2315-07	AKAP11|11215	1710.7278
TCGA-KO-8403-11A-01R-2315-07	AKAP12|9590	3210.8955
TCGA-KO-8403-11A-01R-2315-07	AKAP13|11214	2122.5156
TCGA-KO-8403-11A-01R-2315-07	AKAP14|158798	0
TCGA-KO-8403-11A-01R-2315-07	AKAP1|8165	2244.1272
TCGA-KO-8403-11A-01R-2315-07	AKAP2|11217	1640.9309
TCGA-KO-8403-11A-01R-2315-07	AKAP3|10566	175.5639
TCGA-KO-8403-11A-01R-2315-07	AKAP4|8852	1.7498
TCGA-KO-8403-11A-01R-2315-07	AKAP5|9495	217.5593
TCGA-KO-8403-11A-01R-2315-07	AKAP6|9472	439.4931
TCGA-KO-8403-11A-01R-2315-07	AKAP7|9465	121.3199
TCGA-KO-8403-11A-01R-2315-07	AKAP8L|26993	1009.3469
TCGA-KO-8403-11A-01R-2315-07	AKAP8|10270	751.542
TCGA-KO-8403-11A-01R-2315-07	AKAP9|10142	4743.4346
TCGA-KO-8403-11A-01R-2315-07	AKD1|221264	287.8432
TCGA-KO-8403-11A-01R-2315-07	AKIRIN1|79647	1828.8397
TCGA-KO-8403-11A-01R-2315-07	AKIRIN2|55122	490.8208
TCGA-KO-8403-11A-01R-2315-07	AKNAD1|254268	2.336
TCGA-KO-8403-11A-01R-2315-07	AKNA|80709	344.7119
TCGA-KO-8403-11A-01R-2315-07	AKR1A1|10327	1118.7098
TCGA-KO-8403-11A-01R-2315-07	AKR1B10|57016	1.4582
TCGA-KO-8403-11A-01R-2315-07	AKR1B15|441282	0
TCGA-KO-8403-11A-01R-2315-07	AKR1B1|231	23434.8707
TCGA-KO-8403-11A-01R-2315-07	AKR1C1|1645	4987.241
TCGA-KO-8403-11A-01R-2315-07	AKR1C2|1646	800.8282
TCGA-KO-8403-11A-01R-2315-07	AKR1C3|8644	725.2949
TCGA-KO-8403-11A-01R-2315-07	AKR1C4|1109	0
TCGA-KO-8403-11A-01R-2315-07	AKR1CL1|340811	.8749
TCGA-KO-8403-11A-01R-2315-07	AKR1D1|6718	.2916
TCGA-KO-8403-11A-01R-2315-07	AKR1E2|83592	31.4965
TCGA-KO-8403-11A-01R-2315-07	AKR7A2|8574	1424.926
TCGA-KO-8403-11A-01R-2315-07	AKR7A3|22977	393.9982
TCGA-KO-8403-11A-01R-2315-07	AKR7L|246181	151.0667
TCGA-KO-8403-11A-01R-2315-07	AKT1S1|84335	1036.1773
TCGA-KO-8403-11A-01R-2315-07	AKT1|207	3623.8499
TCGA-KO-8403-11A-01R-2315-07	AKT2|208	5082.3138
TCGA-KO-8403-11A-01R-2315-07	AKT3|10000	1256.0696
TCGA-KO-8403-11A-01R-2315-07	AKTIP|64400	888.479
TCGA-KO-8403-11A-01R-2315-07	ALAD|210	1894.4575
TCGA-KO-8403-11A-01R-2315-07	ALAS1|211	1139.9991
TCGA-KO-8403-11A-01R-2315-07	ALAS2|212	.8749
TCGA-KO-8403-11A-01R-2315-07	ALB|213	21.8726
TCGA-KO-8403-11A-01R-2315-07	ALCAM|214	717.4208
TCGA-KO-8403-11A-01R-2315-07	ALDH16A1|126133	972.6009
TCGA-KO-8403-11A-01R-2315-07	ALDH18A1|5832	1514.1661
TCGA-KO-8403-11A-01R-2315-07	ALDH1A1|216	8150.3084
TCGA-KO-8403-11A-01R-2315-07	ALDH1A2|8854	1266.8601
TCGA-KO-8403-11A-01R-2315-07	ALDH1A3|220	1363.8052
TCGA-KO-8403-11A-01R-2315-07	ALDH1B1|219	526.1086
TCGA-KO-8403-11A-01R-2315-07	ALDH1L1|10840	1200.6591
TCGA-KO-8403-11A-01R-2315-07	ALDH1L2|160428	32.6631
TCGA-KO-8403-11A-01R-2315-07	ALDH2|217	4081.716
TCGA-KO-8403-11A-01R-2315-07	ALDH3A1|218	7.8741
TCGA-KO-8403-11A-01R-2315-07	ALDH3A2|224	2905.8458
TCGA-KO-8403-11A-01R-2315-07	ALDH3B1|221	131.5271
TCGA-KO-8403-11A-01R-2315-07	ALDH3B2|222	29.1634
TCGA-KO-8403-11A-01R-2315-07	ALDH4A1|8659	1116.3767
TCGA-KO-8403-11A-01R-2315-07	ALDH5A1|7915	1255.778
TCGA-KO-8403-11A-01R-2315-07	ALDH6A1|4329	1318.4561
TCGA-KO-8403-11A-01R-2315-07	ALDH7A1|501	1731.1422
TCGA-KO-8403-11A-01R-2315-07	ALDH8A1|64577	416.7457
TCGA-KO-8403-11A-01R-2315-07	ALDH9A1|223	2101.8096
TCGA-KO-8403-11A-01R-2315-07	ALDOA|226	23909.9433
TCGA-KO-8403-11A-01R-2315-07	ALDOB|229	654.4277
TCGA-KO-8403-11A-01R-2315-07	ALDOC|230	499.8615
TCGA-KO-8403-11A-01R-2315-07	ALG10B|144245	365.418
TCGA-KO-8403-11A-01R-2315-07	ALG10|84920	87.4903
TCGA-KO-8403-11A-01R-2315-07	ALG11|440138	16.3315
TCGA-KO-8403-11A-01R-2315-07	ALG12|79087	1046.6761
TCGA-KO-8403-11A-01R-2315-07	ALG13|79868	441.8262
TCGA-KO-8403-11A-01R-2315-07	ALG14|199857	164.1902
TCGA-KO-8403-11A-01R-2315-07	ALG1L2|644974	0
TCGA-KO-8403-11A-01R-2315-07	ALG1L|200810	15.9466
TCGA-KO-8403-11A-01R-2315-07	ALG1|56052	554.7471
TCGA-KO-8403-11A-01R-2315-07	ALG2|85365	932.9387
TCGA-KO-8403-11A-01R-2315-07	ALG3|10195	552.9389
TCGA-KO-8403-11A-01R-2315-07	ALG5|29880	544.1899
TCGA-KO-8403-11A-01R-2315-07	ALG6|29929	237.3905
TCGA-KO-8403-11A-01R-2315-07	ALG8|79053	647.7201
TCGA-KO-8403-11A-01R-2315-07	ALG9|79796	534.566
TCGA-KO-8403-11A-01R-2315-07	ALKBH1|8846	176.1472
TCGA-KO-8403-11A-01R-2315-07	ALKBH2|121642	146.9838
TCGA-KO-8403-11A-01R-2315-07	ALKBH3|221120	255.7634
TCGA-KO-8403-11A-01R-2315-07	ALKBH4|54784	369.6175
TCGA-KO-8403-11A-01R-2315-07	ALKBH5|54890	2509.952
TCGA-KO-8403-11A-01R-2315-07	ALKBH6|84964	93.6147
TCGA-KO-8403-11A-01R-2315-07	ALKBH7|84266	840.1989
TCGA-KO-8403-11A-01R-2315-07	ALKBH8|91801	216.976
TCGA-KO-8403-11A-01R-2315-07	ALK|238	1.1665
TCGA-KO-8403-11A-01R-2315-07	ALLC|55821	.2916
TCGA-KO-8403-11A-01R-2315-07	ALMS1P|200420	9.9156
TCGA-KO-8403-11A-01R-2315-07	ALMS1|7840	630.8053
TCGA-KO-8403-11A-01R-2315-07	ALOX12B|242	.5833
TCGA-KO-8403-11A-01R-2315-07	ALOX12P2|245	34.7045
TCGA-KO-8403-11A-01R-2315-07	ALOX12|239	6.7076
TCGA-KO-8403-11A-01R-2315-07	ALOX15B|247	1.1665
TCGA-KO-8403-11A-01R-2315-07	ALOX15|246	.5833
TCGA-KO-8403-11A-01R-2315-07	ALOX5AP|241	89.8234
TCGA-KO-8403-11A-01R-2315-07	ALOX5|240	143.7758
TCGA-KO-8403-11A-01R-2315-07	ALOXE3|59344	3.208
TCGA-KO-8403-11A-01R-2315-07	ALPI|248	1.1665
TCGA-KO-8403-11A-01R-2315-07	ALPK1|80216	398.9559
TCGA-KO-8403-11A-01R-2315-07	ALPK2|115701	216.6844
TCGA-KO-8403-11A-01R-2315-07	ALPK3|57538	1025.3868
TCGA-KO-8403-11A-01R-2315-07	ALPL|249	468.365
TCGA-KO-8403-11A-01R-2315-07	ALPPL2|251	0
TCGA-KO-8403-11A-01R-2315-07	ALPP|250	.2916
TCGA-KO-8403-11A-01R-2315-07	ALS2CL|259173	600.1837
TCGA-KO-8403-11A-01R-2315-07	ALS2CR11|151254	6.9992
TCGA-KO-8403-11A-01R-2315-07	ALS2CR12|130540	25.3722
TCGA-KO-8403-11A-01R-2315-07	ALS2CR4|65062	516.7763
TCGA-KO-8403-11A-01R-2315-07	ALS2CR8|79800	293.0926
TCGA-KO-8403-11A-01R-2315-07	ALS2|57679	724.42
TCGA-KO-8403-11A-01R-2315-07	ALX1|8092	96.8226
TCGA-KO-8403-11A-01R-2315-07	ALX3|257	33.538
TCGA-KO-8403-11A-01R-2315-07	ALX4|60529	3.4996
TCGA-KO-8403-11A-01R-2315-07	AMAC1L2|83650	.8749
TCGA-KO-8403-11A-01R-2315-07	AMAC1L3|643664	.5833
TCGA-KO-8403-11A-01R-2315-07	AMAC1|146861	.2916
TCGA-KO-8403-11A-01R-2315-07	AMACR|23600	737.8352
TCGA-KO-8403-11A-01R-2315-07	AMBN|258	0
TCGA-KO-8403-11A-01R-2315-07	AMBP|259	111.696
TCGA-KO-8403-11A-01R-2315-07	AMBRA1|55626	966.4766
TCGA-KO-8403-11A-01R-2315-07	AMD1|262	2538.9697
TCGA-KO-8403-11A-01R-2315-07	AMDHD1|144193	11.6654
TCGA-KO-8403-11A-01R-2315-07	AMDHD2|51005	209.4315
TCGA-KO-8403-11A-01R-2315-07	AMELX|265	0
TCGA-KO-8403-11A-01R-2315-07	AMELY|266	0
TCGA-KO-8403-11A-01R-2315-07	AMFR|267	10557.1676
TCGA-KO-8403-11A-01R-2315-07	AMHR2|269	0
TCGA-KO-8403-11A-01R-2315-07	AMH|268	.2916
TCGA-KO-8403-11A-01R-2315-07	AMICA1|120425	30.9133
TCGA-KO-8403-11A-01R-2315-07	AMIGO1|57463	397.2061
TCGA-KO-8403-11A-01R-2315-07	AMIGO2|347902	318.1732
TCGA-KO-8403-11A-01R-2315-07	AMIGO3|386724	107.6131
TCGA-KO-8403-11A-01R-2315-07	AMMECR1L|83607	644.8038
TCGA-KO-8403-11A-01R-2315-07	AMMECR1|9949	319.3397
TCGA-KO-8403-11A-01R-2315-07	AMN1|196394	279.0942
TCGA-KO-8403-11A-01R-2315-07	AMN|81693	71.1588
TCGA-KO-8403-11A-01R-2315-07	AMOTL1|154810	635.1799
TCGA-KO-8403-11A-01R-2315-07	AMOTL2|51421	3865.6148
TCGA-KO-8403-11A-01R-2315-07	AMOT|154796	556.4386
TCGA-KO-8403-11A-01R-2315-07	AMPD1|270	0
TCGA-KO-8403-11A-01R-2315-07	AMPD2|271	1904.9563
TCGA-KO-8403-11A-01R-2315-07	AMPD3|272	447.3673
TCGA-KO-8403-11A-01R-2315-07	AMPH|273	331.88
TCGA-KO-8403-11A-01R-2315-07	AMTN|401138	0
TCGA-KO-8403-11A-01R-2315-07	AMT|275	769.8246
TCGA-KO-8403-11A-01R-2315-07	AMY1A|276	1.7498
TCGA-KO-8403-11A-01R-2315-07	AMY2A|279	1.4582
TCGA-KO-8403-11A-01R-2315-07	AMY2B|280	212.8115
TCGA-KO-8403-11A-01R-2315-07	AMZ1|155185	3.7912
TCGA-KO-8403-11A-01R-2315-07	AMZ2P1|201283	134.1519
TCGA-KO-8403-11A-01R-2315-07	AMZ2|51321	892.9847
TCGA-KO-8403-11A-01R-2315-07	ANAPC10|10393	100.9055
TCGA-KO-8403-11A-01R-2315-07	ANAPC11|51529	849.8228
TCGA-KO-8403-11A-01R-2315-07	ANAPC13|25847	1965.8933
TCGA-KO-8403-11A-01R-2315-07	ANAPC16|119504	3738.7538
TCGA-KO-8403-11A-01R-2315-07	ANAPC1|64682	562.5629
TCGA-KO-8403-11A-01R-2315-07	ANAPC2|29882	764.0823
TCGA-KO-8403-11A-01R-2315-07	ANAPC4|29945	373.8754
TCGA-KO-8403-11A-01R-2315-07	ANAPC5|51433	2009.9447
TCGA-KO-8403-11A-01R-2315-07	ANAPC7|51434	848.6563
TCGA-KO-8403-11A-01R-2315-07	ANGEL1|23357	711.8797
TCGA-KO-8403-11A-01R-2315-07	ANGEL2|90806	397.4978
TCGA-KO-8403-11A-01R-2315-07	ANGPT1|284	219.6008
TCGA-KO-8403-11A-01R-2315-07	ANGPT2|285	585.0187
TCGA-KO-8403-11A-01R-2315-07	ANGPT4|51378	3.4996
TCGA-KO-8403-11A-01R-2315-07	ANGPTL1|9068	651.803
TCGA-KO-8403-11A-01R-2315-07	ANGPTL2|23452	2014.6109
TCGA-KO-8403-11A-01R-2315-07	ANGPTL3|27329	364.8347
TCGA-KO-8403-11A-01R-2315-07	ANGPTL4|51129	231.8494
TCGA-KO-8403-11A-01R-2315-07	ANGPTL5|253935	.5833
TCGA-KO-8403-11A-01R-2315-07	ANGPTL6|83854	58.1315
TCGA-KO-8403-11A-01R-2315-07	ANGPTL7|10218	1.4582
TCGA-KO-8403-11A-01R-2315-07	ANG|283	86.3209
TCGA-KO-8403-11A-01R-2315-07	ANK1|286	29.4551
TCGA-KO-8403-11A-01R-2315-07	ANK2|287	9010.9217
TCGA-KO-8403-11A-01R-2315-07	ANK3|288	3052.2463
TCGA-KO-8403-11A-01R-2315-07	ANKAR|150709	44.6201
TCGA-KO-8403-11A-01R-2315-07	ANKDD1A|348094	46.6615
TCGA-KO-8403-11A-01R-2315-07	ANKFN1|162282	.2916
TCGA-KO-8403-11A-01R-2315-07	ANKFY1|51479	2189.2999
TCGA-KO-8403-11A-01R-2315-07	ANKHD1-EIF4EBP3|404734	1579.2998
TCGA-KO-8403-11A-01R-2315-07	ANKHD1|54882	1439.3911
TCGA-KO-8403-11A-01R-2315-07	ANKH|56172	1953.6593
TCGA-KO-8403-11A-01R-2315-07	ANKIB1|54467	1194.5348
TCGA-KO-8403-11A-01R-2315-07	ANKK1|255239	4.0829
TCGA-KO-8403-11A-01R-2315-07	ANKLE1|126549	2.9163
TCGA-KO-8403-11A-01R-2315-07	ANKLE2|23141	1440.3826
TCGA-KO-8403-11A-01R-2315-07	ANKMY1|51281	206.7688
TCGA-KO-8403-11A-01R-2315-07	ANKMY2|57037	693.2151
TCGA-KO-8403-11A-01R-2315-07	ANKRA2|57763	216.6844
TCGA-KO-8403-11A-01R-2315-07	ANKRD10|55608	933.1807
TCGA-KO-8403-11A-01R-2315-07	ANKRD11|29123	3345.6918
TCGA-KO-8403-11A-01R-2315-07	ANKRD12|23253	1191.3268
TCGA-KO-8403-11A-01R-2315-07	ANKRD13A|88455	1620.6127
TCGA-KO-8403-11A-01R-2315-07	ANKRD13B|124930	88.9485
TCGA-KO-8403-11A-01R-2315-07	ANKRD13C|81573	512.6934
TCGA-KO-8403-11A-01R-2315-07	ANKRD13D|338692	450.2836
TCGA-KO-8403-11A-01R-2315-07	ANKRD16|54522	157.1064
TCGA-KO-8403-11A-01R-2315-07	ANKRD17|26057	3135.3621
TCGA-KO-8403-11A-01R-2315-07	ANKRD19|138649	25.9555
TCGA-KO-8403-11A-01R-2315-07	ANKRD1|27063	6.9992
TCGA-KO-8403-11A-01R-2315-07	ANKRD20A3|441425	9.3323
TCGA-KO-8403-11A-01R-2315-07	ANKRD20A4|728747	2.6247
TCGA-KO-8403-11A-01R-2315-07	ANKRD20B|729171	9.0407
TCGA-KO-8403-11A-01R-2315-07	ANKRD22|118932	69.7006
TCGA-KO-8403-11A-01R-2315-07	ANKRD23|200539	41.1205
TCGA-KO-8403-11A-01R-2315-07	ANKRD24|170961	65.9094
TCGA-KO-8403-11A-01R-2315-07	ANKRD26P1|124149	0
TCGA-KO-8403-11A-01R-2315-07	ANKRD26|22852	245.8479
TCGA-KO-8403-11A-01R-2315-07	ANKRD27|84079	800.245
TCGA-KO-8403-11A-01R-2315-07	ANKRD28|23243	1300.6897
TCGA-KO-8403-11A-01R-2315-07	ANKRD29|147463	118.112
TCGA-KO-8403-11A-01R-2315-07	ANKRD2|26287	870.8205
TCGA-KO-8403-11A-01R-2315-07	ANKRD30A|91074	.2916
TCGA-KO-8403-11A-01R-2315-07	ANKRD30B|374860	.2916
TCGA-KO-8403-11A-01R-2315-07	ANKRD31|256006	3.7912
TCGA-KO-8403-11A-01R-2315-07	ANKRD32|84250	66.201
TCGA-KO-8403-11A-01R-2315-07	ANKRD33|341405	.5833
TCGA-KO-8403-11A-01R-2315-07	ANKRD34A|284615	36.1627
TCGA-KO-8403-11A-01R-2315-07	ANKRD34B|340120	33.8296
TCGA-KO-8403-11A-01R-2315-07	ANKRD34C|390616	0
TCGA-KO-8403-11A-01R-2315-07	ANKRD35|148741	30.9133
TCGA-KO-8403-11A-01R-2315-07	ANKRD36BP1|84832	118.4036
TCGA-KO-8403-11A-01R-2315-07	ANKRD36B|57730	25.0806
TCGA-KO-8403-11A-01R-2315-07	ANKRD36|375248	123.0697
TCGA-KO-8403-11A-01R-2315-07	ANKRD37|353322	120.343
TCGA-KO-8403-11A-01R-2315-07	ANKRD39|51239	104.1135
TCGA-KO-8403-11A-01R-2315-07	ANKRD40|91369	1156.039
TCGA-KO-8403-11A-01R-2315-07	ANKRD42|338699	371.8339
TCGA-KO-8403-11A-01R-2315-07	ANKRD43|134548	336.5462
TCGA-KO-8403-11A-01R-2315-07	ANKRD44|91526	75.5333
TCGA-KO-8403-11A-01R-2315-07	ANKRD45|339416	62.993
TCGA-KO-8403-11A-01R-2315-07	ANKRD46|157567	811.6625
TCGA-KO-8403-11A-01R-2315-07	ANKRD49|54851	213.7681
TCGA-KO-8403-11A-01R-2315-07	ANKRD50|57182	426.078
TCGA-KO-8403-11A-01R-2315-07	ANKRD52|283373	1883.9586
TCGA-KO-8403-11A-01R-2315-07	ANKRD53|79998	23.914
TCGA-KO-8403-11A-01R-2315-07	ANKRD54|129138	520.5675
TCGA-KO-8403-11A-01R-2315-07	ANKRD55|79722	.5833
TCGA-KO-8403-11A-01R-2315-07	ANKRD56|345079	430.7441
TCGA-KO-8403-11A-01R-2315-07	ANKRD57|65124	719.1706
TCGA-KO-8403-11A-01R-2315-07	ANKRD58|347454	39.9539
TCGA-KO-8403-11A-01R-2315-07	ANKRD5|63926	162.732
TCGA-KO-8403-11A-01R-2315-07	ANKRD6|22881	665.1453
TCGA-KO-8403-11A-01R-2315-07	ANKRD7|56311	5.8327
TCGA-KO-8403-11A-01R-2315-07	ANKRD9|122416	346.4617
TCGA-KO-8403-11A-01R-2315-07	ANKS1A|23294	1353.1839
TCGA-KO-8403-11A-01R-2315-07	ANKS1B|56899	20.4144
TCGA-KO-8403-11A-01R-2315-07	ANKS3|124401	629.6388
TCGA-KO-8403-11A-01R-2315-07	ANKS4B|257629	11.6654
TCGA-KO-8403-11A-01R-2315-07	ANKS6|203286	1116.0851
TCGA-KO-8403-11A-01R-2315-07	ANKZF1|55139	529.3166
TCGA-KO-8403-11A-01R-2315-07	ANLN|54443	28.2885
TCGA-KO-8403-11A-01R-2315-07	ANO10|55129	989.5157
TCGA-KO-8403-11A-01R-2315-07	ANO1|55107	293.9675
TCGA-KO-8403-11A-01R-2315-07	ANO2|57101	34.7045
TCGA-KO-8403-11A-01R-2315-07	ANO3|63982	20.9977
TCGA-KO-8403-11A-01R-2315-07	ANO4|121601	17.2064
TCGA-KO-8403-11A-01R-2315-07	ANO5|203859	509.1938
TCGA-KO-8403-11A-01R-2315-07	ANO6|196527	3197.7719
TCGA-KO-8403-11A-01R-2315-07	ANO7|50636	57.1604
TCGA-KO-8403-11A-01R-2315-07	ANO8|57719	373.0005
TCGA-KO-8403-11A-01R-2315-07	ANO9|338440	135.9017
TCGA-KO-8403-11A-01R-2315-07	ANP32A|8125	2186.9669
TCGA-KO-8403-11A-01R-2315-07	ANP32B|10541	1598.1569
TCGA-KO-8403-11A-01R-2315-07	ANP32C|23520	1.1665
TCGA-KO-8403-11A-01R-2315-07	ANP32D|23519	.2916
TCGA-KO-8403-11A-01R-2315-07	ANP32E|81611	1605.1561
TCGA-KO-8403-11A-01R-2315-07	ANPEP|290	318.1732
TCGA-KO-8403-11A-01R-2315-07	ANTXR1|84168	690.0071
TCGA-KO-8403-11A-01R-2315-07	ANTXR2|118429	1171.7873
TCGA-KO-8403-11A-01R-2315-07	ANTXRL|195977	0
TCGA-KO-8403-11A-01R-2315-07	ANUBL1|93550	127.1526
TCGA-KO-8403-11A-01R-2315-07	ANXA10|11199	0
TCGA-KO-8403-11A-01R-2315-07	ANXA11|311	8933.0553
TCGA-KO-8403-11A-01R-2315-07	ANXA13|312	8.1658
TCGA-KO-8403-11A-01R-2315-07	ANXA1|301	895.6094
TCGA-KO-8403-11A-01R-2315-07	ANXA2P1|303	23.6224
TCGA-KO-8403-11A-01R-2315-07	ANXA2P2|304	1429.0089
TCGA-KO-8403-11A-01R-2315-07	ANXA2P3|305	1.1665
TCGA-KO-8403-11A-01R-2315-07	ANXA2|302	3806.413
TCGA-KO-8403-11A-01R-2315-07	ANXA3|306	1057.4666
TCGA-KO-8403-11A-01R-2315-07	ANXA4|307	2785.6924
TCGA-KO-8403-11A-01R-2315-07	ANXA5|308	5612.5053
TCGA-KO-8403-11A-01R-2315-07	ANXA6|309	2648.3326
TCGA-KO-8403-11A-01R-2315-07	ANXA7|310	3633.1822
TCGA-KO-8403-11A-01R-2315-07	ANXA8L1|728113	0
TCGA-KO-8403-11A-01R-2315-07	ANXA8L2|244	.5833
TCGA-KO-8403-11A-01R-2315-07	ANXA8|653145	0
TCGA-KO-8403-11A-01R-2315-07	ANXA9|8416	559.6465
TCGA-KO-8403-11A-01R-2315-07	AOAH|313	17.4981
TCGA-KO-8403-11A-01R-2315-07	AOC2|314	15.165
TCGA-KO-8403-11A-01R-2315-07	AOC3|8639	870.5289
TCGA-KO-8403-11A-01R-2315-07	AOX1|316	981.0583
TCGA-KO-8403-11A-01R-2315-07	AOX2P|344454	0
TCGA-KO-8403-11A-01R-2315-07	AP1AR|55435	541.5652
TCGA-KO-8403-11A-01R-2315-07	AP1B1|162	3055.7459
TCGA-KO-8403-11A-01R-2315-07	AP1G1|164	3391.1256
TCGA-KO-8403-11A-01R-2315-07	AP1G2|8906	640.6393
TCGA-KO-8403-11A-01R-2315-07	AP1M1|8907	1032.6776
TCGA-KO-8403-11A-01R-2315-07	AP1M2|10053	1745.7239
TCGA-KO-8403-11A-01R-2315-07	AP1S1|1174	739.0017
TCGA-KO-8403-11A-01R-2315-07	AP1S2|8905	219.6008
TCGA-KO-8403-11A-01R-2315-07	AP1S3|130340	1092.4627
TCGA-KO-8403-11A-01R-2315-07	AP2A1|160	1733.0582
TCGA-KO-8403-11A-01R-2315-07	AP2A2|161	3482.9904
TCGA-KO-8403-11A-01R-2315-07	AP2B1|163	6938.2756
TCGA-KO-8403-11A-01R-2315-07	AP2M1|1173	7269.864
TCGA-KO-8403-11A-01R-2315-07	AP2S1|1175	678.3418
TCGA-KO-8403-11A-01R-2315-07	AP3B1|8546	1457.8807
TCGA-KO-8403-11A-01R-2315-07	AP3B2|8120	46.6615
TCGA-KO-8403-11A-01R-2315-07	AP3D1|8943	3743.7116
TCGA-KO-8403-11A-01R-2315-07	AP3M1|26985	977.8504
TCGA-KO-8403-11A-01R-2315-07	AP3M2|10947	532.2329
TCGA-KO-8403-11A-01R-2315-07	AP3S1|1176	443.576
TCGA-KO-8403-11A-01R-2315-07	AP3S2|10239	2211.2979
TCGA-KO-8403-11A-01R-2315-07	AP4B1|10717	295.2274
TCGA-KO-8403-11A-01R-2315-07	AP4E1|23431	323.7143
TCGA-KO-8403-11A-01R-2315-07	AP4M1|9179	297.9338
TCGA-KO-8403-11A-01R-2315-07	AP4S1|11154	118.4036
TCGA-KO-8403-11A-01R-2315-07	APAF1|317	316.4234
TCGA-KO-8403-11A-01R-2315-07	APBA1|320	199.7696
TCGA-KO-8403-11A-01R-2315-07	APBA2|321	53.9524
TCGA-KO-8403-11A-01R-2315-07	APBA3|9546	351.1279
TCGA-KO-8403-11A-01R-2315-07	APBB1IP|54518	30.6216
TCGA-KO-8403-11A-01R-2315-07	APBB1|322	1432.8001
TCGA-KO-8403-11A-01R-2315-07	APBB2|323	1773.7208
TCGA-KO-8403-11A-01R-2315-07	APBB3|10307	304.758
TCGA-KO-8403-11A-01R-2315-07	APC2|10297	4.4299
TCGA-KO-8403-11A-01R-2315-07	APCDD1L|164284	41.9954
TCGA-KO-8403-11A-01R-2315-07	APCDD1|147495	883.9441
TCGA-KO-8403-11A-01R-2315-07	APCS|325	4.3745
TCGA-KO-8403-11A-01R-2315-07	APC|324	882.7775
TCGA-KO-8403-11A-01R-2315-07	APEH|327	3270.0973
TCGA-KO-8403-11A-01R-2315-07	APEX1|328	1644.2351
TCGA-KO-8403-11A-01R-2315-07	APEX2|27301	407.705
TCGA-KO-8403-11A-01R-2315-07	APH1A|51107	3728.255
TCGA-KO-8403-11A-01R-2315-07	APH1B|83464	891.5266
TCGA-KO-8403-11A-01R-2315-07	API5|8539	2114.3499
TCGA-KO-8403-11A-01R-2315-07	APIP|51074	541.1744
TCGA-KO-8403-11A-01R-2315-07	APITD1|378708	461.1003
TCGA-KO-8403-11A-01R-2315-07	APLF|200558	59.2018
TCGA-KO-8403-11A-01R-2315-07	APLNR|187	43.4535
TCGA-KO-8403-11A-01R-2315-07	APLN|8862	121.9032
TCGA-KO-8403-11A-01R-2315-07	APLP1|333	35.871
TCGA-KO-8403-11A-01R-2315-07	APLP2|334	27643.4477
TCGA-KO-8403-11A-01R-2315-07	APOA1BP|128240	1869.0853
TCGA-KO-8403-11A-01R-2315-07	APOA1|335	1.4582
TCGA-KO-8403-11A-01R-2315-07	APOA2|336	0
TCGA-KO-8403-11A-01R-2315-07	APOA4|337	0
TCGA-KO-8403-11A-01R-2315-07	APOA5|116519	0
TCGA-KO-8403-11A-01R-2315-07	APOB48R|55911	68.8257
TCGA-KO-8403-11A-01R-2315-07	APOBEC1|339	0
TCGA-KO-8403-11A-01R-2315-07	APOBEC2|10930	2.6247
TCGA-KO-8403-11A-01R-2315-07	APOBEC3A|200315	1.7498
TCGA-KO-8403-11A-01R-2315-07	APOBEC3B|9582	36.4543
TCGA-KO-8403-11A-01R-2315-07	APOBEC3C|27350	72.617
TCGA-KO-8403-11A-01R-2315-07	APOBEC3D|140564	26.5387
TCGA-KO-8403-11A-01R-2315-07	APOBEC3F|200316	108.7797
TCGA-KO-8403-11A-01R-2315-07	APOBEC3G|60489	122.4865
TCGA-KO-8403-11A-01R-2315-07	APOBEC3H|164668	3.4996
TCGA-KO-8403-11A-01R-2315-07	APOBEC4|403314	.2916
TCGA-KO-8403-11A-01R-2315-07	APOB|338	3.4996
TCGA-KO-8403-11A-01R-2315-07	APOC1P1|342	0
TCGA-KO-8403-11A-01R-2315-07	APOC1|341	12.5403
TCGA-KO-8403-11A-01R-2315-07	APOC2|344	.8749
TCGA-KO-8403-11A-01R-2315-07	APOC3|345	0
TCGA-KO-8403-11A-01R-2315-07	APOC4|346	0
TCGA-KO-8403-11A-01R-2315-07	APOD|347	687.9657
TCGA-KO-8403-11A-01R-2315-07	APOE|348	392.8316
TCGA-KO-8403-11A-01R-2315-07	APOF|319	2.6247
TCGA-KO-8403-11A-01R-2315-07	APOH|350	0
TCGA-KO-8403-11A-01R-2315-07	APOL1|8542	1413.5523
TCGA-KO-8403-11A-01R-2315-07	APOL2|23780	759.9994
TCGA-KO-8403-11A-01R-2315-07	APOL3|80833	647.7201
TCGA-KO-8403-11A-01R-2315-07	APOL4|80832	217.2677
TCGA-KO-8403-11A-01R-2315-07	APOL5|80831	0
TCGA-KO-8403-11A-01R-2315-07	APOL6|80830	612.724
TCGA-KO-8403-11A-01R-2315-07	APOLD1|81575	748.0424
TCGA-KO-8403-11A-01R-2315-07	APOM|55937	59.2018
TCGA-KO-8403-11A-01R-2315-07	APOOL|139322	342.9621
TCGA-KO-8403-11A-01R-2315-07	APOO|79135	496.9451
TCGA-KO-8403-11A-01R-2315-07	APPBP2|10513	907.8581
TCGA-KO-8403-11A-01R-2315-07	APPL1|26060	1475.0842
TCGA-KO-8403-11A-01R-2315-07	APPL2|55198	916.0239
TCGA-KO-8403-11A-01R-2315-07	APP|351	63970.6032
TCGA-KO-8403-11A-01R-2315-07	APRT|353	986.891
TCGA-KO-8403-11A-01R-2315-07	APTX|54840	454.6581
TCGA-KO-8403-11A-01R-2315-07	AQP10|89872	0
TCGA-KO-8403-11A-01R-2315-07	AQP11|282679	16.6232
TCGA-KO-8403-11A-01R-2315-07	AQP12A|375318	0
TCGA-KO-8403-11A-01R-2315-07	AQP12B|653437	0
TCGA-KO-8403-11A-01R-2315-07	AQP1|358	27957.3455
TCGA-KO-8403-11A-01R-2315-07	AQP2|359	80953.3531
TCGA-KO-8403-11A-01R-2315-07	AQP3|360	7833.885
TCGA-KO-8403-11A-01R-2315-07	AQP4|361	172.0643
TCGA-KO-8403-11A-01R-2315-07	AQP5|362	30.33
TCGA-KO-8403-11A-01R-2315-07	AQP6|363	2663.4976
TCGA-KO-8403-11A-01R-2315-07	AQP7P1|375719	12.5403
TCGA-KO-8403-11A-01R-2315-07	AQP7P3|441432	.5833
TCGA-KO-8403-11A-01R-2315-07	AQP7|364	272.3866
TCGA-KO-8403-11A-01R-2315-07	AQP8|343	.2916
TCGA-KO-8403-11A-01R-2315-07	AQP9|366	5.5411
TCGA-KO-8403-11A-01R-2315-07	AQPEP|206338	1.1665
TCGA-KO-8403-11A-01R-2315-07	AQR|9716	987.7659
TCGA-KO-8403-11A-01R-2315-07	ARAF|369	1674.8567
TCGA-KO-8403-11A-01R-2315-07	ARAP1|116985	2962.942
TCGA-KO-8403-11A-01R-2315-07	ARAP2|116984	533.1078
TCGA-KO-8403-11A-01R-2315-07	ARAP3|64411	615.932
TCGA-KO-8403-11A-01R-2315-07	ARCN1|372	3447.7026
TCGA-KO-8403-11A-01R-2315-07	ARC|23237	144.9423
TCGA-KO-8403-11A-01R-2315-07	AREG|374	16.6232
TCGA-KO-8403-11A-01R-2315-07	ARF1|375	8688.374
TCGA-KO-8403-11A-01R-2315-07	ARF3|377	5146.4734
TCGA-KO-8403-11A-01R-2315-07	ARF4|378	2693.5359
TCGA-KO-8403-11A-01R-2315-07	ARF5|381	2040.8434
TCGA-KO-8403-11A-01R-2315-07	ARF6|382	2165.6775
TCGA-KO-8403-11A-01R-2315-07	ARFGAP1|55738	1110.2524
TCGA-KO-8403-11A-01R-2315-07	ARFGAP2|84364	2311.7864
TCGA-KO-8403-11A-01R-2315-07	ARFGAP3|26286	1624.9872
TCGA-KO-8403-11A-01R-2315-07	ARFGEF1|10565	2146.3451
TCGA-KO-8403-11A-01R-2315-07	ARFGEF2|10564	2887.4728
TCGA-KO-8403-11A-01R-2315-07	ARFIP1|27236	1137.9577
TCGA-KO-8403-11A-01R-2315-07	ARFIP2|23647	1145.5402
TCGA-KO-8403-11A-01R-2315-07	ARFRP1|10139	815.7016
TCGA-KO-8403-11A-01R-2315-07	ARG1|383	0
TCGA-KO-8403-11A-01R-2315-07	ARG2|384	4037.8279
TCGA-KO-8403-11A-01R-2315-07	ARGFXP2|503640	.2916
TCGA-KO-8403-11A-01R-2315-07	ARGFX|503582	0
TCGA-KO-8403-11A-01R-2315-07	ARGLU1|55082	1881.3339
TCGA-KO-8403-11A-01R-2315-07	ARHGAP10|79658	275.0113
TCGA-KO-8403-11A-01R-2315-07	ARHGAP11A|9824	25.3722
TCGA-KO-8403-11A-01R-2315-07	ARHGAP11B|89839	4.0829
TCGA-KO-8403-11A-01R-2315-07	ARHGAP12|94134	850.9894
TCGA-KO-8403-11A-01R-2315-07	ARHGAP15|55843	23.0391
TCGA-KO-8403-11A-01R-2315-07	ARHGAP17|55114	916.8988
TCGA-KO-8403-11A-01R-2315-07	ARHGAP18|93663	2045.5241
TCGA-KO-8403-11A-01R-2315-07	ARHGAP19|84986	272.6782
TCGA-KO-8403-11A-01R-2315-07	ARHGAP1|392	2459.3534
TCGA-KO-8403-11A-01R-2315-07	ARHGAP20|57569	28.5802
TCGA-KO-8403-11A-01R-2315-07	ARHGAP21|57584	1356.6835
TCGA-KO-8403-11A-01R-2315-07	ARHGAP22|58504	27.9969
TCGA-KO-8403-11A-01R-2315-07	ARHGAP23|57636	816.2849
TCGA-KO-8403-11A-01R-2315-07	ARHGAP24|83478	4720.3955
TCGA-KO-8403-11A-01R-2315-07	ARHGAP25|9938	203.8525
TCGA-KO-8403-11A-01R-2315-07	ARHGAP26|23092	508.3189
TCGA-KO-8403-11A-01R-2315-07	ARHGAP27|201176	699.0478
TCGA-KO-8403-11A-01R-2315-07	ARHGAP28|79822	131.2355
TCGA-KO-8403-11A-01R-2315-07	ARHGAP29|9411	4121.6699
TCGA-KO-8403-11A-01R-2315-07	ARHGAP30|257106	97.4059
TCGA-KO-8403-11A-01R-2315-07	ARHGAP31|57514	836.4076
TCGA-KO-8403-11A-01R-2315-07	ARHGAP32|9743	765.5405
TCGA-KO-8403-11A-01R-2315-07	ARHGAP33|115703	125.1112
TCGA-KO-8403-11A-01R-2315-07	ARHGAP36|158763	0
TCGA-KO-8403-11A-01R-2315-07	ARHGAP39|80728	239.1403
TCGA-KO-8403-11A-01R-2315-07	ARHGAP42|143872	242.9315
TCGA-KO-8403-11A-01R-2315-07	ARHGAP4|393	1036.4689
TCGA-KO-8403-11A-01R-2315-07	ARHGAP5|394	2865.8919
TCGA-KO-8403-11A-01R-2315-07	ARHGAP6|395	684.1745
TCGA-KO-8403-11A-01R-2315-07	ARHGAP8|23779	526.2748
TCGA-KO-8403-11A-01R-2315-07	ARHGAP9|64333	54.244
TCGA-KO-8403-11A-01R-2315-07	ARHGDIA|396	4816.3432
TCGA-KO-8403-11A-01R-2315-07	ARHGDIB|397	1088.9631
TCGA-KO-8403-11A-01R-2315-07	ARHGDIG|398	.2916
TCGA-KO-8403-11A-01R-2315-07	ARHGEF10L|55160	2777.235
TCGA-KO-8403-11A-01R-2315-07	ARHGEF10|9639	838.7407
TCGA-KO-8403-11A-01R-2315-07	ARHGEF11|9826	1620.6127
TCGA-KO-8403-11A-01R-2315-07	ARHGEF12|23365	9428.2506
TCGA-KO-8403-11A-01R-2315-07	ARHGEF15|22899	524.942
TCGA-KO-8403-11A-01R-2315-07	ARHGEF16|27237	994.7652
TCGA-KO-8403-11A-01R-2315-07	ARHGEF17|9828	3354.9629
TCGA-KO-8403-11A-01R-2315-07	ARHGEF18|23370	3860.0738
TCGA-KO-8403-11A-01R-2315-07	ARHGEF19|128272	166.2316
TCGA-KO-8403-11A-01R-2315-07	ARHGEF1|9138	1435.1332
TCGA-KO-8403-11A-01R-2315-07	ARHGEF2|9181	1603.6979
TCGA-KO-8403-11A-01R-2315-07	ARHGEF33|100271715	27.7053
TCGA-KO-8403-11A-01R-2315-07	ARHGEF35|445328	1069.7152
TCGA-KO-8403-11A-01R-2315-07	ARHGEF37|389337	757.0831
TCGA-KO-8403-11A-01R-2315-07	ARHGEF38|54848	20.706
TCGA-KO-8403-11A-01R-2315-07	ARHGEF3|50650	905.525
TCGA-KO-8403-11A-01R-2315-07	ARHGEF4|50649	52.2026
TCGA-KO-8403-11A-01R-2315-07	ARHGEF5|7984	1116.96
TCGA-KO-8403-11A-01R-2315-07	ARHGEF6|9459	337.1294
TCGA-KO-8403-11A-01R-2315-07	ARHGEF7|8874	1339.1855
TCGA-KO-8403-11A-01R-2315-07	ARHGEF9|23229	589.3933
TCGA-KO-8403-11A-01R-2315-07	ARID1A|8289	2921.5941
TCGA-KO-8403-11A-01R-2315-07	ARID1B|57492	2325.7849
TCGA-KO-8403-11A-01R-2315-07	ARID2|196528	818.6179
TCGA-KO-8403-11A-01R-2315-07	ARID3A|1820	113.1542
TCGA-KO-8403-11A-01R-2315-07	ARID3B|10620	83.9907
TCGA-KO-8403-11A-01R-2315-07	ARID3C|138715	.2916
TCGA-KO-8403-11A-01R-2315-07	ARID4A|5926	601.9335
TCGA-KO-8403-11A-01R-2315-07	ARID4B|51742	924.0234
TCGA-KO-8403-11A-01R-2315-07	ARID5A|10865	515.3181
TCGA-KO-8403-11A-01R-2315-07	ARID5B|84159	1716.5605
TCGA-KO-8403-11A-01R-2315-07	ARIH1|25820	1411.8024
TCGA-KO-8403-11A-01R-2315-07	ARIH2|10425	1651.9459
TCGA-KO-8403-11A-01R-2315-07	ARL10|285598	67.3676
TCGA-KO-8403-11A-01R-2315-07	ARL11|115761	9.0407
TCGA-KO-8403-11A-01R-2315-07	ARL13A|392509	.8749
TCGA-KO-8403-11A-01R-2315-07	ARL13B|200894	297.1755
TCGA-KO-8403-11A-01R-2315-07	ARL14|80117	1.1665
TCGA-KO-8403-11A-01R-2315-07	ARL15|54622	777.4975
TCGA-KO-8403-11A-01R-2315-07	ARL16|339231	407.1217
TCGA-KO-8403-11A-01R-2315-07	ARL17A|51326	128.605
TCGA-KO-8403-11A-01R-2315-07	ARL17B|641522	3.1613
TCGA-KO-8403-11A-01R-2315-07	ARL1|400	2493.4747
TCGA-KO-8403-11A-01R-2315-07	ARL2BP|23568	1198.9093
TCGA-KO-8403-11A-01R-2315-07	ARL2|402	2035.0253
TCGA-KO-8403-11A-01R-2315-07	ARL3|403	874.9034
TCGA-KO-8403-11A-01R-2315-07	ARL4A|10124	141.4427
TCGA-KO-8403-11A-01R-2315-07	ARL4C|10123	227.1832
TCGA-KO-8403-11A-01R-2315-07	ARL4D|379	718.0041
TCGA-KO-8403-11A-01R-2315-07	ARL5A|26225	938.1881
TCGA-KO-8403-11A-01R-2315-07	ARL5B|221079	144.3591
TCGA-KO-8403-11A-01R-2315-07	ARL5C|390790	.2916
TCGA-KO-8403-11A-01R-2315-07	ARL6IP1|23204	5763.5719
TCGA-KO-8403-11A-01R-2315-07	ARL6IP4|51329	2180.8425
TCGA-KO-8403-11A-01R-2315-07	ARL6IP5|10550	2858.0178
TCGA-KO-8403-11A-01R-2315-07	ARL6IP6|151188	208.227
TCGA-KO-8403-11A-01R-2315-07	ARL6|84100	141.1511
TCGA-KO-8403-11A-01R-2315-07	ARL8A|127829	925.9394
TCGA-KO-8403-11A-01R-2315-07	ARL8B|55207	1995.363
TCGA-KO-8403-11A-01R-2315-07	ARL9|132946	.8749
TCGA-KO-8403-11A-01R-2315-07	ARMC10|83787	530.7077
TCGA-KO-8403-11A-01R-2315-07	ARMC1|55156	563.1462
TCGA-KO-8403-11A-01R-2315-07	ARMC2|84071	51.6193
TCGA-KO-8403-11A-01R-2315-07	ARMC3|219681	9.0407
TCGA-KO-8403-11A-01R-2315-07	ARMC4|55130	2.0414
TCGA-KO-8403-11A-01R-2315-07	ARMC5|79798	335.9629
TCGA-KO-8403-11A-01R-2315-07	ARMC6|93436	798.3902
TCGA-KO-8403-11A-01R-2315-07	ARMC7|79637	1025.0951
TCGA-KO-8403-11A-01R-2315-07	ARMC8|25852	709.255
TCGA-KO-8403-11A-01R-2315-07	ARMC9|80210	357.5439
TCGA-KO-8403-11A-01R-2315-07	ARMCX1|51309	608.0579
TCGA-KO-8403-11A-01R-2315-07	ARMCX2|9823	1339.1855
TCGA-KO-8403-11A-01R-2315-07	ARMCX3|51566	1935.2863
TCGA-KO-8403-11A-01R-2315-07	ARMCX5|64860	329.8386
TCGA-KO-8403-11A-01R-2315-07	ARMCX6|54470	196.27
TCGA-KO-8403-11A-01R-2315-07	ARMS2|387715	.8749
TCGA-KO-8403-11A-01R-2315-07	ARNT2|9915	3762.9595
TCGA-KO-8403-11A-01R-2315-07	ARNTL2|56938	19.2479
TCGA-KO-8403-11A-01R-2315-07	ARNTL|406	135.61
TCGA-KO-8403-11A-01R-2315-07	ARNT|405	1684.189
TCGA-KO-8403-11A-01R-2315-07	ARPC1A|10552	2081.6868
TCGA-KO-8403-11A-01R-2315-07	ARPC1B|10095	2411.817
TCGA-KO-8403-11A-01R-2315-07	ARPC2|10109	3044.3722
TCGA-KO-8403-11A-01R-2315-07	ARPC3|10094	1981.3646
TCGA-KO-8403-11A-01R-2315-07	ARPC4|10093	2367.8765
TCGA-KO-8403-11A-01R-2315-07	ARPC5L|81873	591.1431
TCGA-KO-8403-11A-01R-2315-07	ARPC5|10092	1488.7939
TCGA-KO-8403-11A-01R-2315-07	ARPM1|84517	104.1135
TCGA-KO-8403-11A-01R-2315-07	ARPP19|10776	3426.4133
TCGA-KO-8403-11A-01R-2315-07	ARPP21|10777	3.4996
TCGA-KO-8403-11A-01R-2315-07	ARR3|407	0
TCGA-KO-8403-11A-01R-2315-07	ARRB1|408	835.2411
TCGA-KO-8403-11A-01R-2315-07	ARRB2|409	336.2545
TCGA-KO-8403-11A-01R-2315-07	ARRDC1|92714	994.1819
TCGA-KO-8403-11A-01R-2315-07	ARRDC2|27106	461.3657
TCGA-KO-8403-11A-01R-2315-07	ARRDC3|57561	3044.0805
TCGA-KO-8403-11A-01R-2315-07	ARRDC4|91947	699.0478
TCGA-KO-8403-11A-01R-2315-07	ARRDC5|645432	0
TCGA-KO-8403-11A-01R-2315-07	ARSA|410	636.638
TCGA-KO-8403-11A-01R-2315-07	ARSB|411	412.9544
TCGA-KO-8403-11A-01R-2315-07	ARSD|414	6098.3683
TCGA-KO-8403-11A-01R-2315-07	ARSE|415	411.4962
TCGA-KO-8403-11A-01R-2315-07	ARSF|416	3.7912
TCGA-KO-8403-11A-01R-2315-07	ARSG|22901	118.6952
TCGA-KO-8403-11A-01R-2315-07	ARSH|347527	.8749
TCGA-KO-8403-11A-01R-2315-07	ARSI|340075	17.4981
TCGA-KO-8403-11A-01R-2315-07	ARSJ|79642	401.8723
TCGA-KO-8403-11A-01R-2315-07	ARSK|153642	394.2898
TCGA-KO-8403-11A-01R-2315-07	ART1|417	.8749
TCGA-KO-8403-11A-01R-2315-07	ART3|419	.5833
TCGA-KO-8403-11A-01R-2315-07	ART4|420	4.6662
TCGA-KO-8403-11A-01R-2315-07	ART5|116969	14.8734
TCGA-KO-8403-11A-01R-2315-07	ARTN|9048	16.3315
TCGA-KO-8403-11A-01R-2315-07	ARV1|64801	447.0756
TCGA-KO-8403-11A-01R-2315-07	ARVCF|421	548.2728
TCGA-KO-8403-11A-01R-2315-07	ARX|170302	2.0414
TCGA-KO-8403-11A-01R-2315-07	AR|367	63.2847
TCGA-KO-8403-11A-01R-2315-07	AS3MT|57412	337.1294
TCGA-KO-8403-11A-01R-2315-07	ASAH1|427	8130.1856
TCGA-KO-8403-11A-01R-2315-07	ASAH2B|653308	3.4996
TCGA-KO-8403-11A-01R-2315-07	ASAH2|56624	11.0821
TCGA-KO-8403-11A-01R-2315-07	ASAM|79827	240.3068
TCGA-KO-8403-11A-01R-2315-07	ASAP1IT1|29065	0
TCGA-KO-8403-11A-01R-2315-07	ASAP1|50807	787.4131
TCGA-KO-8403-11A-01R-2315-07	ASAP2|8853	2822.1467
TCGA-KO-8403-11A-01R-2315-07	ASAP3|55616	800.245
TCGA-KO-8403-11A-01R-2315-07	ASB10|136371	.5833
TCGA-KO-8403-11A-01R-2315-07	ASB11|140456	.2916
TCGA-KO-8403-11A-01R-2315-07	ASB12|142689	5.2494
TCGA-KO-8403-11A-01R-2315-07	ASB13|79754	1156.039
TCGA-KO-8403-11A-01R-2315-07	ASB14|142686	13.7097
TCGA-KO-8403-11A-01R-2315-07	ASB15|142685	.8749
TCGA-KO-8403-11A-01R-2315-07	ASB16|92591	21.7822
TCGA-KO-8403-11A-01R-2315-07	ASB17|127247	0
TCGA-KO-8403-11A-01R-2315-07	ASB18|401036	0
TCGA-KO-8403-11A-01R-2315-07	ASB1|51665	563.2511
TCGA-KO-8403-11A-01R-2315-07	ASB2|51676	7.5825
TCGA-KO-8403-11A-01R-2315-07	ASB3|51130	282.3022
TCGA-KO-8403-11A-01R-2315-07	ASB4|51666	.8749
TCGA-KO-8403-11A-01R-2315-07	ASB5|140458	9.0407
TCGA-KO-8403-11A-01R-2315-07	ASB6|140459	1075.8162
TCGA-KO-8403-11A-01R-2315-07	ASB7|140460	382.6244
TCGA-KO-8403-11A-01R-2315-07	ASB8|140461	932.0638
TCGA-KO-8403-11A-01R-2315-07	ASB9|140462	105.8633
TCGA-KO-8403-11A-01R-2315-07	ASCC1|51008	589.9765
TCGA-KO-8403-11A-01R-2315-07	ASCC2|84164	956.8527
TCGA-KO-8403-11A-01R-2315-07	ASCC3|10973	607.183
TCGA-KO-8403-11A-01R-2315-07	ASCL1|429	0
TCGA-KO-8403-11A-01R-2315-07	ASCL2|430	33.2463
TCGA-KO-8403-11A-01R-2315-07	ASCL3|56676	0
TCGA-KO-8403-11A-01R-2315-07	ASCL4|121549	1.7498
TCGA-KO-8403-11A-01R-2315-07	ASF1A|25842	480.0303
TCGA-KO-8403-11A-01R-2315-07	ASF1B|55723	32.9547
TCGA-KO-8403-11A-01R-2315-07	ASFMR1|100126270	2.3389
TCGA-KO-8403-11A-01R-2315-07	ASGR1|432	4.0829
TCGA-KO-8403-11A-01R-2315-07	ASGR2|433	1.1665
TCGA-KO-8403-11A-01R-2315-07	ASH1L|55870	2763.9219
TCGA-KO-8403-11A-01R-2315-07	ASH2L|9070	952.1865
TCGA-KO-8403-11A-01R-2315-07	ASIP|434	.5833
TCGA-KO-8403-11A-01R-2315-07	ASL|435	845.4483
TCGA-KO-8403-11A-01R-2315-07	ASMTL|8623	675.962
TCGA-KO-8403-11A-01R-2315-07	ASMT|438	.2916
TCGA-KO-8403-11A-01R-2315-07	ASNA1|439	1670.7739
TCGA-KO-8403-11A-01R-2315-07	ASNSD1|54529	883.0692
TCGA-KO-8403-11A-01R-2315-07	ASNS|440	286.0934
TCGA-KO-8403-11A-01R-2315-07	ASPA|443	141.7344
TCGA-KO-8403-11A-01R-2315-07	ASPDH|554235	14.2901
TCGA-KO-8403-11A-01R-2315-07	ASPG|374569	4.0829
TCGA-KO-8403-11A-01R-2315-07	ASPHD1|253982	7.8741
TCGA-KO-8403-11A-01R-2315-07	ASPHD2|57168	874.6118
TCGA-KO-8403-11A-01R-2315-07	ASPH|444	3119.6576
TCGA-KO-8403-11A-01R-2315-07	ASPM|259266	10.2072
TCGA-KO-8403-11A-01R-2315-07	ASPN|54829	173.2309
TCGA-KO-8403-11A-01R-2315-07	ASPRV1|151516	52.3571
TCGA-KO-8403-11A-01R-2315-07	ASPSCR1|79058	437.4517
TCGA-KO-8403-11A-01R-2315-07	ASRGL1|80150	1811.3417
TCGA-KO-8403-11A-01R-2315-07	ASS1|445	1128.0421
TCGA-KO-8403-11A-01R-2315-07	ASTE1|28990	162.9478
TCGA-KO-8403-11A-01R-2315-07	ASTL|431705	0
TCGA-KO-8403-11A-01R-2315-07	ASTN1|460	3.4996
TCGA-KO-8403-11A-01R-2315-07	ASTN2|23245	367.7511
TCGA-KO-8403-11A-01R-2315-07	ASXL1|171023	1779.2619
TCGA-KO-8403-11A-01R-2315-07	ASXL2|55252	1032.0944
TCGA-KO-8403-11A-01R-2315-07	ASXL3|80816	107.0298
TCGA-KO-8403-11A-01R-2315-07	ASZ1|136991	0
TCGA-KO-8403-11A-01R-2315-07	ATAD1|84896	1065.0491
TCGA-KO-8403-11A-01R-2315-07	ATAD2B|54454	273.5531
TCGA-KO-8403-11A-01R-2315-07	ATAD2|29028	179.0636
TCGA-KO-8403-11A-01R-2315-07	ATAD3A|55210	505.9858
TCGA-KO-8403-11A-01R-2315-07	ATAD3B|83858	216.3928
TCGA-KO-8403-11A-01R-2315-07	ATAD3C|219293	211.435
TCGA-KO-8403-11A-01R-2315-07	ATAD5|79915	19.2479
TCGA-KO-8403-11A-01R-2315-07	ATCAY|85300	1.1665
TCGA-KO-8403-11A-01R-2315-07	ATE1|11101	446.784
TCGA-KO-8403-11A-01R-2315-07	ATF1|466	445.9091
TCGA-KO-8403-11A-01R-2315-07	ATF2|1386	665.2182
TCGA-KO-8403-11A-01R-2315-07	ATF3|467	1301.5646
TCGA-KO-8403-11A-01R-2315-07	ATF4|468	2729.6986
TCGA-KO-8403-11A-01R-2315-07	ATF5|22809	520.5675
TCGA-KO-8403-11A-01R-2315-07	ATF6B|1388	2137.389
TCGA-KO-8403-11A-01R-2315-07	ATF6|22926	1885.4168
TCGA-KO-8403-11A-01R-2315-07	ATF7IP2|80063	117.2371
TCGA-KO-8403-11A-01R-2315-07	ATF7IP|55729	767.2903
TCGA-KO-8403-11A-01R-2315-07	ATF7|11016	1154.9483
TCGA-KO-8403-11A-01R-2315-07	ATG10|83734	163.0237
TCGA-KO-8403-11A-01R-2315-07	ATG12|9140	240.3068
TCGA-KO-8403-11A-01R-2315-07	ATG16L1|55054	480.0303
TCGA-KO-8403-11A-01R-2315-07	ATG16L2|89849	322.364
TCGA-KO-8403-11A-01R-2315-07	ATG2A|23130	1205.3252
TCGA-KO-8403-11A-01R-2315-07	ATG2B|55102	1453.7978
TCGA-KO-8403-11A-01R-2315-07	ATG3|64422	698.1729
TCGA-KO-8403-11A-01R-2315-07	ATG4A|115201	413.8293
TCGA-KO-8403-11A-01R-2315-07	ATG4B|23192	1027.1366
TCGA-KO-8403-11A-01R-2315-07	ATG4C|84938	248.1809
TCGA-KO-8403-11A-01R-2315-07	ATG4D|84971	587.5472
TCGA-KO-8403-11A-01R-2315-07	ATG5|9474	762.9158
TCGA-KO-8403-11A-01R-2315-07	ATG7|10533	588.6408
TCGA-KO-8403-11A-01R-2315-07	ATG9A|79065	1474.2764
TCGA-KO-8403-11A-01R-2315-07	ATG9B|285973	5.4565
TCGA-KO-8403-11A-01R-2315-07	ATHL1|80162	1118.1265
TCGA-KO-8403-11A-01R-2315-07	ATIC|471	1121.3345
TCGA-KO-8403-11A-01R-2315-07	ATL1|51062	169.7313
TCGA-KO-8403-11A-01R-2315-07	ATL2|64225	679.2167
TCGA-KO-8403-11A-01R-2315-07	ATL3|25923	249.6391
TCGA-KO-8403-11A-01R-2315-07	ATMIN|23300	1321.3958
TCGA-KO-8403-11A-01R-2315-07	ATM|472	1436.2997
TCGA-KO-8403-11A-01R-2315-07	ATN1|1822	5329.3282
TCGA-KO-8403-11A-01R-2315-07	ATOH1|474	0
TCGA-KO-8403-11A-01R-2315-07	ATOH7|220202	1.4582
TCGA-KO-8403-11A-01R-2315-07	ATOH8|84913	1400.7203
TCGA-KO-8403-11A-01R-2315-07	ATOX1|475	590.5598
TCGA-KO-8403-11A-01R-2315-07	ATP10A|57194	97.9892
TCGA-KO-8403-11A-01R-2315-07	ATP10B|23120	28.5802
TCGA-KO-8403-11A-01R-2315-07	ATP10D|57205	1375.6398
TCGA-KO-8403-11A-01R-2315-07	ATP11A|23250	3229.2684
TCGA-KO-8403-11A-01R-2315-07	ATP11B|23200	1122.5011
TCGA-KO-8403-11A-01R-2315-07	ATP11C|286410	928.2725
TCGA-KO-8403-11A-01R-2315-07	ATP12A|479	236.8072
TCGA-KO-8403-11A-01R-2315-07	ATP13A1|57130	1557.9113
TCGA-KO-8403-11A-01R-2315-07	ATP13A2|23400	1261.9023
TCGA-KO-8403-11A-01R-2315-07	ATP13A3|79572	2266.8747
TCGA-KO-8403-11A-01R-2315-07	ATP13A4|84239	34.9961
TCGA-KO-8403-11A-01R-2315-07	ATP13A5|344905	.5833
TCGA-KO-8403-11A-01R-2315-07	ATP1A1|476	129341.5623
TCGA-KO-8403-11A-01R-2315-07	ATP1A2|477	68.5341
TCGA-KO-8403-11A-01R-2315-07	ATP1A3|478	3.7912
TCGA-KO-8403-11A-01R-2315-07	ATP1A4|480	.2916
TCGA-KO-8403-11A-01R-2315-07	ATP1B1|481	55679.7795
TCGA-KO-8403-11A-01R-2315-07	ATP1B2|482	327.7971
TCGA-KO-8403-11A-01R-2315-07	ATP1B3|483	2343.8662
TCGA-KO-8403-11A-01R-2315-07	ATP1B4|23439	.2916
TCGA-KO-8403-11A-01R-2315-07	ATP2A1|487	5.8327
TCGA-KO-8403-11A-01R-2315-07	ATP2A2|488	5193.7182
TCGA-KO-8403-11A-01R-2315-07	ATP2A3|489	2039.1082
TCGA-KO-8403-11A-01R-2315-07	ATP2B1|490	832.3248
TCGA-KO-8403-11A-01R-2315-07	ATP2B2|491	82.2409
TCGA-KO-8403-11A-01R-2315-07	ATP2B3|492	44.6201
TCGA-KO-8403-11A-01R-2315-07	ATP2B4|493	1816.2995
TCGA-KO-8403-11A-01R-2315-07	ATP2C1|27032	3061.3628
TCGA-KO-8403-11A-01R-2315-07	ATP2C2|9914	74.9501
TCGA-KO-8403-11A-01R-2315-07	ATP4A|495	0
TCGA-KO-8403-11A-01R-2315-07	ATP4B|496	13.4152
TCGA-KO-8403-11A-01R-2315-07	ATP5A1|498	21450.0066
TCGA-KO-8403-11A-01R-2315-07	ATP5B|506	24135.6684
TCGA-KO-8403-11A-01R-2315-07	ATP5C1|509	4236.8655
TCGA-KO-8403-11A-01R-2315-07	ATP5D|513	2039.9831
TCGA-KO-8403-11A-01R-2315-07	ATP5EP2|432369	20.4144
TCGA-KO-8403-11A-01R-2315-07	ATP5E|514	2792.4
TCGA-KO-8403-11A-01R-2315-07	ATP5F1|515	3476.2828
TCGA-KO-8403-11A-01R-2315-07	ATP5G1|516	1268.0267
TCGA-KO-8403-11A-01R-2315-07	ATP5G2|517	3900.611
TCGA-KO-8403-11A-01R-2315-07	ATP5G3|518	5022.2371
TCGA-KO-8403-11A-01R-2315-07	ATP5H|10476	2610.7117
TCGA-KO-8403-11A-01R-2315-07	ATP5I|521	1350.8567
TCGA-KO-8403-11A-01R-2315-07	ATP5J2|9551	1378.8478
TCGA-KO-8403-11A-01R-2315-07	ATP5J|522	2064.9995
TCGA-KO-8403-11A-01R-2315-07	ATP5L2|267020	.5833
TCGA-KO-8403-11A-01R-2315-07	ATP5L|10632	3229.5601
TCGA-KO-8403-11A-01R-2315-07	ATP5O|539	3909.6516
TCGA-KO-8403-11A-01R-2315-07	ATP5SL|55101	1001.4728
TCGA-KO-8403-11A-01R-2315-07	ATP5S|27109	169.148
TCGA-KO-8403-11A-01R-2315-07	ATP6AP1L|92270	70.8672
TCGA-KO-8403-11A-01R-2315-07	ATP6AP1|537	5640.7938
TCGA-KO-8403-11A-01R-2315-07	ATP6AP2|10159	4290.8179
TCGA-KO-8403-11A-01R-2315-07	ATP6V0A1|535	1195.4097
TCGA-KO-8403-11A-01R-2315-07	ATP6V0A2|23545	411.2046
TCGA-KO-8403-11A-01R-2315-07	ATP6V0A4|50617	4161.8542
TCGA-KO-8403-11A-01R-2315-07	ATP6V0B|533	3460.8262
TCGA-KO-8403-11A-01R-2315-07	ATP6V0C|527	4587.4306
TCGA-KO-8403-11A-01R-2315-07	ATP6V0D1|9114	2513.0142
TCGA-KO-8403-11A-01R-2315-07	ATP6V0D2|245972	1708.978
TCGA-KO-8403-11A-01R-2315-07	ATP6V0E1|8992	3444.4947
TCGA-KO-8403-11A-01R-2315-07	ATP6V0E2|155066	1375.9197
TCGA-KO-8403-11A-01R-2315-07	ATP6V1A|523	6566.7333
TCGA-KO-8403-11A-01R-2315-07	ATP6V1B1|525	944.0208
TCGA-KO-8403-11A-01R-2315-07	ATP6V1B2|526	2005.8619
TCGA-KO-8403-11A-01R-2315-07	ATP6V1C1|528	1840.7967
TCGA-KO-8403-11A-01R-2315-07	ATP6V1C2|245973	494.8599
TCGA-KO-8403-11A-01R-2315-07	ATP6V1D|51382	1844.588
TCGA-KO-8403-11A-01R-2315-07	ATP6V1E1|529	3170.6499
TCGA-KO-8403-11A-01R-2315-07	ATP6V1E2|90423	66.7843
TCGA-KO-8403-11A-01R-2315-07	ATP6V1F|9296	2146.8525
TCGA-KO-8403-11A-01R-2315-07	ATP6V1G1|9550	2439.5223
TCGA-KO-8403-11A-01R-2315-07	ATP6V1G2|534	24.7889
TCGA-KO-8403-11A-01R-2315-07	ATP6V1G3|127124	100.9055
TCGA-KO-8403-11A-01R-2315-07	ATP6V1H|51606	2260.4587
TCGA-KO-8403-11A-01R-2315-07	ATP7A|538	532.5245
TCGA-KO-8403-11A-01R-2315-07	ATP7B|540	414.1209
TCGA-KO-8403-11A-01R-2315-07	ATP8A1|10396	633.4301
TCGA-KO-8403-11A-01R-2315-07	ATP8A2|51761	9.3323
TCGA-KO-8403-11A-01R-2315-07	ATP8B1|5205	1319.7626
TCGA-KO-8403-11A-01R-2315-07	ATP8B2|57198	634.305
TCGA-KO-8403-11A-01R-2315-07	ATP8B3|148229	9.0407
TCGA-KO-8403-11A-01R-2315-07	ATP8B4|79895	39.3707
TCGA-KO-8403-11A-01R-2315-07	ATP8B5P|158381	18.0813
TCGA-KO-8403-11A-01R-2315-07	ATP9A|10079	3328.4242
TCGA-KO-8403-11A-01R-2315-07	ATP9B|374868	603.3917
TCGA-KO-8403-11A-01R-2315-07	ATPAF1|64756	2116.0209
TCGA-KO-8403-11A-01R-2315-07	ATPAF2|91647	309.5467
TCGA-KO-8403-11A-01R-2315-07	ATPBD4|89978	149.0252
TCGA-KO-8403-11A-01R-2315-07	ATPIF1|93974	3124.5717
TCGA-KO-8403-11A-01R-2315-07	ATRIP|84126	152.0407
TCGA-KO-8403-11A-01R-2315-07	ATRNL1|26033	332.1717
TCGA-KO-8403-11A-01R-2315-07	ATRN|8455	3383.5431
TCGA-KO-8403-11A-01R-2315-07	ATRX|546	2308.8701
TCGA-KO-8403-11A-01R-2315-07	ATR|545	624.681
TCGA-KO-8403-11A-01R-2315-07	ATXN10|25814	2980.7959
TCGA-KO-8403-11A-01R-2315-07	ATXN1L|342371	1445.702
TCGA-KO-8403-11A-01R-2315-07	ATXN1|6310	709.8383
TCGA-KO-8403-11A-01R-2315-07	ATXN2L|11273	1934.703
TCGA-KO-8403-11A-01R-2315-07	ATXN2|6311	947.812
TCGA-KO-8403-11A-01R-2315-07	ATXN3L|92552	0
TCGA-KO-8403-11A-01R-2315-07	ATXN3|4287	339.1709
TCGA-KO-8403-11A-01R-2315-07	ATXN7L1|222255	187.8126
TCGA-KO-8403-11A-01R-2315-07	ATXN7L2|127002	123.0697
TCGA-KO-8403-11A-01R-2315-07	ATXN7L3B|552889	3379.7518
TCGA-KO-8403-11A-01R-2315-07	ATXN7L3|56970	1312.6467
TCGA-KO-8403-11A-01R-2315-07	ATXN7|6314	594.351
TCGA-KO-8403-11A-01R-2315-07	ATXN8OS|6315	0
TCGA-KO-8403-11A-01R-2315-07	AUH|549	941.1044
TCGA-KO-8403-11A-01R-2315-07	AUP1|550	1880.1091
TCGA-KO-8403-11A-01R-2315-07	AURKAIP1|54998	1671.0655
TCGA-KO-8403-11A-01R-2315-07	AURKAPS1|6791	5.8327
TCGA-KO-8403-11A-01R-2315-07	AURKA|6790	63.5763
TCGA-KO-8403-11A-01R-2315-07	AURKB|9212	4.6662
TCGA-KO-8403-11A-01R-2315-07	AURKC|6795	7.8741
TCGA-KO-8403-11A-01R-2315-07	AUTS2|26053	830.8666
TCGA-KO-8403-11A-01R-2315-07	AVEN|57099	82.5326
TCGA-KO-8403-11A-01R-2315-07	AVIL|10677	38.7874
TCGA-KO-8403-11A-01R-2315-07	AVL9|23080	231.2661
TCGA-KO-8403-11A-01R-2315-07	AVPI1|60370	458.741
TCGA-KO-8403-11A-01R-2315-07	AVPR1A|552	23.0391
TCGA-KO-8403-11A-01R-2315-07	AVPR1B|553	6.9992
TCGA-KO-8403-11A-01R-2315-07	AVPR2|554	348.2116
TCGA-KO-8403-11A-01R-2315-07	AVP|551	.8749
TCGA-KO-8403-11A-01R-2315-07	AWAT1|158833	0
TCGA-KO-8403-11A-01R-2315-07	AWAT2|158835	1.1665
TCGA-KO-8403-11A-01R-2315-07	AXIN1|8312	644.8038
TCGA-KO-8403-11A-01R-2315-07	AXIN2|8313	197.7282
TCGA-KO-8403-11A-01R-2315-07	AXL|558	571.3119
TCGA-KO-8403-11A-01R-2315-07	AZGP1|563	38.7874
TCGA-KO-8403-11A-01R-2315-07	AZI1|22994	291.9261
TCGA-KO-8403-11A-01R-2315-07	AZI2|64343	1092.1711
TCGA-KO-8403-11A-01R-2315-07	AZIN1|51582	2120.4742
TCGA-KO-8403-11A-01R-2315-07	AZU1|566	0
TCGA-KO-8403-11A-01R-2315-07	B2M|567	19142.5947
TCGA-KO-8403-11A-01R-2315-07	B3GALNT1|8706	562.8545
TCGA-KO-8403-11A-01R-2315-07	B3GALNT2|148789	603.8904
TCGA-KO-8403-11A-01R-2315-07	B3GALT1|8708	0
TCGA-KO-8403-11A-01R-2315-07	B3GALT2|8707	29.7467
TCGA-KO-8403-11A-01R-2315-07	B3GALT4|8705	309.4242
TCGA-KO-8403-11A-01R-2315-07	B3GALT5|10317	23.914
TCGA-KO-8403-11A-01R-2315-07	B3GALT6|126792	486.4463
TCGA-KO-8403-11A-01R-2315-07	B3GALTL|145173	818.9096
TCGA-KO-8403-11A-01R-2315-07	B3GAT1|27087	83.9907
TCGA-KO-8403-11A-01R-2315-07	B3GAT2|135152	7.5796
TCGA-KO-8403-11A-01R-2315-07	B3GAT3|26229	827.6586
TCGA-KO-8403-11A-01R-2315-07	B3GNT1|11041	1243.5294
TCGA-KO-8403-11A-01R-2315-07	B3GNT2|10678	1020.7206
TCGA-KO-8403-11A-01R-2315-07	B3GNT3|10331	622.9312
TCGA-KO-8403-11A-01R-2315-07	B3GNT4|79369	6.1243
TCGA-KO-8403-11A-01R-2315-07	B3GNT5|84002	157.7742
TCGA-KO-8403-11A-01R-2315-07	B3GNT6|192134	0
TCGA-KO-8403-11A-01R-2315-07	B3GNT7|93010	62.4098
TCGA-KO-8403-11A-01R-2315-07	B3GNT8|374907	96.8226
TCGA-KO-8403-11A-01R-2315-07	B3GNT9|84752	493.5243
TCGA-KO-8403-11A-01R-2315-07	B3GNTL1|146712	46.2357
TCGA-KO-8403-11A-01R-2315-07	B4GALNT1|2583	16.2061
TCGA-KO-8403-11A-01R-2315-07	B4GALNT2|124872	891.5266
TCGA-KO-8403-11A-01R-2315-07	B4GALNT3|283358	899.984
TCGA-KO-8403-11A-01R-2315-07	B4GALNT4|338707	.8749
TCGA-KO-8403-11A-01R-2315-07	B4GALT1|2683	3853.9495
TCGA-KO-8403-11A-01R-2315-07	B4GALT2|8704	1004.3891
TCGA-KO-8403-11A-01R-2315-07	B4GALT3|8703	766.9986
TCGA-KO-8403-11A-01R-2315-07	B4GALT4|8702	368.3343
TCGA-KO-8403-11A-01R-2315-07	B4GALT5|9334	1569.5767
TCGA-KO-8403-11A-01R-2315-07	B4GALT6|9331	384.9575
TCGA-KO-8403-11A-01R-2315-07	B4GALT7|11285	539.5238
TCGA-KO-8403-11A-01R-2315-07	B9D1|27077	313.1046
TCGA-KO-8403-11A-01R-2315-07	B9D2|80776	124.7962
TCGA-KO-8403-11A-01R-2315-07	BAALC|79870	52.2026
TCGA-KO-8403-11A-01R-2315-07	BAAT|570	.5833
TCGA-KO-8403-11A-01R-2315-07	BACE1|23621	1339.7687
TCGA-KO-8403-11A-01R-2315-07	BACE2|25825	2996.2525
TCGA-KO-8403-11A-01R-2315-07	BACH1|571	858.8635
TCGA-KO-8403-11A-01R-2315-07	BACH2|60468	43.4535
TCGA-KO-8403-11A-01R-2315-07	BAD|572	941.9356
TCGA-KO-8403-11A-01R-2315-07	BAG1|573	3660.3625
TCGA-KO-8403-11A-01R-2315-07	BAG2|9532	189.2708
TCGA-KO-8403-11A-01R-2315-07	BAG3|9531	1963.2832
TCGA-KO-8403-11A-01R-2315-07	BAG4|9530	227.7665
TCGA-KO-8403-11A-01R-2315-07	BAG5|9529	1259.8609
TCGA-KO-8403-11A-01R-2315-07	BAGE2|85319	19.1546
TCGA-KO-8403-11A-01R-2315-07	BAGE|574	1.9219
TCGA-KO-8403-11A-01R-2315-07	BAHCC1|57597	1010.5134
TCGA-KO-8403-11A-01R-2315-07	BAHD1|22893	1169.1626
TCGA-KO-8403-11A-01R-2315-07	BAI1|575	77.2831
TCGA-KO-8403-11A-01R-2315-07	BAI2|576	125.1112
TCGA-KO-8403-11A-01R-2315-07	BAI3|577	112.2793
TCGA-KO-8403-11A-01R-2315-07	BAIAP2L1|55971	738.1268
TCGA-KO-8403-11A-01R-2315-07	BAIAP2L2|80115	54.5356
TCGA-KO-8403-11A-01R-2315-07	BAIAP2|10458	923.6064
TCGA-KO-8403-11A-01R-2315-07	BAIAP3|8938	1039.6448
TCGA-KO-8403-11A-01R-2315-07	BAK1|578	470.1148
TCGA-KO-8403-11A-01R-2315-07	BAMBI|25805	565.4792
TCGA-KO-8403-11A-01R-2315-07	BANF1|8815	1544.2045
TCGA-KO-8403-11A-01R-2315-07	BANF2|140836	0
TCGA-KO-8403-11A-01R-2315-07	BANK1|55024	118.112
TCGA-KO-8403-11A-01R-2315-07	BANP|54971	296.8839
TCGA-KO-8403-11A-01R-2315-07	BAP1|8314	2233.6284
TCGA-KO-8403-11A-01R-2315-07	BARD1|580	23.0391
TCGA-KO-8403-11A-01R-2315-07	BARHL1|56751	0
TCGA-KO-8403-11A-01R-2315-07	BARHL2|343472	0
TCGA-KO-8403-11A-01R-2315-07	BARX1|56033	0
TCGA-KO-8403-11A-01R-2315-07	BARX2|8538	207.9354
TCGA-KO-8403-11A-01R-2315-07	BASE|317716	0
TCGA-KO-8403-11A-01R-2315-07	BASP1|10409	354.6275
TCGA-KO-8403-11A-01R-2315-07	BAT1|7919	3519.1531
TCGA-KO-8403-11A-01R-2315-07	BAT2L1|84726	6811.8491
TCGA-KO-8403-11A-01R-2315-07	BAT2L2|23215	3785.9986
TCGA-KO-8403-11A-01R-2315-07	BAT2|7916	7723.3555
TCGA-KO-8403-11A-01R-2315-07	BAT3|7917	4900.0423
TCGA-KO-8403-11A-01R-2315-07	BAT4|7918	550.0255
TCGA-KO-8403-11A-01R-2315-07	BAT5|7920	1286.108
TCGA-KO-8403-11A-01R-2315-07	BATF2|116071	167.1065
TCGA-KO-8403-11A-01R-2315-07	BATF3|55509	14.8734
TCGA-KO-8403-11A-01R-2315-07	BATF|10538	3.4996
TCGA-KO-8403-11A-01R-2315-07	BAX|581	437.1601
TCGA-KO-8403-11A-01R-2315-07	BAZ1A|11177	311.174
TCGA-KO-8403-11A-01R-2315-07	BAZ1B|9031	1927.7038
TCGA-KO-8403-11A-01R-2315-07	BAZ2A|11176	2686.4667
TCGA-KO-8403-11A-01R-2315-07	BAZ2B|29994	873.801
TCGA-KO-8403-11A-01R-2315-07	BBC3|27113	80.4911
TCGA-KO-8403-11A-01R-2315-07	BBOX1|8424	168.5647
TCGA-KO-8403-11A-01R-2315-07	BBS10|79738	475.3642
TCGA-KO-8403-11A-01R-2315-07	BBS12|166379	295.4257
TCGA-KO-8403-11A-01R-2315-07	BBS1|582	2065.0636
TCGA-KO-8403-11A-01R-2315-07	BBS2|583	1585.9082
TCGA-KO-8403-11A-01R-2315-07	BBS4|585	652.3863
TCGA-KO-8403-11A-01R-2315-07	BBS5|129880	295.0495
TCGA-KO-8403-11A-01R-2315-07	BBS7|55212	281.4273
TCGA-KO-8403-11A-01R-2315-07	BBS9|27241	344.4203
TCGA-KO-8403-11A-01R-2315-07	BBX|56987	2187.2585
TCGA-KO-8403-11A-01R-2315-07	BCAM|4059	24712.5213
TCGA-KO-8403-11A-01R-2315-07	BCAN|63827	10.7905
TCGA-KO-8403-11A-01R-2315-07	BCAP29|55973	746.2926
TCGA-KO-8403-11A-01R-2315-07	BCAP31|10134	3965.6455
TCGA-KO-8403-11A-01R-2315-07	BCAR1|9564	2762.9449
TCGA-KO-8403-11A-01R-2315-07	BCAR3|8412	1348.4828
TCGA-KO-8403-11A-01R-2315-07	BCAR4|400500	0
TCGA-KO-8403-11A-01R-2315-07	BCAS1|8537	295.1341
TCGA-KO-8403-11A-01R-2315-07	BCAS2|10286	629.4084
TCGA-KO-8403-11A-01R-2315-07	BCAS3|54828	737.5436
TCGA-KO-8403-11A-01R-2315-07	BCAS4|55653	387.8738
TCGA-KO-8403-11A-01R-2315-07	BCAT1|586	246.7228
TCGA-KO-8403-11A-01R-2315-07	BCAT2|587	823.8674
TCGA-KO-8403-11A-01R-2315-07	BCCIP|56647	1452.0888
TCGA-KO-8403-11A-01R-2315-07	BCDIN3D|144233	159.8361
TCGA-KO-8403-11A-01R-2315-07	BCHE|590	12.8319
TCGA-KO-8403-11A-01R-2315-07	BCKDHA|593	2139.515
TCGA-KO-8403-11A-01R-2315-07	BCKDHB|594	678.925
TCGA-KO-8403-11A-01R-2315-07	BCKDK|10295	1474.2122
TCGA-KO-8403-11A-01R-2315-07	BCL10|8915	341.504
TCGA-KO-8403-11A-01R-2315-07	BCL11A|53335	17.7897
TCGA-KO-8403-11A-01R-2315-07	BCL11B|64919	21.8726
TCGA-KO-8403-11A-01R-2315-07	BCL2A1|597	6.1243
TCGA-KO-8403-11A-01R-2315-07	BCL2L10|10017	59.7851
TCGA-KO-8403-11A-01R-2315-07	BCL2L11|10018	1370.9736
TCGA-KO-8403-11A-01R-2315-07	BCL2L12|83596	151.3379
TCGA-KO-8403-11A-01R-2315-07	BCL2L13|23786	1783.0531
TCGA-KO-8403-11A-01R-2315-07	BCL2L14|79370	2.6247
TCGA-KO-8403-11A-01R-2315-07	BCL2L15|440603	51.036
TCGA-KO-8403-11A-01R-2315-07	BCL2L1|598	3303.6352
TCGA-KO-8403-11A-01R-2315-07	BCL2L2|599	1597.8652
TCGA-KO-8403-11A-01R-2315-07	BCL2|596	1319.0627
TCGA-KO-8403-11A-01R-2315-07	BCL3|602	383.2077
TCGA-KO-8403-11A-01R-2315-07	BCL6B|255877	627.5974
TCGA-KO-8403-11A-01R-2315-07	BCL6|604	1827.3816
TCGA-KO-8403-11A-01R-2315-07	BCL7A|605	1262.7772
TCGA-KO-8403-11A-01R-2315-07	BCL7B|9275	1056.5917
TCGA-KO-8403-11A-01R-2315-07	BCL7C|9274	1085.4635
TCGA-KO-8403-11A-01R-2315-07	BCL8|606	2.3331
TCGA-KO-8403-11A-01R-2315-07	BCL9L|283149	990.099
TCGA-KO-8403-11A-01R-2315-07	BCL9|607	833.7829
TCGA-KO-8403-11A-01R-2315-07	BCLAF1|9774	3316.4671
TCGA-KO-8403-11A-01R-2315-07	BCMO1|53630	26.2471
TCGA-KO-8403-11A-01R-2315-07	BCO2|83875	24.4973
TCGA-KO-8403-11A-01R-2315-07	BCORL1|63035	629.0555
TCGA-KO-8403-11A-01R-2315-07	BCORL2|286554	0
TCGA-KO-8403-11A-01R-2315-07	BCOR|54880	1147.29
TCGA-KO-8403-11A-01R-2315-07	BCR|613	3280.8877
TCGA-KO-8403-11A-01R-2315-07	BCS1L|617	413.1148
TCGA-KO-8403-11A-01R-2315-07	BCYRN1|618	.2916
TCGA-KO-8403-11A-01R-2315-07	BDH1|622	620.8898
TCGA-KO-8403-11A-01R-2315-07	BDH2|56898	2013.4443
TCGA-KO-8403-11A-01R-2315-07	BDKRB1|623	109.9462
TCGA-KO-8403-11A-01R-2315-07	BDKRB2|624	2793.8582
TCGA-KO-8403-11A-01R-2315-07	BDNFOS|497258	141.0665
TCGA-KO-8403-11A-01R-2315-07	BDNF|627	37.7054
TCGA-KO-8403-11A-01R-2315-07	BDP1|55814	1038.802
TCGA-KO-8403-11A-01R-2315-07	BEAN|146227	2.3331
TCGA-KO-8403-11A-01R-2315-07	BECN1|8678	1752.3644
TCGA-KO-8403-11A-01R-2315-07	BEGAIN|57596	16.0399
TCGA-KO-8403-11A-01R-2315-07	BEND2|139105	0
TCGA-KO-8403-11A-01R-2315-07	BEND3|57673	99.1557
TCGA-KO-8403-11A-01R-2315-07	BEND4|389206	3.208
TCGA-KO-8403-11A-01R-2315-07	BEND5|79656	218.7258
TCGA-KO-8403-11A-01R-2315-07	BEND6|221336	9.9156
TCGA-KO-8403-11A-01R-2315-07	BEND7|222389	647.1369
TCGA-KO-8403-11A-01R-2315-07	BEST1|7439	46.9531
TCGA-KO-8403-11A-01R-2315-07	BEST2|54831	0
TCGA-KO-8403-11A-01R-2315-07	BEST3|144453	2.0414
TCGA-KO-8403-11A-01R-2315-07	BEST4|266675	6.416
TCGA-KO-8403-11A-01R-2315-07	BET1L|51272	1801.1345
TCGA-KO-8403-11A-01R-2315-07	BET1|10282	440.6597
TCGA-KO-8403-11A-01R-2315-07	BET3L|100128327	1.7498
TCGA-KO-8403-11A-01R-2315-07	BEX1|55859	19.8311
TCGA-KO-8403-11A-01R-2315-07	BEX2|84707	477.114
TCGA-KO-8403-11A-01R-2315-07	BEX4|56271	1525.8315
TCGA-KO-8403-11A-01R-2315-07	BEX5|340542	189.2708
TCGA-KO-8403-11A-01R-2315-07	BEYLA|497634	0
TCGA-KO-8403-11A-01R-2315-07	BFAR|51283	942.5626
TCGA-KO-8403-11A-01R-2315-07	BFSP1|631	172.9392
TCGA-KO-8403-11A-01R-2315-07	BFSP2|8419	3.4996
TCGA-KO-8403-11A-01R-2315-07	BGLAP|632	21.4293
TCGA-KO-8403-11A-01R-2315-07	BGN|633	14191.808
TCGA-KO-8403-11A-01R-2315-07	BHLHA15|168620	5.8327
TCGA-KO-8403-11A-01R-2315-07	BHLHB9|80823	239.7235
TCGA-KO-8403-11A-01R-2315-07	BHLHE22|27319	10.4988
TCGA-KO-8403-11A-01R-2315-07	BHLHE23|128408	0
TCGA-KO-8403-11A-01R-2315-07	BHLHE40|8553	4420.8869
TCGA-KO-8403-11A-01R-2315-07	BHLHE41|79365	508.6105
TCGA-KO-8403-11A-01R-2315-07	BHMT2|23743	1830.5895
TCGA-KO-8403-11A-01R-2315-07	BHMT|635	205.6023
TCGA-KO-8403-11A-01R-2315-07	BICC1|80114	1392.8462
TCGA-KO-8403-11A-01R-2315-07	BICD1|636	101.4888
TCGA-KO-8403-11A-01R-2315-07	BICD2|23299	1195.4097
TCGA-KO-8403-11A-01R-2315-07	BID|637	146.1176
TCGA-KO-8403-11A-01R-2315-07	BIK|638	15.165
TCGA-KO-8403-11A-01R-2315-07	BIN1|274	934.9801
TCGA-KO-8403-11A-01R-2315-07	BIN2|51411	110.2378
TCGA-KO-8403-11A-01R-2315-07	BIN3|55909	463.9904
TCGA-KO-8403-11A-01R-2315-07	BIRC2|329	1013.7214
TCGA-KO-8403-11A-01R-2315-07	BIRC3|330	242.0566
TCGA-KO-8403-11A-01R-2315-07	BIRC5|332	5.0861
TCGA-KO-8403-11A-01R-2315-07	BIRC6|57448	2799.3992
TCGA-KO-8403-11A-01R-2315-07	BIRC7|79444	.2916
TCGA-KO-8403-11A-01R-2315-07	BIRC8|112401	0
TCGA-KO-8403-11A-01R-2315-07	BIVM|54841	1000.5979
TCGA-KO-8403-11A-01R-2315-07	BLCAP|10904	2008.7782
TCGA-KO-8403-11A-01R-2315-07	BLID|414899	.2916
TCGA-KO-8403-11A-01R-2315-07	BLK|640	6.1243
TCGA-KO-8403-11A-01R-2315-07	BLMH|642	496.0702
TCGA-KO-8403-11A-01R-2315-07	BLM|641	13.4152
TCGA-KO-8403-11A-01R-2315-07	BLNK|29760	652.3863
TCGA-KO-8403-11A-01R-2315-07	BLOC1S1|2647	969.7838
TCGA-KO-8403-11A-01R-2315-07	BLOC1S2|282991	495.487
TCGA-KO-8403-11A-01R-2315-07	BLOC1S3|388552	212.0183
TCGA-KO-8403-11A-01R-2315-07	BLVRA|644	619.14
TCGA-KO-8403-11A-01R-2315-07	BLVRB|645	779.5389
TCGA-KO-8403-11A-01R-2315-07	BLZF1|8548	452.6167
TCGA-KO-8403-11A-01R-2315-07	BMF|90427	614.4738
TCGA-KO-8403-11A-01R-2315-07	BMI1|648	1314.4986
TCGA-KO-8403-11A-01R-2315-07	BMP10|27302	0
TCGA-KO-8403-11A-01R-2315-07	BMP15|9210	0
TCGA-KO-8403-11A-01R-2315-07	BMP1|649	367.4594
TCGA-KO-8403-11A-01R-2315-07	BMP2K|55589	179.0636
TCGA-KO-8403-11A-01R-2315-07	BMP2|650	112.2793
TCGA-KO-8403-11A-01R-2315-07	BMP3|651	26.8304
TCGA-KO-8403-11A-01R-2315-07	BMP4|652	323.131
TCGA-KO-8403-11A-01R-2315-07	BMP5|653	0
TCGA-KO-8403-11A-01R-2315-07	BMP6|654	2391.3122
TCGA-KO-8403-11A-01R-2315-07	BMP7|655	174.1058
TCGA-KO-8403-11A-01R-2315-07	BMP8A|353500	173.5225
TCGA-KO-8403-11A-01R-2315-07	BMP8B|656	39.3707
TCGA-KO-8403-11A-01R-2315-07	BMPER|168667	4.3745
TCGA-KO-8403-11A-01R-2315-07	BMPR1A|657	723.8367
TCGA-KO-8403-11A-01R-2315-07	BMPR1B|658	1020.1374
TCGA-KO-8403-11A-01R-2315-07	BMPR2|659	2781.3179
TCGA-KO-8403-11A-01R-2315-07	BMS1P4|729096	37.6763
TCGA-KO-8403-11A-01R-2315-07	BMS1P5|399761	81.9493
TCGA-KO-8403-11A-01R-2315-07	BMS1|9790	1112.8771
TCGA-KO-8403-11A-01R-2315-07	BMX|660	14.8734
TCGA-KO-8403-11A-01R-2315-07	BNC1|646	6.416
TCGA-KO-8403-11A-01R-2315-07	BNC2|54796	209.6852
TCGA-KO-8403-11A-01R-2315-07	BNIP1|662	139.1096
TCGA-KO-8403-11A-01R-2315-07	BNIP2|663	665.5098
TCGA-KO-8403-11A-01R-2315-07	BNIP3L|665	2057.1895
TCGA-KO-8403-11A-01R-2315-07	BNIP3|664	1116.3767
TCGA-KO-8403-11A-01R-2315-07	BNIPL|149428	25.6638
TCGA-KO-8403-11A-01R-2315-07	BOC|91653	833.1997
TCGA-KO-8403-11A-01R-2315-07	BOD1L|259282	1708.6863
TCGA-KO-8403-11A-01R-2315-07	BOD1|91272	543.8983
TCGA-KO-8403-11A-01R-2315-07	BOK|666	808.1191
TCGA-KO-8403-11A-01R-2315-07	BOLA1|51027	350.8363
TCGA-KO-8403-11A-01R-2315-07	BOLA2|552900	654.1565
TCGA-KO-8403-11A-01R-2315-07	BOLA3|388962	234.1825
TCGA-KO-8403-11A-01R-2315-07	BOLL|66037	.8749
TCGA-KO-8403-11A-01R-2315-07	BOP1|23246	167.1065
TCGA-KO-8403-11A-01R-2315-07	BPESC1|60467	0
TCGA-KO-8403-11A-01R-2315-07	BPGM|669	837.5742
TCGA-KO-8403-11A-01R-2315-07	BPHL|670	443.576
TCGA-KO-8403-11A-01R-2315-07	BPIL1|80341	0
TCGA-KO-8403-11A-01R-2315-07	BPIL2|254240	0
TCGA-KO-8403-11A-01R-2315-07	BPIL3|128859	0
TCGA-KO-8403-11A-01R-2315-07	BPI|671	3.4996
TCGA-KO-8403-11A-01R-2315-07	BPNT1|10380	787.9963
TCGA-KO-8403-11A-01R-2315-07	BPTF|2186	2206.5064
TCGA-KO-8403-11A-01R-2315-07	BPY2|9083	0
TCGA-KO-8403-11A-01R-2315-07	BRAF|673	156.6077
TCGA-KO-8403-11A-01R-2315-07	BRAP|8315	429.5776
TCGA-KO-8403-11A-01R-2315-07	BRCA1|672	90.115
TCGA-KO-8403-11A-01R-2315-07	BRCA2|675	14.5817
TCGA-KO-8403-11A-01R-2315-07	BRCC3|79184	554.6888
TCGA-KO-8403-11A-01R-2315-07	BRD1|23774	859.7384
TCGA-KO-8403-11A-01R-2315-07	BRD2|6046	6233.1034
TCGA-KO-8403-11A-01R-2315-07	BRD3|8019	1022.3042
TCGA-KO-8403-11A-01R-2315-07	BRD4|23476	1925.954
TCGA-KO-8403-11A-01R-2315-07	BRD7P3|23629	.8749
TCGA-KO-8403-11A-01R-2315-07	BRD7|29117	1282.3167
TCGA-KO-8403-11A-01R-2315-07	BRD8|10902	1245.2792
TCGA-KO-8403-11A-01R-2315-07	BRD9|65980	482.9467
TCGA-KO-8403-11A-01R-2315-07	BRDT|676	0
TCGA-KO-8403-11A-01R-2315-07	BREA2|286076	1.1665
TCGA-KO-8403-11A-01R-2315-07	BRE|9577	917.7737
TCGA-KO-8403-11A-01R-2315-07	BRF1|2972	814.8267
TCGA-KO-8403-11A-01R-2315-07	BRF2|55290	338.296
TCGA-KO-8403-11A-01R-2315-07	BRI3BP|140707	190.1457
TCGA-KO-8403-11A-01R-2315-07	BRI3|25798	1156.039
TCGA-KO-8403-11A-01R-2315-07	BRIP1|83990	4.6662
TCGA-KO-8403-11A-01R-2315-07	BRIX1|55299	350.253
TCGA-KO-8403-11A-01R-2315-07	BRMS1L|84312	286.0934
TCGA-KO-8403-11A-01R-2315-07	BRMS1|25855	751.2504
TCGA-KO-8403-11A-01R-2315-07	BRP44L|51660	2734.3647
TCGA-KO-8403-11A-01R-2315-07	BRP44|25874	1948.1182
TCGA-KO-8403-11A-01R-2315-07	BRPF1|7862	510.6519
TCGA-KO-8403-11A-01R-2315-07	BRPF3|27154	1440.091
TCGA-KO-8403-11A-01R-2315-07	BRS3|680	0
TCGA-KO-8403-11A-01R-2315-07	BRSK1|84446	45.2033
TCGA-KO-8403-11A-01R-2315-07	BRSK2|9024	12.5403
TCGA-KO-8403-11A-01R-2315-07	BRWD1|54014	1362.5162
TCGA-KO-8403-11A-01R-2315-07	BRWD3|254065	198.3114
TCGA-KO-8403-11A-01R-2315-07	BSCL2|26580	2423.7595
TCGA-KO-8403-11A-01R-2315-07	BSDC1|55108	1946.3684
TCGA-KO-8403-11A-01R-2315-07	BSG|682	16577.0863
TCGA-KO-8403-11A-01R-2315-07	BSND|7809	769.3317
TCGA-KO-8403-11A-01R-2315-07	BSN|8927	24.2057
TCGA-KO-8403-11A-01R-2315-07	BSPH1|100131137	0
TCGA-KO-8403-11A-01R-2315-07	BSPRY|54836	697.5896
TCGA-KO-8403-11A-01R-2315-07	BST1|683	35.2878
TCGA-KO-8403-11A-01R-2315-07	BST2|684	1008.7636
TCGA-KO-8403-11A-01R-2315-07	BSX|390259	0
TCGA-KO-8403-11A-01R-2315-07	BTAF1|9044	650.3449
TCGA-KO-8403-11A-01R-2315-07	BTBD10|84280	351.7112
TCGA-KO-8403-11A-01R-2315-07	BTBD11|121551	488.7794
TCGA-KO-8403-11A-01R-2315-07	BTBD12|84464	261.3045
TCGA-KO-8403-11A-01R-2315-07	BTBD16|118663	.8749
TCGA-KO-8403-11A-01R-2315-07	BTBD17|388419	0
TCGA-KO-8403-11A-01R-2315-07	BTBD18|643376	2.3331
TCGA-KO-8403-11A-01R-2315-07	BTBD19|149478	26.2471
TCGA-KO-8403-11A-01R-2315-07	BTBD1|53339	1567.8269
TCGA-KO-8403-11A-01R-2315-07	BTBD2|55643	2452.3542
TCGA-KO-8403-11A-01R-2315-07	BTBD3|22903	877.5281
TCGA-KO-8403-11A-01R-2315-07	BTBD6|90135	1039.0936
TCGA-KO-8403-11A-01R-2315-07	BTBD7|55727	1136.4995
TCGA-KO-8403-11A-01R-2315-07	BTBD8|284697	16.6232
TCGA-KO-8403-11A-01R-2315-07	BTBD9|114781	711.5881
TCGA-KO-8403-11A-01R-2315-07	BTC|685	83.6991
TCGA-KO-8403-11A-01R-2315-07	BTD|686	546.8146
TCGA-KO-8403-11A-01R-2315-07	BTF3L1|690	.2916
TCGA-KO-8403-11A-01R-2315-07	BTF3L4|91408	580.6442
TCGA-KO-8403-11A-01R-2315-07	BTF3|689	4639.0294
TCGA-KO-8403-11A-01R-2315-07	BTG1|694	4034.1796
TCGA-KO-8403-11A-01R-2315-07	BTG2|7832	2495.2245
TCGA-KO-8403-11A-01R-2315-07	BTG3|10950	391.9567
TCGA-KO-8403-11A-01R-2315-07	BTG4|54766	0
TCGA-KO-8403-11A-01R-2315-07	BTK|695	12.5403
TCGA-KO-8403-11A-01R-2315-07	BTLA|151888	1.7498
TCGA-KO-8403-11A-01R-2315-07	BTN1A1|696	1.4582
TCGA-KO-8403-11A-01R-2315-07	BTN2A1|11120	589.3933
TCGA-KO-8403-11A-01R-2315-07	BTN2A2|10385	225.1418
TCGA-KO-8403-11A-01R-2315-07	BTN2A3|54718	27.122
TCGA-KO-8403-11A-01R-2315-07	BTN3A1|11119	433.9521
TCGA-KO-8403-11A-01R-2315-07	BTN3A2|11118	603.1001
TCGA-KO-8403-11A-01R-2315-07	BTN3A3|10384	320.7979
TCGA-KO-8403-11A-01R-2315-07	BTNL2|56244	.2916
TCGA-KO-8403-11A-01R-2315-07	BTNL3|10917	0
TCGA-KO-8403-11A-01R-2315-07	BTNL8|79908	1.1665
TCGA-KO-8403-11A-01R-2315-07	BTNL9|153579	362.21
TCGA-KO-8403-11A-01R-2315-07	BTRC|8945	788.5796
TCGA-KO-8403-11A-01R-2315-07	BUB1B|701	13.1381
TCGA-KO-8403-11A-01R-2315-07	BUB1|699	5.8327
TCGA-KO-8403-11A-01R-2315-07	BUB3|9184	1166.2462
TCGA-KO-8403-11A-01R-2315-07	BUD13|84811	315.8401
TCGA-KO-8403-11A-01R-2315-07	BUD31|8896	974.1466
TCGA-KO-8403-11A-01R-2315-07	BVES|11149	602.2252
TCGA-KO-8403-11A-01R-2315-07	BYSL|705	195.9784
TCGA-KO-8403-11A-01R-2315-07	BZRAP1|9256	932.9387
TCGA-KO-8403-11A-01R-2315-07	BZW1|9689	2102.3929
TCGA-KO-8403-11A-01R-2315-07	BZW2|28969	615.0571
TCGA-KO-8403-11A-01R-2315-07	C10orf105|414152	4.3745
TCGA-KO-8403-11A-01R-2315-07	C10orf107|219621	21.8726
TCGA-KO-8403-11A-01R-2315-07	C10orf108|414235	88.9485
TCGA-KO-8403-11A-01R-2315-07	C10orf10|11067	2174.4266
TCGA-KO-8403-11A-01R-2315-07	C10orf110|55853	4.8965
TCGA-KO-8403-11A-01R-2315-07	C10orf111|221060	6.416
TCGA-KO-8403-11A-01R-2315-07	C10orf113|387638	0
TCGA-KO-8403-11A-01R-2315-07	C10orf114|399726	88.3652
TCGA-KO-8403-11A-01R-2315-07	C10orf116|10974	678.0676
TCGA-KO-8403-11A-01R-2315-07	C10orf118|55088	1235.072
TCGA-KO-8403-11A-01R-2315-07	C10orf119|79892	1176.4534
TCGA-KO-8403-11A-01R-2315-07	C10orf11|83938	40.5372
TCGA-KO-8403-11A-01R-2315-07	C10orf120|399814	0
TCGA-KO-8403-11A-01R-2315-07	C10orf122|387718	0
TCGA-KO-8403-11A-01R-2315-07	C10orf125|282969	82.5326
TCGA-KO-8403-11A-01R-2315-07	C10orf128|170371	14.5817
TCGA-KO-8403-11A-01R-2315-07	C10orf129|142827	.5833
TCGA-KO-8403-11A-01R-2315-07	C10orf12|26148	156.4444
TCGA-KO-8403-11A-01R-2315-07	C10orf131|100127889	2.6247
TCGA-KO-8403-11A-01R-2315-07	C10orf137|26098	263.9292
TCGA-KO-8403-11A-01R-2315-07	C10orf140|387640	57.4024
TCGA-KO-8403-11A-01R-2315-07	C10orf18|54906	1146.9984
TCGA-KO-8403-11A-01R-2315-07	C10orf25|220979	87.4903
TCGA-KO-8403-11A-01R-2315-07	C10orf26|54838	1341.3027
TCGA-KO-8403-11A-01R-2315-07	C10orf27|219793	0
TCGA-KO-8403-11A-01R-2315-07	C10orf28|27291	266.8455
TCGA-KO-8403-11A-01R-2315-07	C10orf2|56652	239.1403
TCGA-KO-8403-11A-01R-2315-07	C10orf32|119032	770.7899
TCGA-KO-8403-11A-01R-2315-07	C10orf35|219738	141.1511
TCGA-KO-8403-11A-01R-2315-07	C10orf40|283025	0
TCGA-KO-8403-11A-01R-2315-07	C10orf41|100131213	198.1977
TCGA-KO-8403-11A-01R-2315-07	C10orf46|143384	675.4254
TCGA-KO-8403-11A-01R-2315-07	C10orf47|254427	791.7876
TCGA-KO-8403-11A-01R-2315-07	C10orf4|118924	293.9675
TCGA-KO-8403-11A-01R-2315-07	C10orf50|645528	0
TCGA-KO-8403-11A-01R-2315-07	C10orf53|282966	0
TCGA-KO-8403-11A-01R-2315-07	C10orf54|64115	777.2059
TCGA-KO-8403-11A-01R-2315-07	C10orf55|414236	135.5867
TCGA-KO-8403-11A-01R-2315-07	C10orf57|80195	486.5746
TCGA-KO-8403-11A-01R-2315-07	C10orf58|84293	4548.3311
TCGA-KO-8403-11A-01R-2315-07	C10orf62|414157	1.4582
TCGA-KO-8403-11A-01R-2315-07	C10orf67|256815	5.8327
TCGA-KO-8403-11A-01R-2315-07	C10orf68|79741	8.8599
TCGA-KO-8403-11A-01R-2315-07	C10orf71|118461	.2916
TCGA-KO-8403-11A-01R-2315-07	C10orf72|196740	372.1256
TCGA-KO-8403-11A-01R-2315-07	C10orf75|90271	51.036
TCGA-KO-8403-11A-01R-2315-07	C10orf76|79591	682.4246
TCGA-KO-8403-11A-01R-2315-07	C10orf78|119392	129.1941
TCGA-KO-8403-11A-01R-2315-07	C10orf79|80217	171.4811
TCGA-KO-8403-11A-01R-2315-07	C10orf81|79949	27.122
TCGA-KO-8403-11A-01R-2315-07	C10orf82|143379	41.4121
TCGA-KO-8403-11A-01R-2315-07	C10orf84|63877	680.6748
TCGA-KO-8403-11A-01R-2315-07	C10orf88|80007	142.026
TCGA-KO-8403-11A-01R-2315-07	C10orf90|118611	.8749
TCGA-KO-8403-11A-01R-2315-07	C10orf91|170393	.8749
TCGA-KO-8403-11A-01R-2315-07	C10orf93|255352	22.4559
TCGA-KO-8403-11A-01R-2315-07	C10orf95|79946	21.7647
TCGA-KO-8403-11A-01R-2315-07	C10orf96|374355	0
TCGA-KO-8403-11A-01R-2315-07	C10orf99|387695	.2916
TCGA-KO-8403-11A-01R-2315-07	C11orf10|746	662.3019
TCGA-KO-8403-11A-01R-2315-07	C11orf16|56673	12.2486
TCGA-KO-8403-11A-01R-2315-07	C11orf17|56672	360.1686
TCGA-KO-8403-11A-01R-2315-07	C11orf1|64776	429.2101
TCGA-KO-8403-11A-01R-2315-07	C11orf20|25858	2.6247
TCGA-KO-8403-11A-01R-2315-07	C11orf21|29125	2.6247
TCGA-KO-8403-11A-01R-2315-07	C11orf24|53838	350.8363
TCGA-KO-8403-11A-01R-2315-07	C11orf2|738	2911.9701
TCGA-KO-8403-11A-01R-2315-07	C11orf30|56946	467.7817
TCGA-KO-8403-11A-01R-2315-07	C11orf31|280636	698.1729
TCGA-KO-8403-11A-01R-2315-07	C11orf34|349633	.2916
TCGA-KO-8403-11A-01R-2315-07	C11orf35|256329	90.9054
TCGA-KO-8403-11A-01R-2315-07	C11orf36|283303	0
TCGA-KO-8403-11A-01R-2315-07	C11orf40|143501	0
TCGA-KO-8403-11A-01R-2315-07	C11orf41|25758	233.0159
TCGA-KO-8403-11A-01R-2315-07	C11orf42|160298	2.6247
TCGA-KO-8403-11A-01R-2315-07	C11orf45|219833	240.8901
TCGA-KO-8403-11A-01R-2315-07	C11orf46|120534	594.6427
TCGA-KO-8403-11A-01R-2315-07	C11orf48|79081	399.9067
TCGA-KO-8403-11A-01R-2315-07	C11orf49|79096	634.305
TCGA-KO-8403-11A-01R-2315-07	C11orf51|25906	433.7129
TCGA-KO-8403-11A-01R-2315-07	C11orf52|91894	602.3097
TCGA-KO-8403-11A-01R-2315-07	C11orf53|341032	3.4996
TCGA-KO-8403-11A-01R-2315-07	C11orf54|28970	2676.3295
TCGA-KO-8403-11A-01R-2315-07	C11orf57|55216	737.5436
TCGA-KO-8403-11A-01R-2315-07	C11orf58|10944	2618.8775
TCGA-KO-8403-11A-01R-2315-07	C11orf59|55004	1681.2727
TCGA-KO-8403-11A-01R-2315-07	C11orf61|79684	344.7119
TCGA-KO-8403-11A-01R-2315-07	C11orf63|79864	192.4787
TCGA-KO-8403-11A-01R-2315-07	C11orf64|283197	0
TCGA-KO-8403-11A-01R-2315-07	C11orf65|160140	15.165
TCGA-KO-8403-11A-01R-2315-07	C11orf66|220004	13.4152
TCGA-KO-8403-11A-01R-2315-07	C11orf67|28971	294.9883
TCGA-KO-8403-11A-01R-2315-07	C11orf68|83638	1059.7996
TCGA-KO-8403-11A-01R-2315-07	C11orf70|85016	41.7037
TCGA-KO-8403-11A-01R-2315-07	C11orf71|54494	576.2697
TCGA-KO-8403-11A-01R-2315-07	C11orf73|51501	223.6836
TCGA-KO-8403-11A-01R-2315-07	C11orf74|119710	333.6298
TCGA-KO-8403-11A-01R-2315-07	C11orf75|56935	420.8285
TCGA-KO-8403-11A-01R-2315-07	C11orf80|79703	387.2906
TCGA-KO-8403-11A-01R-2315-07	C11orf82|220042	13.1236
TCGA-KO-8403-11A-01R-2315-07	C11orf83|790955	381.4579
TCGA-KO-8403-11A-01R-2315-07	C11orf84|144097	284.052
TCGA-KO-8403-11A-01R-2315-07	C11orf85|283129	6.1243
TCGA-KO-8403-11A-01R-2315-07	C11orf86|254439	0
TCGA-KO-8403-11A-01R-2315-07	C11orf87|399947	.5833
TCGA-KO-8403-11A-01R-2315-07	C11orf88|399949	.5833
TCGA-KO-8403-11A-01R-2315-07	C11orf90|387804	.2916
TCGA-KO-8403-11A-01R-2315-07	C11orf92|399948	809.7581
TCGA-KO-8403-11A-01R-2315-07	C11orf93|120376	126.3885
TCGA-KO-8403-11A-01R-2315-07	C11orf94|143678	0
TCGA-KO-8403-11A-01R-2315-07	C11orf95|65998	727.3364
TCGA-KO-8403-11A-01R-2315-07	C11orf9|745	954.8112
TCGA-KO-8403-11A-01R-2315-07	C12orf10|60314	866.1544
TCGA-KO-8403-11A-01R-2315-07	C12orf11|55726	293.9675
TCGA-KO-8403-11A-01R-2315-07	C12orf12|196477	0
TCGA-KO-8403-11A-01R-2315-07	C12orf23|90488	1189.8686
TCGA-KO-8403-11A-01R-2315-07	C12orf24|29902	98.2808
TCGA-KO-8403-11A-01R-2315-07	C12orf26|84190	128.9024
TCGA-KO-8403-11A-01R-2315-07	C12orf27|283460	97.6975
TCGA-KO-8403-11A-01R-2315-07	C12orf29|91298	321.9032
TCGA-KO-8403-11A-01R-2315-07	C12orf32|83695	490.2375
TCGA-KO-8403-11A-01R-2315-07	C12orf34|84915	785.9549
TCGA-KO-8403-11A-01R-2315-07	C12orf35|55196	619.4316
TCGA-KO-8403-11A-01R-2315-07	C12orf36|283422	50.1611
TCGA-KO-8403-11A-01R-2315-07	C12orf39|80763	152.5248
TCGA-KO-8403-11A-01R-2315-07	C12orf40|283461	0
TCGA-KO-8403-11A-01R-2315-07	C12orf41|54934	503.3611
TCGA-KO-8403-11A-01R-2315-07	C12orf42|374470	0
TCGA-KO-8403-11A-01R-2315-07	C12orf43|64897	260.1379
TCGA-KO-8403-11A-01R-2315-07	C12orf44|60673	864.9878
TCGA-KO-8403-11A-01R-2315-07	C12orf45|121053	51.036
TCGA-KO-8403-11A-01R-2315-07	C12orf47|51275	222.3363
TCGA-KO-8403-11A-01R-2315-07	C12orf48|55010	23.2812
TCGA-KO-8403-11A-01R-2315-07	C12orf49|79794	998.5564
TCGA-KO-8403-11A-01R-2315-07	C12orf4|57102	290.1763
TCGA-KO-8403-11A-01R-2315-07	C12orf50|160419	0
TCGA-KO-8403-11A-01R-2315-07	C12orf51|283450	2255.501
TCGA-KO-8403-11A-01R-2315-07	C12orf52|84934	669.3011
TCGA-KO-8403-11A-01R-2315-07	C12orf53|196500	34.1212
TCGA-KO-8403-11A-01R-2315-07	C12orf54|121273	0
TCGA-KO-8403-11A-01R-2315-07	C12orf56|115749	7.8741
TCGA-KO-8403-11A-01R-2315-07	C12orf57|113246	1287.2745
TCGA-KO-8403-11A-01R-2315-07	C12orf59|120939	630.2221
TCGA-KO-8403-11A-01R-2315-07	C12orf5|57103	229.808
TCGA-KO-8403-11A-01R-2315-07	C12orf60|144608	52.2026
TCGA-KO-8403-11A-01R-2315-07	C12orf61|283416	16.3315
TCGA-KO-8403-11A-01R-2315-07	C12orf62|84987	784.7883
TCGA-KO-8403-11A-01R-2315-07	C12orf63|374467	6.7076
TCGA-KO-8403-11A-01R-2315-07	C12orf65|91574	377.0834
TCGA-KO-8403-11A-01R-2315-07	C12orf66|144577	109.3629
TCGA-KO-8403-11A-01R-2315-07	C12orf68|387856	28.2885
TCGA-KO-8403-11A-01R-2315-07	C12orf69|440087	9.9156
TCGA-KO-8403-11A-01R-2315-07	C12orf70|341346	.2916
TCGA-KO-8403-11A-01R-2315-07	C12orf71|728858	1.1665
TCGA-KO-8403-11A-01R-2315-07	C12orf72|254013	85.7405
TCGA-KO-8403-11A-01R-2315-07	C12orf73|728568	101.4888
TCGA-KO-8403-11A-01R-2315-07	C12orf74|338809	8.4574
TCGA-KO-8403-11A-01R-2315-07	C12orf75|387882	938.1881
TCGA-KO-8403-11A-01R-2315-07	C12orf76|400073	166.5233
TCGA-KO-8403-11A-01R-2315-07	C12orf77|196415	0
TCGA-KO-8403-11A-01R-2315-07	C13orf15|28984	1119.8763
TCGA-KO-8403-11A-01R-2315-07	C13orf16|121793	1.4582
TCGA-KO-8403-11A-01R-2315-07	C13orf18|80183	9.3323
TCGA-KO-8403-11A-01R-2315-07	C13orf1|57213	276.1778
TCGA-KO-8403-11A-01R-2315-07	C13orf23|80209	669.3011
TCGA-KO-8403-11A-01R-2315-07	C13orf26|122046	.2916
TCGA-KO-8403-11A-01R-2315-07	C13orf27|93081	133.277
TCGA-KO-8403-11A-01R-2315-07	C13orf28|122258	0
TCGA-KO-8403-11A-01R-2315-07	C13orf29|283487	95.3645
TCGA-KO-8403-11A-01R-2315-07	C13orf30|144809	0
TCGA-KO-8403-11A-01R-2315-07	C13orf31|144811	170.0229
TCGA-KO-8403-11A-01R-2315-07	C13orf33|84935	260.4296
TCGA-KO-8403-11A-01R-2315-07	C13orf34|79866	36.046
TCGA-KO-8403-11A-01R-2315-07	C13orf35|400165	.2916
TCGA-KO-8403-11A-01R-2315-07	C13orf36|400120	1.4582
TCGA-KO-8403-11A-01R-2315-07	C13orf37|440145	279.9691
TCGA-KO-8403-11A-01R-2315-07	C13orf38|728591	2.0414
TCGA-KO-8403-11A-01R-2315-07	C13orf39|196541	.2916
TCGA-KO-8403-11A-01R-2315-07	C14orf101|54916	611.5575
TCGA-KO-8403-11A-01R-2315-07	C14orf102|55051	328.9637
TCGA-KO-8403-11A-01R-2315-07	C14orf104|55172	302.1333
TCGA-KO-8403-11A-01R-2315-07	C14orf105|55195	1608.9473
TCGA-KO-8403-11A-01R-2315-07	C14orf106|55320	216.1011
TCGA-KO-8403-11A-01R-2315-07	C14orf109|26175	413.5377
TCGA-KO-8403-11A-01R-2315-07	C14orf115|55237	.2916
TCGA-KO-8403-11A-01R-2315-07	C14orf118|55668	275.8862
TCGA-KO-8403-11A-01R-2315-07	C14orf119|55017	735.7938
TCGA-KO-8403-11A-01R-2315-07	C14orf126|112487	256.4313
TCGA-KO-8403-11A-01R-2315-07	C14orf128|84837	109.0713
TCGA-KO-8403-11A-01R-2315-07	C14orf129|51527	312.3405
TCGA-KO-8403-11A-01R-2315-07	C14orf132|56967	1497.8346
TCGA-KO-8403-11A-01R-2315-07	C14orf135|64430	951.6033
TCGA-KO-8403-11A-01R-2315-07	C14orf138|79609	90.6983
TCGA-KO-8403-11A-01R-2315-07	C14orf139|79686	36.4543
TCGA-KO-8403-11A-01R-2315-07	C14orf142|84520	348.7948
TCGA-KO-8403-11A-01R-2315-07	C14orf143|90141	47.2448
TCGA-KO-8403-11A-01R-2315-07	C14orf145|145508	40.8288
TCGA-KO-8403-11A-01R-2315-07	C14orf147|171546	848.3647
TCGA-KO-8403-11A-01R-2315-07	C14orf148|122945	13.1236
TCGA-KO-8403-11A-01R-2315-07	C14orf149|112849	110.8211
TCGA-KO-8403-11A-01R-2315-07	C14orf153|84334	385.497
TCGA-KO-8403-11A-01R-2315-07	C14orf156|81892	368.0427
TCGA-KO-8403-11A-01R-2315-07	C14orf159|80017	1987.1972
TCGA-KO-8403-11A-01R-2315-07	C14orf162|56936	0
TCGA-KO-8403-11A-01R-2315-07	C14orf165|414767	0
TCGA-KO-8403-11A-01R-2315-07	C14orf166B|145497	.2916
TCGA-KO-8403-11A-01R-2315-07	C14orf166|51637	1251.4035
TCGA-KO-8403-11A-01R-2315-07	C14orf167|55449	715.0498
TCGA-KO-8403-11A-01R-2315-07	C14orf169|79697	268.0121
TCGA-KO-8403-11A-01R-2315-07	C14orf174|161394	74.0752
TCGA-KO-8403-11A-01R-2315-07	C14orf176|643382	13.4152
TCGA-KO-8403-11A-01R-2315-07	C14orf177|283598	0
TCGA-KO-8403-11A-01R-2315-07	C14orf178|283579	2.9163
TCGA-KO-8403-11A-01R-2315-07	C14orf179|112752	235.0574
TCGA-KO-8403-11A-01R-2315-07	C14orf180|400258	6.7076
TCGA-KO-8403-11A-01R-2315-07	C14orf181|400223	95.6561
TCGA-KO-8403-11A-01R-2315-07	C14orf182|283551	2.3331
TCGA-KO-8403-11A-01R-2315-07	C14orf183|196913	0
TCGA-KO-8403-11A-01R-2315-07	C14orf184|650662	0
TCGA-KO-8403-11A-01R-2315-07	C14orf19|280655	1.4582
TCGA-KO-8403-11A-01R-2315-07	C14orf1|11161	916.3155
TCGA-KO-8403-11A-01R-2315-07	C14orf21|161424	277.636
TCGA-KO-8403-11A-01R-2315-07	C14orf23|387978	0
TCGA-KO-8403-11A-01R-2315-07	C14orf28|122525	70.8672
TCGA-KO-8403-11A-01R-2315-07	C14orf2|9556	697.298
TCGA-KO-8403-11A-01R-2315-07	C14orf33|100129075	57.452
TCGA-KO-8403-11A-01R-2315-07	C14orf34|645687	1.1665
TCGA-KO-8403-11A-01R-2315-07	C14orf37|145407	466.9068
TCGA-KO-8403-11A-01R-2315-07	C14orf39|317761	0
TCGA-KO-8403-11A-01R-2315-07	C14orf43|91748	1321.3958
TCGA-KO-8403-11A-01R-2315-07	C14orf45|80127	281.4506
TCGA-KO-8403-11A-01R-2315-07	C14orf48|256369	0
TCGA-KO-8403-11A-01R-2315-07	C14orf49|161176	30.9133
TCGA-KO-8403-11A-01R-2315-07	C14orf4|64207	3638.14
TCGA-KO-8403-11A-01R-2315-07	C14orf50|145376	139.9845
TCGA-KO-8403-11A-01R-2315-07	C14orf53|440184	0
TCGA-KO-8403-11A-01R-2315-07	C14orf64|388011	58.6185
TCGA-KO-8403-11A-01R-2315-07	C14orf68|283600	1.1665
TCGA-KO-8403-11A-01R-2315-07	C14orf70|283601	0
TCGA-KO-8403-11A-01R-2315-07	C14orf72|145200	1.1665
TCGA-KO-8403-11A-01R-2315-07	C14orf73|91828	18.373
TCGA-KO-8403-11A-01R-2315-07	C14orf79|122616	289.3014
TCGA-KO-8403-11A-01R-2315-07	C14orf80|283643	57.1604
TCGA-KO-8403-11A-01R-2315-07	C14orf86|283592	0
TCGA-KO-8403-11A-01R-2315-07	C14orf93|60686	337.1294
TCGA-KO-8403-11A-01R-2315-07	C15orf17|57184	1579.7839
TCGA-KO-8403-11A-01R-2315-07	C15orf21|283651	11.0821
TCGA-KO-8403-11A-01R-2315-07	C15orf23|90417	97.4059
TCGA-KO-8403-11A-01R-2315-07	C15orf24|56851	1179.3698
TCGA-KO-8403-11A-01R-2315-07	C15orf26|161502	.8749
TCGA-KO-8403-11A-01R-2315-07	C15orf27|123591	107.6131
TCGA-KO-8403-11A-01R-2315-07	C15orf28|80035	4.3745
TCGA-KO-8403-11A-01R-2315-07	C15orf29|79768	226.0167
TCGA-KO-8403-11A-01R-2315-07	C15orf2|23742	2.6247
TCGA-KO-8403-11A-01R-2315-07	C15orf32|145858	.2916
TCGA-KO-8403-11A-01R-2315-07	C15orf33|196951	74.7926
TCGA-KO-8403-11A-01R-2315-07	C15orf34|80072	64.4512
TCGA-KO-8403-11A-01R-2315-07	C15orf37|283687	70.1993
TCGA-KO-8403-11A-01R-2315-07	C15orf38|348110	355.6686
TCGA-KO-8403-11A-01R-2315-07	C15orf39|56905	503.6527
TCGA-KO-8403-11A-01R-2315-07	C15orf40|123207	333.3382
TCGA-KO-8403-11A-01R-2315-07	C15orf41|84529	164.4818
TCGA-KO-8403-11A-01R-2315-07	C15orf42|90381	5.8327
TCGA-KO-8403-11A-01R-2315-07	C15orf43|145645	0
TCGA-KO-8403-11A-01R-2315-07	C15orf44|81556	805.786
TCGA-KO-8403-11A-01R-2315-07	C15orf48|84419	8.749
TCGA-KO-8403-11A-01R-2315-07	C15orf50|414926	0
TCGA-KO-8403-11A-01R-2315-07	C15orf51|196968	12.5403
TCGA-KO-8403-11A-01R-2315-07	C15orf52|388115	488.1961
TCGA-KO-8403-11A-01R-2315-07	C15orf53|400359	0
TCGA-KO-8403-11A-01R-2315-07	C15orf54|400360	0
TCGA-KO-8403-11A-01R-2315-07	C15orf55|256646	0
TCGA-KO-8403-11A-01R-2315-07	C15orf56|644809	75.2417
TCGA-KO-8403-11A-01R-2315-07	C15orf57|90416	551.1016
TCGA-KO-8403-11A-01R-2315-07	C15orf58|390637	57.452
TCGA-KO-8403-11A-01R-2315-07	C15orf59|388135	83.1158
TCGA-KO-8403-11A-01R-2315-07	C15orf5|81698	.2916
TCGA-KO-8403-11A-01R-2315-07	C15orf60|283677	0
TCGA-KO-8403-11A-01R-2315-07	C15orf61|145853	99.739
TCGA-KO-8403-11A-01R-2315-07	C15orf62|643338	56.5771
TCGA-KO-8403-11A-01R-2315-07	C15orf63|25764	465.5186
TCGA-KO-8403-11A-01R-2315-07	C16orf11|146325	205.019
TCGA-KO-8403-11A-01R-2315-07	C16orf13|84326	491.6957
TCGA-KO-8403-11A-01R-2315-07	C16orf3|750	3.7912
TCGA-KO-8403-11A-01R-2315-07	C16orf42|115939	905.8487
TCGA-KO-8403-11A-01R-2315-07	C16orf45|89927	690.2988
TCGA-KO-8403-11A-01R-2315-07	C16orf46|123775	66.201
TCGA-KO-8403-11A-01R-2315-07	C16orf48|84080	568.3956
TCGA-KO-8403-11A-01R-2315-07	C16orf52|730094	298.6337
TCGA-KO-8403-11A-01R-2315-07	C16orf53|79447	1022.59
TCGA-KO-8403-11A-01R-2315-07	C16orf54|283897	10.4988
TCGA-KO-8403-11A-01R-2315-07	C16orf55|124045	173.2309
TCGA-KO-8403-11A-01R-2315-07	C16orf57|79650	857.1137
TCGA-KO-8403-11A-01R-2315-07	C16orf58|64755	2461.2812
TCGA-KO-8403-11A-01R-2315-07	C16orf59|80178	13.1236
TCGA-KO-8403-11A-01R-2315-07	C16orf5|29965	1682.4392
TCGA-KO-8403-11A-01R-2315-07	C16orf61|56942	390.3673
TCGA-KO-8403-11A-01R-2315-07	C16orf62|57020	1414.4272
TCGA-KO-8403-11A-01R-2315-07	C16orf63|123811	494.6121
TCGA-KO-8403-11A-01R-2315-07	C16orf68|79091	158.0659
TCGA-KO-8403-11A-01R-2315-07	C16orf70|80262	326.6335
TCGA-KO-8403-11A-01R-2315-07	C16orf71|146562	31.2049
TCGA-KO-8403-11A-01R-2315-07	C16orf72|29035	705.1721
TCGA-KO-8403-11A-01R-2315-07	C16orf73|254528	13.5668
TCGA-KO-8403-11A-01R-2315-07	C16orf74|404550	16.9148
TCGA-KO-8403-11A-01R-2315-07	C16orf75|116028	104.6968
TCGA-KO-8403-11A-01R-2315-07	C16orf78|123970	0
TCGA-KO-8403-11A-01R-2315-07	C16orf79|283870	39.0761
TCGA-KO-8403-11A-01R-2315-07	C16orf7|9605	623.1062
TCGA-KO-8403-11A-01R-2315-07	C16orf80|29105	501.3196
TCGA-KO-8403-11A-01R-2315-07	C16orf81|283860	2.3331
TCGA-KO-8403-11A-01R-2315-07	C16orf82|162083	0
TCGA-KO-8403-11A-01R-2315-07	C16orf86|388284	194.5202
TCGA-KO-8403-11A-01R-2315-07	C16orf87|388272	101.7804
TCGA-KO-8403-11A-01R-2315-07	C16orf88|400506	264.2208
TCGA-KO-8403-11A-01R-2315-07	C16orf89|146556	55.4105
TCGA-KO-8403-11A-01R-2315-07	C16orf90|646174	.2916
TCGA-KO-8403-11A-01R-2315-07	C16orf91|283951	170.8978
TCGA-KO-8403-11A-01R-2315-07	C16orf92|146378	0
TCGA-KO-8403-11A-01R-2315-07	C16orf93|90835	60.66
TCGA-KO-8403-11A-01R-2315-07	C17orf100|388327	89.8234
TCGA-KO-8403-11A-01R-2315-07	C17orf101|79701	331.5884
[truncated: 18,532 more rows]
