# Supplementary material for: Dysfunctional miRNA-Mediated Regulation in Chromophobe Renal Cell Carcinoma
Source: PLoS One. 2016 Jun 3;11(6):e0156324. doi: 10.1371/journal.pone.0156324 (PMC4892590; doi:10.1371/journal.pone.0156324)
Supplement: S2 File — (ZIP) [file pone.0156324.s002.zip › S2_File mRNA expression profile downloaded from TCGA/control/unc.edu__IlluminaHiSeq_RNASeqV2__TCGA-KO-8415-11A-01R-2315-07__expression_rsem_gene_normalized.txt]

barcode	gene_id	normalized_count
TCGA-KO-8415-11A-01R-2315-07	?|100130426	.4732
TCGA-KO-8415-11A-01R-2315-07	?|100133144	7.5991
TCGA-KO-8415-11A-01R-2315-07	?|100134869	10.7784
TCGA-KO-8415-11A-01R-2315-07	?|10357	145.3611
TCGA-KO-8415-11A-01R-2315-07	?|10431	970.789
TCGA-KO-8415-11A-01R-2315-07	?|136542	0
TCGA-KO-8415-11A-01R-2315-07	?|155060	127.7233
TCGA-KO-8415-11A-01R-2315-07	?|26823	.4594
TCGA-KO-8415-11A-01R-2315-07	?|280660	0
TCGA-KO-8415-11A-01R-2315-07	?|317712	0
TCGA-KO-8415-11A-01R-2315-07	?|340602	0
TCGA-KO-8415-11A-01R-2315-07	?|388795	0
TCGA-KO-8415-11A-01R-2315-07	?|390284	4.5944
TCGA-KO-8415-11A-01R-2315-07	?|391343	0
TCGA-KO-8415-11A-01R-2315-07	?|391714	0
TCGA-KO-8415-11A-01R-2315-07	?|404770	0
TCGA-KO-8415-11A-01R-2315-07	?|441362	0
TCGA-KO-8415-11A-01R-2315-07	?|442388	0
TCGA-KO-8415-11A-01R-2315-07	?|553137	451.6259
TCGA-KO-8415-11A-01R-2315-07	?|57714	319.7677
TCGA-KO-8415-11A-01R-2315-07	?|645851	4.1349
TCGA-KO-8415-11A-01R-2315-07	?|652919	44.7996
TCGA-KO-8415-11A-01R-2315-07	?|653553	334.4697
TCGA-KO-8415-11A-01R-2315-07	?|728045	0
TCGA-KO-8415-11A-01R-2315-07	?|728603	0
TCGA-KO-8415-11A-01R-2315-07	?|728788	0
TCGA-KO-8415-11A-01R-2315-07	?|729884	4.1349
TCGA-KO-8415-11A-01R-2315-07	?|8225	740.6114
TCGA-KO-8415-11A-01R-2315-07	?|90288	16.5397
TCGA-KO-8415-11A-01R-2315-07	A1BG|1	41.3125
TCGA-KO-8415-11A-01R-2315-07	A1CF|29974	62.4833
TCGA-KO-8415-11A-01R-2315-07	A2BP1|54715	21.1341
TCGA-KO-8415-11A-01R-2315-07	A2LD1|87769	916.6536
TCGA-KO-8415-11A-01R-2315-07	A2ML1|144568	.9189
TCGA-KO-8415-11A-01R-2315-07	A2M|2	12790.2305
TCGA-KO-8415-11A-01R-2315-07	A4GALT|53947	698.3433
TCGA-KO-8415-11A-01R-2315-07	A4GNT|51146	5.0538
TCGA-KO-8415-11A-01R-2315-07	AAA1|404744	2.7566
TCGA-KO-8415-11A-01R-2315-07	AAAS|8086	626.6712
TCGA-KO-8415-11A-01R-2315-07	AACSL|729522	16.0803
TCGA-KO-8415-11A-01R-2315-07	AACS|65985	818.2562
TCGA-KO-8415-11A-01R-2315-07	AADACL2|344752	0
TCGA-KO-8415-11A-01R-2315-07	AADACL3|126767	0
TCGA-KO-8415-11A-01R-2315-07	AADACL4|343066	5.9727
TCGA-KO-8415-11A-01R-2315-07	AADAC|13	.4594
TCGA-KO-8415-11A-01R-2315-07	AADAT|51166	130.9394
TCGA-KO-8415-11A-01R-2315-07	AAGAB|79719	1174.7788
TCGA-KO-8415-11A-01R-2315-07	AAK1|22848	1274.017
TCGA-KO-8415-11A-01R-2315-07	AAMP|14	2784.1844
TCGA-KO-8415-11A-01R-2315-07	AANAT|15	1.3783
TCGA-KO-8415-11A-01R-2315-07	AARS2|57505	382.2511
TCGA-KO-8415-11A-01R-2315-07	AARSD1|80755	469.0845
TCGA-KO-8415-11A-01R-2315-07	AARS|16	2827.8308
TCGA-KO-8415-11A-01R-2315-07	AASDHPPT|60496	996.058
TCGA-KO-8415-11A-01R-2315-07	AASDH|132949	334.4697
TCGA-KO-8415-11A-01R-2315-07	AASS|10157	434.6268
TCGA-KO-8415-11A-01R-2315-07	AATF|26574	670.7771
TCGA-KO-8415-11A-01R-2315-07	AATK|9625	56.0512
TCGA-KO-8415-11A-01R-2315-07	ABAT|18	1684.7531
TCGA-KO-8415-11A-01R-2315-07	ABCA10|10349	18.3958
TCGA-KO-8415-11A-01R-2315-07	ABCA11P|79963	161.1841
TCGA-KO-8415-11A-01R-2315-07	ABCA12|26154	5.9727
TCGA-KO-8415-11A-01R-2315-07	ABCA13|154664	67.5371
TCGA-KO-8415-11A-01R-2315-07	ABCA17P|650655	11.4859
TCGA-KO-8415-11A-01R-2315-07	ABCA1|19	463.0246
TCGA-KO-8415-11A-01R-2315-07	ABCA2|20	1992.1161
TCGA-KO-8415-11A-01R-2315-07	ABCA3|21	770.0153
TCGA-KO-8415-11A-01R-2315-07	ABCA4|24	864.6592
TCGA-KO-8415-11A-01R-2315-07	ABCA5|23461	637.6793
TCGA-KO-8415-11A-01R-2315-07	ABCA6|23460	45.4842
TCGA-KO-8415-11A-01R-2315-07	ABCA7|10347	187.45
TCGA-KO-8415-11A-01R-2315-07	ABCA8|10351	222.3672
TCGA-KO-8415-11A-01R-2315-07	ABCA9|10350	72.1315
TCGA-KO-8415-11A-01R-2315-07	ABCB10|23456	454.3826
TCGA-KO-8415-11A-01R-2315-07	ABCB11|8647	0
TCGA-KO-8415-11A-01R-2315-07	ABCB1|5243	1739.4261
TCGA-KO-8415-11A-01R-2315-07	ABCB4|5244	14.2425
TCGA-KO-8415-11A-01R-2315-07	ABCB5|340273	0
TCGA-KO-8415-11A-01R-2315-07	ABCB6|10058	246.9838
TCGA-KO-8415-11A-01R-2315-07	ABCB7|22	438.3023
TCGA-KO-8415-11A-01R-2315-07	ABCB8|11194	630.3467
TCGA-KO-8415-11A-01R-2315-07	ABCB9|23457	135.3821
TCGA-KO-8415-11A-01R-2315-07	ABCC10|89845	313.3356
TCGA-KO-8415-11A-01R-2315-07	ABCC11|85320	2.7566
TCGA-KO-8415-11A-01R-2315-07	ABCC12|94160	0
TCGA-KO-8415-11A-01R-2315-07	ABCC13|150000	0
TCGA-KO-8415-11A-01R-2315-07	ABCC1|4363	665.2639
TCGA-KO-8415-11A-01R-2315-07	ABCC2|1244	54.2135
TCGA-KO-8415-11A-01R-2315-07	ABCC3|8714	220.5295
TCGA-KO-8415-11A-01R-2315-07	ABCC4|10257	1110.9171
TCGA-KO-8415-11A-01R-2315-07	ABCC5|10057	1188.5619
TCGA-KO-8415-11A-01R-2315-07	ABCC6P1|653190	47.3219
TCGA-KO-8415-11A-01R-2315-07	ABCC6P2|730013	112.1025
TCGA-KO-8415-11A-01R-2315-07	ABCC6|368	341.8207
TCGA-KO-8415-11A-01R-2315-07	ABCC8|6833	12.8642
TCGA-KO-8415-11A-01R-2315-07	ABCC9|10060	371.684
TCGA-KO-8415-11A-01R-2315-07	ABCD1|215	225.5833
TCGA-KO-8415-11A-01R-2315-07	ABCD2|225	22.5124
TCGA-KO-8415-11A-01R-2315-07	ABCD3|5825	2350.017
TCGA-KO-8415-11A-01R-2315-07	ABCD4|5826	705.2348
TCGA-KO-8415-11A-01R-2315-07	ABCE1|6059	1132.0512
TCGA-KO-8415-11A-01R-2315-07	ABCF1|23	1350.2835
TCGA-KO-8415-11A-01R-2315-07	ABCF2|10061	1147.2126
TCGA-KO-8415-11A-01R-2315-07	ABCF3|55324	1234.5055
TCGA-KO-8415-11A-01R-2315-07	ABCG1|9619	584.4031
TCGA-KO-8415-11A-01R-2315-07	ABCG2|9429	247.1768
TCGA-KO-8415-11A-01R-2315-07	ABCG4|64137	9.1887
TCGA-KO-8415-11A-01R-2315-07	ABCG5|64240	10.567
TCGA-KO-8415-11A-01R-2315-07	ABCG8|64241	17.918
TCGA-KO-8415-11A-01R-2315-07	ABHD10|55347	1579.0828
TCGA-KO-8415-11A-01R-2315-07	ABHD11|83451	687.7762
TCGA-KO-8415-11A-01R-2315-07	ABHD12B|145447	2.2972
TCGA-KO-8415-11A-01R-2315-07	ABHD12|26090	1741.2638
TCGA-KO-8415-11A-01R-2315-07	ABHD13|84945	497.5696
TCGA-KO-8415-11A-01R-2315-07	ABHD14A|25864	722.5831
TCGA-KO-8415-11A-01R-2315-07	ABHD14B|84836	3324.0221
TCGA-KO-8415-11A-01R-2315-07	ABHD15|116236	303.228
TCGA-KO-8415-11A-01R-2315-07	ABHD1|84696	22.9718
TCGA-KO-8415-11A-01R-2315-07	ABHD2|11057	2534.7104
TCGA-KO-8415-11A-01R-2315-07	ABHD3|171586	326.1998
TCGA-KO-8415-11A-01R-2315-07	ABHD4|63874	1363.1477
TCGA-KO-8415-11A-01R-2315-07	ABHD5|51099	634.9411
TCGA-KO-8415-11A-01R-2315-07	ABHD6|57406	364.333
TCGA-KO-8415-11A-01R-2315-07	ABHD8|79575	402.4663
TCGA-KO-8415-11A-01R-2315-07	ABI1|10006	1367.9396
TCGA-KO-8415-11A-01R-2315-07	ABI2|10152	1635.5935
TCGA-KO-8415-11A-01R-2315-07	ABI3BP|25890	1176.6165
TCGA-KO-8415-11A-01R-2315-07	ABI3|51225	454.842
TCGA-KO-8415-11A-01R-2315-07	ABL1|25	1613.5405
TCGA-KO-8415-11A-01R-2315-07	ABL2|27	445.1938
TCGA-KO-8415-11A-01R-2315-07	ABLIM1|3983	4104.6045
TCGA-KO-8415-11A-01R-2315-07	ABLIM2|84448	113.4808
TCGA-KO-8415-11A-01R-2315-07	ABLIM3|22885	344.1178
TCGA-KO-8415-11A-01R-2315-07	ABO|28	270.608
TCGA-KO-8415-11A-01R-2315-07	ABP1|26	5373.5677
TCGA-KO-8415-11A-01R-2315-07	ABRA|137735	12.4048
TCGA-KO-8415-11A-01R-2315-07	ABR|29	1156.4013
TCGA-KO-8415-11A-01R-2315-07	ABT1|29777	612.8881
TCGA-KO-8415-11A-01R-2315-07	ABTB1|80325	619.7797
TCGA-KO-8415-11A-01R-2315-07	ABTB2|25841	2549.4124
TCGA-KO-8415-11A-01R-2315-07	ACAA1|30	3218.3517
TCGA-KO-8415-11A-01R-2315-07	ACAA2|10449	5847.2466
TCGA-KO-8415-11A-01R-2315-07	ACACA|31	722.234
TCGA-KO-8415-11A-01R-2315-07	ACACB|32	2744.2134
TCGA-KO-8415-11A-01R-2315-07	ACAD10|80724	839.3902
TCGA-KO-8415-11A-01R-2315-07	ACAD11|84129	1198.1273
TCGA-KO-8415-11A-01R-2315-07	ACAD8|27034	1024.0837
TCGA-KO-8415-11A-01R-2315-07	ACAD9|28976	985.9458
TCGA-KO-8415-11A-01R-2315-07	ACADL|33	615.1853
TCGA-KO-8415-11A-01R-2315-07	ACADM|34	4586.5532
TCGA-KO-8415-11A-01R-2315-07	ACADSB|36	3474.2578
TCGA-KO-8415-11A-01R-2315-07	ACADS|35	1572.1912
TCGA-KO-8415-11A-01R-2315-07	ACADVL|37	7706.4248
TCGA-KO-8415-11A-01R-2315-07	ACAN|176	43.187
TCGA-KO-8415-11A-01R-2315-07	ACAP1|9744	14.2425
TCGA-KO-8415-11A-01R-2315-07	ACAP2|23527	892.2254
TCGA-KO-8415-11A-01R-2315-07	ACAP3|116983	359.7387
TCGA-KO-8415-11A-01R-2315-07	ACAT1|38	7698.7751
TCGA-KO-8415-11A-01R-2315-07	ACAT2|39	433.6482
TCGA-KO-8415-11A-01R-2315-07	ACBD3|64746	1041.5422
TCGA-KO-8415-11A-01R-2315-07	ACBD4|79777	644.5892
TCGA-KO-8415-11A-01R-2315-07	ACBD5|91452	2110.1912
TCGA-KO-8415-11A-01R-2315-07	ACBD6|84320	442.8967
TCGA-KO-8415-11A-01R-2315-07	ACBD7|414149	28.9445
TCGA-KO-8415-11A-01R-2315-07	ACCN1|40	77.1853
TCGA-KO-8415-11A-01R-2315-07	ACCN2|41	64.3211
TCGA-KO-8415-11A-01R-2315-07	ACCN3|9311	3.2161
TCGA-KO-8415-11A-01R-2315-07	ACCN4|55515	0
TCGA-KO-8415-11A-01R-2315-07	ACCN5|51802	.4594
TCGA-KO-8415-11A-01R-2315-07	ACCSL|390110	0
TCGA-KO-8415-11A-01R-2315-07	ACCS|84680	215.0162
TCGA-KO-8415-11A-01R-2315-07	ACD|65057	321.6055
TCGA-KO-8415-11A-01R-2315-07	ACE2|59272	208.5841
TCGA-KO-8415-11A-01R-2315-07	ACER1|125981	0
TCGA-KO-8415-11A-01R-2315-07	ACER2|340485	214.5568
TCGA-KO-8415-11A-01R-2315-07	ACER3|55331	228.3399
TCGA-KO-8415-11A-01R-2315-07	ACE|1636	169.532
TCGA-KO-8415-11A-01R-2315-07	ACHE|43	28.0256
TCGA-KO-8415-11A-01R-2315-07	ACIN1|22985	1743.561
TCGA-KO-8415-11A-01R-2315-07	ACLY|47	2169.9179
TCGA-KO-8415-11A-01R-2315-07	ACMSD|130013	1159.1488
TCGA-KO-8415-11A-01R-2315-07	ACN9|57001	441.9778
TCGA-KO-8415-11A-01R-2315-07	ACO1|48	1980.6302
TCGA-KO-8415-11A-01R-2315-07	ACO2|50	6729.3093
TCGA-KO-8415-11A-01R-2315-07	ACOT11|26027	915.5097
TCGA-KO-8415-11A-01R-2315-07	ACOT12|134526	33.9983
TCGA-KO-8415-11A-01R-2315-07	ACOT13|55856	1063.3011
TCGA-KO-8415-11A-01R-2315-07	ACOT1|641371	606.9154
TCGA-KO-8415-11A-01R-2315-07	ACOT2|10965	540.2972
TCGA-KO-8415-11A-01R-2315-07	ACOT4|122970	152.5329
TCGA-KO-8415-11A-01R-2315-07	ACOT6|641372	11.9453
TCGA-KO-8415-11A-01R-2315-07	ACOT7|11332	682.7224
TCGA-KO-8415-11A-01R-2315-07	ACOT8|10005	583.2682
TCGA-KO-8415-11A-01R-2315-07	ACOT9|23597	551.7831
TCGA-KO-8415-11A-01R-2315-07	ACOX1|51	1972.5165
TCGA-KO-8415-11A-01R-2315-07	ACOX2|8309	543.5132
TCGA-KO-8415-11A-01R-2315-07	ACOX3|8310	368.468
TCGA-KO-8415-11A-01R-2315-07	ACOXL|55289	19.2963
TCGA-KO-8415-11A-01R-2315-07	ACP1|52	2004.9803
TCGA-KO-8415-11A-01R-2315-07	ACP2|53	808.1486
TCGA-KO-8415-11A-01R-2315-07	ACP5|54	206.7464
TCGA-KO-8415-11A-01R-2315-07	ACP6|51205	571.0794
TCGA-KO-8415-11A-01R-2315-07	ACPL2|92370	431.8702
TCGA-KO-8415-11A-01R-2315-07	ACPP|55	753.9351
TCGA-KO-8415-11A-01R-2315-07	ACPT|93650	0
TCGA-KO-8415-11A-01R-2315-07	ACRBP|84519	16.0803
TCGA-KO-8415-11A-01R-2315-07	ACRC|93953	15.1614
TCGA-KO-8415-11A-01R-2315-07	ACRV1|56	0
TCGA-KO-8415-11A-01R-2315-07	ACR|49	6.4321
TCGA-KO-8415-11A-01R-2315-07	ACSBG1|23205	6.4321
TCGA-KO-8415-11A-01R-2315-07	ACSBG2|81616	8.7293
TCGA-KO-8415-11A-01R-2315-07	ACSF2|80221	1401.7403
TCGA-KO-8415-11A-01R-2315-07	ACSF3|197322	492.0563
TCGA-KO-8415-11A-01R-2315-07	ACSL1|2180	9760.7255
TCGA-KO-8415-11A-01R-2315-07	ACSL3|2181	2270.9939
TCGA-KO-8415-11A-01R-2315-07	ACSL4|2182	3400.748
TCGA-KO-8415-11A-01R-2315-07	ACSL5|51703	652.8591
TCGA-KO-8415-11A-01R-2315-07	ACSL6|23305	55.1324
TCGA-KO-8415-11A-01R-2315-07	ACSM1|116285	14.702
TCGA-KO-8415-11A-01R-2315-07	ACSM2A|123876	1183.0486
TCGA-KO-8415-11A-01R-2315-07	ACSM2B|348158	748.8813
TCGA-KO-8415-11A-01R-2315-07	ACSM3|6296	1352.0615
TCGA-KO-8415-11A-01R-2315-07	ACSM4|341392	.9189
TCGA-KO-8415-11A-01R-2315-07	ACSM5|54988	316.5517
TCGA-KO-8415-11A-01R-2315-07	ACSS1|84532	2707.9179
TCGA-KO-8415-11A-01R-2315-07	ACSS2|55902	1336.5004
TCGA-KO-8415-11A-01R-2315-07	ACSS3|79611	775.988
TCGA-KO-8415-11A-01R-2315-07	ACTA1|58	3.6755
TCGA-KO-8415-11A-01R-2315-07	ACTA2|59	7484.4894
TCGA-KO-8415-11A-01R-2315-07	ACTBL2|345651	1.3783
TCGA-KO-8415-11A-01R-2315-07	ACTB|60	46234.4596
TCGA-KO-8415-11A-01R-2315-07	ACTC1|70	75.807
TCGA-KO-8415-11A-01R-2315-07	ACTG1|71	37115.1072
TCGA-KO-8415-11A-01R-2315-07	ACTG2|72	950.5738
TCGA-KO-8415-11A-01R-2315-07	ACTL6A|86	918.4133
TCGA-KO-8415-11A-01R-2315-07	ACTL6B|51412	0
TCGA-KO-8415-11A-01R-2315-07	ACTL7A|10881	0
TCGA-KO-8415-11A-01R-2315-07	ACTL7B|10880	0
TCGA-KO-8415-11A-01R-2315-07	ACTL8|81569	0
TCGA-KO-8415-11A-01R-2315-07	ACTL9|284382	0
TCGA-KO-8415-11A-01R-2315-07	ACTN1|87	2207.5917
TCGA-KO-8415-11A-01R-2315-07	ACTN2|88	16.5397
TCGA-KO-8415-11A-01R-2315-07	ACTN3|89	.4594
TCGA-KO-8415-11A-01R-2315-07	ACTN4|81	12739.6558
TCGA-KO-8415-11A-01R-2315-07	ACTR10|55860	1458.7105
TCGA-KO-8415-11A-01R-2315-07	ACTR1A|10121	2465.795
TCGA-KO-8415-11A-01R-2315-07	ACTR1B|10120	2214.4833
TCGA-KO-8415-11A-01R-2315-07	ACTR2|10097	4227.7334
TCGA-KO-8415-11A-01R-2315-07	ACTR3B|57180	232.4748
TCGA-KO-8415-11A-01R-2315-07	ACTR3C|653857	85.4552
TCGA-KO-8415-11A-01R-2315-07	ACTR3|10096	2809.9128
TCGA-KO-8415-11A-01R-2315-07	ACTR5|79913	156.6678
TCGA-KO-8415-11A-01R-2315-07	ACTR6|64431	511.3527
TCGA-KO-8415-11A-01R-2315-07	ACTR8|93973	484.7054
TCGA-KO-8415-11A-01R-2315-07	ACTRT1|139741	.9189
TCGA-KO-8415-11A-01R-2315-07	ACTRT2|140625	0
TCGA-KO-8415-11A-01R-2315-07	ACVR1B|91	3358.9393
TCGA-KO-8415-11A-01R-2315-07	ACVR1C|130399	84.5363
TCGA-KO-8415-11A-01R-2315-07	ACVR1|90	715.8019
TCGA-KO-8415-11A-01R-2315-07	ACVR2A|92	446.5721
TCGA-KO-8415-11A-01R-2315-07	ACVR2B|93	271.5269
TCGA-KO-8415-11A-01R-2315-07	ACVRL1|94	727.7472
TCGA-KO-8415-11A-01R-2315-07	ACY1|95	5949.8112
TCGA-KO-8415-11A-01R-2315-07	ACY3|91703	642.292
TCGA-KO-8415-11A-01R-2315-07	ACYP1|97	87.2929
TCGA-KO-8415-11A-01R-2315-07	ACYP2|98	135.0743
TCGA-KO-8415-11A-01R-2315-07	ADAD1|132612	0
TCGA-KO-8415-11A-01R-2315-07	ADAD2|161931	4.2819
TCGA-KO-8415-11A-01R-2315-07	ADAL|161823	433.2485
TCGA-KO-8415-11A-01R-2315-07	ADAM10|102	2160.2698
TCGA-KO-8415-11A-01R-2315-07	ADAM11|4185	7.351
TCGA-KO-8415-11A-01R-2315-07	ADAM12|8038	27.5662
TCGA-KO-8415-11A-01R-2315-07	ADAM15|8751	1296.07
TCGA-KO-8415-11A-01R-2315-07	ADAM17|6868	491.1375
TCGA-KO-8415-11A-01R-2315-07	ADAM18|8749	0
TCGA-KO-8415-11A-01R-2315-07	ADAM19|8728	107.5081
TCGA-KO-8415-11A-01R-2315-07	ADAM20|8748	.4594
TCGA-KO-8415-11A-01R-2315-07	ADAM21P1|145241	1.3783
TCGA-KO-8415-11A-01R-2315-07	ADAM21|8747	5.5132
TCGA-KO-8415-11A-01R-2315-07	ADAM22|53616	175.0453
TCGA-KO-8415-11A-01R-2315-07	ADAM23|8745	15.6208
TCGA-KO-8415-11A-01R-2315-07	ADAM28|10863	108.427
TCGA-KO-8415-11A-01R-2315-07	ADAM29|11086	0
TCGA-KO-8415-11A-01R-2315-07	ADAM2|2515	.4594
TCGA-KO-8415-11A-01R-2315-07	ADAM30|11085	.4594
TCGA-KO-8415-11A-01R-2315-07	ADAM32|203102	6.8915
TCGA-KO-8415-11A-01R-2315-07	ADAM33|80332	84.9957
TCGA-KO-8415-11A-01R-2315-07	ADAM3A|1587	0
TCGA-KO-8415-11A-01R-2315-07	ADAM5P|255926	0
TCGA-KO-8415-11A-01R-2315-07	ADAM6|8755	1701.5731
TCGA-KO-8415-11A-01R-2315-07	ADAM7|8756	0
TCGA-KO-8415-11A-01R-2315-07	ADAM8|101	54.2135
TCGA-KO-8415-11A-01R-2315-07	ADAM9|8754	2125.3526
TCGA-KO-8415-11A-01R-2315-07	ADAMDEC1|27299	.4594
TCGA-KO-8415-11A-01R-2315-07	ADAMTS10|81794	62.9428
TCGA-KO-8415-11A-01R-2315-07	ADAMTS12|81792	23.8907
TCGA-KO-8415-11A-01R-2315-07	ADAMTS13|11093	81.7797
TCGA-KO-8415-11A-01R-2315-07	ADAMTS14|140766	3.2161
TCGA-KO-8415-11A-01R-2315-07	ADAMTS15|170689	210.8813
TCGA-KO-8415-11A-01R-2315-07	ADAMTS16|170690	444.7344
TCGA-KO-8415-11A-01R-2315-07	ADAMTS17|170691	30.7822
TCGA-KO-8415-11A-01R-2315-07	ADAMTS18|170692	15.6208
TCGA-KO-8415-11A-01R-2315-07	ADAMTS19|171019	27.5662
TCGA-KO-8415-11A-01R-2315-07	ADAMTS1|9510	1286.4218
TCGA-KO-8415-11A-01R-2315-07	ADAMTS20|80070	0
TCGA-KO-8415-11A-01R-2315-07	ADAMTS2|9509	37.6738
TCGA-KO-8415-11A-01R-2315-07	ADAMTS3|9508	39.5115
TCGA-KO-8415-11A-01R-2315-07	ADAMTS4|9507	21.5935
TCGA-KO-8415-11A-01R-2315-07	ADAMTS5|11096	428.1947
TCGA-KO-8415-11A-01R-2315-07	ADAMTS6|11174	60.6456
TCGA-KO-8415-11A-01R-2315-07	ADAMTS7|11173	30.7822
TCGA-KO-8415-11A-01R-2315-07	ADAMTS8|11095	52.8352
TCGA-KO-8415-11A-01R-2315-07	ADAMTS9|56999	574.2955
TCGA-KO-8415-11A-01R-2315-07	ADAMTSL1|92949	317.93
TCGA-KO-8415-11A-01R-2315-07	ADAMTSL2|9719	703.8565
TCGA-KO-8415-11A-01R-2315-07	ADAMTSL3|57188	293.5798
TCGA-KO-8415-11A-01R-2315-07	ADAMTSL4|54507	92.8061
TCGA-KO-8415-11A-01R-2315-07	ADAMTSL5|339366	44.1059
TCGA-KO-8415-11A-01R-2315-07	ADAP1|11033	668.9577
TCGA-KO-8415-11A-01R-2315-07	ADAP2|55803	50.9974
TCGA-KO-8415-11A-01R-2315-07	ADARB1|104	382.2511
TCGA-KO-8415-11A-01R-2315-07	ADARB2|105	6.8915
TCGA-KO-8415-11A-01R-2315-07	ADAR|103	4793.759
TCGA-KO-8415-11A-01R-2315-07	ADAT1|23536	407.9795
TCGA-KO-8415-11A-01R-2315-07	ADAT2|134637	73.9693
TCGA-KO-8415-11A-01R-2315-07	ADAT3|113179	70.7532
TCGA-KO-8415-11A-01R-2315-07	ADA|100	36.7549
TCGA-KO-8415-11A-01R-2315-07	ADCK1|57143	149.3168
TCGA-KO-8415-11A-01R-2315-07	ADCK2|90956	643.2109
TCGA-KO-8415-11A-01R-2315-07	ADCK4|79934	724.0717
TCGA-KO-8415-11A-01R-2315-07	ADCK5|203054	131.8582
TCGA-KO-8415-11A-01R-2315-07	ADCY10|55811	.4594
TCGA-KO-8415-11A-01R-2315-07	ADCY1|107	169.9915
TCGA-KO-8415-11A-01R-2315-07	ADCY2|108	14.702
TCGA-KO-8415-11A-01R-2315-07	ADCY3|109	478.9119
TCGA-KO-8415-11A-01R-2315-07	ADCY4|196883	272.4458
TCGA-KO-8415-11A-01R-2315-07	ADCY5|111	725.9095
TCGA-KO-8415-11A-01R-2315-07	ADCY6|112	1827.1784
TCGA-KO-8415-11A-01R-2315-07	ADCY7|113	110.2647
TCGA-KO-8415-11A-01R-2315-07	ADCY8|114	1.3783
TCGA-KO-8415-11A-01R-2315-07	ADCY9|115	809.0674
TCGA-KO-8415-11A-01R-2315-07	ADCYAP1R1|117	.9189
TCGA-KO-8415-11A-01R-2315-07	ADCYAP1|116	6.8915
TCGA-KO-8415-11A-01R-2315-07	ADC|113451	138.7498
TCGA-KO-8415-11A-01R-2315-07	ADD1|118	5688.2816
TCGA-KO-8415-11A-01R-2315-07	ADD2|119	1.8377
TCGA-KO-8415-11A-01R-2315-07	ADD3|120	4512.1245
TCGA-KO-8415-11A-01R-2315-07	ADH1A|124	53.7541
TCGA-KO-8415-11A-01R-2315-07	ADH1B|125	5068.502
TCGA-KO-8415-11A-01R-2315-07	ADH1C|126	640.9137
TCGA-KO-8415-11A-01R-2315-07	ADH4|127	4.1349
TCGA-KO-8415-11A-01R-2315-07	ADH5|128	5713.5506
TCGA-KO-8415-11A-01R-2315-07	ADH6|130	478.2733
TCGA-KO-8415-11A-01R-2315-07	ADH7|131	0
TCGA-KO-8415-11A-01R-2315-07	ADHFE1|137872	509.5149
TCGA-KO-8415-11A-01R-2315-07	ADI1|55256	4534.1775
TCGA-KO-8415-11A-01R-2315-07	ADIG|149685	.9189
TCGA-KO-8415-11A-01R-2315-07	ADIPOQ|9370	1336.5004
TCGA-KO-8415-11A-01R-2315-07	ADIPOR1|51094	2884.3415
TCGA-KO-8415-11A-01R-2315-07	ADIPOR2|79602	2174.9717
TCGA-KO-8415-11A-01R-2315-07	ADK|132	702.9376
TCGA-KO-8415-11A-01R-2315-07	ADM2|79924	150.6951
TCGA-KO-8415-11A-01R-2315-07	ADM|133	707.9914
TCGA-KO-8415-11A-01R-2315-07	ADNP2|22850	662.0478
TCGA-KO-8415-11A-01R-2315-07	ADNP|23394	2054.5994
TCGA-KO-8415-11A-01R-2315-07	ADORA1|134	253.6089
TCGA-KO-8415-11A-01R-2315-07	ADORA2A|135	185.548
TCGA-KO-8415-11A-01R-2315-07	ADORA2B|136	31.2417
TCGA-KO-8415-11A-01R-2315-07	ADORA3|140	29.8634
TCGA-KO-8415-11A-01R-2315-07	ADO|84890	685.0196
TCGA-KO-8415-11A-01R-2315-07	ADPGK|83440	776.6726
TCGA-KO-8415-11A-01R-2315-07	ADPRHL1|113622	42.7276
TCGA-KO-8415-11A-01R-2315-07	ADPRHL2|54936	697.4244
TCGA-KO-8415-11A-01R-2315-07	ADPRH|141	323.4432
TCGA-KO-8415-11A-01R-2315-07	ADRA1A|148	18.3775
TCGA-KO-8415-11A-01R-2315-07	ADRA1B|147	44.1059
TCGA-KO-8415-11A-01R-2315-07	ADRA1D|146	6.4321
TCGA-KO-8415-11A-01R-2315-07	ADRA2A|150	100.1571
TCGA-KO-8415-11A-01R-2315-07	ADRA2B|151	128.1827
TCGA-KO-8415-11A-01R-2315-07	ADRA2C|152	322.0649
TCGA-KO-8415-11A-01R-2315-07	ADRB1|153	59.2673
TCGA-KO-8415-11A-01R-2315-07	ADRB2|154	58.8079
TCGA-KO-8415-11A-01R-2315-07	ADRB3|155	4.5944
TCGA-KO-8415-11A-01R-2315-07	ADRBK1|156	1441.7113
TCGA-KO-8415-11A-01R-2315-07	ADRBK2|157	168.1537
TCGA-KO-8415-11A-01R-2315-07	ADRM1|11047	1597.4602
TCGA-KO-8415-11A-01R-2315-07	ADSL|158	895.4415
TCGA-KO-8415-11A-01R-2315-07	ADSSL1|122622	264.1759
TCGA-KO-8415-11A-01R-2315-07	ADSS|159	1451.8189
TCGA-KO-8415-11A-01R-2315-07	AEBP1|165	2606.8419
TCGA-KO-8415-11A-01R-2315-07	AEBP2|121536	738.3142
TCGA-KO-8415-11A-01R-2315-07	AEN|64782	254.0683
TCGA-KO-8415-11A-01R-2315-07	AES|166	10204.5411
TCGA-KO-8415-11A-01R-2315-07	AFAP1L1|134265	349.6311
TCGA-KO-8415-11A-01R-2315-07	AFAP1L2|84632	2082.625
TCGA-KO-8415-11A-01R-2315-07	AFAP1|60312	719.0087
TCGA-KO-8415-11A-01R-2315-07	AFARP1|246182	4.5944
TCGA-KO-8415-11A-01R-2315-07	AFF1|4299	3807.8086
TCGA-KO-8415-11A-01R-2315-07	AFF2|2334	18.3775
TCGA-KO-8415-11A-01R-2315-07	AFF3|3899	127.7233
TCGA-KO-8415-11A-01R-2315-07	AFF4|27125	2401.4739
TCGA-KO-8415-11A-01R-2315-07	AFG3L1|172	163.5593
TCGA-KO-8415-11A-01R-2315-07	AFG3L2|10939	2563.6227
TCGA-KO-8415-11A-01R-2315-07	AFMID|125061	1504.1947
TCGA-KO-8415-11A-01R-2315-07	AFM|173	96.9411
TCGA-KO-8415-11A-01R-2315-07	AFP|174	30.3228
TCGA-KO-8415-11A-01R-2315-07	AFTPH|54812	1916.3091
TCGA-KO-8415-11A-01R-2315-07	AG2|387763	438.7617
TCGA-KO-8415-11A-01R-2315-07	AGAP11|119385	88.6758
TCGA-KO-8415-11A-01R-2315-07	AGAP1|116987	419.9248
TCGA-KO-8415-11A-01R-2315-07	AGAP2|116986	10.8381
TCGA-KO-8415-11A-01R-2315-07	AGAP3|116988	706.1537
TCGA-KO-8415-11A-01R-2315-07	AGAP4|119016	119.9129
TCGA-KO-8415-11A-01R-2315-07	AGAP5|729092	25.0025
TCGA-KO-8415-11A-01R-2315-07	AGAP6|414189	46.8625
TCGA-KO-8415-11A-01R-2315-07	AGAP7|653268	3.2161
TCGA-KO-8415-11A-01R-2315-07	AGAP8|728404	5.5132
TCGA-KO-8415-11A-01R-2315-07	AGA|175	538.9189
TCGA-KO-8415-11A-01R-2315-07	AGBL1|123624	0
TCGA-KO-8415-11A-01R-2315-07	AGBL2|79841	24.3501
TCGA-KO-8415-11A-01R-2315-07	AGBL3|340351	13.3237
TCGA-KO-8415-11A-01R-2315-07	AGBL4|84871	36.2955
TCGA-KO-8415-11A-01R-2315-07	AGBL5|60509	1274.9497
TCGA-KO-8415-11A-01R-2315-07	AGER|177	28.9445
TCGA-KO-8415-11A-01R-2315-07	AGFG1|3267	1548.76
TCGA-KO-8415-11A-01R-2315-07	AGFG2|3268	1538.1929
TCGA-KO-8415-11A-01R-2315-07	AGGF1|55109	818.7156
TCGA-KO-8415-11A-01R-2315-07	AGK|55750	785.6362
TCGA-KO-8415-11A-01R-2315-07	AGL|178	1238.181
TCGA-KO-8415-11A-01R-2315-07	AGMAT|79814	2451.5524
TCGA-KO-8415-11A-01R-2315-07	AGPAT1|10554	1975.2869
TCGA-KO-8415-11A-01R-2315-07	AGPAT2|10555	1749.0742
TCGA-KO-8415-11A-01R-2315-07	AGPAT3|56894	2199.3219
TCGA-KO-8415-11A-01R-2315-07	AGPAT4|56895	358.8198
TCGA-KO-8415-11A-01R-2315-07	AGPAT5|55326	752.0973
TCGA-KO-8415-11A-01R-2315-07	AGPAT6|137964	1044.7583
TCGA-KO-8415-11A-01R-2315-07	AGPAT9|84803	2032.087
TCGA-KO-8415-11A-01R-2315-07	AGPHD1|123688	84.0769
TCGA-KO-8415-11A-01R-2315-07	AGPS|8540	900.9547
TCGA-KO-8415-11A-01R-2315-07	AGR2|10551	286.6883
TCGA-KO-8415-11A-01R-2315-07	AGR3|155465	20.2152
TCGA-KO-8415-11A-01R-2315-07	AGRN|375790	7911.4942
TCGA-KO-8415-11A-01R-2315-07	AGRP|181	6.8915
TCGA-KO-8415-11A-01R-2315-07	AGTPBP1|23287	382.7105
TCGA-KO-8415-11A-01R-2315-07	AGTR1|185	331.7131
TCGA-KO-8415-11A-01R-2315-07	AGTR2|186	52.3757
TCGA-KO-8415-11A-01R-2315-07	AGTRAP|57085	658.3723
TCGA-KO-8415-11A-01R-2315-07	AGT|183	250.8523
TCGA-KO-8415-11A-01R-2315-07	AGXT2L1|64850	56.0512
TCGA-KO-8415-11A-01R-2315-07	AGXT2L2|85007	598.3929
TCGA-KO-8415-11A-01R-2315-07	AGXT2|64902	1478.0068
TCGA-KO-8415-11A-01R-2315-07	AGXT|189	280.2562
TCGA-KO-8415-11A-01R-2315-07	AHCTF1|25909	1016.2732
TCGA-KO-8415-11A-01R-2315-07	AHCYL1|10768	5533.911
TCGA-KO-8415-11A-01R-2315-07	AHCYL2|23382	1154.1041
TCGA-KO-8415-11A-01R-2315-07	AHCY|191	4418.8589
TCGA-KO-8415-11A-01R-2315-07	AHDC1|27245	942.7634
TCGA-KO-8415-11A-01R-2315-07	AHI1|54806	441.0589
TCGA-KO-8415-11A-01R-2315-07	AHNAK2|113146	51.9163
TCGA-KO-8415-11A-01R-2315-07	AHNAK|79026	16768.5084
TCGA-KO-8415-11A-01R-2315-07	AHRR|57491	31.7011
TCGA-KO-8415-11A-01R-2315-07	AHR|196	1450.9
TCGA-KO-8415-11A-01R-2315-07	AHSA1|10598	1597.9197
TCGA-KO-8415-11A-01R-2315-07	AHSA2|130872	264.1759
TCGA-KO-8415-11A-01R-2315-07	AHSG|197	6.4321
TCGA-KO-8415-11A-01R-2315-07	AHSP|51327	.9189
TCGA-KO-8415-11A-01R-2315-07	AICDA|57379	.4594
TCGA-KO-8415-11A-01R-2315-07	AIDA|64853	786.1416
TCGA-KO-8415-11A-01R-2315-07	AIF1L|83543	29655.6984
TCGA-KO-8415-11A-01R-2315-07	AIF1|199	495.7318
TCGA-KO-8415-11A-01R-2315-07	AIFM1|9131	2120.7583
TCGA-KO-8415-11A-01R-2315-07	AIFM2|84883	521.4603
TCGA-KO-8415-11A-01R-2315-07	AIFM3|150209	29.4039
TCGA-KO-8415-11A-01R-2315-07	AIG1|51390	1289.1784
TCGA-KO-8415-11A-01R-2315-07	AIM1L|55057	19.2963
TCGA-KO-8415-11A-01R-2315-07	AIM1|202	1243.6942
TCGA-KO-8415-11A-01R-2315-07	AIM2|9447	2.2972
TCGA-KO-8415-11A-01R-2315-07	AIMP1|9255	1299.9384
TCGA-KO-8415-11A-01R-2315-07	AIMP2|7965	640.1465
TCGA-KO-8415-11A-01R-2315-07	AIPL1|23746	.9189
TCGA-KO-8415-11A-01R-2315-07	AIP|9049	1601.1357
TCGA-KO-8415-11A-01R-2315-07	AIRE|326	1.3783
TCGA-KO-8415-11A-01R-2315-07	AJAP1|55966	184.6934
TCGA-KO-8415-11A-01R-2315-07	AK1|203	940.0068
TCGA-KO-8415-11A-01R-2315-07	AK2|204	3126.4645
TCGA-KO-8415-11A-01R-2315-07	AK3L1|205	1030.0563
TCGA-KO-8415-11A-01R-2315-07	AK3|50808	5408.9443
TCGA-KO-8415-11A-01R-2315-07	AK5|26289	41.8087
TCGA-KO-8415-11A-01R-2315-07	AK7|122481	198.0171
TCGA-KO-8415-11A-01R-2315-07	AKAP10|11216	546.2698
TCGA-KO-8415-11A-01R-2315-07	AKAP11|11215	1465.1426
TCGA-KO-8415-11A-01R-2315-07	AKAP12|9590	2165.3236
TCGA-KO-8415-11A-01R-2315-07	AKAP13|11214	1346.608
TCGA-KO-8415-11A-01R-2315-07	AKAP14|158798	0
TCGA-KO-8415-11A-01R-2315-07	AKAP1|8165	1858.4201
TCGA-KO-8415-11A-01R-2315-07	AKAP2|11217	1514.9133
TCGA-KO-8415-11A-01R-2315-07	AKAP3|10566	81.7797
TCGA-KO-8415-11A-01R-2315-07	AKAP4|8852	1.3783
TCGA-KO-8415-11A-01R-2315-07	AKAP5|9495	235.6909
TCGA-KO-8415-11A-01R-2315-07	AKAP6|9472	362.9547
TCGA-KO-8415-11A-01R-2315-07	AKAP7|9465	240.7447
TCGA-KO-8415-11A-01R-2315-07	AKAP8L|26993	714.883
TCGA-KO-8415-11A-01R-2315-07	AKAP8|10270	775.5286
TCGA-KO-8415-11A-01R-2315-07	AKAP9|10142	2164.4047
TCGA-KO-8415-11A-01R-2315-07	AKD1|221264	208.1247
TCGA-KO-8415-11A-01R-2315-07	AKIRIN1|79647	1812.9359
TCGA-KO-8415-11A-01R-2315-07	AKIRIN2|55122	633.5627
TCGA-KO-8415-11A-01R-2315-07	AKNAD1|254268	5.9773
TCGA-KO-8415-11A-01R-2315-07	AKNA|80709	413.4927
TCGA-KO-8415-11A-01R-2315-07	AKR1A1|10327	3024.4696
TCGA-KO-8415-11A-01R-2315-07	AKR1B10|57016	4.1349
TCGA-KO-8415-11A-01R-2315-07	AKR1B15|441282	0
TCGA-KO-8415-11A-01R-2315-07	AKR1B1|231	24379.5312
TCGA-KO-8415-11A-01R-2315-07	AKR1C1|1645	3349.7505
TCGA-KO-8415-11A-01R-2315-07	AKR1C2|1646	1943.8753
TCGA-KO-8415-11A-01R-2315-07	AKR1C3|8644	1955.3612
TCGA-KO-8415-11A-01R-2315-07	AKR1C4|1109	2.2972
TCGA-KO-8415-11A-01R-2315-07	AKR1CL1|340811	.9189
TCGA-KO-8415-11A-01R-2315-07	AKR1D1|6718	1.3783
TCGA-KO-8415-11A-01R-2315-07	AKR1E2|83592	26.6473
TCGA-KO-8415-11A-01R-2315-07	AKR7A2|8574	1846.9342
TCGA-KO-8415-11A-01R-2315-07	AKR7A3|22977	1288.719
TCGA-KO-8415-11A-01R-2315-07	AKR7L|246181	89.5901
TCGA-KO-8415-11A-01R-2315-07	AKT1S1|84335	874.7668
TCGA-KO-8415-11A-01R-2315-07	AKT1|207	2792.4542
TCGA-KO-8415-11A-01R-2315-07	AKT2|208	3110.3842
TCGA-KO-8415-11A-01R-2315-07	AKT3|10000	1042.4611
TCGA-KO-8415-11A-01R-2315-07	AKTIP|64400	1141.2905
TCGA-KO-8415-11A-01R-2315-07	ALAD|210	2242.0495
TCGA-KO-8415-11A-01R-2315-07	ALAS1|211	1353.959
TCGA-KO-8415-11A-01R-2315-07	ALAS2|212	3.6755
TCGA-KO-8415-11A-01R-2315-07	ALB|213	3554.6591
TCGA-KO-8415-11A-01R-2315-07	ALCAM|214	977.6806
TCGA-KO-8415-11A-01R-2315-07	ALDH16A1|126133	580.2681
TCGA-KO-8415-11A-01R-2315-07	ALDH18A1|5832	1265.7472
TCGA-KO-8415-11A-01R-2315-07	ALDH1A1|216	9974.3635
TCGA-KO-8415-11A-01R-2315-07	ALDH1A2|8854	1288.719
TCGA-KO-8415-11A-01R-2315-07	ALDH1A3|220	1928.9114
TCGA-KO-8415-11A-01R-2315-07	ALDH1B1|219	1422.8744
TCGA-KO-8415-11A-01R-2315-07	ALDH1L1|10840	2667.4875
TCGA-KO-8415-11A-01R-2315-07	ALDH1L2|160428	35.3766
TCGA-KO-8415-11A-01R-2315-07	ALDH2|217	6236.3892
TCGA-KO-8415-11A-01R-2315-07	ALDH3A1|218	15.1614
TCGA-KO-8415-11A-01R-2315-07	ALDH3A2|224	4000.3124
TCGA-KO-8415-11A-01R-2315-07	ALDH3B1|221	528.8113
TCGA-KO-8415-11A-01R-2315-07	ALDH3B2|222	103.3732
TCGA-KO-8415-11A-01R-2315-07	ALDH4A1|8659	3669.0588
TCGA-KO-8415-11A-01R-2315-07	ALDH5A1|7915	1309.3936
TCGA-KO-8415-11A-01R-2315-07	ALDH6A1|4329	3165.7417
TCGA-KO-8415-11A-01R-2315-07	ALDH7A1|501	2415.257
TCGA-KO-8415-11A-01R-2315-07	ALDH8A1|64577	1614.9188
TCGA-KO-8415-11A-01R-2315-07	ALDH9A1|223	3153.1118
TCGA-KO-8415-11A-01R-2315-07	ALDOA|226	23038.4364
TCGA-KO-8415-11A-01R-2315-07	ALDOB|229	45828.3178
TCGA-KO-8415-11A-01R-2315-07	ALDOC|230	572.9171
TCGA-KO-8415-11A-01R-2315-07	ALG10B|144245	341.3612
TCGA-KO-8415-11A-01R-2315-07	ALG10|84920	98.7788
TCGA-KO-8415-11A-01R-2315-07	ALG11|440138	12.8642
TCGA-KO-8415-11A-01R-2315-07	ALG12|79087	742.9086
TCGA-KO-8415-11A-01R-2315-07	ALG13|79868	604.6183
TCGA-KO-8415-11A-01R-2315-07	ALG14|199857	231.5559
TCGA-KO-8415-11A-01R-2315-07	ALG1L2|644974	0
TCGA-KO-8415-11A-01R-2315-07	ALG1L|200810	32.2386
TCGA-KO-8415-11A-01R-2315-07	ALG1|56052	531.0533
TCGA-KO-8415-11A-01R-2315-07	ALG2|85365	880.7395
TCGA-KO-8415-11A-01R-2315-07	ALG3|10195	447.491
TCGA-KO-8415-11A-01R-2315-07	ALG5|29880	770.9342
TCGA-KO-8415-11A-01R-2315-07	ALG6|29929	222.8266
TCGA-KO-8415-11A-01R-2315-07	ALG8|79053	563.269
TCGA-KO-8415-11A-01R-2315-07	ALG9|79796	534.3245
TCGA-KO-8415-11A-01R-2315-07	ALKBH1|8846	254.9872
TCGA-KO-8415-11A-01R-2315-07	ALKBH2|121642	266.9325
TCGA-KO-8415-11A-01R-2315-07	ALKBH3|221120	372.6029
TCGA-KO-8415-11A-01R-2315-07	ALKBH4|54784	400.7388
TCGA-KO-8415-11A-01R-2315-07	ALKBH5|54890	2277.6879
TCGA-KO-8415-11A-01R-2315-07	ALKBH6|84964	107.5081
TCGA-KO-8415-11A-01R-2315-07	ALKBH7|84266	1183.5081
TCGA-KO-8415-11A-01R-2315-07	ALKBH8|91801	242.123
TCGA-KO-8415-11A-01R-2315-07	ALK|238	1.8377
TCGA-KO-8415-11A-01R-2315-07	ALLC|55821	0
TCGA-KO-8415-11A-01R-2315-07	ALMS1P|200420	5.5132
TCGA-KO-8415-11A-01R-2315-07	ALMS1|7840	442.4372
TCGA-KO-8415-11A-01R-2315-07	ALOX12B|242	2.3845
TCGA-KO-8415-11A-01R-2315-07	ALOX12P2|245	38.1332
TCGA-KO-8415-11A-01R-2315-07	ALOX12|239	2.7566
TCGA-KO-8415-11A-01R-2315-07	ALOX15B|247	1.3783
TCGA-KO-8415-11A-01R-2315-07	ALOX15|246	.4594
TCGA-KO-8415-11A-01R-2315-07	ALOX5AP|241	82.2391
TCGA-KO-8415-11A-01R-2315-07	ALOX5|240	412.5739
TCGA-KO-8415-11A-01R-2315-07	ALOXE3|59344	1.8377
TCGA-KO-8415-11A-01R-2315-07	ALPI|248	12.8642
TCGA-KO-8415-11A-01R-2315-07	ALPK1|80216	321.146
TCGA-KO-8415-11A-01R-2315-07	ALPK2|115701	231.5559
TCGA-KO-8415-11A-01R-2315-07	ALPK3|57538	591.754
TCGA-KO-8415-11A-01R-2315-07	ALPL|249	631.725
TCGA-KO-8415-11A-01R-2315-07	ALPPL2|251	0
TCGA-KO-8415-11A-01R-2315-07	ALPP|250	2.2972
TCGA-KO-8415-11A-01R-2315-07	ALS2CL|259173	1439.8736
TCGA-KO-8415-11A-01R-2315-07	ALS2CR11|151254	6.4321
TCGA-KO-8415-11A-01R-2315-07	ALS2CR12|130540	10.567
TCGA-KO-8415-11A-01R-2315-07	ALS2CR4|65062	588.9974
TCGA-KO-8415-11A-01R-2315-07	ALS2CR8|79800	288.9855
TCGA-KO-8415-11A-01R-2315-07	ALS2|57679	558.2152
TCGA-KO-8415-11A-01R-2315-07	ALX1|8092	58.8079
TCGA-KO-8415-11A-01R-2315-07	ALX3|257	11.0265
TCGA-KO-8415-11A-01R-2315-07	ALX4|60529	1.8377
TCGA-KO-8415-11A-01R-2315-07	AMAC1L2|83650	0
TCGA-KO-8415-11A-01R-2315-07	AMAC1L3|643664	.9189
TCGA-KO-8415-11A-01R-2315-07	AMAC1|146861	.4594
TCGA-KO-8415-11A-01R-2315-07	AMACR|23600	1330.5277
TCGA-KO-8415-11A-01R-2315-07	AMBN|258	.4594
TCGA-KO-8415-11A-01R-2315-07	AMBP|259	111.1836
TCGA-KO-8415-11A-01R-2315-07	AMBRA1|55626	761.2861
TCGA-KO-8415-11A-01R-2315-07	AMD1|262	2917.4209
TCGA-KO-8415-11A-01R-2315-07	AMDHD1|144193	96.9411
TCGA-KO-8415-11A-01R-2315-07	AMDHD2|51005	255.1847
TCGA-KO-8415-11A-01R-2315-07	AMELX|265	0
TCGA-KO-8415-11A-01R-2315-07	AMELY|266	0
TCGA-KO-8415-11A-01R-2315-07	AMFR|267	7837.5249
TCGA-KO-8415-11A-01R-2315-07	AMHR2|269	0
TCGA-KO-8415-11A-01R-2315-07	AMH|268	.4594
TCGA-KO-8415-11A-01R-2315-07	AMICA1|120425	30.7822
TCGA-KO-8415-11A-01R-2315-07	AMIGO1|57463	246.2579
TCGA-KO-8415-11A-01R-2315-07	AMIGO2|347902	623.8916
TCGA-KO-8415-11A-01R-2315-07	AMIGO3|386724	50.9974
TCGA-KO-8415-11A-01R-2315-07	AMMECR1L|83607	648.7241
TCGA-KO-8415-11A-01R-2315-07	AMMECR1|9949	324.8215
TCGA-KO-8415-11A-01R-2315-07	AMN1|196394	371.2246
TCGA-KO-8415-11A-01R-2315-07	AMN|81693	392.8181
TCGA-KO-8415-11A-01R-2315-07	AMOTL1|154810	667.561
TCGA-KO-8415-11A-01R-2315-07	AMOTL2|51421	2362.8812
TCGA-KO-8415-11A-01R-2315-07	AMOT|154796	664.345
TCGA-KO-8415-11A-01R-2315-07	AMPD1|270	.9189
TCGA-KO-8415-11A-01R-2315-07	AMPD2|271	906.4679
TCGA-KO-8415-11A-01R-2315-07	AMPD3|272	508.5961
TCGA-KO-8415-11A-01R-2315-07	AMPH|273	151.614
TCGA-KO-8415-11A-01R-2315-07	AMTN|401138	.4594
TCGA-KO-8415-11A-01R-2315-07	AMT|275	957.1897
TCGA-KO-8415-11A-01R-2315-07	AMY1A|276	1.8377
TCGA-KO-8415-11A-01R-2315-07	AMY2A|279	2.2972
TCGA-KO-8415-11A-01R-2315-07	AMY2B|280	232.4748
TCGA-KO-8415-11A-01R-2315-07	AMZ1|155185	3.2161
TCGA-KO-8415-11A-01R-2315-07	AMZ2P1|201283	176.883
TCGA-KO-8415-11A-01R-2315-07	AMZ2|51321	1339.7164
TCGA-KO-8415-11A-01R-2315-07	ANAPC10|10393	164.4782
TCGA-KO-8415-11A-01R-2315-07	ANAPC11|51529	1302.5021
TCGA-KO-8415-11A-01R-2315-07	ANAPC13|25847	2180.0485
TCGA-KO-8415-11A-01R-2315-07	ANAPC16|119504	4562.6625
TCGA-KO-8415-11A-01R-2315-07	ANAPC1|64682	413.9522
TCGA-KO-8415-11A-01R-2315-07	ANAPC2|29882	740.152
TCGA-KO-8415-11A-01R-2315-07	ANAPC4|29945	359.2792
TCGA-KO-8415-11A-01R-2315-07	ANAPC5|51433	2561.8172
TCGA-KO-8415-11A-01R-2315-07	ANAPC7|51434	906.9274
TCGA-KO-8415-11A-01R-2315-07	ANGEL1|23357	506.2989
TCGA-KO-8415-11A-01R-2315-07	ANGEL2|90806	574.2955
TCGA-KO-8415-11A-01R-2315-07	ANGPT1|284	650.1025
TCGA-KO-8415-11A-01R-2315-07	ANGPT2|285	364.333
TCGA-KO-8415-11A-01R-2315-07	ANGPT4|51378	2.2972
TCGA-KO-8415-11A-01R-2315-07	ANGPTL1|9068	931.2775
TCGA-KO-8415-11A-01R-2315-07	ANGPTL2|23452	1001.1118
TCGA-KO-8415-11A-01R-2315-07	ANGPTL3|27329	313.795
TCGA-KO-8415-11A-01R-2315-07	ANGPTL4|51129	379.035
TCGA-KO-8415-11A-01R-2315-07	ANGPTL5|253935	2.2972
TCGA-KO-8415-11A-01R-2315-07	ANGPTL6|83854	25.8617
TCGA-KO-8415-11A-01R-2315-07	ANGPTL7|10218	17.4586
TCGA-KO-8415-11A-01R-2315-07	ANG|283	173.6256
TCGA-KO-8415-11A-01R-2315-07	ANK1|286	26.1879
TCGA-KO-8415-11A-01R-2315-07	ANK2|287	3541.7949
TCGA-KO-8415-11A-01R-2315-07	ANK3|288	2389.5285
TCGA-KO-8415-11A-01R-2315-07	ANKAR|150709	45.9436
TCGA-KO-8415-11A-01R-2315-07	ANKDD1A|348094	72.1315
TCGA-KO-8415-11A-01R-2315-07	ANKFN1|162282	3.6755
TCGA-KO-8415-11A-01R-2315-07	ANKFY1|51479	1338.7976
TCGA-KO-8415-11A-01R-2315-07	ANKHD1-EIF4EBP3|404734	529.8404
TCGA-KO-8415-11A-01R-2315-07	ANKHD1|54882	1475.9853
TCGA-KO-8415-11A-01R-2315-07	ANKH|56172	1086.1076
TCGA-KO-8415-11A-01R-2315-07	ANKIB1|54467	1290.0973
TCGA-KO-8415-11A-01R-2315-07	ANKK1|255239	5.5132
TCGA-KO-8415-11A-01R-2315-07	ANKLE1|126549	24.3501
TCGA-KO-8415-11A-01R-2315-07	ANKLE2|23141	1071.865
TCGA-KO-8415-11A-01R-2315-07	ANKMY1|51281	176.1433
TCGA-KO-8415-11A-01R-2315-07	ANKMY2|57037	849.9573
TCGA-KO-8415-11A-01R-2315-07	ANKRA2|57763	237.5286
TCGA-KO-8415-11A-01R-2315-07	ANKRD10|55608	1043.1686
TCGA-KO-8415-11A-01R-2315-07	ANKRD11|29123	2100.8187
TCGA-KO-8415-11A-01R-2315-07	ANKRD12|23253	1147.2126
TCGA-KO-8415-11A-01R-2315-07	ANKRD13A|88455	1772.9649
TCGA-KO-8415-11A-01R-2315-07	ANKRD13B|124930	33.9983
TCGA-KO-8415-11A-01R-2315-07	ANKRD13C|81573	623.4551
TCGA-KO-8415-11A-01R-2315-07	ANKRD13D|338692	396.0341
TCGA-KO-8415-11A-01R-2315-07	ANKRD16|54522	144.263
TCGA-KO-8415-11A-01R-2315-07	ANKRD17|26057	1885.9863
TCGA-KO-8415-11A-01R-2315-07	ANKRD19|138649	32.1605
TCGA-KO-8415-11A-01R-2315-07	ANKRD1|27063	11.9453
TCGA-KO-8415-11A-01R-2315-07	ANKRD20A3|441425	5.5132
TCGA-KO-8415-11A-01R-2315-07	ANKRD20A4|728747	1.3783
TCGA-KO-8415-11A-01R-2315-07	ANKRD20B|729171	5.5132
TCGA-KO-8415-11A-01R-2315-07	ANKRD22|118932	310.1195
TCGA-KO-8415-11A-01R-2315-07	ANKRD23|200539	21.1341
TCGA-KO-8415-11A-01R-2315-07	ANKRD24|170961	29.8634
TCGA-KO-8415-11A-01R-2315-07	ANKRD26P1|124149	0
TCGA-KO-8415-11A-01R-2315-07	ANKRD26|22852	118.994
TCGA-KO-8415-11A-01R-2315-07	ANKRD27|84079	712.1264
TCGA-KO-8415-11A-01R-2315-07	ANKRD28|23243	993.3014
TCGA-KO-8415-11A-01R-2315-07	ANKRD29|147463	130.9394
TCGA-KO-8415-11A-01R-2315-07	ANKRD2|26287	285.31
TCGA-KO-8415-11A-01R-2315-07	ANKRD30A|91074	1.3783
TCGA-KO-8415-11A-01R-2315-07	ANKRD30B|374860	2.2972
TCGA-KO-8415-11A-01R-2315-07	ANKRD31|256006	4.1349
TCGA-KO-8415-11A-01R-2315-07	ANKRD32|84250	78.1042
TCGA-KO-8415-11A-01R-2315-07	ANKRD33|341405	.9189
TCGA-KO-8415-11A-01R-2315-07	ANKRD34A|284615	14.702
TCGA-KO-8415-11A-01R-2315-07	ANKRD34B|340120	84.0769
TCGA-KO-8415-11A-01R-2315-07	ANKRD34C|390616	1.8377
TCGA-KO-8415-11A-01R-2315-07	ANKRD35|148741	30.3228
TCGA-KO-8415-11A-01R-2315-07	ANKRD36BP1|84832	73.0504
TCGA-KO-8415-11A-01R-2315-07	ANKRD36B|57730	10.1076
TCGA-KO-8415-11A-01R-2315-07	ANKRD36|375248	58.8079
TCGA-KO-8415-11A-01R-2315-07	ANKRD37|353322	118.484
TCGA-KO-8415-11A-01R-2315-07	ANKRD39|51239	120.3723
TCGA-KO-8415-11A-01R-2315-07	ANKRD40|91369	1360.3911
TCGA-KO-8415-11A-01R-2315-07	ANKRD42|338699	281.1751
TCGA-KO-8415-11A-01R-2315-07	ANKRD43|134548	482.8676
TCGA-KO-8415-11A-01R-2315-07	ANKRD44|91526	95.5628
TCGA-KO-8415-11A-01R-2315-07	ANKRD45|339416	67.0777
TCGA-KO-8415-11A-01R-2315-07	ANKRD46|157567	1144.0149
TCGA-KO-8415-11A-01R-2315-07	ANKRD49|54851	286.6883
TCGA-KO-8415-11A-01R-2315-07	ANKRD50|57182	443.3561
TCGA-KO-8415-11A-01R-2315-07	ANKRD52|283373	994.6797
TCGA-KO-8415-11A-01R-2315-07	ANKRD53|79998	14.2425
TCGA-KO-8415-11A-01R-2315-07	ANKRD54|129138	577.9709
TCGA-KO-8415-11A-01R-2315-07	ANKRD55|79722	6.4321
TCGA-KO-8415-11A-01R-2315-07	ANKRD56|345079	437.8429
TCGA-KO-8415-11A-01R-2315-07	ANKRD57|65124	698.3433
TCGA-KO-8415-11A-01R-2315-07	ANKRD58|347454	29.4039
TCGA-KO-8415-11A-01R-2315-07	ANKRD5|63926	190.2067
TCGA-KO-8415-11A-01R-2315-07	ANKRD6|22881	502.3293
TCGA-KO-8415-11A-01R-2315-07	ANKRD7|56311	9.6482
TCGA-KO-8415-11A-01R-2315-07	ANKRD9|122416	209.503
TCGA-KO-8415-11A-01R-2315-07	ANKS1A|23294	1232.6678
TCGA-KO-8415-11A-01R-2315-07	ANKS1B|56899	145.6413
TCGA-KO-8415-11A-01R-2315-07	ANKS3|124401	488.3809
TCGA-KO-8415-11A-01R-2315-07	ANKS4B|257629	141.5064
TCGA-KO-8415-11A-01R-2315-07	ANKS6|203286	769.5559
TCGA-KO-8415-11A-01R-2315-07	ANKZF1|55139	420.3843
TCGA-KO-8415-11A-01R-2315-07	ANLN|54443	26.1879
TCGA-KO-8415-11A-01R-2315-07	ANO10|55129	1021.327
TCGA-KO-8415-11A-01R-2315-07	ANO1|55107	387.3049
TCGA-KO-8415-11A-01R-2315-07	ANO2|57101	13.3237
TCGA-KO-8415-11A-01R-2315-07	ANO3|63982	54.2135
TCGA-KO-8415-11A-01R-2315-07	ANO4|121601	4.5944
TCGA-KO-8415-11A-01R-2315-07	ANO5|203859	315.6328
TCGA-KO-8415-11A-01R-2315-07	ANO6|196527	3075.467
TCGA-KO-8415-11A-01R-2315-07	ANO7|50636	25.7284
TCGA-KO-8415-11A-01R-2315-07	ANO8|57719	198.0171
TCGA-KO-8415-11A-01R-2315-07	ANO9|338440	93.2656
TCGA-KO-8415-11A-01R-2315-07	ANP32A|8125	2653.245
TCGA-KO-8415-11A-01R-2315-07	ANP32B|10541	1807.4227
TCGA-KO-8415-11A-01R-2315-07	ANP32C|23520	.4594
TCGA-KO-8415-11A-01R-2315-07	ANP32D|23519	0
TCGA-KO-8415-11A-01R-2315-07	ANP32E|81611	1590.1093
TCGA-KO-8415-11A-01R-2315-07	ANPEP|290	2196.5653
TCGA-KO-8415-11A-01R-2315-07	ANTXR1|84168	988.7071
TCGA-KO-8415-11A-01R-2315-07	ANTXR2|118429	831.1204
TCGA-KO-8415-11A-01R-2315-07	ANTXRL|195977	0
TCGA-KO-8415-11A-01R-2315-07	ANUBL1|93550	132.7771
TCGA-KO-8415-11A-01R-2315-07	ANXA10|11199	2.2972
TCGA-KO-8415-11A-01R-2315-07	ANXA11|311	8076.4318
TCGA-KO-8415-11A-01R-2315-07	ANXA13|312	1.3783
TCGA-KO-8415-11A-01R-2315-07	ANXA1|301	1696.6985
TCGA-KO-8415-11A-01R-2315-07	ANXA2P1|303	30.3228
TCGA-KO-8415-11A-01R-2315-07	ANXA2P2|304	2553.0879
TCGA-KO-8415-11A-01R-2315-07	ANXA2P3|305	2.2972
TCGA-KO-8415-11A-01R-2315-07	ANXA2|302	6648.0442
TCGA-KO-8415-11A-01R-2315-07	ANXA3|306	1061.298
TCGA-KO-8415-11A-01R-2315-07	ANXA4|307	3861.1032
TCGA-KO-8415-11A-01R-2315-07	ANXA5|308	6571.3183
TCGA-KO-8415-11A-01R-2315-07	ANXA6|309	3160.0033
TCGA-KO-8415-11A-01R-2315-07	ANXA7|310	4668.3329
TCGA-KO-8415-11A-01R-2315-07	ANXA8L1|728113	0
TCGA-KO-8415-11A-01R-2315-07	ANXA8L2|244	42.2681
TCGA-KO-8415-11A-01R-2315-07	ANXA8|653145	110.2647
TCGA-KO-8415-11A-01R-2315-07	ANXA9|8416	768.1776
TCGA-KO-8415-11A-01R-2315-07	AOAH|313	25.269
TCGA-KO-8415-11A-01R-2315-07	AOC2|314	16.9991
TCGA-KO-8415-11A-01R-2315-07	AOC3|8639	1502.8163
TCGA-KO-8415-11A-01R-2315-07	AOX1|316	993.7609
TCGA-KO-8415-11A-01R-2315-07	AOX2P|344454	0
TCGA-KO-8415-11A-01R-2315-07	AP1AR|55435	612.8881
TCGA-KO-8415-11A-01R-2315-07	AP1B1|162	2307.2894
TCGA-KO-8415-11A-01R-2315-07	AP1G1|164	2879.2877
TCGA-KO-8415-11A-01R-2315-07	AP1G2|8906	671.6684
TCGA-KO-8415-11A-01R-2315-07	AP1M1|8907	922.5482
TCGA-KO-8415-11A-01R-2315-07	AP1M2|10053	2002.2237
TCGA-KO-8415-11A-01R-2315-07	AP1S1|1174	1443.0896
TCGA-KO-8415-11A-01R-2315-07	AP1S2|8905	337.6857
TCGA-KO-8415-11A-01R-2315-07	AP1S3|130340	605.5371
TCGA-KO-8415-11A-01R-2315-07	AP2A1|160	1321.4814
TCGA-KO-8415-11A-01R-2315-07	AP2A2|161	2389.5285
TCGA-KO-8415-11A-01R-2315-07	AP2B1|163	6132.5566
TCGA-KO-8415-11A-01R-2315-07	AP2M1|1173	6958.1637
TCGA-KO-8415-11A-01R-2315-07	AP2S1|1175	948.2767
TCGA-KO-8415-11A-01R-2315-07	AP3B1|8546	1589.6498
TCGA-KO-8415-11A-01R-2315-07	AP3B2|8120	33.0794
TCGA-KO-8415-11A-01R-2315-07	AP3D1|8943	2393.6635
TCGA-KO-8415-11A-01R-2315-07	AP3M1|26985	1095.7557
TCGA-KO-8415-11A-01R-2315-07	AP3M2|10947	539.3783
TCGA-KO-8415-11A-01R-2315-07	AP3S1|1176	630.8061
TCGA-KO-8415-11A-01R-2315-07	AP3S2|10239	1791.4251
TCGA-KO-8415-11A-01R-2315-07	AP4B1|10717	297.1037
TCGA-KO-8415-11A-01R-2315-07	AP4E1|23431	283.9317
TCGA-KO-8415-11A-01R-2315-07	AP4M1|9179	269.3124
TCGA-KO-8415-11A-01R-2315-07	AP4S1|11154	173.6669
TCGA-KO-8415-11A-01R-2315-07	APAF1|317	333.5508
TCGA-KO-8415-11A-01R-2315-07	APBA1|320	191.585
TCGA-KO-8415-11A-01R-2315-07	APBA2|321	9.6482
TCGA-KO-8415-11A-01R-2315-07	APBA3|9546	249.9334
TCGA-KO-8415-11A-01R-2315-07	APBB1IP|54518	80.4014
TCGA-KO-8415-11A-01R-2315-07	APBB1|322	1129.2946
TCGA-KO-8415-11A-01R-2315-07	APBB2|323	1496.8437
TCGA-KO-8415-11A-01R-2315-07	APBB3|10307	278.8779
TCGA-KO-8415-11A-01R-2315-07	APC2|10297	4.6633
TCGA-KO-8415-11A-01R-2315-07	APCDD1L|164284	217.7728
TCGA-KO-8415-11A-01R-2315-07	APCDD1|147495	682.263
TCGA-KO-8415-11A-01R-2315-07	APCS|325	109.8053
TCGA-KO-8415-11A-01R-2315-07	APC|324	642.7515
TCGA-KO-8415-11A-01R-2315-07	APEH|327	3180.6779
TCGA-KO-8415-11A-01R-2315-07	APEX1|328	2461.2006
TCGA-KO-8415-11A-01R-2315-07	APEX2|27301	479.6516
TCGA-KO-8415-11A-01R-2315-07	APH1A|51107	4462.9648
TCGA-KO-8415-11A-01R-2315-07	APH1B|83464	724.9906
TCGA-KO-8415-11A-01R-2315-07	API5|8539	2533.3321
TCGA-KO-8415-11A-01R-2315-07	APIP|51074	959.3353
TCGA-KO-8415-11A-01R-2315-07	APITD1|378708	553.7862
TCGA-KO-8415-11A-01R-2315-07	APLF|200558	61.105
TCGA-KO-8415-11A-01R-2315-07	APLNR|187	332.1725
TCGA-KO-8415-11A-01R-2315-07	APLN|8862	447.9505
TCGA-KO-8415-11A-01R-2315-07	APLP1|333	86.8335
TCGA-KO-8415-11A-01R-2315-07	APLP2|334	24625.3296
TCGA-KO-8415-11A-01R-2315-07	APOA1BP|128240	2468.5516
TCGA-KO-8415-11A-01R-2315-07	APOA1|335	4.5944
TCGA-KO-8415-11A-01R-2315-07	APOA2|336	.4594
TCGA-KO-8415-11A-01R-2315-07	APOA4|337	0
TCGA-KO-8415-11A-01R-2315-07	APOA5|116519	.4594
TCGA-KO-8415-11A-01R-2315-07	APOB48R|55911	75.807
TCGA-KO-8415-11A-01R-2315-07	APOBEC1|339	0
TCGA-KO-8415-11A-01R-2315-07	APOBEC2|10930	1.3783
TCGA-KO-8415-11A-01R-2315-07	APOBEC3A|200315	5.9727
TCGA-KO-8415-11A-01R-2315-07	APOBEC3B|9582	39.5115
TCGA-KO-8415-11A-01R-2315-07	APOBEC3C|27350	109.3459
TCGA-KO-8415-11A-01R-2315-07	APOBEC3D|140564	44.1059
TCGA-KO-8415-11A-01R-2315-07	APOBEC3F|200316	122.6695
TCGA-KO-8415-11A-01R-2315-07	APOBEC3G|60489	184.6934
TCGA-KO-8415-11A-01R-2315-07	APOBEC3H|164668	3.2161
TCGA-KO-8415-11A-01R-2315-07	APOBEC4|403314	0
TCGA-KO-8415-11A-01R-2315-07	APOB|338	9.1887
TCGA-KO-8415-11A-01R-2315-07	APOC1P1|342	0
TCGA-KO-8415-11A-01R-2315-07	APOC1|341	64.7805
TCGA-KO-8415-11A-01R-2315-07	APOC2|344	10.1076
TCGA-KO-8415-11A-01R-2315-07	APOC3|345	11.0265
TCGA-KO-8415-11A-01R-2315-07	APOC4|346	0
TCGA-KO-8415-11A-01R-2315-07	APOD|347	881.6584
TCGA-KO-8415-11A-01R-2315-07	APOE|348	3533.0656
TCGA-KO-8415-11A-01R-2315-07	APOF|319	1.8377
TCGA-KO-8415-11A-01R-2315-07	APOH|350	10.567
TCGA-KO-8415-11A-01R-2315-07	APOL1|8542	1477.0879
TCGA-KO-8415-11A-01R-2315-07	APOL2|23780	690.0734
TCGA-KO-8415-11A-01R-2315-07	APOL3|80833	754.3945
TCGA-KO-8415-11A-01R-2315-07	APOL4|80832	409.8172
TCGA-KO-8415-11A-01R-2315-07	APOL5|80831	.4594
TCGA-KO-8415-11A-01R-2315-07	APOL6|80830	656.0751
TCGA-KO-8415-11A-01R-2315-07	APOLD1|81575	820.5533
TCGA-KO-8415-11A-01R-2315-07	APOM|55937	425.8975
TCGA-KO-8415-11A-01R-2315-07	APOOL|139322	292.661
TCGA-KO-8415-11A-01R-2315-07	APOO|79135	636.3194
TCGA-KO-8415-11A-01R-2315-07	APPBP2|10513	1121.0247
TCGA-KO-8415-11A-01R-2315-07	APPL1|26060	1477.0879
TCGA-KO-8415-11A-01R-2315-07	APPL2|55198	1031.8941
TCGA-KO-8415-11A-01R-2315-07	APP|351	48019.8293
TCGA-KO-8415-11A-01R-2315-07	APRT|353	1294.2322
TCGA-KO-8415-11A-01R-2315-07	APTX|54840	533.8651
TCGA-KO-8415-11A-01R-2315-07	AQP10|89872	0
TCGA-KO-8415-11A-01R-2315-07	AQP11|282679	27.1067
TCGA-KO-8415-11A-01R-2315-07	AQP12A|375318	0
TCGA-KO-8415-11A-01R-2315-07	AQP12B|653437	0
TCGA-KO-8415-11A-01R-2315-07	AQP1|358	17831.4052
TCGA-KO-8415-11A-01R-2315-07	AQP2|359	95303.1821
TCGA-KO-8415-11A-01R-2315-07	AQP3|360	13742.6605
TCGA-KO-8415-11A-01R-2315-07	AQP4|361	28.4851
TCGA-KO-8415-11A-01R-2315-07	AQP5|362	34.9172
TCGA-KO-8415-11A-01R-2315-07	AQP6|363	4649.0366
TCGA-KO-8415-11A-01R-2315-07	AQP7P1|375719	50.0786
TCGA-KO-8415-11A-01R-2315-07	AQP7P3|441432	1.8377
TCGA-KO-8415-11A-01R-2315-07	AQP7|364	289.9043
TCGA-KO-8415-11A-01R-2315-07	AQP8|343	.4594
TCGA-KO-8415-11A-01R-2315-07	AQP9|366	1.8377
TCGA-KO-8415-11A-01R-2315-07	AQPEP|206338	29.4039
TCGA-KO-8415-11A-01R-2315-07	AQR|9716	817.7967
TCGA-KO-8415-11A-01R-2315-07	ARAF|369	1423.3339
TCGA-KO-8415-11A-01R-2315-07	ARAP1|116985	2309.1272
TCGA-KO-8415-11A-01R-2315-07	ARAP2|116984	323.4432
TCGA-KO-8415-11A-01R-2315-07	ARAP3|64411	504.9206
TCGA-KO-8415-11A-01R-2315-07	ARCN1|372	3202.7309
TCGA-KO-8415-11A-01R-2315-07	ARC|23237	116.6968
TCGA-KO-8415-11A-01R-2315-07	AREG|374	9.1887
TCGA-KO-8415-11A-01R-2315-07	ARF1|375	9662.4062
TCGA-KO-8415-11A-01R-2315-07	ARF3|377	4960.5344
TCGA-KO-8415-11A-01R-2315-07	ARF4|378	3584.5225
TCGA-KO-8415-11A-01R-2315-07	ARF5|381	2835.1175
TCGA-KO-8415-11A-01R-2315-07	ARF6|382	2428.1212
TCGA-KO-8415-11A-01R-2315-07	ARFGAP1|55738	933.5747
TCGA-KO-8415-11A-01R-2315-07	ARFGAP2|84364	2223.2126
TCGA-KO-8415-11A-01R-2315-07	ARFGAP3|26286	1449.5217
TCGA-KO-8415-11A-01R-2315-07	ARFGEF1|10565	1944.9044
TCGA-KO-8415-11A-01R-2315-07	ARFGEF2|10564	2076.6524
TCGA-KO-8415-11A-01R-2315-07	ARFIP1|27236	1276.3142
TCGA-KO-8415-11A-01R-2315-07	ARFIP2|23647	1239.5593
TCGA-KO-8415-11A-01R-2315-07	ARFRP1|10139	763.5832
TCGA-KO-8415-11A-01R-2315-07	ARG1|383	.4594
TCGA-KO-8415-11A-01R-2315-07	ARG2|384	5817.8748
TCGA-KO-8415-11A-01R-2315-07	ARGFXP2|503640	.4594
TCGA-KO-8415-11A-01R-2315-07	ARGFX|503582	0
TCGA-KO-8415-11A-01R-2315-07	ARGLU1|55082	1439.4141
TCGA-KO-8415-11A-01R-2315-07	ARHGAP10|79658	286.6883
TCGA-KO-8415-11A-01R-2315-07	ARHGAP11A|9824	29.8634
TCGA-KO-8415-11A-01R-2315-07	ARHGAP11B|89839	.9189
TCGA-KO-8415-11A-01R-2315-07	ARHGAP12|94134	936.3313
TCGA-KO-8415-11A-01R-2315-07	ARHGAP15|55843	22.9718
TCGA-KO-8415-11A-01R-2315-07	ARHGAP17|55114	782.4201
TCGA-KO-8415-11A-01R-2315-07	ARHGAP18|93663	2458.444
TCGA-KO-8415-11A-01R-2315-07	ARHGAP19|84986	336.7669
TCGA-KO-8415-11A-01R-2315-07	ARHGAP1|392	1857.9607
TCGA-KO-8415-11A-01R-2315-07	ARHGAP20|57569	43.6465
TCGA-KO-8415-11A-01R-2315-07	ARHGAP21|57584	1094.8369
TCGA-KO-8415-11A-01R-2315-07	ARHGAP22|58504	16.0803
TCGA-KO-8415-11A-01R-2315-07	ARHGAP23|57636	1083.8104
TCGA-KO-8415-11A-01R-2315-07	ARHGAP24|83478	5460.8606
TCGA-KO-8415-11A-01R-2315-07	ARHGAP25|9938	176.4236
TCGA-KO-8415-11A-01R-2315-07	ARHGAP26|23092	261.4193
TCGA-KO-8415-11A-01R-2315-07	ARHGAP27|201176	520.082
TCGA-KO-8415-11A-01R-2315-07	ARHGAP28|79822	458.0581
TCGA-KO-8415-11A-01R-2315-07	ARHGAP29|9411	3229.8376
TCGA-KO-8415-11A-01R-2315-07	ARHGAP30|257106	73.5098
TCGA-KO-8415-11A-01R-2315-07	ARHGAP31|57514	739.2331
TCGA-KO-8415-11A-01R-2315-07	ARHGAP32|9743	439.2212
TCGA-KO-8415-11A-01R-2315-07	ARHGAP33|115703	130.4799
TCGA-KO-8415-11A-01R-2315-07	ARHGAP36|158763	0
TCGA-KO-8415-11A-01R-2315-07	ARHGAP39|80728	148.8574
TCGA-KO-8415-11A-01R-2315-07	ARHGAP42|143872	189.7472
TCGA-KO-8415-11A-01R-2315-07	ARHGAP4|393	585.7814
TCGA-KO-8415-11A-01R-2315-07	ARHGAP5|394	2488.3073
TCGA-KO-8415-11A-01R-2315-07	ARHGAP6|395	605.5371
TCGA-KO-8415-11A-01R-2315-07	ARHGAP8|23779	442.9242
TCGA-KO-8415-11A-01R-2315-07	ARHGAP9|64333	16.5397
TCGA-KO-8415-11A-01R-2315-07	ARHGDIA|396	4649.9554
TCGA-KO-8415-11A-01R-2315-07	ARHGDIB|397	1458.7105
TCGA-KO-8415-11A-01R-2315-07	ARHGDIG|398	1.3783
TCGA-KO-8415-11A-01R-2315-07	ARHGEF10L|55160	1748.6148
TCGA-KO-8415-11A-01R-2315-07	ARHGEF10|9639	601.4022
TCGA-KO-8415-11A-01R-2315-07	ARHGEF11|9826	1023.1648
TCGA-KO-8415-11A-01R-2315-07	ARHGEF12|23365	6722.9323
TCGA-KO-8415-11A-01R-2315-07	ARHGEF15|22899	542.1349
TCGA-KO-8415-11A-01R-2315-07	ARHGEF16|27237	776.9069
TCGA-KO-8415-11A-01R-2315-07	ARHGEF17|9828	1727.4807
TCGA-KO-8415-11A-01R-2315-07	ARHGEF18|23370	1648.9171
TCGA-KO-8415-11A-01R-2315-07	ARHGEF19|128272	155.7489
TCGA-KO-8415-11A-01R-2315-07	ARHGEF1|9138	1041.0828
TCGA-KO-8415-11A-01R-2315-07	ARHGEF2|9181	1021.327
TCGA-KO-8415-11A-01R-2315-07	ARHGEF33|100271715	9.6482
TCGA-KO-8415-11A-01R-2315-07	ARHGEF35|445328	614.2664
TCGA-KO-8415-11A-01R-2315-07	ARHGEF37|389337	656.0751
TCGA-KO-8415-11A-01R-2315-07	ARHGEF38|54848	35.836
TCGA-KO-8415-11A-01R-2315-07	ARHGEF3|50650	1718.7514
TCGA-KO-8415-11A-01R-2315-07	ARHGEF4|50649	61.105
TCGA-KO-8415-11A-01R-2315-07	ARHGEF5|7984	578.4304
TCGA-KO-8415-11A-01R-2315-07	ARHGEF6|9459	366.6302
TCGA-KO-8415-11A-01R-2315-07	ARHGEF7|8874	1243.6942
TCGA-KO-8415-11A-01R-2315-07	ARHGEF9|23229	660.2101
TCGA-KO-8415-11A-01R-2315-07	ARID1A|8289	1795.9367
TCGA-KO-8415-11A-01R-2315-07	ARID1B|57492	1606.649
TCGA-KO-8415-11A-01R-2315-07	ARID2|196528	651.0213
TCGA-KO-8415-11A-01R-2315-07	ARID3A|1820	77.6447
TCGA-KO-8415-11A-01R-2315-07	ARID3B|10620	61.105
TCGA-KO-8415-11A-01R-2315-07	ARID3C|138715	.4594
TCGA-KO-8415-11A-01R-2315-07	ARID4A|5926	571.9983
TCGA-KO-8415-11A-01R-2315-07	ARID4B|51742	929.6649
TCGA-KO-8415-11A-01R-2315-07	ARID5A|10865	303.6874
TCGA-KO-8415-11A-01R-2315-07	ARID5B|84159	1607.5678
TCGA-KO-8415-11A-01R-2315-07	ARIH1|25820	1290.5567
TCGA-KO-8415-11A-01R-2315-07	ARIH2|10425	1374.459
TCGA-KO-8415-11A-01R-2315-07	ARL10|285598	39.0521
TCGA-KO-8415-11A-01R-2315-07	ARL11|115761	14.2425
TCGA-KO-8415-11A-01R-2315-07	ARL13A|392509	0
TCGA-KO-8415-11A-01R-2315-07	ARL13B|200894	337.2263
TCGA-KO-8415-11A-01R-2315-07	ARL14|80117	9.6482
TCGA-KO-8415-11A-01R-2315-07	ARL15|54622	795.2843
TCGA-KO-8415-11A-01R-2315-07	ARL16|339231	783.7984
TCGA-KO-8415-11A-01R-2315-07	ARL17A|51326	63.2322
TCGA-KO-8415-11A-01R-2315-07	ARL17B|641522	1.5988
TCGA-KO-8415-11A-01R-2315-07	ARL1|400	3272.5652
TCGA-KO-8415-11A-01R-2315-07	ARL2BP|23568	1544.6251
TCGA-KO-8415-11A-01R-2315-07	ARL2|402	2522.3056
TCGA-KO-8415-11A-01R-2315-07	ARL3|403	1271.7199
TCGA-KO-8415-11A-01R-2315-07	ARL4A|10124	321.6055
TCGA-KO-8415-11A-01R-2315-07	ARL4C|10123	237.5286
TCGA-KO-8415-11A-01R-2315-07	ARL4D|379	1472.4935
TCGA-KO-8415-11A-01R-2315-07	ARL5A|26225	1205.561
TCGA-KO-8415-11A-01R-2315-07	ARL5B|221079	170.9103
TCGA-KO-8415-11A-01R-2315-07	ARL5C|390790	0
TCGA-KO-8415-11A-01R-2315-07	ARL6IP1|23204	6000.2389
TCGA-KO-8415-11A-01R-2315-07	ARL6IP4|51329	3198.1365
TCGA-KO-8415-11A-01R-2315-07	ARL6IP5|10550	2611.8957
TCGA-KO-8415-11A-01R-2315-07	ARL6IP6|151188	285.7694
TCGA-KO-8415-11A-01R-2315-07	ARL6|84100	203.9897
TCGA-KO-8415-11A-01R-2315-07	ARL8A|127829	1030.9752
TCGA-KO-8415-11A-01R-2315-07	ARL8B|55207	2217.6993
TCGA-KO-8415-11A-01R-2315-07	ARL9|132946	1.8377
TCGA-KO-8415-11A-01R-2315-07	ARMC10|83787	593.114
TCGA-KO-8415-11A-01R-2315-07	ARMC1|55156	715.8019
TCGA-KO-8415-11A-01R-2315-07	ARMC2|84071	53.7541
TCGA-KO-8415-11A-01R-2315-07	ARMC3|219681	11.9453
TCGA-KO-8415-11A-01R-2315-07	ARMC4|55130	2.7566
TCGA-KO-8415-11A-01R-2315-07	ARMC5|79798	247.6362
TCGA-KO-8415-11A-01R-2315-07	ARMC6|93436	723.5893
TCGA-KO-8415-11A-01R-2315-07	ARMC7|79637	756.6917
TCGA-KO-8415-11A-01R-2315-07	ARMC8|25852	737.3954
TCGA-KO-8415-11A-01R-2315-07	ARMC9|80210	200.3143
TCGA-KO-8415-11A-01R-2315-07	ARMCX1|51309	683.1819
TCGA-KO-8415-11A-01R-2315-07	ARMCX2|9823	1813.8548
TCGA-KO-8415-11A-01R-2315-07	ARMCX3|51566	1992.5755
TCGA-KO-8415-11A-01R-2315-07	ARMCX5|64860	382.7105
TCGA-KO-8415-11A-01R-2315-07	ARMCX6|54470	302.7686
TCGA-KO-8415-11A-01R-2315-07	ARMS2|387715	.9189
TCGA-KO-8415-11A-01R-2315-07	ARNT2|9915	2475.4431
TCGA-KO-8415-11A-01R-2315-07	ARNTL2|56938	5.9727
TCGA-KO-8415-11A-01R-2315-07	ARNTL|406	97.4005
TCGA-KO-8415-11A-01R-2315-07	ARNT|405	1263.9094
TCGA-KO-8415-11A-01R-2315-07	ARPC1A|10552	2118.1303
TCGA-KO-8415-11A-01R-2315-07	ARPC1B|10095	1896.4247
TCGA-KO-8415-11A-01R-2315-07	ARPC2|10109	3803.6737
TCGA-KO-8415-11A-01R-2315-07	ARPC3|10094	3029.5234
TCGA-KO-8415-11A-01R-2315-07	ARPC4|10093	3442.0559
TCGA-KO-8415-11A-01R-2315-07	ARPC5L|81873	596.3484
TCGA-KO-8415-11A-01R-2315-07	ARPC5|10092	2393.6635
TCGA-KO-8415-11A-01R-2315-07	ARPM1|84517	105.6704
TCGA-KO-8415-11A-01R-2315-07	ARPP19|10776	4399.5626
TCGA-KO-8415-11A-01R-2315-07	ARPP21|10777	5.9727
TCGA-KO-8415-11A-01R-2315-07	ARR3|407	0
TCGA-KO-8415-11A-01R-2315-07	ARRB1|408	510.4338
TCGA-KO-8415-11A-01R-2315-07	ARRB2|409	327.5781
TCGA-KO-8415-11A-01R-2315-07	ARRDC1|92714	811.3646
TCGA-KO-8415-11A-01R-2315-07	ARRDC2|27106	829.2826
TCGA-KO-8415-11A-01R-2315-07	ARRDC3|57561	2873.315
TCGA-KO-8415-11A-01R-2315-07	ARRDC4|91947	1091.6208
TCGA-KO-8415-11A-01R-2315-07	ARRDC5|645432	1.3783
TCGA-KO-8415-11A-01R-2315-07	ARSA|410	519.1631
TCGA-KO-8415-11A-01R-2315-07	ARSB|411	315.6328
TCGA-KO-8415-11A-01R-2315-07	ARSD|414	5120.8777
TCGA-KO-8415-11A-01R-2315-07	ARSE|415	619.7797
TCGA-KO-8415-11A-01R-2315-07	ARSF|416	50.0786
TCGA-KO-8415-11A-01R-2315-07	ARSG|22901	159.4244
TCGA-KO-8415-11A-01R-2315-07	ARSH|347527	.4594
TCGA-KO-8415-11A-01R-2315-07	ARSI|340075	17.4586
TCGA-KO-8415-11A-01R-2315-07	ARSJ|79642	275.6618
TCGA-KO-8415-11A-01R-2315-07	ARSK|153642	414.871
TCGA-KO-8415-11A-01R-2315-07	ART1|417	1.8377
TCGA-KO-8415-11A-01R-2315-07	ART3|419	5.0538
TCGA-KO-8415-11A-01R-2315-07	ART4|420	32.62
TCGA-KO-8415-11A-01R-2315-07	ART5|116969	11.9453
TCGA-KO-8415-11A-01R-2315-07	ARTN|9048	27.1067
TCGA-KO-8415-11A-01R-2315-07	ARV1|64801	567.4039
TCGA-KO-8415-11A-01R-2315-07	ARVCF|421	294.4987
TCGA-KO-8415-11A-01R-2315-07	ARX|170302	.4594
TCGA-KO-8415-11A-01R-2315-07	AR|367	100.6166
TCGA-KO-8415-11A-01R-2315-07	AS3MT|57412	233.8531
TCGA-KO-8415-11A-01R-2315-07	ASAH1|427	8333.7162
TCGA-KO-8415-11A-01R-2315-07	ASAH2B|653308	19.7558
TCGA-KO-8415-11A-01R-2315-07	ASAH2|56624	9.1887
TCGA-KO-8415-11A-01R-2315-07	ASAM|79827	126.345
TCGA-KO-8415-11A-01R-2315-07	ASAP1IT1|29065	0
TCGA-KO-8415-11A-01R-2315-07	ASAP1|50807	508.1366
TCGA-KO-8415-11A-01R-2315-07	ASAP2|8853	2230.5635
TCGA-KO-8415-11A-01R-2315-07	ASAP3|55616	627.5901
TCGA-KO-8415-11A-01R-2315-07	ASB10|136371	1.3783
TCGA-KO-8415-11A-01R-2315-07	ASB11|140456	0
TCGA-KO-8415-11A-01R-2315-07	ASB12|142689	4.259
TCGA-KO-8415-11A-01R-2315-07	ASB13|79754	1618.1349
TCGA-KO-8415-11A-01R-2315-07	ASB14|142686	6.4321
TCGA-KO-8415-11A-01R-2315-07	ASB15|142685	48.7003
TCGA-KO-8415-11A-01R-2315-07	ASB16|92591	28.7056
TCGA-KO-8415-11A-01R-2315-07	ASB17|127247	1.3783
TCGA-KO-8415-11A-01R-2315-07	ASB18|401036	1.3783
TCGA-KO-8415-11A-01R-2315-07	ASB1|51665	452.2094
TCGA-KO-8415-11A-01R-2315-07	ASB2|51676	50.538
TCGA-KO-8415-11A-01R-2315-07	ASB3|51130	271.5269
TCGA-KO-8415-11A-01R-2315-07	ASB4|51666	1.3783
TCGA-KO-8415-11A-01R-2315-07	ASB5|140458	24.3501
TCGA-KO-8415-11A-01R-2315-07	ASB6|140459	1004.5117
TCGA-KO-8415-11A-01R-2315-07	ASB7|140460	398.3313
TCGA-KO-8415-11A-01R-2315-07	ASB8|140461	1029.5969
TCGA-KO-8415-11A-01R-2315-07	ASB9|140462	421.7626
TCGA-KO-8415-11A-01R-2315-07	ASCC1|51008	643.2109
TCGA-KO-8415-11A-01R-2315-07	ASCC2|84164	969.4107
TCGA-KO-8415-11A-01R-2315-07	ASCC3|10973	455.3014
TCGA-KO-8415-11A-01R-2315-07	ASCL1|429	.9189
TCGA-KO-8415-11A-01R-2315-07	ASCL2|430	38.5927
TCGA-KO-8415-11A-01R-2315-07	ASCL3|56676	.4594
TCGA-KO-8415-11A-01R-2315-07	ASCL4|121549	3.6755
TCGA-KO-8415-11A-01R-2315-07	ASF1A|25842	637.6977
TCGA-KO-8415-11A-01R-2315-07	ASF1B|55723	19.2963
TCGA-KO-8415-11A-01R-2315-07	ASFMR1|100126270	1.8423
TCGA-KO-8415-11A-01R-2315-07	ASGR1|432	3.6755
TCGA-KO-8415-11A-01R-2315-07	ASGR2|433	9.1887
TCGA-KO-8415-11A-01R-2315-07	ASH1L|55870	1642.7928
TCGA-KO-8415-11A-01R-2315-07	ASH2L|9070	1091.1614
TCGA-KO-8415-11A-01R-2315-07	ASIP|434	.9189
TCGA-KO-8415-11A-01R-2315-07	ASL|435	1429.766
TCGA-KO-8415-11A-01R-2315-07	ASMTL|8623	803.0304
TCGA-KO-8415-11A-01R-2315-07	ASMT|438	.9189
TCGA-KO-8415-11A-01R-2315-07	ASNA1|439	2022.8983
TCGA-KO-8415-11A-01R-2315-07	ASNSD1|54529	1190.8591
TCGA-KO-8415-11A-01R-2315-07	ASNS|440	277.0401
TCGA-KO-8415-11A-01R-2315-07	ASPA|443	414.871
TCGA-KO-8415-11A-01R-2315-07	ASPDH|554235	294.4987
TCGA-KO-8415-11A-01R-2315-07	ASPG|374569	50.538
TCGA-KO-8415-11A-01R-2315-07	ASPHD1|253982	9.1887
TCGA-KO-8415-11A-01R-2315-07	ASPHD2|57168	204.4492
TCGA-KO-8415-11A-01R-2315-07	ASPH|444	3948.1802
TCGA-KO-8415-11A-01R-2315-07	ASPM|259266	3.6755
TCGA-KO-8415-11A-01R-2315-07	ASPN|54829	252.2306
TCGA-KO-8415-11A-01R-2315-07	ASPRV1|151516	68.185
TCGA-KO-8415-11A-01R-2315-07	ASPSCR1|79058	544.8915
TCGA-KO-8415-11A-01R-2315-07	ASRGL1|80150	1434.8198
TCGA-KO-8415-11A-01R-2315-07	ASS1|445	12931.7553
TCGA-KO-8415-11A-01R-2315-07	ASTE1|28990	179.6488
TCGA-KO-8415-11A-01R-2315-07	ASTL|431705	0
TCGA-KO-8415-11A-01R-2315-07	ASTN1|460	4.5944
TCGA-KO-8415-11A-01R-2315-07	ASTN2|23245	221.4483
TCGA-KO-8415-11A-01R-2315-07	ASXL1|171023	1152.7258
TCGA-KO-8415-11A-01R-2315-07	ASXL2|55252	594.5107
TCGA-KO-8415-11A-01R-2315-07	ASXL3|80816	77.6447
TCGA-KO-8415-11A-01R-2315-07	ASZ1|136991	0
TCGA-KO-8415-11A-01R-2315-07	ATAD1|84896	1295.6105
TCGA-KO-8415-11A-01R-2315-07	ATAD2B|54454	226.5021
TCGA-KO-8415-11A-01R-2315-07	ATAD2|29028	149.7763
TCGA-KO-8415-11A-01R-2315-07	ATAD3A|55210	363.8736
TCGA-KO-8415-11A-01R-2315-07	ATAD3B|83858	173.6669
TCGA-KO-8415-11A-01R-2315-07	ATAD3C|219293	370.3057
TCGA-KO-8415-11A-01R-2315-07	ATAD5|79915	19.2963
TCGA-KO-8415-11A-01R-2315-07	ATCAY|85300	1.8377
TCGA-KO-8415-11A-01R-2315-07	ATE1|11101	452.0854
TCGA-KO-8415-11A-01R-2315-07	ATF1|466	546.2698
TCGA-KO-8415-11A-01R-2315-07	ATF2|1386	680.4253
TCGA-KO-8415-11A-01R-2315-07	ATF3|467	524.6763
TCGA-KO-8415-11A-01R-2315-07	ATF4|468	4293.8923
TCGA-KO-8415-11A-01R-2315-07	ATF5|22809	662.0478
TCGA-KO-8415-11A-01R-2315-07	ATF6B|1388	1909.4175
TCGA-KO-8415-11A-01R-2315-07	ATF6|22926	1894.7156
TCGA-KO-8415-11A-01R-2315-07	ATF7IP2|80063	102.4543
TCGA-KO-8415-11A-01R-2315-07	ATF7IP|55729	657.4534
TCGA-KO-8415-11A-01R-2315-07	ATF7|11016	849.9573
TCGA-KO-8415-11A-01R-2315-07	ATG10|83734	135.0743
TCGA-KO-8415-11A-01R-2315-07	ATG12|9140	325.2809
TCGA-KO-8415-11A-01R-2315-07	ATG16L1|55054	552.2425
TCGA-KO-8415-11A-01R-2315-07	ATG16L2|89849	195.4718
TCGA-KO-8415-11A-01R-2315-07	ATG2A|23130	667.561
TCGA-KO-8415-11A-01R-2315-07	ATG2B|55102	768.637
TCGA-KO-8415-11A-01R-2315-07	ATG3|64422	895.4415
TCGA-KO-8415-11A-01R-2315-07	ATG4A|115201	451.1665
TCGA-KO-8415-11A-01R-2315-07	ATG4B|23192	934.0341
TCGA-KO-8415-11A-01R-2315-07	ATG4C|84938	210.8813
TCGA-KO-8415-11A-01R-2315-07	ATG4D|84971	574.2541
TCGA-KO-8415-11A-01R-2315-07	ATG5|9474	996.058
TCGA-KO-8415-11A-01R-2315-07	ATG7|10533	627.6544
TCGA-KO-8415-11A-01R-2315-07	ATG9A|79065	1054.5994
TCGA-KO-8415-11A-01R-2315-07	ATG9B|285973	3.9236
TCGA-KO-8415-11A-01R-2315-07	ATHL1|80162	481.0299
TCGA-KO-8415-11A-01R-2315-07	ATIC|471	1282.7463
TCGA-KO-8415-11A-01R-2315-07	ATL1|51062	211.3407
TCGA-KO-8415-11A-01R-2315-07	ATL2|64225	981.8155
TCGA-KO-8415-11A-01R-2315-07	ATL3|25923	291.2827
TCGA-KO-8415-11A-01R-2315-07	ATMIN|23300	1315.3663
TCGA-KO-8415-11A-01R-2315-07	ATM|472	894.0632
TCGA-KO-8415-11A-01R-2315-07	ATN1|1822	3331.3731
TCGA-KO-8415-11A-01R-2315-07	ATOH1|474	0
TCGA-KO-8415-11A-01R-2315-07	ATOH7|220202	2.2972
TCGA-KO-8415-11A-01R-2315-07	ATOH8|84913	678.5875
TCGA-KO-8415-11A-01R-2315-07	ATOX1|475	971.7079
TCGA-KO-8415-11A-01R-2315-07	ATP10A|57194	186.9906
TCGA-KO-8415-11A-01R-2315-07	ATP10B|23120	17.918
TCGA-KO-8415-11A-01R-2315-07	ATP10D|57205	1016.7327
TCGA-KO-8415-11A-01R-2315-07	ATP11A|23250	1137.105
TCGA-KO-8415-11A-01R-2315-07	ATP11B|23200	1240.0187
TCGA-KO-8415-11A-01R-2315-07	ATP11C|286410	741.0709
TCGA-KO-8415-11A-01R-2315-07	ATP12A|479	296.3365
TCGA-KO-8415-11A-01R-2315-07	ATP13A1|57130	1023.1648
TCGA-KO-8415-11A-01R-2315-07	ATP13A2|23400	790.69
TCGA-KO-8415-11A-01R-2315-07	ATP13A3|79572	2342.2066
TCGA-KO-8415-11A-01R-2315-07	ATP13A4|84239	8.7293
TCGA-KO-8415-11A-01R-2315-07	ATP13A5|344905	.4594
TCGA-KO-8415-11A-01R-2315-07	ATP1A1|476	80897.4538
TCGA-KO-8415-11A-01R-2315-07	ATP1A2|477	272.9052
TCGA-KO-8415-11A-01R-2315-07	ATP1A3|478	.4594
TCGA-KO-8415-11A-01R-2315-07	ATP1A4|480	5.9727
TCGA-KO-8415-11A-01R-2315-07	ATP1B1|481	57410.194
TCGA-KO-8415-11A-01R-2315-07	ATP1B2|482	515.0282
TCGA-KO-8415-11A-01R-2315-07	ATP1B3|483	4578.2834
TCGA-KO-8415-11A-01R-2315-07	ATP1B4|23439	0
TCGA-KO-8415-11A-01R-2315-07	ATP2A1|487	5.0538
TCGA-KO-8415-11A-01R-2315-07	ATP2A2|488	3228.9188
TCGA-KO-8415-11A-01R-2315-07	ATP2A3|489	1395.3082
TCGA-KO-8415-11A-01R-2315-07	ATP2B1|490	969.4107
TCGA-KO-8415-11A-01R-2315-07	ATP2B2|491	41.8087
TCGA-KO-8415-11A-01R-2315-07	ATP2B3|492	13.7831
TCGA-KO-8415-11A-01R-2315-07	ATP2B4|493	1442.1707
TCGA-KO-8415-11A-01R-2315-07	ATP2C1|27032	2622.4536
TCGA-KO-8415-11A-01R-2315-07	ATP2C2|9914	47.3219
TCGA-KO-8415-11A-01R-2315-07	ATP4A|495	.4594
TCGA-KO-8415-11A-01R-2315-07	ATP4B|496	19.2963
TCGA-KO-8415-11A-01R-2315-07	ATP5A1|498	24568.3595
TCGA-KO-8415-11A-01R-2315-07	ATP5B|506	28353.1963
TCGA-KO-8415-11A-01R-2315-07	ATP5C1|509	6672.8537
TCGA-KO-8415-11A-01R-2315-07	ATP5D|513	2135.0008
TCGA-KO-8415-11A-01R-2315-07	ATP5EP2|432369	28.0256
TCGA-KO-8415-11A-01R-2315-07	ATP5E|514	3595.0895
TCGA-KO-8415-11A-01R-2315-07	ATP5F1|515	5339.11
TCGA-KO-8415-11A-01R-2315-07	ATP5G1|516	2007.7369
TCGA-KO-8415-11A-01R-2315-07	ATP5G2|517	5717.6855
TCGA-KO-8415-11A-01R-2315-07	ATP5G3|518	8275.8272
TCGA-KO-8415-11A-01R-2315-07	ATP5H|10476	3830.7804
TCGA-KO-8415-11A-01R-2315-07	ATP5I|521	2054.9026
TCGA-KO-8415-11A-01R-2315-07	ATP5J2|9551	2023.3577
TCGA-KO-8415-11A-01R-2315-07	ATP5J|522	2996.8988
TCGA-KO-8415-11A-01R-2315-07	ATP5L2|267020	1.3783
TCGA-KO-8415-11A-01R-2315-07	ATP5L|10632	5046.449
TCGA-KO-8415-11A-01R-2315-07	ATP5O|539	5595.016
TCGA-KO-8415-11A-01R-2315-07	ATP5SL|55101	1211.5337
TCGA-KO-8415-11A-01R-2315-07	ATP5S|27109	226.0427
TCGA-KO-8415-11A-01R-2315-07	ATP6AP1L|92270	29.8634
TCGA-KO-8415-11A-01R-2315-07	ATP6AP1|537	4837.4055
TCGA-KO-8415-11A-01R-2315-07	ATP6AP2|10159	5923.9725
TCGA-KO-8415-11A-01R-2315-07	ATP6V0A1|535	972.1673
TCGA-KO-8415-11A-01R-2315-07	ATP6V0A2|23545	326.6593
TCGA-KO-8415-11A-01R-2315-07	ATP6V0A4|50617	5101.6503
TCGA-KO-8415-11A-01R-2315-07	ATP6V0B|533	5306.9494
TCGA-KO-8415-11A-01R-2315-07	ATP6V0C|527	4762.0303
TCGA-KO-8415-11A-01R-2315-07	ATP6V0D1|9114	2772.6985
TCGA-KO-8415-11A-01R-2315-07	ATP6V0D2|245972	4783.192
TCGA-KO-8415-11A-01R-2315-07	ATP6V0E1|8992	5000.9648
TCGA-KO-8415-11A-01R-2315-07	ATP6V0E2|155066	1536.3184
TCGA-KO-8415-11A-01R-2315-07	ATP6V1A|523	7835.6872
TCGA-KO-8415-11A-01R-2315-07	ATP6V1B1|525	5445.6992
TCGA-KO-8415-11A-01R-2315-07	ATP6V1B2|526	2823.6959
TCGA-KO-8415-11A-01R-2315-07	ATP6V1C1|528	1724.2647
TCGA-KO-8415-11A-01R-2315-07	ATP6V1C2|245973	1140.0776
TCGA-KO-8415-11A-01R-2315-07	ATP6V1D|51382	2550.3313
TCGA-KO-8415-11A-01R-2315-07	ATP6V1E1|529	4546.5823
TCGA-KO-8415-11A-01R-2315-07	ATP6V1E2|90423	41.3493
TCGA-KO-8415-11A-01R-2315-07	ATP6V1F|9296	3193.6157
TCGA-KO-8415-11A-01R-2315-07	ATP6V1G1|9550	3587.2791
TCGA-KO-8415-11A-01R-2315-07	ATP6V1G2|534	43.6465
TCGA-KO-8415-11A-01R-2315-07	ATP6V1G3|127124	470.9223
TCGA-KO-8415-11A-01R-2315-07	ATP6V1H|51606	2660.1365
TCGA-KO-8415-11A-01R-2315-07	ATP7A|538	557.2963
TCGA-KO-8415-11A-01R-2315-07	ATP7B|540	170.9103
TCGA-KO-8415-11A-01R-2315-07	ATP8A1|10396	628.5089
TCGA-KO-8415-11A-01R-2315-07	ATP8A2|51761	8.2699
TCGA-KO-8415-11A-01R-2315-07	ATP8B1|5205	1320.0158
TCGA-KO-8415-11A-01R-2315-07	ATP8B2|57198	435.0862
TCGA-KO-8415-11A-01R-2315-07	ATP8B3|148229	7.351
TCGA-KO-8415-11A-01R-2315-07	ATP8B4|79895	109.8053
TCGA-KO-8415-11A-01R-2315-07	ATP8B5P|158381	21.5935
TCGA-KO-8415-11A-01R-2315-07	ATP9A|10079	1945.2536
TCGA-KO-8415-11A-01R-2315-07	ATP9B|374868	584.4031
TCGA-KO-8415-11A-01R-2315-07	ATPAF1|64756	2416.3137
TCGA-KO-8415-11A-01R-2315-07	ATPAF2|91647	418.0871
TCGA-KO-8415-11A-01R-2315-07	ATPBD4|89978	234.3125
TCGA-KO-8415-11A-01R-2315-07	ATPIF1|93974	3731.5421
TCGA-KO-8415-11A-01R-2315-07	ATRIP|84126	137.8585
TCGA-KO-8415-11A-01R-2315-07	ATRNL1|26033	152.5329
TCGA-KO-8415-11A-01R-2315-07	ATRN|8455	2406.0682
TCGA-KO-8415-11A-01R-2315-07	ATRX|546	1513.3834
TCGA-KO-8415-11A-01R-2315-07	ATR|545	454.3826
TCGA-KO-8415-11A-01R-2315-07	ATXN10|25814	2572.8436
TCGA-KO-8415-11A-01R-2315-07	ATXN1L|342371	1356.7156
TCGA-KO-8415-11A-01R-2315-07	ATXN1|6310	569.7011
TCGA-KO-8415-11A-01R-2315-07	ATXN2L|11273	1272.6387
TCGA-KO-8415-11A-01R-2315-07	ATXN2|6311	669.3988
TCGA-KO-8415-11A-01R-2315-07	ATXN3L|92552	0
TCGA-KO-8415-11A-01R-2315-07	ATXN3|4287	344.1178
TCGA-KO-8415-11A-01R-2315-07	ATXN7L1|222255	189.2878
TCGA-KO-8415-11A-01R-2315-07	ATXN7L2|127002	78.1042
TCGA-KO-8415-11A-01R-2315-07	ATXN7L3B|552889	3671.8154
TCGA-KO-8415-11A-01R-2315-07	ATXN7L3|56970	1086.1076
TCGA-KO-8415-11A-01R-2315-07	ATXN7|6314	515.0282
TCGA-KO-8415-11A-01R-2315-07	ATXN8OS|6315	0
TCGA-KO-8415-11A-01R-2315-07	AUH|549	1224.3979
TCGA-KO-8415-11A-01R-2315-07	AUP1|550	2123.547
TCGA-KO-8415-11A-01R-2315-07	AURKAIP1|54998	2079.409
TCGA-KO-8415-11A-01R-2315-07	AURKAPS1|6791	1.8377
TCGA-KO-8415-11A-01R-2315-07	AURKA|6790	66.1588
TCGA-KO-8415-11A-01R-2315-07	AURKB|9212	5.0538
TCGA-KO-8415-11A-01R-2315-07	AURKC|6795	7.8104
TCGA-KO-8415-11A-01R-2315-07	AUTS2|26053	808.608
TCGA-KO-8415-11A-01R-2315-07	AVEN|57099	77.6447
TCGA-KO-8415-11A-01R-2315-07	AVIL|10677	18.8369
TCGA-KO-8415-11A-01R-2315-07	AVL9|23080	252.69
TCGA-KO-8415-11A-01R-2315-07	AVPI1|60370	368.468
TCGA-KO-8415-11A-01R-2315-07	AVPR1A|552	276.5807
TCGA-KO-8415-11A-01R-2315-07	AVPR1B|553	2.7566
TCGA-KO-8415-11A-01R-2315-07	AVPR2|554	323.4432
TCGA-KO-8415-11A-01R-2315-07	AVP|551	1.8377
TCGA-KO-8415-11A-01R-2315-07	AWAT1|158833	0
TCGA-KO-8415-11A-01R-2315-07	AWAT2|158835	.4594
TCGA-KO-8415-11A-01R-2315-07	AXIN1|8312	549.0265
TCGA-KO-8415-11A-01R-2315-07	AXIN2|8313	232.9342
TCGA-KO-8415-11A-01R-2315-07	AXL|558	470.4628
TCGA-KO-8415-11A-01R-2315-07	AZGP1|563	693.7489
TCGA-KO-8415-11A-01R-2315-07	AZI1|22994	181.9368
TCGA-KO-8415-11A-01R-2315-07	AZI2|64343	1251.5047
TCGA-KO-8415-11A-01R-2315-07	AZIN1|51582	2616.4901
TCGA-KO-8415-11A-01R-2315-07	AZU1|566	0
TCGA-KO-8415-11A-01R-2315-07	B2M|567	31752.1065
TCGA-KO-8415-11A-01R-2315-07	B3GALNT1|8706	901.4141
TCGA-KO-8415-11A-01R-2315-07	B3GALNT2|148789	470.3664
TCGA-KO-8415-11A-01R-2315-07	B3GALT1|8708	.4594
TCGA-KO-8415-11A-01R-2315-07	B3GALT2|8707	54.6729
TCGA-KO-8415-11A-01R-2315-07	B3GALT4|8705	306.9035
TCGA-KO-8415-11A-01R-2315-07	B3GALT5|10317	18.3775
TCGA-KO-8415-11A-01R-2315-07	B3GALT6|126792	382.2511
TCGA-KO-8415-11A-01R-2315-07	B3GALTL|145173	625.7523
TCGA-KO-8415-11A-01R-2315-07	B3GAT1|27087	22.9718
TCGA-KO-8415-11A-01R-2315-07	B3GAT2|135152	.4732
TCGA-KO-8415-11A-01R-2315-07	B3GAT3|26229	795.7438
TCGA-KO-8415-11A-01R-2315-07	B3GNT1|11041	1251.0452
TCGA-KO-8415-11A-01R-2315-07	B3GNT2|10678	1577.7045
TCGA-KO-8415-11A-01R-2315-07	B3GNT3|10331	566.485
TCGA-KO-8415-11A-01R-2315-07	B3GNT4|79369	5.0538
TCGA-KO-8415-11A-01R-2315-07	B3GNT5|84002	172.7481
TCGA-KO-8415-11A-01R-2315-07	B3GNT6|192134	0
TCGA-KO-8415-11A-01R-2315-07	B3GNT7|93010	74.4287
TCGA-KO-8415-11A-01R-2315-07	B3GNT8|374907	151.1546
TCGA-KO-8415-11A-01R-2315-07	B3GNT9|84752	421.1286
TCGA-KO-8415-11A-01R-2315-07	B3GNTL1|146712	46.5317
TCGA-KO-8415-11A-01R-2315-07	B4GALNT1|2583	15.6208
TCGA-KO-8415-11A-01R-2315-07	B4GALNT2|124872	300.4714
TCGA-KO-8415-11A-01R-2315-07	B4GALNT3|283358	553.1614
TCGA-KO-8415-11A-01R-2315-07	B4GALNT4|338707	5.0538
TCGA-KO-8415-11A-01R-2315-07	B4GALT1|2683	4125.2791
TCGA-KO-8415-11A-01R-2315-07	B4GALT2|8704	779.6635
TCGA-KO-8415-11A-01R-2315-07	B4GALT3|8703	808.1486
TCGA-KO-8415-11A-01R-2315-07	B4GALT4|8702	407.9795
TCGA-KO-8415-11A-01R-2315-07	B4GALT5|9334	1455.4944
TCGA-KO-8415-11A-01R-2315-07	B4GALT6|9331	230.1776
TCGA-KO-8415-11A-01R-2315-07	B4GALT7|11285	575.2143
TCGA-KO-8415-11A-01R-2315-07	B9D1|27077	505.4397
TCGA-KO-8415-11A-01R-2315-07	B9D2|80776	154.3201
TCGA-KO-8415-11A-01R-2315-07	BAALC|79870	90.9684
TCGA-KO-8415-11A-01R-2315-07	BAAT|570	2.2972
TCGA-KO-8415-11A-01R-2315-07	BACE1|23621	1063.5952
TCGA-KO-8415-11A-01R-2315-07	BACE2|25825	2182.3227
TCGA-KO-8415-11A-01R-2315-07	BACH1|571	770.0153
TCGA-KO-8415-11A-01R-2315-07	BACH2|60468	143.3441
TCGA-KO-8415-11A-01R-2315-07	BAD|572	1223.8558
TCGA-KO-8415-11A-01R-2315-07	BAG1|573	4306.7886
TCGA-KO-8415-11A-01R-2315-07	BAG2|9532	198.0171
TCGA-KO-8415-11A-01R-2315-07	BAG3|9531	1449.0623
TCGA-KO-8415-11A-01R-2315-07	BAG4|9530	321.6055
TCGA-KO-8415-11A-01R-2315-07	BAG5|9529	1273.0982
TCGA-KO-8415-11A-01R-2315-07	BAGE2|85319	5.5408
TCGA-KO-8415-11A-01R-2315-07	BAGE|574	.9189
TCGA-KO-8415-11A-01R-2315-07	BAHCC1|57597	549.4859
TCGA-KO-8415-11A-01R-2315-07	BAHD1|22893	871.0913
TCGA-KO-8415-11A-01R-2315-07	BAI1|575	55.1324
TCGA-KO-8415-11A-01R-2315-07	BAI2|576	51.9163
TCGA-KO-8415-11A-01R-2315-07	BAI3|577	43.187
TCGA-KO-8415-11A-01R-2315-07	BAIAP2L1|55971	803.5542
TCGA-KO-8415-11A-01R-2315-07	BAIAP2L2|80115	113.4808
TCGA-KO-8415-11A-01R-2315-07	BAIAP2|10458	1197.7506
TCGA-KO-8415-11A-01R-2315-07	BAIAP3|8938	438.3666
TCGA-KO-8415-11A-01R-2315-07	BAK1|578	566.0256
TCGA-KO-8415-11A-01R-2315-07	BAMBI|25805	582.5653
TCGA-KO-8415-11A-01R-2315-07	BANF1|8815	2021.9794
TCGA-KO-8415-11A-01R-2315-07	BANF2|140836	.9189
TCGA-KO-8415-11A-01R-2315-07	BANK1|55024	158.965
TCGA-KO-8415-11A-01R-2315-07	BANP|54971	308.7412
TCGA-KO-8415-11A-01R-2315-07	BAP1|8314	1704.9683
TCGA-KO-8415-11A-01R-2315-07	BARD1|580	31.7011
TCGA-KO-8415-11A-01R-2315-07	BARHL1|56751	0
TCGA-KO-8415-11A-01R-2315-07	BARHL2|343472	0
TCGA-KO-8415-11A-01R-2315-07	BARX1|56033	.4594
TCGA-KO-8415-11A-01R-2315-07	BARX2|8538	263.257
TCGA-KO-8415-11A-01R-2315-07	BASE|317716	0
TCGA-KO-8415-11A-01R-2315-07	BASP1|10409	224.6644
TCGA-KO-8415-11A-01R-2315-07	BAT1|7919	3585.4414
TCGA-KO-8415-11A-01R-2315-07	BAT2L1|84726	3517.6699
TCGA-KO-8415-11A-01R-2315-07	BAT2L2|23215	2496.1178
TCGA-KO-8415-11A-01R-2315-07	BAT2|7916	4442.2902
TCGA-KO-8415-11A-01R-2315-07	BAT3|7917	3721.4345
TCGA-KO-8415-11A-01R-2315-07	BAT4|7918	671.696
TCGA-KO-8415-11A-01R-2315-07	BAT5|7920	1081.5132
TCGA-KO-8415-11A-01R-2315-07	BATF2|116071	140.5875
TCGA-KO-8415-11A-01R-2315-07	BATF3|55509	8.7293
TCGA-KO-8415-11A-01R-2315-07	BATF|10538	19.7558
TCGA-KO-8415-11A-01R-2315-07	BAX|581	489.7592
TCGA-KO-8415-11A-01R-2315-07	BAZ1A|11177	265.0948
TCGA-KO-8415-11A-01R-2315-07	BAZ1B|9031	1416.4423
TCGA-KO-8415-11A-01R-2315-07	BAZ2A|11176	1795.1695
TCGA-KO-8415-11A-01R-2315-07	BAZ2B|29994	765.5175
TCGA-KO-8415-11A-01R-2315-07	BBC3|27113	78.1042
TCGA-KO-8415-11A-01R-2315-07	BBOX1|8424	2475.4431
TCGA-KO-8415-11A-01R-2315-07	BBS10|79738	609.2126
TCGA-KO-8415-11A-01R-2315-07	BBS12|166379	449.7882
TCGA-KO-8415-11A-01R-2315-07	BBS1|582	1885.0674
TCGA-KO-8415-11A-01R-2315-07	BBS2|583	1639.2689
TCGA-KO-8415-11A-01R-2315-07	BBS4|585	728.2066
TCGA-KO-8415-11A-01R-2315-07	BBS5|129880	259.5815
TCGA-KO-8415-11A-01R-2315-07	BBS7|55212	303.6874
TCGA-KO-8415-11A-01R-2315-07	BBS9|27241	289.4449
TCGA-KO-8415-11A-01R-2315-07	BBX|56987	1830.8539
TCGA-KO-8415-11A-01R-2315-07	BCAM|4059	17973.1505
TCGA-KO-8415-11A-01R-2315-07	BCAN|63827	5.0538
TCGA-KO-8415-11A-01R-2315-07	BCAP29|55973	991.4637
TCGA-KO-8415-11A-01R-2315-07	BCAP31|10134	4124.8197
TCGA-KO-8415-11A-01R-2315-07	BCAR1|9564	1925.9572
TCGA-KO-8415-11A-01R-2315-07	BCAR3|8412	1147.0472
TCGA-KO-8415-11A-01R-2315-07	BCAR4|400500	0
TCGA-KO-8415-11A-01R-2315-07	BCAS1|8537	352.8471
TCGA-KO-8415-11A-01R-2315-07	BCAS2|10286	887.7689
TCGA-KO-8415-11A-01R-2315-07	BCAS3|54828	674.4526
TCGA-KO-8415-11A-01R-2315-07	BCAS4|55653	587.1597
TCGA-KO-8415-11A-01R-2315-07	BCAT1|586	170.9103
TCGA-KO-8415-11A-01R-2315-07	BCAT2|587	903.7113
TCGA-KO-8415-11A-01R-2315-07	BCCIP|56647	1464.0905
TCGA-KO-8415-11A-01R-2315-07	BCDIN3D|144233	223.4698
TCGA-KO-8415-11A-01R-2315-07	BCHE|590	82.2391
TCGA-KO-8415-11A-01R-2315-07	BCKDHA|593	2476.8214
TCGA-KO-8415-11A-01R-2315-07	BCKDHB|594	870.1725
TCGA-KO-8415-11A-01R-2315-07	BCKDK|10295	1383.3629
TCGA-KO-8415-11A-01R-2315-07	BCL10|8915	394.6558
TCGA-KO-8415-11A-01R-2315-07	BCL11A|53335	25.269
TCGA-KO-8415-11A-01R-2315-07	BCL11B|64919	30.3228
TCGA-KO-8415-11A-01R-2315-07	BCL2A1|597	7.8104
TCGA-KO-8415-11A-01R-2315-07	BCL2L10|10017	50.0786
TCGA-KO-8415-11A-01R-2315-07	BCL2L11|10018	663.4261
TCGA-KO-8415-11A-01R-2315-07	BCL2L12|83596	176.0468
TCGA-KO-8415-11A-01R-2315-07	BCL2L13|23786	2133.163
TCGA-KO-8415-11A-01R-2315-07	BCL2L14|79370	8.2699
TCGA-KO-8415-11A-01R-2315-07	BCL2L15|440603	117.6157
TCGA-KO-8415-11A-01R-2315-07	BCL2L1|598	3811.4841
TCGA-KO-8415-11A-01R-2315-07	BCL2L2|599	1438.0726
TCGA-KO-8415-11A-01R-2315-07	BCL2|596	1008.4628
TCGA-KO-8415-11A-01R-2315-07	BCL3|602	237.5286
TCGA-KO-8415-11A-01R-2315-07	BCL6B|255877	506.2989
TCGA-KO-8415-11A-01R-2315-07	BCL6|604	1268.5038
TCGA-KO-8415-11A-01R-2315-07	BCL7A|605	1018.111
TCGA-KO-8415-11A-01R-2315-07	BCL7B|9275	1249.6669
TCGA-KO-8415-11A-01R-2315-07	BCL7C|9274	1325.0145
TCGA-KO-8415-11A-01R-2315-07	BCL8|606	2.2972
TCGA-KO-8415-11A-01R-2315-07	BCL9L|283149	671.696
TCGA-KO-8415-11A-01R-2315-07	BCL9|607	696.5055
TCGA-KO-8415-11A-01R-2315-07	BCLAF1|9774	2885.7198
TCGA-KO-8415-11A-01R-2315-07	BCMO1|53630	39.0521
TCGA-KO-8415-11A-01R-2315-07	BCO2|83875	36.7549
TCGA-KO-8415-11A-01R-2315-07	BCORL1|63035	325.7404
TCGA-KO-8415-11A-01R-2315-07	BCORL2|286554	0
TCGA-KO-8415-11A-01R-2315-07	BCOR|54880	803.5542
TCGA-KO-8415-11A-01R-2315-07	BCR|613	1941.1186
TCGA-KO-8415-11A-01R-2315-07	BCS1L|617	386.386
TCGA-KO-8415-11A-01R-2315-07	BCYRN1|618	0
TCGA-KO-8415-11A-01R-2315-07	BDH1|622	698.3433
TCGA-KO-8415-11A-01R-2315-07	BDH2|56898	3593.7112
TCGA-KO-8415-11A-01R-2315-07	BDKRB1|623	58.3484
TCGA-KO-8415-11A-01R-2315-07	BDKRB2|624	817.3373
TCGA-KO-8415-11A-01R-2315-07	BDNFOS|497258	183.6505
TCGA-KO-8415-11A-01R-2315-07	BDNF|627	22.177
TCGA-KO-8415-11A-01R-2315-07	BDP1|55814	634.9411
TCGA-KO-8415-11A-01R-2315-07	BEAN|146227	2.2972
TCGA-KO-8415-11A-01R-2315-07	BECN1|8678	1569.646
TCGA-KO-8415-11A-01R-2315-07	BEGAIN|57596	13.7831
TCGA-KO-8415-11A-01R-2315-07	BEND2|139105	0
TCGA-KO-8415-11A-01R-2315-07	BEND3|57673	82.2391
TCGA-KO-8415-11A-01R-2315-07	BEND4|389206	2.7566
TCGA-KO-8415-11A-01R-2315-07	BEND5|79656	224.2049
TCGA-KO-8415-11A-01R-2315-07	BEND6|221336	26.1879
TCGA-KO-8415-11A-01R-2315-07	BEND7|222389	527.8924
TCGA-KO-8415-11A-01R-2315-07	BEST1|7439	20.2152
TCGA-KO-8415-11A-01R-2315-07	BEST2|54831	0
TCGA-KO-8415-11A-01R-2315-07	BEST3|144453	4.5944
TCGA-KO-8415-11A-01R-2315-07	BEST4|266675	11.4859
TCGA-KO-8415-11A-01R-2315-07	BET1L|51272	1681.9965
TCGA-KO-8415-11A-01R-2315-07	BET1|10282	612.8881
TCGA-KO-8415-11A-01R-2315-07	BET3L|100128327	.4594
TCGA-KO-8415-11A-01R-2315-07	BEX1|55859	124.5073
TCGA-KO-8415-11A-01R-2315-07	BEX2|84707	882.1178
TCGA-KO-8415-11A-01R-2315-07	BEX4|56271	2172.2151
TCGA-KO-8415-11A-01R-2315-07	BEX5|340542	301.3903
TCGA-KO-8415-11A-01R-2315-07	BEYLA|497634	0
TCGA-KO-8415-11A-01R-2315-07	BFAR|51283	1324.555
TCGA-KO-8415-11A-01R-2315-07	BFSP1|631	100.1571
TCGA-KO-8415-11A-01R-2315-07	BFSP2|8419	4.5944
TCGA-KO-8415-11A-01R-2315-07	BGLAP|632	34.6277
TCGA-KO-8415-11A-01R-2315-07	BGN|633	6682.0425
TCGA-KO-8415-11A-01R-2315-07	BHLHA15|168620	1.3783
TCGA-KO-8415-11A-01R-2315-07	BHLHB9|80823	298.1742
TCGA-KO-8415-11A-01R-2315-07	BHLHE22|27319	6.4321
TCGA-KO-8415-11A-01R-2315-07	BHLHE23|128408	0
TCGA-KO-8415-11A-01R-2315-07	BHLHE40|8553	2539.7642
TCGA-KO-8415-11A-01R-2315-07	BHLHE41|79365	579.8087
TCGA-KO-8415-11A-01R-2315-07	BHMT2|23743	4154.2236
TCGA-KO-8415-11A-01R-2315-07	BHMT|635	6970.1091
TCGA-KO-8415-11A-01R-2315-07	BICC1|80114	1011.6789
TCGA-KO-8415-11A-01R-2315-07	BICD1|636	116.2374
TCGA-KO-8415-11A-01R-2315-07	BICD2|23299	781.9607
TCGA-KO-8415-11A-01R-2315-07	BID|637	218.5309
TCGA-KO-8415-11A-01R-2315-07	BIK|638	26.1879
TCGA-KO-8415-11A-01R-2315-07	BIN1|274	1103.5661
TCGA-KO-8415-11A-01R-2315-07	BIN2|51411	51.9163
TCGA-KO-8415-11A-01R-2315-07	BIN3|55909	501.2451
TCGA-KO-8415-11A-01R-2315-07	BIRC2|329	1332.8249
TCGA-KO-8415-11A-01R-2315-07	BIRC3|330	369.3868
TCGA-KO-8415-11A-01R-2315-07	BIRC5|332	3.7628
TCGA-KO-8415-11A-01R-2315-07	BIRC6|57448	1495.0059
TCGA-KO-8415-11A-01R-2315-07	BIRC7|79444	1.8377
TCGA-KO-8415-11A-01R-2315-07	BIRC8|112401	0
TCGA-KO-8415-11A-01R-2315-07	BIVM|54841	945.52
TCGA-KO-8415-11A-01R-2315-07	BLCAP|10904	2467.1733
TCGA-KO-8415-11A-01R-2315-07	BLID|414899	0
TCGA-KO-8415-11A-01R-2315-07	BLK|640	7.351
TCGA-KO-8415-11A-01R-2315-07	BLMH|642	637.2382
TCGA-KO-8415-11A-01R-2315-07	BLM|641	10.567
TCGA-KO-8415-11A-01R-2315-07	BLNK|29760	657.9129
TCGA-KO-8415-11A-01R-2315-07	BLOC1S1|2647	1611.6293
TCGA-KO-8415-11A-01R-2315-07	BLOC1S2|282991	763.1238
TCGA-KO-8415-11A-01R-2315-07	BLOC1S3|388552	201.6926
TCGA-KO-8415-11A-01R-2315-07	BLVRA|644	874.3074
TCGA-KO-8415-11A-01R-2315-07	BLVRB|645	1409.0913
TCGA-KO-8415-11A-01R-2315-07	BLZF1|8548	555.4586
TCGA-KO-8415-11A-01R-2315-07	BMF|90427	578.8898
TCGA-KO-8415-11A-01R-2315-07	BMI1|648	1389.2437
TCGA-KO-8415-11A-01R-2315-07	BMP10|27302	0
TCGA-KO-8415-11A-01R-2315-07	BMP15|9210	0
TCGA-KO-8415-11A-01R-2315-07	BMP1|649	242.123
TCGA-KO-8415-11A-01R-2315-07	BMP2K|55589	180.5585
TCGA-KO-8415-11A-01R-2315-07	BMP2|650	233.8531
TCGA-KO-8415-11A-01R-2315-07	BMP3|651	148.3979
TCGA-KO-8415-11A-01R-2315-07	BMP4|652	336.3074
TCGA-KO-8415-11A-01R-2315-07	BMP5|653	10.567
TCGA-KO-8415-11A-01R-2315-07	BMP6|654	1106.5065
TCGA-KO-8415-11A-01R-2315-07	BMP7|655	590.8352
TCGA-KO-8415-11A-01R-2315-07	BMP8A|353500	78.1042
TCGA-KO-8415-11A-01R-2315-07	BMP8B|656	39.0521
TCGA-KO-8415-11A-01R-2315-07	BMPER|168667	35.3766
TCGA-KO-8415-11A-01R-2315-07	BMPR1A|657	686.8574
TCGA-KO-8415-11A-01R-2315-07	BMPR1B|658	776.4475
TCGA-KO-8415-11A-01R-2315-07	BMPR2|659	2329.8018
TCGA-KO-8415-11A-01R-2315-07	BMS1P4|729096	20.4817
TCGA-KO-8415-11A-01R-2315-07	BMS1P5|399761	51.4569
TCGA-KO-8415-11A-01R-2315-07	BMS1|9790	814.1212
TCGA-KO-8415-11A-01R-2315-07	BMX|660	17.918
TCGA-KO-8415-11A-01R-2315-07	BNC1|646	8.7293
TCGA-KO-8415-11A-01R-2315-07	BNC2|54796	225.1238
TCGA-KO-8415-11A-01R-2315-07	BNIP1|662	246.7173
TCGA-KO-8415-11A-01R-2315-07	BNIP2|663	741.9897
TCGA-KO-8415-11A-01R-2315-07	BNIP3L|665	2992.7685
TCGA-KO-8415-11A-01R-2315-07	BNIP3|664	1643.4039
TCGA-KO-8415-11A-01R-2315-07	BNIPL|149428	97.8599
TCGA-KO-8415-11A-01R-2315-07	BOC|91653	527.8924
TCGA-KO-8415-11A-01R-2315-07	BOD1L|259282	1081.9726
TCGA-KO-8415-11A-01R-2315-07	BOD1|91272	912.9001
TCGA-KO-8415-11A-01R-2315-07	BOK|666	883.0367
TCGA-KO-8415-11A-01R-2315-07	BOLA1|51027	445.1938
TCGA-KO-8415-11A-01R-2315-07	BOLA2|552900	848.4228
TCGA-KO-8415-11A-01R-2315-07	BOLA3|388962	395.1153
TCGA-KO-8415-11A-01R-2315-07	BOLL|66037	1.3783
TCGA-KO-8415-11A-01R-2315-07	BOP1|23246	48.2408
TCGA-KO-8415-11A-01R-2315-07	BPESC1|60467	0
TCGA-KO-8415-11A-01R-2315-07	BPGM|669	953.3305
TCGA-KO-8415-11A-01R-2315-07	BPHL|670	1109.9983
TCGA-KO-8415-11A-01R-2315-07	BPIL1|80341	0
TCGA-KO-8415-11A-01R-2315-07	BPIL2|254240	0
TCGA-KO-8415-11A-01R-2315-07	BPIL3|128859	0
TCGA-KO-8415-11A-01R-2315-07	BPI|671	11.4859
TCGA-KO-8415-11A-01R-2315-07	BPNT1|10380	995.5986
TCGA-KO-8415-11A-01R-2315-07	BPTF|2186	1331.4466
TCGA-KO-8415-11A-01R-2315-07	BPY2|9083	0
TCGA-KO-8415-11A-01R-2315-07	BRAF|673	169.532
TCGA-KO-8415-11A-01R-2315-07	BRAP|8315	437.3834
TCGA-KO-8415-11A-01R-2315-07	BRCA1|672	45.0248
TCGA-KO-8415-11A-01R-2315-07	BRCA2|675	15.1614
TCGA-KO-8415-11A-01R-2315-07	BRCC3|79184	550.8642
TCGA-KO-8415-11A-01R-2315-07	BRD1|23774	720.8557
TCGA-KO-8415-11A-01R-2315-07	BRD2|6046	5071.2586
TCGA-KO-8415-11A-01R-2315-07	BRD3|8019	849.0154
TCGA-KO-8415-11A-01R-2315-07	BRD4|23476	1407.713
TCGA-KO-8415-11A-01R-2315-07	BRD7P3|23629	0
TCGA-KO-8415-11A-01R-2315-07	BRD7|29117	1221.1819
TCGA-KO-8415-11A-01R-2315-07	BRD8|10902	1083.3509
TCGA-KO-8415-11A-01R-2315-07	BRD9|65980	572.4577
TCGA-KO-8415-11A-01R-2315-07	BRDT|676	0
TCGA-KO-8415-11A-01R-2315-07	BREA2|286076	1.3783
TCGA-KO-8415-11A-01R-2315-07	BRE|9577	934.8657
TCGA-KO-8415-11A-01R-2315-07	BRF1|2972	665.2639
TCGA-KO-8415-11A-01R-2315-07	BRF2|55290	489.7592
TCGA-KO-8415-11A-01R-2315-07	BRI3BP|140707	118.0751
TCGA-KO-8415-11A-01R-2315-07	BRI3|25798	1608.4867
TCGA-KO-8415-11A-01R-2315-07	BRIP1|83990	3.2161
TCGA-KO-8415-11A-01R-2315-07	BRIX1|55299	527.4329
TCGA-KO-8415-11A-01R-2315-07	BRMS1L|84312	298.6336
TCGA-KO-8415-11A-01R-2315-07	BRMS1|25855	820.5533
TCGA-KO-8415-11A-01R-2315-07	BRP44L|51660	4181.3303
TCGA-KO-8415-11A-01R-2315-07	BRP44|25874	2571.4653
TCGA-KO-8415-11A-01R-2315-07	BRPF1|7862	494.3535
TCGA-KO-8415-11A-01R-2315-07	BRPF3|27154	1087.0264
TCGA-KO-8415-11A-01R-2315-07	BRS3|680	.9189
TCGA-KO-8415-11A-01R-2315-07	BRSK1|84446	15.1614
TCGA-KO-8415-11A-01R-2315-07	BRSK2|9024	11.0265
TCGA-KO-8415-11A-01R-2315-07	BRWD1|54014	1093.4585
TCGA-KO-8415-11A-01R-2315-07	BRWD3|254065	132.3177
TCGA-KO-8415-11A-01R-2315-07	BSCL2|26580	2001.9894
TCGA-KO-8415-11A-01R-2315-07	BSDC1|55108	1967.7659
TCGA-KO-8415-11A-01R-2315-07	BSG|682	17472.3649
TCGA-KO-8415-11A-01R-2315-07	BSND|7809	719.0179
TCGA-KO-8415-11A-01R-2315-07	BSN|8927	24.8096
TCGA-KO-8415-11A-01R-2315-07	BSPH1|100131137	0
TCGA-KO-8415-11A-01R-2315-07	BSPRY|54836	660.6695
TCGA-KO-8415-11A-01R-2315-07	BST1|683	139.6687
TCGA-KO-8415-11A-01R-2315-07	BST2|684	1307.0965
TCGA-KO-8415-11A-01R-2315-07	BSX|390259	0
TCGA-KO-8415-11A-01R-2315-07	BTAF1|9044	632.6439
TCGA-KO-8415-11A-01R-2315-07	BTBD10|84280	543.0538
TCGA-KO-8415-11A-01R-2315-07	BTBD11|121551	395.5747
TCGA-KO-8415-11A-01R-2315-07	BTBD12|84464	140.1281
TCGA-KO-8415-11A-01R-2315-07	BTBD16|118663	17.918
TCGA-KO-8415-11A-01R-2315-07	BTBD17|388419	0
TCGA-KO-8415-11A-01R-2315-07	BTBD18|643376	.9189
TCGA-KO-8415-11A-01R-2315-07	BTBD19|149478	12.8642
TCGA-KO-8415-11A-01R-2315-07	BTBD1|53339	1678.7805
TCGA-KO-8415-11A-01R-2315-07	BTBD2|55643	1914.0119
TCGA-KO-8415-11A-01R-2315-07	BTBD3|22903	1104.0256
TCGA-KO-8415-11A-01R-2315-07	BTBD6|90135	1114.5926
TCGA-KO-8415-11A-01R-2315-07	BTBD7|55727	849.4978
TCGA-KO-8415-11A-01R-2315-07	BTBD8|284697	11.0265
TCGA-KO-8415-11A-01R-2315-07	BTBD9|114781	546.7293
TCGA-KO-8415-11A-01R-2315-07	BTC|685	108.8864
TCGA-KO-8415-11A-01R-2315-07	BTD|686	641.8326
TCGA-KO-8415-11A-01R-2315-07	BTF3L1|690	.4594
TCGA-KO-8415-11A-01R-2315-07	BTF3L4|91408	883.0367
TCGA-KO-8415-11A-01R-2315-07	BTF3|689	7018.8093
TCGA-KO-8415-11A-01R-2315-07	BTG1|694	4660.9819
TCGA-KO-8415-11A-01R-2315-07	BTG2|7832	6615.4242
TCGA-KO-8415-11A-01R-2315-07	BTG3|10950	1007.5439
TCGA-KO-8415-11A-01R-2315-07	BTG4|54766	0
TCGA-KO-8415-11A-01R-2315-07	BTK|695	14.2425
TCGA-KO-8415-11A-01R-2315-07	BTLA|151888	5.0538
TCGA-KO-8415-11A-01R-2315-07	BTN1A1|696	0
TCGA-KO-8415-11A-01R-2315-07	BTN2A1|11120	624.374
TCGA-KO-8415-11A-01R-2315-07	BTN2A2|10385	211.8002
TCGA-KO-8415-11A-01R-2315-07	BTN2A3|54718	22.0529
TCGA-KO-8415-11A-01R-2315-07	BTN3A1|11119	573.3766
TCGA-KO-8415-11A-01R-2315-07	BTN3A2|11118	828.8232
TCGA-KO-8415-11A-01R-2315-07	BTN3A3|10384	438.7617
TCGA-KO-8415-11A-01R-2315-07	BTNL2|56244	.4594
TCGA-KO-8415-11A-01R-2315-07	BTNL3|10917	2.2972
TCGA-KO-8415-11A-01R-2315-07	BTNL8|79908	.4594
TCGA-KO-8415-11A-01R-2315-07	BTNL9|153579	306.9035
TCGA-KO-8415-11A-01R-2315-07	BTRC|8945	596.8078
TCGA-KO-8415-11A-01R-2315-07	BUB1B|701	11.9453
TCGA-KO-8415-11A-01R-2315-07	BUB1|699	5.9727
TCGA-KO-8415-11A-01R-2315-07	BUB3|9184	1329.1494
TCGA-KO-8415-11A-01R-2315-07	BUD13|84811	418.5465
TCGA-KO-8415-11A-01R-2315-07	BUD31|8896	1287.6026
TCGA-KO-8415-11A-01R-2315-07	BVES|11149	123.5884
TCGA-KO-8415-11A-01R-2315-07	BYSL|705	243.5013
TCGA-KO-8415-11A-01R-2315-07	BZRAP1|9256	590.8352
TCGA-KO-8415-11A-01R-2315-07	BZW1|9689	3063.5217
TCGA-KO-8415-11A-01R-2315-07	BZW2|28969	1057.1631
TCGA-KO-8415-11A-01R-2315-07	C10orf105|414152	5.5132
TCGA-KO-8415-11A-01R-2315-07	C10orf107|219621	14.702
TCGA-KO-8415-11A-01R-2315-07	C10orf108|414235	95.1033
TCGA-KO-8415-11A-01R-2315-07	C10orf10|11067	2146.9461
TCGA-KO-8415-11A-01R-2315-07	C10orf110|55853	3.7995
TCGA-KO-8415-11A-01R-2315-07	C10orf111|221060	10.567
TCGA-KO-8415-11A-01R-2315-07	C10orf113|387638	0
TCGA-KO-8415-11A-01R-2315-07	C10orf114|399726	164.4782
TCGA-KO-8415-11A-01R-2315-07	C10orf116|10974	3504.259
TCGA-KO-8415-11A-01R-2315-07	C10orf118|55088	932.1964
TCGA-KO-8415-11A-01R-2315-07	C10orf119|79892	1349.3646
TCGA-KO-8415-11A-01R-2315-07	C10orf11|83938	105.6704
TCGA-KO-8415-11A-01R-2315-07	C10orf120|399814	0
TCGA-KO-8415-11A-01R-2315-07	C10orf122|387718	0
TCGA-KO-8415-11A-01R-2315-07	C10orf125|282969	295.4176
TCGA-KO-8415-11A-01R-2315-07	C10orf128|170371	16.0803
TCGA-KO-8415-11A-01R-2315-07	C10orf129|142827	3.2161
TCGA-KO-8415-11A-01R-2315-07	C10orf12|26148	61.7299
TCGA-KO-8415-11A-01R-2315-07	C10orf131|100127889	.4594
TCGA-KO-8415-11A-01R-2315-07	C10orf137|26098	280.2562
TCGA-KO-8415-11A-01R-2315-07	C10orf140|387640	71.2126
TCGA-KO-8415-11A-01R-2315-07	C10orf18|54906	881.1989
TCGA-KO-8415-11A-01R-2315-07	C10orf25|220979	65.24
TCGA-KO-8415-11A-01R-2315-07	C10orf26|54838	1758.8419
TCGA-KO-8415-11A-01R-2315-07	C10orf27|219793	2.2972
TCGA-KO-8415-11A-01R-2315-07	C10orf28|27291	334.4697
TCGA-KO-8415-11A-01R-2315-07	C10orf2|56652	240.7447
TCGA-KO-8415-11A-01R-2315-07	C10orf32|119032	1176.6165
TCGA-KO-8415-11A-01R-2315-07	C10orf35|219738	192.9633
TCGA-KO-8415-11A-01R-2315-07	C10orf40|283025	0
TCGA-KO-8415-11A-01R-2315-07	C10orf41|100131213	303.885
TCGA-KO-8415-11A-01R-2315-07	C10orf46|143384	815.0401
TCGA-KO-8415-11A-01R-2315-07	C10orf47|254427	456.2203
TCGA-KO-8415-11A-01R-2315-07	C10orf4|118924	298.6336
TCGA-KO-8415-11A-01R-2315-07	C10orf50|645528	0
TCGA-KO-8415-11A-01R-2315-07	C10orf53|282966	.4594
TCGA-KO-8415-11A-01R-2315-07	C10orf54|64115	659.7506
TCGA-KO-8415-11A-01R-2315-07	C10orf55|414236	95.9809
TCGA-KO-8415-11A-01R-2315-07	C10orf57|80195	650.3827
TCGA-KO-8415-11A-01R-2315-07	C10orf58|84293	3363.5336
TCGA-KO-8415-11A-01R-2315-07	C10orf62|414157	.9189
TCGA-KO-8415-11A-01R-2315-07	C10orf67|256815	21.1341
TCGA-KO-8415-11A-01R-2315-07	C10orf68|79741	8.2699
TCGA-KO-8415-11A-01R-2315-07	C10orf71|118461	3.2161
TCGA-KO-8415-11A-01R-2315-07	C10orf72|196740	276.5807
TCGA-KO-8415-11A-01R-2315-07	C10orf75|90271	75.3476
TCGA-KO-8415-11A-01R-2315-07	C10orf76|79591	630.8061
TCGA-KO-8415-11A-01R-2315-07	C10orf78|119392	160.3433
TCGA-KO-8415-11A-01R-2315-07	C10orf79|80217	97.8599
TCGA-KO-8415-11A-01R-2315-07	C10orf81|79949	20.6746
TCGA-KO-8415-11A-01R-2315-07	C10orf82|143379	27.5662
TCGA-KO-8415-11A-01R-2315-07	C10orf84|63877	882.1178
TCGA-KO-8415-11A-01R-2315-07	C10orf88|80007	177.8019
TCGA-KO-8415-11A-01R-2315-07	C10orf90|118611	3.6755
TCGA-KO-8415-11A-01R-2315-07	C10orf91|170393	1.3783
TCGA-KO-8415-11A-01R-2315-07	C10orf93|255352	23.4313
TCGA-KO-8415-11A-01R-2315-07	C10orf95|79946	25.5171
TCGA-KO-8415-11A-01R-2315-07	C10orf96|374355	0
TCGA-KO-8415-11A-01R-2315-07	C10orf99|387695	43.6465
TCGA-KO-8415-11A-01R-2315-07	C11orf10|746	1106.3228
TCGA-KO-8415-11A-01R-2315-07	C11orf16|56673	8.2699
TCGA-KO-8415-11A-01R-2315-07	C11orf17|56672	415.7899
TCGA-KO-8415-11A-01R-2315-07	C11orf1|64776	667.947
TCGA-KO-8415-11A-01R-2315-07	C11orf20|25858	3.6755
TCGA-KO-8415-11A-01R-2315-07	C11orf21|29125	1.3783
TCGA-KO-8415-11A-01R-2315-07	C11orf24|53838	391.4398
TCGA-KO-8415-11A-01R-2315-07	C11orf2|738	2479.1186
TCGA-KO-8415-11A-01R-2315-07	C11orf30|56946	358.3604
TCGA-KO-8415-11A-01R-2315-07	C11orf31|280636	1159.1579
TCGA-KO-8415-11A-01R-2315-07	C11orf34|349633	0
TCGA-KO-8415-11A-01R-2315-07	C11orf35|256329	65.7316
TCGA-KO-8415-11A-01R-2315-07	C11orf36|283303	0
TCGA-KO-8415-11A-01R-2315-07	C11orf40|143501	0
TCGA-KO-8415-11A-01R-2315-07	C11orf41|25758	148.3979
TCGA-KO-8415-11A-01R-2315-07	C11orf42|160298	.9189
TCGA-KO-8415-11A-01R-2315-07	C11orf45|219833	87.2929
TCGA-KO-8415-11A-01R-2315-07	C11orf46|120534	710.2886
TCGA-KO-8415-11A-01R-2315-07	C11orf48|79081	434.0112
TCGA-KO-8415-11A-01R-2315-07	C11orf49|79096	591.2946
TCGA-KO-8415-11A-01R-2315-07	C11orf51|25906	664.1245
TCGA-KO-8415-11A-01R-2315-07	C11orf52|91894	784.97
TCGA-KO-8415-11A-01R-2315-07	C11orf53|341032	23.4313
TCGA-KO-8415-11A-01R-2315-07	C11orf54|28970	5980.4831
TCGA-KO-8415-11A-01R-2315-07	C11orf57|55216	877.9829
TCGA-KO-8415-11A-01R-2315-07	C11orf58|10944	4298.9461
TCGA-KO-8415-11A-01R-2315-07	C11orf59|55004	2213.105
TCGA-KO-8415-11A-01R-2315-07	C11orf61|79684	241.6635
TCGA-KO-8415-11A-01R-2315-07	C11orf63|79864	179.1802
TCGA-KO-8415-11A-01R-2315-07	C11orf64|283197	0
TCGA-KO-8415-11A-01R-2315-07	C11orf65|160140	11.4859
TCGA-KO-8415-11A-01R-2315-07	C11orf66|220004	17.918
TCGA-KO-8415-11A-01R-2315-07	C11orf67|28971	306.9632
TCGA-KO-8415-11A-01R-2315-07	C11orf68|83638	1051.6498
TCGA-KO-8415-11A-01R-2315-07	C11orf70|85016	72.5909
TCGA-KO-8415-11A-01R-2315-07	C11orf71|54494	671.2365
TCGA-KO-8415-11A-01R-2315-07	C11orf73|51501	270.608
TCGA-KO-8415-11A-01R-2315-07	C11orf74|119710	288.0666
TCGA-KO-8415-11A-01R-2315-07	C11orf75|56935	528.3518
TCGA-KO-8415-11A-01R-2315-07	C11orf80|79703	624.8335
TCGA-KO-8415-11A-01R-2315-07	C11orf82|220042	12.4048
TCGA-KO-8415-11A-01R-2315-07	C11orf83|790955	482.8676
TCGA-KO-8415-11A-01R-2315-07	C11orf84|144097	239.8258
TCGA-KO-8415-11A-01R-2315-07	C11orf85|283129	9.1887
TCGA-KO-8415-11A-01R-2315-07	C11orf86|254439	4.5944
TCGA-KO-8415-11A-01R-2315-07	C11orf87|399947	4.5944
TCGA-KO-8415-11A-01R-2315-07	C11orf88|399949	.4594
TCGA-KO-8415-11A-01R-2315-07	C11orf90|387804	2.2972
TCGA-KO-8415-11A-01R-2315-07	C11orf92|399948	581.8578
TCGA-KO-8415-11A-01R-2315-07	C11orf93|120376	119.7016
TCGA-KO-8415-11A-01R-2315-07	C11orf94|143678	0
TCGA-KO-8415-11A-01R-2315-07	C11orf95|65998	530.649
TCGA-KO-8415-11A-01R-2315-07	C11orf9|745	500.7856
TCGA-KO-8415-11A-01R-2315-07	C12orf10|60314	1006.1656
TCGA-KO-8415-11A-01R-2315-07	C12orf11|55726	375.8189
TCGA-KO-8415-11A-01R-2315-07	C12orf12|196477	0
TCGA-KO-8415-11A-01R-2315-07	C12orf23|90488	1332.3655
TCGA-KO-8415-11A-01R-2315-07	C12orf24|29902	95.1033
TCGA-KO-8415-11A-01R-2315-07	C12orf26|84190	147.0196
TCGA-KO-8415-11A-01R-2315-07	C12orf27|283460	49.6191
TCGA-KO-8415-11A-01R-2315-07	C12orf29|91298	551.9347
TCGA-KO-8415-11A-01R-2315-07	C12orf32|83695	509.9744
TCGA-KO-8415-11A-01R-2315-07	C12orf34|84915	391.8992
TCGA-KO-8415-11A-01R-2315-07	C12orf35|55196	607.3749
TCGA-KO-8415-11A-01R-2315-07	C12orf36|283422	22.0529
TCGA-KO-8415-11A-01R-2315-07	C12orf39|80763	122.6695
TCGA-KO-8415-11A-01R-2315-07	C12orf40|283461	0
TCGA-KO-8415-11A-01R-2315-07	C12orf41|54934	733.2604
TCGA-KO-8415-11A-01R-2315-07	C12orf42|374470	2.2972
TCGA-KO-8415-11A-01R-2315-07	C12orf43|64897	343.199
TCGA-KO-8415-11A-01R-2315-07	C12orf44|60673	829.2826
TCGA-KO-8415-11A-01R-2315-07	C12orf45|121053	71.2126
TCGA-KO-8415-11A-01R-2315-07	C12orf47|51275	307.1102
TCGA-KO-8415-11A-01R-2315-07	C12orf48|55010	38.1332
TCGA-KO-8415-11A-01R-2315-07	C12orf49|79794	866.497
TCGA-KO-8415-11A-01R-2315-07	C12orf4|57102	323.4432
TCGA-KO-8415-11A-01R-2315-07	C12orf50|160419	0
TCGA-KO-8415-11A-01R-2315-07	C12orf51|283450	1084.2698
TCGA-KO-8415-11A-01R-2315-07	C12orf52|84934	503.0828
TCGA-KO-8415-11A-01R-2315-07	C12orf53|196500	19.2963
TCGA-KO-8415-11A-01R-2315-07	C12orf54|121273	.4594
TCGA-KO-8415-11A-01R-2315-07	C12orf56|115749	28.4851
TCGA-KO-8415-11A-01R-2315-07	C12orf57|113246	2110.6507
TCGA-KO-8415-11A-01R-2315-07	C12orf59|120939	6901.1936
TCGA-KO-8415-11A-01R-2315-07	C12orf5|57103	189.2878
TCGA-KO-8415-11A-01R-2315-07	C12orf60|144608	64.3211
TCGA-KO-8415-11A-01R-2315-07	C12orf61|283416	11.4859
TCGA-KO-8415-11A-01R-2315-07	C12orf62|84987	1150.4287
TCGA-KO-8415-11A-01R-2315-07	C12orf63|374467	1.8377
TCGA-KO-8415-11A-01R-2315-07	C12orf65|91574	457.5986
TCGA-KO-8415-11A-01R-2315-07	C12orf66|144577	154.3706
TCGA-KO-8415-11A-01R-2315-07	C12orf68|387856	20.6746
TCGA-KO-8415-11A-01R-2315-07	C12orf69|440087	84.9957
TCGA-KO-8415-11A-01R-2315-07	C12orf70|341346	0
TCGA-KO-8415-11A-01R-2315-07	C12orf71|728858	0
TCGA-KO-8415-11A-01R-2315-07	C12orf72|254013	129.1016
TCGA-KO-8415-11A-01R-2315-07	C12orf73|728568	128.1827
TCGA-KO-8415-11A-01R-2315-07	C12orf74|338809	7.8104
TCGA-KO-8415-11A-01R-2315-07	C12orf75|387882	1239.5593
TCGA-KO-8415-11A-01R-2315-07	C12orf76|400073	162.181
TCGA-KO-8415-11A-01R-2315-07	C12orf77|196415	.9189
TCGA-KO-8415-11A-01R-2315-07	C13orf15|28984	834.3364
TCGA-KO-8415-11A-01R-2315-07	C13orf16|121793	.4594
TCGA-KO-8415-11A-01R-2315-07	C13orf18|80183	11.9453
TCGA-KO-8415-11A-01R-2315-07	C13orf1|57213	370.7651
TCGA-KO-8415-11A-01R-2315-07	C13orf23|80209	657.4534
TCGA-KO-8415-11A-01R-2315-07	C13orf26|122046	.4594
TCGA-KO-8415-11A-01R-2315-07	C13orf27|93081	225.5833
TCGA-KO-8415-11A-01R-2315-07	C13orf28|122258	0
TCGA-KO-8415-11A-01R-2315-07	C13orf29|283487	51.9163
TCGA-KO-8415-11A-01R-2315-07	C13orf30|144809	0
TCGA-KO-8415-11A-01R-2315-07	C13orf31|144811	180.0991
TCGA-KO-8415-11A-01R-2315-07	C13orf33|84935	143.3441
TCGA-KO-8415-11A-01R-2315-07	C13orf34|79866	52.0633
TCGA-KO-8415-11A-01R-2315-07	C13orf35|400165	2.7566
TCGA-KO-8415-11A-01R-2315-07	C13orf36|400120	2.2972
TCGA-KO-8415-11A-01R-2315-07	C13orf37|440145	477.8138
TCGA-KO-8415-11A-01R-2315-07	C13orf38|728591	18.9426
TCGA-KO-8415-11A-01R-2315-07	C13orf39|196541	0
TCGA-KO-8415-11A-01R-2315-07	C14orf101|54916	543.0538
TCGA-KO-8415-11A-01R-2315-07	C14orf102|55051	307.8224
TCGA-KO-8415-11A-01R-2315-07	C14orf104|55172	367.5491
TCGA-KO-8415-11A-01R-2315-07	C14orf105|55195	1847.8531
TCGA-KO-8415-11A-01R-2315-07	C14orf106|55320	222.3672
TCGA-KO-8415-11A-01R-2315-07	C14orf109|26175	496.1913
TCGA-KO-8415-11A-01R-2315-07	C14orf115|55237	0
TCGA-KO-8415-11A-01R-2315-07	C14orf118|55668	223.2861
TCGA-KO-8415-11A-01R-2315-07	C14orf119|55017	968.9513
TCGA-KO-8415-11A-01R-2315-07	C14orf126|112487	288.232
TCGA-KO-8415-11A-01R-2315-07	C14orf128|84837	132.3177
TCGA-KO-8415-11A-01R-2315-07	C14orf129|51527	549.4859
TCGA-KO-8415-11A-01R-2315-07	C14orf132|56967	655.6157
TCGA-KO-8415-11A-01R-2315-07	C14orf135|64430	1195.9129
TCGA-KO-8415-11A-01R-2315-07	C14orf138|79609	69.8343
TCGA-KO-8415-11A-01R-2315-07	C14orf139|79686	29.8634
TCGA-KO-8415-11A-01R-2315-07	C14orf142|84520	424.9786
TCGA-KO-8415-11A-01R-2315-07	C14orf143|90141	74.4287
TCGA-KO-8415-11A-01R-2315-07	C14orf145|145508	45.9436
TCGA-KO-8415-11A-01R-2315-07	C14orf147|171546	1364.9854
TCGA-KO-8415-11A-01R-2315-07	C14orf148|122945	3.6755
TCGA-KO-8415-11A-01R-2315-07	C14orf149|112849	160.3433
TCGA-KO-8415-11A-01R-2315-07	C14orf153|84334	560.2229
TCGA-KO-8415-11A-01R-2315-07	C14orf156|81892	524.2169
TCGA-KO-8415-11A-01R-2315-07	C14orf159|80017	1900.2288
TCGA-KO-8415-11A-01R-2315-07	C14orf162|56936	0
TCGA-KO-8415-11A-01R-2315-07	C14orf165|414767	0
TCGA-KO-8415-11A-01R-2315-07	C14orf166B|145497	.4594
TCGA-KO-8415-11A-01R-2315-07	C14orf166|51637	1789.0452
TCGA-KO-8415-11A-01R-2315-07	C14orf167|55449	1203.0295
TCGA-KO-8415-11A-01R-2315-07	C14orf169|79697	220.9889
TCGA-KO-8415-11A-01R-2315-07	C14orf174|161394	47.7814
TCGA-KO-8415-11A-01R-2315-07	C14orf176|643382	8.7293
TCGA-KO-8415-11A-01R-2315-07	C14orf177|283598	0
TCGA-KO-8415-11A-01R-2315-07	C14orf178|283579	.4594
TCGA-KO-8415-11A-01R-2315-07	C14orf179|112752	414.871
TCGA-KO-8415-11A-01R-2315-07	C14orf180|400258	79.4825
TCGA-KO-8415-11A-01R-2315-07	C14orf181|400223	59.7267
TCGA-KO-8415-11A-01R-2315-07	C14orf182|283551	2.7566
TCGA-KO-8415-11A-01R-2315-07	C14orf183|196913	0
TCGA-KO-8415-11A-01R-2315-07	C14orf184|650662	.4594
TCGA-KO-8415-11A-01R-2315-07	C14orf19|280655	2.2972
TCGA-KO-8415-11A-01R-2315-07	C14orf1|11161	998.8147
TCGA-KO-8415-11A-01R-2315-07	C14orf21|161424	223.2861
TCGA-KO-8415-11A-01R-2315-07	C14orf23|387978	0
TCGA-KO-8415-11A-01R-2315-07	C14orf28|122525	105.6704
TCGA-KO-8415-11A-01R-2315-07	C14orf2|9556	1126.538
TCGA-KO-8415-11A-01R-2315-07	C14orf33|100129075	67.5371
TCGA-KO-8415-11A-01R-2315-07	C14orf34|645687	0
TCGA-KO-8415-11A-01R-2315-07	C14orf37|145407	531.1084
TCGA-KO-8415-11A-01R-2315-07	C14orf39|317761	0
TCGA-KO-8415-11A-01R-2315-07	C14orf43|91748	848.1195
TCGA-KO-8415-11A-01R-2315-07	C14orf45|80127	268.5451
TCGA-KO-8415-11A-01R-2315-07	C14orf48|256369	0
TCGA-KO-8415-11A-01R-2315-07	C14orf49|161176	33.5389
TCGA-KO-8415-11A-01R-2315-07	C14orf4|64207	2015.0879
TCGA-KO-8415-11A-01R-2315-07	C14orf50|145376	121.7506
TCGA-KO-8415-11A-01R-2315-07	C14orf53|440184	.4594
TCGA-KO-8415-11A-01R-2315-07	C14orf64|388011	77.6447
TCGA-KO-8415-11A-01R-2315-07	C14orf68|283600	20.6746
TCGA-KO-8415-11A-01R-2315-07	C14orf70|283601	0
TCGA-KO-8415-11A-01R-2315-07	C14orf72|145200	3.2161
TCGA-KO-8415-11A-01R-2315-07	C14orf73|91828	51.4569
TCGA-KO-8415-11A-01R-2315-07	C14orf79|122616	353.3066
TCGA-KO-8415-11A-01R-2315-07	C14orf80|283643	52.3757
TCGA-KO-8415-11A-01R-2315-07	C14orf86|283592	0
TCGA-KO-8415-11A-01R-2315-07	C14orf93|60686	253.6089
TCGA-KO-8415-11A-01R-2315-07	C15orf17|57184	1317.6635
TCGA-KO-8415-11A-01R-2315-07	C15orf21|283651	25.7284
TCGA-KO-8415-11A-01R-2315-07	C15orf23|90417	131.3988
TCGA-KO-8415-11A-01R-2315-07	C15orf24|56851	1503.7352
TCGA-KO-8415-11A-01R-2315-07	C15orf26|161502	.4594
TCGA-KO-8415-11A-01R-2315-07	C15orf27|123591	99.2383
TCGA-KO-8415-11A-01R-2315-07	C15orf28|80035	1.8377
TCGA-KO-8415-11A-01R-2315-07	C15orf29|79768	340.9018
TCGA-KO-8415-11A-01R-2315-07	C15orf2|23742	8.2699
TCGA-KO-8415-11A-01R-2315-07	C15orf32|145858	0
TCGA-KO-8415-11A-01R-2315-07	C15orf33|196951	95.7465
TCGA-KO-8415-11A-01R-2315-07	C15orf34|80072	21.1341
TCGA-KO-8415-11A-01R-2315-07	C15orf37|283687	81.7429
TCGA-KO-8415-11A-01R-2315-07	C15orf38|348110	360.5748
TCGA-KO-8415-11A-01R-2315-07	C15orf39|56905	495.7318
TCGA-KO-8415-11A-01R-2315-07	C15orf40|123207	461.8346
TCGA-KO-8415-11A-01R-2315-07	C15orf41|84529	158.965
TCGA-KO-8415-11A-01R-2315-07	C15orf42|90381	2.7888
TCGA-KO-8415-11A-01R-2315-07	C15orf43|145645	0
TCGA-KO-8415-11A-01R-2315-07	C15orf44|81556	1070.4867
TCGA-KO-8415-11A-01R-2315-07	C15orf48|84419	15.1614
TCGA-KO-8415-11A-01R-2315-07	C15orf50|414926	0
TCGA-KO-8415-11A-01R-2315-07	C15orf51|196968	12.8642
TCGA-KO-8415-11A-01R-2315-07	C15orf52|388115	270.608
TCGA-KO-8415-11A-01R-2315-07	C15orf53|400359	0
TCGA-KO-8415-11A-01R-2315-07	C15orf54|400360	.9189
TCGA-KO-8415-11A-01R-2315-07	C15orf55|256646	0
TCGA-KO-8415-11A-01R-2315-07	C15orf56|644809	54.6729
TCGA-KO-8415-11A-01R-2315-07	C15orf57|90416	695.4856
TCGA-KO-8415-11A-01R-2315-07	C15orf58|390637	46.8625
TCGA-KO-8415-11A-01R-2315-07	C15orf59|388135	225.1238
TCGA-KO-8415-11A-01R-2315-07	C15orf5|81698	.9189
TCGA-KO-8415-11A-01R-2315-07	C15orf60|283677	0
TCGA-KO-8415-11A-01R-2315-07	C15orf61|145853	134.6149
TCGA-KO-8415-11A-01R-2315-07	C15orf62|643338	36.7549
TCGA-KO-8415-11A-01R-2315-07	C15orf63|25764	681.8036
TCGA-KO-8415-11A-01R-2315-07	C16orf11|146325	315.6328
TCGA-KO-8415-11A-01R-2315-07	C16orf13|84326	660.2101
TCGA-KO-8415-11A-01R-2315-07	C16orf3|750	1.3783
TCGA-KO-8415-11A-01R-2315-07	C16orf42|115939	831.0561
TCGA-KO-8415-11A-01R-2315-07	C16orf45|89927	654.2374
TCGA-KO-8415-11A-01R-2315-07	C16orf46|123775	42.7276
TCGA-KO-8415-11A-01R-2315-07	C16orf48|84080	434.6268
TCGA-KO-8415-11A-01R-2315-07	C16orf52|730094	348.2528
TCGA-KO-8415-11A-01R-2315-07	C16orf53|79447	876.3335
TCGA-KO-8415-11A-01R-2315-07	C16orf54|283897	17.4586
TCGA-KO-8415-11A-01R-2315-07	C16orf55|124045	154.3706
TCGA-KO-8415-11A-01R-2315-07	C16orf57|79650	614.7259
TCGA-KO-8415-11A-01R-2315-07	C16orf58|64755	2225.45
TCGA-KO-8415-11A-01R-2315-07	C16orf59|80178	12.4048
TCGA-KO-8415-11A-01R-2315-07	C16orf5|29965	1623.1887
TCGA-KO-8415-11A-01R-2315-07	C16orf61|56942	593.9042
TCGA-KO-8415-11A-01R-2315-07	C16orf62|57020	1350.2835
TCGA-KO-8415-11A-01R-2315-07	C16orf63|123811	733.2604
TCGA-KO-8415-11A-01R-2315-07	C16orf68|79091	157.5867
TCGA-KO-8415-11A-01R-2315-07	C16orf70|80262	369.7038
TCGA-KO-8415-11A-01R-2315-07	C16orf71|146562	21.5935
TCGA-KO-8415-11A-01R-2315-07	C16orf72|29035	966.1947
TCGA-KO-8415-11A-01R-2315-07	C16orf73|254528	5.6419
TCGA-KO-8415-11A-01R-2315-07	C16orf74|404550	43.187
TCGA-KO-8415-11A-01R-2315-07	C16orf75|116028	113.4808
TCGA-KO-8415-11A-01R-2315-07	C16orf78|123970	0
TCGA-KO-8415-11A-01R-2315-07	C16orf79|283870	21.7589
TCGA-KO-8415-11A-01R-2315-07	C16orf7|9605	480.9564
TCGA-KO-8415-11A-01R-2315-07	C16orf80|29105	654.6968
TCGA-KO-8415-11A-01R-2315-07	C16orf81|283860	2.2972
TCGA-KO-8415-11A-01R-2315-07	C16orf82|162083	0
TCGA-KO-8415-11A-01R-2315-07	C16orf86|388284	133.2365
TCGA-KO-8415-11A-01R-2315-07	C16orf87|388272	158.965
TCGA-KO-8415-11A-01R-2315-07	C16orf88|400506	240.7447
TCGA-KO-8415-11A-01R-2315-07	C16orf89|146556	1658.5653
TCGA-KO-8415-11A-01R-2315-07	C16orf90|646174	1.3783
TCGA-KO-8415-11A-01R-2315-07	C16orf91|283951	226.9616
TCGA-KO-8415-11A-01R-2315-07	C16orf92|146378	0
TCGA-KO-8415-11A-01R-2315-07	C16orf93|90835	47.7814
TCGA-KO-8415-11A-01R-2315-07	C17orf100|388327	84.0769
TCGA-KO-8415-11A-01R-2315-07	C17orf101|79701	349.6311
[truncated: 18,532 more rows]
