# Supplementary material for: Dysfunctional miRNA-Mediated Regulation in Chromophobe Renal Cell Carcinoma
Source: PLoS One. 2016 Jun 3;11(6):e0156324. doi: 10.1371/journal.pone.0156324 (PMC4892590; doi:10.1371/journal.pone.0156324)
Supplement: S3 File — The genes in this file are those annotated to GO terms. (XLS) [file pone.0156324.s003.xls]

## Sheet: genes in GO terms
GO term	Gene
GO:0000002	SLC25A4; TYMP; LONP1; MPV17; MEF2A; MGME1; AKT3
GO:0000003	MMP23A
GO:0000009	ALG12
GO:0000010	PDSS1; PDSS2
GO:0000012	E9PQ18; M0R2N6; TNP1; XRCC1; LIG4; APTX; APLF; SIRT1; TDP1
GO:0000014	ERCC1; MRE11A; RAD50; ERCC4; DCLRE1C; RBBP8
GO:0000015	ENO4; ENO1; ENO2; ENO3
GO:0000016	LCT
GO:0000018	IL7R; KPNA2; KPNA1; ALYREF; THOC1; SMARCAD1
GO:0000019	MRE11A; RAD50
GO:0000022	PRC1; KIF23
GO:0000023	GAA
GO:0000026	PIGZ
GO:0000028	RPSAP58; ERAL1; RPS17; RPSA; RPS19; RPS14; RPS6; RPS25
GO:0000030	PIGZ; PIGB; ALG1; PIGM; PIGV; POMT1
GO:0000033	ALG3; ALG8; ALG2
GO:0000035	GNAT1
GO:0000036	NDUFAB1
GO:0000038	ACAA1; PEX2; ACOT2; PEX5; HSD17B4; CYP4F2; ACOX1; ACOT1; ACOT4; ACSBG1; CYP4F12; ABCD2; SLC27A6; SLC27A5
GO:0000042	RGPD3; RGPD8; RGPD1; RGPD2; RAB6A; GOLGA4; TRIP11; PACS1; RGPD4; GCC2; GOLGA1; GCC1; OPTN
GO:0000045	ATG13; ULK1; ATG12; CTSD; PSEN1; RAB1A; BECN1; WDR45B; WIPI1; ATG9B; ATG16L1; ATG14; ATG9A; TP53INP2; PIK3C3; RB1CC1; ATG4C; ATG101; ATG5; MAP1LC3A; ATG3; RAB23; WDR45; ATG4B; WIPI2
GO:0000046	SNAP29; VAMP7; STX17; CLN3; TECPR1; VAMP8; VTI1B; WIPI2
GO:0000049	TYW5; XPOT; PTCD1; TRMU; FARS2; SSB; RPL35A; IGHMBP2; AARS; CARS; RARS; YARS; MARS; EEFSEC; NSUN2; AIMP1; IFIT5; KARS; EARS2; AARS2; DARS2; TRMT1L; TRMT11; CTU1; SLFN11; PSTK; TRNT1; FDXACB1; EIF2A; XPO5; SEPSECS; THG1L; TRMT1; METTL1; FARSA; YARS2
GO:0000050	OTC; ASS1; ASL; ARG1; CPS1; HTT; CEBPA; ARG2; NAGS; SLC25A2; SLC25A15
GO:0000052	DDAH1; DDAH2; HTT
GO:0000055	SDAD1
GO:0000056	RPS15
GO:0000059	NUP98; NUP205
GO:0000060	ARNTL; TGFB1; TNF; IFNG; TP53; BCL3; MT3; NFKBIA; AKT1; OR1D2; OPRD1; BCL6; AKR1C3; SLC11A1; SEC61B; POLA2; GCKR; KPNB1; CEP57; ABRA; TNPO1; AGAP3; RBM22
GO:0000062	ACOT7; ECI2; SOAT2; DBI; ACADS; SCP2; ACADL; SOAT1; HMGCL; HADHA; HADHB; PITPNA; ALDH6A1; ACBD5; ACBD7; ACBD4; GCDH; ACBD6; ACBD3
GO:0000064	SLC7A2; SLC25A2; SLC25A15
GO:0000066	SLC25A2; SLC25A15
GO:0000070	CIT; NDC80; ZW10; BUB3; ZWINT; NEK2; PLK1; MAD2L1; ESPL1; SMC1A; KLHL22; DDX11; SPAG5; KIFC1; NUSAP1; SMC4; KIF25; INO80; KNSTRN
GO:0000075	FANCG; RAD1; SYF2; CCNE2; RB1; CDKN2A; IER3; MRE11A; CCNG2; USP17L2; TICRR; RBBP8; PLK3; DCLRE1B; MLTK
GO:0000076	CDC45; RAD17; DNA2; RAD9A; CDC6; TIPIN; CDT1
GO:0000077	FOXN3; CHEK1; CLOCK; RAD1; HUS1; NBN; TIPRL; RAD17; CHEK2; H2AFX; E2F1; PTPN11; RPA4; ATR; MAPK14; RIF1; RAD9B; HUS1B; ATRIP; CEP63; USP28; RAD9A; HINFP; RHNO1; BRIP1; CLSPN; FBXO6; INTS7; MLTK
GO:0000079	CCNT1; CCNT2; CCNK; CCNB2; DIRAS3; CCNE2; FAM58BP; CCNB1; CCNA2; CCNO; GADD45A; CCNC; CCNE1; CDC25A; CDC25C; SFN; GTF2H1; CKS2; CDKN1A; CDKN2B; CDKN2C; CDKN1B; CDKN1C; CDK7; CCNH; MNAT1; CCNG1; BLM; CDKN2D; PTEN; CKS1B; CCNA1; CDK5R2; CDK5R1; CDC37; CDKN3; CCNYL2; CCNI2; FAM58A; CCNYL1; CCNB3; CDK5RAP3; CCNL2; PKMYT1; CDC6; CNPPD1; GTPBP4; CNTD2; BCCIP; SERTAD1; HERC5; ANAPC2; CCNL1
GO:0000080	CDKN1C; E2F1; MAP3K11; TBRG4; CDC23
GO:0000082	PSMD11; PSMD12; PSMD9; CDC7; PSMD14; PPP6C; PSMA7; PSMD3; ORC5; ORC4; CDC45; PSMD10; NFATC1; CCNE2; DHFR; TYMS; ITGB1; RB1; CDK1; EIF4E; INHBA; POLA1; UBB; UBC; MYB; BCL2; CDK4; PCNA; CCNB1; GSPT1; RPA2; PSMC3; RCC1; PSMB1; RPS6KB1; CCND1; CCNE1; CDK2; MCM3; PSMA1; PSMA2; PSMA3; PSMA4; RPA1; PSMB8; PSMB9; PSMA5; PSMB4; PSMB6; PSMB5; WEE1; CDC25A; RRM2; MCM4; MCM5; MCM7; RPA3; PSMC2; ACVR1B; CDKN1…
GO:0000083	BACH1; KLF11; BRD4; CDC45; E2F6; DHFR; TYMS; RB1; CDK1; POLA1; PCNA; CCNE1; RRM2; CCNA1; ORC1; NPAT; E2F4; GFI1; CDC6; HINFP; CDT1; FBXO5
GO:0000084	CDK2AP1; POLA1; LSM11; LSM10; DDX11; MCMBP; PLK3
GO:0000085	FOXN3; E2F3; APP; CDK2; CENPF; KPNA2; BLM; E2F1; GTSE1
GO:0000086	SFI1; PLK4; WNT10B; CHEK1; PPP1R12A; CEP290; PPM1D; CCP110; ENSA; SSNA1; PPP1R12B; OFD1; DCTN3; CDK14; CEP152; CCNB2; PCNT; FGFR1OP; LATS1; CHEK2; TUBB4A; CDK1; TUBB; HSP90AA1; ABCB1; CCNB1; PRKACA; CCNA2; TUBG1; CDK2; PPP2R1A; WEE1; CDC25A; CDC25B; CDC25C; PRKAR2B; CDKN1A; CETN2; CDKN2B; PAFAH1B1; NES; CSNK1D; CSNK1E; DNM2; CDK7; CCNH; MNAT1; NEK2; PLK1; ARPP19; RAB8A; ACTR1A; YWHAG; PPP1CB; YWH…
GO:0000087	CENPF; DLGAP5; FAM111A; KIF20B; MPHOSPH6; MPHOSPH9
GO:0000089	CENPE; CDCA8; MAD1L1
GO:0000090	CUL3; NUMA1; ANAPC5; ANAPC4; ANAPC10; MAD1L1
GO:0000093	MAD1L1
GO:0000095	SLC25A26
GO:0000096	CACNA1A; ETHE1; GOT1; AHCY; MAT2A; CTH; CBS; GCLC; GCLM; SUOX; MAT1A; MTAP; TST; CDO1; BHMT; APIP; CNDP2; MTR; MRI1; ADI1; MAT2B; MTRR; SLC25A10; ENOPH1; CSAD; NFS1; SQRDL
GO:0000097	CDO1
GO:0000098	ETHE1; CTH; SUOX; TST; CDO1; SLC25A10; CSAD; SQRDL
GO:0000103	SULT2B1; PAPSS1; PAPSS2
GO:0000104	SDHD; SDHA; SDHC
GO:0000105	MTHFD1; MTHFD2L
GO:0000109	ERCC1; POLD1; ERCC8; ERCC4
GO:0000110	ERCC4
GO:0000117	BACH1; TAF1
GO:0000118	SAP18; HDAC3; TBL1X; ZNF217; NCOR1; SAP30; MTA2; TAL1; CBX5; NRIP1; HINT1; HDAC4; MECOM; HDAC1; CIR1; HDAC7; HDAC10; PHF21A; HDAC11; HDAC8; TBL1XR1; RERE; MBD2; HDAC6; HDAC9; SATB2; HDAC5; TAF6L
GO:0000120	CD3EAP; TAF1A
GO:0000122	E2F8; FEZF1; CNOT1; HELT; AHRR; ZBTB42; MEN1; CBX4; SUPT5H; WWP2; FOXE1; PDE2A; ZNF593; WNT10B; BHLHE40; CDX4; PRMT5; MEIS2; TCERG1; BACH1; KLF11; XPO1; PER2; SMAD7; TBX3; MDM4; T; TP73; FOXN1; HDAC3; FOXP2; PER1; ZNHIT1; PAX4; HOXA2; KLF4; FOXO3; SNAI2; FOXS1; TCF21; ZBTB14; SOX15; KDM1A; SORBS3; FOXD2; SHOX2; TBL1X; PROP1; NCOR1; ZNF254; MAF; SAP30; E2F6; HSBP1; FOXH1; USP2; LEFTY1; PRDM1; ZNF1…
GO:0000123	KANSL1L; OGT; KAT7; HCFC1; WDR5; EP300; PHF17; KANSL1; PHF16; CREBBP; MCRS1; PHF20; KAT8; KANSL2; PHF15; KANSL3; ING4
GO:0000124	SUPT20HL2; ATXN7L3; SUPT20HL1; SUPT20H; ENY2; USP22
GO:0000125	TADA2A; TAF10; TAF9; KAT2B; TRRAP
GO:0000126	BRF1
GO:0000127	GTF3C1; GTF3C2; GTF3C6; GTF3C4; GTF3C5; GTF3C3
GO:0000132	NDC80; ZW10; HTT; PAFAH1B1; CENPA; DYNLT1; GPSM2; NUMA1; INSC; ARHGEF2; SPDL1; CDK5RAP2; EYA1; NDE1
GO:0000133	PRKCI
GO:0000137	LLGL1; ATL1; NECAB3; SMPD3
GO:0000138	AP4M1; B4GALT1; SGMS1; HID1
GO:0000139	IRGM; ARHGAP32; HEPACAM2; SLC33A1; LST1; EBAG9; AP3D1; GOSR2; STX16; CDIPT; SCAMP3; SEC16A; BET1; LEPROT; SURF4; GRM6; TLR3; YKT6; TAPBP; PJA2; ST8SIA3; B4GALT5; MBTPS2; B3GNT1; CHST10; RNF13; TRAPPC3; AP1G1; STX6; B3GALT2; CHST1; HS6ST1; ECE2; MAN1A2; STX10; TPST1; B4GALT3; B4GALT4; TPST2; USO1; B4GALT2; FAM20B; FKTN; CBFA2T3; ATP2C2; ENTPD6; VAMP4; B3GALNT1; B3GAT3; SEC24D; GLCE; CLSTN1; YIF1A;…
GO:0000145	EXOC3; RAB10; TNFAIP2; 41884; EXOC3L4; EXOC3L2; EXOC3L1; EXOC8; MYRIP; EXOC6; EXOC4; EXOC1; EXOC7; EXOC6B
GO:0000146	MYO1B; MYO1D; MYH3; MYH7; MYH6; MYH9; MYH10; MYL7; MYO1E; MYO7A; MYO9B; MYH14; MYO3A; MYO3B; MYH2; MYH13; MYO5B; MYO5A; MYH4
GO:0000149	STX7; SNAPIN; STX17; GABARAPL2; SNAP25; STXBP1; STX4; STX1A; STX12; TSNARE1; TRIM9; CAPN10
GO:0000150	RBPJ
GO:0000151	WWP2; RNF40; FBXO24; RNF8; UBOX5; FBXO21; UBE4B; BMI1; BRCA1; BRCC3; NEDD4; UBE2E1; FBXW4; UBE2N; UBE2L3; RING1; PPIL2; UBE2V1; UBE4A; RNF20; TRAF7; CBLL1; RNF144B; BRAP; CAND1; FBXO11; UBR1; UBR2; RNF168; WDSUB1; FBXO25; LMO7; DYRK2; TSPAN17; DCUN1D1; RCHY1; RNF2; BARD1; WWP1; SMURF2; CBX8; FBXO8; FBXL12; FBXL7; FBXO10; FBXO9; FBXL5; FBXL4; FBXW11; FBXO4; FBXL21; FBXL3; PRPF19; STUB1; SUGT1; RNF…
GO:0000152	BRCC3; BRE
GO:0000153	ATG3
GO:0000155	KCNH1; KCNH2; KCNH5; KCNH8; CASS4; CNTLN; KCNH3; KCNH4
GO:0000156	PDE8A; PDE8B
GO:0000159	STRN; PPP2R1A; PPP2CB; PPP2R2A; PPP2CA; CYCS; PPP2R2B; PPP2R3A; STRN3; PPP2R5C; PPP2R5D; PPP2R5A; PPP2R5B; PPP2R4; PPP2R5E; PPP2R2D; NKD1; STRN4; PPP2R2C; PPP2R3B
GO:0000160	MMS19
GO:0000164	PPP1CA; PPP1CB; PPP1R15B; PPP1R3B; PPP1R9B; SHOC2
GO:0000165	MEN1; MAPK13; PAK3; EGFR; MYC; NRAS; HRAS; KRAS; TGFA; TGFB1; INS; TNF; IL1B; RAF1; CDK1; RET; CCL3; FGFR1; CCL2; CCL5; SCG2; ADRA2B; NF1; FGFR3; MAPK3; ITPKB; MAPK1; SHC1; MAPK4; YWHAB; MAP2K2; MAPKAPK2; CCR5; NDST1; FGF8; MEF2A; NRG1; MAP2K1; CAV1; MEF2C; POU4F2; DUSP4; PAK1; IL18; PTK2B; SMAD1; LRRK2; PPM1L; BRAP; RASGRP3; MAPKAPK5; IL31RA; MAPK15; DOK4; FGF13; CAMKK2; MAP3K5; NRTN; MAP3K3; SH…
GO:0000166	RBM47; RBMY1B; PABPN1L; RBFOX3; NCBP2L; H3BNC9; MIR3654; H7C0S8; I3L521; M0QYT0; IGF2BP3; APAF1; HNRNPDL; U2SURP; SETD1A; SYNJ2; POLR2D; RBFOX2; MSI1; HNRNPR; SYNJ1; HTATSF1; ORC5; ORC4; SYNCRIP; REV3L; HNRNPCL1; SRSF10; RBMXL2; CRCP; EIF3G; DHRS3; DXO; TMEM63A; SCAF4; CELF2; PARN; CNOT4; PTBP3; HPRT1; TYMS; SSB; HSP90AA1; HNRNPC; SNRPB2; SNRNP70; SNRPA; HNRNPA1; POLA1; PABPC4L; RBMY1C; PYGM; PAB…
GO:0000170	DEGS2
GO:0000171	POP1
GO:0000172	POP4; POP1
GO:0000173	MBIP
GO:0000175	EXOSC9; EXOSC2; EXOSC7; PAN2; DIS3L2; PNPT1; DIS3L; ISG20; USB1; EXOSC4; EXOSC5; EXOSC3; CNOT8; CNOT7; DIS3
GO:0000176	EXOSC10; EXOSC9; C1D; MPHOSPH6; EXOSC3; DIS3
GO:0000177	GTPBP1; DIS3L; EXOSC3; CARHSP1
GO:0000178	SKIV2L2; EXOSC10; EXOSC9; EXOSC2; EXOSC7; EXOSC6; EXOSC8; MPHOSPH6; AICDA; EXOSC4; EXOSC5; EXOSC3; DIS3; EXOSC1
GO:0000179	TFB1M; RRNAD1; TFB2M; DIMT1
GO:0000182	TSPYL2; DHX33
GO:0000183	RRP8; SUV39H1; SMARCA5; SIRT2; SIRT1; BAZ2A
GO:0000184	CASC3; CTIF; PARN; RPLP1; RPLP2; RPLP0; RPS17; RPSA; PABPC1; GSPT1; RPS2; RPL35A; RPL7; RPL17; RPS4Y1; RPS3; RPS12; RPL13; RPL10; RPL12; PPP2R1A; RPL9; RPL22; RPL4; EIF4A3; RPS19; RPL3; RPL13A; RPS27; RPL35; RPL27A; RPL5; RPL21; RPL28; RPS9; RPS5; RPS10; RPL29; RPL34; RPL14; NCBP2; EIF3E; RPS20; RPS3A; RPL26; RPL15; MAGOH; RPL27; RPL37A; RPL37; RPS7; RPS8; RPS15A; RPS16; RPS14; RPS23; RPS18; RPS2…
GO:0000185	GADD45B; GADD45G; TNF; GADD45A; GRM5; TAB1; DAB2IP; TRAF7; MAP4K1
GO:0000186	MAP3K13; MAP3K7; JAK2; GADD45B; GADD45G; MAP3K6; EGFR; NRAS; HRAS; KRAS; EGF; NGF; RAF1; NTRK1; GNAI2; CDK1; FGF2; BMP4; BRAF; PLCG1; EIF2AK2; F2R; MAPK3; MAPK1; ADORA1; YWHAB; MAP2K2; TGFBR1; CRK; CRKL; PSEN1; RAP1A; MAP2K1; MAP3K1; GRM1; ADAM9; RAPGEF1; CARTPT; LRRK2; FRS2; KISS1R; MAP3K5; MAP3K3; MLTK; TAOK2; KIDINS220; LAMTOR2; MAP3K4
GO:0000187	TLR4; TP73; FGF10; IRAK2; MAP3K7; RIPK2; PAK3; S1PR2; SOD1; C5; TGFA; TNF; IL1B; PLA2G1B; CD74; INSR; CDK1; THBS1; MET; FGF2; UBB; UBC; TGFB3; KIT; GHR; BMP2; TDGF1; HGF; PDE6G; NTF3; EFNA1; FPR1; C5AR1; DRD4; MAPK3; MAPK1; ADORA2B; SHC1; MAP2K2; CHRNA7; WNT5A; PIK3CB; MAP2K3; PXN; MAPKAPK2; ARRB1; IRAK1; MAP2K6; MAPK10; ITGA1; PROK1; CD81; CXCR4; RPS27A; UBA52; GNG3; MAP2K1; PTPN11; PRKAA1; MAP2…
GO:0000188	PRKCA; DUSP1; PPP2R1A; RGS3; RGS4; DUSP3; PPP2CA; CAV1; DUSP2; GPS1; DUSP4; DUSP8; GPS2; DUSP5; DUSP6; DUSP7; SPRED3; SPRED2; SPRED1; LAX1; DUSP19; DUSP9; DUSP16; DUSP22; DUSP10
GO:0000189	FGF2; TPR; MAPK1
GO:0000209	PSMB11; PSMD11; PSMD12; PSMD9; PSMD14; PSMA7; AXIN1; PSMD3; PARK2; MGRN1; PSMD10; UBOX5; UBR5; TNKS; ARIH2; UBB; UBC; BCL2; PSMC3; TRIM21; PSMB1; PSMA1; PSMA2; PSMA3; PSMA4; PSMB8; PSMB9; PSMA5; PSMB4; PSMB6; PSMB5; TPP2; PSMC2; PSMB10; PSMC4; PSMD8; CDC34; UBE2A; PSMB3; PSMB2; PSMD7; UBE2D1; UBE2E1; PSMD4; NPEPPS; PSMA6; UBE2D3; PSME3; PSMC1; PSMC5; PSMC6; UBE2D2; RPS27A; UBA52; UBE2B; UBE2L3; P…
GO:0000210	NUDT12
GO:0000212	TUBG1; MYH9; ESPL1
GO:0000213	TSEN2; TSEN15; TSEN34
GO:0000214	TSEN2; CLP1; TSEN34
GO:0000215	TRPT1
GO:0000220	TCIRG1; ATP6V0A1; ATP6V0A4; ATP6V0A2
GO:0000221	ATP6V1H
GO:0000224	NGLY1
GO:0000225	PIGL
GO:0000226	ATXN7; MID1; DYNC1LI2; TACC1; PCNT; GAPDH; CDK1; NEFM; CNP; MAPT; NEFH; FER; SON; TUBG1; WEE1; PAFAH1B1; ATXN3; PPP4C; TUBA1B; MAP1A; CNTN2; PTK2; PRKCZ; CAMSAP2; MAP7; SS18; TBCE; MAP7D1; CDC42BPA; RANBP10; CLASP1; GAS2L3; MAP7D3; CCDC105; TTL; PARD3; TEKT4; MAFIP; TEKT1; MAP6; MARK4; TEKT5; DOCK7; BBS4; CDK5RAP2; MAP7D2; TEKT3; NDEL1; MAP6D1; DISC1; RNF19A; CCDC87; MARK1; CAMSAP3; UXT; TEKT2
GO:0000228	BIRC5; SMC2; ZBED1; JUN; TOP1; TOP2A; MSH3; HOXD12; MSH2; MSH6; HMGA2; BLM; RAD51; SMARCB1; SPIDR; GBX1; NCAPD2; FIGNL1; PBRM1; SMARCE1; PINX1; ZBTB18; PRRX2; HDAC8; BARX1; BAZ1A; TERF2IP; ZBTB32
GO:0000235	PAFAH1B1
GO:0000242	TNKS; LCK; TCP1; TUBG1; PCM1; HOOK3; NEK1; BBS4; CDK5RAP2; AKAP9; TNKS2; TUBG2; TUBE1
GO:0000243	SNRPC
GO:0000244	SRSF10; PRPF6; CD2BP2; PRPF31; SRSF12; DDX20
GO:0000245	GEMIN2; PRPF6; RBM5; SNRPE; SNRPG; SNRPD1; SNRPD2; SRPK2; TXNL4A; DDX39B; SF1; ZRSR2; SMN1; USP39; GEMIN6; DDX1; SCAF11; CRNKL1; PRPF19
GO:0000247	SREBF2; EBP
GO:0000248	FADS1; SC5D
GO:0000250	LSS
GO:0000253	CBR3; HSD17B7; DHRS4
GO:0000254	MSMO1
GO:0000255	GHR; STAT5A; STAT5B
GO:0000256	ALLC
GO:0000257	NIT1
GO:0000262	POLG2
GO:0000266	DNM1L; OPA1; COX10; MTFR1; GGNBP1; MTFR2; GDAP1; MUL1; MFF; MIEF1; MTFP1; FIS1
GO:0000268	PEX5; PEX5L; BRE
GO:0000271	NDST1
GO:0000272	CHIT1; CHIA
GO:0000275	ATP5D; ATP5C1; ATP5E; ATP5EP2
GO:0000276	ATP5H; ATP5L; MT-ATP6; MT-ATP8; ATP5J; ATP5F1; ATP5I; ATP5L2
GO:0000278	PSMB11; SFI1; KIF2A; PSMD11; PSMD12; PSMD9; CDC7; PLK4; PSMD14; E2F3; UBE2C; NDC80; PSMA7; AURKA; PPP1R12A; XPO1; CEP290; BIRC5; NUPL2; PSMD3; ZW10; CCP110; BUB1; BUB3; ENSA; SSNA1; ORC5; ORC4; RAD21; PPP1R12B; BUB1B; USO1; CLASP2; CDC45; GMNN; BANF1; OFD1; NUP155; PSMD10; PAK3; DCTN3; CEP152; CCNB2; ZWINT; KIF20A; SMC2; PCNT; FGFR1OP; PTTG1; PAK4; CCNE2; DHFR; LMNA; TUBB4A; TYMS; RB1; CDK1; TUBB…
GO:0000279	ILF3
GO:0000281	H3BNH8; STAMBP; RASA1; APC; MYH10; USP8; PLK1; SPTBN1; ANK3; CEP55; SNX33; MITD1; CKAP2; SNX18; BBS4; NUSAP1; RACGAP1; ANLN; DAXX; SNX9
GO:0000285	PIKFYVE
GO:0000287	ILVBL; GTPBP10; ENO4; EYA2; PDXK; MAP2K7; MAST4; MAP3K7; ATP8B1; DYRK3; IDH3B; ATP9B; PRPSAP2; MAST3; ATP10A; OPA1; ATP8B3; HPGDS; RNASEH1; ATP9A; ERN1; RPS6KA5; RPS6KA4; PPM1B; IDH1; DXO; ATP10B; FARS2; MAP3K6; PGM3; TDP2; OXSR1; LATS1; BPNT1; NUDT3; HPRT1; ABL1; ENO1; ENO2; NUDT7; WEE2; TOP2A; PRPS2; ENO3; MTHFD2; PKM; GLUL; NME1; ATP4A; PRPS1L1; COMT; PRKACB; S100P; LAP3; WEE1; ADSS; PKLR; EPH…
GO:0000288	CNOT1; LSM1; CNOT3; PARN; CNOT4; EIF4E; PABPC1; EIF4B; DDX6; ZFP36; EIF4A3; ZFP36L2; EIF4A1; LSM3; LSM6; EIF4G1; EXOSC9; ZFP36L1; EXOSC2; EIF4A2; EXOSC7; PAN2; PAN3; EXOSC6; EDC4; PATL1; DCP2; DCP1B; XRN1; RQCD1; EXOSC8; DCPS; EDC3; CNOT6L; TNKS1BP1; PAIP1; CNOT10; EXOSC4; DCP1A; EXOSC5; EXOSC3; CNOT2; CNOT8; CNOT7; LSM7; CNOT11; CNOT6; DIS3; LSM2; EXOSC1; LSM5; LSM4
GO:0000289	CNOT1; CNOT3; PARN; CNOT4; EIF4E; PABPC1; EIF4B; EIF4A3; MLH1; EIF4A1; EIF4G1; EIF4A2; PAN2; PAN3; RQCD1; CNOT6L; TNKS1BP1; PAIP1; CNOT10; CNOT2; CNOT8; CNOT7; CNOT11; CNOT6
GO:0000290	PAN3; PATL1; DCPS; CNOT7; CCRN4L
GO:0000291	DIS3L2
GO:0000293	CYB561; CYBRD1; STEAP3; FRRS1
GO:0000296	TAF7
GO:0000301	CUX1
GO:0000302	APOE; CAT; APOD; GSTP1; S100A7; TRA2B; HYAL1; HYAL2; PTPRN; PLK3
GO:0000303	SOD1; SOD2; UCP2; UCP3; ERCC6
GO:0000305	TXNRD2
GO:0000307	CDK4; CCND1; CCNE1; CDK2; CCND2; CCND3; CDKN1A; CDK6
GO:0000308	CDK14; CCNY
GO:0000309	NMNAT3; NMNAT2; NMNAT1
GO:0000320	CCND1; CCNF; GSK3B
GO:0000334	HAAO
GO:0000338	COPS5
GO:0000339	NCBP2L; EIF4G3; EIF4E2; SNUPN; EIF4E; NCBP2; EIF4A1; NCBP1
GO:0000340	NCBP2; DCPS; AGO2
GO:0000346	ZC3H11A; SARNP; THOC5; DDX39B; THOC7; ALYREF; THOC6; THOC2; THOC1; THOC3; POLDIP3; NXF1; CHTOP
GO:0000347	THOC5; THOC7; THOC6; THOC2; THOC1
GO:0000354	SNRNP200; DDX23
GO:0000375	MPHOSPH10; GEMIN2; LSM1; PRPF4; PRPF3; SRSF10; SF3B1; BCAS2; SMNDC1; PRPF6; SLU7; TRA2B; TXNL4A; SRSF4; SF3A3; SF3B3; SF3B4; PRPF8; SRRM1; KHSRP; SNRNP40; SCAF11; WDR83; DDX23; DBR1
GO:0000379	TSEN34
GO:0000380	SLU7; HNRNPA1; SFPQ; PTBP1; HNRNPM; CDK13; RSRC1; CELF4; MBNL1
GO:0000381	RBFOX3; SAP18; RBFOX2; MYOD1; DDX5; PTBP1; RBMX; RBM25; RBM5; MAGOH; TRA2B; SRSF6; RNPS1; CELF3; MBNL2; RBM15B; SRSF12; CELF6; CELF4; NSRP1; MBNL1; THRAP3; RBM8A
GO:0000386	SLU7
GO:0000387	PRMT5; GEMIN2; SART1; SNUPN; SNRPC; SNRPB; NCBP2; CLNS1A; GEMIN4; SNRPE; SNRPF; SNRPG; SNRPD1; SNRPD2; SNRPD3; NCBP1; SMN1; GEMIN5; GEMIN6; TGS1; WDR77; PHAX; GEMIN7; PRMT7; GEMIN8; DDX20
GO:0000389	SLU7; SF3A3; SF3A2; SF3A1; SF1
GO:0000395	PSIP1; SNRPC; SRSF1; SRSF12
GO:0000398	DDX39A; POLR2D; PRPF4; SART1; HNRNPR; PRPF3; PPIH; PLRG1; NUDT21; AQR; SYNCRIP; CDC40; SRSF10; SF3B1; SNRNP200; DNAJC8; PRPF6; PCF11; SLU7; CD2BP2; NAA38; SYF2; HNRNPC; SNRPB2; SNRNP70; SNRPA; SNRPC; HNRNPA1; SNRPA1; PABPC1; GTF2F2; SNRPB; HNRNPL; DDX5; POLR2C; POLR2E; HNRNPA2B1; POLR2A; U2AF2; PTBP1; POLR2B; HNRNPH3; HNRNPH1; CSTF2; GTF2F1; FUS; POLR2I; RBMX; EIF4A3; SKIV2L2; PAPOLA; NOVA1; HNRN…
GO:0000400	MEN1; YY1; MSH2; MSH6
GO:0000403	MEN1; MSH3; MSH2; WRN; RAD18
GO:0000404	MSH3; MSH2; XPC
GO:0000405	RECQL4; ERCC5; BLM; XPC; WRN; NEIL3
GO:0000406	MSH3; MSH2
GO:0000407	ATG13; ATG7; SQSTM1; NBR1; WIPI1; ULK3; VMP1; ATG101
GO:0000413	PPIH; FKBP9; PPIB; FKBP2; PPIA; FKBP1A; FKBP1B; FKBP3; FKBP4; PPID; FKBP5; PIN1; FKBP8; PPP2R4; FKBP10; FKBP14; FKBP11; FKBPL; PPIE; FKBP7
GO:0000415	BCOR
GO:0000416	PAXIP1
GO:0000421	IRGM; MAP1LC3B2; TM9SF1; RPN2; STX17; GABARAPL2; WIPI1; ATG9B; ATG16L1; ATG9A; TECPR1; VMP1; TMEM74; MAP1LC3C; GABARAPL3; MAP1LC3B; MAP1LC3A; ENTPD4; WIPI2
GO:0000422	PARK2; FUNDC1; CISD2; PINK1; MAP1LC3A; FIS1
GO:0000430	USF1; USF2
GO:0000432	USF1; USF2; FOXA2
GO:0000433	FOXA2
GO:0000435	NCOA1
GO:0000439	GTF2H1; GTF2H2; GTF2H3; GTF2H5; GTF2H4
GO:0000441	ERCC2; ERCC3
GO:0000444	PMF1; NSL1; MIS12; DSN1
GO:0000445	THOC5; THOC7; THOC6; THOC2; THOC1; THOC3
GO:0000447	UTP20; RPSA; RPS21; NOP14
GO:0000460	SKIV2L2; EXOSC10; C1D; NOL9; MPHOSPH6; EXOSC4
GO:0000461	RPSA; RPS21
GO:0000462	RPS19; RPS8; RPS24; NOP14; BYSL
GO:0000463	PES1; BOP1; KM-PA-2; WDR12
GO:0000466	PES1; BOP1; KM-PA-2; WDR12
GO:0000472	UTP20; NOP14
GO:0000480	UTP20; NOP14
GO:0000492	ZNHIT6; PIH1D1; NUFIP1
GO:0000502	PSMD11; PSMD14; PSMA7; PSMD3; TXNL1; PSMD10; HSPB1; PSMC3; PSMB1; PSMA1; PSMA2; PSMA3; PSMA4; PSMB8; PSMB9; PSMA5; PSMB4; PSMB5; PSMC2; PSMB10; PSMC4; PSMD8; PSMB3; PSMB2; PSMD7; USP14; RAD23A; RAD23B; PSMD4; VCP; SHFM1; PSME3; PSMC1; PSMC5; PSMC6; UBXN1; UBE3A; PSME1; SLC10A2; PSMD2; PSMD6; UBE3C; ADRM1; PSMD5; ECM29; UBR1; PSMB7; PSMD1; PAAF1; PSME2; UBQLN1; PSMD13; POMP; UCHL5
GO:0000506	DPM2; PIGA; PIGP; PIGH; PIGY; PIGC; PYURF; PIGQ
GO:0000578	WNT7A; COBL; WNT1; CTNNB1; FZD5; STIL; FRAT1; CITED1
GO:0000701	PCNA
GO:0000710	MSH4; MSH5; MSH3; MSH2; MSH6; ERCC4
GO:0000711	SPATA22
GO:0000712	STRA13; TOP2A; MLH1; TOP2B; FANCM; TEX11; APITD1; MEIOB; ERCC4
GO:0000715	RAD23B; XPC
GO:0000717	ERCC3
GO:0000718	ERCC1; RPA2; ERCC2; ERCC3; XPA; RPA1; ERCC5; GTF2H1; RPA3; CDK7; CCNH; MNAT1; RAD23B; XPC; GTF2H2; GTF2H3; DDB1; DDB2; GTF2H4; ERCC4; PNKP
GO:0000719	CRY2
GO:0000720	HMGN1; ERCC1; SIRT1
GO:0000722	POLA1; PCNA; RPA2; LIG1; RPA1; POLD1; RPA3; RFC4; RFC2; RFC1; FEN1; RFC5; RFC3; POLD2; PRIM1; PRIM2; DNA2; POLE2; POLE; POLA2; POLD3; SMC5; NSMCE2; SMC6; TEP1; POLD4
GO:0000723	TERT; DKC1; NBN; PARP1; POLA1; PCNA; XRCC6; XRCC5; RPA2; LIG1; SP100; RPA1; POLD1; RPA3; RFC4; RFC2; RFC1; FEN1; RFC5; RFC3; POLD2; PRIM1; PRIM2; DNA2; BLM; TERF1; POLE2; HIST1H4A; PRKDC; POLE; POLA2; WRN; POLD3; PTGES3; TERF2; HIST3H3; CTC1; SMG6; RAD50; ERCC4; ACD; DCLRE1C; TINF2; PIF1; OBFC1; DCLRE1B; POLD4; POT1; TERF2IP; RTEL1
GO:0000724	PSMD14; AP5Z1; XRCC2; HUS1; NBN; RPA2; H2AFX; LIG1; YY1; RPA1; RPA3; BRCA1; RAD52; MRE11A; BRCA2; BLM; SHFM1; UBE2N; RAD51; TP53BP1; ATM; SPIDR; MDC1; ZSWIM7; SWI5; ZFYVE26; SWSAP1; MMS22L; SFR1; PALB2; SMC5; SLX4; MEIOB; RAD54L; RAD50; ERCC4; NABP1; RAD51AP1; TONSL; NSMCE2; SMC6; RBBP8; NABP2; SLX1A; AP5S1; MCM9; MORF4L1; MCM8; INO80; FAN1; RAD54B
GO:0000725	RHNO1
GO:0000729	DNA2; BLM; UBE2N; UBE2V2; SETMAR; SMARCAD1
GO:0000730	RPA2; RPA1; RPA3; RAD52; RAD51
GO:0000731	POLA1; POLD1; RFC3; CDKN2D; POLE; WRN; POLD3; SIRT1; WRNIP1; POLH
GO:0000733	RECQL4; TP53; SMARCA1; RECQL; BLM; ZRANB3; RAD54L; SMARCAL1
GO:0000737	SETMAR
GO:0000738	ISG20; XRN2
GO:0000773	PEMT
GO:0000774	GRPEL2; GRPEL1
GO:0000775	NDC80; BIRC5; DAPK3; SUV39H1; OIP5; RAD21; WDHD1; TNKS; CENPB; PPP2R1A; MKI67; CENPA; CENPF; CTCF; PPP2CB; PPP2CA; CBX1; CENPE; PPP2R5C; SMC1A; PPP2R5A; PDS5A; CDCA8; SGOL2; CENPW; SGOL1; CENPP; MIS18BP1; CENPQ; WAPAL; CENPL; STAG2; HJURP; SMC1B; STAG1; CENPT; CDCA5; KIF2C; DSCC1; NUF2; SUV39H2; INCENP; HELLS; PDS5B; MIS18A; RCC2; DAXX; STAG3; AURKC; SMC3; ZNF330; DNMT3A
GO:0000776	DYNC1I1; NDC80; PPP1R12A; XPO1; ZW10; BUB1; BUB3; BUB1B; ZWINT; TPR; APC; CLIP1; PAFAH1B1; CBX5; RANGAP1; CENPF; PSEN1; PSEN2; DYNLT3; NEK2; NUP98; PLK1; SEC13; SUMO3; NUP107; DYNLL1; CENPE; CENPC; NUP160; MAD2L1; DCTN2; DCTN1; SMC1A; KIF22; CENPW; SGOL1; CLASP1; CENPV; PBRM1; TEX14; NUP43; NUP37; CENPI; KAT2B; PINX1; CENPT; SEH1L; SPAG5; SIN3A; KIF2C; NUP85; NDEL1; CENPH; KAT8; ZWILCH; INCENP; N…
GO:0000777	STRA13; DCTN6; DYNC1I1; NDC80; BIRC5; ZW10; BUB1; BUB3; BUB1B; CLASP2; SS18L1; DCTN3; ZWINT; PPP1CC; RANGAP1; CSNK1A1; KNTC1; DYNLT3; NEK2; NUP107; CENPC; TP53BP1; MAD2L1; ITGB3BP; 41888; SMC1A; 41884; 41889; ERCC6L; SGOL2; CENPW; SGOL1; MLF1IP; CLASP1; CENPV; TEX14; APITD1; KIF2B; SPC24; HJURP; NUP43; NUP37; CASC5; NUP133; NUDCD2; AHCTF1; PINX1; CENPT; SEH1L; CENPN; BOD1; CHAMP1; SPAG5; KIF2C; C…
GO:0000778	BUB1B; REC8; CENPA; CENPE
GO:0000779	CENPE; CBX3; SGOL1; AURKB
GO:0000780	BUB1; SS18L1; CENPA; CENPC; SUV420H1; SGOL1; SUV420H2; AURKB
GO:0000781	TERT; CHEK1; RAD17; RNF8; TNKS; CHEK2; H2AFX; CDK2; MRE11A; BLM; TERF1; TP53BP1; ATM; DMC1; PTGES3; TERF2; RIF1; SMG6; SMC5; EID3; CCDC155; NSMCE1; ERCC4; ACD; PINX1; NSMCE2; NDNL2; SMC6; TEP1; TINF2; DCLRE1B; POT1; NSMCE4A; TERF2IP; TELO2; SPO11
GO:0000783	TERT; XRCC6; XRCC5; TERF1; TERF2; ACD; TINF2; POT1; TERF2IP
GO:0000784	NBN; TNKS; ERCC1; XRCC5; PURA; CTC1; TEN1; SLX4; ZSCAN4; RAD50; ERCC4; TNKS2; PIF1; OBFC1; TERF2IP; SUN2
GO:0000785	MEN1; HMGN4; CHEK1; TP73; OIP5; MAF; TOX4; MBD4; MYCN; TP53; HMGN1; HMGN2; RB1; POLA1; CDK4; JUNB; JUND; CAPN2; CCND2; MCM7; TMPO; NEDD4; ARRB1; CENPF; UBE2A; MCM2; HLCS; EIF3E; RAN; UBE2B; HMGN5; CBX1; ID2; CBX3; SNW1; HIC1; KIF22; HMGN3; NFE2L2; PDS5A; ESCO2; ESCO1; WDR82; APTX; WAPAL; UBR2; RCOR2; STAG2; STAG1; AHCTF1; UPF1; KAT5; MAEL; PPP1R10; DSCC1; TP63; SUV39H2; RAD18; PDS5B; ASF1B; PARPB…
GO:0000786	HIST1H2BK; H2AFY; PRM1; PRM2; HIST1H2AB; HIST1H2BJ; H1F0; TNP1; H2AFZ; HIST1H2AG; H2BFM; HIST1H1E; H2AFX; HIST1H1B; HIST1H1D; HIST1H1C; HIST1H2AD; HIST1H1T; HIST1H2BO; HIST1H2BB; CENPA; H2BFS; HIST1H2BD; HILS1; HIST1H4A; HIST1H2BC; HIST1H3A; H3F3A; HIST1H1A; TNP2; SHPRH; HIST3H3; HIST2H2AC; HIST2H2BE; HIST2H2BF; HP1BP3; HIST2H2BC; HIST2H2BD; HIST2H2AA3; H3F3C; HIST2H3A; H2AFV; HIST3H2A; H2BFWT; H…
GO:0000788	H2AFB1; H2AFB2; TCF3; IRF4; MPHOSPH8
GO:0000789	NPM2
GO:0000790	DFFA; ARID1A; PHOX2A; T; KLF4; SNAI2; KDM1A; BRD4; NCOR1; DFFB; NFATC1; CBX7; TP53; H1F0; AR; RARA; IRF1; SRF; MYOD1; MUC1; H2AFX; HIST1H1B; HIST1H1D; FER; TAL1; CEBPB; SPI1; RCC1; RXRA; NR1D1; GATA3; PAX6; SMARCA1; PCGF2; SOX18; STAT1; STAT6; RFX3; UBE2A; SMARCA2; SMARCA4; MSH6; HIRA; DLX5; HAND2; HNRNPK; UBE2B; POU4F1; MEF2A; HIST1H1A; GABPA; NR1H3; KLF1; HDAC1; RUNX3; RUNX2; NCOA1; SMARCD3; H1…
GO:0000791	RRP1B; UHRF1; ANKRD2; DNMT3A
GO:0000792	SUV39H1; CBX6; CBX7; MBD3; SMARCA4; MECP2; TOP2B; ORC2; RRP1B; CBX2; HDAC2; UHRF1; SMARCAD1; CBX8; SALL1; MBD2; DAXX; SALL4
GO:0000793	PES1; AKAP8; SMARCA5; H2AFY; SMC2; TOP3B; HMGB1; CDK2; HMGB2; MKI67; CTCF; LIG4; RAD51; XRCC4; NCAPD2; CHAMP1; FANCD2; BAZ1B; AURKC; L3MBTL1
GO:0000794	CHEK1; RGS12; SUV39H1; BRD4; H2AFX; RCC1; HIST1H1T; TUBG1; LRPPRC; NEK2; RAD51; DMC1; SMC1A; RRS1; TTN; TOPBP1; LEPREL4; KIFAP3; CDX2; NIFK; NOL6; CHMP1A; ADD3; SUN2; DNMT3L
GO:0000795	SYCE1L; MSH4; MSH5; TOP2A; MLH1; LIG3; HSPA2; UBE2I; TOP2B; RNF212; WAPAL; TEX11; LEPREL4; SYCP2; TEX12; MLH3; STAG3
GO:0000796	SMC2; NCAPH; NCAPD2; NCAPG; SMC4
GO:0000797	NCAPD2
GO:0000799	NCAPD3
GO:0000800	MEI4; REC8; RPA1; BLM; RAD51; SMC1B; SYCP2; RAD21L1; INCENP; SMC3
GO:0000801	SYCE3; SYCP1; SYCE2; TEX11; SYCE1; INCENP
GO:0000802	SYCP1
GO:0000805	SIN3B; CDK2
GO:0000806	SIN3B; CDK2
GO:0000808	ORC5; ORC4; ORC1; ORC2; ORC3; ORC6
GO:0000813	VPS37C; VPS37D; VPS37A; TSG101; VPS37B; UBAP1; VPS28
GO:0000815	CHMP7; VPS4A
GO:0000819	LATS1; TOP2A; TOP2B
GO:0000822	ITPR3
GO:0000823	IPMK
GO:0000824	IPMK
GO:0000827	PPIP5K2; PPIP5K1
GO:0000831	IP6K3
GO:0000832	PPIP5K2; PPIP5K1; IP6K1; IP6K3; IP6K2
GO:0000836	OS9
GO:0000900	PURA; CPEB2; ZNF540; CPEB3; CELF1; CPEB1; CELF4; PAIP2B
GO:0000902	GJE1; LST1; GREM1; UPK3A; RP2; GP1BA; VDR; JUP; EPB42; IL7R; MSX1; IDUA; ADD1; SOX6; LIPA; PSMB10; VHL; BCL6; SMARCA4; WNT3; TGFB2; ADAM8; NRG1; STK4; SHROOM2; MAP7; SS18; MED1; TBCC; MAPK14; PTPRO; SHROOM1; KLHL10; PDPN; SHROOM3; SSH1; ARHGEF2; MAEL; P2RX7; STRADB; PRDM14; ECT2; NOX4; TBCCD1; TFCP2L1; SHROOM4; COL4A3BP; DMRT1; KLF2
GO:0000904	DKK1; RELN; DAB2; LAMC3
GO:0000910	CIT; ARHGEF11; 41886; DAPK3; PRC1; DIAPH2; ROCK2; RAB11FIP3; DCTN3; JTB; KIF20A; RHOC; RALA; RALB; SON; CFL1; MYH9; ARL3; BRCA2; PLK1; IST1; DSTN; RAB11A; RHOB; KIF23; BCL2L1; CUL3; 41888; BECN1; ESPL1; RAB35; 41889; MAP9; ZFYVE26; TTC19; CHMP1B; RAB11FIP4; SPG20; CNTROB; PIK3C3; NEK7; AHCTF1; NOX5; 41887; LZTS2; CECR2; ROPN1B; KIF13A; PLK3; ECT2; NEK6; CHMP1A; INCENP; BIN3; CCDC87; KLHL9; KLHL13…
GO:0000915	RACGAP1
GO:0000917	GTPBP8; BIN3
GO:0000920	MITD1
GO:0000921	ANLN
GO:0000922	RASSF10; KIF2A; DYNC1I1; ZW10; WDR62; RGS14; PRC1; KATNA1; TNKS; LATS1; UMOD; CCNB1; CDC25B; CTNNB1; NUP62; RANGAP1; CENPF; KNTC1; NEK2; KIF11; PLK1; CALM1; PPP2CB; PPP2CA; CETN1; CDC20; MAD2L1; CKAP5; DCTN1; NEDD9; NUMA1; MAPK14; CSPP1; FAM110C; PLEKHG6; ODF2; SGOL1; FRY; CEP85; PSRC1; CEP128; ASPM; POC1A; DNAAF1; POC1B; ALMS1; NEK7; FBF1; NUDCD2; CKAP2; TOPBP1; TTC28; HAUS1; RMDN1; SPDL1; DDX11…
GO:0000930	CEP290; TUBG1; CKAP5; BLOC1S2; TUBG2; TOPORS; UXT
GO:0000932	MEX3A; CNOT1; WTIP; PATL2; CNOT3; EIF4E; TOP1; PSMC3; TRIM21; PSMA2; PSMA4; DDX6; PSMC2; NANOS2; NANOS3; PSMA6; SQSTM1; CAPRIN1; TRIM71; PAN2; PAN3; RC3H1; APOBEC3H; EDC4; MEX3B; PATL1; DCP2; APOBEC3F; DIS3L2; XRN1; LSM14A; TNRC6A; RQCD1; UPF1; APOBEC3D; EDC3; AJUBA; BTBD6; BTBD2; CPEB1; TRIM5; BTBD1; AGO3; LIN28A; RC3H2; APOBEC3G; MOV10; AGO4; DCP1A; PNRC2; LIMD1; CNOT7; CCRN4L; AGO2; AGO1; TNRC…
GO:0000938	VPS53; VPS54; VPS51
GO:0000939	CENPA; ORC2
GO:0000940	BUB1B; CENPF; CENPE; SKA3; NUP133; SKA2; CREBBP; SKA1; SPDL1
GO:0000942	NDC80; CCNB1; PLK1
GO:0000956	EXOSC10; EXOSC9; RC3H1; XRN1; EXOSC4; AGO1; THRAP3
GO:0000957	PNPT1
GO:0000958	SUPV3L1; PNPT1
GO:0000961	LRPPRC; SLIRP
GO:0000962	SUPV3L1; PNPT1
GO:0000964	TRMT10C; PNPT1
GO:0000965	SUPV3L1; PNPT1
GO:0000966	PIWIL2
GO:0000972	LDB1
GO:0000974	HSPA8; CTNNBL1; CDC5L; PRPF19
GO:0000975	IRF6; IRF2; NFKB1; HMGA2; IRF9; RUNX1; IRF8; IRF5; IRF4
GO:0000976	NKX6-3; DUXA; DBX1; CDX4; SHOX; SOX12; DUX1; DLX3; SHOX2; PROP1; TBX18; TFAP2A; DUX4L2; GATA1; HOXB8; EGR1; NFKB1; GATA3; HOXC8; SOX11; SOX2; LBX1; DLX1; DLX6; NKX6-1; EMX2; SOX4; DLX2; HLX; VAX1; OTP; DUX4L9; DBX2; RHOXF1; FOXJ1; DLX4; MKL1; DUX5; DUX3; TBX15; CDX2; PITX2; NKX3-1; NKX6-2; BARX1; PRDM5; VAX2; BARX2; ZNF148; KDM3A
GO:0000977	PHOX2A; EOMES; ETS2; MYOG; FOSL1; FOSL2; NME1; GATA1; JUNB; LMO2; GATA4; SMARCA4; HAND2; MEF2A; MEF2C; DBP; RUNX3; MEF2D; NFIL3; TFAP2D; PHOX2B; TBX5; LEF1; FOXD3; TBX20
GO:0000978	FEZF1; UTY; T; CLOCK; PER1; KDM6A; HOXC11; TFAP2A; SP1; IRF1; SRF; TCF4; MUC1; GATA1; MSX2; SOX18; STAT1; DLX5; SOX10; HNRNPK; RBPJ; GABPA; SREBF2; POU4F2; USF2; CC2D1B; CC2D1A; FEZF2; NACC2; PHOX2B; PITX2; BHLHE41; BCL11B; MIXL1; TCF7L2; RBPJL; FOXA2
GO:0000979	TFAP2A; SP1; HOXB3; EGR1; GATA3; PAX6; SOX11; SOX3; STAT1; STAT6; STAT5A; STAT5B; MAZ; SOX8; SP3; RBPJ; PAX8; MTF1; SMAD1; NFIL3; TBR1; NLRC5; TFAP2B; GATA6; IRF7; SMAD5; HEYL
GO:0000980	T; NFATC1; ESRRB; JUN; TFAP2A; ATF2; CREB1; TAL1; SPI1; GATA2; CDX1; SOX10; FLI1; POU4F1; TFAP2C; NR1H4; MIXL1
GO:0000981	ZSCAN5C; ZSCAN5B; NFIB; BHLHE40; OVOL1; KLF11; ZNF202; TFAP2A; ZNF18; TAL1; LMO2; PAX6; PHB; BMPR1A; ZNF131; MAZ; SCAND1; POU5F1; MEF2A; MEF2C; RUNX3; MEF2D; NFATC4; MED1; TWIST1; ZNF174; ZKSCAN2; PLAG1; ZNF770; TFAP2D; ZSCAN29; MKX; ZNF444; ZSCAN1; BHLHE22; ZSCAN18; GRHL3; TFAP2B; GATA6; ZNF496; ZNF488; ZNF641; OVOL2; ZSCAN5A; ZNF518B; PEG3; ZNF576; ZNF446; ZSCAN32; ZNF215; PLAGL1; SOX21
GO:0000982	ARNTL; CLOCK; TFAP2A; MSX2; ARNTL2; IRF7; RBPJL
GO:0000983	SRF; PAX7; STAT1; MEF2C; TFAP2B; NKX3-1; HEYL; HEY2; HEY1
GO:0000987	KLF4; TFAP2A; MYOG; GATA3; SMAD3; SP3; PAX2; MEF2C; KLF1; SMAD4; CREBBP; UHRF1; MIXL1; DMRT1
GO:0000988	HMGA2; PITX1; SMAD3; SMAD4; HEYL; HEY2; HEY1
GO:0000989	PER2; PER1; MTA2; ASCL1; CRY1; HIF1A; CRY2; NEUROG1
GO:0000993	RECQL5; UVSSA; ZNF326; CDC73; CCAR2; PAF1; WAC; RPRD1B; SMYD2; C14orf166
GO:0001010	KLF4
GO:0001011	TCF4
GO:0001012	PPARG; TXK; ATXN3
GO:0001016	PRDX5
GO:0001030	MTOR; RPTOR; MAF1
GO:0001031	MTOR; RPTOR; MAF1
GO:0001032	MTOR; RPTOR; MAF1
GO:0001042	ERBB2
GO:0001046	SOX1; CHD2; ESR1; NR1D1; GATA3; SOX9; PDX1; MEF2C; SOX4; REST; NR1D2; ZNF750; MYOCD; ZNF431; ESR2
GO:0001047	E2F8; E2F3; RB1; MYOD1; MYOG; SPI1; GADD45A; ELK4; RBMX; NOTCH1; HMGA2; GTF2B; E2F1; INSM1; EP300; REST; HDAC1; E2F2; MTF1; SAFB; MED1; EZH2; E2F7; NKX3-1; ZNF281; KDM3A
GO:0001054	POLR1C; POLR1A; POLR2E; POLR2H; POLR2K; POLR2F; POLR2L; POLR1B; POLR1D
GO:0001055	POLR2C; POLR2E; POLR2A; POLR2B; POLR2H; POLR2J; POLR2K; POLR2F; POLR2L
GO:0001056	POLR3A; POLR1C; POLR2E; POLR2H; POLR2K; POLR2F; POLR2L; POLR3B; POLR1D
GO:0001071	NFKB1; GATA3; SOX11; SOX4; ZFPM2
GO:0001075	DACH1
GO:0001076	SRF; ATF2; GATA4; YAP1; LHX2; SMAD4; HIF1A; MAMSTR; MYOCD; TWIST2; NACC2; LHX3
GO:0001077	NFIB; PLSCR1; SOX12; HOXC11; KLF4; TCF21; ZNF292; DLX3; MITF; STK16; TP53; JUN; TFAP2A; SP1; SRF; ATF2; TCF4; GATA1; CEBPB; EGR1; WT1; HNF1A; NR4A1; GATA2; GATA3; POU1F1; HOXC13; OTX2; SOX18; SOX11; PBX1; HNF4A; SOX2; SOX9; HMGA2; FOXA1; DLX5; HAND2; HNRNPK; BTG2; POU4F1; MEF2A; CREB5; RBPJ; MEF2C; SOX4; DBP; POU4F2; HIF1A; ZNF750; PTF1A; MYOCD; TFAP2B; NR4A3; TFAP2C; CREB3L1; MEIS3; PITX2; EPAS1…
GO:0001078	BHLHE40; OVOL1; BACH1; SNAI2; TCF21; SNAI1; TFAP2A; GATA1; GATA3; YY1; HMGA2; SP3; FOXO1; POU4F2; REST; HES1; NFIL3; CC2D1B; HES5; CC2D1A; ZFPM1; ZFP90; TFAP2C; CREBBP; NACC2; BHLHE41; ZBTB20; SCRT2; DACH1; RCOR1; NR2E1
GO:0001080	NR1H4
GO:0001085	WWP2; TBX3; T; KLF4; KDM1A; MTA2; NFATC1; TBX6; TP53; AR; HCLS1; GATA1; TAL1; SPI1; ID4; GSK3B; GSC; MEF2A; DHX9; SMAD4; ANKRD1; GFI1B; MTDH; ZFPM1; MKX; CREBBP; TOX2; SPEN; TEAD3; MIXL1; TBX20
GO:0001087	TCF4
GO:0001093	TCF4
GO:0001094	ERCC1; ERCC4
GO:0001100	RGCC
GO:0001101	CYP11A1; BCL2; SLC9A1; TMED10; ASIC1; HMGCS1; BAX; ASIC2; LGMN; CHIA; ASIC3
GO:0001102	BHLHE40; TBX3; T; NCOR1; EOMES; TBX6; JUN; RB1; EGR2; ATF2; CREB1; LMO2; POU1F1; CTNNB1; HNF4A; ISL1; SMAD3; NHLH2; EP300; TP53BP1; NEUROD1; NFE2L2; SETD3; LDB1; ZFPM1; CREBBP; SIN3A; PITX2; CITED2; BHLHE41; HIPK2; BEX1; HEY2; MAD2L2; TBX20
GO:0001103	TCERG1; MTA2; SP1; TBP; STAT3; GTF2A2; GSC; RBPJ; PPARA; MTA1; HDAC1; CHD4; BBS7; BBS5; BBS1; BBS10; TTC8; HDAC2; GATA6; BBS4; SIN3A; RBBP8; BBS2; MIXL1; DMAP1; MKKS; TCF7L2
GO:0001104	MED19; MED7; MED14; MED24; MED6; FOXH1; MED26; NKX2-5; TP53BP1; TDG; MED22; MED1; MED13L; PPARGC1B; MED12L; MED12; MED8; MED30; RBM14; TRERF1; MED15; MED10; MED18; MED20; MED4; MED17; MED9; CNOT2; MED11; PPARGC1A; MED13; THRAP3; MED31
GO:0001105	SOX12; TFAP2A; POU3F2; POU1F1; SOX11; SMARCA2; SMARCA4; ISL1; MEF2A; POU3F1; SOX4; NEUROD1; ANKRD1; NCOA1; PHF17; ZFPM2; TFAP2B; CREBBP; PITX2; CITED2; HIPK2; TBX20
GO:0001106	TCERG1; URI1; TBX18; TFAP2A; SOX3; HDGF; TLE1; CTBP1; HDAC1; TFAP2B; PHF12; TBX15; SIN3A; RBBP8; CITED2; HEYL; UXT; ZMYND8
GO:0001133	NR1H2
GO:0001135	LIF
GO:0001156	MTOR; RPTOR
GO:0001158	TBX19; GATA1; GATA2; GATA3; SOX11; GATA4; SOX9; ISL1; LMO4; LDB1; TFAP2B; GATA5; NANOG
GO:0001159	NKX2-2
GO:0001162	HSF1; HSF2
GO:0001164	TAF1B
GO:0001187	TAF1B
GO:0001189	TAF1B
GO:0001190	ARNTL; CLOCK; KLF4; FOXH1; JUN; CREB1; LMO2; NOTCH1; NKX2-5; NR1H4; MIXL1
GO:0001191	BHLHE40; T; EOMES; TBX6; MINA; CREBBP; SPEN; BHLHE41
GO:0001205	NFATC1; SPI1; CDX1; MIXL1
GO:0001207	BRDT
GO:0001222	NR1D1; HDGF; FAM89B; PHF12
GO:0001226	CNOT2
GO:0001227	CHCHD3; FOXD3
GO:0001228	TP53; SRF; MYOG; LMO2; GABPA; LEF1
GO:0001300	SERPINE1; ENG
GO:0001302	ERCC1; ROMO1; WRN
GO:0001306	COQ7; CLN8
GO:0001309	TERF2
GO:0001315	SOD2
GO:0001401	SAMM50
GO:0001501	SH3PXD2B; BMPR1B; TNFRSF11B; LECT2; TBX3; MATN3; SHOX; PAPSS1; TLL1; SHOX2; ADAMTS4; CLEC3A; LECT1; PAPSS2; GDF11; PTH; IGF2; COL1A1; COL2A1; COL3A1; AHSG; BGLAP; IGF1; INHA; ALPL; CLEC3B; COL5A2; HEXA; HEXB; COL1A2; TRAPPC2; GLI2; ACP2; FGFR1; VDR; PTHLH; BMP2; BMP3; BMP1; COL11A2; MMP9; ETS2; PAX1; ACAN; NPR3; LGALS3; BMP7; BMP5; BMP6; FGFR3; IGFBP4; EPHA2; GNA11; HOXA10; HOXA11; HOXA13; BMP8B;…
GO:0001502	UNCX; BMPR1B; WNT7A; CHAD; COL2A1; MGP; FGF4; FGF6; THRA; COL11A1; MYF5; BMP1; CTGF; SOX9; TGFB2; PKD1; ROR2; ALX1; OTOR; BARX2
GO:0001503	TNFSF11; FOXS1; FSTL3; EGFR; IGF2; AHSG; LTF; STATH; CLEC3B; SP1; MGP; SPARC; CSF1; BCL2; THRA; BMP3; IFITM1; MYF5; BMP1; MYOG; ATP6V1B1; ALOX15; BMP7; NPR2; IBSP; BMP5; NPPC; CTGF; BMP8B; CASR; MAPK8; SOX9; MMP14; SLC26A2; STC1; CDH11; OSTN; RPL38; GPLD1; SP3; FOXC1; DMP1; GPM6B; RUNX2; TWIST1; EXT1; ECM1; DDR2; RIPPLY2; CHRDL2; IGSF10; BMP8A; PPARGC1B; RSAD2; OSTF1; EXT2; KAZALD1; SORT1; FOXC2;…
GO:0001504	GLUL; SLC1A3; ATP1A2; SNAP25; SLC38A1; SLC17A6
GO:0001505	DVL1; GABRA2; PDE1B; ZNF219
GO:0001507	ACHE; COLQ
GO:0001508	GLRA1; GNA11; SRI; CHRNB4; CHRNA4; GNAQ; AKAP6; CLN3; KCNMB4; KCNC2; KCNMB3; KCND2; GJD2; KCNMB2
GO:0001510	HENMT1; MEPCE; BCDIN3D; METTL3; METTL14
GO:0001512	NQO2
GO:0001514	EEFSEC; SELT; PSTK; DIO2; SEPSECS; TRNAU1AP
GO:0001515	CDC42EP2; PENK; PDYN; PNOC; ZNF106
GO:0001516	PTGES; CD74; EDN1; MIF; EDN2; PTGS1; PTGS2; PTGDS; PTGES3; PTGIS; PLA2G4F; FAM213B; PTGES2; PNPLA8
GO:0001517	CHST4; CHST5; CHST6; CHST7; CHST2
GO:0001518	SCN2B; SCN1A; SCN4A; SCN7A; SCN1B; SCN5A; SCN9A; SCN4B; SCN2A; SCN3A; SCN3B; SCN11A; SCN8A; SCN10A
GO:0001519	PAM; PGLYRP2
GO:0001520	AK1; CTSH; ODF1; ODF4; TXNDC2; ODF3; ALS2CR12
GO:0001522	DKC1; TRUB2; PUS10; RPUSD3; RPUSD2; PUSL1; TRUB1; RPUSD4; NAF1; PUS7; PUS7L; NOP10; GAR1; RPUSD1
GO:0001523	AGRN; AKR1B10; SDC3; GPC4; DHRS3; LRAT; LDLR; APOA1; APOE; APOA2; APOC2; APOC3; RBP4; TTR; OPN1SW; OPN1LW; OPN1MW; APOB; CLPS; APOA4; LPL; RHO; ADH4; RBP1; RBP3; ADH5; RLBP1; PNLIP; AKR1C4; SDC1; SDC4; SDC2; GPC1; ADH7; AKR1C3; RBP2; GPC3; GPC5; ABCA4; HSPG2; LRP2; AKR1C1; LRP1; LRP8; RPE65; PLB1; RDH10; GPC2; RDH11; RDH5; RDH12; RARRES2; STRA6; BCMO1; RDH8; GPC6
GO:0001525	MEIS1; KRIT1; EREG; ANGPT2; LAMA5; FGF10; MAP3K7; HOXA3; TBX1; TNFSF12; FIGF; HS6ST1; FZD6; NRP2; SRPX2; RAMP1; RAMP2; PDCD6; FGF18; RAPGEF3; TSPAN12; HAND1; EGF; TGFA; COL4A1; FN1; ANG; PDGFA; HRG; THY1; APOD; SERPINE1; FGF1; JUN; ATP5B; GPI; ITGAV; ANXA2; MMP2; COL4A2; ITGA5; HMOX1; IL8; FGF6; FGFR1; CCL2; SCG2; CEACAM1; HOXB3; ANPEP; VEGFA; PRKCA; TAL1; ADRA2B; NCL; TYMP; EFNA1; S1PR1; SAT1; E…
GO:0001527	FBN1; FBN2; MFAP2; MFAP1; MFAP4; MFAP5; ADAMTSL5; THSD4; ADAMTS10
GO:0001530	TLR4; CD14; HSPD1; SELP; BPI; LBP; PTAFR; PSMA1; PSMB4; DEFB114; TRIL; BPIFC; SCARB1; P2RX7; TREM2
GO:0001532	IL21R
GO:0001533	SCEL; CSTA; ANXA1; IVL; DSP; SPRR1B; SPRR2E; SPRR2D; TGM1; LOR; SPRR1A; SPRR2B; SPRR2A; CDSN; CST6; LCE1D; KAZN; EVPL; SPRR2F; CNFN; SPRR2G
GO:0001534	RSPH4A
GO:0001537	CHST9; CHST14; CHST13; CHST8; CHST11
GO:0001539	CABYR; SPA17; CATSPER4; CATSPERD; CATSPER3; CCDC135; DYNC2H1; CATSPER1; DNAH3; DNAH5; DNAH7; ROPN1L; DNAH11; DNAH8; DNHD1; CATSPER2; DNAH2; DNAH1; DNAH17; TEKT2
GO:0001540	GSAP; APBB1; DLGAP3; APBA3; CST3; APOA1; APOE; CD74; BCHE; IDE; ACHE; CHRNA7; TGFB2; APBA1; MAPK8IP2; LDLRAP1; LDLRAD3; APBB2; GPRASP2; APBA2; COL25A1; ITM2C; FBXO2; ITM2B
GO:0001541	TAF4; VGF; FANCG; MSH4; NOBOX; BMP15; SOD1; FSHB; ANG; INHA; ICAM1; INHBA; INHBB; BCL2; KIT; VEGFA; ADCYAP1; LHCGR; CTNNA1; KDR; EIF2B2; MMP14; FOXL2; UBE3A; BAX; BCL2L1; FOXC1; EIF2B5; DMC1; SOHLH1; STRA8; LFNG; ESR2; IMMP2L; MMP19; EIF2B4; KMT2B; SPO11; PCYT1B
GO:0001542	FOXO3; AFP; PGR; NOS3; LEP; SIRT1; MMP19; ADAMTS1
GO:0001543	AGT; NRIP1
GO:0001544	FOXO3
GO:0001546	AMH; GPR149
GO:0001547	FOXO3; ESR1; GPR149
GO:0001550	BMPR1B; EREG
GO:0001552	ACSBG1
GO:0001553	SGPL1; PDGFRA; STAT5A; STAT5B; NR5A1; PLEKHA1
GO:0001554	CASP2; MMP19
GO:0001555	KMT2D; GDF9
GO:0001556	EREG; FOXO3; REC8; ANG; CCNB1; CDC25B; INSL3; BRCA2; PTK2B; PDE3A; DMC1; RPS6KA2; TRIP13; RXFP2; FBXO5
GO:0001558	SGK1; EBAG9; CYR61; SOCS2; ARHGEF11; CHAD; WISP2; URI1; WISP1; WISP3; FAM107A; AGT; IGFBP3; IGFBP2; CDK11B; IGFBP4; IGFBP6; IGFBP5; CTGF; AGTR1; NOV; FXYD2; BCAR1; NRG3; HTRA4; HTRA3; PRKCQ; DDR1; SPOCK1; CAMK2D; MORF4L2; STK11; IGFBP7; KIAA1109; TMEM97; RASGRP2; NET1; LTBP4; FGFRL1; ABTB2; LMX1A; CHPT1; IGFBPL1; BAP1; HTRA1; SGK3; KAZALD1; ITCH; EGLN2; TSG101; PAPPA2; BLZF1; SGK2; CD320; ESM1; I…
GO:0001560	MYOCD; PPP1R9B; KIF26A
GO:0001561	PHYH; SLC27A2; SLC25A17; PEX13; HACL1; HAO1
GO:0001562	SPN; IER3; VTCN1
GO:0001567	CH25H
GO:0001568	PPAP2B; CDX4; TBX3; TBX1; FOXS1; DLX3; PROP1; FOXH1; ALDH1A2; AGT; COL1A1; COL3A1; COL1A2; COL5A1; CHM; PAX6; LOX; GJA4; AHR; TGFBR2; CRKL; PSEN1; TGFBR3; ATP7A; MEF2C; FOXO1; FOXF1; RAPGEF1; LAMA4; GATAD2A; MIB1; CDX2; STRA6; TCF7L2; SPHK2; SPHK1; DHCR7; EGFL7; RAPGEF2
GO:0001569	NRP1; SEMA3E; FOXS1; EDN1; SRF; VEGFA; ENG; FLT1; EDNRA; CTNNB1; TGFBR2; CXCL12; GBX2; FGF8; CXCR4; ACVR1; NFATC3; STK4; SEMA5A; GNA13; IHH; NFATC4; SHH; NRARP; SFRP2; RBM15; NOTCH4; PITX2; FOXC2; DLL4; LEF1; GDF2; TBX20; PLXND1
GO:0001570	T; RAMP2; SGPL1; TDGF1; VEGFA; JUNB; ENG; TNNI3; WT1; RASA1; ACKR3; EPHA2; HOXA13; ADM; SOX18; KDR; GJC1; TGFBR2; YAP1; SMARCA4; NKX2-5; HHEX; CAV1; PTK2; ZFP36L1; FOXM1; PTPRJ; FOXF1; MYO1E; CUL7; SHH; NTRK2; AMOT; RASIP1; PAXIP1; TIPARP; MYOCD; AGGF1; HDAC7; ZFPM2; HAS2; GLMN; FBXW7; QKI; PITX2; SMO; CITED1; CITED2; CCM2; SOX17; TMEM100; HEY2; WARS2; EGFL7; GDF2; HEG1; ZMIZ1; FZD4; HEY1
GO:0001573	ITGB8; CLN6
GO:0001574	ST8SIA3; ST8SIA6; B4GALNT1; ST8SIA2; ST8SIA4; ST6GALNAC6; ST3GAL5
GO:0001575	CLN3
GO:0001578	KATNA1; TPPP; KIF20A; MAP2; CLIP1; MAP1B; PLK1; MAP7; MAP1S; PSRC1; CLASP1; TTLL6; NAV1; MARK4; CDK5RAP2; CHP1; TPPP3; CCSER2; SPAST; CAPN6
GO:0001579	SLC27A4; SLC27A1
GO:0001580	GNAT3; GNAT1; GNAT2; TAS2R43; RTP4; RTP3; TAS2R16; TAS2R14
GO:0001581	PKD1L3; PKD2L1
GO:0001582	TAS1R3; TAS1R2
GO:0001587	HTR2C
GO:0001588	DRD1; DRD5
GO:0001591	DRD2; DRD4; DRD3
GO:0001594	TAAR8; TAAR6; TAAR9; TAAR1; TAAR3; TAAR2
GO:0001595	MAS1
GO:0001596	AGTR1
GO:0001601	NPY1R; NPY2R; NPY4R; NPY5R
GO:0001602	NPY1R; NPY4R; NPY5R
GO:0001604	UTS2R
GO:0001605	CALCRL
GO:0001607	NMUR2; NMUR1
GO:0001609	ADORA2A; ADORA2B; ADORA1; ADORA3; P2RY12
GO:0001614	P2RX6; P2RX1; P2RX3; P2RX5; P2RX4; P2RX7; P2RX2
GO:0001616	GHSR
GO:0001618	SIVA1; HYAL3; GYPA; ICAM1; ITGB1; ITGAV; HSPA1A; CD55; ANPEP; ITGA2; ITGB6; ITGB7; SERPINB3; CXCR4; CXADR; SLC20A2; HYAL1; HYAL2; DAG1; PVRL1; SLC1A5; PVRL2; TNFRSF14; HAVCR1; ACE2; SLC52A2; SLC52A1; CLEC5A; XPR1
GO:0001621	P2RY12
GO:0001626	OPRL1
GO:0001631	CYSLTR2
GO:0001632	LTB4R; LTB4R2
GO:0001635	CRCP; CALCRL
GO:0001640	GRM6; GRIK3
GO:0001641	GRM2; GRM3
GO:0001642	GRM8; GRM7
GO:0001649	CYR61; SNAI2; SHOX2; SNAI1; WNT11; COL1A1; BGLAP; GLI1; CCL3; SPP1; BMP2; BMP4; JUNB; GJA1; NF1; BMP6; IGFBP5; EPHA2; FGF9; AKT1; MSX2; SOX2; HIRA; DLX5; WNT3A; SOX8; MEF2C; CYP24A1; NOG; RUNX2; CBFB; IL18; FHL2; IHH; MEF2D; GPNMB; TWIST1; TMEM119; FIGNL1; RSPO2; TP53INP2; SFRP1; LRRC17; SP7; TWIST2; AMELX; SMO; LGR4; WWTR1; CHRD; WWOX; IFT80; LEF1; GDF2; ASF1A
GO:0001650	UBE2I; EIF3L
GO:0001652	SURF6; CLEC3B; FBL; CDKN2AIP
GO:0001654	SH3PXD2B; BMPR1B; MEIS2; SCO2; RBP4; BMP6; PAX6; SOX2; TGFB2; FOXC1; IFT88; BLOC1S3; HIPK1; BBS7; CHRDL1; HIPK2; SMOC1; RAB18; GDF3
GO:0001655	AMH; GATA2; EPHB2; LHX1; EPHB3; PAX2; ACVR1; PAX8; OSR1; ACD; FOXB1; HELLS
GO:0001656	FGF10; HOXC11; SPRY1; FOXS1; SLIT2; GDF11; CTSH; GLI3; BCL2; BMP7; NF1; HOXA11; HOXD11; GDNF; ITGA8; FGF8; IRX3; ID2; ID3; SHH; TSHZ3; NIPBL; RDH10; OSR2; APH1A; EYA1; NKX3-1; FOXC2; CITED1; ROBO2
GO:0001657	SMAD7; SMAD9; SMAD6; SPRY1; FOXS1; TCF21; CRLF1; SLIT2; GDF11; CER1; TGFB1; RET; RARA; RARB; FGFR1; BMP4; EPCAM; BMP7; SDC1; WT1; FGFR2; BDNF; SDC4; LHX1; ARG2; SIM1; SMAD3; FOXC1; SIX1; SMAD2; SMAD1; TSHZ3; NPNT; SFRP1; BMPER; OSR1; SMAD5; FOXC2; ROBO2; SALL1
GO:0001658	WNT9B; LAMA5; TCF21; PSPN; FOXD2; GREM1; AGT; MYC; WNT1; FGF2; GLI3; BCL2; BMP2; BMP4; CD44; WT1; HOXA11; HOXD11; CTNNB1; GDNF; PBX1; SOX9; LHX1; PGF; GPC3; FGF8; WNT4; PAX2; PAX8; FOXD4; DLG1; ILK; SMAD4; PKD2; PTCH1; SHH; SIX1; FOXD4L6; FOXD4L5; NPNT; FOXD4L3; FOXD4L2; EYA1; CITED1; GZF1; CTNNBIP1; SALL1; FOXD4L1; FOXD3; WNT6
GO:0001659	CIDEA; GPX1; DRD2; GPX2; DRD1; HTR2A; ACADL; ADORA1; STAT3; ACADVL; FOXO1; ARRDC3; GIMAP5; FTO; NOX3; PPARGC1A
GO:0001660	IL1A; IL1B
GO:0001661	FOS; CHRNB2; DRD1; GRIN1; GRM7
GO:0001662	GNG7; PENK; CCK; HTR1A; BCL2; ADCYAP1; DRD1; MDK; VDAC1; DRD4; BDNF; HTR2C; GABRA5; MECP2; USP46; GRIK2; GRIN2B; MAPK8IP2; GRM7; NEUROD2; CACNA1E; ALS2; NR2E1
GO:0001664	GNAT3; CORT; ARHGEF11; NPFF; GNA14; POMC; PPY; NPY; GNAI2; SAA1; GNAT1; GNAT2; GNA11; ADORA1; GNA15; ARRB2; GNAL; GNAQ; INSL3; UTS2B; NPW; NPB; USP33; RLN3; PROK2; ARHGEF12; GHRL; USP20
GO:0001665	ST6GALNAC6; ST6GALNAC5; ST6GALNAC1
GO:0001666	WTIP; PDLIM1; PLOD2; ANGPT2; SMAD9; CLDN3; ACTN4; RAMP2; UTS2; PLAU; PLAT; ADA; SERPINA1; PDGFB; TGFB1; LTA; TNF; MB; CRYAA; CRYAB; CRP; ANG; CAT; RAF1; PDGFA; SOD2; CYP1A1; ATP1B1; EDN1; TH; THBS1; MMP2; SOD3; ALDOC; TGFB3; SRF; BMP2; CCL2; DRD2; HSP90B1; ETS1; VEGFA; CAPN2; CHRNB2; ERCC2; XRCC1; PAM; VCAM1; TNFRSF1A; ERCC3; TRH; NF1; RYR1; USF1; KCNA5; ALAS2; BDNF; NPPC; CD24; EDNRA; MT3; DPP4;…
GO:0001667	WNT5A; PAFAH1B1; CXCL12; CXCR4; CAP1; CENPV; WASF2
GO:0001669	TEX22; SPAG9; ATP8B3; CRCP; AKAP3; ITGB1; HEXB; CTSH; PATE4; DRD2; TCP1; NCF2; SPINK2; RAB3A; TBXA2R; ZP3; ACRV1; CALR; CTNNA1; CCT6A; USP8; CAPZB; CLK3; ITGA1; CXADR; FABP9; ADAM15; TXNDC8; SPESP1; GLIPR1L1; ZPBP2; SV2B; ARC; CATSPER4; CATSPER3; TBC1D21; IQUB; SYT8; ACRBP; CASC5; SPACA4; ATP6V1E2; SPACA7; CAPZA3; BMF; TSSK2; SPAG8; ZPBP; TSSK1B; RACGAP1; VEZT; TRIM36; CAPN11; FNDC3A; ATP6V0A2; P…
GO:0001671	DNAJB6; AHSA1; RAB3A; MYBPC3; DNAJC24; AHSA2; DNAJC10; DNAJC1
GO:0001672	TLK2; TLK1
GO:0001673	REC8; TNP1; H2AFX; RPA1; MLH1; BLM; HSPA2; HILS1; SYCP1; TRIP13; TOPBP1; ACTRT3; MLH3; TCFL5; ACTL7A
GO:0001674	COIL; H1FOO
GO:0001675	PAFAH1B1; TBPL1; TMF1; FABP9; TXNDC8; ZPBP2; CASC5; PVRL2; ZPBP; SPACA1
GO:0001676	SLC27A2; PAM; ACSL1; ACOT2; CPT1A; CYP4F2; CYP4A11; ACSBG2; SLC27A4; ACOT1; ACOT4; ACSBG1; CYP4F12; SLC27A6
GO:0001678	HK1; GCK; HK2; HK3; FOXA3; FOXO1; GCKR; CARTPT; HKDC1; SIRT1; PPARGC1A
GO:0001680	TRNT1
GO:0001681	SIAE
GO:0001682	POP1
GO:0001694	HDC; PRG3
GO:0001696	CHRM5; CCKBR; NMU; SLC26A7; GHRL
GO:0001697	HRH2
GO:0001698	HRH2
GO:0001701	OOEP; UTY; ADAM10; KMT2D; WNT9B; TBX3; AXIN1; MAFG; KDM6A; BCL2L11; XRCC2; SCO2; KDM1A; PLOD3; EIF4E2; LMX1B; ICMT; GJB3; CCNK; ZFAND5; SLIT2; CCNB2; EPN2; SLC34A2; PCNT; SYF2; MBD3; APBA3; C5; APOB; TP53; EDN1; ITGB1; TPM1; PDGFRB; GLI2; GLI3; MYB; AR; TGFB3; FGFR1; BMP2; TDGF1; MYH6; C6; PRKCSH; CCNB1; FOSL1; VEGFA; GATA1; PDGFRA; YBX3; GJA1; DDX5; ERCC2; PLCG1; RXRA; EIF2S2; BTF3; FGFR2; GATA3…
GO:0001702	PPAP2B; UGDH; LRP5; LRP6; ACVR2A; CTNNB1; GATA4; LHX1; ACVR1; ZBTB17; SMAD4; ACVR2B; AMOT; TENM4; LDB1; FRS2; NSD1; RNF2; CHRD; DACT1; NAT8; NAT8B
GO:0001704	KIF16B
GO:0001705	LHX1; FOXA2
GO:0001706	DKK1; EOMES; DUSP1; GATA4; LHX1; DUSP2; DUSP4; NOG; SMAD2; DUSP5; SOX7; SOX17; TBX20
GO:0001707	TLX2; DKK1; SNAI1; EOMES; TBX6; HAND1; PRKAR1A; SRF; PRKACA; BMP7; NF2; BMPR1A; WNT3; SMAD3; ACVR1; NOG; BMPR2; SMAD2; TXNRD1; WLS; SCXA; NR4A3; EXT2; ECSIT; TWSG1; CHRD; MACF1; POFUT2
GO:0001708	TBX1; TBX6; ITGB1; POU1F1; OTX2; CTNNB1; NOTCH1; SOX9; PSEN1; PSEN2; FKBP8; IHH; SHH; CDON; SMO; PRDM14
GO:0001709	DLL1; HOXA2; GATA2; GATA3; PAX6; JAG1; PAX2; NOTCH2; MCL1; DSCAML1; NOTCH4; CYP26B1; BARHL2
GO:0001710	SMAD1; NANOG
GO:0001711	CTNNB1; CDC73; CTR9; PAF1; LEO1; RTF1
GO:0001714	EOMES; HNF1B; SOX2; POU5F1; NANOG
GO:0001716	IL4I1
GO:0001725	MYO1C; MYL12B; PSTPIP1; ACTN4; FLNB; NEBL; TPM3; TPM1; MYH7; MYH6; MYL12A; MYL9; MYH9; MYH10; MYH11; TPM4; ACTA1; TEK; MST1R; FHL3; PGM5; MYLK; ZYX; 41889; FSCN1; MYH14; MICALL2; 41894; SYNPO; ENAH; FBLIM1; FERMT2; CNN2; GAS2L1; MLPH; SORBS1; PDLIM7; 41893; LIMA1; 41891; SHROOM4; DAAM1; FHOD1
GO:0001726	PSD; PODXL; CIT; ITGB1BP1; SLC9A3R1; MTSS1; WIPF1; CYTH3; KLHL41; GAS7; COBL; KLHL2; S100B; ITGB1; GSN; S100A6; ITGA5; VIL1; ACTN1; EZR; PLCG1; RAB5A; RASA1; NME2; CLIP1; S100A11; RDX; MYH9; BRCA1; ARFIP2; BCAR1; ARF6; FGD1; CDK6; ARHGAP1; PAK1; MYO9B; ROCK1; MTM1; PTK6; ARHGEF7; CTTN; INPP5J; AMOT; FGD3; LAYN; FGD5; RINL; FGD6; CYFIP1; FGD2; PDPN; MTMR14; KIF18A; ASAP3; ARAP3; PALLD; TESC; ARHGE…
GO:0001727	PIK3C2B
GO:0001729	AGK; CERK
GO:0001730	OAS1; OAS2; OASL; OAS3
GO:0001731	EIF3CL; EIF3F; EIF3D; EIF3H; EIF3G; EIF3J; EIF3B; EIF3E; EIF3I; EIF3A; EIF3M; TICRR; EIF3C; EIF3K; EIF3L
GO:0001732	EIF3D; MTIF2; EIF3A; MTIF3
GO:0001733	GAL3ST3; GAL3ST4; GAL3ST1; GAL3ST2
GO:0001735	PCYOX1L; PCYOX1
GO:0001736	FZD6; WNT5A; PTK7; GRHL3; DLG3; FUZ; TP63; FZD3; CELSR1; VANGL2
GO:0001738	LAMA5; CTNND1; AHI1
GO:0001739	H2AFY; EED; PCGF2; PHC1; RING1; SUZ12; RNF2
GO:0001740	SMCHD1; H2AFY; H2AFZ; H2AFY2
GO:0001741	SIN3B; H2AFX; UBE2A; UBE2B; SMARCB1; ATR; SMARCC1; MAEL; PBX4; RAD18
GO:0001743	AXIN1
GO:0001750	C2orf71; GNAT3; TULP1; PPEF2; PROM1; INHA; RHO; SAG; GNAT1; PRKCA; GNAT2; MAK; HNF1A; PDC; PTGS1; ARR3; RAB27A; RP1; OCRL; MERTK; MYO7A; IQCB1; PTPRK; CNGA3; RP1L1; MYRIP; MYO3B; RPGR; PCDH15; CNGB3; SHANK2; MYO5A; USH1C
GO:0001754	STAT3; NKD1; AGTPBP1
GO:0001755	LAMA5; TBX1; ZEB2; NRP2; FOXD2; FGF19; RET; EDN3; KITLG; CFL1; PAX3; EDNRB; GDNF; HTR2B; GBX2; SOX10; SOX8; ISL1; EFNB1; ACVR1; FOXD4; SEMA3F; ERBB4; SHH; HIF1A; FOXD4L6; FOXD4L5; FOXD4L3; FOXD4L2; PHACTR4; NRTN; SMO; SEMA3C; OVOL2; FOXD4L1; LEF1; FOXD3
GO:0001756	MSGN1; T; TCAP; FOXS1; ZEB2; PLXNA2; PCDH8; TBX18; TP53; MYF5; PAX1; MYF6; BMPR1A; WNT5A; PSEN1; PSEN2; PRKDC; SMAD3; ROR2; EP300; MESP2; TCF15; FOXF1; FOXC1; ATM; RIPPLY2; PALB2; MIB1; ABI1; KAT2A; NKX3-1; FOXB1; FOXC2; SEMA3C; HES7; POFUT1; DLL3; LEF1; NCKAP1
GO:0001757	DLL1; COBL; MEOX1; MEOX2; RIPPLY1
GO:0001758	AKR1B10; ALDH1A2; ALDH1A1; AKR1C4; AKR1C3; ALDH8A1
GO:0001759	FGF10; HOXC11; SPRY1; FGF1; FGF2; FGFR1; FGF3; FGFR4; HOXA11; HOXD11; GDNF; FGF8; SIX1; FRS2
GO:0001760	ACMSD
GO:0001763	TCF21; TDGF1; FOXF1; COL13A1; ERMN; NOTCH4; SETD2; CTNND2
GO:0001764	FEZF1; SGK196; APBB1; MATN2; CHL1; SOX1; PEX7; ASTN1; NRP1; DCLK1; DCX; TLX3; GFRA3; LMX1B; KATNA1; DAB1; CDKL5; PCNT; NTN1; FYN; CCK; HSP90AA1; NR2F1; MAPT; FGFR1; SRF; GJA1; GATA3; NR2F2; ITGA3; PAX6; PEX2; AXL; CCKAR; CTNNB1; MYH10; PAFAH1B1; DCC; NR4A2; NKX2-1; PSEN1; MNX1; PEX5; ASCL1; GPM6A; CCR4; CXCR4; YWHAE; RELN; CDK5; CNTN2; TOP2B; PTK2; BAX; SPOCK1; CDK5R2; ALKBH1; PRKG1; GAS6; SEMA3A…
GO:0001766	CD2; MAL; DOCK2
GO:0001768	CCL21; CCR7; MYH9; DOCK2; CCL19
GO:0001770	SNX27
GO:0001771	CCL21; DLG1; DOCK2; CCL19
GO:0001772	SOCS6; LAT; BCL10; ICAM1; LCK; CD3E; GZMB; CD37; GZMA; CD53; ITGAL; CORO1A; MYH9; ZAP70; DUSP3; ARHGDIA; CD81; PRKCQ; PTPRJ; DLG1; RHOH; SCIMP; SNX27; STOML2
GO:0001773	HMGB1; PYCARD
GO:0001774	JUN; AZU1; SNCA; AIF1
GO:0001775	TNF; PDGFA; CCL3; CD59; PDGFRA; CD24; SLURP1
GO:0001776	MEN1; FLT3; NKX2-3
GO:0001777	BAX
GO:0001778	SYT7; DYSF; MYH10; CAV3; TRIM72; MYOF; MYH2
GO:0001779	PIK3CD; TUSC2; TCF3; AXL; IL15; STAT5A; STAT5B; ID2; SP3; TYRO3; MERTK; IKZF1; ZNF683
GO:0001780	ANXA1; MECOM; PDE4B; JAM3
GO:0001781	IFNG; IL6; HCAR2
GO:0001782	PIK3CD; TNFRSF13B; IKBKB; BCL2L11; LYN; BCL2; CASP3; NCKAP1L; MEF2C; BAX; BAK1; SPNS2; TNFRSF13C; FOXP3; TNFSF13B; IKBKG
GO:0001783	BCL2L11; TRAF3IP2; BAX; BAK1
GO:0001784	FGR; CBL; PTPN3; MAPK3; MAPK1; PTPN6; ZAP70; PTPN5; GRB2; CBLB; LDLRAP1; SAMSN1; CBLC
GO:0001785	PTGDR; PTGDR2
GO:0001786	RS1; ANXA9; CPNE6; SDPR; THBS1; AXL; MFGE8; FCHO2; GAS6; TRIM72; SESTD1; SCARB1; CPNE1; SYTL2; MARK1; SCIN
GO:0001787	ELF4
GO:0001798	C3; FCER1G
GO:0001805	FCER1G
GO:0001806	GATA3
GO:0001808	SPN; IL20RB
GO:0001809	ZP3
GO:0001812	FCER1A; FCER1G
GO:0001816	PIK3CD; MAF; NFAT5; RASGRP1; CD4; S100A8; S100A9; DBH; G6PD; FABP4; PTAFR; LIPA; TXK; PIK3CG; REL; ITK; PLA2R1; NFATC2; CD226; BATF; ZCCHC11; NFATC2IP; S1PR3; FOXP3; IRAK4
GO:0001817	LTF; LYN; ELF1; SFTPD; IQGAP1; UBASH3A; TRAF3; LITAF; ACE2; ZBTB32
GO:0001818	RPS6KA5; RPS6KA4; NFKB1; SLC11A1; NDRG2
GO:0001819	EREG; AGPAT2; SOD1; AGT; TNF; ADRA2A; EIF2AK2; LEP; HTR2B; SLC11A1; TMF1; IFI16; NFAM1; PELI1; LURAP1; AGPAT1; CARD11; HILPDA
GO:0001820	FCER1A
GO:0001821	ADA; EDN1; ADCYAP1; EDNRA
GO:0001822	OVOL1; TP73; BCL2L11; TCF21; FOXD2; LRP4; UPK3A; WFS1; ALDH1A2; SGPL1; FSTL3; REN; CA2; AGT; TFAP2A; DCN; MME; PKHD1; GLI2; ODC1; BMP4; ACE; VEGFA; WT1; BMP6; GATA3; APC; AGTR1; HNF1B; SOX11; ARL3; TGFBR1; CUX1; BAG6; KCNJ1; LHX1; TMED10; GFRA1; WNT4; PKD1; PPAT; PAX8; BAX; HYAL2; FOXC1; FOXD4; ACVR2B; ARID5B; SIX1; SMAD1; KCNJ8; FOXD4L6; FOXD4L5; TENC1; RPGRIP1L; TET2; JMJD6; FOXD4L3; FOXD4L2; C…
GO:0001823	FGF10; REN; BMP4; BMP7; GATA3; FGF8; PAX2; ZBTB16; PAX8; OSR2; OSR1
GO:0001824	ETV2; HAND1; CAPN2; PSMC3; HNF1A; TGFBR1; PSMC4; NASP; NEK2; DAD1; ELF3; POU5F1; TGFBR3; MED21; G2E3; HORMAD1; SPIC; XAB2
GO:0001825	MFN2; SKIL; ZP3; TJP1; WDR74; CCNB1IP1
GO:0001826	HNF1B; TET1; NLE1
GO:0001828	SOX17
GO:0001829	CNOT3; EOMES; HAND1; ADA; SP1; SRF; CDH1; JUNB; SP3; BYSL; TFAP2C; CDX2; CITED2; HOPX; CNOT2; FOXD3
GO:0001831	ESRRB; CUL3; NODAL
GO:0001832	NBN; UBTF; SMARCA4; ZNF830
GO:0001833	BRD4; BRCA2; GINS1; SETDB1; TAF8; NCAPG2; PALB2; INTS1; NDEL1; DMBT1; SALL4; PRPF19; SBDS
GO:0001834	ESRRB
GO:0001835	GRN; SMARCA4; SMARCB1; RBBP8
GO:0001836	DNM1L; TP73; GGCT; SOD2; TP53; JUN; CCK; IFI6; BCL2; CLU; SFN; CASP3; MAPK9; CASP7; BID; SMAD3; ATP7A; BAX; BCL2L1; PMAIP1; BAK1; TIMM50; MFF; FIS1
GO:0001837	SNAI2; NFATC1; SNAI1; TGFB1; BMP2; HGF; BMP7; FLNA; S100A4; CTNNB1; TGFBR1; WNT5A; NOTCH1; SOX9; GSK3B; HMGA2; WNT4; LOXL3; TGFB2; TGFBR3; RBPJ; FOXF2; NOG; TRIM28; HIF1A; FAM101B; AMELX; HNRNPAB; EPB41L5; LEF1; LOXL2
GO:0001838	RET; WNT4
GO:0001839	T; FGF8; NOG; EPB41L5
GO:0001840	CTNNB1
GO:0001841	MAP3K7; SOX11; SOX4; STK4; CASP8; TCTN1; MIB1; IPMK; COQ7; IFT172; IFT52
GO:0001842	CFL1; GATAD2A; NODAL; OVOL2; CECR2
GO:0001843	DVL2; APAF1; PLXNB2; T; KDM6A; LIAS; OPA1; ZEB2; FZD6; ROCK2; COBL; DEAF1; LRP6; ZIC2; BCL10; PFN1; BMP4; SKI; PAX3; ADM; WNT5A; TSC2; LHX2; VASP; LMO4; PAX2; NOG; PTK7; PTCH1; SCRIB; STIL; TGIF1; TWIST1; ALX1; TRIM71; GRHL2; PHACTR4; SFRP1; ENAH; SHROOM3; TSC1; KAT2A; GLMN; MED12; SFRP2; PRICKLE1; DLC1; BBS4; ZIC5; CITED2; FUZ; CECR2; SETD2; SEMA4C; IFT122; FZD3; ARHGAP35; SALL1; CELSR1; SALL4; …
GO:0001844	BAX
GO:0001845	CORO1A; SRPX; MYO7A; P2RX7
GO:0001846	ITGAV; ITGAM; CLEC7A
GO:0001847	CD14
GO:0001848	CFB; C8G; CD59; CD46
GO:0001849	CALR; C1QBP; CD93
GO:0001851	CR1
GO:0001855	CR1
GO:0001856	C5AR1
GO:0001861	CR1
GO:0001865	TXK; ITK
GO:0001866	IL15; ELF4
GO:0001867	MASP2; FCN1; FCN3; KRT1; MBL2; MASP1; FCN2
GO:0001869	A2M; SERPING1
GO:0001872	PTX3; CLEC7A
GO:0001874	CLEC7A
GO:0001875	TLR4; TLR2; PTAFR; SCARB1; LY96
GO:0001878	MPO; ELANE; NCF1; PTX3
GO:0001879	CLEC7A
GO:0001880	SMAD9; AMH; BMPR1A; AMHR2; SMAD5
GO:0001881	CAMLG; RAB11B; REP15; FAM109B; LMTK2; FAM109A; ALS2; ARFGEF2
GO:0001882	SLC28A1; ACTN4; SLC28A2; PNP; POLA1; CDA; SLC28A3
GO:0001883	ADA; ADORA1; OARD1
GO:0001885	GPX1; VEZF1; CCM2
GO:0001886	PLOD3; LECT1; HOXA13; COL18A1; ID1; NOTCH4; TNMD; HEG1; CLIC4
GO:0001887	SEPP1
GO:0001888	EXTL3; EXTL2
GO:0001889	NKX2-8; ICMT; COBL; PHF2; ALDH1A2; ATG7; ONECUT2; OTC; ADA; SOD2; TK1; VWF; ARG1; JUN; SP1; ASNS; MET; QDPR; ACADM; HGF; PRKCSH; HNF1A; NF1; UGT1A1; CCND1; ACAT1; AK4; CTNNB1; HMGCL; NOTCH1; CEBPA; SMARCA4; STAT5B; PDX1; CEBPG; AK2; WNT4; ARF6; SMAD3; PKD1; RUNX1; HMGCS1; BDH1; SP3; TGFBR3; RELA; FPGS; FOXM1; DBP; KLF1; PKD2; BAAT; HES1; HLX; ARID5B; MED1; MAN2A1; RPGRIP1L; AACS; LSR; PCSK9; RB1C…
GO:0001890	E2F8; ETV2; DLX3; GJB3; SOD1; ADA; ANG; VWF; DCN; HSP90AB1; MET; HNF1A; HSD17B2; PPARG; CCNF; LEP; CDKN1C; NDP; PTK2; BIRC2; ALKBH1; TXNRD1; PEG10; PBRM1; LHX4; E2F7; NODAL; ASCL2; CITED1; PLAC1; ETNK2; LHX3; DNMT3L; RTCB; MAP3K4
GO:0001891	IRGM; PIP5K1C; TNF; LCP1; CORO1A; AIF1; RAC1; GNB2L1; TRIP10; PEAR1; MEGF10; CDC42SE2; BIN2; SNX5
GO:0001892	PRDM1; ESRRB; EGFR; PDGFB; CSF2; SP1; CEBPB; TFEB; GATA2; ARNT; SLC8A1; TTPA; CEBPA; PKD1; HSF1; SP3; BPTF; PKD2; MED1; HIF1A; NODAL; EPAS1; CITED2; FOXD3
GO:0001893	PRDM1; RXRA; NR2F2; RXRB; PRDX3; AKT1; TMED2; DAZAP1; STOX2
GO:0001894	CUBN; COL2A1; ITGB1; PDGFRB; COL9A1; CD34; HOXA13; KCNJ1; SOX9; PRLH; ACACA; STK11; GNAS; ANKRD11; SCXA; P2RX4; BARD1
GO:0001895	SOD1; ARMS2; BBS1; WDR36; BBS10; BBS4; AIPL1; DFNB31
GO:0001896	CAPN3
GO:0001909	STXBP2
GO:0001910	ICAM1
GO:0001912	NOS2
GO:0001913	CRTAM; CTSH; CTSC; MICB; MICA; RAET1E; CADM1
GO:0001914	RIPK3
GO:0001915	PTPRC; PPP3CB; IL7R; LILRB1
GO:0001916	HLA-A; HLA-H; HLA-E; HLA-G; AZGP1; IL12A; IL12B; HLA-F; IL12RB1; XCL1; B2M; TAP1; TAP2; FADD; HFE; HLA-B; IL23R; MR1; HLA-C; P2RX7; ABCB9; IL23A
GO:0001917	GNAT3; TULP1; PPEF2; CIB2; INHA; RHO; ENO2; ARMS2; SAG; GNAT1; GNAT2; MAK; PDC; NOS1; RP1; GNB1; GNGT1; MYO7A; PHLPP2; MYO3A; MYO3B; AIPL1; SHANK2; USH1C
GO:0001918	AIPL1
GO:0001919	ACHE; LAMTOR1; KIF16B; CHMP5
GO:0001920	AP1AR; TRAT1; PCSK9
GO:0001921	RAMP3; SNCA; ECE1; NSF; PSEN1; DAB2; SCRIB; VAMP3; BVES
GO:0001922	TNFAIP3; HIF1A
GO:0001923	MALT1
GO:0001928	RALB
GO:0001931	PIP5K1B; PIP5K1C; ICAM2; EZR; SPN; MSN; MYH9
GO:0001932	WNT9B; PLXNB2; SOCS1; NDUFS4; HUS1; LRP4; TADA2A; TADA3; APOA1; LYN; FER; PML; ARR3; CCDC88A; FLCN; FNIP1; PHIP; PPP1R9B; CCDC88C; FNIP2
GO:0001933	MEN1; PPAP2B; PARK2; LRP6; SLIT2; TGFB1; PRNP; MAS1; LYN; CCNB1; IGFBP3; SNCA; BDKRB1; XDH; ARRB1; PSEN2; PTEN; IL2; SMAD3; NTRK3; DAB2IP; PRR5L; PAQR3; KIRREL2; PID1; DNAJC10; MICAL1; CACTIN; ZBED3; KIRREL; CHP1; INPP5K; FAM129A; WWTR1; IBTK; IMPACT
GO:0001934	CYR61; DVL2; MUSK; AXIN1; TBX1; PLA2G6; EGFR; F2; C3; HRAS; KRAS; TGFB1; IGF2; TNF; IL1B; CRYAA; ERBB2; WNT1; ITGB3; FGF1; INSR; CRH; CSF1R; FGF4; BMP2; BMP4; VEGFA; PRKCA; ENG; CCND1; EDNRB; EDNRA; MT3; CD40; ACVR2A; MAPK3; CTGF; CCND2; CCND3; AKT1; AKT2; FLT4; KDR; MTOR; MAPK9; P2RY1; SOX9; CSNK1D; ARRB1; WNT3A; RAC1; GNB2L1; ADAM17; DAB2; TEK; PTK2; PAK1; SQSTM1; PIN1; RIPK1; GAS6; ERBB4; ADIP…
GO:0001935	APOA1; HMOX1; CD34; MMP14; PRKX; TEK; DLG1; SCARB1; NOX5; THAP1; ANGPT4; LOXL2
GO:0001936	ALDH1A2; ACVRL1; ANGPT1
GO:0001937	KRIT1; LECT1; APOE; APOH; THBS1; SCG2; NF1; NR2F2; ATP5A1; PTPRM; TGFBR1; ACVRL1; STAT1; XDH; CAV2; CAV1; AIMP1; VASH1; SULF1; TNMD; RGCC; GHRL; ATPIF1; GDF2
GO:0001938	CCL24; NRP1; TNFSF12; NRP2; PDCD6; PDGFB; VIP; ANG; ARG1; ITGB3; JUN; FGF2; BMP2; BMP4; CYBA; CCL2; SCG2; F3; VEGFA; PRKCA; NF1; BMP6; FGFR3; NR4A1; HMGB2; ARNT; AKT1; THBS4; FLT4; KDR; ACVRL1; WNT5A; HTR2B; MTOR; PGF; CAV2; CCL11; CCR3; CDH13; TEK; EGR3; SEMA5A; BMPR2; PRKD1; ECM1; HIF1A; NRARP; VASH2; AGGF1; PROX1; PRKD2; POLD4; EGFL7; GDF2; ZNF580; PLXNB3; CCL26
GO:0001939	TET3; AKAP8; SLC2A1; TBP; CCNA2; CBX1; RIF1; DPPA3
GO:0001940	TET3; TBP; CCNA2; CBX1; RIF1; DPPA3
GO:0001941	CHRNB1; GDNF
GO:0001942	LAMA5; FOXN1; LDB2; FZD6; LRP4; DKK1; EGFR; PDGFA; DBI; INHBA; APC; HOXC13; SOX18; ACVR1B; SOX9; AARS; TGFB2; RELA; NSDHL; LDB1; ZDHHC21; APCDD1; EDARADD; TFAP2C; FUZ; WNT10A; ALX4; SAV1; FZD3; TNFRSF19; KRT84; CELSR1; VANGL2; EDAR; SOX21
GO:0001944	FZD9; TCF21; FZD7; ZFAND5; SPI1; SOX18; FLT4; PIK3CA; FZD2; STK11; SFRP5; SFRP4; SFRP1; FRZB; FBXW7; SFRP2; NODAL; FZD8; FZD3; RIC8A; FZD10; FZD1
GO:0001945	TBX1; FLT4; KDR; SYK; EFNB2; FOXC1; TMEM204; HEG1
GO:0001946	FOXS1; SOX18; FLT4; ACVRL1; ACVR2B; BMPR2; PTPN14; CCBE1; PDPN; PROX1; FOXC2
GO:0001947	DLL1; TBX3; ZIC3; LRP6; FOXH1; HAND1; SRF; GJA1; ENG; SOX18; WNT5A; GATA4; NOTCH1; PSEN1; NKX2-5; LBX1; FGF8; WNT3A; HAND2; SMAD3; MEF2C; PKD2; IHH; SHH; STIL; HIF1A; C2CD3; CCDC40; NPHP3; MIB1; CCDC103; BBS7; AHI1; BBS5; DNAAF1; FOXJ1; BBS4; NODAL; SETDB2; SMO; CITED2; MESP1; OVOL2; SOX17; MKKS; CCDC39; VANGL2; TBX20; SUFU; IFT52
GO:0001948	SDCBP; LDLR; TGFA; CD4; APOH; VWF; ITGB2; ITGB1; LCK; FYN; THBS1; F7; LGALS1; ITGAM; IGF2R; IDE; SELP; SDC1; RASA1; FLNA; CSNK1G2; VLDLR; CNTN2; CNTN1; OS9; SHH; STX1A; FBXO27; ERLEC1; FBXO17; ACE2; LACRT; DNAJC5; CSNK1G1; FBXO6; FBXO2
GO:0001949	FA2H
GO:0001952	ONECUT2; BCL2; MYF5; NF1; PIK3CB; DDR1; MINK1; TSC1; ONECUT1
GO:0001953	CASK; SEMA3E; THBS1; RASA1; NF1; PIK3R1; HOXA7; NF2; BCL6; CDKN2A; ACER2; PLET1
GO:0001954	CCL21; CSF1; DMD; TDGF1; CD36; EPHA1; CCR7; UTRN; GSK3B; EMP2; CDH13; CDK6; PRKCZ; ILK; PTK2B; SFRP1; PLEKHA2
GO:0001955	ANKRD17; RECK; MMP2; LYL1; S1PR1; CDH5; DDIT3; ACVRL1
GO:0001956	SNCA; STX1A; DTNBP1; GPER1; UNC13A
GO:0001957	FGF18; COL1A1; MMP2; CTSK; MN1; AXIN2
GO:0001958	PEX7; INPPL1; FGF18; COL1A1; COL2A1; ALPL; PTHLH; BMP4; BMP6; FGFR3; CBS; DLX5; HSPG2; MEF2C; NAB1; RUNX2; MEF2D; NAB2; GNAS; COL13A1; SCXA; PHOSPHO1; CSGALNACT1; IMPAD1
GO:0001959	IRAK2; CD24; IRAK1
GO:0001960	PALM3; PTPRC; CAV1; ECM1; SIGIRR; PXDN; IL36RN; IRAK3
GO:0001961	AGPAT2; RIPK2; CD74; AXL; PAFAH1B1; GAS6; AGPAT1
GO:0001963	CRH; TH; DRD2; DRD1; DRD4; DRD5; CRHBP; ADORA2A; DRD3; CDK5; RASD2
GO:0001964	GRIN2D; GLRA1; GLRB; MECP2; GRIN2A; GRIN2B
GO:0001965	IGF1R; F2R; HTR2A; CRHR1; OPRM1; HTR2B; RGS19; F2RL1; LPAR1; RIC8B; LPAR3
GO:0001967	HELT; APP; CNTFR; OXTR; HAND2; POU4F1; GRIN1; APLP2; GRIN2B; UBR3; PEX13; PHF21A; DERL2; DACH1
GO:0001968	FSTL3; ITGB1; THBS1; LPA; ITGA4; VEGFA; IGFBP3; IGFBP5; CTGF; SDC4; MFAP2; HSD17B12; C6orf15; CCDC80; SFRP2; LACRT; PLEKHA2
GO:0001970	C3; C6
GO:0001971	CD59
GO:0001972	CYP26A1; UGT1A9; UGT2B17; LRAT; SERPINA5; UGT2B4; RARA; UGT2B7; UGT1A6; UGT1A1; UGT1A4; NR2F2; CRABP2; CRABP1; UGT1A3; UGT2B15; LCN12; CYP26C1; UGT1A7; UGT1A10; UGT1A8; CYP26B1
GO:0001973	ADCY5; GNAI2; DLG4
GO:0001974	FGF10; HOXA3; TBX1; FOXS1; AGT; IGF1; DBH; ACE; ITGA4; LIF; ELN; BGN; TGM2; NOS3; AXL; ADRA1B; CBS; ACVRL1; CCR2; AGTR2; FGF8; TGFB2; ATP7A; RBPJ; MEF2C; BAX; FOXC1; ACVR2B; BMPR2; BAK1; EPAS1; FOXC2; SEMA3C; ATG5; DLL4
GO:0001975	TRDMT1; SOD1; HPRT1; OXT; ICAM1; TH; DBH; DRD2; EGR1; DRD1; DRD4; DRD5; ADORA2A; OXTR; CNR2; ADRA1B; DRD3; GNAL; DCC; NR4A2; CALM1; PDE1B; GRIN1; SLC18A2; PPP3CA; GRIN2A; DPYSL2; PPP1R1B
GO:0001976	DRD2; MECP2
GO:0001980	TNNI3
GO:0001984	CALCA
GO:0001985	ADRA1A
GO:0001986	ADRA1D
GO:0001987	ADRA1B
GO:0001991	AGTR2
GO:0001992	DRD5; AVPR1A; AVPR1B
GO:0001994	DRD5; ADRA1D; ADRA1A
GO:0001996	ADRB1; ADRA1A; ADRA1B
GO:0001997	ADRA1A; ADRA1B
GO:0001998	AGT
GO:0001999	AGT
GO:0002001	PCSK5
GO:0002002	NDST2
GO:0002003	REN; AGT; CTSG; MME; ACE; CPA3; ANPEP; CMA1; ENPEP; ACE2; CTSZ
GO:0002005	ACE; ENPEP; ACE2
GO:0002009	CA2; VCL; FGFR3; CRYGS; SERPINB5; RIPK4; TBX4; KRT17; CA9; FREM2; FRAS1; TBX5; TIMELESS
GO:0002011	CHUK; SRF; HOXB2; HOXB4; LAMA1; JAG1; DAG1
GO:0002014	MANF
GO:0002016	AGT; DRD3
GO:0002017	CYP11B2; HSD11B2
GO:0002018	REN; AGT; AGTR1; AGTR2
GO:0002019	AGT; ACE
GO:0002020	CHL1; CFLAR; ADAMTS4; NDUFS7; BCL10; SERPINC1; SERPINA1; A2M; CST3; CSTA; INS; TNF; MBP; CSTB; VWF; TP53; SERPINE1; SERPINA5; ITGB1; ELANE; SERPINF2; FURIN; UBC; BCL2; KIT; CD28; F3; SELL; IL1R1; TNFRSF1A; TNFAIP3; RYR1; DPP4; BDKRB2; SRI; CD70; SERPINB6; COMP; SERPINB9; INSL3; BRCA2; POLG; CRADD; LCN2; SLC6A3; FAP; FADD; OS9; CASP8; ADRM1; ECM1; TYSND1; NFRKB; ADAMTSL4; THAP5; LONP2; TTN; RFFL; …
GO:0002021	VGF; APOE; LEP; ACVR1C; SGIP1; GDF3; PCSK1N
GO:0002023	PRLH; NMUR2
GO:0002024	ADRB2; ADRB1; ADRB3; MC4R; BMP8A; OMA1; CLIC5
GO:0002025	ADRB2; ADRB1; ADRB3
GO:0002026	GLRX3; IFNG; ATP1A1; MYL3; GAA; MYL4; MYH6; ATP2A2; PRKCA; SLC9A1; PLN; SLC8A1; ADM; CSRP3; ATP1A2; CAMK2D; APLN
GO:0002027	CASQ2; CACNA1G; OXT; CALCA; DMD; MYH7; MYH6; DRD2; PRKACA; SLC8A1; MC3R; CAV3; CALM1; IRX5; ANK2; PDE4D; SNTA1; SCN5A; SEMA3A; MYBPC3; CACNA1E; GPD1L; RYR2; EPAS1; RANGRF; SCN10A
GO:0002028	TGFB1; ATP1A1; ADRB2; DRD2; NOS3; SLC8A1; SIK1; YWHAH; DMPK; CAMK2D; P2RX4; P2RX7; SPTBN4
GO:0002029	ADRBK1; GRM5; GIPR
GO:0002030	CAMK2B
GO:0002031	PLD2; DRD2; HTR1B; ARRB2; GRK4; ADM; DRD3; HTR2B; ARRB1; GTF2H2
GO:0002032	ADRB2; ADRB3; ARRB2
GO:0002033	AGTR2
GO:0002034	AGT; SERPINF2; AGTR1
GO:0002035	AGTR2; RPS6KA2
GO:0002036	41884
GO:0002037	TNF
GO:0002039	TRIM24; TP73; NUAK1; KDM1A; BRD4; TP53; HSPD1; MUC1; GATA1; TAF1; MSX1; HTT; GSK3B; SMARCA4; BLM; PSME3; CDK5; MDM2; EP300; SMARCB1; TP53BP1; TRIM29; USP10; ANKRD1; STK11; NTRK3; TAF9; ZNF385B; RNF20; TAF3; RFWD3; MAPKAPK5; BANP; SETD7; RFFL; CREBBP; USP7; SIRT1; EHMT2; RCHY1; ZNF385A; TP53RK; TP63; PLK3; EHMT1; CHD8; BRD7; SETD8; SMYD2; CDKN2AIP; DAXX
GO:0002040	E2F8; SEMA3E; RAMP2; THBS1; FLT1; FLT4; NOTCH1; PGF; CDH13; CDC42; TEK; PTK2B; ANGPT1; JMJD6; CCBE1; E2F7; FAM105B; GPR124; PARVA; LEF1; LOXL2
GO:0002041	CYR61
GO:0002042	GREM1; SLIT2; ITGB1; FGF2; SRF; TDGF1; VEGFA; NR4A1; KDR; EFNB2; EPHB4; GPLD1; EGR3; ROBO1
GO:0002043	ITGB1BP1; BMP4; ACVRL1; SEMA5A; NRARP; BMPER
GO:0002046	SAG; ARR3
GO:0002051	MEN1; RUNX2; SMAD1; SMAD5
GO:0002052	GLI3; DRD2; VEGFA; PAX6; CTNNB1; DCT; SOX2; VEGFC; FOXG1; SOX10; SHH; HIF1A; OTP; SMARCD3; ASPM; SMO; ZNF335; DISC1
GO:0002053	FOXP2; TBX1; SHOX2; LRP5; LRP6; MYC; IFNG; PDGFA; WNT2; FGFR1; VEGFA; FGFR2; FGF9; CTNNB1; IRS1; KDR; BMPR1A; TGFBR2; WNT5A; STAT1; SOX9; PRRX1; GAS1; FBXW4; FOXF1; ARHGAP5; IHH; PRRX2; SMO; FOXP3; CHRD; FOXP1; TP63; IRS2
GO:0002055	APRT
GO:0002058	DPYS
GO:0002059	DPYS
GO:0002060	PNP; PYGL
GO:0002062	NFIB; WNT10B; WNT7A; TGFB1; COL2A1; FGFR1; BMP2; BMP4; PRKCA; FGFR3; FGF9; HMGA2; GPLD1; HSPG2; PTH1R; ARID5A; MEF2C; RUNX3; MEF2D; MAPK14; HES5; CREB3L2; SCXA; OSR2; OSR1; WNT2B; AMELX; WNT5B; SIX2; CYTL1
GO:0002063	SHOX2; FGF18; COL11A1; MSX2; RUNX2; SULF2; SULF1; SFRP2; CHST11; IMPAD1; EIF2AK3
GO:0002064	ONECUT2; ESR1; B4GALT1; E2F4; TP63; ONECUT1
GO:0002066	ROS1; SHROOM3
GO:0002070	PGR; KCNE1; GJA1; TMEM79; TFCP2L1
GO:0002071	AGPAT6
GO:0002072	ALDH1A3; PAX2
GO:0002074	FOXL2; CACNA1S; PITX2
GO:0002076	MEN1; HOXA2; LRP5; BGLAP; GLI2; PTHLH; JUND; ACHE; MSX2; HDAC4; SMAD3; PTH1R; RUNX2; SHH; CLEC5A; LIMD1; SATB2; HDAC5; HEY1
GO:0002077	ACR
GO:0002079	CD46; TMEM190; EQTN
GO:0002080	SUN1; SERPINA5; BSG; CAV2; RND2; CAV1; FLOT2; PCSK4; SPACA3; IZUMO1; TEX101; SPACA1
GO:0002081	ZP3; EQTN
GO:0002082	ATP7A; UQCC2
GO:0002083	COQ2
GO:0002084	LYPLA1; PPT1; LYPLAL1
GO:0002085	NODAL
GO:0002086	GAA
GO:0002087	TLX3; GLS; GLRA1; ADORA1; PBX3; ATP1A2; MECP2; TSHZ3; NLGN1; NLGN2; PHOX2B; GSX2; NLGN3
GO:0002088	GJE1; PITX3; CRYAB; CRYBA1; CRYGD; WNT2; CRYGA; GJA1; CRYGS; GATA3; PAX6; MIP; TGFBR1; TGFBR2; WNT5A; GJA8; CRYBA2; LIM2; DLG1; MED1; CDON; NHS; SIX5; PROX1; WNT2B; PYGO2
GO:0002089	FOXE1; MEIS1; SOX1; PITX3; SKI; FGFR3; CTNNB1; SOX11; FOXE3; SHROOM2; PVRL1; TDRD7; CITED2; PVRL3
GO:0002090	DKK1; ARF1; RSPO1; SH3GL2
GO:0002091	DLG4; MTMR2; ATXN2
GO:0002092	GREM1; GH1; DRD2; VEGFA; SELE; NTF3; ARRB2; ARRB1; WNT3A; SYNJ2BP; ANGPT1; SFRP4; SCYL2; MAGI2; AHI1; PCSK9; ATAD1; PICK1
GO:0002093	RAC1
GO:0002095	CACNA1C
GO:0002098	MOCS3; CTU2; CTU1; URM1
GO:0002102	SH3PXD2B; LPXN; WDR1; SVIL; TPM3; VCAM1; ACTR3; HNRNPK; TPM4; ADAM8; PTPN12; SH3PXD2A; RHOU; FERMT3; AFAP1L1; SH3GL1; BIN2; DBNL
GO:0002113	IL1RL1
GO:0002114	IL1RL1
GO:0002115	EFCAB4A; ORAI1; EFCAB4B
GO:0002116	NRP1; PLXNB1; NRP2; PLXNA2; PLXNA3; PLXNA4; PLXNA1
GO:0002118	SNCG; TACR1; NR2E1
GO:0002121	GCNT4
GO:0002125	OXT; AVP; CRHBP; AVPR1A
GO:0002133	PKD1; PKD2
GO:0002134	HSP90AA1; HSP90AB1; MTPAP
GO:0002135	HSP90AA1; HSP90AB1
GO:0002138	ALDH1A3; RDH10
GO:0002142	USH2A; GPR98; VEZT; DFNB31
GO:0002149	MPO
GO:0002151	FXR1; AFF2
GO:0002152	BAAT
GO:0002153	THRA
GO:0002154	MED1
GO:0002155	THRA
GO:0002158	TNFSF11; CSF1; NPR3
GO:0002159	JUP; PRKCA; PKP2
GO:0002161	PRORSD1P; VARS; IARS; AARS; LARS2; VARS2; IARS2; LARS
GO:0002162	AGRN; AGR2; MAP2; DMD; VCL; AGR3
GO:0002175	NFASC; CNTNAP1; UGT8; EPB41L3
GO:0002176	EIF2S2; SPINK2; DMRT1
GO:0002177	PPP1R42; SMRP1; SPEF2
GO:0002181	RPS3A; CYLD
GO:0002189	PRPSAP2; PRPS2; PRPSAP1
GO:0002193	NOTCH1; RBPJ; MAML1
GO:0002199	TCP1; HSPA1L; CCT6A; CCT5; CCT3; CCT8; CCT4; CCT2; ZPBP2; CCT7; ZPBP
GO:0002215	EPX; TNFSF4
GO:0002218	AIM2; IFI16; MAVS; TMEM173; MB21D1; SIN3A; TRIM5; NLRC4; PYCARD
GO:0002221	COLEC12; TRIM5; MARCO; DMBT1
GO:0002223	KLRK1
GO:0002224	TLR4; MAP2K7; IKBKB; CHUK; TLR3; IRAK2; MAP3K7; RIPK2; TLR5; TLR2; RPS6KA5; BCL10; FOS; ITGB2; JUN; CDK1; CTSL; CTSB; CD14; UBB; UBC; ITGAM; HSP90B1; ATF2; CREB1; CD36; LBP; ATF1; ELK1; NFKB1; CTSS; NFKBIA; MAPK3; MAPK1; MAP2K2; CD86; CTSK; MAPK8; MAPK9; MAP2K4; MAP2K3; MAPKAPK2; DUSP3; IRAK1; UBE2D1; RPS6KA3; MAP2K6; MAPK10; TIRAP; UBE2D3; UBE2N; UBE2D2; RPS27A; UBA52; NFKB2; MEF2A; MAP2K1; RELA…
GO:0002227	LTF; IL4; APOA4; NOS2; NOD2
GO:0002230	AIM2; DDX58; IL12B; IL12RB1; IL23R; MAVS; TMEM173; APOBEC3F; MB21D1; LILRB1; SIN3A; APOBEC3G; IL23A; PYCARD
GO:0002232	LBP
GO:0002237	H0Y858; BCL10; IL8; CXCL2; TNFAIP3; IL10; CD24; B2M; TLR9; MALT1
GO:0002238	TLR2
GO:0002244	FSTL3; TGFB1; INHBA; PLEK; PTPRC; BMP4; FST; PSEN1; PSEN2; HYAL2; SFRP1; CITED2; MIXL1; THSD1; ZFAT
GO:0002246	HMOX1; CD44
GO:0002248	TGFB1; F2R; HIF1A
GO:0002250	PIK3CD; RIPK2; BCL10; IFNB1; IFNG; CTSL; CTSH; RAG1; CTSS; TXK; ZAP70; SYK; NEDD4; PIK3CG; BTK; ITK; JAM3; TNFRSF11A
GO:0002260	FOXN1; SPTA1; SKIL; SLC40A1
GO:0002262	BCL2L11; SOD1; NCKAP1L; FANCC; BAX; BAK1; NCSTN; FOXP3
GO:0002268	BCL3; NFKB2
GO:0002277	DOCK2; PYCARD
GO:0002281	TYROBP; LBP; SYK; PRKCE; TICAM1; SBNO2
GO:0002282	CX3CR1; NOD2; TLR7
GO:0002283	TYROBP; FCER1G; SYK
GO:0002286	LCP1; CD1C; PSEN1; PSEN2; F2RL1
GO:0002291	ICAM1; ITGAL
GO:0002295	ZFPM1
GO:0002296	IL4; STAT6
GO:0002302	EOMES; IFNG
GO:0002309	TP53; SLC11A1; LILRB1; TNFSF18
GO:0002313	GPR183
GO:0002314	ADA
GO:0002315	BCL3; PTK2B
GO:0002316	PLCG2
GO:0002317	LGALS8; LGALS1; NKX2-3
GO:0002318	KIT; FLT3; MLF1; RUNX1; JAM3
GO:0002320	BCL2; KIT; BMP4; SPI1; SHH; BATF
GO:0002322	TLR4; CD180
GO:0002326	TP53; BCL2; TCF3; RAG2; PRKDC
GO:0002327	KIT; FNIP1
GO:0002328	FLT3; LIG4; PRKDC; SOX4; XRCC4
GO:0002329	LRRC8A; FOXP3; FOXP1
GO:0002331	RAG1; RAG2; ATM
GO:0002335	POU2F2
GO:0002347	HNMT
GO:0002352	BAX; BAK1
GO:0002353	F12
GO:0002355	CRTAM
GO:0002357	PRF1; PLK5
GO:0002358	RAG2; BAX
GO:0002360	TP53; IL7; RAG2; PRKDC
GO:0002361	NCOR1; FUT7; FOXP3
GO:0002366	SH2D1B; SYK; CLEC7A
GO:0002367	MR1; NOD2
GO:0002368	HSPD1
GO:0002369	SLC11A1; DLG1
GO:0002371	KIT
GO:0002372	CAMK4
GO:0002376	ADSS; ADSSL1
GO:0002377	IL7R; FAS
GO:0002378	PTPRC; GALNT2
GO:0002380	POU2F2
GO:0002381	HLA-DQB1; NOD2
GO:0002384	IL6; IL6R
GO:0002385	OTUD7B
GO:0002407	CCL21; HMGB1; CCL5; CXCR1; CXCR2; CCR1; CCR7; CCR2; PIK3CG; CCR5; CCR6; CXCR4; TRPM4; CCL19
GO:0002408	CCR7; ARHGEF5; CCL19
GO:0002412	GP2
GO:0002415	RAB17
GO:0002416	FCGRT
GO:0002418	PRF1; MICA
GO:0002426	GCNT3
GO:0002429	MICB
GO:0002430	GPLD1
GO:0002431	LYN; FCER1G
GO:0002432	UNC13D
GO:0002437	RASGRP1; IL2RA; HMGB1; NOTCH1; IL5RA; RBPJ; IL20RB; PNMA1; AK7; IL25
GO:0002438	NPFF; ELANE
GO:0002439	TNF; IL1RN
GO:0002443	DBH
GO:0002446	PLA2G1B; IL6; ADAM17; KMT2E; LYST
GO:0002448	SERPINB9
GO:0002455	HLA-DQB1; BCL3; ZP3; EXO1
GO:0002456	BTN3A3; CD8A; GNL1; BTN3A2; LYST; FOXP3
GO:0002457	ICAM1
GO:0002460	TGFB1
GO:0002467	CXCL13; BCL3; BCL6; ADAM17; NFKB2; MEF2C; UNC13D; KLHL6
GO:0002474	PSMB11; PSMD11; PSMD12; PSMD9; PSMD14; PSMA7; TAPBP; PSMD3; PSMD10; SEC24D; SEC31A; SEC24A; SEC24B; HLA-A; HLA-H; CYBB; ITGAV; UBB; UBC; FCGR1A; CYBA; HLA-E; NCF1; CD36; HLA-G; PSMC3; ITGB5; NCF2; PSMB1; AZGP1; CTSS; PSMA1; PSMA2; PSMA3; PSMA4; CALR; CANX; PSMB8; PSMB9; PSMA5; PSMB4; PSMB6; PSMB5; TPP2; PDIA3; HLA-F; PSMC2; PSMB10; PSMC4; PSMD8; UBE2A; PSMB3; PSMB2; BCAP31; PSMD7; SEC24C; PSMD4; …
GO:0002479	PSMB11; PSMD11; PSMD12; PSMD9; PSMD14; PSMA7; TAPBP; PSMD3; PSMD10; HLA-A; CYBB; ITGAV; UBB; UBC; FCGR1A; CYBA; HLA-E; NCF1; CD36; HLA-G; PSMC3; ITGB5; NCF2; PSMB1; PSMA1; PSMA2; PSMA3; PSMA4; CALR; PSMB8; PSMB9; PSMA5; PSMB4; PSMB6; PSMB5; PDIA3; HLA-F; PSMC2; PSMB10; PSMC4; PSMD8; PSMB3; PSMB2; PSMD7; PSMD4; SEC61G; SEC61B; PSMA6; PSME3; SEC61A1; B2M; PSMC1; PSMC5; PSMC6; RPS27A; UBA52; TAP1; T…
GO:0002480	HLA-A; HLA-E; HLA-G; CTSS; HLA-F; B2M; HLA-B; HLA-C; LNPEP
GO:0002481	B2M; TAP2
GO:0002485	TAP2
GO:0002489	TAP2
GO:0002495	41706; 41699
GO:0002502	CALR
GO:0002504	E7ENX8; F6UB75
GO:0002507	CCR4
GO:0002508	FOXJ1
GO:0002513	TGFB1; LYN; FOXP3
GO:0002517	ICOS
GO:0002518	CXCL13
GO:0002520	SMAD3; SPEF2
GO:0002522	HCK; FUT7
GO:0002523	C5; S100A8; S100A9; SELE; ADAM8; JAM3
GO:0002526	PTGES; OGG1; NUPR1; VNN1; APOA2; S100A8; ADRA2A; B4GALT1; VCAM1; TNFSF4; TACR1; DEFB1; ACVR1; KL
GO:0002528	MYLK3; CTNNBIP1
GO:0002532	IL4R; CHIA
GO:0002534	IDO1
GO:0002537	TLR4; SLC7A2
GO:0002540	ALOX5; ALOX5AP
GO:0002541	F3
GO:0002542	F12; KLKB1
GO:0002543	F3; ANO6
GO:0002544	PTGES; CXCL13; VNN1; S100A8; S100A9; THBS1; VCAM1; BDNF; CCL11
GO:0002548	TNFSF11; PDGFB; CALCA; IL6; IL6R; CCL3; CCL2; CCL5; FLT1; RPS19; CCL23; CCL7; S100A12; MYO9B; PTPRO; TNFRSF11A
GO:0002551	PIK3CD; KIT; CCL11; CCR3; RAC1
GO:0002553	LYN; ADORA3; YWHAZ
GO:0002554	FCER1G; SYK; P2RX1
GO:0002572	GATA3; FLT3
GO:0002573	PSEN1; PSEN2; HHEX
GO:0002576	LEFTY2; ABCC4; ACTN4; CALU; FIGF; WDR1; SOD1; F8; F13A1; CFD; PLG; SERPINA1; A2M; TIMP1; KNG1; PDGFB; EGF; TGFB1; IGF2; APOA1; FGA; FGB; FGG; FN1; ALB; PPBP; PF4; TF; ALDOA; PDGFA; HRG; VWF; IGF1; APP; ITGB3; SERPINE1; SERPING1; PROS1; PSAP; PFN1; LYN; THBS1; ITGA2B; PLEK; SERPINF2; CD63; SPARC; SRGN; TGFB3; CLU; HSPA5; F5; ACTN1; LAMP2; HGF; VEGFA; SELP; PECAM1; CD36; VCL; FLNA; CD9; CFL1; ACTN2…
GO:0002578	LILRB2
GO:0002581	THBS1
GO:0002588	PYCARD
GO:0002591	TAP2
GO:0002605	THBS1
GO:0002606	CCL21; CD74; CCR7; SLC11A1; CCL19; NOD2; NOD1
GO:0002634	TNFAIP3; BCL6; MEF2C; RC3H1
GO:0002635	RC3H1; FOXJ1
GO:0002636	ADA; TNFRSF13C; TNFSF13B
GO:0002639	SASH3; HPX; CD37; IL13; FOXP3; FOXP1; CLCF1
GO:0002642	MZB1
GO:0002651	TGFBR2
GO:0002663	TGFBR2
GO:0002666	IDO1; HLA-G; TGFBR2; LILRB2
GO:0002667	CLC
GO:0002669	CD3E; CBLB; ITCH; FOXP3
GO:0002674	INS; ANXA1; IL4; GSTP1; ADORA1; PPARG; NLRP3
GO:0002675	IL6; OSM; ALOX5AP; TAC1; IL6ST; PIK3CG; ADAM8; NPY5R; OSMR
GO:0002676	CCL5
GO:0002677	IL4; TNFAIP3; FOXP3
GO:0002678	IDO1
GO:0002679	PIK3CD; MPO; NCF1; PIK3CG
GO:0002682	ORM1; GGT1; ORM2
GO:0002683	SOX9
GO:0002684	AQP3
GO:0002685	CXCR3
GO:0002686	IL33; ADA; HMOX1; ADORA1; HOXA7
GO:0002687	TLR2; VEGFA; SELP; SELE; ZP3; TACR1; ADORA3; BDKRB1; MADCAM1; MIA3
GO:0002689	SLIT2
GO:0002690	CXCL11; CXCL10; IL6; F7; IL6R; EDN3; EDN2; XCL1; F2RL1; ADAM17; ZNF580
GO:0002693	ICAM1
GO:0002695	GPER1
GO:0002710	NOD2
GO:0002711	IL1B; ZBTB1
GO:0002717	SH2D1B
GO:0002718	TRIL
GO:0002721	BTK
GO:0002724	CLC; TRPM4
GO:0002725	XCL1; FOXP3
GO:0002726	MAP3K7; SASH3; TNFSF4; XCL1; TRAF2; MALT1; TRAF6
GO:0002729	GIMAP5; IL21
GO:0002731	JAK3
GO:0002732	NOD2
GO:0002737	BST2
GO:0002739	ATG5
GO:0002740	TNF; APOA1; APOA2; IL10; LILRB1
GO:0002741	WNT5A; F2RL1
GO:0002752	TLR2; CLEC7A
GO:0002755	H0Y858; TLR4; MAP2K7; IKBKB; CHUK; IRAK2; MAP3K7; RIPK2; TLR5; TLR2; RPS6KA5; FOS; JUN; CDK1; CD14; UBB; UBC; HSPD1; ATF2; CREB1; CD36; ATF1; ELK1; NFKB1; NFKBIA; MAPK3; MAPK1; MAP2K2; MAPK8; MAPK9; MAP2K4; MAP2K3; MAPKAPK2; DUSP3; IRAK1; RPS6KA3; MAP2K6; MAPK10; TIRAP; UBE2N; RPS27A; UBA52; NFKB2; MEF2A; MAP2K1; RELA; BTK; MEF2C; DUSP4; MAPK7; MAP3K1; UBE2V1; LRRC32; PPP2R5D; TNIP1; RPS6KA2; TLR…
GO:0002756	TLR4; MAP2K7; IKBKB; CHUK; TLR3; IRAK2; MAP3K7; RIPK2; RPS6KA5; FOS; JUN; CDK1; CD14; UBB; UBC; ATF2; CREB1; ATF1; ELK1; NFKB1; NFKBIA; MAPK3; MAPK1; MAP2K2; MAPK8; MAPK9; MAP2K4; MAP2K3; MAPKAPK2; DUSP3; IRAK1; UBE2D1; RPS6KA3; MAP2K6; MAPK10; UBE2D3; UBE2D2; RPS27A; UBA52; NFKB2; MEF2A; MAP2K1; RELA; MEF2C; TRAF3; DUSP4; FADD; MAPK7; BIRC3; BIRC2; RIPK1; IKBKE; IRF3; PPP2R5D; CASP8; RPS6KA2; RP…
GO:0002758	HCK
GO:0002760	IRG1
GO:0002761	NDFIP1
GO:0002762	LYN; NME1
GO:0002763	KITLG
GO:0002764	CTSH
GO:0002765	IL20RB
GO:0002767	HLA-G; LILRB2; LILRB1
GO:0002768	LYN; FGR; CD24; CD40; BTLA
GO:0002769	KIR2DL1
GO:0002774	LYN; LILRB2; LILRB1
GO:0002779	MMP7
GO:0002790	ABCA1
GO:0002792	CD74
GO:0002793	ADORA1
GO:0002819	IRF1; TNFSF4; IRF7; RIPK3; DUSP10
GO:0002820	TRIM27; ALOX15; SAMSN1
GO:0002821	IL6ST; FADD; SIRT1; PYCARD
GO:0002826	IL33; XCL1; IL1RL1
GO:0002827	RIPK2; IL12B; CCR2; IL12RB1; SLC11A1; IL23R; IL27RA; NLRP10; IL23A
GO:0002828	ECM1
GO:0002829	BCL6; CCR2; STAT6; IL27RA; IFNL1; NDFIP1
GO:0002830	IL33; CD74; IDO1; TNFSF4; NOD2
GO:0002839	HRG
GO:0002842	HSPD1
GO:0002851	FOXP3
GO:0002860	CRTAM; PVR; IL12A; IL12B; CD226; PVRL2
GO:0002862	GPX1; GPX2; PSMA1; PSMB4; IL12B; NOD2
GO:0002863	CD28
GO:0002865	ADCYAP1; VIMP
GO:0002866	CNR1
GO:0002875	IL10
GO:0002876	LTA; TNF
GO:0002878	ADCYAP1
GO:0002882	ADORA2B
GO:0002885	CCR7
GO:0002891	TNFSF4; CD226; PVRL2
GO:0002897	FOXJ1
GO:0002902	LYN; PTEN; BTK
GO:0002903	BCL6; IL2; AURKB; NOC2L; IRS2
GO:0002904	IL10; BAX; FNIP1
GO:0002906	BCL10; ADA; CD74; MIF
GO:0002920	CXCL13; CD37; SPNS2
GO:0002922	ZP3; CCR7; ZP4
GO:0002924	PTPN6; FOXJ1
GO:0002925	LTA; TNF; HPX; FCER2; GIMAP5; NOD2
GO:0002930	LMX1B
GO:0002931	MLYCD; TP53; PPIF; CAV1; CPEB4; PANX2; PANX1
GO:0002932	MKX
GO:0002934	DSP; PVRL1; PERP
GO:0002944	CCNK; CDK12
GO:0002945	CCNK; CDK13
GO:0002947	RFFL
GO:0003006	ALPL; CSF1
GO:0003007	DVL2; T; TBX1; LEFTY1; ALDH1A2; COL2A1; INSR; TH; VEGFA; COL5A1; SLC8A1; HTR2B; NKX2-5; EPHB4; HAND2; TGFB2; FKBP1A; TGFBR3; PTK2; PTCH1; MYBPC3; TAB1; NIPBL; KAT6A; DLC1; SMO; CHD7; BAZ1B; MKL2; ZMIZ1; COL4A3BP
GO:0003009	CCDC78; CHUK; TCAP; TNF; TNNC2; CHRNA1; HSP90AA1; TNNT1; RPS6KB1; TNNT3; TNNI2; HOMER1; JSRP1
GO:0003011	ATP8A2
GO:0003012	SCO2; TRIM72
GO:0003014	BCL2; BMP4; FAS; RRM2B; LGMN
GO:0003016	KDM6A; ZFAND5; ECEL1; ADH5; RAB3A; HOXA5; TCF15; NDN; JAG2
GO:0003017	HEG1
GO:0003025	NAV2
GO:0003026	ASIC2
GO:0003029	P2RX2
GO:0003032	SOD2; CYB5R4
GO:0003050	RASL10B; CORIN
GO:0003051	AGT; TACR1; ACE2
GO:0003056	ADRA2B; CHRM3; P2RX1; MAP2K1
GO:0003057	NOS3; CAV1
GO:0003058	EDN2
GO:0003061	ADRB1
GO:0003062	SREBF1
GO:0003064	YWHAE; KCNH2
GO:0003065	TPM1
GO:0003069	SOD2
GO:0003071	GJA5
GO:0003073	DDAH1; AR; GSK3A; PLCB3
GO:0003081	ACE; AGTR1; ENPEP; ACE2; NOX1
GO:0003084	AVP; ADRB1; AVPR2; ADRA1A; AVPR1A; WNK1
GO:0003085	IER3; BMPR2; NEDD4L; BBS4
GO:0003091	WFS1; CYP11B2; CYP4F2; CYP4A11; TFAP2B; CYP4F12
GO:0003093	ADORA1; PTPRO
GO:0003094	EDNRA; CD34; MCAM; MYO1E; SULF2; SULF1; XPNPEP3
GO:0003095	CYP4F2; CYP4A11; CYP4F12
GO:0003096	SLC9A3R1
GO:0003097	AQP1; AQP2
GO:0003099	EDN2
GO:0003100	EDN1; EDN3; EDN2; NOS3; ECE1
GO:0003104	PDGFB; F2RL1; GAS6
GO:0003105	UTS2; F2R; PTPRO; UTS2R
GO:0003106	CYBA
GO:0003108	ADRBK1
GO:0003117	SNTA1
GO:0003127	PKD2; PKD1L1
GO:0003130	BMP2; BMP4
GO:0003131	HMGA2
GO:0003136	JUP; CTNNB1; WNT3A
GO:0003138	MEF2C
GO:0003139	FOXH1; BMP4; ISL1; MEF2C; SMARCD3; MESP1
GO:0003140	SHH; DAND5; SMO
GO:0003142	SOX17
GO:0003143	YAP1; ACVR1; HES1; RYR2; MESP1; SOX17; TBX20
GO:0003144	HAND1
GO:0003146	FOXH1
GO:0003148	TBX1; FGFR2; MSX2; NKX2-5; FGF8; ISL1; TBX2; ZFPM2; GATA6; DVL3; PARVA; TBX20
GO:0003149	WHSC1; FGFR2; ID2; FZD2; VANGL2; FZD1
GO:0003150	FZD2; HEY2; VANGL2; FZD1
GO:0003151	DVL2; TBX3; TBX1; FOXH1; WNT11; JUN; TFAP2A; THBS1; ATF2; VEGFA; RYR1; NPY1R; SOX18; SOX11; GJA5; NEDD4; NPY2R; ISL1; RBPJ; MEF2C; TBX2; FZD2; HES1; SIX1; NPY5R; HIF1A; NIPBL; ZFPM1; SFRP2; EYA1; CITED2; SEMA3C; SOX17; HEYL; HEY2; FZD1
GO:0003156	WT1; CITED2
GO:0003157	NOTCH1; STK4
GO:0003158	CD34; KDR; SLC40A1
GO:0003160	NOTCH1; RBPJ
GO:0003161	GJA5; NKX2-5; CDC42; NRG1
GO:0003162	NOTCH1; MAML1
GO:0003163	TBX18
GO:0003166	NKX2-5; ID2; TBX5
GO:0003167	TBX3
GO:0003168	NKX2-5
GO:0003169	VEGFA; NOTCH1
GO:0003170	SHOX2; SOX9
GO:0003171	PITX2; HEY2
GO:0003174	GJA5
GO:0003175	TBX20
GO:0003179	SOX9; SCXA; FGFRL1
GO:0003180	EFNA1; GATA3; NOTCH1; TWIST1; TBX20
GO:0003181	CYR61; BMP2; JUP; GATA4; NOTCH1; ZFPM1; TBX5; HEYL
GO:0003183	EFNA1; ACVR1; SOX4; TWIST1
GO:0003184	NOTCH1; JAG1; NOTCH2; STRA6; HEYL; HEY2; HEY1
GO:0003185	MEF2C
GO:0003186	HEY2
GO:0003188	SOX9; SCXA
GO:0003190	SMAD4; HEY1
GO:0003192	NOTCH1; ZFPM1
GO:0003193	GJA5; TBX20
GO:0003195	ZFPM1; HEY2
GO:0003197	THBS1; BMP4; ERBB3; GATA4; NEDD4; FOXF1; CRELD1; TBX5; CITED2
GO:0003198	SNAI2; MSX2; NOTCH1; FGF8; RBPJ; SMAD4; HEYL; HEY1
GO:0003199	EFNA1; HEY2; HEY1
GO:0003203	BMP2; NOTCH1; SOX9; ISL1; TBX2; TWIST1; HEYL; TBX20; HEY1
GO:0003207	NOTCH1; TBX20
GO:0003208	GATA4; NOTCH1; HIF1A; HEYL; DLL4; HEY2; HEY1
GO:0003209	SHOX2; NOTCH1; DLL4; HEG1
GO:0003210	MESP1
GO:0003211	SOX11; NKX2-5; MEF2C; SOX4; MESP1
GO:0003213	NOTCH1
GO:0003214	CPE; NOTCH1; NPY2R; GSK3A; RBPJ; FOXF1; NPY5R; SFRP2; HEY2
GO:0003215	FOXH1; GATA3; GATA4; ISL1; JAG1; SOX4; PPP1R13L; SEMA3C; HEY2; TBX20
GO:0003218	HAND1; TBX5
GO:0003219	HAND1; NOTCH1; HAND2; SMARCD3
GO:0003220	RYR2
GO:0003221	NKX2-5; ZFPM2
GO:0003222	FOXH1; NOTCH1; NKX2-5; NRG1; RBPJ; MED1; DLL4; HEY2; HEY1
GO:0003223	DSP; POU4F1
GO:0003229	GATA4; COL14A1; PPP1R13L; TBX5
GO:0003231	NACA; SCN5A; MYOCD
GO:0003236	MESP1
GO:0003241	NOTCH1; MESP1
GO:0003245	S1PR1
GO:0003251	SMAD4
GO:0003253	HAND2; TWIST1; PITX2
GO:0003254	FHL1; NEDD4L; RANGRF
GO:0003256	NOTCH1; RBPJ; TBX2
GO:0003257	T; GREM1; SRF; MYOCD
GO:0003259	MESP1
GO:0003266	CTNNB1; HAND2; ISL1; HES1
GO:0003270	NOTCH1
GO:0003272	BMPR1A; TBX20
GO:0003273	SNAI2; ENG; NOTCH1
GO:0003278	CYR61; NKX2-5
GO:0003279	BMP4; SMAD4; CRELD1; TBX20
GO:0003281	CYR61; GATA3; HOXA13; GJA5; GATA4; LMO4; HES1; TRIP11; LUZP1; DAND5; FRS2; TBX5; STRA6; SALL1; SALL4; HEG1
GO:0003283	GJA5; ANK2; NPHP3; DAND5; TBX5
GO:0003284	GJA5
GO:0003285	NKX2-5
GO:0003289	WHSC1; GATA4; ACVR1; SOX4
GO:0003290	WHSC1; GATA4
GO:0003294	GJA1; GJA5
GO:0003300	TCAP; HTR2B; CSRP3; TTN; RYR2
GO:0003308	BMP2; JUP; SOX17
GO:0003309	PDX1; RFX6; GATA6
GO:0003310	RFX6; GATA6
GO:0003311	RFX6
GO:0003322	PAX6
GO:0003323	PDPK1; NKX2-2; BMP4; BMP5; BMP6; WNT5A; CDK6; INSM1; SMO
GO:0003326	NKX2-2; NEUROD1
GO:0003327	NKX2-2
GO:0003329	NKX2-2; NEUROD1
GO:0003331	AGT; RGCC
GO:0003333	SLC3A1; SLC6A20; SLC6A14
GO:0003334	TFAP2A; CDC42; EXPH5; TFAP2C; BCL11B
GO:0003337	GREM1; BMP4; CTNNB1; GDNF; PAX2; PAX8; SIX2; SALL1
GO:0003338	FGF10; WNT7B
GO:0003339	WNT9B
GO:0003340	IFNG; STAT1; CITED1
GO:0003341	PCDP1; RSPH4A; LRRC6; CCDC103; DNAAF1; RSPH9; CELSR2
GO:0003342	NKX2-5
GO:0003344	LRP6; NOTCH1; DLL4; TBX20
GO:0003350	NKX2-5; PITX2; SEMA3C
GO:0003351	TTLL1; NME5; CCDC40; KIF27; ULK4; AK7; DPCD; STK36; DNAI1; NME7
GO:0003356	CCDC40; DNAAF1
GO:0003357	PHOX2A; SOX11; HAND2; SOX4; PHOX2B
GO:0003359	ASCL1
GO:0003360	CNTFR; ATIC; SMAD4; SCN5A; NLGN4X; PHOX2B
GO:0003363	SRGAP2
GO:0003365	AMOT; AMOTL1
GO:0003374	DNM1L
GO:0003376	S1PR1
GO:0003382	HRH2; RAC1; IFT88; IHH; RILPL1; DACT2; RILPL2; BCL11B
GO:0003383	ROCK1; PARD3; FRMD6; EPB41L5
GO:0003401	PTK7
GO:0003402	MAGI2; VANGL2
GO:0003404	TFAP2A
GO:0003406	PAX2; IHH; MED1
GO:0003407	ACTL6A; CASP2; SMARCA4; GPM6A; SMARCD3
GO:0003408	WNT5A; WNT16
GO:0003409	TFAP2A
GO:0003413	SOX9; AXIN2
GO:0003415	SOX9
GO:0003416	FGFR3; MSX2; EVC; OSTN; DDR2
GO:0003417	THBS1; RARA; RARB; COL9A1; THBS3; COMP
GO:0003418	NPPC
GO:0003419	CER1; NPPC
GO:0003420	POR; CARM1
GO:0003429	MATN1
GO:0003430	RARG
GO:0003674	TMEM129; TMEM120B; ILVBL; TARSL2; MYBPHL; SBNO1; C7orf72; FITM1; KRBA1; ENO4; DISP2; GRXCR1; SMAP; MATN2; NTN3; C2CD2L; TMEM194A; LCE2B; IFIT3; DSCR3; KHNYN; LDLRAD4; CTDSPL; WDR46; INE1; VGF; RER1; PIN1P1; MPPED1; NBR2; TEX28; SIPA1L1; SART1; DENR; SPRY3; TLX2; C21orf2; ORC5; MFSD11; URB1; ZNF862; NUPR1; CCDC22; PAGE4; KERA; PLCH2; TMEM127; FRAT2; JRK; CTAG2; SERF1A; C1QL1; ERC2-IT1; ZFAND5; GAG…
GO:0003676	REXO1L2P; ZBTB7C; HFM1; FAM90A10P; FAM90A18P; SSX10; FAM90A16P; ZSCAN5C; FAM90A20P; FAM90A8P; FAM90A7P; FAM90A27P; FAM90A9P; SSX11; ERI2; FAM90A22P; FAM90A12P; FAM90A5P; FAM90A23P; TDRD15; ZNF814; KRBOX1; ZNF878; D6REW3; FAM90A26; ZNF587B; F2Z351; REXO1L10P; F5H5K5; F8VRH5; H0YFU0; H0YG68; H0YHG0; H3BNC9; H3BQ85; hCG_2044799; MIR3654; H3BVH4; H7BYR5; I3L2L0; I3L521; J3QLW9; K7EQM0; K7ERI5; M0QXA5…
GO:0003677	FAM170A; ZNF320; EME2; BDP1; ZNF840; HELT; ZNF316; RBFOX3; ZNF860; MSGN1; ZSCAN5B; ZNF233; ZNF98; ARID3C; TCEB3CL2; ZFP92; ZNF729; ZNF726; ZNF716; ZNF785; DDX11L8; ZNF850; ZNF891; STRA13; ZNF724P; ZNF727; ZNF705G; ZNF705F; ZNF705E; ZNF99; AHRR; ZNF487; KLLN; CENPBD1; HMGB1P1; ZBTB42; ZNF879; ZNF736; ZNF732; B8ZZF3; K7EM74; hCG_2039718; DNASE2; TAF4; RFXAP; ARNTL; FOXE1; POLRMT; NR5A2; ZNF593; SOX…
GO:0003678	RECQL5; MCM3; MCM5; IGHMBP2; RECQL; ATRX; MCM2; DNA2; ERCC6; ERCC8; WRN; ZRANB3; SETX; SUPV3L1; DDX11; CHD8; INO80; RUVBL2; RUVBL1; RAD54B
GO:0003680	HMGA1; PAX6; POU3F4; CRIP1; HMGA2; HAND2; KMT2A; MEF2C
GO:0003682	BDP1; GMNC; ARID3C; APBB1; MEN1; CBX4; SUPT5H; MEIS1; PRMT5; POLR3A; TRIM24; ATXN7; TP73; HDAC3; TOX3; FOXP2; CRX; ZNHIT1; SUV39H1; SMAD6; SNAI2; AIRE; SOX15; KDM1A; NUPR1; DLX3; CCNT1; BRD4; MITF; CBFA2T3; SIN3B; PROP1; H2AFY; NCOR1; TADA2A; EED; SF3B1; WDHD1; RNF8; URI1; MTA2; CAMTA2; NKX2-2; CBX7; EOMES; MBD3; ACTL6A; WHSC1; EGFR; ESR1; TP53; MPO; POLR3D; TFAP2A; PRKCB; FABP1; CENPB; GLI1; POL…
GO:0003684	E9PQ18; M0R2N6; FANCG; TP73; MSH4; OGG1; MSH5; RAD1; NBN; POLQ; TP53; POLB; ERCC1; HMGB1; XRCC6; XRCC5; H2AFX; XRCC1; ERCC3; XPA; RPS3; HMGB2; APEX1; MPG; FEN1; RAD23A; RAD23B; XPC; RAD51; TP53BP1; TDG; GTF2H3; DDB1; CRY2; APTX; NEIL3; DDB2; ERCC4; NEIL2; NEIL1; PNKP; RBBP8; TP63; RAD18; POLK; REV1; POLI; RUVBL2; POLH
GO:0003688	ORC5; ORC4; HSPD1; MCM2; ORC2; ORC3
GO:0003689	RFC1; RFC3
GO:0003690	STRA13; MEN1; FOXE1; NR5A2; AIM2; HMGB3; TP73; FOXN1; NKX2-8; PAX4; KLF4; FOXS1; AKAP8; FOXD2; KIN; FOXH1; DDX58; EGFR; FOS; JUN; SP1; HMGB1; XRCC6; XRCC5; YBX3; JUNB; JUND; EGR1; NFKB1; HNF1A; USF1; PAX6; HMGB2; ERCC5; RBMS1; CTNNB1; ZEB1; FEN1; STAT1; MSH2; POU3F4; MRE11A; ASCL1; STAT5B; AFF3; MSH6; CEBPG; FOXA1; FOXA3; FOXL2; YBX1; NTHL1; SMAD3; SATB1; SP3; RAD51; FOXM1; TEF; FOXF1; FOXC1; FOX…
GO:0003691	XRCC6; XRCC5; TERF1; PURA; TERF2
GO:0003692	ZBP1
GO:0003696	MBD4; CENPB; MBD2; MLH3
GO:0003697	PMS2P1; PMS2P5; TDP2; PMS2P2; ERCC1; HMGB1; HNRNPA1; HSPD1; NME1; RPA2; YBX3; MSH3; HMGB2; RPA1; ERCC5; RBMS1; MCM4; MCM7; RPA3; LONP1; IGHMBP2; MLH1; LRPPRC; MSH2; BRCA2; SUB1; BLM; PMS1; PMS2; RAD23A; RAD23B; HNRNPK; CNBP; YBX1; SSBP2; PURA; XPC; SSBP1; RAD51; RPA4; PMS2P11; MCM6; PCBP1; CTC1; CRY2; SWSAP1; MEIOB; NEIL3; RTF1; ERCC4; FUBP1; NABP1; RAD51AP1; PURB; PEO1; SPEN; NABP2; SSBP4; SSBP3…
GO:0003700	E2F8; HMX2; NKX2-6; MEIS3P1; HELT; DPRX; HMX3; NKX6-3; ARGFX; UNCX; DUXA; DBX1; DRGX; MEIS3P2; FOXI3; NOTO; FOXO6; LEUTX; TMEM229A; D6RAR5; ANHX; TPRX2P; H0YFN1; K7ELQ4; M0R188; OVOL3; TAF4; RFXAP; ETV2; FOXE1; FOXN3; NR5A2; SOX1; E2F3; BHLHE40; CUX2; RFXANK; CDX4; ZNF197; MEIS2; ZNF213; PHOX2A; BACH1; IRF6; KLF11; TFEC; ZNF263; BTAF1; SMAD7; TBX3; ZBTB7B; T; SMAD9; SHOX; TP73; FOXP2; GSC2; CLOCK…
GO:0003705	FOXE1; MEIS1; NR5A2; BHLHE40; T; FOXN1; SNAI2; FOXS1; FOXD2; MITF; FOXH1; SIX3; NFATC1; PTH; JUN; GLI1; SRF; MYF5; MYOD1; ATF2; CREB1; CEBPB; SPI1; USF1; RFX1; PAX3; ARNT; HNF1B; AHR; HNF4A; GATA4; NKX2-1; RFX3; SOX9; CEBPA; NKX2-5; FOXA1; FOXA3; PKNOX1; SOX10; FOXL2; PURA; TFAP4; POU4F1; MEF2A; IRF8; RELA; TLE4; SRY; MEF2C; FOXM1; FOXF1; FOXC1; FOXD4; NR5A1; FOXE3; OLIG2; NFIX; ZFHX3; HIF1A; FOX…
GO:0003707	NR5A2; PGRMC2; NR1I2; ESRRB; ESR1; PGR; NR3C2; RARA; NR2F6; NR2F1; RARB; THRA; THRB; VDR; ESRRA; NR2C1; RARG; RXRA; NR1D1; NR4A1; NR2F2; RXRB; RORA; PPARG; HNF4A; NR4A2; RXRG; NR2C2; RORC; NR0B1; NR1H2; ESRRG; PPARD; PPARA; NR1H3; NR5A1; HNF4G; NR1D2; NR6A1; NR0B2; PAQR7; PAQR8; NR4A3; ESR2; RORB; NR1H4; NR2E1; NR2E3
GO:0003708	RARA; RARB; RARG; RXRA; ESRRG
GO:0003712	PIR; RFXANK; MEIS2; LDB2; MED14; LPXN; MED24; TADA2A; SUPT20HL2; MUC1; CREB1; ELK4; MSX2; SLC26A3; MAX; PSMC5; BTG1; TMF1; NRG1; MXD1; NMI; TFDP2; NFE2L1; IRF3; TRIP13; MED1; PTPN14; POU2AF1; SUPT20HL1; SND1; SUPT20H; DDX1; KAT2B; MED12; MED30; HES6; NSD1; TFB2M; MED4; MED17; CALCOCO1; MED13; THRAP3; MED16; TRRAP; RAD54L2
GO:0003713	PDLIM1; AIP; PSMD9; TAF4; RFXAP; ARID1A; TCERG1; TFEC; TRIM24; TGFB1I1; MED7; MED14; PQBP1; EDF1; PHF2; NR1I2; SUPT3H; TADA3; TAF5L; MED6; KLF7; PIAS1; PIAS2; ACTL6B; SUPT7L; PRPF6; NKX2-2; MED26; ESRRB; ECD; BCL10; HAND1; ACTL6A; CD3D; JUN; TFAP2A; RB1; NPM1; RARA; NR2F1; JUP; MYOD1; ATF2; TCF3; ZFX; JUNB; DDX5; PSMC3; ATF6; RXRA; MAK; TAF1; SP100; GATA3; CCNE1; YY1; ARNT; APEX1; RXRB; CIITA; CT…
GO:0003714	E2F8; CBX4; SAP18; ZNF593; MEIS2; TFEC; HDAC3; RBFOX2; SIAH2; CBFA2T2; HR; PLRG1; MSC; TBL1X; SIN3B; NCOR1; PEX14; SAP30; E2F6; GMNN; HSBP1; CREG1; PIAS1; TDP2; IFNB1; ENO1; HOXC6; RARA; THRB; SKI; YBX3; JUNB; PSMC3; ATF3; NR1D1; SP100; CCND1; NR2F2; YY1; APEX1; POU1F1; YWHAB; DDIT3; ZEB1; ELK3; YAP1; ID4; NRIP1; LHX1; CTCF; MXI1; ERF; TOB1; SMARCA4; MECP2; NR0B1; ZNF136; HIRA; ATN1; HDAC4; CTBP2…
GO:0003720	TERT; DKC1; PTGES3; TEP1
GO:0003721	TERT
GO:0003723	RBM47; MEX3A; DPPA5; RBMY1B; PABPN1L; RBFOX3; OOEP; FBLL1; CPSF4L; DDX11L8; MIF4GD; PATL2; H0YAE9; M0R2N4; IGF2BP3; RTCA; NOP56; DDX3X; RNASET2; TRDMT1; HNRNPDL; XPO1; U2SURP; SETD1A; SYNJ2; LSM1; CASC3; DDX3Y; RNMT; RBFOX2; CTIF; MSI1; HNRNPR; SYNJ1; HTATSF1; NUDT21; RRP9; HBP1; SYNCRIP; HNRNPCL1; DKC1; KIN; RNASEH1; NOL3; ANKRD17; DUSP11; SRSF10; KHDRBS3; RBMXL2; CSDE1; PRKRA; ERAL1; SURF6; WDH…
GO:0003724	DHX15; DHX16; DDX5; DDX6; DHX9; DDX10; DDX1; DDX17; DDX24; RAD54B
GO:0003725	TLR3; DHX15; DDX58; STAU1; OAS1; TFRC; HSPA1A; SLC3A2; HSP90AB1; VIM; HSPD1; ACTN1; EIF2AK2; MSN; OAS2; EIF4A1; TUBA1B; TUBB4B; CLTC; ILF2; ILF3; RFTN1; TARBP2; OASL; ELAVL1; LRRFIP1; DHX30; APTX; YRDC; MTDH; DDX60; SUPV3L1; LSM14A; DGCR8; DDX1; DHX58; STRBP; IFIH1; DHX36; PRKRIP1; A1CF; DDX21; MBNL1; TLR8; ADARB2; STAU2; DUS2; TLR7; ZNF346; DICER1; MYH4; OAS3
GO:0003726	ADAR; ZBP1
GO:0003727	CBX4; CBX6; DDX58; CBX7; SNRPC; HNRNPA1; ZFP36; LONP1; RBMX; HNRNPF; CNBP; DLX2; IFIT5; JMJD6; DDX60; ENDOV; LSM14A; DHX58; PIWIL1; STRBP; IFIH1; CBX8; A1CF; TLR8; ADARB2; TLR7
GO:0003729	SRRM4; RBFOX2; NUDT21; DXO; LUC7L3; DHFR; TYMS; SSB; HSP90AA1; HNRNPC; SNRPC; TPR; RPS2; RPL7; RPS3; ZFP36; CALR; RBMX; EIF4A3; RPL35; RPS5; RBM25; NOVA1; MECP2; RBM5; EIF4A1; RPS13; RPS26; TRA2B; ADARB1; FMR1; C1QBP; ZFP36L1; GRSF1; G3BP1; SLBP; TSN; ELAVL1; CPSF6; CELF3; ESRP1; DHFRL1; TDRD7; PIWIL2; HNRNPLL; CELF1; NUDT16; PIWIL1; FYTTD1; PURB; PARK7; HNRNPAB; CELF4; UPF3B; NSRP1; RBM38; NXF3;…
GO:0003730	IGF2BP3; PARN; YBX3; ELAVL4; FXR1; CRYZ; CPSF1; ELAVL2; TARDBP; AUH; CIRBP; RNPS1; RC3H1; SERBP1; CPEB3; ZNF385A; SECISBP2; RBM24; TUT1; IGF2BP1; YBX2; CARHSP1; IGF2BP2
GO:0003735	RPSAP58; RPL37L; H3BN98; H3BNC9; RPL36A-HNRNPH2; MRPS12; MRPS14; MRPL33; RPLP1; RPLP2; RPLP0; RPS17; RPSA; MRPL3; RPS2; RPL35A; RPL7; RPL17; RPS4Y1; RPS3; RPS12; RPL13; RPL10; RPL12; RPL9; RPL22; RPL4; RPS19; RPL3; RPL13A; RPS27; RPL35; RPL27A; RPL5; RPL21; RPL28; RPS9; RPS5; RPL29; RPL34; MRPL19; RPL14; MRPL12; RPS20; RPS3A; RPL26; RPL15; RPL27; RPL37A; RPL37; RPS7; RPS8; RPS15A; RPS16; RPS14; R…
GO:0003743	EIF4E1B; EIF3CL; EIF3F; EIF1AY; EIF3D; EIF3H; EIF4G3; DENR; EIF4E2; EIF1B; EIF5B; EIF3G; EIF3J; EIF2S1; EIF4E; EIF2S2; EIF4B; EIF2S3; EIF2D; EIF1; MTIF2; EIF1AX; EIF2B2; EIF5; EIF3B; EIF6; EIF3E; EIF4A1; EIF4G2; EIF4G1; EIF2B5; EIF3I; EIF3A; EIF2B1; EIF4A2; EIF4H; EIF2S3L; EIF3M; DHX29; EIF4E3; EIF1AD; COPS5; EIF3C; EIF2A; MTIF3; EIF2B3; EIF3K; EIF2B4; TRMT6; AGO2; EIF3L
GO:0003746	EEF2; EEF1B2; EEF1G; EEF1D; TSFM; TUFM; EEFSEC; EIF5A; EEF1A1; EEF1A2; EEF1A1P5; EEF1DP3; EIF5AL1; EFTUD1; ABTB1; GFM2; GFM1; EIF5A2; HBS1L
GO:0003747	MTRF1; GSPT1; ETF1; C12orf65
GO:0003755	PPIAL4G; PPIAL4D; PPIH; FKBP6; FKBP9; PPIB; FKBP2; PPIF; NKTR; PPIC; RANBP2; PPIA; FKBP1A; FKBP1B; FKBP3; FKBP4; PPID; PPIL2; PPIG; FKBP5; PIN1; FKBP8; PPP2R4; FKBP1C; CWC27; PPIL6; PPIL4; FKBP10; PPWD1; PPIL3; FKBP14; FKBP11; FKBPL; PPIE; PIN4; PPIL1; PPIAL4A; FKBP7
GO:0003756	QSOX1; ITGB3; P4HB; PDIA4; ERP29; PDIA3; PDIA2; PDIA5; PDIA6; TXNDC2; ERO1LB; PIGK; ERO1L; TMX3; ERP44; GLRX2
GO:0003774	MYH7B; MYO1G; MYO9A; KIF2A; MYO1C; MYO1F; DYNC1I1; KIF3C; KIF1C; MYL3; MYH1; MYH8; MYL6B; MYH9; MYH11; DYNLT3; MYL6; DYNLL1; DYNLT1; KLC1; CGNL1; KIF1A; KIF5A; MYO1E; DCTN2; DCTN1; MYO7B; MYO18B; TCTE3; MYO1H; DYNC2H1; DYNC2LI1; MYO18A; DYNLL2; MYO19; MYO15B; MYO5C; KIF15; DNAH9; CGN; MYO1A; DNAI1; MYO15A; MYO6; MYH15; MYO16
GO:0003777	KLP6; KIF2A; DYNC1I1; DNALI1; KIF3C; KIF3B; DYNC1LI2; KIF1C; KIF5C; KIF1B; KIF21B; KIF20A; KIF4A; DNAL4; KIF5B; KIF11; CENPE; KIF23; KLC1; DNAH14; KIF1A; KIF5A; DYNC1I2; DYNC1H1; SMC1A; KIF22; KIF14; KIF26B; KIF7; KIF4B; KIF24; KLC3; KIF6; DNAH12; KIF21A; KIF27; KIF18B; DNAH10; KIF2B; DYNC2H1; DNAH3; DNAH5; DYNLRB2; DNAH7; APPBP2; KIFC2; DNAH11; KIF12; DNAH8; DNHD1; KIF20B; BBS4; KIF2C; KIFC3; KI…
GO:0003779	XIRP2; WIPF3; MYH7B; WASH1; WASH4P; MYO1G; MYO9A; WASH3P; H0Y858; MYO1C; MYO1F; HIP1; WASL; TMSB4Y; ABLIM1; ENC1; GIPC1; FSCN2; SPTBN2; ARPC1B; ARPC2; ARPC3; VILL; INPPL1; ARPC5; MEFV; EPB41L2; WIPF1; PSTPIP1; ACTN4; MYO1B; GMFG; DIAPH1; DIAPH2; OPHN1; WDR1; HIP1R; PHACTR2; AVIL; FLNB; RP2; MYO1D; MICAL2; ABLIM3; KLHL2; TNNC2; SLC4A1; GC; ANG; ALDOA; ITGB1; GSN; TPM3; PFN1; TPM2; TPM1; TMSB15A; T…
GO:0003785	MTSS1; COBL; ABL1; MYL3; MYL2; MYL4; NOS3; ABL2; PRKCE; TWF1; TWF2; MKL1; PKNOX2; LIMA1
GO:0003796	LYZL6; LYZ; LYZL1; LYZL2; LYG2; SPACA3; LYG1; LYZL4; SPACA5; CHIA
GO:0003810	TGM5; TGM6; F13A1; EPB42; TGM2; TGM1; TGM4; TGM3; TGM7
GO:0003823	IGLC7; FCN1; LILRA1; IGJ; IGKV1-5; P01764; IGKC; IGHE; IGHG1; IGHG2; IGHG3; IGHG4; IGHM; IGHA1; IGHA2; IGHD; LCK; IGKV4-1; CD48; IGLC6; IGLC1; IGLC2; IGLC3; VPREB1; IL7R; LAG3; AZGP1; PPP2R1A; KIR2DL3; GP2; FCGRT; SLAMF1; FCN2; MICB; MICA; HFE; RAET1L; RAET1G; LILRA2; LILRA3; LILRB4; RAET1E; MR1; ULBP3; ULBP2; ULBP1; TOPORS
GO:0003824	PP2D1; CHURC1-FNTB; M0QYT0; ACOT7; HSD17B6; FPGT; AZIN1; SYN3; MGAM; LANCL1; NMT2; ALDH1L1; DDAH1; DDAH2; HP; HPR; BCHE; GLA; SLC3A2; DBH; LINC00614; ALAD; HSD17B1; HPGD; SYN1; CEL; CAPN3; AADAC; AOAH; NMT1; GTF2F1; FHIT; SGSH; UBASH3A; EML5; SLC3A1; TGM3; ASAH1; ITPK1; PIGH; ESPL1; DIP2A; TAB1; CWF19L2; ACCSL; CWF19L1; FAM111B; OLFM4; PAMR1; LANCL3; TDH; LGI3; PRSS35; PLD5; CDYL2; ASCC1; SPATA20…
GO:0003826	BCKDHA; BCKDHB
GO:0003827	MGAT1
GO:0003828	ST8SIA5; ST8SIA3; ST8SIA1; ST8SIA2; ST8SIA4
GO:0003829	GCNT3; GCNT1; GCNT4
GO:0003830	MGAT3
GO:0003831	B4GALT3; B4GALT2; B4GALT1; WDFY3; B4GALT7
GO:0003834	BCMO1
GO:0003835	ST6GAL1; ST6GAL2
GO:0003836	ST3GAL1; ST3GAL3; ST3GAL4; ST3GAL2
GO:0003837	UPB1
GO:0003839	GGCT; GGACT
GO:0003840	GGT3P; GGTLC3; GGT1; GGT2; GGT5; GGTLC2; GGTA1P; GGT6; GGTLC1; GGT7
GO:0003841	AGPAT2; AGPAT9; LCLAT1; MBOAT2; LPCAT2; AGPAT6; ABHD5; AGPAT1; AGPAT4; AGPAT3; AGPAT5
GO:0003842	ALDH4A1
GO:0003844	GBE1
GO:0003845	HSD11B1; HSD11B2
GO:0003846	DGAT1; MOGAT2; MOGAT3; MOGAT1; DGAT2
GO:0003847	PAFAH1B2; PLA2G7; PAFAH1B3; ASPG; PAFAH2
GO:0003851	UGT8
GO:0003854	SDR42E2; HSD3B1; HSD3B2; NSDHL; SDR42E1; HSD3B7
GO:0003857	HADHA; HSD17B4; HADHB; EHHADH; HADH; HSD17B8; HSD17B10; CRYL1
GO:0003858	BDH1; BDH2
GO:0003860	HIBCH
GO:0003863	BCKDHA; BCKDHB
GO:0003865	SRD5A1; SRD5A2; SRD5A3
GO:0003867	ABAT
GO:0003868	HPD; HPDL
GO:0003870	ALAS1; ALAS2
GO:0003872	PFKM; PFKL; PFKP
GO:0003873	PFKFB2; PFKFB1; PFKFB3; PFKFB4
GO:0003874	PTS
GO:0003875	ADPRH; ADPRHL1
GO:0003876	AMPD1; AMPD3; AMPD2
GO:0003878	ACLY; SUCLG1
GO:0003880	ICMT; LCMT1
GO:0003881	CDIPT
GO:0003882	PTDSS2
GO:0003883	CTPS1; CTPS2
GO:0003884	DAO
GO:0003886	TRDMT1; DNMT1; DNMT3B; DNMT3A
GO:0003887	REV3L; POLQ; DNTT; POLB; POLA1; POLD1; POLD2; POLG; POLE2; POLE; POLA2; POLD3; KIAA2022; PAPD7; POLN; PAPD5; PRIMPOL; MYBBP1A; POLD4; POLM; POLE4; POLE3; CHRAC1; POLK; REV1; POLL; POLG2; POLI; POLH
GO:0003896	POLA1; PRIM1; PRIM2; PRIMPOL
GO:0003899	H7C0S8; POLRMT; POLR3A; POLR1C; POLR3G; CD3EAP; POLR2D; CRCP; POLR3D; POLR2M; POLR2E; POLR2A; POLR2I; POLR2H; POLR2J; POLR2G; POLR2L; MED21; TWISTNB; POLR3C; RPAP1; POLR2J2; POLR1E; POLR3F; MED20; POLR3E; ZNRD1; POLR3K; POLR3H; CTDP1
GO:0003904	CRY1; CRY2
GO:0003906	RPS3; APEX1; HMGA2; NTHL1; ALKBH1; APLF; NEIL3; NEIL2; NEIL1; APEX2
GO:0003908	MGMT
GO:0003909	LIG1; LIG3; LIG4
GO:0003910	LIG1; LIG3; LIG4
GO:0003912	DNTT
GO:0003914	CRY1; CRY2
GO:0003916	TOP3B
GO:0003917	TOP3B; TOP1; TOP3A; TOP1MT
GO:0003918	TOP1; TOP2A; TOP2B; TOP1MT
GO:0003919	FLAD1
GO:0003920	GMPR; GMPR2
GO:0003921	GMPS
GO:0003922	GMPS
GO:0003923	GPAA1; PIGK; PIGT; PIGS; PIGU
GO:0003924	GTPBP10; TUBAL3; GNAT3; F8W810; I3L2F9; GTPBP1; RAB27B; RHOD; DNM1L; GNGT2; GNB5; MRAS; RAB7L1; 41886; OPA1; EIF5B; REM1; DIRAS1; MFN2; DIRAS3; RAB3D; GNA14; NRAS; HRAS; KRAS; TUBB4A; GNAI2; TUBB; SRPR; GNAI3; GNAO1; RAP2A; RRAS; RALA; RALB; GNAT1; EEF2; RAC2; GSPT1; GNB3; RHOQ; GNAZ; GNAT2; RAB3A; RAB4A; RAB5A; RAB6A; MX1; MX2; TUBG1; GNA11; GNA15; GBP1; GBP2; ARL2; ARL3; TRIM23; NUDT1; GNL1; GN…
GO:0003934	GCH1; NIF3L1
GO:0003937	ATIC
GO:0003938	IMPDH2; IMPDH1
GO:0003939	SORD
GO:0003940	IDUA
GO:0003941	SDS; SDSL; SRR
GO:0003943	ARSB; GALNS
GO:0003944	NAGPA
GO:0003945	B4GALT3; B4GALT4; B4GALT2; B4GALT1
GO:0003947	B4GALNT1
GO:0003948	AGA; ASRGL1
GO:0003950	TNKS; PARP1; ART1; ART3; PARP6; PARP15; PARP14; PARP10; ZC3HAV1; TIPARP; SIRT2; PARP9; PARP8; PARP16; SIRT6; SIRT1; ART5; PARP12; TNKS2; PARP11; SIRT3; SIRT5; PARP2; PARP4; SIRT4; PARP3
GO:0003951	DGKI; NADK; DGKA; DGKG; DGKE; DGKQ; DGKZ; DGKD; CERKL; NADK2; AGK; DGKK; DGKH; CERK; SPHK2; SPHK1; DGKB
GO:0003952	NADSYN1
GO:0003953	CD38; BST1; ART5
GO:0003954	NDUFS8; NDUFS7; NDUFS2; NDUFS3; NDUFA9; NDUFA13; NDUFA12
GO:0003955	NQO1; CBR4
GO:0003956	ART1; ART3; PARP16; SIRT6; ART4; ART5
GO:0003957	NNT
GO:0003958	POR; NOS3; NOS1; NOS2; MTRR; NDOR1
GO:0003960	CRYZL1; ADH4; CRYZ; TP53I3
GO:0003963	RTCA; RCL1
GO:0003964	B7Z5F2; ERVK6
GO:0003968	POLR2A
GO:0003972	RTCB
GO:0003973	HAO2; HAO1
GO:0003975	DPAGT1
GO:0003976	GNPTAB
GO:0003977	UAP1
GO:0003978	GALE
GO:0003979	UGDH
GO:0003980	UGGT2; UGGT1
GO:0003983	UGP2
GO:0003985	ACAT1; HADHA; ACAT2
GO:0003986	NUDT7; ACOT12; ACOT9
GO:0003987	ACSS3; ACSS2; ACSS1
GO:0003988	ACAA1; ACAA2; HADHB
GO:0003989	ACACB; ACACA
GO:0003990	BCHE; ACHE
GO:0003993	PPIP5K2; ACP2; ACP5; ACPP; ACP1; PPIP5K1; PAPL; ACPL2; ACPT; ACP6; MINPP1
GO:0003994	ACO1; ACO2
GO:0003995	ACOX3; ACADM; ACADS; ACADL; ACADSB; ACADVL; ACOX1; ACAD10; ACOX2; ACAD9; ACOXL; ACAD8
GO:0003996	ACSM1
GO:0003997	ACOX1; ACOX2; ACOXL
GO:0003998	ACYP1; ACYP2
GO:0003999	APRT
GO:0004000	ADA; ADARB1; ADAL; ADAD2; ADAD1; ADARB2; CECR1
GO:0004001	ADK
GO:0004003	DDX11L8; DDX3X; CHD1; CHD2; NBN; XRCC6; XRCC5; ERCC2; ERCC3; MCM4; MCM7; RECQL; MRE11A; BLM; DHX9; CHD3; G3BP1; WRN; MCM6; CHD4; CHD1L; FBXO18; GTF2H4; DDX12P; RAD50; DDX11; BRIP1; RTEL1; RUVBL2
GO:0004004	DDX3X; SNRNP200; DDX5; EIF4A3; DHX9; G3BP1; DDX39B; DHX8; SKIV2L; SUPV3L1; DDX54; UPF1; DDX23; MOV10L1; DDX24; DDX21; DDX18; DDX43; DDX56; DDX20; DDX25
GO:0004008	ATP7B; ATP7A
GO:0004012	ATP8B1; ATP9B; ATP10A; ATP8B3; ATP9A; ATP10B; ABCA4; ATP11A; ATP8B2; ATP11C; ATP8B4; ATP8A2; ATP10D; ATP11B; ATP8A1
GO:0004013	AHCYL1; AHCY; AHCYL2
GO:0004014	AMD1
GO:0004016	ADCY6; ADCY3; ADCY9; ADCY5; ADCY8; ADCY7; ADCY2; ADCY4; ADCY10
GO:0004017	AK1; AK4; AK2; AK7; AK8; AK3; AK5
GO:0004018	ADSL
GO:0004019	ADSS; ADSSL1
GO:0004020	PAPSS1; PAPSS2
GO:0004021	GPT; GPT2
GO:0004022	ADH1C; ADH1A; ADH4; ADH5; ADH6; ADH7; PTGR1; DHRS9
GO:0004024	ADH1B; ADH1A; ADH4; ADH7
GO:0004027	SULT2B1; SULT1C3
GO:0004028	ALDH1A2; ALDH3A1; ALDH3B1; ALDH3B2; ALDH9A1
GO:0004029	ALDH1A1; ALDH2; ALDH4A1; ALDH1B1; ALDH3A1; ALDH1A3; ALDH9A1; ALDH7A1; ALDH3A2
GO:0004030	ALDH2; ALDH3A1; ALDH3B1; ALDH1A3; ALDH3B2; ALDH3A2
GO:0004031	ADH7; AOX1
GO:0004032	AKR7A2; ADH4; AKR1A1; AKR1B1; AKR1C3; AKR1C2; AKR1C1
GO:0004033	AKR1B10; AKR7A3; CYB5A; AKR1B1; AKR1C4; SPR; AKR1C3; AKR1C1; MIOX
GO:0004034	GALM
GO:0004035	CILP; ALPL; ALPP; ALPI; ALPPL2; CILP2
GO:0004037	ALLC
GO:0004040	ACR
GO:0004042	NAGS
GO:0004043	ALDH7A1
GO:0004044	PPAT
GO:0004045	ICT1; PTRHD1; PTRH1; PTRH2
GO:0004046	ABHD14A-ACY1; CAT; DARS; ASPA; ACY1; ACY3
GO:0004047	GCSH; AMT; IBA57; PDPR; DMGDH; SARDH
GO:0004051	ALOX5
GO:0004052	ALOX12B; ALOX15; ALOX12
GO:0004053	ARG1; ARG2
GO:0004055	ASS1
GO:0004056	H7C0S8; ASL
GO:0004057	ATE1
GO:0004058	DDC
GO:0004059	AANAT
GO:0004060	NAT2; NAT1
GO:0004061	AFMID
GO:0004062	SULT1B1; SULT1A3; SULT1A1; SULT1A2; SULT1C3
GO:0004063	PON1; PON3
GO:0004064	PON1; PON2; PON3; APMAP
GO:0004065	ARSA; ARSB; ARSD; ARSE; ARSF; ARSH; ARSJ; ARSI; ARSK; SULF2; SULF1; ARSG
GO:0004066	ASNS; ASNSD1
GO:0004067	ASRGL1; ASPG
GO:0004069	GOT2; GOT1
GO:0004070	CAD
GO:0004074	BLVRB; BLVRA
GO:0004075	ACACB; PCCA; PC; BTD; ACACA; MCCC1
GO:0004077	HLCS
GO:0004078	HLCS
GO:0004079	HLCS
GO:0004080	HLCS
GO:0004081	NUDT2
GO:0004082	BPGM; PGAM2; PGAM1; PGAM4
GO:0004083	BPGM; PGAM2; PGAM1; PGAM4
GO:0004084	BCAT2; BCAT1
GO:0004085	ACADS
GO:0004087	CPS1
GO:0004088	CAD
GO:0004089	CA12; CA11; CA1; CA2; CA3; CA4; CA6; CA5A; CA8; CA7; CA9; CA13; CA5BP1; CA14; CA5B
GO:0004090	CBR3; CBR1; DHRS2; DHRS4
GO:0004092	CRAT
GO:0004095	CPT2; CPT1A; CPT1C; CPT1B
GO:0004096	CAT
GO:0004098	ARSA
GO:0004102	CHAT
GO:0004103	CHKA; CHKB
GO:0004104	BCHE; ACHE; CHKA
GO:0004105	PCYT1A; PCYT1B
GO:0004108	CS
GO:0004109	CPOX; RSAD1
GO:0004111	CKM; CKB; CKMT1A; CKMT2
GO:0004112	PDE2A; PDE11A
GO:0004113	CNP
GO:0004114	PDE6D; PDE8A; PDE5A; PDE9A; PDE8B; PDE4B; PDE4D; PDE3B; PDE11A; PDE10A
GO:0004115	PDE8A; PDE4A; PDE1B; PDE4B; PDE4C; PDE4D; PDE7A; PDE3A; PDE7B
GO:0004117	PDE1A; PDE1B; PDE1C
GO:0004118	PDE2A; PDE11A; PDE10A
GO:0004119	PDE3B; PDE3A
GO:0004122	CBS
GO:0004123	CTH
GO:0004126	APOBEC3A; CDA; APOBEC1; APOBEC3H; APOBEC3F; AICDA; APOBEC3G; APOBEC2
GO:0004127	CMPK1; CMPK2; AK7; AK8
GO:0004128	CYB5R3; NQO1; POR; CYB5R2; CYB5RL; CYB5R4; CYB5R1
GO:0004129	H0YIV9; NDUFA4; COX7A2L; COX7A2P2; CYB5A; MT-CO1; MT-CO2; MT-CO3; COX6C; COX8A; COX5B; COX6A1; COX4I1; COX7A2; COX6B1; COX7C; COX5A; COX7A1; COX7B; COX6A2; COX10; SURF1; COA6; COX6A1P2; COX6B2; COX15; COX8C; COX7B2; COX4I2; COX11
GO:0004132	DCTD
GO:0004133	AGL
GO:0004134	AGL
GO:0004135	AGL
GO:0004137	TK2; DCK
GO:0004138	DGUOK
GO:0004139	DERA
GO:0004140	COASY; DCAKD
GO:0004142	CHPT1; CDS1; CEPT1
GO:0004143	DGKI; DGKA; DGKG; DGKE; DGKQ; DGKZ; DGKD; CERKL; AGK; DGKK; DGKH; CERK; SPHK2; SPHK1; DGKB
GO:0004144	DGAT1; MOGAT3; MOGAT1; DGAT2
GO:0004145	SAT1; SAT2
GO:0004146	DHFR; DHFRL1
GO:0004148	DLD
GO:0004149	DLST
GO:0004151	CAD
GO:0004152	DHODH
GO:0004155	QDPR
GO:0004157	DPYS; DPYSL2
GO:0004158	DHODH; DPYD
GO:0004161	GGPS1; FDPS
GO:0004163	MVD
GO:0004164	DPH5
GO:0004165	ECI2; ECI1; EHHADH
GO:0004167	MIF; DDT; DCT
GO:0004168	DOLK
GO:0004169	DPM1; SDF2; POMT2; POMT1
GO:0004170	DUT
GO:0004174	ETFDH; AIFM2
GO:0004175	ADAM10; TPP1; NAPSA; ELANE; MME; CTSH; FURIN; ACE; PSMB6; PCSK6; TPP2; CPS1; MMP12; ECE1; PSEN1; PSEN2; PSMA6; HTRA4; HTRA3; FAP; PAPPA; NCSTN; APH1A; TMEM59; ACE2; SENP1; ATG4B
GO:0004176	CLPX; LONP1; LONRF1; LONRF2; LONRF3; LONP2; CRBN
GO:0004177	XPNPEP2; CTSV; CTSH; LTA4H; PEPD; ANPEP; DPP4; LAP3; TPP2; METAP2; METAP1; NPEPPS; PHEX; ENPEP; BLMH; ERAP2; METAP1D; DPP8; DPP9; AOPEP; NPEPL1; RNPEP; RNPEPL1; XPNPEP3; XPNPEP1; DPP3; ERAP1; DPP7; LNPEP; TRHDE; DNPEP
GO:0004180	CTSA; ACE; CPM; CPB1; CPE; CPA2; FOLH1; BLMH; AEBP1; CNDP1; CNDP2; ACE2; NAALADL1; NAALAD2; CPQ
GO:0004181	CPD; PEPD; CPM; CPA1; CPB1; CPA3; CPN1; CPE; CPA2; AGBL2; AGBL4; CPZ; AEBP1; CPO; CPXM2; CPA6; AGBL5; AGBL3; CPA5; CPB2; AGBL1; CPXM1; CPA4; AGTPBP1
GO:0004185	CPD; CTSA; PRCP; CPVL; SCPEP1
GO:0004190	H7C469; NAPSA; REN; CTSD; PGA4; PGA5; CTSE; PGC; CASP3; PSEN1; PSEN2; CASP7; BACE1; ASPRV1; DDI2; SPPL2C; SPPL2A; DDI1; NRIP2; NRIP3; BACE2
GO:0004197	CFLAR; CTSV; USP12; USP2; USP1; CTSL; CTSB; CTSH; UCHL1; CASP16; CTSS; CASP1; PDIA3; CASP14; USP6; USP8; CASP3; CASP2; CTSO; CTSK; USP5; CASP4; USP11; CASP5; USP14; CASP7; CASP9; CASP6; BLMH; USP10; CASP8; CASP12; USP49; USP34; USP37; ATG4D; SFRP1; USP33; PIGK; CASP10; USP13; USP9X; USP7; ATG4C; LGMN; CTSF; MALT1; TINAG; RCE1; USP20; USP15; USP16
GO:0004198	CAPN8; CAPN14; CAPN9; CAPN5; CAPN15; CAPNS1; CAPN1; CAPN2; CAPN3; CAPN13; CAPN12; ADGB; CAPN10; CAPN11; CAPN6; CAPN7
GO:0004221	USP17L3; USP17L4; USP27X; USP17L5; USP17L15; USP17L10; USP17L13; USP17L12; USP17L11; USP17L21; USP17L18; USP17L22; USP17L23; USP17L17; USP17L19; USP17L20; PSMD14; USP9Y; USP12; USP2; USP1; USP19; UCHL1; USP17L7; USP17L8; UCHL3; TNFAIP3; USP6; USP8; USP5; BRCC3; USP11; ATXN3; USP14; USP46; USP17L24; USP4; USP10; USP41; PAN2; USP39; MYSM1; USPL1; OTUD7B; USP17L6; USP17L2; USP49; USP34; USP30; USP31…
GO:0004222	TRABD2B; ADAM10; ADAMTS3; ADAMDEC1; ADAM12; MBTPS2; ADAM20; NRD1; TLL1; ECE2; MMP20; ADAM23; ADAM11; ADAMTS4; PMPCB; ZMPSTE24; MMP23A; PAPLN; ADAMTS2; ECEL1; MMP1; MMP2; MMP3; MME; MMP7; MMP10; BMP1; IDE; MMP9; UQCRC2; MMP8; KEL; MMP11; MMP12; ECE1; MMP13; MMP14; MMP15; MMP16; THOP1; ADAMTS12; YBEY; ADAMTS20; ADAM8; ADAM17; PHEX; PMPCA; FAP; ADAM9; ADAM15; MEP1A; MEP1B; MMEL1; PITRM1; ASTL; ADAM5…
GO:0004252	PRSS38; PRSS37; PRSS29P; PRSS47; B9A030; B9A039; PRSS46; PRSS44; E9PLN8; MASP2; TOR1A; TPP1; TMPRSS2; KLK10; HTRA2; TMPRSS11D; KLK8; RHBDL1; PRSS23; F2; C1R; F9; F10; CFD; PLG; F12; PLAU; PLAT; CFB; LTF; F11; KLKB1; PROC; CFI; HPN; C2; KLK1; KLK3; PRSS1; PRSS2; CELA2A; CELA2B; ELANE; MMP2; CTSG; LPA; F7; CELA3B; CELA3A; CTSH; C1S; FURIN; PRSS56; GZMB; ACR; GZMA; APEH; HGF; PCSK2; CTRB1; KLK2; AZU…
GO:0004298	PSMB11; J3QL48; PSMA7; PSMB1; PSMA1; PSMA2; PSMA3; PSMA4; PSMB8; PSMB9; PSMA5; PSMB4; PSMB6; PSMB5; PSMB10; PSMB3; PSMB2; PSMA6; PSMA8; PSMB7; TASP1; PRSS50
GO:0004300	ECHS1; HADHA; HADHB; EHHADH; AUH
GO:0004301	EPHX1; LTA4H; EPHX2; RNPEP
GO:0004303	HSD17B6; HSD17B1; HSD17B2; HSD17B7; HSD17B12; HSD17B11; HSD17B8; HSD17B14; RDH8
GO:0004304	SULT1E1
GO:0004305	CHKA; ETNK1; ETNK2; CHKB
GO:0004306	PCYT2
GO:0004307	PIGF; EPT1; CEPT1
GO:0004308	NEU4; NEU1; NEU3
GO:0004310	FDFT1
GO:0004311	GGPS1; FNTB; COX10
GO:0004312	FASN
GO:0004313	FASN
GO:0004314	FASN; MCAT
GO:0004315	FASN; OXSM
GO:0004316	FASN
GO:0004317	FASN
GO:0004319	FASN
GO:0004320	FASN; OLAH
GO:0004321	ACSM4; SLC27A3
GO:0004322	CP; FTH1; FXN; HEPHL1; FTMT
GO:0004324	FDXR
GO:0004325	FECH
GO:0004326	FPGS
GO:0004329	LOC100996643; MTHFD1; MTHFD2; MTHFD1L; MTHFD2L
GO:0004331	FBP2; PFKFB2; PFKFB1; PFKFB3; PFKFB4; TIGAR
GO:0004332	ALDOA; ALDOB; ALDOC
GO:0004333	FH
GO:0004334	FAH
GO:0004335	GALK1; GALK2
GO:0004336	GALC
GO:0004337	GGPS1; FDPS
GO:0004339	MGAM
GO:0004340	HK1; GCK; HK2; HK3; HKDC1
GO:0004341	RGN
GO:0004342	GNPDA1; GNPDA2
GO:0004343	GNPNAT1
GO:0004345	H6PD; G6PD
GO:0004346	G6PC; G6PC3; G6PC2
GO:0004347	K7ESF4; GPI
GO:0004348	GBA; GBA2
GO:0004349	ALDH18A1
GO:0004350	ALDH18A1
GO:0004351	GLUL; GAD2; GAD1
GO:0004352	GLUD1; GLUD2
GO:0004353	GLUD1; GLUD2
GO:0004356	GLUL; LGSN
GO:0004357	GCLC; GCLM
GO:0004359	GLS; GLS2
GO:0004360	GFPT2; GFPT1
GO:0004361	GCDH
GO:0004362	GSR
GO:0004363	GSS
GO:0004364	MGST3; GSTA4; CLIC2; GSTZ1; HPGDS; GSTA1; GSTA2; GSTP1; GSTM1; GSTT2; GSTT2B; MGST1; ALOX5AP; GSTM3; GSTM2; GSTT1; GSTM5; GSTO1; GSTM4; GSTA3; LTC4S; GSTA5; MGST2; GSTO2; GSTK1
GO:0004365	GAPDHS; GAPDH
GO:0004366	AGPAT9; GPAT2; AGPAT6; GPAM
GO:0004367	GPD1; GPD1L
GO:0004368	GPD1; GPD2
GO:0004370	GK; GK3P; GK2; GK5
GO:0004371	DAK
GO:0004372	SHMT1; SHMT2
GO:0004373	GYS1; GYS2
GO:0004375	GLDC
GO:0004377	ALG11
GO:0004378	ALG2
GO:0004379	NMT2; NMT1
GO:0004380	ABO
GO:0004381	ABO
GO:0004382	ENTPD5
GO:0004383	GUCY1B2; NPR1; NPR2; GUCY2C; GUCY1A2; GUCY2F; GUCY1A3; GUCY1B3; GUCY2D
GO:0004385	CASK; MPP1; DLG1; MPP3; MPP2; DLG2; GUK1; MAGI3; DLG3; CARD11; TJP2
GO:0004386	BTAF1; SMARCA5; DDX6; SMARCA1; HELZ; ATRX; DNA2; SMARCA2; SMARCA4; BLM; EIF4A1; CHD3; WRN; EIF4A2; HLTF; SHPRH; ERCC6L; CHD9; SRCAP; DHX32; NAV2; SUPV3L1; DQX1; RAD54L; UPF1; DHX58; DDX11; EP400; HELZ2; IFIH1; SMARCAD1; MOV10; HELLS; MCM9; SMARCAL1; CHD7; MCM8; DDX19B; RAD54L2
GO:0004392	HMOX1; HMOX2
GO:0004395	COQ3
GO:0004396	HK1; HK2; HK3
GO:0004397	HAL
GO:0004398	HDC
GO:0004402	K7ERQ8; HAT1; CLOCK; MGEA5; EDF1; MED24; TADA2A; SUPT3H; TADA3; TAF5L; SUPT7L; KAT7; ATF2; TAF1; ARRB1; BRCA2; EP300; TAF10; TAF5; NCOA2; NCOA1; TAF9; SRCAP; TAF1L; KAT6B; CREBBP; KAT6A; KAT2A; KAT2B; KAT5; TADA1; ELP4; SAP130; EPC1; KAT8; CSRP2BP; ELP3; BAZ1A; ING3; GTF3C4; CDYL; CDY2A; CDY1; TAF6L; NCOA3
GO:0004407	HDAC3; MTA2; HDAC4; HDAC1; HDAC2; HDAC10; NACC2; HDAC11; SIRT1; HDAC8; SUDS3; SALL1; HDAC6; HDAC9; HDAC5
GO:0004408	HCCS
GO:0004411	HGD
GO:0004415	HYAL3; MGEA5; CD44; SPAM1; HYAL1; HYAL2; HYAL4
GO:0004416	HAGH; HAGHL; PNKD
GO:0004418	HMBS
GO:0004419	HMGCL; HMGCLL1
GO:0004420	HMGCR
GO:0004421	HMGCS2; HMGCS1
GO:0004422	HPRT1; PRTFDC1
GO:0004423	IDS
GO:0004427	PPA1; PRUNE; LHPP; PPA2
GO:0004430	PI4KA; PI4K2B; PI4K2A; PI4KB
GO:0004435	F2RL2; PLCH2; CHRM5; CHRM1; CCL5; PLCG2; PLCG1; CHRM3; EDNRA; BDKRB2; CCKBR; CCR1; CASR; HTR2B; PLCD1; CCR5; PLCB2; PLCB3; PLCL1; PLCB4; C3AR1; PLCH1; PLCZ1; PLCD3; PLD4; PLCD4; PLCB1; PLCE1; PLCL2
GO:0004438	PTEN; MTM1; MTMR1; MTMR3; MTMR14; FIG4; SACM1L
GO:0004439	SYNJ2; SYNJ1; INPP5B; OCRL; PTPMT1; INPP5E
GO:0004441	BPNT1; INPP1
GO:0004445	INPPL1; SYNJ1; INPP5A; INPP5J; INPP5D; INPP5K; INPP5E
GO:0004447	TPO; IYD
GO:0004449	IDH3B; IDH3A
GO:0004450	IDH1; IDH2
GO:0004452	IDI1; IDI2
GO:0004454	KHK
GO:0004458	LDHD
GO:0004459	LDHA; LDHB; LDHC; LDHAL6A; LDHAL6B
GO:0004461	B4GALT2; LALBA; B4GALT1
GO:0004462	GLO1
GO:0004463	LTA4H
GO:0004464	ALOX5AP; LTC4S; MGST2
GO:0004465	LPL; AOAH; LIPG
GO:0004466	ACADL; ACADVL; ACAD11
GO:0004467	SLC27A2; ACSL4; ACSL3; ACSL1; ACSBG2; SLC27A4; ACSBG1; ACSL6; ACSL5; SLC27A6
GO:0004468	EP300; KAT2B
GO:0004470	MDH1; ME1; ME3
GO:0004471	ME2; ME1; ME3
GO:0004473	ME1; ME3
GO:0004475	GMPPB
GO:0004476	MPI
GO:0004477	MTHFD1; MTHFD2; MTHFD1L; MTHFD2L
GO:0004478	MAT2A; MAT1A
GO:0004479	MTFMT
GO:0004482	RNMT
GO:0004483	CMTR2; CMTR1
GO:0004484	RNGTT
GO:0004485	MCCC1; MCCC2
GO:0004486	MTHFD1
GO:0004487	MTHFD2; MTHFD2L
GO:0004488	MTHFD1; MTHFD2; MTHFD1L; MTHFD2L
GO:0004489	MTHFR
GO:0004490	AUH
GO:0004491	ALDH6A1
GO:0004492	ECHDC1
GO:0004493	MCEE
GO:0004494	MUT
GO:0004496	MVK
GO:0004497	CYP2D7P1; CYP1A2; CYP2E1; CYP3A4; CYP2C8; CYP2D6; CYP2C9; CYP2B6; CYP3A5; CYP3A7; TBXAS1; CYP2F1; CYP2C18; CYP2C19; FMO1; CYP4F3; PTGIS; CYP1B1; CYP27C1; CYP4F22; CYP20A1; CYP2R1; CYP4V2; CYP2W1; CYP2S1; FMO2; BCMO1; CYP3A43; CYP4F11
GO:0004498	CYP27B1
GO:0004499	FMO6P; FMO4; FMO3; FMO5; FMO1; FMO2
GO:0004500	DBH
GO:0004502	KMO
GO:0004503	TYR
GO:0004504	PAM
GO:0004505	PAH; PCBD1; PCBD2
GO:0004506	SQLE
GO:0004507	CYP11B1; CYP11B2
GO:0004508	CYP17A1
GO:0004509	CYP21A2
GO:0004510	TPH1; TPH2
GO:0004511	TH
GO:0004512	ISYNA1
GO:0004513	ST3GAL5
GO:0004514	NAMPT; QPRT; NAMPTL; NAPRT1
GO:0004515	ABL1; NMNAT3; NMNAT2; NMNAT1
GO:0004516	DFFB; NAPRT1
GO:0004517	NOS3; NOS1; NOS2
GO:0004518	PARN; TDP2; MRE11A; DNA2; ASTE1; PGAP1; SND1; FANCM; DDX1; HARBI1; XRN2
GO:0004519	PXDNL; ZC3H12D; EME2; OGG1; ENDOD1; ANG; RAG1; RPS3; APEX1; ERCC5; FEN1; HRSP12; PMS2; RAG2; NTHL1; PPP1R8; G3BP1; ENDOG; TSN; GEN1; SETMAR; ZC3H12A; ZC3H12B; ERN2; N4BP2; PLD6; EME1; PNKP; ELAC2; PELO; ZC3H12C; APEX2; EXOG; DIS3; BIVM-ERCC5
GO:0004520	MBD4; APEX1; ERCC5; MRE11A; ZRANB3; APLF; ERCC4
GO:0004521	ERN1; ENDOU; RNASEL; RNASEK; SMG6; CPSF3; AGO2
GO:0004522	RNASE1; RNASE2; RNASE4; RNASE8
GO:0004523	H0YFU0; RNASEH1; RNASEH2A; APEX1; FEN1; EXO1; ERVK6
GO:0004525	MRPL44; DROSHA; DICER1
GO:0004526	POP7; RPP40; POP4; RPP38; RPP30; POP5; POP1; RPP25; RPP21
GO:0004527	REXO1L2P; ERI2; REXO1L10P; ERI3; FEN1; POLG; WRN; REXO1L1; REXO1; AEN; DDX1; ISG20; 44M2.3; REXO4; ISG20L2; TDP1; APEX2; EXO1
GO:0004528	ENPP3; ENPP1; APEX1; ENPP2; FAN1
GO:0004530	DNASE1
GO:0004531	DNASE2; DNASE2B
GO:0004532	EXOSC10; EXOSC9; EXOSC2; EXOSC7; EXOSC6; EXOSC8; EXOSC4; EXOSC5; EXOSC3; CNOT7; CNOT6; EXOSC1
GO:0004534	XRN2
GO:0004535	CNOT1; PARN; PAN2; PAN3; PDE12; CNOT6L; CNOT2; CNOT8; CNOT7; CCRN4L; CNOT6
GO:0004536	DFFA; DFFB; NME1; DNASE1L1; DNASE1L3; MAP1S; TATDN1; DNASE1L2
GO:0004540	RNASET2; RNASEH1; RNASEH2A; ANG; RNASE2; RNASE3; AZGP1; ERN2; DIS3L2; RNASE6; RNASE7
GO:0004550	NME4; NME2P1; NME6; RP2; AK1; NME1; NME2; AK4; CMPK1; NME5; NME3; CMPK2; AK9; NME9; NME8; AK7; AK8; NME7; AK5
GO:0004551	ENPP3; CILP; ENPP1; ENPP2; CILP2
GO:0004553	C9JNC2; PHKA2; PHKA1; GBE1; GUSBP1; KIAA1161; LCTL; KLB; PHKB; ABHD10
GO:0004555	TREH
GO:0004556	AMY1A; AMY2A; AMY2B
GO:0004557	GLA; NAGA
GO:0004558	MGAM; GAA; SI; GANC
GO:0004559	M0R2P5; MAN2B1; MAN2C1; MAN2B2
GO:0004560	FUCA1; FUCA2
GO:0004561	NAGLU
GO:0004563	HEXA; HEXB; GM2A; HEXDC
GO:0004565	GLB1; GLB1L; GLB1L2; GLB1L3; GBA3
GO:0004566	GUSB; KL; HPSE
GO:0004567	MANBA
GO:0004568	CHI3L1; CTBS; OVGP1; CHIT1; CHI3L2; CHID1; CHIA
GO:0004569	MANEA; EDEM3
GO:0004571	MAN1A2; MAN1A1; KIAA2018; EDEM1; EDEM2; EDEM3; MAN1C1; MAN1B1
GO:0004572	MAN2A2; MAN2A1
GO:0004573	MOGS
GO:0004574	SI
GO:0004575	SI
GO:0004576	DDOST; DAD1; ALG5
GO:0004577	ALG13
GO:0004578	ALG1
GO:0004579	RPN1; RPN2; DDOST; STT3A; DAD1; TUSC3; STT3B; OSTC
GO:0004581	ALG5
GO:0004582	DPM1; DPM2; DPM3
GO:0004585	OTC
GO:0004586	ODC1
GO:0004587	OAT
GO:0004588	UMPS
GO:0004590	UMPS
GO:0004591	OGDH; DHTKD1; OGDHL
GO:0004594	PANK1; PANK2; PANK3; PANK4
GO:0004595	COASY
GO:0004596	NAA10; NAA20; NAA30; NAA11; NAA60
GO:0004597	ASPH
GO:0004598	PAM
GO:0004601	PXDNL; MGST3; MPO; TPO; EPX; LPO; PTGS1; PRDX5; PRDX3; PTGS2; HBB; HBA1; PRDX1; CYGB; IPCEF1; PXDN; PARK7; TXNDC17; DUOX2; DUOX1
GO:0004602	MGST3; CLIC2; GSTZ1; GPX5; GPX1; MGST1; GPX2; ALOX5AP; GPX3; PRDX6; GSTT1; GPX4; GPX6; LTC4S; GPX8; GPX7; MGST2; GSTK1
GO:0004603	PNMT
GO:0004605	CDS2; CDS1
GO:0004607	LCAT
GO:0004608	PEMT
GO:0004609	GOT1; PISD
GO:0004610	PGM3
GO:0004611	PCK2
GO:0004613	PCK1; PCK2
GO:0004614	PGM3; PGM1; PGM5; PGM2L1; PGM2
GO:0004615	PMM2; PMM1
GO:0004616	HIBADH; PGD; GLYR1
GO:0004617	PHGDH
GO:0004618	PGK1; PGK2
GO:0004619	BPGM; PGAM2; PGAM1; PGAM4
GO:0004620	PLA2G10; LPL; LIPC; PNLIPRP2; LIPI; LIPH; HRASLS; LIPG
GO:0004621	GPLD1
GO:0004622	LYPLA1; PLA2G4B; PLA2G4A; CLC; ENPP2; LYPLAL1; PLA2G4F; PLB1; ASPG; PNPLA6; PLA2G15; MGLL; PNPLA8; LGALS13
GO:0004623	PLA2G10; PLA2G6; PLA2G1B; PLA2G2A; PRDX6; PLA2G4A; PLA2G16; OC90; PLA2G4E; PLB1; PLA2G4D; PROCA1; PLA2G12B; PLA2G2F; PNPLA3; PLA2G2E; RARRES3; PLA2G2D
GO:0004629	PLCG2; PLCG1; PDIA3; ADORA1; PLCB2; PLCB3; PLCL1; PLCB4; PLCE1
GO:0004630	PLD2; HMOX1; GPLD1; PLD1; PLD3; PLD4
GO:0004631	PMVK
GO:0004632	PPCS
GO:0004633	PPCDC
GO:0004634	ENO4; ENO1; ENO2; ENO3
GO:0004637	GART
GO:0004638	PAICS
GO:0004639	PAICS
GO:0004641	GART
GO:0004642	PFAS
GO:0004643	ATIC
GO:0004644	GART
GO:0004645	TYMP; MTAP
GO:0004647	PSPHP1; PSPH; PDXP; VPS29
GO:0004648	PSAT1
GO:0004649	PARG; ADPRHL2
GO:0004651	RNGTT
GO:0004652	PAPOLA; PAPD4; PAPOLG; TUT1; PAPOLB; MTPAP
GO:0004653	GALNT2; GALNT1; GALNT3; GALNTL6; WBSCR17; GALNT18; GALNT5; GALNT7; GALNT10; GALNT13; GALNT12; GALNT15; GALNT16; GALNT4; GALNT6; GALNT11; C1GALT1C1; GALNT14; GALNT9; GALNT8
GO:0004654	PNPT1
GO:0004655	ALAD
GO:0004656	P4HA2; P4HB; P4HA1; P4HA3
GO:0004657	PRODH; PRODH2
GO:0004658	PCCA; PCCB
GO:0004659	UBIAD1
GO:0004660	FNTA; FNTB
GO:0004661	FNTA
GO:0004662	FNTA; PGGT1B
GO:0004663	CHM; CHML; RABGGTB; RABGGTA
GO:0004666	PTGS1; PTGS2
GO:0004667	HPGDS; PTGDS
GO:0004668	PADI6; PADI1; PADI3; PADI4; PADI2
GO:0004671	ICMT
GO:0004672	M0QX08; EEF2K; STK25; IKBKB; AURKA; DCLK1; CHUK; TRIM24; IRAK2; MAP3K7; BUB1; DYRK3; BUB1B; JAK2; RPS6KA5; CDKL5; STK17B; PAK4; AVP; RAF1; PRKCG; CDK1; CCL3; ARAF; SRC; CCL2; CCL5; BRAF; NPR1; PRKCA; ERCC2; ERCC3; EIF2AK2; NPR2; MAK; CDK11B; EPHA1; RPS6KB1; CCND1; GUCY2C; ADRBK1; CAD; LTK; AKT1; GTF2H1; ADRBK2; TGFBR1; PRKCI; ABL2; SYK; MAP2K4; SOX9; CSNK1A1; CSNK1D; PIK3CG; MAPKAPK2; CDK8; CSNK1…
GO:0004673	NME2
GO:0004674	H0YJX3; M0QYV0; SGK1; BMPR1B; CDC7; PLK4; CIT; RIOK3; MAP2K7; CHEK1; BCKDK; IKBKB; CASK; AURKA; GAK; MAST4; DCLK1; MAPK13; PDPK1; MAP3K13; DAPK3; MAP3K7; RIPK2; BUB1; DYRK3; PRKY; KALRN; NUAK1; MAST3; BUB1B; ROCK2; CPNE3; ULK1; ERN1; RPS6KA5; RPS6KA4; STK16; TRIO; CDKL5; STK17B; STK10; OXSR1; MAP4K4; LATS1; CHEK2; MOS; RAF1; PRKCB; WEE2; SBK3; ARAF; BCR; PIM1; PSKH1; BRAF; PHKG2; EIF2AK2; CSNK2A2…
GO:0004675	BMPR1B; ACVR2A; BMPR1A; ACVR1B; TGFBR1; ACVRL1; TGFBR2; ACVR1
GO:0004676	PDPK1
GO:0004677	HMGA2; PRKDC; ATM; XRCC6BP1
GO:0004679	PRKAB2; PRKAG1; PRKAA2; PRKAA1; PRKAG3
GO:0004683	ITPKA; DAPK1; CAMK2B; CAMK2G; CAMK2D; CAMK1; CAMK4; MYLK3; PNCK; CAMK1D; CAMKK1; CAMK1G; CAMKK2; MYLK2; CAMK2A
GO:0004686	EEF2K
GO:0004687	MYLK; MYLK3; MYLK2
GO:0004689	PHKG2; PHKA2; PHKA1; PHKG1
GO:0004691	PRKACA; PRKACG; PRKACB; PRKX; PRKAG1; AKAP13; PRKAA1
GO:0004692	PRKG2; PRKG1
GO:0004693	CCNK; CDKL5; CDK14; CDK1; CDK4; MAK; CDK11B; CDK2; CCND3; CDK8; CDK7; CDK9; CDK3; CDKL1; CDK6; CDK5; CDK16; CDK17; CDK18; CDK13; CDK5R1; CDK10; CDKL4; CDKL3; CDK20; CDKL2; CDK15; CDK19; CDK12; ICK; MOK; CDK11A
GO:0004694	EIF2AK2; EIF2AK1; EIF2AK3; EIF2AK4
GO:0004697	PRKD3; PRKCG; PRKCB; PRKCA; PRKCH; PRKCI; PRKCE; PRKCQ; PRKCZ; PRKCD; PRKD1; PKN1; PKN2; PKN3; PRKD2
GO:0004698	PRKCG; CCL3; PRKCA
GO:0004699	PRKCE; PRKCD
GO:0004702	BMPR1B; STK25; PAK3; STK10; OXSR1; MAP4K4; PAK4; SBK2; ACVR2A; ACVR1B; ACVRL1; TGFBR2; MAP2K3; NEK4; MAP2K6; TGFB2; ACVR1; STK4; PAK1; PAK2; STK3; ACVR2B; STRADA; NRK; MINK1; STRADB; SLK; PAK6; PAK7; MST4; STK39; TNIK; STK24
GO:0004703	ADRBK1; GRK4; GRK5; ADRBK2; GRK6; GRK1; GRK7
GO:0004704	IRAK1; PPP4C; IKBKE; MAP3K14; ALK; RIPK3
GO:0004705	MAPK8; MAPK9; MAPK10
GO:0004706	MAP3K9; MAP3K10; MAP3K11
GO:0004707	MAPK13; MAPK3; MAPK1; MAPK4; MAPK12; MAPK7; MAPK11; MAPK14; MAPK6; MAPK15; NLK
GO:0004708	MAP2K7; MAP3K7; PAK3; TGFA; MAP2K2; MAP2K3; MAP2K6; MAPK10; MAP3K9; MAP2K1; MAPK14; MAPKAPK3; LRRK2; EPGN; MAPKAPK5
GO:0004709	MAP3K13; MAP3K7; MAP3K6; EGFR; RAF1; ARAF; MAP3K8; MAP3K12; MAP3K1; MAP3K19; MLK4; MAP3K15; TAOK1; MAP3K14; MAP3K5; MAP3K3; TAOK3; MLTK; TAOK2; MAP3K2; MAP3K4
GO:0004711	RPS6KA4; RPS6KB1; RPS6KA2; RPS6KB2
GO:0004712	AURKA; DYRK3; TTK; MAP2K2; CLK1; CLK2; CLK3; RELN; MAP2K1; TNK2; DYRK1A; ACVR2B; TESK1; DSTYK; DYRK2; AURKB; TESK2; CLK4; DYRK4; AURKC; DYRK1B
GO:0004713	PLK4; MAP2K7; MUSK; DYRK3; JAK2; FGFR1OP; ABL1; EGFR; ERBB2; INSR; LCK; FYN; FES; YES1; LYN; RET; IGF1R; MET; HCK; ROS1; PDGFRB; FGR; KIT; BCR; FGFR1; SRC; FER; FGFR2; ERBB3; FGFR4; FGFR3; JAK1; EPHB2; SHC1; LTK; TYK2; WEE1; TTK; RYK; KDR; MAP2K2; CSK; MATK; ABL2; ZAP70; SYK; MAP2K4; MAP2K3; CLK2; CLK3; BLK; BMX; JAK3; MAP2K6; MAP3K9; MAP2K1; TEK; BTK; TYRO3; TNK2; TWF1; MAP2K5; TNK1; DYRK1A; PTK…
GO:0004714	MUSK; EGFR; ERBB2; NTRK1; RET; ROS1; KIT; TRIM27; INSRR; PDGFRA; FLT1; EPHA2; LTK; AXL; RYK; TIE1; FLT4; KDR; FLT3; EPHB4; ROR1; ROR2; TEK; TYRO3; DDR1; MERTK; PTK7; ERBB4; NTRK3; DDR2; ALK
GO:0004715	RIPK2; JAK2; STK16; ABL1; LCK; FYN; FES; YES1; LYN; HCK; FGR; WEE2; SRC; FER; EIF2AK2; JAK1; TYK2; WEE1; CSK; MATK; TEC; TXK; ABL2; FRK; ZAP70; SYK; CLK1; BLK; BMX; JAK3; PTK2; PRKCD; BTK; TNK2; ITK; TNK1; DYRK1A; PTK6; PTK2B; MELK; STYK1; SGK223; SRMS; PEAK1; BAZ1B
GO:0004716	EGFR; ERBB2; INSR; LYN; KIT; KDR; SYK; TYRO3; ERBB4
GO:0004719	PCMT1; PCMTD1; PCMTD2
GO:0004720	LOX; LOXL3; LOXL4; LOXL2
GO:0004721	PPAP2B; CTDSPL; PPAP2C; PHLPP1; PPP1CC; PPP3CC; PPP5C; PTEN; CTDSPL2; PTPN11; DLG1; MTM1; DLGAP5; TIMM50; TENC1; SSH2; PPM1N; PPTC7; PPP4R1; UBLCP1; SSH1; PDXP; PGAM5; DUSP9; DUSP16; PHPT1; PPM1H; CDC14A; PPP2R3B; DUSP10
GO:0004722	PPP6C; PPEF1; PPEF2; PPM1D; PPM1G; CDC14B; PPM1B; CTDNEP1; PPP1R3D; LCK; PPP3CB; PPP2R1A; PPM1A; PPP1CC; PPM1F; PPP5C; PTEN; PPP4C; PPP1CA; PPP2CB; PPP2R2A; PPP2CA; CYCS; PPP3CA; MTMR3; PPP2R5D; CDKN3; TIMM50; PPM1J; PPM1L; PPP1R15B; PHLPP2; PPM1K; PPM1E; ILKAP; MTMR4; PDP1; PPP1R3C; MTMR6; PPP2R3B
GO:0004723	PPP3R1; CAMK2G
GO:0004724	PDP2
GO:0004725	PTPDC1; CDC14C; PTPLA; EYA2; PTPRT; CDC14B; RNGTT; DNAJC6; DUSP11; DUSP14; EYA4; PTPRC; PTPRF; PTPN2; PTPN1; PTPRA; PTPRG; PTPRZ1; PTPN3; PTPRM; PTPN6; CDC25A; CDC25B; CDC25C; PTPN7; PTPN9; DUSP3; PTPN5; TPTE; PTEN; DUSP2; PTPN11; PTPRJ; PTPN13; DUSP4; DUSP8; MTM1; MTMR1; MTMR2; MTMR3; PTPRR; PTPRK; PTPN14; CDKN3; DUSP5; PTPN21; PTPRO; DUSP6; DUSP7; TIMM50; DUSP28; PTPN20A; DUPD1; PTRHD1; TPTE2; …
GO:0004726	PTPN2; ACP1; DUSP1; PTPN4; PTPN9; PTPN12; PTPN11; PTPN18
GO:0004727	PTP4A3; PTP4A2
GO:0004728	MAP2K1
GO:0004729	PPOX
GO:0004730	PUS1
GO:0004731	PNP
GO:0004733	PNPO
GO:0004735	J3KR12; PYCR1; PYCRL; NOXRED1; PYCR2
GO:0004736	PC
GO:0004738	PDHA1; PDHB
GO:0004739	PDHA1; PDHB; PDHA2
GO:0004740	PDK1; PDK2; PDK3; PDK4
GO:0004741	PDP1; PDP2
GO:0004742	DLAT
GO:0004743	PKM; PKLR
GO:0004744	RPE65
GO:0004745	DHRS7C; HSD17B6; RDH16; ADH4; BMP2; ADH7; AKR1C3; RDH10; SDR16C5; SDR9C7; RDH11; RDH5; RDH12; DHRS9; RDH8
GO:0004747	RBKS
GO:0004748	RRM1; RRM2; RRM2B
GO:0004749	PRPSAP2; PRPS2; PRPS1L1; PRPS1; PRPSAP1
GO:0004750	RPE
GO:0004751	RPIA
GO:0004756	SEPHS1; SEPHS2
GO:0004757	SPR
GO:0004758	SPTLC1; SPTLC2; SPTSSB; SPTSSA; SPTLC3
GO:0004760	AGXT
GO:0004766	SRM; SMS
GO:0004767	SMPD2; SMPD1; ENPP7; SMPDL3A; SMPDL3B; SMPD4; SMPD3
GO:0004768	SCD; FADS2; SCD5
GO:0004769	HSD3B1; HSD3B2; EBP
GO:0004771	CEL; LIPA
GO:0004772	SOAT1
GO:0004773	STS
GO:0004775	ACLY; SUCLG1; SUCLA2
GO:0004776	SUCLG1; SUCLG2
GO:0004777	ALDH5A1
GO:0004778	ACOT4
GO:0004781	PAPSS1; PAPSS2
GO:0004782	CSAD
GO:0004784	CCS; SOD1; SOD2; SOD3; NQO1
GO:0004788	TPK1
GO:0004790	INMT
GO:0004791	TXNRD1; NXN; TXNDC2; TXNRD3; TXNRD2
GO:0004792	MOCS3; MPST; TST
GO:0004794	SDS; SDSL
GO:0004796	TBXAS1
GO:0004797	TK2; TK1
GO:0004798	DTYMK; CMPK2
GO:0004799	TYMS
GO:0004800	DIO1; DIO3; DIO2
GO:0004801	TALDO1
GO:0004802	TKT; TKTL1; TKTL2
GO:0004803	ZBED1; SETMAR; THAP9; VRTN
GO:0004806	LPL; LIPF; LIPC; PNLIP; CEL; AADAC; PNPLA4; PNLIPRP1; PNLIPRP2; LIPE; PNLIPRP3; DAGLB; ABHD5; PNPLA2; PNPLA3; DAGLA
GO:0004807	TPI1
GO:0004808	TRMU
GO:0004809	TRMT1L; TRMT1
GO:0004810	TRNT1
GO:0004813	AARS; AARS2; AARSD1
GO:0004814	RARS; DALRD3; RARS2
GO:0004815	DARS; DARS2
GO:0004816	NARS; NARS2
GO:0004817	CARS; CARS2
GO:0004818	EPRS; EARS2
GO:0004819	QARS
GO:0004820	GARS
GO:0004821	HARS; HARS2
GO:0004822	IARS; IARS2
GO:0004823	LARS2; LARS
GO:0004824	KARS
GO:0004825	MARS; MARS2
GO:0004826	FARS2; LRRC47; FDXACB1; FARSB; FARSA
GO:0004827	EPRS; PARS2
GO:0004828	M0R2C6; TPR; SARS; SARS2
GO:0004829	TARSL2; TARS; TARS2
GO:0004830	WARS; WARS2
GO:0004831	YARS; YARS2
GO:0004832	VARS; VARS2
GO:0004833	IDO1; TDO2; IDO2
GO:0004835	TTL
GO:0004838	TAT
GO:0004839	ATG7; SAE1
GO:0004842	UBE2QL1; G3V3Q6; RNF103; WWP2; TRAF5; UBE2C; UBE2L6; AREL1; TRIM24; PJA2; SIAH2; RNF13; PARK2; MGRN1; 41704; TRIM13; RNF40; FBXO24; MYCBP2; NEURL; RNF8; LTN1; FBXO21; TRIM37; UBR5; ARIH2; CNOT4; HERC2; TRIM27; RAG1; TRIM21; TNFAIP3; CBL; PAX6; PCGF2; TRIM23; BRCA1; VHL; NEDD4; CDC34; UBE2A; IRAK1; UBE2D1; UBE2E1; TTC3; UBE2G2; UBE2D3; UBE2M; UBE2K; UBE2N; UBE2G1; UBE2H; UBE2D2; RBX1; UBE2B; SKP1;…
GO:0004843	USP9Y; USP12; USP1; USP19; STAMBP; TNFAIP3; USP6; USP8; BRCC3; USP11; ATXN3; USP14; USP46; OTUD4; USP4; USP10; TNIP1; OTUD3; OTUD1; MYSM1; YOD1; OTUD7B; USP17L2; USP49; USP34; OTUD6A; USP37; JOSD2; OTUD7A; USP33; BAP1; UFD1L; USP13; USP7; FAM105B; OTUB2; OTUB1; OTUD5; VCPIP1; USP47; USP28; USP44; ATXN3L; SENP3; USP42; CYLD; ZRANB1; USP25; USP21; USP18; USP22; USP15; UCHL5; USP16; USP3
GO:0004844	UNG; CCNO; APEX1; SMUG1
GO:0004849	CMPK1; UCK2; UCK1; NMRK1; UCKL1
GO:0004850	UPP2; UPP1
GO:0004852	UROS
GO:0004853	UROD
GO:0004854	XDH; AOX1
GO:0004855	XDH
GO:0004856	XYLB
GO:0004857	SLN; PPP1R12A; AZIN1; PRPSAP2; UGT1A9; APBA3; SCG5; CSN2; CD55; PDE6G; UGT1A1; PLN; GCHFR; NOTCH1; ARRB1; DGKZ; PDE6H; GCKR; PRPSAP1; CCAR2; WDTC1; ANGPTL4; TXNIP; UGT1A7; UGT1A8; HSPBP1; CABP1; ATPIF1; ANGPTL3
GO:0004859	PINLYP; ANXA2P2; APOC1; ANXA2; ANXA5; ANXA4; PDC; SNCB; ANGPTL3
GO:0004860	SOCS3; SOCS1; GMFG; SH3BP5; NPM1; NCK1; GMFB; DNAJC3; ITPRIP; DUSP19; TRIB2; TESC; TRIB3; TRIB1; CHP1; TAOK3; WNK1; PRKRIP1; MBIP; DUS2; PPP1R1B; MAPK8IP1
GO:0004861	HEXIM1; CDKN1A; CASP3; CDKN2A; CDKN2B; CDKN2C; CDKN1B; CDKN1C; CDKN2D; INCA1; KAT2B; HEXIM2
GO:0004862	PRKAR1A; PRKAR2A; PRKAR1B; PRKAR2B; PKIA; PKIB; PRKAG2; PKIG
GO:0004864	PPP1R2P9; ENSA; PPP1R11; PHACTR2; PPP1R37; URI1; ELFN1; SAG; PTN; ARPP19; SET; ELFN2; PPP1R26; PPP1R2P3; PPP1R27; LMTK2; PPP1R35; SH3RF2; PPP1R1C; PPP1R14A; PPP1R14B; PHACTR3; PPP1R36; PPP1R2P1; PPP1R10; PPP1R9B; PHACTR1; PPP1R14D; PPP1R1B; PPME1; CABIN1
GO:0004865	PPP1R17; PPP1R2; PPP1R8; PPP1R1A; PPP1R14C
GO:0004866	SPINT2; CST7; RECK; SPINK1; C3; C5; CST3; SLPI; CSTB; SERPIND1; GPX1; PROS1; LPA; SERPINF2; C4A; C4B; TFPI; ITIH2; PI3; SPINK2; PZP; CAST; RENBP; USP14; ITIH3; SPP2; WFDC2; ITIH4; C3P1; PSMF1; PROL1; PCSK1N; UCHL5
GO:0004867	A2ML1; HMSD; SERPINE3; K7EKZ2; SPINT1; SPINT2; SPINK4; SERPINB7; SERPINI2; PAPLN; EPPIN; RECK; SPINK1; SERPINC1; SERPINA1; SERPINA3; AGT; A2M; AMBP; SLPI; HRG; APP; SERPINB2; SERPINE1; SERPINA5; SERPING1; SERPINA7; SERPIND1; SERPINE2; SERPINA6; SERPINF2; FURIN; SPINK8; TFPI; COL6A3; ITIH2; ITIH1; PI3; SPINK2; PZP; SERPINA2P; KAL1; SERPINB3; SERPINA4; PEBP1; SERPINB1; SERPINB6; SERPINB5; SERPINF1;…
GO:0004869	BIRC5; CST8; CST7; PTTG1; CST3; CST4; CST1; CSTA; KNG1; AHSG; CSTB; HRG; CST2; CAST; CST5; LCN1; CARD18; SPOCK1; NAIP; WFDC2; CST6; CARD16; CST9; CST9LP1; CARD17; BIRC7; CST11; CSTL1; CST9L; BIRC6; FETUB
GO:0004871	PSD; GNAT3; AHRR; GPR89A; AIP; LGALS9; ARNTL; TRAF5; TRIM38; SH2B2; GNGT2; DVL1; DVL2; IRS4; GNB5; UNC13B; PPP1R12A; PER2; AXIN1; CLOCK; PER1; RIPK2; TSPAN6; PLRG1; GNG7; TRIM13; PLCH2; RTN2; RGS9; RGS11; PLEKHG5; DKK1; IKBKAP; APOL3; GNA14; AVP; GNAI2; S100A9; RHOC; NGFR; GNAI3; LGALS1; GNAO1; HMOX1; ERG; GNAT1; IL1R1; GNB3; PLCG2; STMN1; GJA1; TSPAN8; GNAZ; GNAT2; FST; CAPN3; FLNA; ZP3; CBL; CX…
GO:0004872	ANTXRL; H3BM21; TLR4; TNFRSF10A; TNFRSF11B; TNFRSF10B; UNC13B; TNFRSF13B; SEMA3E; NPC1; EPHB6; TLR3; PLXNB1; MED14; LY75; NRP2; PLXNC1; CUBN; TLR2; RAMP1; RAMP3; LILRB3; LRRN2; SEMA7A; MED24; CRLF1; ATRN; SEMA3D; IL18RAP; TNFRSF6B; SEMA4F; CD160; TG; CD4; OPN1SW; KRT1; ITGB3; ITGB2; ICAM1; CD5; CD2; THBD; RET; NGFR; PKHD1; CD48; CD7; TACSTD2; IGF2R; NR2C1; ANPEP; PVR; FOLR1; CSF2RA; CD46; CD1D; I…
GO:0004873	ASGR1; ASGR2; LRPAP1
GO:0004874	ARNT
GO:0004875	CR2
GO:0004876	C3AR1
GO:0004877	CR1
GO:0004878	C5AR1
GO:0004879	NR5A2; NR1I2; ESRRB; PGR; AR; NR2F6; NR2F1; ESRRA; RXRA; NR1D1; NR4A1; NR2F2; RXRB; RORA; AHR; PPARG; STAT3; HNF4A; PTGER3; NR4A2; RORC; NR0B1; NR1H2; PPARD; PPARA; NR1H3; NR5A1; HNF4G; NR1I3; NR1D2; NR6A1; C1orf85; ESR2; RORB; NR1H4; NR2E3
GO:0004882	AR; NR1I3; NKX3-1
GO:0004883	NR3C1
GO:0004886	RXRA; RXRB; RXRG
GO:0004887	NR2F6; THRA; THRB; NR1I3; NR4A3; NR1H4; BRD8
GO:0004888	H0Y858; TLR4; CLDN4; TNFRSF10C; NPC1; GPR182; TLR3; P2RX6; CLDN3; PLXNB1; TLR2; LILRA1; LILRB3; LILRB5; LGR5; NCR2; EFEMP2; IGSF6; EGFR; CD4; TRGC2; CD3D; ERBB2; ICAM1; CD5; THBD; CD3E; NGFR; CD3G; CD79A; GP1BB; IL1R1; CD44; SPN; SELE; ENG; LAG3; CR2; NPR2; M6PR; CD247; CD72; ERBB3; EVI2A; FAS; KLRC1; KLRC2; CD27; TNFRSF8; FCGR2C; RYK; MPL; CD79B; DCC; GLP1R; KIR2DS2; LEPR; GIPR; CD97; BCAM; PLXN…
GO:0004889	CHRNA1; CHRNG; CHRNB1; CHRNB2; CHRNA5; CHRNB4; CHRNA3; CHRNA7; CHRNA4; CHRNE; CHRNB3; CHRND; CHRNA2; CHRNA6; CHRNA10; CHRNA9
GO:0004890	GABRR3; GABRP; GABRD; GABRA1; GABRB1; GABRG2; GABRR1; GABRB3; GABRR2; GABRA5; GABRA3; GABRA2; GABRB2; GABRA4; GABRE; GABRA6; GABRG1; GABRG3; GABRQ
GO:0004896	CD74; CSF2RA; IL12B; FLT3; MPL; IL12RB1; LEPR; IL13RA1; IL1RL1; IL15RA; EBI3; IL11RA; IL13RA2; IFNLR1; IL31RA; CSF3R; IL12RB2; IL17RB
GO:0004897	IL6R; CNTFR; IL6ST; LIFR
GO:0004900	EPOR
GO:0004903	GHR
GO:0004904	IL22RA1
GO:0004905	IFNAR1; IFNAR2
GO:0004906	IFNGR1; IFNGR2
GO:0004908	IL1R1; IL1R2; IL1RL1; IL18R1; IL1RL2; IL1RAPL2; IL1RAP
GO:0004909	IL1R1; IL1RL2
GO:0004910	IL1R2; IL1RAPL2
GO:0004911	IL2RA; IL2RB; IL2RG
GO:0004912	IL3RA; CSF2RB
GO:0004913	IL4R; IL2RG
GO:0004914	CSF2RB; IL5RA
GO:0004915	IL6R; IL6ST
GO:0004917	IL7R; IL2RG
GO:0004918	CXCR1; CXCR2
GO:0004919	IL9R
GO:0004920	IL10RB; IL10RA
GO:0004921	IL6ST
GO:0004923	IL6ST; LIFR
GO:0004924	IL6ST; LIFR; OSMR
GO:0004925	PRLR
GO:0004930	OR2M5; OR2A25; OR6C74; OR14I1; OR5H15; OR6C68; OR5K3; OR6C6; OR2W5; OR51F1; OR2T8; OR4C46; OR5H14; OR6C70; OR6C65; OR5H1; OR6C75; OR5B21; OR2AG2; OR6C76; OR5K4; OR52A4; OR4C45; OR2AT4; OR11H12; FZD9; GPR25; GRM8; GPR31; CXCR6; BAI1; OR7A17; GPR171; RRH; TAAR5; FFAR1; FFAR3; GPR182; GRM6; GPR37; GPR42; FFAR2; MLNR; GPR39; HCRTR1; OR1F1; LANCL1; OR2T1; BAI2; BAI3; FZD6; OR10H2; OR10H3; OR7C2; OR1I1…
GO:0004931	P2RX6; P2RX1; P2RX3; P2RX5; P2RX4; P2RX7; P2RX2
GO:0004935	OR56A5; DRD2; OR5T1; OR11H7; OR56A1; OR56A4; OR13F1; OR10AC1P; GPR101
GO:0004937	ADRA1D; ADRA1A; ADRA1B
GO:0004938	ADRA2A; ADRA2B; ADRA2C
GO:0004939	ADRB1; ADRB3
GO:0004940	ADRB1
GO:0004941	ADRB2
GO:0004943	C3AR1
GO:0004944	C5AR1; C5AR2
GO:0004945	MAS1; AGTR1; AGTR2; AGTRAP; RXFP4
GO:0004946	NMBR; GRPR; BRS3
GO:0004947	BDKRB2; BDKRB1
GO:0004948	RAMP1; CRCP; CALCR; CALCRL
GO:0004949	CNR1; CNR2; GPR55
GO:0004950	CCRL2; ACKR2; CXCR1; CCR1; CCR2; XCR1; RGR; CX3CR1; CXCR3; CCR3; CCR4; CCR5; CCR6; CCR8; CCR9; GPR17; DARC; CMKLR1; ACKR4
GO:0004951	CCKAR; CCKBR
GO:0004952	DRD1; DRD4; DRD5
GO:0004955	PPARG
GO:0004956	PTGDR; PTGDR2
GO:0004957	HPGD; PTGER1; PTGER4; PTGER3; PTGER2
GO:0004958	AKR1C3; PTGFR; AKR1C2; PTGDR2
GO:0004961	TBXA2R
GO:0004962	EDNRB; EDNRA
GO:0004963	FSHR
GO:0004964	LHCGR
GO:0004965	GABBR2; GPR156; GABBR1
GO:0004966	GALR2; GALR3; GALR1
GO:0004967	GLP2R; GLP1R; GCGR
GO:0004968	GNRHR; GNRHR2
GO:0004969	HRH2; HRH1; HTR6; HRH4; ZNF219; HRH3
GO:0004970	GRID2; GRIN3B; GRIA2; GRIA4; GRIK3; GRID1
GO:0004971	GRIA1; GRIA2; GRIA3; GRIA4
GO:0004972	GRIN2D; GRIN1; GRIN2A; GRIN2B; GRIN2C; GRIN3A
GO:0004974	LTB4R; LTB4R2; CYSLTR2; CYSLTR1
GO:0004977	MC4R; MC5R; MC3R; MC2R; MC1R
GO:0004978	MC2R
GO:0004979	OPRM1
GO:0004980	MC4R; MC3R; MC1R
GO:0004982	GPR32; FPR1; C5AR1; FPR3; FPR2; C3AR1; GPR33; RXFP3; C5AR2; PTGDR2
GO:0004983	NPY1R; NPY2R; PRLHR; NPY5R; PROKR2; PROKR1; QRFPR; NPY6R; GPR83
GO:0004984	OR2M5; OR2A25; OR6C74; OR14I1; OR5H15; OR6C68; OR5K3; OR6C6; OR2W5; OR51F1; OR2T8; OR4C46; OR5H14; OR6C70; OR6C65; OR5H1; OR6C75; OR5B21; OR2AG2; OR6C76; OR5K4; OR52A4; OR4C45; OR2AT4; OR11H12; OR7A17; OR1F1; OR2T1; OR10H2; OR10H3; OR7C2; OR1I1; OR2B3; OR2J3; OR2J2; OR7C1; OR7A10; OR2F2; OR6B1; OR4F21; OR2A4; OR5F1; OR6A2; OR2C1; OR2H2; OR4A8P; OR5AL1; OR4Q2; OR5G3; OR5AC1; OR10J4; OR4E1; OR52Z1;…
GO:0004985	OPRD1; OPRK1; NPBWR1; NPBWR2; OPCML; SIGMAR1; OGFR
GO:0004990	OXTR
GO:0004991	PTH2R; PTH1R
GO:0004992	PDGFRB; PTAFR; PDGFRL
GO:0004993	HTR3B; HTR1A; HTR1D; HTR1B; HTR2A; HTR2C; HTR1E; HTR1F; HTR7; HTR2B; HTR3A; HTR5A; HTR6; HTR4
GO:0004994	SSTR1; SSTR2; SSTR4; SSTR3; SSTR5
GO:0004995	TACR2; TACR1; TACR3
GO:0004996	TSHR; PAX8
GO:0004997	TRHR
GO:0004998	TFRC; TFR2
GO:0004999	VIPR1; ADCYAP1R1; VIPR2
GO:0005000	AVPR2; OXTR; AVPR1A; AVPR1B; NLRP6; NPSR1; INPP5K
GO:0005001	PTPRC; PTPRF; PTPRA; PTPRB; PTPRD; PTPRE; PTPRG; PTPRZ1; PTPRM; PTPN6; PTPRS; PTPRR; PTPRK; PTPRO; PTPRN; PTPRU; PTPRN2; PTPRH
GO:0005003	EPHB6; EPHA2; EPHB3; EPHA5; EPHB4; EPHA10; EPHA6
GO:0005004	EPHA3; EPHA8; EPHA5; EPHA4; EPHA7
GO:0005005	EPHA1; EPHB2; EFNA3; EFNA4; EPHA5; EPHB1; EPHA4; EFNB3
GO:0005006	EGFR; ERBB2; EFEMP1
GO:0005007	FGFR1; FGFR2; FGFR4; FGFR3; FGFRL1
GO:0005008	MET
GO:0005009	INSR
GO:0005010	IGF1R; IGF2R; CRIM1
GO:0005011	CSF1R; MST1R
GO:0005017	PDGFRB
GO:0005018	PDGFRA
GO:0005019	PDGFRB; PDGFRL
GO:0005020	KIT
GO:0005021	NRP1; NRP2; PDGFRA; FLT1; FLT4; KDR; FLT3
GO:0005024	ACVR2A; BMPR1A; ACVR1B; TGFBR1; ACVRL1; TGFBR2; FKBP1A; TGFBR3; ACVR2B; BMPR2; LTBP1; LTBP4; ACVR1C
GO:0005025	BMPR1B; TGFBR1; ACVRL1; ACVR1
GO:0005026	TGFBR2; AMHR2
GO:0005030	NTRK3
GO:0005031	TNFRSF1A; TNFRSF1B; TNFRSF8; TNFRSF4; TNFRSF17; TNFRSF14; TNFRSF25; EDA2R; TNFRSF19; TNFRSF18; TNFRSF11A
GO:0005034	TRPV4
GO:0005035	TNFRSF10A; NGFR
GO:0005041	LRP6; LDLR; CD36; OLR1; VLDLR; STAB2; CXCL16; STAB1; LRP1B; LRP12
GO:0005042	UNC5C; DCC
GO:0005044	SSC5D; ACKR2; ENPP3; TMPRSS2; CD5L; VTN; CFI; HPN; CD5; ENDOU; MSR1; ENPP1; ACKR3; CD6; PRSS12; TMPRSS3; LOXL3; TMPRSS15; LGALS3BP; ENPP2; SCARF1; COLEC12; SCARA3; SCARA5; CD163; SBSPON; SRCRB4D; STAB2; PRG4; SCARF2; LOXL4; HHIPL1; PGBD1; TMPRSS13; TINAGL1; CXCL16; TMPRSS5; ACKR4; CD163L1; TMPRSS4; STAB1; MARCO; DMBT1; SUSD2; TINAG; LOXL2; CORIN
GO:0005046	KDELR1; KDELR2
GO:0005047	SRP72; SRPR; SRP9; SRP68
GO:0005049	NUPL2; XPO7
GO:0005052	PEX5; PEX5L
GO:0005053	PEX7
GO:0005055	RPSAP58; RPSA; BCAM
GO:0005057	RGS12; DCLK1; FLRT2; RGS14; TYROBP; DOK2; NCR1; BAG4; NGF; CD3E; ADRB1; FCGR1A; IFITM1; BRAF; CD19; ADCYAP1; GNAZ; PLCG1; IL4R; PIP4K2B; ARF1; IL1RL1; TBL3; TIAM1; SMAD1; TIAM2; DOK4; NSMAF; DOK1; SMAD5; BAG1; TRAIP; FLRT3; FLRT1; DOK5; PLCE1; DAXX
GO:0005068	DOK2; PIK3R1; SHC1; IRS1; TRAT1; FRS2; BLNK; GAB2
GO:0005070	SH2B2; SOCS2; IRS4; ARHGAP6; LAT; SH2D1A; SH3BGRL; SKAP2; GRAP2; CD28; SRC; CHN1; CRK; CRKL; TOB1; CHN2; SH3BGR; GRB2; SH3BP2; CNTNAP1; ARHGAP4; PTPN11; KHDRBS1; ARHGAP1; EPS8; SLA; GRB10; GAB1; GRAP; TP53BP2; GRB14; GRB7; LASP1; SHB; CLNK; SKAP1; SH2D3C; BLNK; STAM; FCRL2; SH2D3A; RUSC1; SORBS1; SLA2; SH2D2A; PAG1; ITSN2; VAV3; STAP1; GAB2
GO:0005072	ENG; CDKN1B
GO:0005078	MAPK8IP2; SH3RF1; DUSP19; MAPK8IP3; MAPK8IP1
GO:0005080	LDB3; GLRX3; HSPB1; PRKCB; ITGAV; PLEK; TOP2A; PRKCSH; DSP; FLNA; MARCKS; SDC4; AKT1; GRK5; IRS1; AVPR1A; AVPR1B; HINT1; TIRAP; YWHAG; GNB2L1; TOP2B; C1QBP; ADAM9; SQSTM1; TDG; PKN1; DACT2; TWF2; SLC22A8; PARD3; HDAC7; PRKCDBP; DACT3; PDLIM5; FEZ1; PKP2; UGT1A7; UGT1A10; TRPV4; PARD6A; PICK1; DACT1; HDAC9; HDAC5
GO:0005083	WASL; KRIT1; CIT; IPO7; MAP4K4; WAS; MAP4K2; RALGDS; RUNDC3A; CDC42BPA; GARNL3; CDC42BPG; NRK; RIMS1; MAP4K3; MINK1; RHPN1; TGFBRAP1; RIN2; MAP4K1; DNAJA3; VPS39; GOPC; TNIK; MAPRE3; ARL2BP; MAP4K5; CDC42BPB
GO:0005085	FFAR1; LAMTOR5; KALRN; BCAR3; TRIO; RASGRP1; RAPGEF3; HERC2; VAV1; TBXA2R; PTGIR; RABIF; GCGR; EIF2B2; VAV2; FGD1; SOS2; LAMTOR4; RALGDS; EIF2B5; RASGRF1; ARHGEF7; DOCK1; EIF2B1; GAPVD1; ITSN1; RALGPS1; FGD3; LAMTOR1; FGD5; GDPGP1; RINL; ARHGEF18; FGD6; RASGRP2; NET1; FGD2; RALGPS2; RASGRP3; PCP2; TIAM2; DOCK3; RGL4; TAGAP; DOCK4; RASGEF1C; SH2D3C; DOCK8; RAPGEF6; FNIP1; RAPGEF4; RPGR; DOCK6; FGD…
GO:0005086	PSD; M0QZ92; CYTH3; CYTH1; HERC1; IQSEC2; ARFGEF3; IQSEC1; MON2; PSD4; GBF1; CYTH2; PSD2; FBXO8; PSD3; CYTH4; IQSEC3; ARFGEF2; ARFGEF1
GO:0005087	RCBTB2; RCC1; RANBP10; ALS2; SERGEF
GO:0005088	RGL2; ADRB1; SOS1; RASGEF1B; RASGRF1; KNDC1; RASGRP3; RASGEF1A; RASGRP4; RAPGEF4; RAPGEF5; RAPGEF2
GO:0005089	ARHGEF37; PLEKHG3; ARHGEF33; M0R150; RASGRF2; ARHGEF10; MCF2L; ARHGEF11; ARHGEF9; KALRN; TRIO; PLEKHG5; FARP2; ARHGEF15; MCF2; BCR; VAV2; FGD1; ECT2L; SOS1; SOS2; ARHGEF5; AKAP13; ABR; TIAM1; RASGRF1; ARHGEF7; ARHGEF6; ITSN1; PLEKHG6; PLEKHG4; DOCK11; FGD3; OBSCN; ARHGEF16; ALS2CL; DNMBP; FGD5; PLEKHG7; ARHGEF18; FGD6; NET1; FGD2; ARHGEF25; MCF2L2; TIAM2; ARHGEF19; ARHGEF28; ARHGEF39; NGEF; PREX1…
GO:0005092	ITGB1BP1; RGS14; GDI1; RANBP1; GPSM2; GPSM1; SH3BP4; GPSM3
GO:0005093	GDI1; GDI2
GO:0005094	ARHGDIA; ARHGDIB; ARHGDIG
GO:0005095	IPO5; PDE6D; DGKI; SLIT2; ARL2; IQGAP1; TNK2; GPS1; GPS2; IQGAP2; RHOH; CPEB2; RTKN; CDC42SE1
GO:0005096	ARHGAP42; ARHGAP32; MYO9A; RASA4B; RGS13; RGS12; PLXNB2; ARHGEF11; AXIN1; RGS16; RGS5; SIPA1L1; SRGAP3; RASA4; RGS14; RGS10; SIPA1L3; DEPDC5; RP2; RGS9; RGS20; RGS11; FAM13A; ARHGEF15; BCR; CHN1; CHM; CHML; GDI1; RGS2; ARHGAP25; RANBP1; IQGAP1; RAP1GAP; ARRB1; RGS6; RGS19; RGS3; RGS4; RGS7; TSC2; GNAQ; RAP1GDS1; ARHGDIA; ARHGDIB; CHN2; RGS8; RGS1; ABR; NPRL3; BNIP2; RIN1; DOCK1; RASA3; GAPVD1; AR…
GO:0005097	TBC1D3B; PRSS47; H3BQ06; H7C1Q1; SGSM2; TBC1D4; TBC1D12; EVI5; TBC1D8; TBC1D3H; USP6; GDI2; TBC1D8B; RAB3GAP1; LLGL1; TBC1D28; SGSM1; TBC1D25; TBC1D10B; RABGAP1L; GRTP1; TBC1D9B; TBC1D3C; TBC1D9; TBC1D1; TBC1D26; TBC1D10C; TBC1D21; TBC1D19; TBC1D16; TBC1D15; TBCK; TBC1D22A; TBC1D5; USP6NL; TBC1D20; EVI5L; TBC1D31; SGSM3; TBC1D32; SYNGAP1; TBC1D10A; TBC1D2; TBC1D17; TBC1D22B; TBC1D23; TBC1D13; TBC…
GO:0005098	RANGAP1
GO:0005099	RASA4; RASAL1; WNT11; ALDH1A1; RASA1; NF1; HTR2B; IQGAP1; IQGAP2; RASA3; RASA2; DAB2IP; IQGAP3; RASAL3; SYNGAP1; RASAL2
GO:0005100	ARHGAP10; CDC42EP2; ARHGAP6; OPHN1; THY1; JUN; ARHGAP8; ARHGAP4; SOS1; ARHGAP1; ARHGAP5; MYO9B; ARHGAP29; SYDE2; SYDE1; SRGAP1; PREX1; ARAP3; ARAP1; DLC1; ARHGAP35; GMIP; ERRFI1; ARHGAP26
GO:0005102	NUDT19; MYO1C; AGRP; NTN3; WNT7A; NRG2; ADAM10; ACOT8; SLC9A3R1; MSTN; GIPC1; SLC27A2; FYB; ANGPT2; NPFF; TRIM24; GNPAT; LEPROT; ACOX3; MTSS1; TNFSF12; TNFSF14; ENSA; TRAK2; PLXNC1; PSPN; GFRA3; DIAPH1; JAK2; SRPX2; CTNND1; DIAPH2; ICOSLG; PEX14; ECI2; LRP6; IDH1; TNFSF13; TNFSF15; NXPH3; UTS2; CRTAM; MLYCD; ANGPTL1; LGI1; CD160; F2; REN; C3; C5; KNG1; NPPA; AVP; POMC; LHB; GCG; PPY; NPY; LTA; FG…
GO:0005104	FGF10; FGF16; FRS3; FGF19; FGF1; FGF4; FGF2; FGF6; FGF3; FGF5; FGF7; FGF9; FGF8; KGFLP2; KGFLP1; FRS2; FGF22; FGF20; FGF21; KL
GO:0005105	FGF17; FGF18; FGF23; NPTN
GO:0005109	SDCBP; WNT10B; WNT7A; DVL1; DVL2; WNT9A; WNT9B; LRP6; WNT11; WNT1; WNT2; RYK; WNT5A; WNT3; WNT3A; WNT4; WNT7B; NDP; ROR2; BAMBI; MAGI3; RNF43; SFRP1; DVL3; WNT2B; WNT8B; CTHRC1; RSPO3; WNT10A; WNT8A; WNT5B; GOPC; WNT16; ZNRF3; WNT6
GO:0005110	WNT5A; WNT3A
GO:0005111	FGF10; FGF17; FGF18
GO:0005112	DLL1; JAG1; ADAM17; SNW1; AAK1; DTX1; GALNT11; DNER; CHAC1; DLL4; HIF1AN; DLL3; JAG2; NCOR2
GO:0005113	DHH; CCNB1; CAV1; PTCH1; IHH; SHH; BBS1; SMO
GO:0005114	TGFB1; TGFB3; ENG; TGFBR1; TGFB2; TGFBR3; BAMBI
GO:0005115	WNT5A
GO:0005119	PTCH1; BBS1; PTCH2
GO:0005123	TNFSF15; BID; NGFRAP1; FADD; RIPK1; DAB2IP; MADD; MYD88; PIDD; FEM1B; CASP8AP2
GO:0005124	PDZK1
GO:0005125	IFNL4; LEFTY2; TNFRSF11B; WNT7A; TNFSF11; MSTN; TNFSF12; TNFSF14; GDF9; GREM1; CRLF1; LEFTY1; TNFSF13; TNFSF15; GDF11; BMP10; IL33; CER1; BMP15; LTA; TNF; IFNA1; IFNA2; IFNA10; IFNA7; IFNA21; IFNA5; IFNA14; IFNA17; IFNB1; IFNG; IL1A; IL1B; CSF2; WNT1; IFNW1; IFNA6; IFNA4; IFNA16; INHA; IL4; IL5; IL6; EDN1; GPI; INHBA; IL3; FGF2; HMGB1; INHBB; WNT2; CSF1; CSF3; SPP1; BMP2; BMP4; BMP3; IL7; CCL4; B…
GO:0005126	IFNA10; IFNA21; IFNA5; IFNA14; IFNW1; IFNA6; MIF; IFNA8; IL15; IFNE; IL17F; IL21
GO:0005127	CRLF1; CNTF; IL6ST; LIFR; CLCF1
GO:0005128	EPO; RNF41
GO:0005129	CSF2
GO:0005130	CSF3
GO:0005131	SOCS2; JAK2; GH1; JAK1; TYK2
GO:0005132	IFNA1; IFNA2; IFNA7; IFNA17; IFNB1; IFNA4; IFNA16; IFNK
GO:0005133	IFNG
GO:0005134	GATA3; IL2; ECM1; TIMM50; IL21
GO:0005135	IL3; RNF41
GO:0005136	IL4
GO:0005137	SDCBP; IL5
GO:0005138	IL6; IL6R; CNTF; IL6ST; ADAM17; ERAP1
GO:0005139	IL7
GO:0005140	IL9
GO:0005141	IL10
GO:0005142	IL11
[truncated: 11,813 more rows]
