# Supplementary material for: Dysfunctional miRNA-Mediated Regulation in Chromophobe Renal Cell Carcinoma
Source: PLoS One. 2016 Jun 3;11(6):e0156324. doi: 10.1371/journal.pone.0156324 (PMC4892590; doi:10.1371/journal.pone.0156324)
Supplement: S4 File — The genes in this file are the differentially miRNA-mediated regulated genes identified based on SW values. (XLS) [file pone.0156324.s004.xls]

## Sheet: significant genes based on SW
mRNA	p-value of SW values
ABCA4	0
ABCG1	0
BPGM	0
CMTM7	0
COL8A1	0
CYP8B1	0
DEFB110	0
FGF6	0
FTSJ1	0
GIN1	0
GLYAT	0
GSDMA	0
HRK	0
IL31	0
KCNV1	0
KDM2B	0
KRTAP6-3	0
LRIT1	0
MARVELD2	0
MDM2	0
MYOZ2	0
NCKAP1L	0
NEUROG1	0
PANK2	0
PI4K2B	0
PKLR	0
PROL1	0
PTPN7	0
REEP6	0
REM2	0
RNF186	0
S1PR5	0
SCCPDH	0
SLC13A1	0
SLC16A3	0
SLC17A8	0
SPESP1	0
SPRR2G	0
TACR3	0
TARSL2	0
TMEM225	0
TSSK2	0
XKR5	0
ZFP42	0
ZNF483	0
BUB3	0.001
C7	0.001
EGR4	0.001
GRIA2	0.001
KCNA2	0.001
MAK16	0.001
NKAIN4	0.001
RPL5	0.001
RUFY1	0.001
SLC17A2	0.001
SOCS2	0.001
ACTBL2	0.002
FGG	0.002
GCSH	0.002
HSPB7	0.002
IL17RD	0.002
LTF	0.002
MYLK4	0.002
OSGEPL1	0.002
PDLIM3	0.002
PHTF1	0.002
PRDM15	0.002
RAD52	0.002
RNASE4	0.002
RNF39	0.002
SLC22A7	0.002
SRD5A2	0.002
ACHE	0.003
ALS2	0.003
GH1	0.003
HOXA2	0.003
ITGAL	0.003
MMP7	0.003
PAWR	0.003
POGK	0.003
RPS15A	0.003
TNFSF4	0.003
TRIM5	0.003
ALX1	0.004
FAM71D	0.004
GAB3	0.004
HAS1	0.004
JAK1	0.004
KIRREL3	0.004
KYNU	0.004
NIT1	0.004
NPLOC4	0.004
PIPOX	0.004
PTPN5	0.004
SERTAD3	0.004
SLC25A42	0.004
ECE2	0.005
EMID1	0.005
EPS8L1	0.005
MEX3C	0.005
OR9Q1	0.005
PJA1	0.005
RFX5	0.005
SNX18	0.005
VWA3A	0.005
WNK2	0.005
C17orf74	0.006
SMARCAD1	0.006
SNAP91	0.006
ZNF440	0.006
ACTA2	0.007
ATF2	0.007
BMP1	0.007
DUSP22	0.007
HSBP1	0.007
KCNE2	0.007
KRTAP11-1	0.007
NLRP3	0.007
OXTR	0.007
CD80	0.008
CPLX4	0.008
ESAM	0.008
NAA11	0.008
SMARCA5	0.008
SPAG1	0.008
ZNF366	0.008
ZNF385B	0.008
CA3	0.009
CACNA1A	0.009
CPNE1	0.009
HPSE2	0.009
JAM2	0.009
PRRT1	0.009
SLC30A1	0.009
TNRC18	0.009
WIBG	0.009
BMP4	0.01
CRYBB2	0.01
DSC2	0.01
GALNT5	0.01
IL17F	0.01
MYOC	0.01
NRIP2	0.01
RASAL1	0.01
SGK494	0.01
TBR1	0.01
TMEM130	0.01
TPT1	0.01
